# Supplementary material for: Screening potential anti-osteoarthritis compounds using molecular docking based on MAPK and NFκB pathways and validating their anti-osteoarthritis effect
Source: PLoS One. 2025 Mar 25;20(3):e0319686. doi: 10.1371/journal.pone.0319686 (PMC11936181; doi:10.1371/journal.pone.0319686)
Supplement: S2 Structure — (ZIP) [file pone.0319686.s002.zip]

Archive with 78 entries (76 files):
- Proteins and compounds/compound/
- Proteins and compounds/compound/2,4-dimethoxy-6-methylbenzene-1,3-diol.sdf
- Proteins and compounds/compound/3,3',4,5'-tetramethoxy-trans-stilbene.sdf
- Proteins and compounds/compound/5-methoxyflavone.sdf
- Proteins and compounds/compound/6-methoxyflavone.sdf
- Proteins and compounds/compound/6-methylcoumarin.sdf
- Proteins and compounds/compound/7,3',4'-Trihydroxyisoflavone.sdf
- Proteins and compounds/compound/Allyl methyl trisulfide.sdf
- Proteins and compounds/compound/apigetrin.sdf
- Proteins and compounds/compound/Asperulosidic acid.sdf
- Proteins and compounds/compound/Bergenin monohydrate.sdf
- Proteins and compounds/compound/bicyclol.sdf
- Proteins and compounds/compound/BML-111.sdf
- Proteins and compounds/compound/Calcium dobesilate.sdf
- Proteins and compounds/compound/chaetoglobosin Vb.sdf
- Proteins and compounds/compound/Chryseriol.sdf
- Proteins and compounds/compound/chrysoeriol.sdf
- Proteins and compounds/compound/Cl-amidine.sdf
- Proteins and compounds/compound/Corilagin.sdf
- Proteins and compounds/compound/cudraflavanone B.sdf
- Proteins and compounds/compound/Dehydromiltirone.sdf
- Proteins and compounds/compound/Dehydrozingerone.sdf
- Proteins and compounds/compound/Demethoxycurcumin.sdf
- Proteins and compounds/compound/dencichine.sdf
- Proteins and compounds/compound/ergosterol peroxide.sdf
- Proteins and compounds/compound/ergothioneine.sdf
- Proteins and compounds/compound/eupatilin.sdf
- Proteins and compounds/compound/Fingolimod.sdf
- Proteins and compounds/compound/Fluorofenidone.sdf
- Proteins and compounds/compound/forsythiaside A.sdf
- Proteins and compounds/compound/Forsythoside B.sdf
- Proteins and compounds/compound/gamabufotalin.sdf
- Proteins and compounds/compound/Gancaonin N.sdf
- Proteins and compounds/compound/ganoderterpene A.sdf
- Proteins and compounds/compound/ginsenoside Rh2.sdf
- Proteins and compounds/compound/guanosine.sdf
- Proteins and compounds/compound/Harmine.sdf
- Proteins and compounds/compound/Hordenine.sdf
- Proteins and compounds/compound/Hydnocarpin D.sdf
- Proteins and compounds/compound/ibudilast.sdf
- Proteins and compounds/compound/Isosinensetin.sdf
- Proteins and compounds/compound/KAN0438757.sdf
- Proteins and compounds/compound/lithospermic acid.sdf
- Proteins and compounds/compound/macluraxanthone B.sdf
- Proteins and compounds/compound/malonic acid.sdf
- Proteins and compounds/compound/maraviroc.sdf
- Proteins and compounds/compound/Matairesinol.sdf
- Proteins and compounds/compound/Mogrol.sdf
- Proteins and compounds/compound/nardostachin.sdf
- Proteins and compounds/compound/Nicorandil.sdf
- Proteins and compounds/compound/Nuciferine.sdf
- Proteins and compounds/compound/oxocrebanine.sdf
- Proteins and compounds/compound/platycodin D3.sdf
- Proteins and compounds/compound/poricoic acid A.sdf
- Proteins and compounds/compound/pramipexole.sdf
- Proteins and compounds/compound/protopine.sdf
- Proteins and compounds/compound/pteryxin.sdf
- Proteins and compounds/compound/Rehmannioside A.sdf
- Proteins and compounds/compound/rosmanol.sdf
- Proteins and compounds/compound/rutaecarpine.sdf
- Proteins and compounds/compound/sargachromenol.sdf
- Proteins and compounds/compound/Savinin.sdf
- Proteins and compounds/compound/scopoletin.sdf
- Proteins and compounds/compound/Sesamolin.sdf
- Proteins and compounds/compound/tetrahydropalmatine.sdf
- Proteins and compounds/compound/Tryptanthrin.sdf
- Proteins and compounds/compound/Viaminate.sdf
- Proteins and compounds/compound/W54011.sdf
- Proteins and compounds/compound/Xanthatin.sdf
- Proteins and compounds/compound/xanthenone.sdf
- Proteins and compounds/compound/xanthotoxol.sdf
- Proteins and compounds/compound/a┬-Hydroxybutyric acid.sdf
- Proteins and compounds/protein/
- Proteins and compounds/protein/ERK2.pdb
- Proteins and compounds/protein/Ia╩Ba┴.pdb
- Proteins and compounds/protein/JNK2.pdb
- Proteins and compounds/protein/p38.pdb
- Proteins and compounds/protein/p65.pdb
