# Supplementary material for: Screening potential anti-osteoarthritis compounds using molecular docking based on MAPK and NFκB pathways and validating their anti-osteoarthritis effect
Source: PLoS One. 2025 Mar 25;20(3):e0319686. doi: 10.1371/journal.pone.0319686 (PMC11936181; doi:10.1371/journal.pone.0319686)
Supplement: S2 Structure — (ZIP) [file pone.0319686.s002.zip › Proteins and compounds/compound/2,4-dimethoxy-6-methylbenzene-1,3-diol.sdf]

87294508
  -OEChem-04012303563D

 25 25  0     0  0  0  0  0  0999 V2000
    2.1958   -1.1739    0.3578 O   0  0  0  0  0  0  0  0  0  0  0  0
   -2.5679   -1.0017   -0.0421 O   0  0  0  0  0  0  0  0  0  0  0  0
    2.3047    1.5737    0.1781 O   0  0  0  0  0  0  0  0  0  0  0  0
   -0.2378   -2.4693    0.2482 O   0  0  0  0  0  0  0  0  0  0  0  0
   -0.0759    1.6721   -0.0227 C   0  0  0  0  0  0  0  0  0  0  0  0
    1.1002    0.9364    0.1235 C   0  0  0  0  0  0  0  0  0  0  0  0
    1.0461   -0.4544    0.2146 C   0  0  0  0  0  0  0  0  0  0  0  0
   -1.3600   -0.3741    0.0133 C   0  0  0  0  0  0  0  0  0  0  0  0
   -1.3059    1.0168   -0.0778 C   0  0  0  0  0  0  0  0  0  0  0  0
   -0.1840   -1.1097    0.1596 C   0  0  0  0  0  0  0  0  0  0  0  0
   -0.0381    3.1615   -0.1216 C   0  0  0  0  0  0  0  0  0  0  0  0
    2.8437   -1.6018   -0.8380 C   0  0  0  0  0  0  0  0  0  0  0  0
   -3.7209   -0.1756   -0.1927 C   0  0  0  0  0  0  0  0  0  0  0  0
   -2.1883    1.6371   -0.1922 H   0  0  0  0  0  0  0  0  0  0  0  0
    0.3975    3.5972    0.7837 H   0  0  0  0  0  0  0  0  0  0  0  0
    0.5408    3.4753   -0.9967 H   0  0  0  0  0  0  0  0  0  0  0  0
   -1.0410    3.5887   -0.2316 H   0  0  0  0  0  0  0  0  0  0  0  0
    2.1991    2.5344    0.1006 H   0  0  0  0  0  0  0  0  0  0  0  0
   -1.1694   -2.7440    0.1903 H   0  0  0  0  0  0  0  0  0  0  0  0
    3.7416   -2.1604   -0.5599 H   0  0  0  0  0  0  0  0  0  0  0  0
    3.1418   -0.7407   -1.4445 H   0  0  0  0  0  0  0  0  0  0  0  0
    2.1884   -2.2598   -1.4175 H   0  0  0  0  0  0  0  0  0  0  0  0
   -4.5911   -0.8399   -0.2180 H   0  0  0  0  0  0  0  0  0  0  0  0
   -3.7084    0.3661   -1.1446 H   0  0  0  0  0  0  0  0  0  0  0  0
   -3.8559    0.4904    0.6664 H   0  0  0  0  0  0  0  0  0  0  0  0
  1  7  1  0  0  0  0
  1 12  1  0  0  0  0
  2  8  1  0  0  0  0
  2 13  1  0  0  0  0
  3  6  1  0  0  0  0
  3 18  1  0  0  0  0
  4 10  1  0  0  0  0
  4 19  1  0  0  0  0
  5  6  1  0  0  0  0
  5  9  2  0  0  0  0
  5 11  1  0  0  0  0
  6  7  2  0  0  0  0
  7 10  1  0  0  0  0
  8  9  1  0  0  0  0
  8 10  2  0  0  0  0
  9 14  1  0  0  0  0
 11 15  1  0  0  0  0
 11 16  1  0  0  0  0
 11 17  1  0  0  0  0
 12 20  1  0  0  0  0
 12 21  1  0  0  0  0
 12 22  1  0  0  0  0
 13 23  1  0  0  0  0
 13 24  1  0  0  0  0
 13 25  1  0  0  0  0
M  END
> <PUBCHEM_COMPOUND_CID>
87294508

> <PUBCHEM_CONFORMER_RMSD>
0.6

> <PUBCHEM_CONFORMER_DIVERSEORDER>
1
3
2

> <PUBCHEM_MMFF94_PARTIAL_CHARGES>
16
1 -0.36
10 0.08
11 0.14
12 0.28
13 0.28
14 0.15
18 0.45
19 0.45
2 -0.36
3 -0.53
4 -0.53
5 -0.14
6 0.08
7 0.08
8 0.08
9 -0.15

> <PUBCHEM_EFFECTIVE_ROTOR_COUNT>
2

> <PUBCHEM_PHARMACOPHORE_FEATURES>
5
1 1 acceptor
1 2 acceptor
1 3 donor
1 4 donor
6 5 6 7 8 9 10 rings

> <PUBCHEM_HEAVY_ATOM_COUNT>
13

> <PUBCHEM_ATOM_DEF_STEREO_COUNT>
0

> <PUBCHEM_ATOM_UDEF_STEREO_COUNT>
0

> <PUBCHEM_BOND_DEF_STEREO_COUNT>
0

> <PUBCHEM_BOND_UDEF_STEREO_COUNT>
0

> <PUBCHEM_ISOTOPIC_ATOM_COUNT>
0

> <PUBCHEM_COMPONENT_COUNT>
1

> <PUBCHEM_CACTVS_TAUTO_COUNT>
9

> <PUBCHEM_CONFORMER_ID>
0534022C00000001

> <PUBCHEM_MMFF94_ENERGY>
53.5953

> <PUBCHEM_FEATURE_SELFOVERLAP>
25.372

> <PUBCHEM_SHAPE_FINGERPRINT>
1 1 17978791542797608501
10353120 184 18337675200325680199
10967382 1 18410291457939401513
11206711 2 18192151494873062174
11471102 20 18409440402355244189
12032990 46 18410580561121304475
12423570 1 18198881764529151050
12524768 44 18340485672421365322
13140716 1 18338514123545247993
13380535 76 18049714414949660778
14617773 55 17846229821169560801
14648413 74 17975696400443416289
161256 15 18412261718615825116
16945 1 18122629615325391329
17990270 104 18265613371661001379
193761 8 17617656553601901507
20511035 2 17395572157006162712
20588541 1 18265332991800678832
20645477 70 18340196488696088823
20871998 22 18341895147543919838
21040471 1 17832984232291561825
22802520 49 17410496485623551726
2334 1 18410008849212981801
23552423 10 18333734585137848876
23559900 14 17407394734032940646
241688 4 18338518534313000649
2748010 2 18409720747075327221
5084963 1 18130504132793380914
63268167 104 18340207491964035337
7364860 26 18198343051023615193
81228 2 18193562155438466152

> <PUBCHEM_SHAPE_MULTIPOLES>
244.06
3.95
2.82
0.67
1.39
1.66
0.05
-1.9
0.63
-0.44
0.05
-0.16
-0.07
0.25

> <PUBCHEM_SHAPE_SELFOVERLAP>
507.927

> <PUBCHEM_SHAPE_VOLUME>
141.4

> <PUBCHEM_COORDINATE_TYPE>
2
5
10

$$$$
