# Supplementary material for: Screening potential anti-osteoarthritis compounds using molecular docking based on MAPK and NFκB pathways and validating their anti-osteoarthritis effect
Source: PLoS One. 2025 Mar 25;20(3):e0319686. doi: 10.1371/journal.pone.0319686 (PMC11936181; doi:10.1371/journal.pone.0319686)
Supplement: S2 Structure — (ZIP) [file pone.0319686.s002.zip › Proteins and compounds/compound/3,3',4,5'-tetramethoxy-trans-stilbene.sdf]

5387294
  -OEChem-04032318003D

 42 43  0     0  0  0  0  0  0999 V2000
   -4.3107   -1.5825   -1.0252 O   0  0  0  0  0  0  0  0  0  0  0  0
   -5.8524    0.4295    0.1120 O   0  0  0  0  0  0  0  0  0  0  0  0
    4.9738   -2.2855    0.5109 O   0  0  0  0  0  0  0  0  0  0  0  0
    4.6528    2.3755   -0.4664 O   0  0  0  0  0  0  0  0  0  0  0  0
    2.0657   -0.1441    0.0229 C   0  0  0  0  0  0  0  0  0  0  0  0
   -1.7095    0.6963    0.1598 C   0  0  0  0  0  0  0  0  0  0  0  0
    0.5957   -0.2458    0.0225 C   0  0  0  0  0  0  0  0  0  0  0  0
   -0.2585    0.7932    0.1792 C   0  0  0  0  0  0  0  0  0  0  0  0
   -2.3269   -0.4075   -0.4286 C   0  0  0  0  0  0  0  0  0  0  0  0
    2.6611    1.0821   -0.2250 C   0  0  0  0  0  0  0  0  0  0  0  0
    2.8237   -1.2770    0.2703 C   0  0  0  0  0  0  0  0  0  0  0  0
   -3.7185   -0.5010   -0.4464 C   0  0  0  0  0  0  0  0  0  0  0  0
   -2.4837    1.7066    0.7303 C   0  0  0  0  0  0  0  0  0  0  0  0
   -4.4927    0.5095    0.1240 C   0  0  0  0  0  0  0  0  0  0  0  0
    4.2153   -1.1812    0.2699 C   0  0  0  0  0  0  0  0  0  0  0  0
    4.0526    1.1778   -0.2255 C   0  0  0  0  0  0  0  0  0  0  0  0
   -3.8752    1.6132    0.7124 C   0  0  0  0  0  0  0  0  0  0  0  0
    4.8297    0.0461    0.0219 C   0  0  0  0  0  0  0  0  0  0  0  0
   -3.4485   -2.5711   -1.5855 C   0  0  0  0  0  0  0  0  0  0  0  0
   -6.4735   -0.2178    1.2208 C   0  0  0  0  0  0  0  0  0  0  0  0
    4.2808   -3.5082    0.7564 C   0  0  0  0  0  0  0  0  0  0  0  0
    3.7988    3.4921   -0.7105 C   0  0  0  0  0  0  0  0  0  0  0  0
    0.2235   -1.2594   -0.0986 H   0  0  0  0  0  0  0  0  0  0  0  0
    0.1170    1.7968    0.3582 H   0  0  0  0  0  0  0  0  0  0  0  0
   -1.7060   -1.1625   -0.8929 H   0  0  0  0  0  0  0  0  0  0  0  0
    2.0388    1.9390   -0.4458 H   0  0  0  0  0  0  0  0  0  0  0  0
    2.2975   -2.2067    0.4594 H   0  0  0  0  0  0  0  0  0  0  0  0
   -2.0209    2.5740    1.1949 H   0  0  0  0  0  0  0  0  0  0  0  0
   -4.4722    2.4042    1.1582 H   0  0  0  0  0  0  0  0  0  0  0  0
    5.9142    0.1208    0.0216 H   0  0  0  0  0  0  0  0  0  0  0  0
   -2.8176   -3.0389   -0.8218 H   0  0  0  0  0  0  0  0  0  0  0  0
   -2.8677   -2.1726   -2.4244 H   0  0  0  0  0  0  0  0  0  0  0  0
   -4.0886   -3.3610   -1.9926 H   0  0  0  0  0  0  0  0  0  0  0  0
   -6.2524    0.3171    2.1498 H   0  0  0  0  0  0  0  0  0  0  0  0
   -6.1396   -1.2575    1.2969 H   0  0  0  0  0  0  0  0  0  0  0  0
   -7.5551   -0.2089    1.0609 H   0  0  0  0  0  0  0  0  0  0  0  0
    3.6970   -3.8226   -0.1154 H   0  0  0  0  0  0  0  0  0  0  0  0
    3.6730   -3.4512    1.6659 H   0  0  0  0  0  0  0  0  0  0  0  0
    5.0386   -4.2799    0.9274 H   0  0  0  0  0  0  0  0  0  0  0  0
    3.2110    3.3577   -1.6250 H   0  0  0  0  0  0  0  0  0  0  0  0
    4.4444    4.3614   -0.8734 H   0  0  0  0  0  0  0  0  0  0  0  0
    3.1729    3.7202    0.1591 H   0  0  0  0  0  0  0  0  0  0  0  0
  1 12  1  0  0  0  0
  1 19  1  0  0  0  0
  2 14  1  0  0  0  0
  2 20  1  0  0  0  0
  3 15  1  0  0  0  0
  3 21  1  0  0  0  0
  4 16  1  0  0  0  0
  4 22  1  0  0  0  0
  5  7  1  0  0  0  0
  5 10  2  0  0  0  0
  5 11  1  0  0  0  0
  6  8  1  0  0  0  0
  6  9  2  0  0  0  0
  6 13  1  0  0  0  0
  7  8  2  0  0  0  0
  7 23  1  0  0  0  0
  8 24  1  0  0  0  0
  9 12  1  0  0  0  0
  9 25  1  0  0  0  0
 10 16  1  0  0  0  0
 10 26  1  0  0  0  0
 11 15  2  0  0  0  0
 11 27  1  0  0  0  0
 12 14  2  0  0  0  0
 13 17  2  0  0  0  0
 13 28  1  0  0  0  0
 14 17  1  0  0  0  0
 15 18  1  0  0  0  0
 16 18  2  0  0  0  0
 17 29  1  0  0  0  0
 18 30  1  0  0  0  0
 19 31  1  0  0  0  0
 19 32  1  0  0  0  0
 19 33  1  0  0  0  0
 20 34  1  0  0  0  0
 20 35  1  0  0  0  0
 20 36  1  0  0  0  0
 21 37  1  0  0  0  0
 21 38  1  0  0  0  0
 21 39  1  0  0  0  0
 22 40  1  0  0  0  0
 22 41  1  0  0  0  0
 22 42  1  0  0  0  0
M  END
> <PUBCHEM_COMPOUND_CID>
5387294

> <PUBCHEM_CONFORMER_RMSD>
0.8

> <PUBCHEM_CONFORMER_DIVERSEORDER>
12
1
2
7
9
8
10
11
3
5
4
6

> <PUBCHEM_MMFF94_PARTIAL_CHARGES>
30
1 -0.36
10 -0.15
11 -0.15
12 0.08
13 -0.15
14 0.08
15 0.08
16 0.08
17 -0.15
18 -0.15
19 0.28
2 -0.36
20 0.28
21 0.28
22 0.28
23 0.15
24 0.15
25 0.15
26 0.15
27 0.15
28 0.15
29 0.15
3 -0.36
30 0.15
4 -0.36
5 0.03
6 0.03
7 -0.18
8 -0.18
9 -0.15

> <PUBCHEM_EFFECTIVE_ROTOR_COUNT>
6

> <PUBCHEM_PHARMACOPHORE_FEATURES>
6
1 1 acceptor
1 2 acceptor
1 3 acceptor
1 4 acceptor
6 5 10 11 15 16 18 rings
6 6 9 12 13 14 17 rings

> <PUBCHEM_HEAVY_ATOM_COUNT>
22

> <PUBCHEM_ATOM_DEF_STEREO_COUNT>
0

> <PUBCHEM_ATOM_UDEF_STEREO_COUNT>
0

> <PUBCHEM_BOND_DEF_STEREO_COUNT>
1

> <PUBCHEM_BOND_UDEF_STEREO_COUNT>
0

> <PUBCHEM_ISOTOPIC_ATOM_COUNT>
0

> <PUBCHEM_COMPONENT_COUNT>
1

> <PUBCHEM_CACTVS_TAUTO_COUNT>
1

> <PUBCHEM_CONFORMER_ID>
0052341E0000000C

> <PUBCHEM_MMFF94_ENERGY>
104.323

> <PUBCHEM_FEATURE_SELFOVERLAP>
30.453

> <PUBCHEM_SHAPE_FINGERPRINT>
10411042 1 18046908183231960466
10595046 47 18412262878114641741
10616163 171 18201718478928347343
10622 236 18199725064352873799
10912923 1 18273498974544959969
12107183 9 17907863903110499688
12236239 1 18409450276348076425
12616971 3 18410570682453625343
12730499 353 18260559956501540592
12788726 201 17703522016757201161
13009979 54 17986676961683691480
13167823 11 18411698772725333978
13533116 47 18335424551694858754
13726171 33 17344081915634235368
13955234 65 18408321103771113256
14341114 176 18342740680696816546
14461889 52 18043253637512143376
14528608 73 18339083808271315300
15250474 111 18270950332198672574
17834072 33 18411419526820819228
17844677 252 18336553720040645625
17857418 61 18343292648155332262
18335252 98 18042136499850176763
18681886 176 17988923393009607380
20281475 54 18342166778386847463
20645477 70 18114181900386403674
21033648 29 16660352693066188253
21054139 6 18268704095073835182
21065198 48 18340492174875465464
21267235 1 18339369569530019282
21344244 78 18340754950350670544
220451 1 18342742935369952775
23081809 10 18131069334079817961
23522609 53 17986417622974400865
23559900 14 18201710760750192816
3004659 81 18201723920904546990
34797466 226 16917077705975275000
4073 2 18114188587270636682
4214541 1 18341892944304902753
474 4 18115874169078039052
5104073 3 18059852904733246299
5312544 6 18337952393763237790
559249 180 18194397797593000867
633830 44 17748826293445914336
67856867 119 18340761628834761624
7495541 125 17846492651582378832
9709674 26 18408046203978135618
9981440 41 17903635529862939400

> <PUBCHEM_SHAPE_MULTIPOLES>
429.27
14.9
3.18
0.98
7.41
0.52
-0.12
1.86
1.71
-4.9
-0.38
0.89
0.35
-2.87

> <PUBCHEM_SHAPE_SELFOVERLAP>
908.151

> <PUBCHEM_SHAPE_VOLUME>
242.8

> <PUBCHEM_COORDINATE_TYPE>
2
5
10

$$$$
