# Supplementary material for: Screening potential anti-osteoarthritis compounds using molecular docking based on MAPK and NFκB pathways and validating their anti-osteoarthritis effect
Source: PLoS One. 2025 Mar 25;20(3):e0319686. doi: 10.1371/journal.pone.0319686 (PMC11936181; doi:10.1371/journal.pone.0319686)
Supplement: S2 Structure — (ZIP) [file pone.0319686.s002.zip › Proteins and compounds/compound/5-methoxyflavone.sdf]

94525
  -OEChem-04012304013D

 31 33  0     0  0  0  0  0  0999 V2000
    0.4382    1.0206    0.0024 O   0  0  0  0  0  0  0  0  0  0  0  0
   -3.8808   -1.1797   -0.0024 O   0  0  0  0  0  0  0  0  0  0  0  0
   -1.6129   -2.4995   -0.0081 O   0  0  0  0  0  0  0  0  0  0  0  0
   -1.6967   -0.1380    0.0001 C   0  0  0  0  0  0  0  0  0  0  0  0
   -0.9336    1.0286    0.0024 C   0  0  0  0  0  0  0  0  0  0  0  0
    1.0916   -0.2024    0.0089 C   0  0  0  0  0  0  0  0  0  0  0  0
   -3.0917   -0.0696   -0.0003 C   0  0  0  0  0  0  0  0  0  0  0  0
   -1.0069   -1.4370   -0.0029 C   0  0  0  0  0  0  0  0  0  0  0  0
    2.5644   -0.0956    0.0030 C   0  0  0  0  0  0  0  0  0  0  0  0
    0.4693   -1.3918    0.0005 C   0  0  0  0  0  0  0  0  0  0  0  0
   -1.5632    2.2735    0.0039 C   0  0  0  0  0  0  0  0  0  0  0  0
   -3.7188    1.1770    0.0018 C   0  0  0  0  0  0  0  0  0  0  0  0
   -2.9564    2.3461    0.0038 C   0  0  0  0  0  0  0  0  0  0  0  0
    3.2598   -0.0335   -1.2070 C   0  0  0  0  0  0  0  0  0  0  0  0
    3.2686   -0.0546    1.2088 C   0  0  0  0  0  0  0  0  0  0  0  0
    4.6508    0.0693   -1.2112 C   0  0  0  0  0  0  0  0  0  0  0  0
    4.6597    0.0482    1.2045 C   0  0  0  0  0  0  0  0  0  0  0  0
    5.3508    0.1103   -0.0054 C   0  0  0  0  0  0  0  0  0  0  0  0
   -5.2920   -0.9720   -0.0026 C   0  0  0  0  0  0  0  0  0  0  0  0
    1.0060   -2.3339   -0.0023 H   0  0  0  0  0  0  0  0  0  0  0  0
   -0.9774    3.1887    0.0054 H   0  0  0  0  0  0  0  0  0  0  0  0
   -4.7927    1.3268    0.0018 H   0  0  0  0  0  0  0  0  0  0  0  0
   -3.4475    3.3151    0.0052 H   0  0  0  0  0  0  0  0  0  0  0  0
    2.7284   -0.0631   -2.1553 H   0  0  0  0  0  0  0  0  0  0  0  0
    2.7443   -0.1006    2.1603 H   0  0  0  0  0  0  0  0  0  0  0  0
    5.1890    0.1178   -2.1532 H   0  0  0  0  0  0  0  0  0  0  0  0
    5.2047    0.0804    2.1434 H   0  0  0  0  0  0  0  0  0  0  0  0
    6.4339    0.1905   -0.0087 H   0  0  0  0  0  0  0  0  0  0  0  0
   -5.7598   -1.9624   -0.0046 H   0  0  0  0  0  0  0  0  0  0  0  0
   -5.6285   -0.4658   -0.9140 H   0  0  0  0  0  0  0  0  0  0  0  0
   -5.6292   -0.4691    0.9103 H   0  0  0  0  0  0  0  0  0  0  0  0
  1  5  1  0  0  0  0
  1  6  1  0  0  0  0
  2  7  1  0  0  0  0
  2 19  1  0  0  0  0
  3  8  2  0  0  0  0
  4  5  2  0  0  0  0
  4  7  1  0  0  0  0
  4  8  1  0  0  0  0
  5 11  1  0  0  0  0
  6  9  1  0  0  0  0
  6 10  2  0  0  0  0
  7 12  2  0  0  0  0
  8 10  1  0  0  0  0
  9 14  2  0  0  0  0
  9 15  1  0  0  0  0
 10 20  1  0  0  0  0
 11 13  2  0  0  0  0
 11 21  1  0  0  0  0
 12 13  1  0  0  0  0
 12 22  1  0  0  0  0
 13 23  1  0  0  0  0
 14 16  1  0  0  0  0
 14 24  1  0  0  0  0
 15 17  2  0  0  0  0
 15 25  1  0  0  0  0
 16 18  2  0  0  0  0
 16 26  1  0  0  0  0
 17 18  1  0  0  0  0
 17 27  1  0  0  0  0
 18 28  1  0  0  0  0
 19 29  1  0  0  0  0
 19 30  1  0  0  0  0
 19 31  1  0  0  0  0
M  END
> <PUBCHEM_COMPOUND_CID>
94525

> <PUBCHEM_CONFORMER_RMSD>
0.6

> <PUBCHEM_CONFORMER_DIVERSEORDER>
3
1
2

> <PUBCHEM_MMFF94_PARTIAL_CHARGES>
28
1 -0.16
10 -0.14
11 -0.15
12 -0.15
13 -0.15
14 -0.15
15 -0.15
16 -0.15
17 -0.15
18 -0.15
19 0.28
2 -0.36
20 0.15
21 0.15
22 0.15
23 0.15
24 0.15
25 0.15
26 0.15
27 0.15
28 0.15
3 -0.57
4 0.09
5 0.08
6 0.05
7 0.08
8 0.47
9 0.03

> <PUBCHEM_EFFECTIVE_ROTOR_COUNT>
2

> <PUBCHEM_PHARMACOPHORE_FEATURES>
6
1 1 acceptor
1 2 acceptor
1 3 acceptor
6 1 4 5 6 8 10 rings
6 4 5 7 11 12 13 rings
6 9 14 15 16 17 18 rings

> <PUBCHEM_HEAVY_ATOM_COUNT>
19

> <PUBCHEM_ATOM_DEF_STEREO_COUNT>
0

> <PUBCHEM_ATOM_UDEF_STEREO_COUNT>
0

> <PUBCHEM_BOND_DEF_STEREO_COUNT>
0

> <PUBCHEM_BOND_UDEF_STEREO_COUNT>
0

> <PUBCHEM_ISOTOPIC_ATOM_COUNT>
0

> <PUBCHEM_COMPONENT_COUNT>
1

> <PUBCHEM_CACTVS_TAUTO_COUNT>
1

> <PUBCHEM_CONFORMER_ID>
0001713D00000003

> <PUBCHEM_MMFF94_ENERGY>
70.2606

> <PUBCHEM_FEATURE_SELFOVERLAP>
30.486

> <PUBCHEM_SHAPE_FINGERPRINT>
10319926 262 18269815589902960810
10411042 1 17978229688430794663
10493431 412 18197789804229880801
10498660 4 18338796706565647716
10646746 165 18342453704146685088
11132069 177 18411139091315890989
11963148 33 18336541724514460547
12107183 9 17466210938926132584
12173636 292 18267299829103279373
12236239 1 17821445755827937864
12390115 104 18129393604980971593
12403259 415 17989200447774270616
12403814 3 17385721379035095661
12670546 56 17022897943753724596
12916748 109 18411139147387628346
13140716 1 18194683902465400435
13862211 1 18338513144809798615
14386348 63 17703794730253470990
14739800 52 18264200495837556232
15042514 8 18338237201561392499
15196674 1 18338517430501110947
15375358 24 17989203737977409020
16752209 62 18408600357521672771
16945 1 18410856572730556195
17138139 8 17097767130700256011
17804303 29 18341330071539586609
1813 80 16879343399930470386
18186145 218 17703792475026421136
19141452 34 17560520719981012215
200 152 15791727507643109929
20028762 73 17986674986063039303
20279233 1 17846501435354897190
20510252 161 18272370836854719793
20645477 56 18272088305605898946
20645477 70 16630536098843716718
21029758 27 18187933927815887677
21033648 29 17274809234388944536
21065198 48 17968090889989098992
21065201 7 18342175562170260018
21267235 1 18337117847046974251
2297311 6 18271536346342114316
23048698 100 16877661266797124586
23175994 123 17060341837617063369
23366157 5 17825954710731770986
23402539 116 18341323470580917815
23536379 177 15864062174912447095
23557571 272 18202013113510272812
23559900 14 18272376318018830094
2748010 2 18194972833568523415
2838139 119 16443888463668236181
3268164 11 18342166761307387405
335352 9 18410291454720685399
34797466 226 17916601950530852220
4214541 1 18410855430559392800
43471831 8 18335417903249619003
474 4 16951703582751128868
5104073 3 18340486643036573770
573450 72 18187919543690819272
77492 1 17676205780210152962
9709674 26 18342464720590424846

> <PUBCHEM_SHAPE_MULTIPOLES>
373.4
10.59
1.94
0.92
5.01
0.24
0
-0.21
-0.01
-2.69
0
1.27
0.02
-0.02

> <PUBCHEM_SHAPE_SELFOVERLAP>
827.652

> <PUBCHEM_SHAPE_VOLUME>
199.2

> <PUBCHEM_COORDINATE_TYPE>
2
5
10

$$$$
