# Supplementary material for: Screening potential anti-osteoarthritis compounds using molecular docking based on MAPK and NFκB pathways and validating their anti-osteoarthritis effect
Source: PLoS One. 2025 Mar 25;20(3):e0319686. doi: 10.1371/journal.pone.0319686 (PMC11936181; doi:10.1371/journal.pone.0319686)
Supplement: S2 Structure — (ZIP) [file pone.0319686.s002.zip › Proteins and compounds/compound/6-methoxyflavone.sdf]

147157
  -OEChem-04022319233D

 31 33  0     0  0  0  0  0  0999 V2000
    0.3885    0.7845    0.0660 O   0  0  0  0  0  0  0  0  0  0  0  0
   -5.0837    0.0508    0.0213 O   0  0  0  0  0  0  0  0  0  0  0  0
   -1.0157   -3.0265   -0.2549 O   0  0  0  0  0  0  0  0  0  0  0  0
   -1.5110   -0.7241   -0.0594 C   0  0  0  0  0  0  0  0  0  0  0  0
   -0.9636    0.5531    0.0500 C   0  0  0  0  0  0  0  0  0  0  0  0
    1.2456   -0.3002   -0.0398 C   0  0  0  0  0  0  0  0  0  0  0  0
   -0.6047   -1.8782   -0.1615 C   0  0  0  0  0  0  0  0  0  0  0  0
    2.6772    0.0607   -0.0072 C   0  0  0  0  0  0  0  0  0  0  0  0
   -2.8965   -0.9003   -0.0698 C   0  0  0  0  0  0  0  0  0  0  0  0
    0.8407   -1.5761   -0.1430 C   0  0  0  0  0  0  0  0  0  0  0  0
   -1.8010    1.6642    0.1504 C   0  0  0  0  0  0  0  0  0  0  0  0
   -3.7318    0.2130    0.0301 C   0  0  0  0  0  0  0  0  0  0  0  0
   -3.1855    1.4925    0.1401 C   0  0  0  0  0  0  0  0  0  0  0  0
    3.6129   -0.8268    0.5301 C   0  0  0  0  0  0  0  0  0  0  0  0
    3.1024    1.2917   -0.5133 C   0  0  0  0  0  0  0  0  0  0  0  0
    4.9650   -0.4856    0.5610 C   0  0  0  0  0  0  0  0  0  0  0  0
    4.4545    1.6328   -0.4826 C   0  0  0  0  0  0  0  0  0  0  0  0
    5.3859    0.7441    0.0546 C   0  0  0  0  0  0  0  0  0  0  0  0
   -5.8793    1.2302    0.1277 C   0  0  0  0  0  0  0  0  0  0  0  0
   -3.3342   -1.8915   -0.1543 H   0  0  0  0  0  0  0  0  0  0  0  0
    1.5126   -2.4211   -0.2378 H   0  0  0  0  0  0  0  0  0  0  0  0
   -1.3829    2.6636    0.2364 H   0  0  0  0  0  0  0  0  0  0  0  0
   -3.7784    2.3972    0.2213 H   0  0  0  0  0  0  0  0  0  0  0  0
    3.3233   -1.7844    0.9543 H   0  0  0  0  0  0  0  0  0  0  0  0
    2.3994    2.0000   -0.9452 H   0  0  0  0  0  0  0  0  0  0  0  0
    5.6901   -1.1749    0.9837 H   0  0  0  0  0  0  0  0  0  0  0  0
    4.7827    2.5896   -0.8782 H   0  0  0  0  0  0  0  0  0  0  0  0
    6.4386    1.0100    0.0794 H   0  0  0  0  0  0  0  0  0  0  0  0
   -5.7198    1.7385    1.0848 H   0  0  0  0  0  0  0  0  0  0  0  0
   -6.9279    0.9157    0.1044 H   0  0  0  0  0  0  0  0  0  0  0  0
   -5.7270    1.8973   -0.7276 H   0  0  0  0  0  0  0  0  0  0  0  0
  1  5  1  0  0  0  0
  1  6  1  0  0  0  0
  2 12  1  0  0  0  0
  2 19  1  0  0  0  0
  3  7  2  0  0  0  0
  4  5  2  0  0  0  0
  4  7  1  0  0  0  0
  4  9  1  0  0  0  0
  5 11  1  0  0  0  0
  6  8  1  0  0  0  0
  6 10  2  0  0  0  0
  7 10  1  0  0  0  0
  8 14  2  0  0  0  0
  8 15  1  0  0  0  0
  9 12  2  0  0  0  0
  9 20  1  0  0  0  0
 10 21  1  0  0  0  0
 11 13  2  0  0  0  0
 11 22  1  0  0  0  0
 12 13  1  0  0  0  0
 13 23  1  0  0  0  0
 14 16  1  0  0  0  0
 14 24  1  0  0  0  0
 15 17  2  0  0  0  0
 15 25  1  0  0  0  0
 16 18  2  0  0  0  0
 16 26  1  0  0  0  0
 17 18  1  0  0  0  0
 17 27  1  0  0  0  0
 18 28  1  0  0  0  0
 19 29  1  0  0  0  0
 19 30  1  0  0  0  0
 19 31  1  0  0  0  0
M  END
> <PUBCHEM_COMPOUND_CID>
147157

> <PUBCHEM_CONFORMER_RMSD>
0.6

> <PUBCHEM_CONFORMER_DIVERSEORDER>
1
2

> <PUBCHEM_MMFF94_PARTIAL_CHARGES>
28
1 -0.16
10 -0.14
11 -0.15
12 0.08
13 -0.15
14 -0.15
15 -0.15
16 -0.15
17 -0.15
18 -0.15
19 0.28
2 -0.36
20 0.15
21 0.15
22 0.15
23 0.15
24 0.15
25 0.15
26 0.15
27 0.15
28 0.15
3 -0.57
4 0.09
5 0.08
6 0.05
7 0.47
8 0.03
9 -0.15

> <PUBCHEM_EFFECTIVE_ROTOR_COUNT>
2

> <PUBCHEM_PHARMACOPHORE_FEATURES>
6
1 1 acceptor
1 2 acceptor
1 3 acceptor
6 1 4 5 6 7 10 rings
6 4 5 9 11 12 13 rings
6 8 14 15 16 17 18 rings

> <PUBCHEM_HEAVY_ATOM_COUNT>
19

> <PUBCHEM_ATOM_DEF_STEREO_COUNT>
0

> <PUBCHEM_ATOM_UDEF_STEREO_COUNT>
0

> <PUBCHEM_BOND_DEF_STEREO_COUNT>
0

> <PUBCHEM_BOND_UDEF_STEREO_COUNT>
0

> <PUBCHEM_ISOTOPIC_ATOM_COUNT>
0

> <PUBCHEM_COMPONENT_COUNT>
1

> <PUBCHEM_CACTVS_TAUTO_COUNT>
1

> <PUBCHEM_CONFORMER_ID>
00023ED500000001

> <PUBCHEM_MMFF94_ENERGY>
66.5655

> <PUBCHEM_FEATURE_SELFOVERLAP>
30.476

> <PUBCHEM_SHAPE_FINGERPRINT>
10411042 1 17547290463730825215
10616163 171 18339644563665350622
12107183 9 17613992998175256272
12236239 1 18113898268850670624
12251169 10 18335136501550459678
12390115 104 18058465217842913337
12403814 3 17967526883099332445
12592029 89 18335139735175998594
12788726 201 17917723378701604088
12916748 109 18341337725097273008
13533116 47 17703228413051393070
13583140 156 17313106362524270465
13785724 45 17688304586808704050
14790565 3 18341056237689925945
15042514 8 18337676442009494251
15196674 1 18410012169090650895
18222031 100 10809632557811368401
204376 136 18411140225366592155
20510252 161 18201159862454203992
20645477 56 18411983589481811660
21236236 1 18340486772592772343
21267235 1 18336272262702363322
212847 35 18412824690260432424
21524375 3 18412825763538084498
21652331 79 18334294271000930588
23402539 116 18343576365357874071
23559900 14 18201157750179496624
293599 30 18412546513623250637
335352 9 18410575072522125398
34934 24 18336825398687135760
350125 39 18337954459352337100
351380 180 18408040706166509704
3545911 37 18411139139135329780
366044 4 18411136931121407947
4214541 1 18410011065763960820
4340502 62 17022907830831620611
474 4 17386853988229747028
474229 33 18411419510089258447
5104073 3 18189047754622279616
5486654 2 18343023294045692949
58051976 378 18342459205677979581
59755656 215 18342182111911003854
59755656 520 17167860885190783146
69090 78 18410291415206103790
9709674 26 18342182184952068294

> <PUBCHEM_SHAPE_MULTIPOLES>
373.4
11.55
2.09
0.67
0.25
0.95
0.01
-5.04
0.79
0.43
-0.2
-0.24
-0.02
-0.61

> <PUBCHEM_SHAPE_SELFOVERLAP>
826.662

> <PUBCHEM_SHAPE_VOLUME>
199.6

> <PUBCHEM_COORDINATE_TYPE>
2
5
10

$$$$
