# Supplementary material for: Screening potential anti-osteoarthritis compounds using molecular docking based on MAPK and NFκB pathways and validating their anti-osteoarthritis effect
Source: PLoS One. 2025 Mar 25;20(3):e0319686. doi: 10.1371/journal.pone.0319686 (PMC11936181; doi:10.1371/journal.pone.0319686)
Supplement: S2 Structure — (ZIP) [file pone.0319686.s002.zip › Proteins and compounds/compound/7,3',4'-Trihydroxyisoflavone.sdf]

5284648
  -OEChem-04032318123D

 30 32  0     0  0  0  0  0  0999 V2000
    1.6360    1.8488   -0.0016 O   0  0  0  0  0  0  0  0  0  0  0  0
    0.2124   -1.9745    0.0641 O   0  0  0  0  0  0  0  0  0  0  0  0
    6.1316    0.3275   -0.1328 O   0  0  0  0  0  0  0  0  0  0  0  0
   -4.6315   -0.0598   -2.0350 O   0  0  0  0  0  0  0  0  0  0  0  0
   -5.8655   -0.1998    0.4509 O   0  0  0  0  0  0  0  0  0  0  0  0
   -0.2767    0.3556    0.0994 C   0  0  0  0  0  0  0  0  0  0  0  0
    2.0769   -0.5378    0.0159 C   0  0  0  0  0  0  0  0  0  0  0  0
   -1.7389    0.2109    0.1879 C   0  0  0  0  0  0  0  0  0  0  0  0
    0.6312   -0.8240    0.0647 C   0  0  0  0  0  0  0  0  0  0  0  0
    2.5056    0.7886   -0.0163 C   0  0  0  0  0  0  0  0  0  0  0  0
    0.2924    1.5699    0.0652 C   0  0  0  0  0  0  0  0  0  0  0  0
    3.0091   -1.5786   -0.0021 C   0  0  0  0  0  0  0  0  0  0  0  0
   -2.5080    0.1422   -0.9757 C   0  0  0  0  0  0  0  0  0  0  0  0
    3.8687    1.0820   -0.0671 C   0  0  0  0  0  0  0  0  0  0  0  0
   -2.3619    0.1418    1.4359 C   0  0  0  0  0  0  0  0  0  0  0  0
    4.8010    0.0447   -0.0848 C   0  0  0  0  0  0  0  0  0  0  0  0
    4.3719   -1.2826   -0.0522 C   0  0  0  0  0  0  0  0  0  0  0  0
   -3.8936    0.0046   -0.8919 C   0  0  0  0  0  0  0  0  0  0  0  0
   -3.7474    0.0046    1.5197 C   0  0  0  0  0  0  0  0  0  0  0  0
   -4.5133   -0.0641    0.3559 C   0  0  0  0  0  0  0  0  0  0  0  0
   -0.2670    2.4972    0.0896 H   0  0  0  0  0  0  0  0  0  0  0  0
    2.6957   -2.6185    0.0221 H   0  0  0  0  0  0  0  0  0  0  0  0
   -2.0333    0.1943   -1.9533 H   0  0  0  0  0  0  0  0  0  0  0  0
    4.2052    2.1154   -0.0924 H   0  0  0  0  0  0  0  0  0  0  0  0
   -1.7787    0.1928    2.3523 H   0  0  0  0  0  0  0  0  0  0  0  0
    5.0911   -2.0976   -0.0656 H   0  0  0  0  0  0  0  0  0  0  0  0
   -4.2173   -0.0482    2.4983 H   0  0  0  0  0  0  0  0  0  0  0  0
    6.6313   -0.5070   -0.1384 H   0  0  0  0  0  0  0  0  0  0  0  0
   -5.5683   -0.1538   -1.7895 H   0  0  0  0  0  0  0  0  0  0  0  0
   -6.1155   -0.2303    1.3904 H   0  0  0  0  0  0  0  0  0  0  0  0
  1 10  1  0  0  0  0
  1 11  1  0  0  0  0
  2  9  2  0  0  0  0
  3 16  1  0  0  0  0
  3 28  1  0  0  0  0
  4 18  1  0  0  0  0
  4 29  1  0  0  0  0
  5 20  1  0  0  0  0
  5 30  1  0  0  0  0
  6  8  1  0  0  0  0
  6  9  1  0  0  0  0
  6 11  2  0  0  0  0
  7  9  1  0  0  0  0
  7 10  2  0  0  0  0
  7 12  1  0  0  0  0
  8 13  2  0  0  0  0
  8 15  1  0  0  0  0
 10 14  1  0  0  0  0
 11 21  1  0  0  0  0
 12 17  2  0  0  0  0
 12 22  1  0  0  0  0
 13 18  1  0  0  0  0
 13 23  1  0  0  0  0
 14 16  2  0  0  0  0
 14 24  1  0  0  0  0
 15 19  2  0  0  0  0
 15 25  1  0  0  0  0
 16 17  1  0  0  0  0
 17 26  1  0  0  0  0
 18 20  2  0  0  0  0
 19 20  1  0  0  0  0
 19 27  1  0  0  0  0
M  END
> <PUBCHEM_COMPOUND_CID>
5284648

> <PUBCHEM_CONFORMER_RMSD>
0.6

> <PUBCHEM_CONFORMER_DIVERSEORDER>
2
3
1
4

> <PUBCHEM_MMFF94_PARTIAL_CHARGES>
30
1 -0.16
10 0.08
11 -0.07
12 -0.15
13 -0.15
14 -0.15
15 -0.15
16 0.08
17 -0.15
18 0.08
19 -0.15
2 -0.57
20 0.08
21 0.15
22 0.15
23 0.15
24 0.15
25 0.15
26 0.15
27 0.15
28 0.45
29 0.45
3 -0.53
30 0.45
4 -0.53
5 -0.53
6 -0.01
7 0.09
8 0.03
9 0.47

> <PUBCHEM_EFFECTIVE_ROTOR_COUNT>
1

> <PUBCHEM_PHARMACOPHORE_FEATURES>
8
1 1 acceptor
1 2 acceptor
1 3 donor
1 4 donor
1 5 donor
6 1 6 7 9 10 11 rings
6 7 10 12 14 16 17 rings
6 8 13 15 18 19 20 rings

> <PUBCHEM_HEAVY_ATOM_COUNT>
20

> <PUBCHEM_ATOM_DEF_STEREO_COUNT>
0

> <PUBCHEM_ATOM_UDEF_STEREO_COUNT>
0

> <PUBCHEM_BOND_DEF_STEREO_COUNT>
0

> <PUBCHEM_BOND_UDEF_STEREO_COUNT>
0

> <PUBCHEM_ISOTOPIC_ATOM_COUNT>
0

> <PUBCHEM_COMPONENT_COUNT>
1

> <PUBCHEM_CACTVS_TAUTO_COUNT>
50

> <PUBCHEM_CONFORMER_ID>
0050A32800000002

> <PUBCHEM_MMFF94_ENERGY>
59.7306

> <PUBCHEM_FEATURE_SELFOVERLAP>
40.629

> <PUBCHEM_SHAPE_FINGERPRINT>
10 15 17895188966070001888
11287383 113 17022908973182163948
11471102 20 18409449189636746548
11796584 16 16515680010162199122
12107183 9 16768193686824390978
12236239 1 17775288257414372113
12403259 415 17895188926629124285
13140716 1 18266742579230615464
13583140 156 17240483632336460930
13760787 5 18412546513528370172
13862211 1 18411416185990455594
14386348 63 17894353280427145745
14573314 32 16732980899173613555
15196674 1 18338519621419663696
15788980 27 17530965795348377275
15848702 151 17988651731178885870
17349148 13 18201719552453438426
17357779 13 18187075140035453741
17834072 33 17489586774906969448
17844677 252 16660369185735473021
17862501 102 17489586757563472464
1813 80 18271261429749095836
19489759 90 16081088182027730851
200 152 18343863303696638729
20279233 1 17676494938192415947
20645477 70 18334576802566028298
21033648 29 18040984163913659901
21033650 10 16413823486089619560
21267235 1 18339369574331544630
21641784 216 18114762438352923748
22646028 1 17847057783458118893
23175994 123 18113905965843956965
23402539 116 16559029393884510693
23557571 272 16732984210756897021
23559900 14 16733261245027736186
26918003 58 18260835907554170873
2871803 45 18260548879733281362
300161 21 17704067378471073113
34797466 226 16443362961133922998
4340502 62 16732701649617658314
5104073 3 18265892463363425672
542803 24 17561366175175345379
573450 72 16988844964808312049
67856867 119 16988271109580064120
7495541 125 17313397767439014785
77492 1 17775570844840476865

> <PUBCHEM_SHAPE_MULTIPOLES>
382.24
11.93
1.39
1.1
0.21
0.07
-0.12
0.65
-0.79
-1.43
0.01
1.85
0
-0.05

> <PUBCHEM_SHAPE_SELFOVERLAP>
855.634

> <PUBCHEM_SHAPE_VOLUME>
201.6

> <PUBCHEM_COORDINATE_TYPE>
2
5
10

$$$$
