# Supplementary material for: Screening potential anti-osteoarthritis compounds using molecular docking based on MAPK and NFκB pathways and validating their anti-osteoarthritis effect
Source: PLoS One. 2025 Mar 25;20(3):e0319686. doi: 10.1371/journal.pone.0319686 (PMC11936181; doi:10.1371/journal.pone.0319686)
Supplement: S2 Structure — (ZIP) [file pone.0319686.s002.zip › Proteins and compounds/compound/Asperulosidic acid.sdf]

11968867
  -OEChem-04032318173D

 54 56  0     1  0  0  0  0  0999 V2000
    0.5197   -0.1525   -0.9924 O   0  0  0  0  0  0  0  0  0  0  0  0
   -1.1851   -1.7183   -1.2515 O   0  0  0  0  0  0  0  0  0  0  0  0
    2.0877   -0.3067    0.7286 O   0  0  0  0  0  0  0  0  0  0  0  0
   -2.8045   -0.8782    2.2792 O   0  0  0  0  0  0  0  0  0  0  0  0
    2.2399   -1.6537   -2.6644 O   0  0  0  0  0  0  0  0  0  0  0  0
    5.0682   -1.3331   -1.9039 O   0  0  0  0  0  0  0  0  0  0  0  0
    5.4173   -1.8196    0.9240 O   0  0  0  0  0  0  0  0  0  0  0  0
   -0.5690    3.3925   -0.5005 O   0  0  0  0  0  0  0  0  0  0  0  0
    2.3448   -0.3999    3.4637 O   0  0  0  0  0  0  0  0  0  0  0  0
   -5.6714   -0.8375   -0.3771 O   0  0  0  0  0  0  0  0  0  0  0  0
   -5.0510   -3.0371   -0.2934 O   0  0  0  0  0  0  0  0  0  0  0  0
    1.3769    4.5532   -0.0493 O   0  0  0  0  0  0  0  0  0  0  0  0
   -1.7287    0.5507   -0.3789 C   0  0  2  0  0  0  0  0  0  0  0  0
   -3.1406    0.0660    0.0278 C   0  0  2  0  0  0  0  0  0  0  0  0
   -0.7234   -0.6137   -0.4602 C   0  0  2  0  0  0  0  0  0  0  0  0
   -3.2209    0.2682    1.5542 C   0  0  2  0  0  0  0  0  0  0  0  0
   -1.4199    1.5322    0.7247 C   0  0  0  0  0  0  0  0  0  0  0  0
   -2.2379    1.3726    1.7737 C   0  0  0  0  0  0  0  0  0  0  0  0
   -3.4223   -1.3141   -0.4640 C   0  0  0  0  0  0  0  0  0  0  0  0
    1.6151   -0.9073   -0.4750 C   0  0  2  0  0  0  0  0  0  0  0  0
    2.7171   -0.9241   -1.5342 C   0  0  1  0  0  0  0  0  0  0  0  0
    3.9888   -1.5859   -1.0031 C   0  0  2  0  0  0  0  0  0  0  0  0
    4.3742   -1.0250    0.3659 C   0  0  1  0  0  0  0  0  0  0  0  0
    3.1719   -1.0305    1.3131 C   0  0  1  0  0  0  0  0  0  0  0  0
   -0.3293    2.5360    0.6061 C   0  0  0  0  0  0  0  0  0  0  0  0
   -2.4949   -2.0669   -1.0638 C   0  0  0  0  0  0  0  0  0  0  0  0
    3.5011   -0.3680    2.6471 C   0  0  0  0  0  0  0  0  0  0  0  0
   -4.7802   -1.8513   -0.3685 C   0  0  0  0  0  0  0  0  0  0  0  0
    0.3691    4.3649   -0.7171 C   0  0  0  0  0  0  0  0  0  0  0  0
   -0.0125    5.1871   -1.9107 C   0  0  0  0  0  0  0  0  0  0  0  0
   -1.7847    1.0624   -1.3484 H   0  0  0  0  0  0  0  0  0  0  0  0
   -3.8434    0.7714   -0.4428 H   0  0  0  0  0  0  0  0  0  0  0  0
   -0.5580   -0.9948    0.5591 H   0  0  0  0  0  0  0  0  0  0  0  0
   -4.2336    0.5470    1.8622 H   0  0  0  0  0  0  0  0  0  0  0  0
   -2.1887    1.9522    2.6848 H   0  0  0  0  0  0  0  0  0  0  0  0
    1.2939   -1.9392   -0.2725 H   0  0  0  0  0  0  0  0  0  0  0  0
    2.9347    0.0928   -1.8819 H   0  0  0  0  0  0  0  0  0  0  0  0
    3.8685   -2.6755   -0.9621 H   0  0  0  0  0  0  0  0  0  0  0  0
    4.7656   -0.0074    0.2456 H   0  0  0  0  0  0  0  0  0  0  0  0
    2.8358   -2.0561    1.5181 H   0  0  0  0  0  0  0  0  0  0  0  0
   -0.2732    3.1420    1.5190 H   0  0  0  0  0  0  0  0  0  0  0  0
    0.6335    2.0309    0.4798 H   0  0  0  0  0  0  0  0  0  0  0  0
   -2.6820   -3.0371   -1.5046 H   0  0  0  0  0  0  0  0  0  0  0  0
   -2.8578   -0.6631    3.2262 H   0  0  0  0  0  0  0  0  0  0  0  0
    4.3072   -0.8897    3.1707 H   0  0  0  0  0  0  0  0  0  0  0  0
    3.7869    0.6807    2.5141 H   0  0  0  0  0  0  0  0  0  0  0  0
    2.0415   -2.5611   -2.3763 H   0  0  0  0  0  0  0  0  0  0  0  0
    5.8623   -1.7540   -1.5320 H   0  0  0  0  0  0  0  0  0  0  0  0
    5.0768   -2.7229    1.0412 H   0  0  0  0  0  0  0  0  0  0  0  0
    1.6346    0.0625    2.9865 H   0  0  0  0  0  0  0  0  0  0  0  0
   -6.5961   -1.1589   -0.3137 H   0  0  0  0  0  0  0  0  0  0  0  0
    0.7434    5.9602   -2.0757 H   0  0  0  0  0  0  0  0  0  0  0  0
   -0.0600    4.5512   -2.7982 H   0  0  0  0  0  0  0  0  0  0  0  0
   -0.9750    5.6731   -1.7330 H   0  0  0  0  0  0  0  0  0  0  0  0
  1 15  1  0  0  0  0
  1 20  1  0  0  0  0
  2 15  1  0  0  0  0
  2 26  1  0  0  0  0
  3 20  1  0  0  0  0
  3 24  1  0  0  0  0
  4 16  1  0  0  0  0
  4 44  1  0  0  0  0
  5 21  1  0  0  0  0
  5 47  1  0  0  0  0
  6 22  1  0  0  0  0
  6 48  1  0  0  0  0
  7 23  1  0  0  0  0
  7 49  1  0  0  0  0
  8 25  1  0  0  0  0
  8 29  1  0  0  0  0
  9 27  1  0  0  0  0
  9 50  1  0  0  0  0
 10 28  1  0  0  0  0
 10 51  1  0  0  0  0
 11 28  2  0  0  0  0
 12 29  2  0  0  0  0
 13 14  1  0  0  0  0
 13 15  1  0  0  0  0
 13 17  1  0  0  0  0
 13 31  1  0  0  0  0
 14 16  1  0  0  0  0
 14 19  1  0  0  0  0
 14 32  1  0  0  0  0
 15 33  1  0  0  0  0
 16 18  1  0  0  0  0
 16 34  1  0  0  0  0
 17 18  2  0  0  0  0
 17 25  1  0  0  0  0
 18 35  1  0  0  0  0
 19 26  2  0  0  0  0
 19 28  1  0  0  0  0
 20 21  1  0  0  0  0
 20 36  1  0  0  0  0
 21 22  1  0  0  0  0
 21 37  1  0  0  0  0
 22 23  1  0  0  0  0
 22 38  1  0  0  0  0
 23 24  1  0  0  0  0
 23 39  1  0  0  0  0
 24 27  1  0  0  0  0
 24 40  1  0  0  0  0
 25 41  1  0  0  0  0
 25 42  1  0  0  0  0
 26 43  1  0  0  0  0
 27 45  1  0  0  0  0
 27 46  1  0  0  0  0
 29 30  1  0  0  0  0
 30 52  1  0  0  0  0
 30 53  1  0  0  0  0
 30 54  1  0  0  0  0
M  END
> <PUBCHEM_COMPOUND_CID>
11968867

> <PUBCHEM_CONFORMER_RMSD>
1

> <PUBCHEM_CONFORMER_DIVERSEORDER>
1
96
30
94
72
88
24
93
67
84
13
73
35
57
92
18
71
8
103
26
80
58
101
106
51
60
61
99
83
89
21
74
3
40
2
4
23
62
90
45
65
31
109
78
104
38
50
77
69
28
36
100
16
29
81
79
54
25
107
34
70
68
46
85
86
95
41
22
59
98
55
7
75
66
52
9
64
63
14
76
37
47
32
87
19
44
49
56
42
82
53
105
108
17
10
20
97
91
102
12
43
27
110
15
11
5
33
39
48
6

> <PUBCHEM_MMFF94_PARTIAL_CHARGES>
38
1 -0.56
10 -0.65
11 -0.57
12 -0.57
13 0.14
14 0.14
15 0.56
16 0.42
17 -0.28
18 -0.29
19 -0.12
2 -0.36
20 0.56
21 0.28
22 0.28
23 0.28
24 0.28
25 0.42
26 -0.07
27 0.28
28 0.71
29 0.66
3 -0.56
30 0.06
35 0.15
4 -0.68
43 0.15
44 0.4
47 0.4
48 0.4
49 0.4
5 -0.68
50 0.4
51 0.5
6 -0.68
7 -0.68
8 -0.43
9 -0.68

> <PUBCHEM_EFFECTIVE_ROTOR_COUNT>
8.8

> <PUBCHEM_PHARMACOPHORE_FEATURES>
20
1 1 acceptor
1 10 acceptor
1 11 acceptor
1 12 acceptor
1 2 acceptor
1 3 acceptor
1 4 acceptor
1 4 donor
1 5 acceptor
1 5 donor
1 6 acceptor
1 6 donor
1 7 acceptor
1 7 donor
1 9 acceptor
1 9 donor
3 10 11 28 anion
5 13 14 16 17 18 rings
6 2 13 14 15 19 26 rings
6 3 20 21 22 23 24 rings

> <PUBCHEM_HEAVY_ATOM_COUNT>
30

> <PUBCHEM_ATOM_DEF_STEREO_COUNT>
9

> <PUBCHEM_ATOM_UDEF_STEREO_COUNT>
0

> <PUBCHEM_BOND_DEF_STEREO_COUNT>
0

> <PUBCHEM_BOND_UDEF_STEREO_COUNT>
0

> <PUBCHEM_ISOTOPIC_ATOM_COUNT>
0

> <PUBCHEM_COMPONENT_COUNT>
1

> <PUBCHEM_CACTVS_TAUTO_COUNT>
1

> <PUBCHEM_CONFORMER_ID>
00B6A16300000001

> <PUBCHEM_MMFF94_ENERGY>
72.3099

> <PUBCHEM_FEATURE_SELFOVERLAP>
101.792

> <PUBCHEM_SHAPE_FINGERPRINT>
10165383 225 17338742365279446408
10369192 42 16987421192562919848
11595378 159 18338230445561622042
11763715 3 18042106696776632944
11963148 33 17116624996758418295
12592029 89 17758388965686064129
12788726 201 17824535271363931729
133893 2 18120953938478347745
13540713 5 17914357886031809913
14114206 34 17822297829578203832
15961568 22 18411983598673653044
1813 80 18411134757662013389
19026451 147 18334858376637781492
19315092 285 17024839673025373952
20600515 1 18267282391594086115
21033648 29 17632281364180070931
21133665 82 17473269151217517396
21304303 282 17180201597526829477
23366157 5 18046345507502052269
23559900 14 18130510854870847335
23598288 3 17752490845542648440
3187 122 18341035342235797624
394222 165 17688299509982461433
4409770 3 17975686199770001028
469060 322 18412553089160535723
5104073 3 17274264924826442946
6287921 2 17703217550925783304
90316 7 18338800000810546213
9841814 1 18261666094878680371
9981440 41 17327454727158236609

> <PUBCHEM_SHAPE_MULTIPOLES>
546.95
9.56
4.78
2.38
1.17
10.17
1.27
-10.51
0.46
-0.89
-2.83
2.21
-0.32
-0.47

> <PUBCHEM_SHAPE_SELFOVERLAP>
1154.314

> <PUBCHEM_SHAPE_VOLUME>
300.8

> <PUBCHEM_COORDINATE_TYPE>
2
5
10

$$$$
