# Supplementary material for: Screening potential anti-osteoarthritis compounds using molecular docking based on MAPK and NFκB pathways and validating their anti-osteoarthritis effect
Source: PLoS One. 2025 Mar 25;20(3):e0319686. doi: 10.1371/journal.pone.0319686 (PMC11936181; doi:10.1371/journal.pone.0319686)
Supplement: S2 Structure — (ZIP) [file pone.0319686.s002.zip › Proteins and compounds/compound/bicyclol.sdf]

9821754
  -OEChem-04032318133D

 46 49  0     0  0  0  0  0  0999 V2000
   -1.1790   -0.2844   -2.1761 O   0  0  0  0  0  0  0  0  0  0  0  0
    1.2405    2.3383   -0.6659 O   0  0  0  0  0  0  0  0  0  0  0  0
   -3.5467    0.1279   -1.9954 O   0  0  0  0  0  0  0  0  0  0  0  0
    3.6096    1.9627   -0.9009 O   0  0  0  0  0  0  0  0  0  0  0  0
   -4.7981    1.0177    0.4518 O   0  0  0  0  0  0  0  0  0  0  0  0
    4.8452   -0.5996   -0.3998 O   0  0  0  0  0  0  0  0  0  0  0  0
    0.0643    2.2940    2.5737 O   0  0  0  0  0  0  0  0  0  0  0  0
   -0.0089   -3.0407   -0.3997 O   0  0  0  0  0  0  0  0  0  0  0  0
    0.1896   -2.6132    1.8534 O   0  0  0  0  0  0  0  0  0  0  0  0
   -0.6879    0.3017    0.1424 C   0  0  0  0  0  0  0  0  0  0  0  0
    0.7317    0.0480    0.0090 C   0  0  0  0  0  0  0  0  0  0  0  0
   -1.5386    0.1260   -0.9292 C   0  0  0  0  0  0  0  0  0  0  0  0
   -1.2444    0.7304    1.3494 C   0  0  0  0  0  0  0  0  0  0  0  0
    1.5917    1.0554   -0.3776 C   0  0  0  0  0  0  0  0  0  0  0  0
    1.2808   -1.2110    0.2635 C   0  0  0  0  0  0  0  0  0  0  0  0
   -2.8906    0.3613   -0.8261 C   0  0  0  0  0  0  0  0  0  0  0  0
    2.9444    0.8409   -0.5117 C   0  0  0  0  0  0  0  0  0  0  0  0
   -2.6257    0.9709    1.4548 C   0  0  0  0  0  0  0  0  0  0  0  0
   -3.4658    0.7853    0.3542 C   0  0  0  0  0  0  0  0  0  0  0  0
    3.5117   -0.3927   -0.2666 C   0  0  0  0  0  0  0  0  0  0  0  0
    2.6629   -1.4301    0.1264 C   0  0  0  0  0  0  0  0  0  0  0  0
   -0.3953    0.9496    2.5616 C   0  0  0  0  0  0  0  0  0  0  0  0
   -2.4562   -0.2808   -2.8463 C   0  0  0  0  0  0  0  0  0  0  0  0
    2.5239    2.9074   -0.9968 C   0  0  0  0  0  0  0  0  0  0  0  0
    0.4485   -2.3353    0.6776 C   0  0  0  0  0  0  0  0  0  0  0  0
   -5.6268   -0.0791    0.8426 C   0  0  0  0  0  0  0  0  0  0  0  0
    5.6601   -0.3787    0.7531 C   0  0  0  0  0  0  0  0  0  0  0  0
   -0.8411   -4.1719   -0.1216 C   0  0  0  0  0  0  0  0  0  0  0  0
   -3.0505    1.3082    2.3979 H   0  0  0  0  0  0  0  0  0  0  0  0
    3.0795   -2.4152    0.3269 H   0  0  0  0  0  0  0  0  0  0  0  0
    0.4633    0.2745    2.6139 H   0  0  0  0  0  0  0  0  0  0  0  0
   -0.9787    0.7775    3.4737 H   0  0  0  0  0  0  0  0  0  0  0  0
   -2.6603   -1.2919   -3.2169 H   0  0  0  0  0  0  0  0  0  0  0  0
   -2.4021    0.4035   -3.7008 H   0  0  0  0  0  0  0  0  0  0  0  0
    2.7237    3.7418   -0.3148 H   0  0  0  0  0  0  0  0  0  0  0  0
    2.4832    3.2923   -2.0222 H   0  0  0  0  0  0  0  0  0  0  0  0
    0.5995    2.4057    3.3777 H   0  0  0  0  0  0  0  0  0  0  0  0
   -5.3463   -0.4334    1.8395 H   0  0  0  0  0  0  0  0  0  0  0  0
   -6.6630    0.2685    0.8717 H   0  0  0  0  0  0  0  0  0  0  0  0
   -5.5498   -0.8948    0.1168 H   0  0  0  0  0  0  0  0  0  0  0  0
    6.6992   -0.5850    0.4823 H   0  0  0  0  0  0  0  0  0  0  0  0
    5.3670   -1.0540    1.5632 H   0  0  0  0  0  0  0  0  0  0  0  0
    5.5827    0.6620    1.0832 H   0  0  0  0  0  0  0  0  0  0  0  0
   -0.2930   -4.9059    0.4764 H   0  0  0  0  0  0  0  0  0  0  0  0
   -1.1213   -4.6304   -1.0735 H   0  0  0  0  0  0  0  0  0  0  0  0
   -1.7500   -3.8516    0.3965 H   0  0  0  0  0  0  0  0  0  0  0  0
  1 12  1  0  0  0  0
  1 23  1  0  0  0  0
  2 14  1  0  0  0  0
  2 24  1  0  0  0  0
  3 16  1  0  0  0  0
  3 23  1  0  0  0  0
  4 17  1  0  0  0  0
  4 24  1  0  0  0  0
  5 19  1  0  0  0  0
  5 26  1  0  0  0  0
  6 20  1  0  0  0  0
  6 27  1  0  0  0  0
  7 22  1  0  0  0  0
  7 37  1  0  0  0  0
  8 25  1  0  0  0  0
  8 28  1  0  0  0  0
  9 25  2  0  0  0  0
 10 11  1  0  0  0  0
 10 12  2  0  0  0  0
 10 13  1  0  0  0  0
 11 14  2  0  0  0  0
 11 15  1  0  0  0  0
 12 16  1  0  0  0  0
 13 18  2  0  0  0  0
 13 22  1  0  0  0  0
 14 17  1  0  0  0  0
 15 21  2  0  0  0  0
 15 25  1  0  0  0  0
 16 19  2  0  0  0  0
 17 20  2  0  0  0  0
 18 19  1  0  0  0  0
 18 29  1  0  0  0  0
 20 21  1  0  0  0  0
 21 30  1  0  0  0  0
 22 31  1  0  0  0  0
 22 32  1  0  0  0  0
 23 33  1  0  0  0  0
 23 34  1  0  0  0  0
 24 35  1  0  0  0  0
 24 36  1  0  0  0  0
 26 38  1  0  0  0  0
 26 39  1  0  0  0  0
 26 40  1  0  0  0  0
 27 41  1  0  0  0  0
 27 42  1  0  0  0  0
 27 43  1  0  0  0  0
 28 44  1  0  0  0  0
 28 45  1  0  0  0  0
 28 46  1  0  0  0  0
M  END
> <PUBCHEM_COMPOUND_CID>
9821754

> <PUBCHEM_CONFORMER_RMSD>
0.8

> <PUBCHEM_CONFORMER_DIVERSEORDER>
1
2
7
8
4
3
5
6

> <PUBCHEM_MMFF94_PARTIAL_CHARGES>
29
1 -0.36
12 0.08
13 -0.14
14 0.08
15 0.09
16 0.08
17 0.08
18 -0.15
19 0.08
2 -0.36
20 0.08
21 -0.15
22 0.42
23 0.56
24 0.56
25 0.63
26 0.28
27 0.28
28 0.28
29 0.15
3 -0.36
30 0.15
37 0.4
4 -0.36
5 -0.36
6 -0.36
7 -0.68
8 -0.43
9 -0.57

> <PUBCHEM_EFFECTIVE_ROTOR_COUNT>
7.2

> <PUBCHEM_PHARMACOPHORE_FEATURES>
13
1 1 acceptor
1 2 acceptor
1 3 acceptor
1 4 acceptor
1 5 acceptor
1 6 acceptor
1 7 acceptor
1 7 donor
1 9 acceptor
5 1 3 12 16 23 rings
5 2 4 14 17 24 rings
6 10 12 13 16 18 19 rings
6 11 14 15 17 20 21 rings

> <PUBCHEM_HEAVY_ATOM_COUNT>
28

> <PUBCHEM_ATOM_DEF_STEREO_COUNT>
0

> <PUBCHEM_ATOM_UDEF_STEREO_COUNT>
0

> <PUBCHEM_BOND_DEF_STEREO_COUNT>
0

> <PUBCHEM_BOND_UDEF_STEREO_COUNT>
0

> <PUBCHEM_ISOTOPIC_ATOM_COUNT>
0

> <PUBCHEM_COMPONENT_COUNT>
1

> <PUBCHEM_CACTVS_TAUTO_COUNT>
1

> <PUBCHEM_CONFORMER_ID>
0095DE3A00000001

> <PUBCHEM_MMFF94_ENERGY>
107.8297

> <PUBCHEM_FEATURE_SELFOVERLAP>
66.294

> <PUBCHEM_SHAPE_FINGERPRINT>
10165383 225 17823718531814199716
1100329 8 18336829779506370082
11370993 70 18261121789689547171
11421498 54 18058735693639818721
11578080 2 17842278361358229632
12035758 1 18040710390335368560
12236239 1 18131352972923480209
12592029 89 18040716931048230282
12788726 201 17488764331646371848
13140716 1 18261957470393201448
13583140 156 18335985260488150773
13782708 43 17167867447668442994
13911987 19 18041010509859927150
13965767 371 16909223649657599216
14787075 74 18272658991143930771
16752209 62 17058921153363264201
16945 1 18188197711204958702
17349148 13 18343016692960436410
17980427 23 17916572259247763660
1813 80 17982462494691052358
18219364 16 18040437680964584478
192875 21 18341622494847130760
19319366 153 18273211976562391239
19930381 70 18187088364513979757
20691752 17 18057582413153414265
21033648 29 17676474077927195444
23419403 2 16835728349571084193
23557571 272 16009034939108120191
238 59 17897695765779730343
350125 39 18117004479699581422
4340502 62 18337404781364870899
4409770 3 16108634573066747720
474 4 18411426085383313440
59755656 520 18337961189650421326
77492 1 18131351877712146589
81228 2 17319573878807842702
8272917 22 18266190426703572265
9981440 41 17123362743540340320

> <PUBCHEM_SHAPE_MULTIPOLES>
523.4
8.26
3.07
2.09
0.58
2.66
0.04
-1.71
0.14
1.17
-0.29
-1.64
-0.59
-1.05

> <PUBCHEM_SHAPE_SELFOVERLAP>
1164.391

> <PUBCHEM_SHAPE_VOLUME>
282.2

> <PUBCHEM_COORDINATE_TYPE>
2
5
10

$$$$
