# Supplementary material for: Screening potential anti-osteoarthritis compounds using molecular docking based on MAPK and NFκB pathways and validating their anti-osteoarthritis effect
Source: PLoS One. 2025 Mar 25;20(3):e0319686. doi: 10.1371/journal.pone.0319686 (PMC11936181; doi:10.1371/journal.pone.0319686)
Supplement: S2 Structure — (ZIP) [file pone.0319686.s002.zip › Proteins and compounds/compound/BML-111.sdf]

10899465
  -OEChem-04032321263D

 29 28  0     1  0  0  0  0  0999 V2000
   -2.8352    1.9534    0.3006 O   0  0  0  0  0  0  0  0  0  0  0  0
   -3.6751   -0.2491   -1.2755 O   0  0  0  0  0  0  0  0  0  0  0  0
   -3.4773   -2.2247    0.7048 O   0  0  0  0  0  0  0  0  0  0  0  0
    4.1761    0.0951    0.5818 O   0  0  0  0  0  0  0  0  0  0  0  0
    2.9598   -0.8297   -1.1462 O   0  0  0  0  0  0  0  0  0  0  0  0
   -1.9114    1.0689   -0.3415 C   0  0  1  0  0  0  0  0  0  0  0  0
   -0.5900    1.1605    0.4316 C   0  0  0  0  0  0  0  0  0  0  0  0
   -2.5226   -0.3380   -0.4281 C   0  0  1  0  0  0  0  0  0  0  0  0
    0.5531    0.3664   -0.2062 C   0  0  0  0  0  0  0  0  0  0  0  0
    1.8792    0.5636    0.5299 C   0  0  0  0  0  0  0  0  0  0  0  0
   -2.9623   -0.9129    0.9166 C   0  0  0  0  0  0  0  0  0  0  0  0
    3.0362   -0.1560   -0.1278 C   0  0  0  0  0  0  0  0  0  0  0  0
    5.3697   -0.4976    0.0600 C   0  0  0  0  0  0  0  0  0  0  0  0
   -1.7606    1.4626   -1.3543 H   0  0  0  0  0  0  0  0  0  0  0  0
   -0.7344    0.8444    1.4718 H   0  0  0  0  0  0  0  0  0  0  0  0
   -0.3010    2.2183    0.4949 H   0  0  0  0  0  0  0  0  0  0  0  0
   -1.8379   -1.0303   -0.9278 H   0  0  0  0  0  0  0  0  0  0  0  0
    0.3103   -0.7024   -0.2153 H   0  0  0  0  0  0  0  0  0  0  0  0
    0.6680    0.6719   -1.2536 H   0  0  0  0  0  0  0  0  0  0  0  0
    2.1231    1.6318    0.5606 H   0  0  0  0  0  0  0  0  0  0  0  0
    1.7856    0.1922    1.5566 H   0  0  0  0  0  0  0  0  0  0  0  0
   -2.1252   -0.9956    1.6142 H   0  0  0  0  0  0  0  0  0  0  0  0
   -3.7554   -0.3189    1.3817 H   0  0  0  0  0  0  0  0  0  0  0  0
   -3.6135    2.0350   -0.2759 H   0  0  0  0  0  0  0  0  0  0  0  0
   -4.3710    0.2287   -0.7936 H   0  0  0  0  0  0  0  0  0  0  0  0
   -4.2196   -2.1487    0.0810 H   0  0  0  0  0  0  0  0  0  0  0  0
    5.5733   -0.1168   -0.9454 H   0  0  0  0  0  0  0  0  0  0  0  0
    5.2780   -1.5878    0.0498 H   0  0  0  0  0  0  0  0  0  0  0  0
    6.2006   -0.2215    0.7146 H   0  0  0  0  0  0  0  0  0  0  0  0
  1  6  1  0  0  0  0
  1 24  1  0  0  0  0
  2  8  1  0  0  0  0
  2 25  1  0  0  0  0
  3 11  1  0  0  0  0
  3 26  1  0  0  0  0
  4 12  1  0  0  0  0
  4 13  1  0  0  0  0
  5 12  2  0  0  0  0
  6  7  1  0  0  0  0
  6  8  1  0  0  0  0
  6 14  1  0  0  0  0
  7  9  1  0  0  0  0
  7 15  1  0  0  0  0
  7 16  1  0  0  0  0
  8 11  1  0  0  0  0
  8 17  1  0  0  0  0
  9 10  1  0  0  0  0
  9 18  1  0  0  0  0
  9 19  1  0  0  0  0
 10 12  1  0  0  0  0
 10 20  1  0  0  0  0
 10 21  1  0  0  0  0
 11 22  1  0  0  0  0
 11 23  1  0  0  0  0
 13 27  1  0  0  0  0
 13 28  1  0  0  0  0
 13 29  1  0  0  0  0
M  END
> <PUBCHEM_COMPOUND_CID>
10899465

> <PUBCHEM_CONFORMER_RMSD>
0.8

> <PUBCHEM_CONFORMER_DIVERSEORDER>
1
79
27
54
90
4
94
45
107
41
93
86
9
120
104
38
115
3
97
47
116
56
61
39
102
28
89
84
12
34
44
100
87
50
80
49
70
121
91
26
46
62
88
19
114
2
85
109
5
22
105
51
81
15
119
60
75
59
36
82
67
25
7
113
74
14
29
57
123
6
63
77
108
112
53
48
118
18
103
35
40
37
71
23
96
43
16
111
10
65
32
58
122
76
11
83
17
13
64
92
69
101
110
31
30
99
42
78
21
95
68
20
66
72
52
24
117
106
55
33
98
8
73

> <PUBCHEM_MMFF94_PARTIAL_CHARGES>
14
1 -0.68
10 0.06
11 0.28
12 0.66
13 0.28
2 -0.68
24 0.4
25 0.4
26 0.4
3 -0.68
4 -0.43
5 -0.57
6 0.28
8 0.28

> <PUBCHEM_EFFECTIVE_ROTOR_COUNT>
7

> <PUBCHEM_PHARMACOPHORE_FEATURES>
7
1 1 acceptor
1 1 donor
1 2 acceptor
1 2 donor
1 3 acceptor
1 3 donor
1 5 acceptor

> <PUBCHEM_HEAVY_ATOM_COUNT>
13

> <PUBCHEM_ATOM_DEF_STEREO_COUNT>
2

> <PUBCHEM_ATOM_UDEF_STEREO_COUNT>
0

> <PUBCHEM_BOND_DEF_STEREO_COUNT>
0

> <PUBCHEM_BOND_UDEF_STEREO_COUNT>
0

> <PUBCHEM_ISOTOPIC_ATOM_COUNT>
0

> <PUBCHEM_COMPONENT_COUNT>
1

> <PUBCHEM_CACTVS_TAUTO_COUNT>
1

> <PUBCHEM_CONFORMER_ID>
00A6500900000001

> <PUBCHEM_MMFF94_ENERGY>
19.0819

> <PUBCHEM_FEATURE_SELFOVERLAP>
35.536

> <PUBCHEM_SHAPE_FINGERPRINT>
10680689 15 17918274242621815276
11127187 94 18113613526021149551
12757275 245 18261114096875833019
13237642 15 18130217246848740200
14252887 29 17060345102551596862
17834072 33 17822017540708415948
19107657 162 18412829100722333838
1986462 14 18260550013198465524
20279233 1 17917711271066918188
20432913 95 17346599673013511950
20645477 56 18263645061158933565
20645477 70 16987153821530542756
20671657 53 18041282161513370821
20828058 44 18411982429998923360
20871999 31 17168134672597734255
21061003 4 17632858654786551081
21119208 17 16588018004865222758
22485316 2 18341891836503773844
23402539 116 16515684446647208924
23402655 69 15285627764571440086
23403322 49 18334573564113110467
23557571 272 18339641127591306828
4028521 119 7853583387156435047
53428517 29 11527948946034787874
53428517 46 18335422361113857657
59027123 10 16153426155646601734
59345606 119 18333733545945953282

> <PUBCHEM_SHAPE_MULTIPOLES>
238.19
9.54
1.53
0.96
9.38
0.17
0.12
3.15
0.03
-2.01
-0.32
-0.38
0.16
0.57

> <PUBCHEM_SHAPE_SELFOVERLAP>
444.715

> <PUBCHEM_SHAPE_VOLUME>
148.8

> <PUBCHEM_COORDINATE_TYPE>
2
5
10

$$$$
