# Supplementary material for: Screening potential anti-osteoarthritis compounds using molecular docking based on MAPK and NFκB pathways and validating their anti-osteoarthritis effect
Source: PLoS One. 2025 Mar 25;20(3):e0319686. doi: 10.1371/journal.pone.0319686 (PMC11936181; doi:10.1371/journal.pone.0319686)
Supplement: S2 Structure — (ZIP) [file pone.0319686.s002.zip › Proteins and compounds/compound/Calcium dobesilate.sdf]

17507
  -OEChem-04012304083D

 18 18  0     0  0  0  0  0  0999 V2000
    1.9047   -0.5698   -0.0894 S   0  0  0  0  0  0  0  0  0  0  0  0
    0.8495    2.2509   -0.0070 O   0  0  0  0  0  0  0  0  0  0  0  0
    2.5021   -0.2057    1.3873 O   0  0  0  0  0  0  0  0  0  0  0  0
   -3.0886   -1.6076    0.0042 O   0  0  0  0  0  0  0  0  0  0  0  0
    1.9329   -2.0187   -0.2154 O   0  0  0  0  0  0  0  0  0  0  0  0
    2.5692    0.2752   -1.0682 O   0  0  0  0  0  0  0  0  0  0  0  0
    0.2299   -0.0675   -0.0406 C   0  0  0  0  0  0  0  0  0  0  0  0
   -0.1112    1.2845   -0.0051 C   0  0  0  0  0  0  0  0  0  0  0  0
   -0.7705   -1.0394   -0.0375 C   0  0  0  0  0  0  0  0  0  0  0  0
   -2.1121   -0.6594    0.0011 C   0  0  0  0  0  0  0  0  0  0  0  0
   -1.4527    1.6647    0.0338 C   0  0  0  0  0  0  0  0  0  0  0  0
   -2.4531    0.6927    0.0368 C   0  0  0  0  0  0  0  0  0  0  0  0
   -0.5248   -2.0973   -0.0625 H   0  0  0  0  0  0  0  0  0  0  0  0
   -1.7333    2.7142    0.0619 H   0  0  0  0  0  0  0  0  0  0  0  0
   -3.4964    0.9948    0.0670 H   0  0  0  0  0  0  0  0  0  0  0  0
    2.0745   -0.6726    2.1434 H   0  0  0  0  0  0  0  0  0  0  0  0
    0.4226    3.1243    0.0208 H   0  0  0  0  0  0  0  0  0  0  0  0
   -2.6753   -2.4876   -0.0236 H   0  0  0  0  0  0  0  0  0  0  0  0
  1  3  1  0  0  0  0
  1  5  2  0  0  0  0
  1  6  2  0  0  0  0
  1  7  1  0  0  0  0
  2  8  1  0  0  0  0
  2 17  1  0  0  0  0
  3 16  1  0  0  0  0
  4 10  1  0  0  0  0
  4 18  1  0  0  0  0
  7  8  2  0  0  0  0
  7  9  1  0  0  0  0
  8 11  1  0  0  0  0
  9 10  2  0  0  0  0
  9 13  1  0  0  0  0
 10 12  1  0  0  0  0
 11 12  2  0  0  0  0
 11 14  1  0  0  0  0
 12 15  1  0  0  0  0
M  END
> <PUBCHEM_COMPOUND_CID>
17507

> <PUBCHEM_CONFORMER_RMSD>
0.4

> <PUBCHEM_CONFORMER_DIVERSEORDER>
1
2
3

> <PUBCHEM_MMFF94_PARTIAL_CHARGES>
18
1 1.49
10 0.08
11 -0.15
12 -0.15
13 0.15
14 0.15
15 0.15
16 0.5
17 0.45
18 0.45
2 -0.53
3 -0.68
4 -0.53
5 -0.65
6 -0.65
7 -0.01
8 0.08
9 -0.15

> <PUBCHEM_EFFECTIVE_ROTOR_COUNT>
1

> <PUBCHEM_PHARMACOPHORE_FEATURES>
7
1 2 donor
1 3 acceptor
1 4 donor
1 5 acceptor
1 6 acceptor
4 1 3 5 6 anion
6 7 8 9 10 11 12 rings

> <PUBCHEM_HEAVY_ATOM_COUNT>
12

> <PUBCHEM_ATOM_DEF_STEREO_COUNT>
0

> <PUBCHEM_ATOM_UDEF_STEREO_COUNT>
0

> <PUBCHEM_BOND_DEF_STEREO_COUNT>
0

> <PUBCHEM_BOND_UDEF_STEREO_COUNT>
0

> <PUBCHEM_ISOTOPIC_ATOM_COUNT>
0

> <PUBCHEM_COMPONENT_COUNT>
1

> <PUBCHEM_CACTVS_TAUTO_COUNT>
7

> <PUBCHEM_CONFORMER_ID>
0000446300000001

> <PUBCHEM_MMFF94_ENERGY>
19.8932

> <PUBCHEM_FEATURE_SELFOVERLAP>
35.577

> <PUBCHEM_SHAPE_FINGERPRINT>
10857977 72 18341602724563495203
12423570 1 11492812359288133885
12716758 59 18122621656777209721
12932764 1 17632855317385913223
14128692 85 18340497762775383237
161256 15 18267306615251768557
16945 1 18411699881064117269
17990270 104 18410576214250040258
20645477 70 18050280664266855207
20871998 184 18201717319265727495
21040471 1 18050849909876863021
23552423 10 18188496752640458750
23559900 14 17911236114781052046
241688 4 18266463096358983904
2748010 2 18268993094221435519
369184 2 17417235538239282299
5084963 1 17980482256757834408
528862 383 18048026668954092049

> <PUBCHEM_SHAPE_MULTIPOLES>
221.46
4
2
0.79
0.01
0.32
-0.1
-1.3
-0.06
0.33
0.06
-0.51
0.02
-0.04

> <PUBCHEM_SHAPE_SELFOVERLAP>
454.328

> <PUBCHEM_SHAPE_VOLUME>
127.8

> <PUBCHEM_COORDINATE_TYPE>
2
5
10

$$$$
