# Supplementary material for: Screening potential anti-osteoarthritis compounds using molecular docking based on MAPK and NFκB pathways and validating their anti-osteoarthritis effect
Source: PLoS One. 2025 Mar 25;20(3):e0319686. doi: 10.1371/journal.pone.0319686 (PMC11936181; doi:10.1371/journal.pone.0319686)
Supplement: S2 Structure — (ZIP) [file pone.0319686.s002.zip › Proteins and compounds/compound/chaetoglobosin Vb.sdf]

71768076
  -OEChem-04022320103D

 75 80  0     1  0  0  0  0  0999 V2000
    1.8368    4.8479   -0.5410 O   0  0  0  0  0  0  0  0  0  0  0  0
    0.1023    0.9190   -2.2985 O   0  0  0  0  0  0  0  0  0  0  0  0
    0.6902    0.3079    2.1457 O   0  0  0  0  0  0  0  0  0  0  0  0
    2.1971   -2.7199    2.4682 O   0  0  0  0  0  0  0  0  0  0  0  0
    3.5378   -4.7977    1.0102 O   0  0  0  0  0  0  0  0  0  0  0  0
   -1.8424    0.9477   -1.0342 N   0  0  0  0  0  0  0  0  0  0  0  0
   -6.1137   -0.8590    0.5798 N   0  0  0  0  0  0  0  0  0  0  0  0
    0.1565    1.5140    0.1003 C   0  0  2  0  0  0  0  0  0  0  0  0
   -1.0865    2.1231    0.8447 C   0  0  2  0  0  0  0  0  0  0  0  0
    1.2914    2.5643   -0.0211 C   0  0  2  0  0  0  0  0  0  0  0  0
   -2.2704    1.2929    0.2950 C   0  0  2  0  0  0  0  0  0  0  0  0
   -1.3170    3.6204    0.6071 C   0  0  0  0  0  0  0  0  0  0  0  0
    0.8114    3.8585   -0.7025 C   0  0  1  0  0  0  0  0  0  0  0  0
   -0.4786    1.1039   -1.2391 C   0  0  0  0  0  0  0  0  0  0  0  0
    0.7092    0.3086    0.9109 C   0  0  0  0  0  0  0  0  0  0  0  0
   -0.4896    4.3894   -0.1360 C   0  0  0  0  0  0  0  0  0  0  0  0
    1.3434   -0.8660    0.1685 C   0  0  0  0  0  0  0  0  0  0  0  0
    2.7580   -1.1543    0.7009 C   0  0  2  0  0  0  0  0  0  0  0  0
   -2.5880    0.0457    1.1125 C   0  0  0  0  0  0  0  0  0  0  0  0
    3.8260   -1.3605   -0.4267 C   0  0  1  0  0  0  0  0  0  0  0  0
    2.5212    2.0236   -0.7246 C   0  0  0  0  0  0  0  0  0  0  0  0
    5.0662   -0.4219   -0.1953 C   0  0  2  0  0  0  0  0  0  0  0  0
   -2.5316    4.1875    1.3060 C   0  0  0  0  0  0  0  0  0  0  0  0
    4.8148    1.0197   -0.7297 C   0  0  0  0  0  0  0  0  0  0  0  0
    3.6604    1.7221   -0.0828 C   0  0  0  0  0  0  0  0  0  0  0  0
    4.0735   -2.8625   -0.3898 C   0  0  0  0  0  0  0  0  0  0  0  0
   -0.7924    5.8252   -0.4929 C   0  0  0  0  0  0  0  0  0  0  0  0
    2.7739   -2.4819    1.4172 C   0  0  0  0  0  0  0  0  0  0  0  0
   -3.9228   -0.5400    0.7389 C   0  0  0  0  0  0  0  0  0  0  0  0
    3.5295   -3.4841    0.6645 C   0  0  0  0  0  0  0  0  0  0  0  0
    6.3639   -0.9217   -0.8408 C   0  0  0  0  0  0  0  0  0  0  0  0
   -4.1474   -1.6915   -0.0666 C   0  0  0  0  0  0  0  0  0  0  0  0
    4.7492   -3.5597   -1.5277 C   0  0  0  0  0  0  0  0  0  0  0  0
   -5.1506   -0.0506    1.1212 C   0  0  0  0  0  0  0  0  0  0  0  0
   -5.5300   -1.8695   -0.1506 C   0  0  0  0  0  0  0  0  0  0  0  0
   -3.3046   -2.6019   -0.7343 C   0  0  0  0  0  0  0  0  0  0  0  0
   -6.1141   -2.9168   -0.8719 C   0  0  0  0  0  0  0  0  0  0  0  0
   -3.8748   -3.6544   -1.4596 C   0  0  0  0  0  0  0  0  0  0  0  0
   -5.2582   -3.8076   -1.5259 C   0  0  0  0  0  0  0  0  0  0  0  0
   -1.0018    2.0002    1.9316 H   0  0  0  0  0  0  0  0  0  0  0  0
    1.5996    2.8291    1.0035 H   0  0  0  0  0  0  0  0  0  0  0  0
   -3.1768    1.8967    0.1820 H   0  0  0  0  0  0  0  0  0  0  0  0
    0.6852    3.7094   -1.7818 H   0  0  0  0  0  0  0  0  0  0  0  0
   -2.4807    0.6600   -1.7693 H   0  0  0  0  0  0  0  0  0  0  0  0
    1.3823   -0.6430   -0.8976 H   0  0  0  0  0  0  0  0  0  0  0  0
    0.6663   -1.7202    0.2867 H   0  0  0  0  0  0  0  0  0  0  0  0
    3.0873   -0.4068    1.4301 H   0  0  0  0  0  0  0  0  0  0  0  0
   -2.6271    0.3049    2.1786 H   0  0  0  0  0  0  0  0  0  0  0  0
   -1.8112   -0.7190    1.0056 H   0  0  0  0  0  0  0  0  0  0  0  0
    3.3995   -1.1192   -1.4089 H   0  0  0  0  0  0  0  0  0  0  0  0
    2.4414    1.8058   -1.7860 H   0  0  0  0  0  0  0  0  0  0  0  0
    5.2629   -0.3572    0.8840 H   0  0  0  0  0  0  0  0  0  0  0  0
   -3.4120    4.1334    0.6585 H   0  0  0  0  0  0  0  0  0  0  0  0
   -2.3836    5.2278    1.6123 H   0  0  0  0  0  0  0  0  0  0  0  0
   -2.7448    3.6310    2.2254 H   0  0  0  0  0  0  0  0  0  0  0  0
    4.6782    0.9806   -1.8185 H   0  0  0  0  0  0  0  0  0  0  0  0
    5.7079    1.6337   -0.5565 H   0  0  0  0  0  0  0  0  0  0  0  0
    3.7481    1.9251    0.9815 H   0  0  0  0  0  0  0  0  0  0  0  0
   -0.1935    6.5062    0.1198 H   0  0  0  0  0  0  0  0  0  0  0  0
   -1.8469    6.0858   -0.3670 H   0  0  0  0  0  0  0  0  0  0  0  0
   -0.5573    6.0087   -1.5473 H   0  0  0  0  0  0  0  0  0  0  0  0
    1.9500    5.0109    0.4112 H   0  0  0  0  0  0  0  0  0  0  0  0
    6.7206   -1.8322   -0.3510 H   0  0  0  0  0  0  0  0  0  0  0  0
    7.1649   -0.1818   -0.7298 H   0  0  0  0  0  0  0  0  0  0  0  0
    6.2338   -1.1098   -1.9113 H   0  0  0  0  0  0  0  0  0  0  0  0
    5.8367   -3.5141   -1.4471 H   0  0  0  0  0  0  0  0  0  0  0  0
    4.4462   -3.1188   -2.4828 H   0  0  0  0  0  0  0  0  0  0  0  0
    4.4720   -4.6192   -1.5628 H   0  0  0  0  0  0  0  0  0  0  0  0
   -5.4264    0.8000    1.7290 H   0  0  0  0  0  0  0  0  0  0  0  0
   -7.1094   -0.7329    0.6986 H   0  0  0  0  0  0  0  0  0  0  0  0
    2.9991   -4.8904    1.8150 H   0  0  0  0  0  0  0  0  0  0  0  0
   -2.2240   -2.4971   -0.6951 H   0  0  0  0  0  0  0  0  0  0  0  0
   -7.1910   -3.0368   -0.9242 H   0  0  0  0  0  0  0  0  0  0  0  0
   -3.2295   -4.3595   -1.9770 H   0  0  0  0  0  0  0  0  0  0  0  0
   -5.6797   -4.6322   -2.0951 H   0  0  0  0  0  0  0  0  0  0  0  0
  1 13  1  0  0  0  0
  1 62  1  0  0  0  0
  2 14  2  0  0  0  0
  3 15  2  0  0  0  0
  4 28  2  0  0  0  0
  5 30  1  0  0  0  0
  5 71  1  0  0  0  0
  6 11  1  0  0  0  0
  6 14  1  0  0  0  0
  6 44  1  0  0  0  0
  7 34  1  0  0  0  0
  7 35  1  0  0  0  0
  7 70  1  0  0  0  0
  8  9  1  0  0  0  0
  8 10  1  0  0  0  0
  8 14  1  0  0  0  0
  8 15  1  0  0  0  0
  9 11  1  0  0  0  0
  9 12  1  0  0  0  0
  9 40  1  0  0  0  0
 10 13  1  0  0  0  0
 10 21  1  0  0  0  0
 10 41  1  0  0  0  0
 11 19  1  0  0  0  0
 11 42  1  0  0  0  0
 12 16  2  0  0  0  0
 12 23  1  0  0  0  0
 13 16  1  0  0  0  0
 13 43  1  0  0  0  0
 15 17  1  0  0  0  0
 16 27  1  0  0  0  0
 17 18  1  0  0  0  0
 17 45  1  0  0  0  0
 17 46  1  0  0  0  0
 18 20  1  0  0  0  0
 18 28  1  0  0  0  0
 18 47  1  0  0  0  0
 19 29  1  0  0  0  0
 19 48  1  0  0  0  0
 19 49  1  0  0  0  0
 20 22  1  0  0  0  0
 20 26  1  0  0  0  0
 20 50  1  0  0  0  0
 21 25  2  0  0  0  0
 21 51  1  0  0  0  0
 22 24  1  0  0  0  0
 22 31  1  0  0  0  0
 22 52  1  0  0  0  0
 23 53  1  0  0  0  0
 23 54  1  0  0  0  0
 23 55  1  0  0  0  0
 24 25  1  0  0  0  0
 24 56  1  0  0  0  0
 24 57  1  0  0  0  0
 25 58  1  0  0  0  0
 26 30  2  0  0  0  0
 26 33  1  0  0  0  0
 27 59  1  0  0  0  0
 27 60  1  0  0  0  0
 27 61  1  0  0  0  0
 28 30  1  0  0  0  0
 29 32  1  0  0  0  0
 29 34  2  0  0  0  0
 31 63  1  0  0  0  0
 31 64  1  0  0  0  0
 31 65  1  0  0  0  0
 32 35  1  0  0  0  0
 32 36  2  0  0  0  0
 33 66  1  0  0  0  0
 33 67  1  0  0  0  0
 33 68  1  0  0  0  0
 34 69  1  0  0  0  0
 35 37  2  0  0  0  0
 36 38  1  0  0  0  0
 36 72  1  0  0  0  0
 37 39  1  0  0  0  0
 37 73  1  0  0  0  0
 38 39  2  0  0  0  0
 38 74  1  0  0  0  0
 39 75  1  0  0  0  0
M  END
> <PUBCHEM_COMPOUND_CID>
71768076

> <PUBCHEM_CONFORMER_RMSD>
0.8

> <PUBCHEM_CONFORMER_DIVERSEORDER>
2
9
13
10
4
12
3
7
15
8
11
6
14
5
1

> <PUBCHEM_MMFF94_PARTIAL_CHARGES>
47
1 -0.68
10 0.14
11 0.3
12 -0.28
13 0.42
14 0.57
15 0.45
16 -0.28
17 0.06
18 0.06
19 0.18
2 -0.57
20 0.14
21 -0.29
23 0.14
24 0.14
25 -0.29
26 -0.28
27 0.14
28 0.49
29 -0.18
3 -0.57
30 0.09
33 0.14
34 -0.3
35 -0.15
36 -0.15
37 -0.15
38 -0.15
39 -0.15
4 -0.57
44 0.37
5 -0.53
51 0.15
58 0.15
6 -0.73
62 0.4
69 0.15
7 0.03
70 0.27
71 0.45
72 0.15
73 0.15
74 0.15
75 0.15
8 0.12
9 0.14

> <PUBCHEM_EFFECTIVE_ROTOR_COUNT>
3.2

> <PUBCHEM_PHARMACOPHORE_FEATURES>
14
1 1 acceptor
1 1 donor
1 2 acceptor
1 3 acceptor
1 4 acceptor
1 5 donor
1 6 donor
1 7 cation
1 7 donor
5 18 20 26 28 30 rings
5 6 8 9 11 14 rings
5 7 29 32 34 35 rings
6 32 35 36 37 38 39 rings
6 8 9 10 12 13 16 rings

> <PUBCHEM_HEAVY_ATOM_COUNT>
39

> <PUBCHEM_ATOM_DEF_STEREO_COUNT>
8

> <PUBCHEM_ATOM_UDEF_STEREO_COUNT>
0

> <PUBCHEM_BOND_DEF_STEREO_COUNT>
1

> <PUBCHEM_BOND_UDEF_STEREO_COUNT>
0

> <PUBCHEM_ISOTOPIC_ATOM_COUNT>
0

> <PUBCHEM_COMPONENT_COUNT>
1

> <PUBCHEM_CACTVS_TAUTO_COUNT>
92

> <PUBCHEM_CONFORMER_ID>
0447180C00000002

> <PUBCHEM_MMFF94_ENERGY>
97.1722

> <PUBCHEM_FEATURE_SELFOVERLAP>
71.389

> <PUBCHEM_SHAPE_FINGERPRINT>
10462674 125 15834735008149006982
10622 236 18117548531560251738
10675989 125 18192999446298956628
10940486 97 17759526569605615742
11621639 179 17968640633446171693
11763715 3 18118991138176000388
12107183 9 18343032073591699713
12128747 34 15480444642245181891
13004483 165 18337669707552846329
1361 2 18122344842104142696
13690498 29 18122359990432761822
14068700 675 18412825823831053312
14117953 113 18199472061504664791
14394314 77 18411144628103488787
15001296 14 18121492724771837999
15200665 1 17834111948806138065
15320294 125 16454602976711060978
15484559 13 17977949312933109076
15705408 1 18264211498588649725
16090146 7 17192633707020090240
18393751 57 17982991626599778888
19319366 153 17335056149847472453
20028762 73 18125437764091637468
20775438 99 17760597643522060053
20775530 9 18187929434736913651
21133410 171 17610294391051723842
21703447 108 18411974750592695360
24771293 8 18198339757438314720
3383291 50 17473256583467163608
4017518 198 16898479118793630646
4353968 344 18337676305351133014
44880168 125 17131270147446457806
463206 1 18263088875609847658
5309563 4 18410293618746080828
57527358 35 16269996357692855968
6004065 56 18122062272005671656
6700243 42 17842867450456351382
70251023 43 18193836166500825681
86090 222 17313953059877529835

> <PUBCHEM_SHAPE_MULTIPOLES>
763.29
12.58
7.55
1.56
5.79
5.34
-0.21
-16.53
2.35
0.14
1.07
-0.01
-0.78
-2.87

> <PUBCHEM_SHAPE_SELFOVERLAP>
1675.138

> <PUBCHEM_SHAPE_VOLUME>
410.2

> <PUBCHEM_COORDINATE_TYPE>
2
5
10

$$$$
