# Supplementary material for: Screening potential anti-osteoarthritis compounds using molecular docking based on MAPK and NFκB pathways and validating their anti-osteoarthritis effect
Source: PLoS One. 2025 Mar 25;20(3):e0319686. doi: 10.1371/journal.pone.0319686 (PMC11936181; doi:10.1371/journal.pone.0319686)
Supplement: S2 Structure — (ZIP) [file pone.0319686.s002.zip › Proteins and compounds/compound/Cl-amidine.sdf]

24970878
  -OEChem-04032318023D

 40 40  0     1  0  0  0  0  0999 V2000
   -2.8503    2.0883    1.8336 Cl  0  0  0  0  0  0  0  0  0  0  0  0
    0.4634   -3.6930    0.2940 O   0  0  0  0  0  0  0  0  0  0  0  0
    0.6092    0.7700    1.2822 O   0  0  0  0  0  0  0  0  0  0  0  0
    0.7994   -1.0120   -0.1902 N   0  0  0  0  0  0  0  0  0  0  0  0
   -3.5038    0.3881   -0.9298 N   0  0  0  0  0  0  0  0  0  0  0  0
   -1.4466   -3.1787    1.4614 N   0  0  0  0  0  0  0  0  0  0  0  0
   -5.5682    0.9543    0.1674 N   0  0  0  0  0  0  0  0  0  0  0  0
   -1.3086   -1.5387   -1.3609 C   0  0  0  0  0  0  0  0  0  0  0  0
   -0.5439   -1.5064   -0.0336 C   0  0  1  0  0  0  0  0  0  0  0  0
   -1.3841   -0.1568   -2.0223 C   0  0  0  0  0  0  0  0  0  0  0  0
   -2.1377    0.8568   -1.1675 C   0  0  0  0  0  0  0  0  0  0  0  0
   -0.4419   -2.9051    0.5572 C   0  0  0  0  0  0  0  0  0  0  0  0
    1.2706    0.1022    0.4915 C   0  0  0  0  0  0  0  0  0  0  0  0
    2.6719    0.5004    0.2001 C   0  0  0  0  0  0  0  0  0  0  0  0
   -4.2611    1.1520   -0.2168 C   0  0  0  0  0  0  0  0  0  0  0  0
    3.0642    1.8308    0.3478 C   0  0  0  0  0  0  0  0  0  0  0  0
    3.5954   -0.4563   -0.2213 C   0  0  0  0  0  0  0  0  0  0  0  0
    4.3800    2.2045    0.0739 C   0  0  0  0  0  0  0  0  0  0  0  0
    4.9111   -0.0827   -0.4951 C   0  0  0  0  0  0  0  0  0  0  0  0
    5.3033    1.2478   -0.3476 C   0  0  0  0  0  0  0  0  0  0  0  0
   -3.6222    2.4344    0.2760 C   0  0  0  0  0  0  0  0  0  0  0  0
   -2.3134   -1.9502   -1.2069 H   0  0  0  0  0  0  0  0  0  0  0  0
   -0.8062   -2.2237   -2.0569 H   0  0  0  0  0  0  0  0  0  0  0  0
   -1.0766   -0.8786    0.6887 H   0  0  0  0  0  0  0  0  0  0  0  0
   -0.3805    0.2207   -2.2487 H   0  0  0  0  0  0  0  0  0  0  0  0
   -1.8988   -0.2688   -2.9852 H   0  0  0  0  0  0  0  0  0  0  0  0
   -1.5685    1.0320   -0.2552 H   0  0  0  0  0  0  0  0  0  0  0  0
   -2.1468    1.7719   -1.7720 H   0  0  0  0  0  0  0  0  0  0  0  0
    1.3895   -1.4994   -0.8559 H   0  0  0  0  0  0  0  0  0  0  0  0
   -2.1877   -2.5181    1.6724 H   0  0  0  0  0  0  0  0  0  0  0  0
   -1.4858   -4.0725    1.9401 H   0  0  0  0  0  0  0  0  0  0  0  0
    2.3585    2.5917    0.6706 H   0  0  0  0  0  0  0  0  0  0  0  0
    3.3418   -1.5077   -0.3177 H   0  0  0  0  0  0  0  0  0  0  0  0
    4.6855    3.2406    0.1879 H   0  0  0  0  0  0  0  0  0  0  0  0
    5.6325   -0.8285   -0.8160 H   0  0  0  0  0  0  0  0  0  0  0  0
    6.3281    1.5384   -0.5594 H   0  0  0  0  0  0  0  0  0  0  0  0
   -2.9313    2.9479   -0.3903 H   0  0  0  0  0  0  0  0  0  0  0  0
   -4.4160    3.1612    0.4834 H   0  0  0  0  0  0  0  0  0  0  0  0
   -6.0679    1.6223    0.7448 H   0  0  0  0  0  0  0  0  0  0  0  0
   -6.0718    0.1199   -0.1139 H   0  0  0  0  0  0  0  0  0  0  0  0
  1 21  1  0  0  0  0
  2 12  2  0  0  0  0
  3 13  2  0  0  0  0
  4  9  1  0  0  0  0
  4 13  1  0  0  0  0
  4 29  1  0  0  0  0
  5 11  1  0  0  0  0
  5 15  2  0  0  0  0
  6 12  1  0  0  0  0
  6 30  1  0  0  0  0
  6 31  1  0  0  0  0
  7 15  1  0  0  0  0
  7 39  1  0  0  0  0
  7 40  1  0  0  0  0
  8  9  1  0  0  0  0
  8 10  1  0  0  0  0
  8 22  1  0  0  0  0
  8 23  1  0  0  0  0
  9 12  1  0  0  0  0
  9 24  1  0  0  0  0
 10 11  1  0  0  0  0
 10 25  1  0  0  0  0
 10 26  1  0  0  0  0
 11 27  1  0  0  0  0
 11 28  1  0  0  0  0
 13 14  1  0  0  0  0
 14 16  2  0  0  0  0
 14 17  1  0  0  0  0
 15 21  1  0  0  0  0
 16 18  1  0  0  0  0
 16 32  1  0  0  0  0
 17 19  2  0  0  0  0
 17 33  1  0  0  0  0
 18 20  2  0  0  0  0
 18 34  1  0  0  0  0
 19 20  1  0  0  0  0
 19 35  1  0  0  0  0
 20 36  1  0  0  0  0
 21 37  1  0  0  0  0
 21 38  1  0  0  0  0
M  END
> <PUBCHEM_COMPOUND_CID>
24970878

> <PUBCHEM_CONFORMER_RMSD>
1

> <PUBCHEM_CONFORMER_DIVERSEORDER>
4
3
126
117
113
79
36
22
109
15
99
25
119
60
57
82
14
42
62
29
69
122
20
95
13
46
120
45
75
114
101
78
94
111
12
6
10
88
56
63
53
118
116
33
110
50
34
7
76
21
123
93
32
17
9
70
71
16
23
84
103
105
44
65
106
24
104
67
61
35
107
96
58
100
89
98
92
112
102
91
108
37
73
11
43
124
86
85
55
30
72
125
90
49
52
38
39
41
48
97
18
28
40
81
54
121
87
66
51
8
80
68
115
19
5
77
27
31
26
47
83
59
64
1
2
74

> <PUBCHEM_MMFF94_PARTIAL_CHARGES>
29
1 -0.29
11 0.25
12 0.57
13 0.54
14 0.09
15 0.44
16 -0.15
17 -0.15
18 -0.15
19 -0.15
2 -0.57
20 -0.15
21 0.35
29 0.37
3 -0.57
30 0.37
31 0.37
32 0.15
33 0.15
34 0.15
35 0.15
36 0.15
39 0.4
4 -0.73
40 0.4
5 -0.7
6 -0.8
7 -0.85
9 0.36

> <PUBCHEM_EFFECTIVE_ROTOR_COUNT>
9

> <PUBCHEM_PHARMACOPHORE_FEATURES>
7
1 2 acceptor
1 3 acceptor
1 4 donor
1 6 donor
1 7 donor
3 5 7 15 cation
6 14 16 17 18 19 20 rings

> <PUBCHEM_HEAVY_ATOM_COUNT>
21

> <PUBCHEM_ATOM_DEF_STEREO_COUNT>
1

> <PUBCHEM_ATOM_UDEF_STEREO_COUNT>
0

> <PUBCHEM_BOND_DEF_STEREO_COUNT>
0

> <PUBCHEM_BOND_UDEF_STEREO_COUNT>
0

> <PUBCHEM_ISOTOPIC_ATOM_COUNT>
0

> <PUBCHEM_COMPONENT_COUNT>
1

> <PUBCHEM_CACTVS_TAUTO_COUNT>
8

> <PUBCHEM_CONFORMER_ID>
017D067E00000004

> <PUBCHEM_MMFF94_ENERGY>
60.6268

> <PUBCHEM_FEATURE_SELFOVERLAP>
35.522

> <PUBCHEM_SHAPE_FINGERPRINT>
10291535 26 18127966615023975632
10382601 240 17981905050785392881
11405975 8 18261666086937566368
12173636 292 18337105786641592414
12363563 72 10735593660678362684
12549972 3 18128527353269303738
12788726 201 18050831510205916087
13135754 10 17605855813034090802
13994607 96 18271818972538975777
14251751 93 17917149377723463377
14251757 17 16485865592117204421
14787075 74 18342170112046275839
15534591 1 18411974788856614399
1741750 31 18335691797719373618
18222031 100 8214137508200941002
18785283 64 18115584825483793762
200 152 11815898963769592548
21202864 24 18113622330377097655
21524375 3 18272088262461216141
22182937 141 18336546130890962180
22224240 67 18260831501772169633
23419403 2 17482320059736361055
23557571 272 18121503711577022006
23845131 108 18187643575247706659
24859131 72 11169902866789915032
25 1 18341604893754296206
2637199 183 18343018861190940181
298252 57 17489863821809451479
3027735 51 11815357982400090165
347723 3 14908183040748626247
3759504 43 18407761451603410667
469060 322 16081921697567071991
474 4 18339921515534459703
5104073 3 18043797888048603544
59755656 520 18333447655516028502
633830 44 18342451496042787597
6442390 28 18334579053223953751
81228 2 17607794307783856302
9981440 41 16694663133847388824

> <PUBCHEM_SHAPE_MULTIPOLES>
402.38
10.13
3.43
1.4
3.58
2.85
0.09
-8.45
0.89
-1.29
-1.48
-1.21
0.11
-0.31

> <PUBCHEM_SHAPE_SELFOVERLAP>
808.369

> <PUBCHEM_SHAPE_VOLUME>
235

> <PUBCHEM_COORDINATE_TYPE>
2
5
10

$$$$
