# Supplementary material for: Screening potential anti-osteoarthritis compounds using molecular docking based on MAPK and NFκB pathways and validating their anti-osteoarthritis effect
Source: PLoS One. 2025 Mar 25;20(3):e0319686. doi: 10.1371/journal.pone.0319686 (PMC11936181; doi:10.1371/journal.pone.0319686)
Supplement: S2 Structure — (ZIP) [file pone.0319686.s002.zip › Proteins and compounds/compound/Corilagin.sdf]

73568
  -OEChem-04022320123D

 67 71  0     1  0  0  0  0  0999 V2000
   -1.6396   -3.7768    0.4130 O   0  0  0  0  0  0  0  0  0  0  0  0
    0.1583   -1.4034   -1.5378 O   0  0  0  0  0  0  0  0  0  0  0  0
    0.8309   -4.9225   -0.6838 O   0  0  0  0  0  0  0  0  0  0  0  0
   -1.3264   -4.6179   -2.4435 O   0  0  0  0  0  0  0  0  0  0  0  0
   -2.6540   -1.8356   -0.5348 O   0  0  0  0  0  0  0  0  0  0  0  0
    1.0675   -1.5940    1.6370 O   0  0  0  0  0  0  0  0  0  0  0  0
    2.4441   -1.2749   -1.8966 O   0  0  0  0  0  0  0  0  0  0  0  0
   -3.9331   -2.5267    1.2500 O   0  0  0  0  0  0  0  0  0  0  0  0
    0.4129    0.6035    1.9803 O   0  0  0  0  0  0  0  0  0  0  0  0
    2.4068    3.5804    0.3742 O   0  0  0  0  0  0  0  0  0  0  0  0
    4.6881    1.8098   -1.0685 O   0  0  0  0  0  0  0  0  0  0  0  0
   -1.0285    3.2541   -2.9133 O   0  0  0  0  0  0  0  0  0  0  0  0
    0.4888    4.7634   -1.1634 O   0  0  0  0  0  0  0  0  0  0  0  0
    6.6347    0.7349    0.5179 O   0  0  0  0  0  0  0  0  0  0  0  0
    5.9615   -0.8333    2.6927 O   0  0  0  0  0  0  0  0  0  0  0  0
   -2.4831    3.0493   -0.0511 O   0  0  0  0  0  0  0  0  0  0  0  0
   -6.7358    1.7551    1.7303 O   0  0  0  0  0  0  0  0  0  0  0  0
   -4.9695    3.7414    0.9530 O   0  0  0  0  0  0  0  0  0  0  0  0
    0.1378   -2.8383   -1.6929 C   0  0  1  0  0  0  0  0  0  0  0  0
    0.6573   -3.5255   -0.4256 C   0  0  1  0  0  0  0  0  0  0  0  0
   -0.3069   -3.3905    0.7647 C   0  0  1  0  0  0  0  0  0  0  0  0
   -1.3069   -3.2659   -1.9878 C   0  0  2  0  0  0  0  0  0  0  0  0
   -2.2111   -3.1718   -0.7527 C   0  0  1  0  0  0  0  0  0  0  0  0
   -0.2888   -2.0344    1.4838 C   0  0  0  0  0  0  0  0  0  0  0  0
    1.3545   -0.7751   -1.6762 C   0  0  0  0  0  0  0  0  0  0  0  0
    1.1402    0.6734   -1.4835 C   0  0  0  0  0  0  0  0  0  0  0  0
    1.9299    1.4209   -0.5834 C   0  0  0  0  0  0  0  0  0  0  0  0
   -3.5152   -1.6557    0.5030 C   0  0  0  0  0  0  0  0  0  0  0  0
    1.2458   -0.2558    1.7534 C   0  0  0  0  0  0  0  0  0  0  0  0
    2.9603    0.8240    0.2881 C   0  0  0  0  0  0  0  0  0  0  0  0
    2.6487    0.0216    1.4059 C   0  0  0  0  0  0  0  0  0  0  0  0
    0.1520    1.2942   -2.2621 C   0  0  0  0  0  0  0  0  0  0  0  0
    1.6903    2.8056   -0.4978 C   0  0  0  0  0  0  0  0  0  0  0  0
   -3.9004   -0.2267    0.6222 C   0  0  0  0  0  0  0  0  0  0  0  0
    4.3194    1.0542    0.0113 C   0  0  0  0  0  0  0  0  0  0  0  0
    3.6521   -0.5335    2.2092 C   0  0  0  0  0  0  0  0  0  0  0  0
   -0.0651    2.6653   -2.1514 C   0  0  0  0  0  0  0  0  0  0  0  0
    0.7036    3.4208   -1.2718 C   0  0  0  0  0  0  0  0  0  0  0  0
    5.3230    0.5016    0.8114 C   0  0  0  0  0  0  0  0  0  0  0  0
    4.9895   -0.2909    1.9074 C   0  0  0  0  0  0  0  0  0  0  0  0
   -5.1462    0.0889    1.1248 C   0  0  0  0  0  0  0  0  0  0  0  0
   -3.0007    0.7419    0.2266 C   0  0  0  0  0  0  0  0  0  0  0  0
   -3.3624    2.0844    0.3381 C   0  0  0  0  0  0  0  0  0  0  0  0
   -5.5081    1.4314    1.2363 C   0  0  0  0  0  0  0  0  0  0  0  0
   -4.6162    2.4291    0.8430 C   0  0  0  0  0  0  0  0  0  0  0  0
    0.7628   -3.1181   -2.5514 H   0  0  0  0  0  0  0  0  0  0  0  0
    1.6450   -3.1427   -0.1512 H   0  0  0  0  0  0  0  0  0  0  0  0
    0.0152   -4.1307    1.5094 H   0  0  0  0  0  0  0  0  0  0  0  0
   -1.7232   -2.6372   -2.7842 H   0  0  0  0  0  0  0  0  0  0  0  0
   -3.1102   -3.7638   -0.9699 H   0  0  0  0  0  0  0  0  0  0  0  0
   -0.8474   -1.2837    0.9278 H   0  0  0  0  0  0  0  0  0  0  0  0
   -0.7530   -2.1274    2.4721 H   0  0  0  0  0  0  0  0  0  0  0  0
    1.4628   -5.0078   -1.4179 H   0  0  0  0  0  0  0  0  0  0  0  0
   -0.7812   -4.6641   -3.2472 H   0  0  0  0  0  0  0  0  0  0  0  0
   -0.4400    0.7098   -2.9630 H   0  0  0  0  0  0  0  0  0  0  0  0
    3.3884   -1.1470    3.0675 H   0  0  0  0  0  0  0  0  0  0  0  0
   -5.8412   -0.6896    1.4274 H   0  0  0  0  0  0  0  0  0  0  0  0
   -2.0191    0.4884   -0.1609 H   0  0  0  0  0  0  0  0  0  0  0  0
    2.8756    3.0352    1.0249 H   0  0  0  0  0  0  0  0  0  0  0  0
    5.5696    1.5353   -1.3699 H   0  0  0  0  0  0  0  0  0  0  0  0
   -1.4627    2.5748   -3.4573 H   0  0  0  0  0  0  0  0  0  0  0  0
   -0.2321    5.0092   -1.7689 H   0  0  0  0  0  0  0  0  0  0  0  0
    6.7119    1.5663    0.0219 H   0  0  0  0  0  0  0  0  0  0  0  0
    5.5444   -1.3510    3.4026 H   0  0  0  0  0  0  0  0  0  0  0  0
   -1.6094    2.6364   -0.1416 H   0  0  0  0  0  0  0  0  0  0  0  0
   -7.2152    0.9377    1.9496 H   0  0  0  0  0  0  0  0  0  0  0  0
   -4.2290    4.2864    0.6345 H   0  0  0  0  0  0  0  0  0  0  0  0
  1 21  1  0  0  0  0
  1 23  1  0  0  0  0
  2 19  1  0  0  0  0
  2 25  1  0  0  0  0
  3 20  1  0  0  0  0
  3 53  1  0  0  0  0
  4 22  1  0  0  0  0
  4 54  1  0  0  0  0
  5 23  1  0  0  0  0
  5 28  1  0  0  0  0
  6 24  1  0  0  0  0
  6 29  1  0  0  0  0
  7 25  2  0  0  0  0
  8 28  2  0  0  0  0
  9 29  2  0  0  0  0
 10 33  1  0  0  0  0
 10 59  1  0  0  0  0
 11 35  1  0  0  0  0
 11 60  1  0  0  0  0
 12 37  1  0  0  0  0
 12 61  1  0  0  0  0
 13 38  1  0  0  0  0
 13 62  1  0  0  0  0
 14 39  1  0  0  0  0
 14 63  1  0  0  0  0
 15 40  1  0  0  0  0
 15 64  1  0  0  0  0
 16 43  1  0  0  0  0
 16 65  1  0  0  0  0
 17 44  1  0  0  0  0
 17 66  1  0  0  0  0
 18 45  1  0  0  0  0
 18 67  1  0  0  0  0
 19 20  1  0  0  0  0
 19 22  1  0  0  0  0
 19 46  1  0  0  0  0
 20 21  1  0  0  0  0
 20 47  1  0  0  0  0
 21 24  1  0  0  0  0
 21 48  1  0  0  0  0
 22 23  1  0  0  0  0
 22 49  1  0  0  0  0
 23 50  1  0  0  0  0
 24 51  1  0  0  0  0
 24 52  1  0  0  0  0
 25 26  1  0  0  0  0
 26 27  1  0  0  0  0
 26 32  2  0  0  0  0
 27 30  1  0  0  0  0
 27 33  2  0  0  0  0
 28 34  1  0  0  0  0
 29 31  1  0  0  0  0
 30 31  1  0  0  0  0
 30 35  2  0  0  0  0
 31 36  2  0  0  0  0
 32 37  1  0  0  0  0
 32 55  1  0  0  0  0
 33 38  1  0  0  0  0
 34 41  2  0  0  0  0
 34 42  1  0  0  0  0
 35 39  1  0  0  0  0
 36 40  1  0  0  0  0
 36 56  1  0  0  0  0
 37 38  2  0  0  0  0
 39 40  2  0  0  0  0
 41 44  1  0  0  0  0
 41 57  1  0  0  0  0
 42 43  2  0  0  0  0
 42 58  1  0  0  0  0
 43 45  1  0  0  0  0
 44 45  2  0  0  0  0
M  END
> <PUBCHEM_COMPOUND_CID>
73568

> <PUBCHEM_CONFORMER_RMSD>
1

> <PUBCHEM_CONFORMER_DIVERSEORDER>
1
12
13
15
14
6
16
5
7
8
3
4
9
10
11
2
17
18

> <PUBCHEM_MMFF94_PARTIAL_CHARGES>
58
1 -0.56
10 -0.53
11 -0.53
12 -0.53
13 -0.53
14 -0.53
15 -0.53
16 -0.53
17 -0.53
18 -0.53
19 0.28
2 -0.43
20 0.28
21 0.28
22 0.28
23 0.56
24 0.28
25 0.63
26 0.09
28 0.63
29 0.63
3 -0.68
31 0.09
32 -0.15
33 0.08
34 0.09
35 0.08
36 -0.15
37 0.08
38 0.08
39 0.08
4 -0.68
40 0.08
41 -0.15
42 -0.15
43 0.08
44 0.08
45 0.08
5 -0.43
53 0.4
54 0.4
55 0.15
56 0.15
57 0.15
58 0.15
59 0.45
6 -0.43
60 0.45
61 0.45
62 0.45
63 0.45
64 0.45
65 0.45
66 0.45
67 0.45
7 -0.57
8 -0.57
9 -0.57

> <PUBCHEM_EFFECTIVE_ROTOR_COUNT>
4.4

> <PUBCHEM_PHARMACOPHORE_FEATURES>
21
1 1 acceptor
1 10 donor
1 11 donor
1 12 donor
1 13 donor
1 14 donor
1 15 donor
1 16 donor
1 17 donor
1 18 donor
1 3 acceptor
1 3 donor
1 4 acceptor
1 4 donor
1 7 acceptor
1 8 acceptor
1 9 acceptor
6 1 19 20 21 22 23 rings
6 26 27 32 33 37 38 rings
6 30 31 35 36 39 40 rings
6 34 41 42 43 44 45 rings

> <PUBCHEM_HEAVY_ATOM_COUNT>
45

> <PUBCHEM_ATOM_DEF_STEREO_COUNT>
5

> <PUBCHEM_ATOM_UDEF_STEREO_COUNT>
0

> <PUBCHEM_BOND_DEF_STEREO_COUNT>
0

> <PUBCHEM_BOND_UDEF_STEREO_COUNT>
0

> <PUBCHEM_ISOTOPIC_ATOM_COUNT>
0

> <PUBCHEM_COMPONENT_COUNT>
1

> <PUBCHEM_CACTVS_TAUTO_COUNT>
998

> <PUBCHEM_CONFORMER_ID>
00011F6000000001

> <PUBCHEM_MMFF94_ENERGY>
154.575

> <PUBCHEM_FEATURE_SELFOVERLAP>
106.637

> <PUBCHEM_SHAPE_FINGERPRINT>
10439779 11 18409454704116356867
10794284 68 18263375823203400052
11578080 2 18131359618050381414
11763715 3 17192617720698445166
12107698 1 18117282664873924571
12156800 1 18337690658145009534
12422481 6 18263077717374464290
12786520 15 17752233624721486561
12788726 201 17836936968367706327
13751561 76 17900532377479109949
14068700 675 18053921103983829055
14279260 333 17314493856779671506
14294032 229 18059583550645296771
15297060 5 18201443562155136488
15420108 30 18271797970059364303
15444296 121 18263089962784771010
161222 619 17686599269995776325
17818456 19 18123752229534968318
20764821 26 18049982421130380453
21033648 29 17989492921903561826
21133410 230 17835811798600451750
22121540 332 18055920896243060276
35225 105 17980722105011752207
5080951 261 18121746592378583184
508706 21 17988647457776344151
5776283 40 18050607106733257356
6371009 1 18340484577858611983
9961470 85 17547860651268682193

> <PUBCHEM_SHAPE_MULTIPOLES>
820.43
10.69
5.99
2.51
0.76
2
-0.54
-6.14
8.69
3.67
-3.23
-1
0.26
-1.91

> <PUBCHEM_SHAPE_SELFOVERLAP>
1832.305

> <PUBCHEM_SHAPE_VOLUME>
426.2

> <PUBCHEM_COORDINATE_TYPE>
2
5
10

$$$$
