# Supplementary material for: Screening potential anti-osteoarthritis compounds using molecular docking based on MAPK and NFκB pathways and validating their anti-osteoarthritis effect
Source: PLoS One. 2025 Mar 25;20(3):e0319686. doi: 10.1371/journal.pone.0319686 (PMC11936181; doi:10.1371/journal.pone.0319686)
Supplement: S2 Structure — (ZIP) [file pone.0319686.s002.zip › Proteins and compounds/compound/cudraflavanone B.sdf]

509244
  -OEChem-04022320183D

 46 48  0     1  0  0  0  0  0999 V2000
   -1.5882   -2.0685    0.6253 O   0  0  0  0  0  0  0  0  0  0  0  0
    2.3541   -0.5750   -1.7721 O   0  0  0  0  0  0  0  0  0  0  0  0
    0.1661   -1.2218   -2.9835 O   0  0  0  0  0  0  0  0  0  0  0  0
    2.4182   -1.1418    2.9632 O   0  0  0  0  0  0  0  0  0  0  0  0
   -3.6836   -0.6920    1.9353 O   0  0  0  0  0  0  0  0  0  0  0  0
   -4.0106    3.7719    0.2978 O   0  0  0  0  0  0  0  0  0  0  0  0
   -2.4103   -1.6181   -0.4686 C   0  0  2  0  0  0  0  0  0  0  0  0
   -1.7756   -1.9989   -1.8086 C   0  0  0  0  0  0  0  0  0  0  0  0
    0.3646   -1.3347   -0.6362 C   0  0  0  0  0  0  0  0  0  0  0  0
   -0.2813   -1.6630    0.5569 C   0  0  0  0  0  0  0  0  0  0  0  0
   -0.3673   -1.4713   -1.9091 C   0  0  0  0  0  0  0  0  0  0  0  0
   -2.8444   -0.1746   -0.2497 C   0  0  0  0  0  0  0  0  0  0  0  0
    1.6991   -0.9210   -0.6268 C   0  0  0  0  0  0  0  0  0  0  0  0
    2.3897   -0.8496    0.5834 C   0  0  0  0  0  0  0  0  0  0  0  0
    0.4201   -1.6080    1.7624 C   0  0  0  0  0  0  0  0  0  0  0  0
    1.7531   -1.1969    1.7750 C   0  0  0  0  0  0  0  0  0  0  0  0
    3.8136   -0.3917    0.6095 C   0  0  0  0  0  0  0  0  0  0  0  0
   -3.4582    0.2130    0.9421 C   0  0  0  0  0  0  0  0  0  0  0  0
   -2.6227    0.7653   -1.2567 C   0  0  0  0  0  0  0  0  0  0  0  0
    3.9441    1.1009    0.7755 C   0  0  0  0  0  0  0  0  0  0  0  0
   -3.8499    1.5392    1.1262 C   0  0  0  0  0  0  0  0  0  0  0  0
   -3.0143    2.0912   -1.0725 C   0  0  0  0  0  0  0  0  0  0  0  0
   -3.6279    2.4782    0.1189 C   0  0  0  0  0  0  0  0  0  0  0  0
    4.5033    1.9844   -0.0734 C   0  0  0  0  0  0  0  0  0  0  0  0
    4.6000    3.4661    0.1559 C   0  0  0  0  0  0  0  0  0  0  0  0
    5.1082    1.5165   -1.3704 C   0  0  0  0  0  0  0  0  0  0  0  0
   -3.3345   -2.2088   -0.4020 H   0  0  0  0  0  0  0  0  0  0  0  0
   -2.3706   -1.6457   -2.6566 H   0  0  0  0  0  0  0  0  0  0  0  0
   -1.6988   -3.0911   -1.8837 H   0  0  0  0  0  0  0  0  0  0  0  0
   -0.0740   -1.8748    2.6934 H   0  0  0  0  0  0  0  0  0  0  0  0
    4.3661   -0.8756    1.4251 H   0  0  0  0  0  0  0  0  0  0  0  0
    4.3319   -0.7826   -0.2692 H   0  0  0  0  0  0  0  0  0  0  0  0
   -2.1564    0.5171   -2.2031 H   0  0  0  0  0  0  0  0  0  0  0  0
    3.5367    1.4977    1.7050 H   0  0  0  0  0  0  0  0  0  0  0  0
   -4.3290    1.8487    2.0519 H   0  0  0  0  0  0  0  0  0  0  0  0
   -2.8373    2.8134   -1.8651 H   0  0  0  0  0  0  0  0  0  0  0  0
    1.7400   -0.5404   -2.5211 H   0  0  0  0  0  0  0  0  0  0  0  0
    3.1344   -0.4892    2.9243 H   0  0  0  0  0  0  0  0  0  0  0  0
   -4.1149   -0.2429    2.6824 H   0  0  0  0  0  0  0  0  0  0  0  0
    4.1617    3.7540    1.1172 H   0  0  0  0  0  0  0  0  0  0  0  0
    5.6472    3.7849    0.1568 H   0  0  0  0  0  0  0  0  0  0  0  0
    4.0678    4.0104   -0.6306 H   0  0  0  0  0  0  0  0  0  0  0  0
    4.9156    0.4806   -1.6437 H   0  0  0  0  0  0  0  0  0  0  0  0
    4.7172    2.1232   -2.1956 H   0  0  0  0  0  0  0  0  0  0  0  0
    6.1947    1.6536   -1.3404 H   0  0  0  0  0  0  0  0  0  0  0  0
   -3.7806    4.2815   -0.4981 H   0  0  0  0  0  0  0  0  0  0  0  0
  1  7  1  0  0  0  0
  1 10  1  0  0  0  0
  2 13  1  0  0  0  0
  2 37  1  0  0  0  0
  3 11  2  0  0  0  0
  4 16  1  0  0  0  0
  4 38  1  0  0  0  0
  5 18  1  0  0  0  0
  5 39  1  0  0  0  0
  6 23  1  0  0  0  0
  6 46  1  0  0  0  0
  7  8  1  0  0  0  0
  7 12  1  0  0  0  0
  7 27  1  0  0  0  0
  8 11  1  0  0  0  0
  8 28  1  0  0  0  0
  8 29  1  0  0  0  0
  9 10  2  0  0  0  0
  9 11  1  0  0  0  0
  9 13  1  0  0  0  0
 10 15  1  0  0  0  0
 12 18  2  0  0  0  0
 12 19  1  0  0  0  0
 13 14  2  0  0  0  0
 14 16  1  0  0  0  0
 14 17  1  0  0  0  0
 15 16  2  0  0  0  0
 15 30  1  0  0  0  0
 17 20  1  0  0  0  0
 17 31  1  0  0  0  0
 17 32  1  0  0  0  0
 18 21  1  0  0  0  0
 19 22  2  0  0  0  0
 19 33  1  0  0  0  0
 20 24  2  0  0  0  0
 20 34  1  0  0  0  0
 21 23  2  0  0  0  0
 21 35  1  0  0  0  0
 22 23  1  0  0  0  0
 22 36  1  0  0  0  0
 24 25  1  0  0  0  0
 24 26  1  0  0  0  0
 25 40  1  0  0  0  0
 25 41  1  0  0  0  0
 25 42  1  0  0  0  0
 26 43  1  0  0  0  0
 26 44  1  0  0  0  0
 26 45  1  0  0  0  0
M  END
> <PUBCHEM_COMPOUND_CID>
509244

> <PUBCHEM_CONFORMER_RMSD>
0.8

> <PUBCHEM_CONFORMER_DIVERSEORDER>
4
16
42
54
27
6
12
41
40
18
39
48
23
50
46
8
20
25
44
32
47
19
37
45
38
34
28
51
53
52
17
43
26
24
7
30
33
1
29
14
13
36
22
49
11
31
10
35
2
3
21
15
9
5

> <PUBCHEM_MMFF94_PARTIAL_CHARGES>
35
1 -0.36
10 0.08
11 0.42
12 -0.14
13 0.08
14 -0.14
15 -0.15
16 0.08
17 0.28
18 0.08
19 -0.15
2 -0.53
20 -0.29
21 -0.15
22 -0.15
23 0.08
24 -0.28
25 0.14
26 0.14
3 -0.57
30 0.15
33 0.15
34 0.15
35 0.15
36 0.15
37 0.45
38 0.45
39 0.45
4 -0.53
46 0.45
5 -0.53
6 -0.53
7 0.42
8 0.06
9 0.09

> <PUBCHEM_EFFECTIVE_ROTOR_COUNT>
3.6

> <PUBCHEM_PHARMACOPHORE_FEATURES>
10
1 1 acceptor
1 2 donor
1 3 acceptor
1 4 donor
1 5 donor
1 6 donor
3 24 25 26 hydrophobe
6 1 7 8 9 10 11 rings
6 12 18 19 21 22 23 rings
6 9 10 13 14 15 16 rings

> <PUBCHEM_HEAVY_ATOM_COUNT>
26

> <PUBCHEM_ATOM_DEF_STEREO_COUNT>
0

> <PUBCHEM_ATOM_UDEF_STEREO_COUNT>
1

> <PUBCHEM_BOND_DEF_STEREO_COUNT>
0

> <PUBCHEM_BOND_UDEF_STEREO_COUNT>
0

> <PUBCHEM_ISOTOPIC_ATOM_COUNT>
0

> <PUBCHEM_COMPONENT_COUNT>
1

> <PUBCHEM_CACTVS_TAUTO_COUNT>
189

> <PUBCHEM_CONFORMER_ID>
0007C53C00000004

> <PUBCHEM_MMFF94_ENERGY>
75.26

> <PUBCHEM_FEATURE_SELFOVERLAP>
50.776

> <PUBCHEM_SHAPE_FINGERPRINT>
10165383 225 17274279330251683399
10498660 4 17488445392007125817
105312 117 17418375822271174348
11387372 6 11894932877888277816
11578080 2 17558301857907412655
11640471 11 18263066752417772843
11796584 16 8214148481657779264
12633257 1 17607513649119658881
12788726 201 18124571301648114247
12824470 246 8358255977405022518
12892183 10 17603309241108920163
13383661 66 10441400805285644520
13544653 18 11241976992167229150
13583140 156 17822844286741033865
13965767 371 17751645338480984421
14251751 93 18268987751372127628
14251757 17 17488464264162431600
14713325 29 17915185834528826430
14739800 52 18265875021496130808
14848178 5 9079123224252811636
14950920 106 17458617891855400760
14957384 54 18265886978035923672
15163728 17 18272099287731890542
15664445 248 12157999753421383506
17974551 9 16013805543519715633
19734167 9 16660945321296496296
19930381 70 16178470079995504452
21756936 100 18334576897487487704
21864079 5 18335128800378725016
22182313 1 15553307310823323466
22907989 373 17774423001892848463
23227448 37 18336828696636521569
23559900 14 16701755869411582110
238 59 15912461516883396671
2838139 119 18343017774685936524
312425 83 17915749863284027676
3472631 163 18267298743025276909
392239 28 17679036030155515985
469060 322 15936967577734630594
5081480 168 17414750620665553588
57724786 102 18129108809598440800
59444896 2 11592326357006728194
66674814 147 11959727153784135804
7808743 9 18343300366443600489

> <PUBCHEM_SHAPE_MULTIPOLES>
499.85
9.41
3.38
2.26
6.23
3.27
-0.12
9.61
0.94
-0.88
-0.04
0.26
-1.33
-1.03

> <PUBCHEM_SHAPE_SELFOVERLAP>
1090.39

> <PUBCHEM_SHAPE_VOLUME>
271.2

> <PUBCHEM_COORDINATE_TYPE>
2
5
10

$$$$
