# Supplementary material for: Screening potential anti-osteoarthritis compounds using molecular docking based on MAPK and NFκB pathways and validating their anti-osteoarthritis effect
Source: PLoS One. 2025 Mar 25;20(3):e0319686. doi: 10.1371/journal.pone.0319686 (PMC11936181; doi:10.1371/journal.pone.0319686)
Supplement: S2 Structure — (ZIP) [file pone.0319686.s002.zip › Proteins and compounds/compound/Dehydromiltirone.sdf]

3082765
  -OEChem-04022319503D

 41 43  0     0  0  0  0  0  0999 V2000
    0.6719   -2.5802   -0.4265 O   0  0  0  0  0  0  0  0  0  0  0  0
    3.1604   -2.1602    0.3908 O   0  0  0  0  0  0  0  0  0  0  0  0
   -3.7233    0.5616    0.0444 C   0  0  0  0  0  0  0  0  0  0  0  0
   -2.1924    0.7005   -0.0228 C   0  0  0  0  0  0  0  0  0  0  0  0
   -4.1685   -0.8080   -0.5372 C   0  0  0  0  0  0  0  0  0  0  0  0
   -1.3628   -0.4538    0.0236 C   0  0  0  0  0  0  0  0  0  0  0  0
   -4.4722    1.6493   -0.7581 C   0  0  0  0  0  0  0  0  0  0  0  0
   -4.1524    0.6732    1.5247 C   0  0  0  0  0  0  0  0  0  0  0  0
    0.0443   -0.2983   -0.0388 C   0  0  0  0  0  0  0  0  0  0  0  0
   -3.3088   -1.9398   -0.0772 C   0  0  0  0  0  0  0  0  0  0  0  0
   -1.5909    1.9678   -0.0719 C   0  0  0  0  0  0  0  0  0  0  0  0
   -2.0115   -1.7662    0.2000 C   0  0  0  0  0  0  0  0  0  0  0  0
    0.6226    0.9815   -0.0813 C   0  0  0  0  0  0  0  0  0  0  0  0
   -0.2052    2.1063   -0.0965 C   0  0  0  0  0  0  0  0  0  0  0  0
    2.9607    0.1831    0.0119 C   0  0  0  0  0  0  0  0  0  0  0  0
    0.9897   -1.4424   -0.1191 C   0  0  0  0  0  0  0  0  0  0  0  0
    2.0760    1.1815   -0.1041 C   0  0  0  0  0  0  0  0  0  0  0  0
    4.4415    0.3855    0.0387 C   0  0  0  0  0  0  0  0  0  0  0  0
    2.4507   -1.2000    0.1295 C   0  0  0  0  0  0  0  0  0  0  0  0
    4.9163    1.0194   -1.2666 C   0  0  0  0  0  0  0  0  0  0  0  0
    4.8540    1.2392    1.2366 C   0  0  0  0  0  0  0  0  0  0  0  0
   -4.1428   -0.7937   -1.6351 H   0  0  0  0  0  0  0  0  0  0  0  0
   -5.2089   -1.0105   -0.2526 H   0  0  0  0  0  0  0  0  0  0  0  0
   -4.3529    2.6457   -0.3191 H   0  0  0  0  0  0  0  0  0  0  0  0
   -4.1164    1.6947   -1.7940 H   0  0  0  0  0  0  0  0  0  0  0  0
   -5.5492    1.4446   -0.7840 H   0  0  0  0  0  0  0  0  0  0  0  0
   -3.8828    1.6499    1.9442 H   0  0  0  0  0  0  0  0  0  0  0  0
   -5.2373    0.5576    1.6304 H   0  0  0  0  0  0  0  0  0  0  0  0
   -3.6754   -0.0888    2.1515 H   0  0  0  0  0  0  0  0  0  0  0  0
   -3.7596   -2.9206    0.0368 H   0  0  0  0  0  0  0  0  0  0  0  0
   -2.1885    2.8745   -0.0722 H   0  0  0  0  0  0  0  0  0  0  0  0
   -1.4392   -2.6059    0.5720 H   0  0  0  0  0  0  0  0  0  0  0  0
    0.2164    3.1089   -0.1258 H   0  0  0  0  0  0  0  0  0  0  0  0
    2.4220    2.2080   -0.1912 H   0  0  0  0  0  0  0  0  0  0  0  0
    4.9587   -0.5766    0.1340 H   0  0  0  0  0  0  0  0  0  0  0  0
    4.5275    2.0346   -1.4034 H   0  0  0  0  0  0  0  0  0  0  0  0
    4.6109    0.4196   -2.1315 H   0  0  0  0  0  0  0  0  0  0  0  0
    6.0101    1.0853   -1.2819 H   0  0  0  0  0  0  0  0  0  0  0  0
    4.5049    0.7952    2.1757 H   0  0  0  0  0  0  0  0  0  0  0  0
    4.4593    2.2595    1.1763 H   0  0  0  0  0  0  0  0  0  0  0  0
    5.9457    1.3144    1.2932 H   0  0  0  0  0  0  0  0  0  0  0  0
  1 16  2  0  0  0  0
  2 19  2  0  0  0  0
  3  4  1  0  0  0  0
  3  5  1  0  0  0  0
  3  7  1  0  0  0  0
  3  8  1  0  0  0  0
  4  6  2  0  0  0  0
  4 11  1  0  0  0  0
  5 10  1  0  0  0  0
  5 22  1  0  0  0  0
  5 23  1  0  0  0  0
  6  9  1  0  0  0  0
  6 12  1  0  0  0  0
  7 24  1  0  0  0  0
  7 25  1  0  0  0  0
  7 26  1  0  0  0  0
  8 27  1  0  0  0  0
  8 28  1  0  0  0  0
  8 29  1  0  0  0  0
  9 13  2  0  0  0  0
  9 16  1  0  0  0  0
 10 12  2  0  0  0  0
 10 30  1  0  0  0  0
 11 14  2  0  0  0  0
 11 31  1  0  0  0  0
 12 32  1  0  0  0  0
 13 14  1  0  0  0  0
 13 17  1  0  0  0  0
 14 33  1  0  0  0  0
 15 17  2  0  0  0  0
 15 18  1  0  0  0  0
 15 19  1  0  0  0  0
 16 19  1  0  0  0  0
 17 34  1  0  0  0  0
 18 20  1  0  0  0  0
 18 21  1  0  0  0  0
 18 35  1  0  0  0  0
 20 36  1  0  0  0  0
 20 37  1  0  0  0  0
 20 38  1  0  0  0  0
 21 39  1  0  0  0  0
 21 40  1  0  0  0  0
 21 41  1  0  0  0  0
M  END
> <PUBCHEM_COMPOUND_CID>
3082765

> <PUBCHEM_CONFORMER_RMSD>
0.6

> <PUBCHEM_CONFORMER_DIVERSEORDER>
1
2

> <PUBCHEM_MMFF94_PARTIAL_CHARGES>
22
1 -0.57
10 -0.29
11 -0.15
12 -0.18
13 0.03
14 -0.15
15 -0.12
16 0.48
17 -0.18
18 0.14
19 0.56
2 -0.57
3 0.14
30 0.15
31 0.15
32 0.15
33 0.15
34 0.15
4 -0.14
5 0.14
6 0.03
9 0.09

> <PUBCHEM_EFFECTIVE_ROTOR_COUNT>
1.4

> <PUBCHEM_PHARMACOPHORE_FEATURES>
7
1 1 acceptor
1 2 acceptor
3 18 20 21 hydrophobe
3 3 7 8 hydrophobe
6 3 4 5 6 10 12 rings
6 4 6 9 11 13 14 rings
6 9 13 15 16 17 19 rings

> <PUBCHEM_HEAVY_ATOM_COUNT>
21

> <PUBCHEM_ATOM_DEF_STEREO_COUNT>
0

> <PUBCHEM_ATOM_UDEF_STEREO_COUNT>
0

> <PUBCHEM_BOND_DEF_STEREO_COUNT>
0

> <PUBCHEM_BOND_UDEF_STEREO_COUNT>
0

> <PUBCHEM_ISOTOPIC_ATOM_COUNT>
0

> <PUBCHEM_COMPONENT_COUNT>
1

> <PUBCHEM_CACTVS_TAUTO_COUNT>
1

> <PUBCHEM_CONFORMER_ID>
002F0A0D00000001

> <PUBCHEM_MMFF94_ENERGY>
61.1236

> <PUBCHEM_FEATURE_SELFOVERLAP>
35.571

> <PUBCHEM_SHAPE_FINGERPRINT>
10062212 137 18335978769948274439
10366900 7 17632287956865024001
10411042 1 17329710332909337214
10498660 4 18411420609437401548
10616163 171 18411140263889429167
10759866 29 18186523189920200574
10906281 52 18337687359889518613
10967382 1 18410573950797013551
11132069 177 18408882940584166897
11578080 2 17024859356491479590
12236239 1 17821726165806064764
12403814 3 17530961384817949885
12553582 1 18409454695405460101
12788726 201 17559682733091059593
12954195 1 17986132750693824292
13140716 1 18266748067787707345
13224815 77 18343579633632859138
13675066 3 17968101897642216249
14790565 3 18265059218085971692
15196674 1 18410291389330967399
15209294 21 17988374671803271065
15375358 24 18408601444269691841
15536298 74 18341895160682022854
15788980 27 17749105586705728552
1601671 61 18408324397747395196
16945 1 18340211769740802037
17349148 13 17894633669035781520
1813 80 17312828168791745877
19591789 44 18194966476805902604
19784866 170 18408892823298471345
200 152 18059565911029170637
20028762 73 17770784812301473231
20510252 161 18271525273784991913
20645477 70 18265890272471213655
20715895 44 17827063023027046797
21267235 1 18338525243447640007
21421861 104 17751349599965304914
21501502 16 18338517422053490778
22182313 1 18269573718086898143
2334 1 18339081609216118591
23402539 116 18408595976697300404
23463225 33 18408603660330313863
23557571 272 18271258204096495246
23559900 14 18197490719412521894
2748010 2 18339364179298551095
296302 2 18342459227168516619
335352 9 18193835942566128919
34797466 226 16773798146672712240
34934 24 18409441467058727493
350125 39 18338523070510374577
3545911 37 18410858754373359084
474 4 17530973518221834708
4990 188 17918003771694052820
5104073 3 18410575054814891923
59755656 215 18339081480831343206
633830 44 17561084704768272324
9709674 26 18410859841016390031

> <PUBCHEM_SHAPE_MULTIPOLES>
420.43
9.81
2.41
0.93
3.89
0.75
-0.14
-2.34
-0.22
-0.47
0.13
0.12
-0.25
-0.04

> <PUBCHEM_SHAPE_SELFOVERLAP>
916.904

> <PUBCHEM_SHAPE_VOLUME>
227.8

> <PUBCHEM_COORDINATE_TYPE>
2
5
10

$$$$
