# Supplementary material for: Screening potential anti-osteoarthritis compounds using molecular docking based on MAPK and NFκB pathways and validating their anti-osteoarthritis effect
Source: PLoS One. 2025 Mar 25;20(3):e0319686. doi: 10.1371/journal.pone.0319686 (PMC11936181; doi:10.1371/journal.pone.0319686)
Supplement: S2 Structure — (ZIP) [file pone.0319686.s002.zip › Proteins and compounds/compound/Demethoxycurcumin.sdf]

5469424
  -OEChem-04022320063D

 43 44  0     0  0  0  0  0  0999 V2000
   -6.2670   -2.4219   -0.2225 O   0  0  0  0  0  0  0  0  0  0  0  0
   -8.3460   -0.6110    0.1301 O   0  0  0  0  0  0  0  0  0  0  0  0
   -0.4640    2.2333   -0.7432 O   0  0  0  0  0  0  0  0  0  0  0  0
    1.7324    1.7859    1.1982 O   0  0  0  0  0  0  0  0  0  0  0  0
    9.2944   -1.4840   -0.5571 O   0  0  0  0  0  0  0  0  0  0  0  0
   -4.4610    0.7393   -0.2728 C   0  0  0  0  0  0  0  0  0  0  0  0
   -4.7093   -0.6230   -0.3161 C   0  0  0  0  0  0  0  0  0  0  0  0
    0.5396    0.1398   -0.0965 C   0  0  0  0  0  0  0  0  0  0  0  0
   -6.0193   -1.0829   -0.1811 C   0  0  0  0  0  0  0  0  0  0  0  0
   -5.4865    1.6543   -0.0982 C   0  0  0  0  0  0  0  0  0  0  0  0
   -3.0774    1.2257   -0.4165 C   0  0  0  0  0  0  0  0  0  0  0  0
   -7.0628   -0.1741   -0.0044 C   0  0  0  0  0  0  0  0  0  0  0  0
    5.5658    0.0927    0.2676 C   0  0  0  0  0  0  0  0  0  0  0  0
   -6.7963    1.1944    0.0369 C   0  0  0  0  0  0  0  0  0  0  0  0
   -0.6225    1.0731   -0.3722 C   0  0  0  0  0  0  0  0  0  0  0  0
   -1.9828    0.4799   -0.2098 C   0  0  0  0  0  0  0  0  0  0  0  0
    1.7822    0.7985    0.4691 C   0  0  0  0  0  0  0  0  0  0  0  0
    4.2362    0.6560    0.5616 C   0  0  0  0  0  0  0  0  0  0  0  0
    3.0781    0.1433    0.1224 C   0  0  0  0  0  0  0  0  0  0  0  0
    5.6695   -1.2281   -0.1368 C   0  0  0  0  0  0  0  0  0  0  0  0
    6.6865    0.8961    0.4015 C   0  0  0  0  0  0  0  0  0  0  0  0
    6.9284   -1.7604   -0.4151 C   0  0  0  0  0  0  0  0  0  0  0  0
    7.9456    0.3641    0.1232 C   0  0  0  0  0  0  0  0  0  0  0  0
    8.0665   -0.9644   -0.2852 C   0  0  0  0  0  0  0  0  0  0  0  0
   -6.2305   -3.1264    1.0170 C   0  0  0  0  0  0  0  0  0  0  0  0
   -3.9267   -1.3590   -0.4743 H   0  0  0  0  0  0  0  0  0  0  0  0
    0.7795   -0.3497   -1.0471 H   0  0  0  0  0  0  0  0  0  0  0  0
    0.2372   -0.6278    0.6248 H   0  0  0  0  0  0  0  0  0  0  0  0
   -5.2949    2.7234   -0.0624 H   0  0  0  0  0  0  0  0  0  0  0  0
   -2.9803    2.2713   -0.6999 H   0  0  0  0  0  0  0  0  0  0  0  0
   -7.6047    1.9073    0.1748 H   0  0  0  0  0  0  0  0  0  0  0  0
   -2.0177   -0.5578    0.0991 H   0  0  0  0  0  0  0  0  0  0  0  0
    4.2385    1.5571    1.1706 H   0  0  0  0  0  0  0  0  0  0  0  0
    3.0154   -0.7356   -0.5078 H   0  0  0  0  0  0  0  0  0  0  0  0
    4.8144   -1.8900   -0.2305 H   0  0  0  0  0  0  0  0  0  0  0  0
    6.6086    1.9331    0.7171 H   0  0  0  0  0  0  0  0  0  0  0  0
    7.0101   -2.7980   -0.7279 H   0  0  0  0  0  0  0  0  0  0  0  0
    8.8284    0.9892    0.2258 H   0  0  0  0  0  0  0  0  0  0  0  0
   -8.3542   -1.5793    0.0382 H   0  0  0  0  0  0  0  0  0  0  0  0
   -6.9592   -2.7128    1.7213 H   0  0  0  0  0  0  0  0  0  0  0  0
   -5.2258   -3.0849    1.4496 H   0  0  0  0  0  0  0  0  0  0  0  0
   -6.4852   -4.1721    0.8243 H   0  0  0  0  0  0  0  0  0  0  0  0
    9.1911   -2.4133   -0.8253 H   0  0  0  0  0  0  0  0  0  0  0  0
  1  9  1  0  0  0  0
  1 25  1  0  0  0  0
  2 12  1  0  0  0  0
  2 39  1  0  0  0  0
  3 15  2  0  0  0  0
  4 17  2  0  0  0  0
  5 24  1  0  0  0  0
  5 43  1  0  0  0  0
  6  7  2  0  0  0  0
  6 10  1  0  0  0  0
  6 11  1  0  0  0  0
  7  9  1  0  0  0  0
  7 26  1  0  0  0  0
  8 15  1  0  0  0  0
  8 17  1  0  0  0  0
  8 27  1  0  0  0  0
  8 28  1  0  0  0  0
  9 12  2  0  0  0  0
 10 14  2  0  0  0  0
 10 29  1  0  0  0  0
 11 16  2  0  0  0  0
 11 30  1  0  0  0  0
 12 14  1  0  0  0  0
 13 18  1  0  0  0  0
 13 20  2  0  0  0  0
 13 21  1  0  0  0  0
 14 31  1  0  0  0  0
 15 16  1  0  0  0  0
 16 32  1  0  0  0  0
 17 19  1  0  0  0  0
 18 19  2  0  0  0  0
 18 33  1  0  0  0  0
 19 34  1  0  0  0  0
 20 22  1  0  0  0  0
 20 35  1  0  0  0  0
 21 23  2  0  0  0  0
 21 36  1  0  0  0  0
 22 24  2  0  0  0  0
 22 37  1  0  0  0  0
 23 24  1  0  0  0  0
 23 38  1  0  0  0  0
 25 40  1  0  0  0  0
 25 41  1  0  0  0  0
 25 42  1  0  0  0  0
M  END
> <PUBCHEM_COMPOUND_CID>
5469424

> <PUBCHEM_CONFORMER_RMSD>
0.8

> <PUBCHEM_CONFORMER_DIVERSEORDER>
1
93
94
175
206
282
248
15
211
83
185
221
331
3
280
61
338
133
47
314
97
7
88
157
105
106
196
247
352
262
323
121
32
87
144
306
99
68
276
39
75
90
353
236
96
95
145
63
188
42
346
224
116
312
337
308
44
109
4
100
166
25
350
17
195
348
190
322
131
217
239
2
287
91
186
279
92
146
45
201
77
118
303
126
256
49
108
192
317
89
305
64
13
291
176
204
82
335
54
340
232
234
65
242
214
20
142
114
141
290
129
304
283
122
117
46
138
347
5
110
178
285
336
115
104
150
169
202
327
120
43
250
164
246
14
351
79
98
35
50
208
332
139
163
187
318
233
6
218
258
241
86
62
148
51
112
213
268
342
183
135
66
101
173
199
339
329
263
124
53
171
70
300
26
293
29
222
147
298
227
309
153
228
111
271
297
251
162
31
286
56
134
41
275
140
207
333
58
274
184
189
179
149
174
113
181
265
321
319
76
284
165
311
193
132
119
167
320
48
230
212
137
269
197
310
107
9
154
215
123
237
40
210
354
125
11
299
330
334
252
235
59
292
84
136
81
102
36
155
249
343
288
74
296
231
253
301
85
180
128
255
243
191
266
259
260
302
151
52
182
161
12
73
289
223
156
177
130
345
225
78
344
143
71
67
33
316
307
158
168
324
261
219
57
341
30
55
194
60
216
272
264
203
72
294
22
172
21
326
278
127
16
257
267
23
349
273
229
254
24
28
240
315
170
226
270
198
244
328
159
10
220
27
281
200
37
325
313
245
34
80
18
277
103
19
160
69
205
152
295
209
38
8
238

> <PUBCHEM_MMFF94_PARTIAL_CHARGES>
38
1 -0.36
10 -0.15
11 -0.18
12 0.08
13 0.03
14 -0.15
15 0.49
16 -0.14
17 0.49
18 -0.18
19 -0.14
2 -0.53
20 -0.15
21 -0.15
22 -0.15
23 -0.15
24 0.08
25 0.28
26 0.15
29 0.15
3 -0.57
30 0.15
31 0.15
32 0.15
33 0.15
34 0.15
35 0.15
36 0.15
37 0.15
38 0.15
39 0.45
4 -0.57
43 0.45
5 -0.53
6 0.03
7 -0.15
8 0.12
9 0.08

> <PUBCHEM_EFFECTIVE_ROTOR_COUNT>
7

> <PUBCHEM_PHARMACOPHORE_FEATURES>
8
1 1 acceptor
1 2 donor
1 3 acceptor
1 4 acceptor
1 5 donor
1 8 anion
6 13 20 21 22 23 24 rings
6 6 7 9 10 12 14 rings

> <PUBCHEM_HEAVY_ATOM_COUNT>
25

> <PUBCHEM_ATOM_DEF_STEREO_COUNT>
0

> <PUBCHEM_ATOM_UDEF_STEREO_COUNT>
0

> <PUBCHEM_BOND_DEF_STEREO_COUNT>
2

> <PUBCHEM_BOND_UDEF_STEREO_COUNT>
0

> <PUBCHEM_ISOTOPIC_ATOM_COUNT>
0

> <PUBCHEM_COMPONENT_COUNT>
1

> <PUBCHEM_CACTVS_TAUTO_COUNT>
79

> <PUBCHEM_CONFORMER_ID>
005374F000000001

> <PUBCHEM_MMFF94_ENERGY>
76.5263

> <PUBCHEM_FEATURE_SELFOVERLAP>
40.597

> <PUBCHEM_SHAPE_FINGERPRINT>
10087517 78 11167946861996365539
10299344 5 18409167701458746348
11315181 36 18413108364687887385
11524674 6 16917063373916809495
11991303 11 14562540603974350216
12091667 2 16877941621056883685
13533116 47 12319467563251893372
1361 4 18262515893109104434
13673619 4 18412542106987435072
13685833 64 18272087193388951208
13885169 127 18412825750838032881
13914758 101 10519989270626471724
13968360 50 13912314664900094856
14118638 360 15502647158012379860
14142895 15 18261396715395565100
14178184 131 18059009617928009823
14251764 18 17988922275484972564
14251764 46 16732704935104251665
14344974 204 18128536166453622103
14556957 393 15140966101989530863
14598715 104 8430316792500137550
14729087 3 9727636102725787655
14933364 13 18341891887927720144
15183329 4 16805321098112680914
15352257 5 18411136926620946110
15419008 91 18265592382161990484
15510794 2 18344143695988052446
15716309 27 18202561787008258797
18335252 98 18412262831692739332
18608769 82 18411416211111296094
18643901 69 18261112958740901405
19301679 30 16844739608535102036
19841028 212 18266458707990006778
20157964 124 12035727588335125728
20281389 69 10519990365589969707
21150785 3 16081088173337582414
21267235 1 18410012134757637093
21360443 120 17022900134118844955
21623969 137 17917996066248664174
21781051 124 18130518491744823334
23081809 10 15936678273170027048
232437 2 18342738525430316583
23424782 7 18408602595980381696
23559900 14 18192144014248665001
246663 6 18413390925768662100
249057 3 16081095895920895724
3178227 256 17418092135613120240
33532 11 18412542081591781446
4107672 100 18041273254300221781
444735 82 9583221861190529346
4625314 4 18334292067561525069
5385378 56 13182749126010391772
54039377 194 17967540103926502331
58083652 198 16200142214324871961
5937810 71 12035714394064009927
5969126 39 16588015801874321301
636775 8 18342464712649025062
67123 10 18410011044774654948
999808 66 18413109480814823391

> <PUBCHEM_SHAPE_MULTIPOLES>
485.14
30.88
2.23
0.78
20.7
1.32
-0.08
14.5
0.9
-3.08
-0.23
0.08
0.02
1.72

> <PUBCHEM_SHAPE_SELFOVERLAP>
1029.195

> <PUBCHEM_SHAPE_VOLUME>
270.4

> <PUBCHEM_COORDINATE_TYPE>
2
5
10

$$$$
