# Supplementary material for: Screening potential anti-osteoarthritis compounds using molecular docking based on MAPK and NFκB pathways and validating their anti-osteoarthritis effect
Source: PLoS One. 2025 Mar 25;20(3):e0319686. doi: 10.1371/journal.pone.0319686 (PMC11936181; doi:10.1371/journal.pone.0319686)
Supplement: S2 Structure — (ZIP) [file pone.0319686.s002.zip › Proteins and compounds/compound/ergosterol peroxide.sdf]

5351516
  -OEChem-04022319583D

 75 79  0     1  0  0  0  0  0999 V2000
    2.3483   -1.6173    0.8328 O   0  0  0  0  0  0  0  0  0  0  0  0
    3.8303   -1.5325    0.7275 O   0  0  0  0  0  0  0  0  0  0  0  0
    7.9273   -0.5109    0.3333 O   0  0  0  0  0  0  0  0  0  0  0  0
    1.7222   -0.6217   -0.0196 C   0  0  1  0  0  0  0  0  0  0  0  0
    0.2269   -0.6317    0.3165 C   0  0  1  0  0  0  0  0  0  0  0  0
    2.3259    0.7635    0.4032 C   0  0  1  0  0  0  0  0  0  0  0  0
   -0.6012    0.5393   -0.2567 C   0  0  1  0  0  0  0  0  0  0  0  0
    3.8594    0.7900    0.0127 C   0  0  2  0  0  0  0  0  0  0  0  0
    4.2280   -0.6829   -0.3816 C   0  0  2  0  0  0  0  0  0  0  0  0
   -1.9851    0.1635    0.3365 C   0  0  2  0  0  0  0  0  0  0  0  0
    1.4883    1.9789   -0.0552 C   0  0  0  0  0  0  0  0  0  0  0  0
   -0.0063    1.8479    0.2908 C   0  0  0  0  0  0  0  0  0  0  0  0
   -0.6154   -1.8707    0.0188 C   0  0  0  0  0  0  0  0  0  0  0  0
   -2.0673   -1.3690    0.1378 C   0  0  0  0  0  0  0  0  0  0  0  0
    4.6997    1.2178    1.2491 C   0  0  0  0  0  0  0  0  0  0  0  0
    2.1117   -1.0347   -1.4135 C   0  0  0  0  0  0  0  0  0  0  0  0
    3.4354   -1.1087   -1.5931 C   0  0  0  0  0  0  0  0  0  0  0  0
    5.7370   -0.8839   -0.5735 C   0  0  0  0  0  0  0  0  0  0  0  0
   -0.6665    0.6043   -1.7998 C   0  0  0  0  0  0  0  0  0  0  0  0
    4.1637    1.7752   -1.1458 C   0  0  0  0  0  0  0  0  0  0  0  0
   -3.1954    0.8970   -0.2240 C   0  0  2  0  0  0  0  0  0  0  0  0
    6.2024    1.0137    1.0531 C   0  0  0  0  0  0  0  0  0  0  0  0
    6.5403   -0.4196    0.6456 C   0  0  2  0  0  0  0  0  0  0  0  0
   -3.0661    2.4064   -0.0061 C   0  0  0  0  0  0  0  0  0  0  0  0
   -4.4622    0.3893    0.4211 C   0  0  0  0  0  0  0  0  0  0  0  0
   -5.4656   -0.1885   -0.2572 C   0  0  0  0  0  0  0  0  0  0  0  0
   -6.7295   -0.7095    0.3912 C   0  0  1  0  0  0  0  0  0  0  0  0
   -7.9894    0.0171   -0.1600 C   0  0  0  0  0  0  0  0  0  0  0  0
   -6.7850   -2.2264    0.1745 C   0  0  0  0  0  0  0  0  0  0  0  0
   -7.9322    1.5319    0.0712 C   0  0  0  0  0  0  0  0  0  0  0  0
   -9.2796   -0.5278    0.4704 C   0  0  0  0  0  0  0  0  0  0  0  0
    0.1932   -0.5462    1.4182 H   0  0  0  0  0  0  0  0  0  0  0  0
    2.2762    0.7800    1.5033 H   0  0  0  0  0  0  0  0  0  0  0  0
   -1.9506    0.3413    1.4235 H   0  0  0  0  0  0  0  0  0  0  0  0
    1.5820    2.1352   -1.1337 H   0  0  0  0  0  0  0  0  0  0  0  0
    1.8784    2.8850    0.4247 H   0  0  0  0  0  0  0  0  0  0  0  0
   -0.1199    1.8908    1.3816 H   0  0  0  0  0  0  0  0  0  0  0  0
   -0.5006    2.7331   -0.1119 H   0  0  0  0  0  0  0  0  0  0  0  0
   -0.4134   -2.6799    0.7282 H   0  0  0  0  0  0  0  0  0  0  0  0
   -0.4374   -2.2619   -0.9879 H   0  0  0  0  0  0  0  0  0  0  0  0
   -2.6201   -1.6405   -0.7691 H   0  0  0  0  0  0  0  0  0  0  0  0
   -2.5727   -1.8445    0.9859 H   0  0  0  0  0  0  0  0  0  0  0  0
    4.3945    0.6399    2.1313 H   0  0  0  0  0  0  0  0  0  0  0  0
    4.5040    2.2698    1.4913 H   0  0  0  0  0  0  0  0  0  0  0  0
    1.4096   -1.3066   -2.1888 H   0  0  0  0  0  0  0  0  0  0  0  0
    3.8887   -1.4087   -2.5282 H   0  0  0  0  0  0  0  0  0  0  0  0
    6.0968   -0.3685   -1.4732 H   0  0  0  0  0  0  0  0  0  0  0  0
    5.9596   -1.9471   -0.7392 H   0  0  0  0  0  0  0  0  0  0  0  0
    0.3154    0.7419   -2.2571 H   0  0  0  0  0  0  0  0  0  0  0  0
   -1.0994   -0.3006   -2.2378 H   0  0  0  0  0  0  0  0  0  0  0  0
   -1.2697    1.4513   -2.1414 H   0  0  0  0  0  0  0  0  0  0  0  0
    5.2067    1.7248   -1.4714 H   0  0  0  0  0  0  0  0  0  0  0  0
    3.5518    1.5753   -2.0312 H   0  0  0  0  0  0  0  0  0  0  0  0
    3.9801    2.8116   -0.8414 H   0  0  0  0  0  0  0  0  0  0  0  0
   -3.2752    0.7229   -1.3044 H   0  0  0  0  0  0  0  0  0  0  0  0
    6.5960    1.7178    0.3102 H   0  0  0  0  0  0  0  0  0  0  0  0
    6.7293    1.2602    1.9835 H   0  0  0  0  0  0  0  0  0  0  0  0
    6.3495   -1.0957    1.4875 H   0  0  0  0  0  0  0  0  0  0  0  0
   -2.6883    2.6517    0.9921 H   0  0  0  0  0  0  0  0  0  0  0  0
   -4.0434    2.8953   -0.1065 H   0  0  0  0  0  0  0  0  0  0  0  0
   -2.4328    2.8712   -0.7646 H   0  0  0  0  0  0  0  0  0  0  0  0
   -4.5474    0.5052    1.4994 H   0  0  0  0  0  0  0  0  0  0  0  0
    8.4239   -0.2229    1.1183 H   0  0  0  0  0  0  0  0  0  0  0  0
   -5.3826   -0.3051   -1.3355 H   0  0  0  0  0  0  0  0  0  0  0  0
   -6.6783   -0.5347    1.4747 H   0  0  0  0  0  0  0  0  0  0  0  0
   -8.0532   -0.1511   -1.2437 H   0  0  0  0  0  0  0  0  0  0  0  0
   -7.5752   -2.6855    0.7766 H   0  0  0  0  0  0  0  0  0  0  0  0
   -5.8430   -2.7021    0.4722 H   0  0  0  0  0  0  0  0  0  0  0  0
   -6.9687   -2.4743   -0.8769 H   0  0  0  0  0  0  0  0  0  0  0  0
   -7.8265    1.7653    1.1362 H   0  0  0  0  0  0  0  0  0  0  0  0
   -8.8457    2.0159   -0.2912 H   0  0  0  0  0  0  0  0  0  0  0  0
   -7.0938    1.9894   -0.4634 H   0  0  0  0  0  0  0  0  0  0  0  0
  -10.1503    0.0437    0.1305 H   0  0  0  0  0  0  0  0  0  0  0  0
   -9.2423   -0.4682    1.5633 H   0  0  0  0  0  0  0  0  0  0  0  0
   -9.4541   -1.5700    0.1871 H   0  0  0  0  0  0  0  0  0  0  0  0
  1  2  1  0  0  0  0
  1  4  1  0  0  0  0
  2  9  1  0  0  0  0
  3 23  1  0  0  0  0
  3 63  1  0  0  0  0
  4  5  1  0  0  0  0
  4  6  1  0  0  0  0
  4 16  1  0  0  0  0
  5  7  1  0  0  0  0
  5 13  1  0  0  0  0
  5 32  1  0  0  0  0
  6  8  1  0  0  0  0
  6 11  1  0  0  0  0
  6 33  1  0  0  0  0
  7 10  1  0  0  0  0
  7 12  1  0  0  0  0
  7 19  1  0  0  0  0
  8  9  1  0  0  0  0
  8 15  1  0  0  0  0
  8 20  1  0  0  0  0
  9 17  1  0  0  0  0
  9 18  1  0  0  0  0
 10 14  1  0  0  0  0
 10 21  1  0  0  0  0
 10 34  1  0  0  0  0
 11 12  1  0  0  0  0
 11 35  1  0  0  0  0
 11 36  1  0  0  0  0
 12 37  1  0  0  0  0
 12 38  1  0  0  0  0
 13 14  1  0  0  0  0
 13 39  1  0  0  0  0
 13 40  1  0  0  0  0
 14 41  1  0  0  0  0
 14 42  1  0  0  0  0
 15 22  1  0  0  0  0
 15 43  1  0  0  0  0
 15 44  1  0  0  0  0
 16 17  2  0  0  0  0
 16 45  1  0  0  0  0
 17 46  1  0  0  0  0
 18 23  1  0  0  0  0
 18 47  1  0  0  0  0
 18 48  1  0  0  0  0
 19 49  1  0  0  0  0
 19 50  1  0  0  0  0
 19 51  1  0  0  0  0
 20 52  1  0  0  0  0
 20 53  1  0  0  0  0
 20 54  1  0  0  0  0
 21 24  1  0  0  0  0
 21 25  1  0  0  0  0
 21 55  1  0  0  0  0
 22 23  1  0  0  0  0
 22 56  1  0  0  0  0
 22 57  1  0  0  0  0
 23 58  1  0  0  0  0
 24 59  1  0  0  0  0
 24 60  1  0  0  0  0
 24 61  1  0  0  0  0
 25 26  2  0  0  0  0
 25 62  1  0  0  0  0
 26 27  1  0  0  0  0
 26 64  1  0  0  0  0
 27 28  1  0  0  0  0
 27 29  1  0  0  0  0
 27 65  1  0  0  0  0
 28 30  1  0  0  0  0
 28 31  1  0  0  0  0
 28 66  1  0  0  0  0
 29 67  1  0  0  0  0
 29 68  1  0  0  0  0
 29 69  1  0  0  0  0
 30 70  1  0  0  0  0
 30 71  1  0  0  0  0
 30 72  1  0  0  0  0
 31 73  1  0  0  0  0
 31 74  1  0  0  0  0
 31 75  1  0  0  0  0
M  END
> <PUBCHEM_COMPOUND_CID>
5351516

> <PUBCHEM_CONFORMER_RMSD>
0.8

> <PUBCHEM_CONFORMER_DIVERSEORDER>
1
9
4
8
5
10
7
6
3
2
11

> <PUBCHEM_MMFF94_PARTIAL_CHARGES>
17
1 -0.28
16 -0.29
17 -0.29
2 -0.28
21 0.14
23 0.28
25 -0.29
26 -0.29
27 0.14
3 -0.68
4 0.42
45 0.15
46 0.15
62 0.15
63 0.4
64 0.15
9 0.42

> <PUBCHEM_EFFECTIVE_ROTOR_COUNT>
6.2

> <PUBCHEM_PHARMACOPHORE_FEATURES>
9
1 24 hydrophobe
1 29 hydrophobe
1 3 acceptor
1 3 donor
3 28 30 31 hydrophobe
5 5 7 10 13 14 rings
6 4 5 6 7 11 12 rings
6 8 9 15 18 22 23 rings
8 1 2 4 6 8 9 16 17 rings

> <PUBCHEM_HEAVY_ATOM_COUNT>
31

> <PUBCHEM_ATOM_DEF_STEREO_COUNT>
10

> <PUBCHEM_ATOM_UDEF_STEREO_COUNT>
0

> <PUBCHEM_BOND_DEF_STEREO_COUNT>
1

> <PUBCHEM_BOND_UDEF_STEREO_COUNT>
0

> <PUBCHEM_ISOTOPIC_ATOM_COUNT>
0

> <PUBCHEM_COMPONENT_COUNT>
1

> <PUBCHEM_CACTVS_TAUTO_COUNT>
1

> <PUBCHEM_CONFORMER_ID>
0051A85C00000001

> <PUBCHEM_MMFF94_ENERGY>
125.267

> <PUBCHEM_FEATURE_SELFOVERLAP>
45.78

> <PUBCHEM_SHAPE_FINGERPRINT>
10 15 18410005577086186760
10050765 1 18122343468025434995
10165383 225 16773793710868131862
106641 1 17917989490431921170
11135926 11 18261385642959391191
11578080 2 16628537336395344026
11646440 116 18202004343255834304
11719270 70 18343584036481246623
11963148 33 18409160030548072187
12166972 35 17603305968264914533
12236239 1 17418093213090878817
12516196 113 18342458145185171201
13533116 47 12823029594467863140
13811026 1 18412262835929554429
14068700 675 18040157327676530349
14170010 4 18343582962269768241
14251764 18 18273216400083092617
14251764 46 17704353268663698994
14294032 229 17024300826450251069
15183329 4 18186520995561034609
15849732 13 18131069342331921885
16087824 20 18337671915994873901
18608769 82 18411416216118452233
19841028 212 17531802450741441362
20028762 73 18273216409222199543
21267235 1 18411703171177773644
21792934 111 18341887489696690545
22149856 69 18059592269232910531
22224240 67 17203605995424891119
22956985 138 16881017929605236578
23522609 53 18194997147701094225
23559900 14 18336825407720448601
23569917 315 18408891728373156746
3178227 256 18336838558746603515
335352 9 18408888447317608198
34797466 226 16415766340099769952
350125 39 18410292515224491053
4073 2 17968383454835463091
4093350 32 17561368361735919735
4325135 7 18411699885411721767
4340502 62 18413106173463028742
5104073 3 18200031733522482633
59682541 35 18273210928136379009
59755656 215 18335423444379539599

> <PUBCHEM_SHAPE_MULTIPOLES>
620.36
22.34
2.04
1.1
33.43
0.29
0.31
-2.42
-4.07
0.55
0
-1.15
0
0.61

> <PUBCHEM_SHAPE_SELFOVERLAP>
1317.88

> <PUBCHEM_SHAPE_VOLUME>
346

> <PUBCHEM_COORDINATE_TYPE>
2
5
10

$$$$
