# Supplementary material for: Screening potential anti-osteoarthritis compounds using molecular docking based on MAPK and NFκB pathways and validating their anti-osteoarthritis effect
Source: PLoS One. 2025 Mar 25;20(3):e0319686. doi: 10.1371/journal.pone.0319686 (PMC11936181; doi:10.1371/journal.pone.0319686)
Supplement: S2 Structure — (ZIP) [file pone.0319686.s002.zip › Proteins and compounds/compound/eupatilin.sdf]

5273755
  -OEChem-04022319413D

 41 43  0     0  0  0  0  0  0999 V2000
   -0.2102    0.4988   -0.2112 O   0  0  0  0  0  0  0  0  0  0  0  0
   -5.7333    0.5350   -0.1282 O   0  0  0  0  0  0  0  0  0  0  0  0
   -4.4307   -1.8492    0.1308 O   0  0  0  0  0  0  0  0  0  0  0  0
    4.5042    1.9419    0.7562 O   0  0  0  0  0  0  0  0  0  0  0  0
   -4.3032    2.8823   -0.4248 O   0  0  0  0  0  0  0  0  0  0  0  0
   -2.1257   -3.0695    0.2325 O   0  0  0  0  0  0  0  0  0  0  0  0
    6.0879   -0.0995   -0.2652 O   0  0  0  0  0  0  0  0  0  0  0  0
   -2.2991   -0.7279   -0.0342 C   0  0  0  0  0  0  0  0  0  0  0  0
   -1.5811    0.4573   -0.1842 C   0  0  0  0  0  0  0  0  0  0  0  0
    0.4895   -0.6907   -0.0755 C   0  0  0  0  0  0  0  0  0  0  0  0
    1.9569   -0.5326   -0.1243 C   0  0  0  0  0  0  0  0  0  0  0  0
   -3.6955   -0.7104   -0.0145 C   0  0  0  0  0  0  0  0  0  0  0  0
   -1.5605   -1.9927    0.1008 C   0  0  0  0  0  0  0  0  0  0  0  0
   -0.0872   -1.8945    0.0681 C   0  0  0  0  0  0  0  0  0  0  0  0
   -2.2576    1.6702   -0.3161 C   0  0  0  0  0  0  0  0  0  0  0  0
   -4.3696    0.5043   -0.1461 C   0  0  0  0  0  0  0  0  0  0  0  0
   -3.6524    1.6921   -0.2967 C   0  0  0  0  0  0  0  0  0  0  0  0
    2.5520    0.6417    0.3434 C   0  0  0  0  0  0  0  0  0  0  0  0
    2.7562   -1.5567   -0.6377 C   0  0  0  0  0  0  0  0  0  0  0  0
    3.9382    0.7907    0.2981 C   0  0  0  0  0  0  0  0  0  0  0  0
    4.7333   -0.2339   -0.2152 C   0  0  0  0  0  0  0  0  0  0  0  0
    4.1424   -1.4076   -0.6829 C   0  0  0  0  0  0  0  0  0  0  0  0
   -6.3594    0.6974    1.1419 C   0  0  0  0  0  0  0  0  0  0  0  0
    4.6792    2.9980   -0.1864 C   0  0  0  0  0  0  0  0  0  0  0  0
    6.8258   -0.5444    0.8714 C   0  0  0  0  0  0  0  0  0  0  0  0
    0.4620   -2.8212    0.1863 H   0  0  0  0  0  0  0  0  0  0  0  0
   -1.7008    2.5965   -0.4332 H   0  0  0  0  0  0  0  0  0  0  0  0
    1.9506    1.4490    0.7556 H   0  0  0  0  0  0  0  0  0  0  0  0
    2.3334   -2.4769   -1.0321 H   0  0  0  0  0  0  0  0  0  0  0  0
    4.7558   -2.2073   -1.0891 H   0  0  0  0  0  0  0  0  0  0  0  0
   -3.8532   -2.6223    0.2203 H   0  0  0  0  0  0  0  0  0  0  0  0
   -5.2608    2.7119   -0.4357 H   0  0  0  0  0  0  0  0  0  0  0  0
   -6.1310   -0.1516    1.7940 H   0  0  0  0  0  0  0  0  0  0  0  0
   -7.4412    0.7372    0.9877 H   0  0  0  0  0  0  0  0  0  0  0  0
   -6.0401    1.6302    1.6173 H   0  0  0  0  0  0  0  0  0  0  0  0
    3.7118    3.3218   -0.5831 H   0  0  0  0  0  0  0  0  0  0  0  0
    5.3337    2.6802   -1.0042 H   0  0  0  0  0  0  0  0  0  0  0  0
    5.1468    3.8421    0.3278 H   0  0  0  0  0  0  0  0  0  0  0  0
    6.6754   -1.6169    1.0303 H   0  0  0  0  0  0  0  0  0  0  0  0
    6.5302    0.0134    1.7655 H   0  0  0  0  0  0  0  0  0  0  0  0
    7.8876   -0.3643    0.6823 H   0  0  0  0  0  0  0  0  0  0  0  0
  1  9  1  0  0  0  0
  1 10  1  0  0  0  0
  2 16  1  0  0  0  0
  2 23  1  0  0  0  0
  3 12  1  0  0  0  0
  3 31  1  0  0  0  0
  4 20  1  0  0  0  0
  4 24  1  0  0  0  0
  5 17  1  0  0  0  0
  5 32  1  0  0  0  0
  6 13  2  0  0  0  0
  7 21  1  0  0  0  0
  7 25  1  0  0  0  0
  8  9  2  0  0  0  0
  8 12  1  0  0  0  0
  8 13  1  0  0  0  0
  9 15  1  0  0  0  0
 10 11  1  0  0  0  0
 10 14  2  0  0  0  0
 11 18  2  0  0  0  0
 11 19  1  0  0  0  0
 12 16  2  0  0  0  0
 13 14  1  0  0  0  0
 14 26  1  0  0  0  0
 15 17  2  0  0  0  0
 15 27  1  0  0  0  0
 16 17  1  0  0  0  0
 18 20  1  0  0  0  0
 18 28  1  0  0  0  0
 19 22  2  0  0  0  0
 19 29  1  0  0  0  0
 20 21  2  0  0  0  0
 21 22  1  0  0  0  0
 22 30  1  0  0  0  0
 23 33  1  0  0  0  0
 23 34  1  0  0  0  0
 23 35  1  0  0  0  0
 24 36  1  0  0  0  0
 24 37  1  0  0  0  0
 24 38  1  0  0  0  0
 25 39  1  0  0  0  0
 25 40  1  0  0  0  0
 25 41  1  0  0  0  0
M  END
> <PUBCHEM_COMPOUND_CID>
5273755

> <PUBCHEM_CONFORMER_RMSD>
0.8

> <PUBCHEM_CONFORMER_DIVERSEORDER>
1
6
8
5
2
7
3
4

> <PUBCHEM_MMFF94_PARTIAL_CHARGES>
32
1 -0.16
10 0.05
11 0.03
12 0.08
13 0.47
14 -0.14
15 -0.15
16 0.08
17 0.08
18 -0.15
19 -0.15
2 -0.36
20 0.08
21 0.08
22 -0.15
23 0.28
24 0.28
25 0.28
26 0.15
27 0.15
28 0.15
29 0.15
3 -0.53
30 0.15
31 0.45
32 0.45
4 -0.36
5 -0.53
6 -0.57
7 -0.36
8 0.09
9 0.08

> <PUBCHEM_EFFECTIVE_ROTOR_COUNT>
4

> <PUBCHEM_PHARMACOPHORE_FEATURES>
10
1 1 acceptor
1 2 acceptor
1 3 donor
1 4 acceptor
1 5 donor
1 6 acceptor
1 7 acceptor
6 1 8 9 10 13 14 rings
6 11 18 19 20 21 22 rings
6 8 9 12 15 16 17 rings

> <PUBCHEM_HEAVY_ATOM_COUNT>
25

> <PUBCHEM_ATOM_DEF_STEREO_COUNT>
0

> <PUBCHEM_ATOM_UDEF_STEREO_COUNT>
0

> <PUBCHEM_BOND_DEF_STEREO_COUNT>
0

> <PUBCHEM_BOND_UDEF_STEREO_COUNT>
0

> <PUBCHEM_ISOTOPIC_ATOM_COUNT>
0

> <PUBCHEM_COMPONENT_COUNT>
1

> <PUBCHEM_CACTVS_TAUTO_COUNT>
12

> <PUBCHEM_CONFORMER_ID>
0050789B00000001

> <PUBCHEM_MMFF94_ENERGY>
107.8978

> <PUBCHEM_FEATURE_SELFOVERLAP>
50.781

> <PUBCHEM_SHAPE_FINGERPRINT>
10 15 18259990383080853432
10319926 262 18338220649020574418
10411042 1 17904765827932876139
11405975 8 18335698373614899898
11595378 159 17313653876339076716
12107183 9 17901656082383279922
12236239 1 17385443232885035278
12390115 104 18198354965917204009
12403259 415 18335983078080261877
12596602 18 16370735849821040685
12838862 33 18335968784956536885
13402501 40 18413105052513688984
14341114 176 18409733979795895000
14790565 3 18268999691856009945
15042514 8 18262524831278678835
15196674 1 18411418453052368118
15961568 22 18041279997525652708
17844677 252 18409736187677909112
20645477 56 18407760326469724135
21033648 29 18339068316224220721
21065198 57 18410574007259654190
21236236 1 18341894134528042343
21279426 13 18196655081831990534
21315763 129 18411134762394733220
21315764 268 18333725814809784764
21421861 104 17605825929521901602
21859007 373 17679283205555517068
22224240 67 18409456869660816515
23227448 37 18339921622840109685
23402539 116 18411976979458838055
23559900 14 18343301423501654758
245318 6 16666002194796706980
2838139 119 18411973650648044117
3004659 81 18410011044684984256
335352 9 18411981360842178326
34797466 226 17989214745461890788
350125 39 18410294722737090708
3545911 37 18412546492158885764
4073 2 18114465673550581938
4214541 1 18410573985483780052
495365 180 17632284688695669890
5104073 3 18336825411492936650
5283173 99 18411417297832987048
59755656 215 18340489972311506358
59755656 520 17240201040610751018
9709674 26 18341899588682996798
9995097 60 18343301470614140250

> <PUBCHEM_SHAPE_MULTIPOLES>
473.4
15.3
2.72
0.77
5.18
0.59
0.08
4.8
2.46
-0.38
-0.14
0.09
0.04
0.56

> <PUBCHEM_SHAPE_SELFOVERLAP>
1039.739

> <PUBCHEM_SHAPE_VOLUME>
256.1

> <PUBCHEM_COORDINATE_TYPE>
2
5
10

$$$$
