# Supplementary material for: Screening potential anti-osteoarthritis compounds using molecular docking based on MAPK and NFκB pathways and validating their anti-osteoarthritis effect
Source: PLoS One. 2025 Mar 25;20(3):e0319686. doi: 10.1371/journal.pone.0319686 (PMC11936181; doi:10.1371/journal.pone.0319686)
Supplement: S2 Structure — (ZIP) [file pone.0319686.s002.zip › Proteins and compounds/compound/Fingolimod.sdf]

107970
  -OEChem-04032318243D

 55 55  0     0  0  0  0  0  0999 V2000
   -5.8225   -0.7507    2.3133 O   0  0  0  0  0  0  0  0  0  0  0  0
   -4.9947   -3.0822   -1.1487 O   0  0  0  0  0  0  0  0  0  0  0  0
   -6.0910   -0.3993   -1.3526 N   0  0  0  0  0  0  0  0  0  0  0  0
   -5.5099   -0.9082   -0.1014 C   0  0  0  0  0  0  0  0  0  0  0  0
   -4.0042   -0.5298   -0.0449 C   0  0  0  0  0  0  0  0  0  0  0  0
   -3.6890    0.9791   -0.1123 C   0  0  0  0  0  0  0  0  0  0  0  0
   -6.3178   -0.2941    1.0603 C   0  0  0  0  0  0  0  0  0  0  0  0
   -5.6623   -2.4486   -0.0636 C   0  0  0  0  0  0  0  0  0  0  0  0
    4.3113    0.9324   -0.0287 C   0  0  0  0  0  0  0  0  0  0  0  0
    2.7985    0.7056   -0.1090 C   0  0  0  0  0  0  0  0  0  0  0  0
    5.1703   -0.3306    0.0875 C   0  0  0  0  0  0  0  0  0  0  0  0
   -2.2214    1.2439   -0.1264 C   0  0  0  0  0  0  0  0  0  0  0  0
    1.9913    2.0049   -0.1659 C   0  0  0  0  0  0  0  0  0  0  0  0
    6.6741   -0.0487    0.0774 C   0  0  0  0  0  0  0  0  0  0  0  0
    0.5075    1.7362   -0.1519 C   0  0  0  0  0  0  0  0  0  0  0  0
    7.4814   -1.3486    0.1051 C   0  0  0  0  0  0  0  0  0  0  0  0
   -1.5365    1.3145   -1.3396 C   0  0  0  0  0  0  0  0  0  0  0  0
   -1.5335    1.4211    1.0741 C   0  0  0  0  0  0  0  0  0  0  0  0
   -0.1639    1.5620   -1.3524 C   0  0  0  0  0  0  0  0  0  0  0  0
   -0.1608    1.6688    1.0612 C   0  0  0  0  0  0  0  0  0  0  0  0
    8.9841   -1.0696    0.1283 C   0  0  0  0  0  0  0  0  0  0  0  0
    9.7890   -2.3580    0.1904 C   0  0  0  0  0  0  0  0  0  0  0  0
   -3.5624   -0.9441    0.8718 H   0  0  0  0  0  0  0  0  0  0  0  0
   -3.4782   -1.0246   -0.8737 H   0  0  0  0  0  0  0  0  0  0  0  0
   -4.1372    1.4304   -1.0052 H   0  0  0  0  0  0  0  0  0  0  0  0
   -4.1399    1.4984    0.7416 H   0  0  0  0  0  0  0  0  0  0  0  0
   -6.2760    0.8003    1.0544 H   0  0  0  0  0  0  0  0  0  0  0  0
   -7.3738   -0.5840    0.9959 H   0  0  0  0  0  0  0  0  0  0  0  0
   -5.2391   -2.8601    0.8590 H   0  0  0  0  0  0  0  0  0  0  0  0
   -6.7170   -2.7460   -0.0997 H   0  0  0  0  0  0  0  0  0  0  0  0
    4.6246    1.4910   -0.9200 H   0  0  0  0  0  0  0  0  0  0  0  0
    4.5269    1.5785    0.8318 H   0  0  0  0  0  0  0  0  0  0  0  0
    2.4870    0.1170    0.7636 H   0  0  0  0  0  0  0  0  0  0  0  0
    2.5745    0.0917   -0.9907 H   0  0  0  0  0  0  0  0  0  0  0  0
    4.9035   -0.8625    1.0090 H   0  0  0  0  0  0  0  0  0  0  0  0
    4.9237   -0.9997   -0.7462 H   0  0  0  0  0  0  0  0  0  0  0  0
    2.2584    2.5740   -1.0655 H   0  0  0  0  0  0  0  0  0  0  0  0
    2.2542    2.6488    0.6832 H   0  0  0  0  0  0  0  0  0  0  0  0
    6.9350    0.5243   -0.8205 H   0  0  0  0  0  0  0  0  0  0  0  0
    6.9343    0.5708    0.9440 H   0  0  0  0  0  0  0  0  0  0  0  0
   -7.0571   -0.7144   -1.4377 H   0  0  0  0  0  0  0  0  0  0  0  0
   -6.1327    0.6187   -1.3344 H   0  0  0  0  0  0  0  0  0  0  0  0
    7.2333   -1.9561   -0.7738 H   0  0  0  0  0  0  0  0  0  0  0  0
    7.2035   -1.9330    0.9907 H   0  0  0  0  0  0  0  0  0  0  0  0
   -2.0605    1.1756   -2.2816 H   0  0  0  0  0  0  0  0  0  0  0  0
   -2.0550    1.3660    2.0260 H   0  0  0  0  0  0  0  0  0  0  0  0
    0.3611    1.6128   -2.3020 H   0  0  0  0  0  0  0  0  0  0  0  0
    0.3667    1.8032    2.0013 H   0  0  0  0  0  0  0  0  0  0  0  0
    9.2347   -0.4487    0.9964 H   0  0  0  0  0  0  0  0  0  0  0  0
    9.2720   -0.5068   -0.7673 H   0  0  0  0  0  0  0  0  0  0  0  0
   -6.3689   -0.3384    3.0038 H   0  0  0  0  0  0  0  0  0  0  0  0
   -5.3456   -2.6950   -1.9688 H   0  0  0  0  0  0  0  0  0  0  0  0
    9.5850   -2.9902   -0.6797 H   0  0  0  0  0  0  0  0  0  0  0  0
   10.8605   -2.1353    0.2049 H   0  0  0  0  0  0  0  0  0  0  0  0
    9.5484   -2.9279    1.0935 H   0  0  0  0  0  0  0  0  0  0  0  0
  1  7  1  0  0  0  0
  1 51  1  0  0  0  0
  2  8  1  0  0  0  0
  2 52  1  0  0  0  0
  3  4  1  0  0  0  0
  3 41  1  0  0  0  0
  3 42  1  0  0  0  0
  4  5  1  0  0  0  0
  4  7  1  0  0  0  0
  4  8  1  0  0  0  0
  5  6  1  0  0  0  0
  5 23  1  0  0  0  0
  5 24  1  0  0  0  0
  6 12  1  0  0  0  0
  6 25  1  0  0  0  0
  6 26  1  0  0  0  0
  7 27  1  0  0  0  0
  7 28  1  0  0  0  0
  8 29  1  0  0  0  0
  8 30  1  0  0  0  0
  9 10  1  0  0  0  0
  9 11  1  0  0  0  0
  9 31  1  0  0  0  0
  9 32  1  0  0  0  0
 10 13  1  0  0  0  0
 10 33  1  0  0  0  0
 10 34  1  0  0  0  0
 11 14  1  0  0  0  0
 11 35  1  0  0  0  0
 11 36  1  0  0  0  0
 12 17  2  0  0  0  0
 12 18  1  0  0  0  0
 13 15  1  0  0  0  0
 13 37  1  0  0  0  0
 13 38  1  0  0  0  0
 14 16  1  0  0  0  0
 14 39  1  0  0  0  0
 14 40  1  0  0  0  0
 15 19  2  0  0  0  0
 15 20  1  0  0  0  0
 16 21  1  0  0  0  0
 16 43  1  0  0  0  0
 16 44  1  0  0  0  0
 17 19  1  0  0  0  0
 17 45  1  0  0  0  0
 18 20  2  0  0  0  0
 18 46  1  0  0  0  0
 19 47  1  0  0  0  0
 20 48  1  0  0  0  0
 21 22  1  0  0  0  0
 21 49  1  0  0  0  0
 21 50  1  0  0  0  0
 22 53  1  0  0  0  0
 22 54  1  0  0  0  0
 22 55  1  0  0  0  0
M  END
> <PUBCHEM_COMPOUND_CID>
107970

> <PUBCHEM_CONFORMER_RMSD>
1

> <PUBCHEM_CONFORMER_DIVERSEORDER>
1
284
221
339
304
359
2
357
113
276
45
352
83
302
201
23
264
347
148
331
9
145
256
327
283
89
351
250
246
57
316
310
131
291
21
220
345
319
42
356
187
308
180
323
281
143
350
280
334
353
233
324
146
270
29
125
140
275
67
355
223
239
117
306
318
128
300
259
194
37
159
358
258
237
287
229
38
244
303
72
326
108
210
224
346
129
213
62
134
94
288
68
299
115
211
123
240
175
227
296
176
78
298
133
81
95
160
341
110
106
279
305
196
111
190
295
236
138
317
208
26
31
199
206
158
19
157
205
222
188
152
278
273
292
22
218
153
137
315
170
142
97
198
107
24
219
191
18
336
35
7
168
265
248
272
96
340
5
269
230
126
82
156
320
245
231
178
66
181
30
262
8
330
84
321
289
167
257
311
88
109
202
127
349
65
333
101
226
151
342
209
147
10
54
253
354
337
185
307
261
301
348
56
225
13
60
266
149
328
59
162
294
335
215
313
174
135
297
267
247
165
161
234
93
43
204
40
255
150
116
92
252
285
87
102
293
309
130
249
64
144
322
14
332
282
32
86
173
312
254
197
228
154
49
238
76
71
207
164
314
260
53
39
177
286
329
274
6
193
44
120
141
55
189
112
75
182
186
4
195
124
251
47
48
179
243
235
325
25
268
212
3
155
343
74
46
338
105
200
12
20
11
103
277
132
242
27
171
17
119
241
118
263
100
290
217
214
70
183
169
172
85
344
121
163
15
33
51
271
136
50
28
98
80
203
61
63
41
69
216
16
36
99
73
122
104
58
79
166
91
77
139
232
114
184
192
52
34
90

> <PUBCHEM_MMFF94_PARTIAL_CHARGES>
22
1 -0.68
12 -0.14
13 0.14
15 -0.14
17 -0.15
18 -0.15
19 -0.15
2 -0.68
20 -0.15
3 -0.99
4 0.27
41 0.36
42 0.36
45 0.15
46 0.15
47 0.15
48 0.15
51 0.4
52 0.4
6 0.14
7 0.28
8 0.28

> <PUBCHEM_EFFECTIVE_ROTOR_COUNT>
12

> <PUBCHEM_PHARMACOPHORE_FEATURES>
8
1 1 acceptor
1 1 donor
1 2 acceptor
1 2 donor
1 22 hydrophobe
1 3 cation
1 3 donor
6 12 15 17 18 19 20 rings

> <PUBCHEM_HEAVY_ATOM_COUNT>
22

> <PUBCHEM_ATOM_DEF_STEREO_COUNT>
0

> <PUBCHEM_ATOM_UDEF_STEREO_COUNT>
0

> <PUBCHEM_BOND_DEF_STEREO_COUNT>
0

> <PUBCHEM_BOND_UDEF_STEREO_COUNT>
0

> <PUBCHEM_ISOTOPIC_ATOM_COUNT>
0

> <PUBCHEM_COMPONENT_COUNT>
1

> <PUBCHEM_CACTVS_TAUTO_COUNT>
1

> <PUBCHEM_CONFORMER_ID>
0001A5C200000001

> <PUBCHEM_MMFF94_ENERGY>
30.2271

> <PUBCHEM_FEATURE_SELFOVERLAP>
40.598

> <PUBCHEM_SHAPE_FINGERPRINT>
10 15 13254799027465901472
106641 1 13830126213599268357
11135609 99 18342174497318850070
125118 31 10159400043690666378
12760667 363 18408324406163081281
13533116 47 18339081605159138920
13540713 4 15696335974925777076
13540713 5 15431979286221327848
13668630 136 18335138649540522796
13673619 4 18408885131624669060
14123256 34 18259706700891898536
14178184 131 18131062783938960790
14251757 52 10087637097098395790
14556957 393 15719685247245241022
14729087 3 10375866373316473192
15183329 4 15068331324481732245
15706992 2 9295006924749083215
16120349 21 18342459248485286198
1818759 1 18409738335836816362
18643901 69 18041000613864724332
2026 5 18334573555671460187
21150785 3 13984664758752467808
21307412 95 17603589663839761995
21637258 2 18413102887707824997
21792965 78 18199456832042218871
21792965 96 16153426144191209503
22288116 15 13479424897971427113
23389318 12 18114188541191547724
23522609 53 18051446060287152985
23559900 14 18265046028336364145
3711267 37 11455882599418838778
5104073 3 16485863398010855532
5283384 27 11527952222620139865
5385378 56 12679467470111610316
543368 44 9151184151575309735
5470011 282 17385729097840510286
5718773 13 18410290311905891446
5937810 71 12613028357967099350
636775 72 9727626211986505798
9995097 26 18187653497075152334
999808 66 18335141994413003418

> <PUBCHEM_SHAPE_MULTIPOLES>
436.03
26.35
2.63
1.23
55.08
1.36
-0.23
26.71
-2.69
-0.85
0.42
-2.31
-0.03
-0.58

> <PUBCHEM_SHAPE_SELFOVERLAP>
852.754

> <PUBCHEM_SHAPE_VOLUME>
260.8

> <PUBCHEM_COORDINATE_TYPE>
2
5
10

$$$$
