# Supplementary material for: Screening potential anti-osteoarthritis compounds using molecular docking based on MAPK and NFκB pathways and validating their anti-osteoarthritis effect
Source: PLoS One. 2025 Mar 25;20(3):e0319686. doi: 10.1371/journal.pone.0319686 (PMC11936181; doi:10.1371/journal.pone.0319686)
Supplement: S2 Structure — (ZIP) [file pone.0319686.s002.zip › Proteins and compounds/compound/Fluorofenidone.sdf]

11851183
  -OEChem-04022319493D

 25 26  0     0  0  0  0  0  0999 V2000
   -3.6161   -2.0018   -0.5818 F   0  0  0  0  0  0  0  0  0  0  0  0
    0.8786    2.4562   -0.5246 O   0  0  0  0  0  0  0  0  0  0  0  0
    0.6540    0.1620    0.0231 N   0  0  0  0  0  0  0  0  0  0  0  0
   -0.7945    0.1832    0.0924 C   0  0  0  0  0  0  0  0  0  0  0  0
    1.3539   -1.0337    0.2021 C   0  0  0  0  0  0  0  0  0  0  0  0
    2.6922   -1.1140    0.1589 C   0  0  0  0  0  0  0  0  0  0  0  0
    1.3631    1.3578   -0.2515 C   0  0  0  0  0  0  0  0  0  0  0  0
    3.4580    0.0822   -0.0757 C   0  0  0  0  0  0  0  0  0  0  0  0
   -1.5187   -0.9425   -0.2849 C   0  0  0  0  0  0  0  0  0  0  0  0
   -1.4466    1.3294    0.5341 C   0  0  0  0  0  0  0  0  0  0  0  0
    2.8532    1.2578   -0.2612 C   0  0  0  0  0  0  0  0  0  0  0  0
    3.4469   -2.3898    0.3662 C   0  0  0  0  0  0  0  0  0  0  0  0
   -2.9119   -0.9216   -0.2195 C   0  0  0  0  0  0  0  0  0  0  0  0
   -2.8396    1.3503    0.5995 C   0  0  0  0  0  0  0  0  0  0  0  0
   -3.5724    0.2247    0.2228 C   0  0  0  0  0  0  0  0  0  0  0  0
    0.7762   -1.9239    0.4236 H   0  0  0  0  0  0  0  0  0  0  0  0
    4.5408    0.0169   -0.0935 H   0  0  0  0  0  0  0  0  0  0  0  0
   -1.0484   -1.8424   -0.6685 H   0  0  0  0  0  0  0  0  0  0  0  0
   -0.9206    2.2065    0.8957 H   0  0  0  0  0  0  0  0  0  0  0  0
    3.4222    2.1631   -0.4403 H   0  0  0  0  0  0  0  0  0  0  0  0
    4.0504   -2.6278   -0.5163 H   0  0  0  0  0  0  0  0  0  0  0  0
    4.1141   -2.3074    1.2309 H   0  0  0  0  0  0  0  0  0  0  0  0
    2.7758   -3.2367    0.5458 H   0  0  0  0  0  0  0  0  0  0  0  0
   -3.3540    2.2375    0.9570 H   0  0  0  0  0  0  0  0  0  0  0  0
   -4.6569    0.2395    0.2766 H   0  0  0  0  0  0  0  0  0  0  0  0
  1 13  1  0  0  0  0
  2  7  2  0  0  0  0
  3  4  1  0  0  0  0
  3  5  1  0  0  0  0
  3  7  1  0  0  0  0
  4  9  2  0  0  0  0
  4 10  1  0  0  0  0
  5  6  2  0  0  0  0
  5 16  1  0  0  0  0
  6  8  1  0  0  0  0
  6 12  1  0  0  0  0
  7 11  1  0  0  0  0
  8 11  2  0  0  0  0
  8 17  1  0  0  0  0
  9 13  1  0  0  0  0
  9 18  1  0  0  0  0
 10 14  2  0  0  0  0
 10 19  1  0  0  0  0
 11 20  1  0  0  0  0
 12 21  1  0  0  0  0
 12 22  1  0  0  0  0
 12 23  1  0  0  0  0
 13 15  2  0  0  0  0
 14 15  1  0  0  0  0
 14 24  1  0  0  0  0
 15 25  1  0  0  0  0
M  END
> <PUBCHEM_COMPOUND_CID>
11851183

> <PUBCHEM_CONFORMER_RMSD>
0.4

> <PUBCHEM_CONFORMER_DIVERSEORDER>
2
3
5
1
4
6

> <PUBCHEM_MMFF94_PARTIAL_CHARGES>
22
1 -0.19
10 -0.15
11 -0.14
12 0.14
13 0.19
14 -0.15
15 -0.15
16 0.15
17 0.15
18 0.15
19 0.15
2 -0.57
20 0.15
24 0.15
25 0.15
3 -0.29
4 0.12
5 -0.04
6 -0.14
7 0.62
8 -0.15
9 -0.15

> <PUBCHEM_EFFECTIVE_ROTOR_COUNT>
1

> <PUBCHEM_PHARMACOPHORE_FEATURES>
3
1 2 acceptor
6 3 5 6 7 8 11 rings
6 4 9 10 13 14 15 rings

> <PUBCHEM_HEAVY_ATOM_COUNT>
15

> <PUBCHEM_ATOM_DEF_STEREO_COUNT>
0

> <PUBCHEM_ATOM_UDEF_STEREO_COUNT>
0

> <PUBCHEM_BOND_DEF_STEREO_COUNT>
0

> <PUBCHEM_BOND_UDEF_STEREO_COUNT>
0

> <PUBCHEM_ISOTOPIC_ATOM_COUNT>
0

> <PUBCHEM_COMPONENT_COUNT>
1

> <PUBCHEM_CACTVS_TAUTO_COUNT>
1

> <PUBCHEM_CONFORMER_ID>
00B4D5AF00000002

> <PUBCHEM_MMFF94_ENERGY>
51.2046

> <PUBCHEM_FEATURE_SELFOVERLAP>
15.223

> <PUBCHEM_SHAPE_FINGERPRINT>
10062212 137 18272365361140701655
10616163 171 18342742961135229023
10967382 1 18337955709029499690
10980938 120 18407761452062365932
11132069 177 18339918208583708802
11769659 78 18412822482198712747
11806522 49 18338794632270049318
12251169 10 18269557152149571698
12553582 1 18046060463334159186
14144814 61 18411702079828825633
14251717 144 18334572486086686694
14325111 11 18411984658601698737
14576447 43 18339639057131921590
14965852 173 18413108338274076539
15279308 51 18341046333130753367
15375462 189 18271536406640299403
15442244 35 18339081467249913920
15477762 27 18335982064193452310
15536298 74 18343021082211174160
15669948 3 17988922309923708911
16945 1 18263934412899261112
17492 89 18412545418333646703
17804303 29 18129665171246148714
18186145 218 17313104133314982787
19422 9 18411983546200043698
200 152 18271234011020379559
20559304 39 18340206392252025216
20645477 70 18335134272083131687
20871998 22 18124317104214038782
21267235 1 18411430491835487074
21501502 16 18411422808165056481
21501925 9 18410282602149535946
221490 88 18262528099025961706
22445834 79 18410859858317104337
2255824 54 18190466145849377436
2334 1 18410013234416555170
23402655 69 18335702719504891269
23463225 33 18411139091368430622
23552423 10 18337675342312736901
23559900 14 18130500843365221576
23598291 2 18338803320709268807
2748010 2 18336257925848380292
5104073 3 18412546496200704891
57096353 35 18267306610793083037
6992083 37 18196384631989031169
7364860 26 18270680986488758096
7832392 63 18340209596076367857
9709674 26 18410299141657668674

> <PUBCHEM_SHAPE_MULTIPOLES>
290.57
6.74
2.27
0.71
0.72
0.09
0.02
2.44
0.19
-0.69
-0.16
0.11
-0.02
-0.93

> <PUBCHEM_SHAPE_SELFOVERLAP>
626.318

> <PUBCHEM_SHAPE_VOLUME>
160.5

> <PUBCHEM_COORDINATE_TYPE>
2
5
10

$$$$
