# Supplementary material for: Screening potential anti-osteoarthritis compounds using molecular docking based on MAPK and NFκB pathways and validating their anti-osteoarthritis effect
Source: PLoS One. 2025 Mar 25;20(3):e0319686. doi: 10.1371/journal.pone.0319686 (PMC11936181; doi:10.1371/journal.pone.0319686)
Supplement: S2 Structure — (ZIP) [file pone.0319686.s002.zip › Proteins and compounds/compound/Forsythoside B.sdf]

Unnamed
  Chem3D Core 20.004042309553D

 97101  0  0  0  0  0  0  0  0999 V2000
   -1.7785   -2.2354    0.4872 O   0  0  0  0  0  0  0  0  0  0  0  0
    0.2096    1.4572    0.4431 O   0  0  0  0  0  0  0  0  0  0  0  0
   -3.0346   -2.1118   -1.4210 O   0  0  0  0  0  0  0  0  0  0  0  0
    2.7038    0.1601   -0.4202 O   0  0  0  0  0  0  0  0  0  0  0  0
    0.9923   -2.0570    0.9311 O   0  0  0  0  0  0  0  0  0  0  0  0
    4.2980   -0.0115   -1.9720 O   0  0  0  0  0  0  0  0  0  0  0  0
   -1.6813    2.5721   -0.0592 O   0  0  0  0  0  0  0  0  0  0  0  0
   -3.2273    0.3037    0.5294 O   0  0  0  0  0  0  0  0  0  0  0  0
   -1.4389   -4.4312   -2.3617 O   0  0  0  0  0  0  0  0  0  0  0  0
   -2.7990   -6.1757   -0.9070 O   0  0  0  0  0  0  0  0  0  0  0  0
    6.1483   -2.2301   -1.6554 O   0  0  0  0  0  0  0  0  0  0  0  0
   -5.2559   -4.8932   -0.6839 O   0  0  0  0  0  0  0  0  0  0  0  0
    5.5431   -1.5513    0.6853 O   0  0  0  0  0  0  0  0  0  0  0  0
    4.8034   -4.2320   -2.7422 O   0  0  0  0  0  0  0  0  0  0  0  0
    0.4352   -2.0030    3.1034 O   0  0  0  0  0  0  0  0  0  0  0  0
   -3.5077    8.6768    2.2384 O   0  0  0  0  0  0  0  0  0  0  0  0
   -1.1802    9.9751    1.8444 O   0  0  0  0  0  0  0  0  0  0  0  0
    3.4221   -8.4511   -0.8692 O   0  0  0  0  0  0  0  0  0  0  0  0
    3.2983   -9.9184    1.3893 O   0  0  0  0  0  0  0  0  0  0  0  0
   -1.2218   -0.9950    0.8288 C   0  0  0  0  0  0  0  0  0  0  0  0
    0.2762   -0.9206    0.5524 C   0  0  0  0  0  0  0  0  0  0  0  0
    0.8495    0.3889    1.0926 C   0  0  0  0  0  0  0  0  0  0  0  0
   -1.8645    0.2242    0.1856 C   0  0  0  0  0  0  0  0  0  0  0  0
   -1.1825    1.4844    0.6915 C   0  0  0  0  0  0  0  0  0  0  0  0
   -1.8192   -2.5859   -0.8790 C   0  0  0  0  0  0  0  0  0  0  0  0
   -1.6667   -4.0878   -1.0155 C   0  0  0  0  0  0  0  0  0  0  0  0
    2.3609    0.5099    0.8980 C   0  0  0  0  0  0  0  0  0  0  0  0
   -2.9023   -4.8213   -0.5460 C   0  0  0  0  0  0  0  0  0  0  0  0
    4.7577   -2.2324   -1.4767 C   0  0  0  0  0  0  0  0  0  0  0  0
   -4.1302   -4.2317   -1.2061 C   0  0  0  0  0  0  0  0  0  0  0  0
    4.4297   -1.5283   -0.1744 C   0  0  0  0  0  0  0  0  0  0  0  0
    4.0806   -0.1094   -0.5792 C   0  0  0  0  0  0  0  0  0  0  0  0
   -4.1886   -2.7387   -0.9281 C   0  0  0  0  0  0  0  0  0  0  0  0
    4.1276   -1.3032   -2.4962 C   0  0  0  0  0  0  0  0  0  0  0  0
    4.2904   -3.6699   -1.5531 C   0  0  0  0  0  0  0  0  0  0  0  0
   -5.3976   -2.0810   -1.5953 C   0  0  0  0  0  0  0  0  0  0  0  0
   -1.4387    3.8227    0.5359 C   0  0  0  0  0  0  0  0  0  0  0  0
    0.8815   -2.6328    2.1659 C   0  0  0  0  0  0  0  0  0  0  0  0
   -1.9607    4.9154   -0.3964 C   0  0  0  0  0  0  0  0  0  0  0  0
    1.2292   -3.9393    2.3562 C   0  0  0  0  0  0  0  0  0  0  0  0
   -1.7454    6.2865    0.2075 C   0  0  0  0  0  0  0  0  0  0  0  0
    1.7121   -4.7125    1.3653 C   0  0  0  0  0  0  0  0  0  0  0  0
   -2.7002    6.8766    0.9465 C   0  0  0  0  0  0  0  0  0  0  0  0
   -0.5905    6.9475    0.0237 C   0  0  0  0  0  0  0  0  0  0  0  0
    2.0888   -6.0070    1.4265 C   0  0  0  0  0  0  0  0  0  0  0  0
   -2.5309    8.0926    1.4929 C   0  0  0  0  0  0  0  0  0  0  0  0
   -0.4093    8.1611    0.5640 C   0  0  0  0  0  0  0  0  0  0  0  0
   -1.3700    8.7445    1.2989 C   0  0  0  0  0  0  0  0  0  0  0  0
    2.5518   -6.6040    0.3097 C   0  0  0  0  0  0  0  0  0  0  0  0
    2.0384   -6.7633    2.5387 C   0  0  0  0  0  0  0  0  0  0  0  0
    2.9560   -7.8848    0.2768 C   0  0  0  0  0  0  0  0  0  0  0  0
    2.4350   -8.0450    2.5211 C   0  0  0  0  0  0  0  0  0  0  0  0
    2.8966   -8.6201    1.4001 C   0  0  0  0  0  0  0  0  0  0  0  0
   -1.4041   -0.8944    1.9258 H   0  0  0  0  0  0  0  0  0  0  0  0
    0.4175   -0.8684   -0.5549 H   0  0  0  0  0  0  0  0  0  0  0  0
    0.6507    0.4901    2.1864 H   0  0  0  0  0  0  0  0  0  0  0  0
   -1.8012    0.1860   -0.9251 H   0  0  0  0  0  0  0  0  0  0  0  0
   -1.3781    1.6403    1.7761 H   0  0  0  0  0  0  0  0  0  0  0  0
   -0.9909   -2.1023   -1.4379 H   0  0  0  0  0  0  0  0  0  0  0  0
   -0.7720   -4.4437   -0.4516 H   0  0  0  0  0  0  0  0  0  0  0  0
    2.8752   -0.1718    1.6134 H   0  0  0  0  0  0  0  0  0  0  0  0
    2.7068    1.5492    1.1027 H   0  0  0  0  0  0  0  0  0  0  0  0
   -2.9884   -4.7753    0.5642 H   0  0  0  0  0  0  0  0  0  0  0  0
   -4.1253   -4.4209   -2.3039 H   0  0  0  0  0  0  0  0  0  0  0  0
    3.5930   -2.0380    0.3505 H   0  0  0  0  0  0  0  0  0  0  0  0
    4.6849    0.6813   -0.0826 H   0  0  0  0  0  0  0  0  0  0  0  0
   -4.2680   -2.5577    0.1700 H   0  0  0  0  0  0  0  0  0  0  0  0
    3.0354   -1.4999   -2.5997 H   0  0  0  0  0  0  0  0  0  0  0  0
    4.6024   -1.3630   -3.5001 H   0  0  0  0  0  0  0  0  0  0  0  0
   -3.6261    1.0188    0.0267 H   0  0  0  0  0  0  0  0  0  0  0  0
    3.1822   -3.7479   -1.5857 H   0  0  0  0  0  0  0  0  0  0  0  0
    4.6816   -4.2706   -0.7022 H   0  0  0  0  0  0  0  0  0  0  0  0
   -5.3789   -2.2283   -2.6992 H   0  0  0  0  0  0  0  0  0  0  0  0
   -5.4124   -0.9838   -1.4003 H   0  0  0  0  0  0  0  0  0  0  0  0
   -6.3549   -2.4992   -1.2097 H   0  0  0  0  0  0  0  0  0  0  0  0
   -1.5323   -5.3857   -2.4384 H   0  0  0  0  0  0  0  0  0  0  0  0
   -1.9719    3.8738    1.5135 H   0  0  0  0  0  0  0  0  0  0  0  0
   -0.3453    3.9562    0.7018 H   0  0  0  0  0  0  0  0  0  0  0  0
   -3.6157   -6.6157   -0.6583 H   0  0  0  0  0  0  0  0  0  0  0  0
    6.3549   -2.7522   -2.4347 H   0  0  0  0  0  0  0  0  0  0  0  0
   -6.0394   -4.6637   -1.1872 H   0  0  0  0  0  0  0  0  0  0  0  0
    6.3436   -1.5750    0.1538 H   0  0  0  0  0  0  0  0  0  0  0  0
   -3.0447    4.7527   -0.6025 H   0  0  0  0  0  0  0  0  0  0  0  0
   -1.4453    4.8513   -1.3836 H   0  0  0  0  0  0  0  0  0  0  0  0
    4.5379   -5.1510   -2.8140 H   0  0  0  0  0  0  0  0  0  0  0  0
    1.0963   -4.3434    3.3723 H   0  0  0  0  0  0  0  0  0  0  0  0
    1.8149   -4.2281    0.3786 H   0  0  0  0  0  0  0  0  0  0  0  0
   -3.6550    6.3521    1.1164 H   0  0  0  0  0  0  0  0  0  0  0  0
    0.2174    6.4920   -0.5725 H   0  0  0  0  0  0  0  0  0  0  0  0
    0.5453    8.6897    0.4037 H   0  0  0  0  0  0  0  0  0  0  0  0
    2.6180   -6.0483   -0.6416 H   0  0  0  0  0  0  0  0  0  0  0  0
    1.6749   -6.3690    3.5001 H   0  0  0  0  0  0  0  0  0  0  0  0
   -3.1864    9.5439    2.5371 H   0  0  0  0  0  0  0  0  0  0  0  0
    2.3834   -8.6430    3.4469 H   0  0  0  0  0  0  0  0  0  0  0  0
   -0.2973   10.3041    1.6137 H   0  0  0  0  0  0  0  0  0  0  0  0
    3.6534   -9.3761   -0.6818 H   0  0  0  0  0  0  0  0  0  0  0  0
    3.1907  -10.3041    2.2729 H   0  0  0  0  0  0  0  0  0  0  0  0
 20  1  1  0      
 25  1  1  0      
 22  2  1  0      
 24  2  1  0      
 25  3  1  0      
 33  3  1  0      
  4 27  1  0      
 32  4  1  0      
 21  5  1  0      
  5 38  1  0      
  6 32  1  0      
  6 34  1  0      
 24  7  1  0      
  7 37  1  0      
 23  8  1  0      
  8 70  1  0      
 26  9  1  0      
  9 76  1  0      
 28 10  1  0      
 10 79  1  0      
 29 11  1  0      
 11 80  1  0      
 30 12  1  0      
 12 81  1  0      
 31 13  1  0      
 13 82  1  0      
 14 35  1  0      
 14 85  1  0      
 15 38  2  0      
 16 46  1  0      
 16 93  1  0      
 17 48  1  0      
 17 95  1  0      
 18 51  1  0      
 18 96  1  0      
 19 53  1  0      
 19 97  1  0      
 21 20  1  0      
 20 23  1  0      
 20 54  1  0      
 22 21  1  0      
 21 55  1  0      
 22 27  1  0      
 22 56  1  0      
 23 24  1  0      
 23 57  1  0      
 24 58  1  0      
 25 26  1  0      
 25 59  1  0      
 26 28  1  0      
 26 60  1  0      
 27 61  1  0      
 27 62  1  0      
 28 30  1  0      
 28 63  1  0      
 31 29  1  0      
 29 34  1  0      
 29 35  1  0      
 30 33  1  0      
 30 64  1  0      
 32 31  1  0      
 31 65  1  0      
 32 66  1  0      
 33 36  1  0      
 33 67  1  0      
 34 68  1  0      
 34 69  1  0      
 35 71  1  0      
 35 72  1  0      
 36 73  1  0      
 36 74  1  0      
 36 75  1  0      
 37 39  1  0      
 37 77  1  0      
 37 78  1  0      
 38 40  1  0      
 39 41  1  0      
 39 83  1  0      
 39 84  1  0      
 40 42  2  0      
 40 86  1  0      
 41 43  1  0      
 41 44  2  0      
 42 45  1  0      
 42 87  1  0      
 43 46  2  0      
 43 88  1  0      
 47 44  1  0      
 44 89  1  0      
 45 49  1  0      
 45 50  2  0      
 46 48  1  0      
 48 47  2  0      
 47 90  1  0      
 49 51  2  0      
 49 91  1  0      
 52 50  1  0      
 50 92  1  0      
 51 53  1  0      
 53 52  2  0      
 52 94  1  0      
M  END
>  <PUBCHEM_COMPOUND_CID> (1)
23928102

>  <PUBCHEM_COMPOUND_CANONICALIZED> (1)
1

>  <PUBCHEM_CACTVS_COMPLEXITY> (1)
1190

>  <PUBCHEM_CACTVS_HBOND_ACCEPTOR> (1)
19

>  <PUBCHEM_CACTVS_HBOND_DONOR> (1)
11

>  <PUBCHEM_CACTVS_ROTATABLE_BOND> (1)
14

>  <PUBCHEM_CACTVS_SUBSKEYS> (1)
AAADcfB8PgAAAAAAAAAAAAAAAAAAASAAAAA0aIEAAAAAAAABQAAAGgAACAAADFSwmAMyDoAABgCIAiDSCAACAAAgIAAIiAAGiMgZNiKCMRKicAElwBEPuYfA4LwOIAABAAAAQABAAAIAAACAAAAAAAAAAA==

>  <PUBCHEM_IUPAC_OPENEYE_NAME> (1)
[(2R,3R,4R,5R,6R)-2-[[(2R,3R,4R)-3,4-dihydroxy-4-(hydroxymethyl)tetrahydrofuran-2-yl]oxymethyl]-6-[2-(3,4-dihydroxyphenyl)ethoxy]-5-hydroxy-4-[(2S,3R,4R,5R,6S)-3,4,5-trihydroxy-6-methyl-tetrahydropyra
n-2-yl]oxy-tetrahydropyran-3-yl] (E)-3-(3,4-dihydroxyphenyl)prop-2-enoate

>  <PUBCHEM_IUPAC_CAS_NAME> (1)
(E)-3-(3,4-dihydroxyphenyl)-2-propenoic acid [(2R,3R,4R,5R,6R)-2-[[(2R,3R,4R)-3,4-dihydroxy-4-(hydroxymethyl)-2-oxolanyl]oxymethyl]-6-[2-(3,4-dihydroxyphenyl)ethoxy]-5-hydroxy-4-[[(2S,3R,4R,5R,6S)-3,4
,5-trihydroxy-6-methyl-2-oxanyl]oxy]-3-oxanyl] ester

>  <PUBCHEM_IUPAC_NAME_MARKUP> (1)
[(2<I>R</I>,3<I>R</I>,4<I>R</I>,5<I>R</I>,6<I>R</I>)-2-[[(2<I>R</I>,3<I>R</I>,4<I>R</I>)-3,4-dihydroxy-4-(hydroxymethyl)oxolan-2-yl]oxymethyl]-6-[2-(3,4-dihydroxyphenyl)ethoxy]-5-hydroxy-4-[(2<I>S</I>
,3<I>R</I>,4<I>R</I>,5<I>R</I>,6<I>S</I>)-3,4,5-trihydroxy-6-methyloxan-2-yl]oxyoxan-3-yl] (<I>E</I>)-3-(3,4-dihydroxyphenyl)prop-2-enoate

>  <PUBCHEM_IUPAC_NAME> (1)
[(2R,3R,4R,5R,6R)-2-[[(2R,3R,4R)-3,4-dihydroxy-4-(hydroxymethyl)oxolan-2-yl]oxymethyl]-6-[2-(3,4-dihydroxyphenyl)ethoxy]-5-hydroxy-4-[(2S,3R,4R,5R,6S)-3,4,5-trihydroxy-6-methyloxan-2-yl]oxyoxan-3-yl] 
(E)-3-(3,4-dihydroxyphenyl)prop-2-enoate

>  <PUBCHEM_IUPAC_SYSTEMATIC_NAME> (1)
[(2R,3R,4R,5R,6R)-6-[2-[3,4-bis(oxidanyl)phenyl]ethoxy]-2-[[(2R,3R,4R)-4-(hydroxymethyl)-3,4-bis(oxidanyl)oxolan-2-yl]oxymethyl]-4-[(2S,3R,4R,5R,6S)-6-methyl-3,4,5-tris(oxidanyl)oxan-2-yl]oxy-5-oxidan
yl-oxan-3-yl] (E)-3-[3,4-bis(oxidanyl)phenyl]prop-2-enoate

>  <PUBCHEM_IUPAC_TRADITIONAL_NAME> (1)
(E)-3-(3,4-dihydroxyphenyl)acrylic acid [(2R,3R,4R,5R,6R)-2-[[(2R,3R,4R)-3,4-dihydroxy-4-methylol-tetrahydrofuran-2-yl]oxymethyl]-6-[2-(3,4-dihydroxyphenyl)ethoxy]-5-hydroxy-4-[(2S,3R,4R,5R,6S)-3,4,5-
trihydroxy-6-methyl-tetrahydropyran-2-yl]oxy-tetrahydropyran-3-yl] ester

>  <PUBCHEM_IUPAC_INCHI> (1)
InChI=1S/C34H44O19/c1-15-24(41)25(42)26(43)32(50-15)53-29-27(44)31(47-9-8-17-3-6-19(37)21(39)11-17)51-22(12-48-33-30(45)34(46,13-35)14-49-33)28(29)52-23(40)7-4-16-2-5-18(36)20(38)10-16/h2-7,10-11,15,2
2,24-33,35-39,41-46H,8-9,12-14H2,1H3/b7-4+/t15-,22+,24-,25+,26+,27+,28+,29+,30-,31+,32-,33+,34+/m0/s1

>  <PUBCHEM_IUPAC_INCHIKEY> (1)
JMBINOWGIHWPJI-UNSOMVRXSA-N

>  <PUBCHEM_XLOGP3_AA> (1)
-1.7

>  <PUBCHEM_EXACT_MASS> (1)
756.248

>  <PUBCHEM_MOLECULAR_FORMULA> (1)
C34H44O19

>  <PUBCHEM_MOLECULAR_WEIGHT> (1)
756.7

>  <PUBCHEM_OPENEYE_CAN_SMILES> (1)
CC1C(C(C(C(O1)OC2C(C(OC(C2OC(=O)C=CC3=CC(=C(C=C3)O)O)COC4C(C(CO4)(CO)O)O)OCCC5=CC(=C(C=C5)O)O)O)O)O)O

>  <PUBCHEM_OPENEYE_ISO_SMILES> (1)
C[C@H]1[C@@H]([C@H]([C@H]([C@@H](O1)O[C@@H]2[C@H]([C@@H](O[C@@H]([C@H]2OC(=O)/C=C/C3=CC(=C(C=C3)O)O)CO[C@H]4[C@@H]([C@](CO4)(CO)O)O)OCCC5=CC(=C(C=C5)O)O)O)O)O)O

>  <PUBCHEM_CACTVS_TPSA> (1)
304

>  <PUBCHEM_MONOISOTOPIC_WEIGHT> (1)
756.248

>  <PUBCHEM_TOTAL_CHARGE> (1)
0

>  <PUBCHEM_HEAVY_ATOM_COUNT> (1)
53

>  <PUBCHEM_ATOM_DEF_STEREO_COUNT> (1)
13

>  <PUBCHEM_ATOM_UDEF_STEREO_COUNT> (1)
0

>  <PUBCHEM_BOND_DEF_STEREO_COUNT> (1)
1

>  <PUBCHEM_BOND_UDEF_STEREO_COUNT> (1)
0

>  <PUBCHEM_ISOTOPIC_ATOM_COUNT> (1)
0

>  <PUBCHEM_COMPONENT_COUNT> (1)
1

>  <PUBCHEM_CACTVS_TAUTO_COUNT> (1)
288

>  <PUBCHEM_COORDINATE_TYPE> (1)
1

5

255

>  <PUBCHEM_BONDANNOTATIONS> (1)
20  1  5

25  1  6

28  10  5

29  11  5

30  12  6

31  13  5

22  27  5

33  36  5

32  4  6

41  43  8

41  44  8

43  46  8

44  47  8

45  49  8

45  50  8

46  48  8

47  48  8

49  51  8

21  5  6

50  52  8

51  53  8

52  53  8

24  7  5

23  8  6

26  9  5

$$$$
