# Supplementary material for: Screening potential anti-osteoarthritis compounds using molecular docking based on MAPK and NFκB pathways and validating their anti-osteoarthritis effect
Source: PLoS One. 2025 Mar 25;20(3):e0319686. doi: 10.1371/journal.pone.0319686 (PMC11936181; doi:10.1371/journal.pone.0319686)
Supplement: S2 Structure — (ZIP) [file pone.0319686.s002.zip › Proteins and compounds/compound/gamabufotalin.sdf]

259803
  -OEChem-04022319503D

 63 67  0     1  0  0  0  0  0999 V2000
   -1.4034   -1.5585   -0.1757 O   0  0  0  0  0  0  0  0  0  0  0  0
    1.8216    3.0109    0.3155 O   0  0  0  0  0  0  0  0  0  0  0  0
    7.2981   -1.0295   -0.2485 O   0  0  0  0  0  0  0  0  0  0  0  0
   -5.3231   -1.5182   -0.0214 O   0  0  0  0  0  0  0  0  0  0  0  0
   -7.2577   -1.1686   -1.1626 O   0  0  0  0  0  0  0  0  0  0  0  0
   -0.6371   -0.4906    0.3999 C   0  0  1  0  0  0  0  0  0  0  0  0
    0.8338   -0.6496   -0.0839 C   0  0  1  0  0  0  0  0  0  0  0  0
    1.7530    0.5667    0.2045 C   0  0  1  0  0  0  0  0  0  0  0  0
   -1.2871    0.8642    0.0164 C   0  0  2  0  0  0  0  0  0  0  0  0
    3.2100    0.3871   -0.4451 C   0  0  2  0  0  0  0  0  0  0  0  0
    3.5396   -1.1309   -0.6728 C   0  0  2  0  0  0  0  0  0  0  0  0
    1.0605    1.9024   -0.1621 C   0  0  1  0  0  0  0  0  0  0  0  0
   -0.3465    2.0284    0.4165 C   0  0  0  0  0  0  0  0  0  0  0  0
   -2.5571    0.9286    0.9253 C   0  0  2  0  0  0  0  0  0  0  0  0
    1.4571   -1.9606    0.4602 C   0  0  0  0  0  0  0  0  0  0  0  0
   -0.8361   -0.5432    1.9268 C   0  0  0  0  0  0  0  0  0  0  0  0
    2.9827   -1.9790    0.4682 C   0  0  0  0  0  0  0  0  0  0  0  0
   -2.1519    0.1919    2.2152 C   0  0  0  0  0  0  0  0  0  0  0  0
    4.2514    1.0337    0.5210 C   0  0  0  0  0  0  0  0  0  0  0  0
    5.0323   -1.4229   -0.9049 C   0  0  0  0  0  0  0  0  0  0  0  0
   -1.6260    0.9757   -1.4832 C   0  0  0  0  0  0  0  0  0  0  0  0
    3.3157    1.0815   -1.8270 C   0  0  0  0  0  0  0  0  0  0  0  0
    5.7070    0.7210    0.1931 C   0  0  0  0  0  0  0  0  0  0  0  0
    5.9471   -0.7795    0.1265 C   0  0  2  0  0  0  0  0  0  0  0  0
   -3.8180    0.3303    0.3728 C   0  0  0  0  0  0  0  0  0  0  0  0
   -4.7350    1.1883   -0.3315 C   0  0  0  0  0  0  0  0  0  0  0  0
   -4.1448   -0.9603    0.4946 C   0  0  0  0  0  0  0  0  0  0  0  0
   -5.8718    0.7055   -0.8426 C   0  0  0  0  0  0  0  0  0  0  0  0
   -6.2142   -0.7246   -0.6949 C   0  0  0  0  0  0  0  0  0  0  0  0
    0.7899   -0.7624   -1.1774 H   0  0  0  0  0  0  0  0  0  0  0  0
    1.8984    0.5847    1.2944 H   0  0  0  0  0  0  0  0  0  0  0  0
    3.0296   -1.4653   -1.5886 H   0  0  0  0  0  0  0  0  0  0  0  0
    0.9918    2.0144   -1.2473 H   0  0  0  0  0  0  0  0  0  0  0  0
   -0.2686    2.1206    1.5079 H   0  0  0  0  0  0  0  0  0  0  0  0
   -0.7803    2.9862    0.0967 H   0  0  0  0  0  0  0  0  0  0  0  0
   -2.7751    1.9723    1.1936 H   0  0  0  0  0  0  0  0  0  0  0  0
    1.0986   -2.7937   -0.1586 H   0  0  0  0  0  0  0  0  0  0  0  0
    1.1235   -2.1798    1.4792 H   0  0  0  0  0  0  0  0  0  0  0  0
   -0.0197   -0.0484    2.4636 H   0  0  0  0  0  0  0  0  0  0  0  0
   -0.9069   -1.5697    2.3033 H   0  0  0  0  0  0  0  0  0  0  0  0
    3.3480   -1.6107    1.4343 H   0  0  0  0  0  0  0  0  0  0  0  0
    3.3215   -3.0190    0.3884 H   0  0  0  0  0  0  0  0  0  0  0  0
   -2.9038   -0.4728    2.6514 H   0  0  0  0  0  0  0  0  0  0  0  0
   -1.9572    0.9349    3.0009 H   0  0  0  0  0  0  0  0  0  0  0  0
    4.0636    0.6929    1.5474 H   0  0  0  0  0  0  0  0  0  0  0  0
    4.1343    2.1226    0.5371 H   0  0  0  0  0  0  0  0  0  0  0  0
    5.2082   -2.5064   -0.9282 H   0  0  0  0  0  0  0  0  0  0  0  0
    5.3231   -1.0793   -1.9064 H   0  0  0  0  0  0  0  0  0  0  0  0
   -2.1033    1.9362   -1.7064 H   0  0  0  0  0  0  0  0  0  0  0  0
   -0.7295    0.9044   -2.1069 H   0  0  0  0  0  0  0  0  0  0  0  0
   -2.2955    0.1805   -1.8254 H   0  0  0  0  0  0  0  0  0  0  0  0
    3.2435    2.1706   -1.7463 H   0  0  0  0  0  0  0  0  0  0  0  0
    4.2698    0.8758   -2.3217 H   0  0  0  0  0  0  0  0  0  0  0  0
    2.5244    0.7344   -2.5009 H   0  0  0  0  0  0  0  0  0  0  0  0
    6.0029    1.1956   -0.7505 H   0  0  0  0  0  0  0  0  0  0  0  0
    6.3617    1.1620    0.9550 H   0  0  0  0  0  0  0  0  0  0  0  0
    5.7891   -1.2266    1.1145 H   0  0  0  0  0  0  0  0  0  0  0  0
   -1.1119   -2.3956    0.2224 H   0  0  0  0  0  0  0  0  0  0  0  0
    1.8967    2.9278    1.2815 H   0  0  0  0  0  0  0  0  0  0  0  0
   -4.4926    2.2395   -0.4463 H   0  0  0  0  0  0  0  0  0  0  0  0
   -3.5881   -1.7412    0.9904 H   0  0  0  0  0  0  0  0  0  0  0  0
    7.4242   -1.9936   -0.2670 H   0  0  0  0  0  0  0  0  0  0  0  0
   -6.5668    1.3446   -1.3746 H   0  0  0  0  0  0  0  0  0  0  0  0
  1  6  1  0  0  0  0
  1 58  1  0  0  0  0
  2 12  1  0  0  0  0
  2 59  1  0  0  0  0
  3 24  1  0  0  0  0
  3 62  1  0  0  0  0
  4 27  1  0  0  0  0
  4 29  1  0  0  0  0
  5 29  2  0  0  0  0
  6  7  1  0  0  0  0
  6  9  1  0  0  0  0
  6 16  1  0  0  0  0
  7  8  1  0  0  0  0
  7 15  1  0  0  0  0
  7 30  1  0  0  0  0
  8 10  1  0  0  0  0
  8 12  1  0  0  0  0
  8 31  1  0  0  0  0
  9 13  1  0  0  0  0
  9 14  1  0  0  0  0
  9 21  1  0  0  0  0
 10 11  1  0  0  0  0
 10 19  1  0  0  0  0
 10 22  1  0  0  0  0
 11 17  1  0  0  0  0
 11 20  1  0  0  0  0
 11 32  1  0  0  0  0
 12 13  1  0  0  0  0
 12 33  1  0  0  0  0
 13 34  1  0  0  0  0
 13 35  1  0  0  0  0
 14 18  1  0  0  0  0
 14 25  1  0  0  0  0
 14 36  1  0  0  0  0
 15 17  1  0  0  0  0
 15 37  1  0  0  0  0
 15 38  1  0  0  0  0
 16 18  1  0  0  0  0
 16 39  1  0  0  0  0
 16 40  1  0  0  0  0
 17 41  1  0  0  0  0
 17 42  1  0  0  0  0
 18 43  1  0  0  0  0
 18 44  1  0  0  0  0
 19 23  1  0  0  0  0
 19 45  1  0  0  0  0
 19 46  1  0  0  0  0
 20 24  1  0  0  0  0
 20 47  1  0  0  0  0
 20 48  1  0  0  0  0
 21 49  1  0  0  0  0
 21 50  1  0  0  0  0
 21 51  1  0  0  0  0
 22 52  1  0  0  0  0
 22 53  1  0  0  0  0
 22 54  1  0  0  0  0
 23 24  1  0  0  0  0
 23 55  1  0  0  0  0
 23 56  1  0  0  0  0
 24 57  1  0  0  0  0
 25 26  1  0  0  0  0
 25 27  2  0  0  0  0
 26 28  2  0  0  0  0
 26 60  1  0  0  0  0
 27 61  1  0  0  0  0
 28 29  1  0  0  0  0
 28 63  1  0  0  0  0
M  END
> <PUBCHEM_COMPOUND_CID>
259803

> <PUBCHEM_CONFORMER_RMSD>
0.8

> <PUBCHEM_CONFORMER_DIVERSEORDER>
1
3
2
4

> <PUBCHEM_MMFF94_PARTIAL_CHARGES>
20
1 -0.68
12 0.28
14 0.14
2 -0.68
24 0.28
25 -0.14
26 -0.15
27 -0.07
28 -0.14
29 0.71
3 -0.68
4 -0.23
5 -0.57
58 0.4
59 0.4
6 0.28
60 0.15
61 0.15
62 0.4
63 0.15

> <PUBCHEM_EFFECTIVE_ROTOR_COUNT>
3.2

> <PUBCHEM_PHARMACOPHORE_FEATURES>
12
1 1 acceptor
1 1 donor
1 2 acceptor
1 2 donor
1 3 acceptor
1 3 donor
1 5 acceptor
5 6 9 14 16 18 rings
6 10 11 19 20 23 24 rings
6 4 25 26 27 28 29 rings
6 6 7 8 9 12 13 rings
6 7 8 10 11 15 17 rings

> <PUBCHEM_HEAVY_ATOM_COUNT>
29

> <PUBCHEM_ATOM_DEF_STEREO_COUNT>
9

> <PUBCHEM_ATOM_UDEF_STEREO_COUNT>
0

> <PUBCHEM_BOND_DEF_STEREO_COUNT>
0

> <PUBCHEM_BOND_UDEF_STEREO_COUNT>
0

> <PUBCHEM_ISOTOPIC_ATOM_COUNT>
0

> <PUBCHEM_COMPONENT_COUNT>
1

> <PUBCHEM_CACTVS_TAUTO_COUNT>
1

> <PUBCHEM_CONFORMER_ID>
0003F6DB00000001

> <PUBCHEM_MMFF94_ENERGY>
121.9605

> <PUBCHEM_FEATURE_SELFOVERLAP>
61.103

> <PUBCHEM_SHAPE_FINGERPRINT>
10366900 7 17821734918184341400
10670039 82 16298379129144846717
10930396 42 18116971426401808472
11089746 13 16515404087955624638
12011746 2 18040716965312788816
12166972 35 18131351925189155744
12236239 1 17775568619599044153
12516196 113 18272649038971411552
12596602 18 17489591147157160450
13224815 77 18408610232300183392
13533116 47 17917428778267750904
13782708 43 17677064541271907331
13862211 1 18411419488566838842
13914758 101 16443337629395464938
13944108 23 15951577485394254701
15082195 135 17679873879575575013
15183329 4 16805319989794924997
15849732 13 18060697286428543750
17349148 13 17560532758631508297
1813 80 14405191694389823369
18681886 176 18201430393827838115
19377110 9 15123795067447431022
19489759 90 17530686493873031721
200 152 18272370862893353761
20028762 73 18131070433148893326
21267235 1 18413396431589850298
21285901 2 17603864451436361263
22122407 14 11602825649437733863
22393880 68 18187918504809802267
23559900 14 18336824316313595225
23569917 315 18272094877039114854
23569943 247 17340708314289208014
23576562 1 17605856904509529494
24771293 8 18342741823686333400
249057 3 18411698773653723109
2838139 119 12757146892592598415
3004659 81 18113899364457786092
3009799 131 18333730204213301681
335352 9 18408606964225937542
34797466 226 15554450734528763880
3633792 109 18341890775879025353
4015057 19 18260557761425612545
4325135 7 18342454841933398927
439807 62 18269834397734334047
474113 269 17604976037040587458
484989 97 18116162232270877011
5283173 99 17968090864035049173
58260988 393 15698006202107759946
59755656 215 18335423435526192222
59755656 520 16081084900852572163
6004065 56 18270395113386584096
6138700 20 18334295340479085090
6669772 16 17200214139239338481
7226269 152 13190340162751527207

> <PUBCHEM_SHAPE_MULTIPOLES>
567.46
15.28
2.09
1.34
4.04
0.43
-0.23
-4.74
4.71
-0.82
-0.01
0.64
0.07
-0.05

> <PUBCHEM_SHAPE_SELFOVERLAP>
1228.387

> <PUBCHEM_SHAPE_VOLUME>
307.2

> <PUBCHEM_COORDINATE_TYPE>
2
5
10

$$$$
