# Supplementary material for: Screening potential anti-osteoarthritis compounds using molecular docking based on MAPK and NFκB pathways and validating their anti-osteoarthritis effect
Source: PLoS One. 2025 Mar 25;20(3):e0319686. doi: 10.1371/journal.pone.0319686 (PMC11936181; doi:10.1371/journal.pone.0319686)
Supplement: S2 Structure — (ZIP) [file pone.0319686.s002.zip › Proteins and compounds/compound/Gancaonin N.sdf]

14604080
  -OEChem-04022319363D

 47 49  0     0  0  0  0  0  0999 V2000
    0.0677    2.4422    0.6332 O   0  0  0  0  0  0  0  0  0  0  0  0
   -1.7674   -1.6172   -1.2565 O   0  0  0  0  0  0  0  0  0  0  0  0
   -4.6011    2.0320   -0.0690 O   0  0  0  0  0  0  0  0  0  0  0  0
    0.7634   -1.2880   -0.8668 O   0  0  0  0  0  0  0  0  0  0  0  0
    2.8300   -0.7194    2.3144 O   0  0  0  0  0  0  0  0  0  0  0  0
    7.0300   -1.0088    0.0896 O   0  0  0  0  0  0  0  0  0  0  0  0
   -0.7998    0.3842   -0.3171 C   0  0  0  0  0  0  0  0  0  0  0  0
   -3.1807    0.1948   -0.6676 C   0  0  0  0  0  0  0  0  0  0  0  0
   -1.9018   -0.3577   -0.7506 C   0  0  0  0  0  0  0  0  0  0  0  0
   -0.9767    1.6691    0.1948 C   0  0  0  0  0  0  0  0  0  0  0  0
   -4.3685   -0.5894   -1.1280 C   0  0  0  0  0  0  0  0  0  0  0  0
    1.6640    0.6889    0.1081 C   0  0  0  0  0  0  0  0  0  0  0  0
    0.5620   -0.1756   -0.3972 C   0  0  0  0  0  0  0  0  0  0  0  0
   -3.3577    1.4807   -0.1554 C   0  0  0  0  0  0  0  0  0  0  0  0
   -2.2562    2.2196    0.2763 C   0  0  0  0  0  0  0  0  0  0  0  0
    3.0647    0.2367    0.1219 C   0  0  0  0  0  0  0  0  0  0  0  0
    1.3294    1.9020    0.5731 C   0  0  0  0  0  0  0  0  0  0  0  0
   -4.9781   -1.4243   -0.0308 C   0  0  0  0  0  0  0  0  0  0  0  0
    3.5953   -0.4480    1.2187 C   0  0  0  0  0  0  0  0  0  0  0  0
   -6.2385   -1.3813    0.4419 C   0  0  0  0  0  0  0  0  0  0  0  0
    3.8753    0.5001   -0.9859 C   0  0  0  0  0  0  0  0  0  0  0  0
    4.9259   -0.8662    1.2079 C   0  0  0  0  0  0  0  0  0  0  0  0
    5.2059    0.0819   -0.9965 C   0  0  0  0  0  0  0  0  0  0  0  0
    5.7313   -0.6012    0.1003 C   0  0  0  0  0  0  0  0  0  0  0  0
   -7.2323   -0.4038   -0.1271 C   0  0  0  0  0  0  0  0  0  0  0  0
   -6.7822   -2.2468    1.5431 C   0  0  0  0  0  0  0  0  0  0  0  0
    7.7962   -0.7044   -1.0748 C   0  0  0  0  0  0  0  0  0  0  0  0
   -4.0684   -1.2813   -1.9270 H   0  0  0  0  0  0  0  0  0  0  0  0
   -5.0712    0.0682   -1.6445 H   0  0  0  0  0  0  0  0  0  0  0  0
   -2.3957    3.2213    0.6749 H   0  0  0  0  0  0  0  0  0  0  0  0
    2.0447    2.6126    0.9690 H   0  0  0  0  0  0  0  0  0  0  0  0
   -4.3061   -2.1579    0.4143 H   0  0  0  0  0  0  0  0  0  0  0  0
    3.4809    1.0307   -1.8496 H   0  0  0  0  0  0  0  0  0  0  0  0
   -0.8434   -1.9063   -1.2250 H   0  0  0  0  0  0  0  0  0  0  0  0
    5.3363   -1.3985    2.0623 H   0  0  0  0  0  0  0  0  0  0  0  0
    5.7748    0.3204   -1.8886 H   0  0  0  0  0  0  0  0  0  0  0  0
   -5.2843    1.3472   -0.0958 H   0  0  0  0  0  0  0  0  0  0  0  0
   -6.9796    0.0001   -1.1075 H   0  0  0  0  0  0  0  0  0  0  0  0
   -8.2021   -0.8989   -0.2566 H   0  0  0  0  0  0  0  0  0  0  0  0
   -7.3761    0.4305    0.5673 H   0  0  0  0  0  0  0  0  0  0  0  0
   -6.0159   -2.9202    1.9410 H   0  0  0  0  0  0  0  0  0  0  0  0
   -7.1456   -1.6282    2.3700 H   0  0  0  0  0  0  0  0  0  0  0  0
   -7.6091   -2.8619    1.1744 H   0  0  0  0  0  0  0  0  0  0  0  0
    1.9217   -0.4015    2.1903 H   0  0  0  0  0  0  0  0  0  0  0  0
    7.8980    0.3767   -1.2184 H   0  0  0  0  0  0  0  0  0  0  0  0
    7.3955   -1.2053   -1.9626 H   0  0  0  0  0  0  0  0  0  0  0  0
    8.8036   -1.1012   -0.9116 H   0  0  0  0  0  0  0  0  0  0  0  0
  1 10  1  0  0  0  0
  1 17  1  0  0  0  0
  2  9  1  0  0  0  0
  2 34  1  0  0  0  0
  3 14  1  0  0  0  0
  3 37  1  0  0  0  0
  4 13  2  0  0  0  0
  5 19  1  0  0  0  0
  5 44  1  0  0  0  0
  6 24  1  0  0  0  0
  6 27  1  0  0  0  0
  7  9  1  0  0  0  0
  7 10  2  0  0  0  0
  7 13  1  0  0  0  0
  8  9  2  0  0  0  0
  8 11  1  0  0  0  0
  8 14  1  0  0  0  0
 10 15  1  0  0  0  0
 11 18  1  0  0  0  0
 11 28  1  0  0  0  0
 11 29  1  0  0  0  0
 12 13  1  0  0  0  0
 12 16  1  0  0  0  0
 12 17  2  0  0  0  0
 14 15  2  0  0  0  0
 15 30  1  0  0  0  0
 16 19  2  0  0  0  0
 16 21  1  0  0  0  0
 17 31  1  0  0  0  0
 18 20  2  0  0  0  0
 18 32  1  0  0  0  0
 19 22  1  0  0  0  0
 20 25  1  0  0  0  0
 20 26  1  0  0  0  0
 21 23  2  0  0  0  0
 21 33  1  0  0  0  0
 22 24  2  0  0  0  0
 22 35  1  0  0  0  0
 23 24  1  0  0  0  0
 23 36  1  0  0  0  0
 25 38  1  0  0  0  0
 25 39  1  0  0  0  0
 25 40  1  0  0  0  0
 26 41  1  0  0  0  0
 26 42  1  0  0  0  0
 26 43  1  0  0  0  0
 27 45  1  0  0  0  0
 27 46  1  0  0  0  0
 27 47  1  0  0  0  0
M  END
> <PUBCHEM_COMPOUND_CID>
14604080

> <PUBCHEM_CONFORMER_RMSD>
0.8

> <PUBCHEM_CONFORMER_DIVERSEORDER>
6
12
17
1
18
27
10
21
25
5
11
16
2
29
22
28
26
9
14
13
8
23
24
3
19
7
20
4
15

> <PUBCHEM_MMFF94_PARTIAL_CHARGES>
36
1 -0.16
10 0.08
11 0.28
12 -0.01
13 0.47
14 0.08
15 -0.15
16 0.03
17 -0.07
18 -0.29
19 0.08
2 -0.53
20 -0.28
21 -0.15
22 -0.15
23 -0.15
24 0.08
25 0.14
26 0.14
27 0.28
3 -0.53
30 0.15
31 0.15
32 0.15
33 0.15
34 0.45
35 0.15
36 0.15
37 0.45
4 -0.57
44 0.45
5 -0.53
6 -0.36
7 0.09
8 -0.14
9 0.08

> <PUBCHEM_EFFECTIVE_ROTOR_COUNT>
4

> <PUBCHEM_PHARMACOPHORE_FEATURES>
10
1 1 acceptor
1 2 donor
1 3 donor
1 4 acceptor
1 5 donor
1 6 acceptor
3 20 25 26 hydrophobe
6 1 7 10 12 13 17 rings
6 16 19 21 22 23 24 rings
6 7 8 9 10 14 15 rings

> <PUBCHEM_HEAVY_ATOM_COUNT>
27

> <PUBCHEM_ATOM_DEF_STEREO_COUNT>
0

> <PUBCHEM_ATOM_UDEF_STEREO_COUNT>
0

> <PUBCHEM_BOND_DEF_STEREO_COUNT>
0

> <PUBCHEM_BOND_UDEF_STEREO_COUNT>
0

> <PUBCHEM_ISOTOPIC_ATOM_COUNT>
0

> <PUBCHEM_COMPONENT_COUNT>
1

> <PUBCHEM_CACTVS_TAUTO_COUNT>
36

> <PUBCHEM_CONFORMER_ID>
00DED73000000006

> <PUBCHEM_MMFF94_ENERGY>
90.2691

> <PUBCHEM_FEATURE_SELFOVERLAP>
50.775

> <PUBCHEM_SHAPE_FINGERPRINT>
10076449 9 17775291569324670160
10299344 5 17894632552159759283
10554248 39 10015594865030124297
11524674 6 16773795913711887943
11646440 116 17561366183950020073
11963148 33 18410567409716127959
12166972 35 17967535700614742844
12236239 1 18259984839148388724
12760667 363 18413103992305295071
13140716 1 17985536995484718807
13288520 33 18411136935711741957
13540713 5 17414425406163529709
13668630 136 18113900442600319502
13685833 64 18273496784327747782
13690498 29 18333726914595699829
13862211 1 18272645788234952815
14123256 34 18411983567743270106
14341114 176 18336546131249820649
15461852 350 11891343061884022881
18608769 82 18272652367571306423
18681886 176 18410852171069715712
19141452 34 16916779734012713854
20028762 73 17845084242071332159
20105231 36 18413116069216151406
21033648 29 16629944560738530192
21150785 3 16008749125745318678
21267235 1 18413392046406979812
21781051 124 18338534030782455718
21792934 111 18202274814790342825
21792961 116 18335976480946912623
21859007 373 11958915713611162081
22182313 1 17845662447863983573
2297311 6 18202283580981773156
23522609 53 18120968155005207509
23559900 14 17917701401955089728
23569914 152 13195340668641593827
23569943 247 16557629603739461551
2838139 119 12103846752970388971
3004659 81 18334010597285651660
312425 54 15841555188723790495
335352 9 18343858906009187981
3383291 50 18410853291212869643
34797466 226 17703798059333732276
350125 39 18343022220457226549
465052 167 18410014372440567847
484989 97 17823148980290153738
5104073 3 17987799583786954898
57724786 102 15266483162724492554
59755656 215 18272651220952221263
636775 8 18334868229161480862
8863177 126 18117280470372561115
999808 66 18335709355614498491

> <PUBCHEM_SHAPE_MULTIPOLES>
520.43
18.74
2.07
1.29
3.21
0.76
0.33
-11.18
-0.04
-2.62
0.53
0.62
-0.46
0.43

> <PUBCHEM_SHAPE_SELFOVERLAP>
1135.857

> <PUBCHEM_SHAPE_VOLUME>
283.1

> <PUBCHEM_COORDINATE_TYPE>
2
5
10

$$$$
