# Supplementary material for: Screening potential anti-osteoarthritis compounds using molecular docking based on MAPK and NFκB pathways and validating their anti-osteoarthritis effect
Source: PLoS One. 2025 Mar 25;20(3):e0319686. doi: 10.1371/journal.pone.0319686 (PMC11936181; doi:10.1371/journal.pone.0319686)
Supplement: S2 Structure — (ZIP) [file pone.0319686.s002.zip › Proteins and compounds/compound/ganoderterpene A.sdf]

162642180
  -OEChem-04022319543D

 84 87  0     1  0  0  0  0  0999 V2000
   -0.3312   -3.6804    1.2890 O   0  0  0  0  0  0  0  0  0  0  0  0
   -1.9233   -1.3662    2.6620 O   0  0  0  0  0  0  0  0  0  0  0  0
   -1.5694    1.7798   -2.2199 O   0  0  0  0  0  0  0  0  0  0  0  0
   -7.7507    0.8617   -1.0325 O   0  0  0  0  0  0  0  0  0  0  0  0
    6.6294   -2.4086   -0.6679 O   0  0  0  0  0  0  0  0  0  0  0  0
    6.2201    3.1306    0.8122 O   0  0  0  0  0  0  0  0  0  0  0  0
    6.9108    1.4368    2.2111 O   0  0  0  0  0  0  0  0  0  0  0  0
    0.5297   -0.6113   -0.5361 C   0  0  1  0  0  0  0  0  0  0  0  0
   -0.5899   -1.5981   -0.0692 C   0  0  1  0  0  0  0  0  0  0  0  0
    1.7223   -1.5691   -0.7818 C   0  0  2  0  0  0  0  0  0  0  0  0
    0.2132   -2.4051    0.9913 C   0  0  2  0  0  0  0  0  0  0  0  0
   -1.8423   -0.7883    0.3009 C   0  0  0  0  0  0  0  0  0  0  0  0
   -3.5999    1.0086   -0.2299 C   0  0  2  0  0  0  0  0  0  0  0  0
    1.6196   -2.5850    0.3755 C   0  0  0  0  0  0  0  0  0  0  0  0
    0.0504    0.1244   -1.7773 C   0  0  0  0  0  0  0  0  0  0  0  0
   -2.2365    0.2787   -0.4513 C   0  0  0  0  0  0  0  0  0  0  0  0
   -4.5920    0.0134    0.4948 C   0  0  1  0  0  0  0  0  0  0  0  0
   -2.6814   -1.3092    1.4550 C   0  0  2  0  0  0  0  0  0  0  0  0
    3.1045   -0.9362   -0.8913 C   0  0  1  0  0  0  0  0  0  0  0  0
   -3.9426   -0.5094    1.7765 C   0  0  0  0  0  0  0  0  0  0  0  0
    0.9173    0.4525    0.5420 C   0  0  0  0  0  0  0  0  0  0  0  0
   -1.0857   -2.5985   -1.1646 C   0  0  0  0  0  0  0  0  0  0  0  0
   -1.2885    0.8001   -1.5292 C   0  0  0  0  0  0  0  0  0  0  0  0
   -6.0820    0.4634    0.6874 C   0  0  0  0  0  0  0  0  0  0  0  0
   -4.3051    1.4091   -1.5578 C   0  0  0  0  0  0  0  0  0  0  0  0
   -3.2531    2.2791    0.5772 C   0  0  0  0  0  0  0  0  0  0  0  0
   -5.6966    1.9977   -1.3723 C   0  0  0  0  0  0  0  0  0  0  0  0
   -6.6027    1.0557   -0.6274 C   0  0  0  0  0  0  0  0  0  0  0  0
    4.2429   -1.9545   -0.6584 C   0  0  0  0  0  0  0  0  0  0  0  0
    3.2716   -0.2874   -2.2701 C   0  0  0  0  0  0  0  0  0  0  0  0
   -6.9544   -0.7786    1.0123 C   0  0  0  0  0  0  0  0  0  0  0  0
   -6.3219    1.4869    1.8065 C   0  0  0  0  0  0  0  0  0  0  0  0
    5.6554   -1.3771   -0.8338 C   0  0  1  0  0  0  0  0  0  0  0  0
    5.9278   -0.2983    0.1837 C   0  0  0  0  0  0  0  0  0  0  0  0
    6.2881    0.9741   -0.0696 C   0  0  0  0  0  0  0  0  0  0  0  0
    6.4328    1.5876   -1.4309 C   0  0  0  0  0  0  0  0  0  0  0  0
    6.5154    1.8396    1.1264 C   0  0  0  0  0  0  0  0  0  0  0  0
    6.3981    4.0815    1.8674 C   0  0  0  0  0  0  0  0  0  0  0  0
    1.5465   -2.1284   -1.7110 H   0  0  0  0  0  0  0  0  0  0  0  0
    0.3038   -1.8542    1.9328 H   0  0  0  0  0  0  0  0  0  0  0  0
    2.3366   -2.3887    1.1792 H   0  0  0  0  0  0  0  0  0  0  0  0
    1.7928   -3.6072    0.0202 H   0  0  0  0  0  0  0  0  0  0  0  0
   -0.0426   -0.5266   -2.6521 H   0  0  0  0  0  0  0  0  0  0  0  0
    0.7297    0.9388   -2.0383 H   0  0  0  0  0  0  0  0  0  0  0  0
   -4.6626   -0.8549   -0.1841 H   0  0  0  0  0  0  0  0  0  0  0  0
   -2.9784   -2.3364    1.2087 H   0  0  0  0  0  0  0  0  0  0  0  0
    3.2315   -0.1574   -0.1351 H   0  0  0  0  0  0  0  0  0  0  0  0
   -4.6141   -1.1690    2.3360 H   0  0  0  0  0  0  0  0  0  0  0  0
   -3.7158    0.3076    2.4714 H   0  0  0  0  0  0  0  0  0  0  0  0
    1.4389    0.0145    1.3990 H   0  0  0  0  0  0  0  0  0  0  0  0
    0.0493    0.9841    0.9433 H   0  0  0  0  0  0  0  0  0  0  0  0
    1.5742    1.2222    0.1203 H   0  0  0  0  0  0  0  0  0  0  0  0
   -0.2904   -3.2472   -1.5433 H   0  0  0  0  0  0  0  0  0  0  0  0
   -1.5299   -2.0935   -2.0290 H   0  0  0  0  0  0  0  0  0  0  0  0
   -1.8619   -3.2623   -0.7634 H   0  0  0  0  0  0  0  0  0  0  0  0
   -4.3699    0.5306   -2.2140 H   0  0  0  0  0  0  0  0  0  0  0  0
   -3.7400    2.1694   -2.1019 H   0  0  0  0  0  0  0  0  0  0  0  0
   -4.1170    2.9099    0.7782 H   0  0  0  0  0  0  0  0  0  0  0  0
   -2.7805    2.0471    1.5371 H   0  0  0  0  0  0  0  0  0  0  0  0
   -2.5456    2.9124    0.0277 H   0  0  0  0  0  0  0  0  0  0  0  0
   -6.1349    2.1893   -2.3589 H   0  0  0  0  0  0  0  0  0  0  0  0
   -5.6702    2.9542   -0.8424 H   0  0  0  0  0  0  0  0  0  0  0  0
    4.1268   -2.7997   -1.3509 H   0  0  0  0  0  0  0  0  0  0  0  0
    4.1953   -2.3975    0.3421 H   0  0  0  0  0  0  0  0  0  0  0  0
    0.2724   -4.1184    1.9130 H   0  0  0  0  0  0  0  0  0  0  0  0
    3.1288   -1.0177   -3.0741 H   0  0  0  0  0  0  0  0  0  0  0  0
    4.2504    0.1682   -2.4125 H   0  0  0  0  0  0  0  0  0  0  0  0
    2.5792    0.5342   -2.4298 H   0  0  0  0  0  0  0  0  0  0  0  0
   -6.7052   -1.2173    1.9828 H   0  0  0  0  0  0  0  0  0  0  0  0
   -8.0202   -0.5224    1.0512 H   0  0  0  0  0  0  0  0  0  0  0  0
   -6.8406   -1.5546    0.2466 H   0  0  0  0  0  0  0  0  0  0  0  0
   -5.9124    2.4714    1.5810 H   0  0  0  0  0  0  0  0  0  0  0  0
   -7.3972    1.6469    1.9574 H   0  0  0  0  0  0  0  0  0  0  0  0
   -5.9100    1.1515    2.7631 H   0  0  0  0  0  0  0  0  0  0  0  0
   -2.4702   -1.8083    3.3338 H   0  0  0  0  0  0  0  0  0  0  0  0
    5.7919   -1.0390   -1.8605 H   0  0  0  0  0  0  0  0  0  0  0  0
    5.8365   -0.6265    1.2188 H   0  0  0  0  0  0  0  0  0  0  0  0
    7.5069   -2.0123   -0.8062 H   0  0  0  0  0  0  0  0  0  0  0  0
    5.5440    2.1747   -1.6827 H   0  0  0  0  0  0  0  0  0  0  0  0
    7.3017    2.2552   -1.4547 H   0  0  0  0  0  0  0  0  0  0  0  0
    6.5992    0.8518   -2.2205 H   0  0  0  0  0  0  0  0  0  0  0  0
    6.1282    5.0690    1.4839 H   0  0  0  0  0  0  0  0  0  0  0  0
    5.7421    3.8400    2.7091 H   0  0  0  0  0  0  0  0  0  0  0  0
    7.4448    4.1022    2.1856 H   0  0  0  0  0  0  0  0  0  0  0  0
  1 11  1  0  0  0  0
  1 65  1  0  0  0  0
  2 18  1  0  0  0  0
  2 75  1  0  0  0  0
  3 23  2  0  0  0  0
  4 28  2  0  0  0  0
  5 33  1  0  0  0  0
  5 78  1  0  0  0  0
  6 37  1  0  0  0  0
  6 38  1  0  0  0  0
  7 37  2  0  0  0  0
  8  9  1  0  0  0  0
  8 10  1  0  0  0  0
  8 15  1  0  0  0  0
  8 21  1  0  0  0  0
  9 11  1  0  0  0  0
  9 12  1  0  0  0  0
  9 22  1  0  0  0  0
 10 14  1  0  0  0  0
 10 19  1  0  0  0  0
 10 39  1  0  0  0  0
 11 14  1  0  0  0  0
 11 40  1  0  0  0  0
 12 16  2  0  0  0  0
 12 18  1  0  0  0  0
 13 16  1  0  0  0  0
 13 17  1  0  0  0  0
 13 25  1  0  0  0  0
 13 26  1  0  0  0  0
 14 41  1  0  0  0  0
 14 42  1  0  0  0  0
 15 23  1  0  0  0  0
 15 43  1  0  0  0  0
 15 44  1  0  0  0  0
 16 23  1  0  0  0  0
 17 20  1  0  0  0  0
 17 24  1  0  0  0  0
 17 45  1  0  0  0  0
 18 20  1  0  0  0  0
 18 46  1  0  0  0  0
 19 29  1  0  0  0  0
 19 30  1  0  0  0  0
 19 47  1  0  0  0  0
 20 48  1  0  0  0  0
 20 49  1  0  0  0  0
 21 50  1  0  0  0  0
 21 51  1  0  0  0  0
 21 52  1  0  0  0  0
 22 53  1  0  0  0  0
 22 54  1  0  0  0  0
 22 55  1  0  0  0  0
 24 28  1  0  0  0  0
 24 31  1  0  0  0  0
 24 32  1  0  0  0  0
 25 27  1  0  0  0  0
 25 56  1  0  0  0  0
 25 57  1  0  0  0  0
 26 58  1  0  0  0  0
 26 59  1  0  0  0  0
 26 60  1  0  0  0  0
 27 28  1  0  0  0  0
 27 61  1  0  0  0  0
 27 62  1  0  0  0  0
 29 33  1  0  0  0  0
 29 63  1  0  0  0  0
 29 64  1  0  0  0  0
 30 66  1  0  0  0  0
 30 67  1  0  0  0  0
 30 68  1  0  0  0  0
 31 69  1  0  0  0  0
 31 70  1  0  0  0  0
 31 71  1  0  0  0  0
 32 72  1  0  0  0  0
 32 73  1  0  0  0  0
 32 74  1  0  0  0  0
 33 34  1  0  0  0  0
 33 76  1  0  0  0  0
 34 35  2  0  0  0  0
 34 77  1  0  0  0  0
 35 36  1  0  0  0  0
 35 37  1  0  0  0  0
 36 79  1  0  0  0  0
 36 80  1  0  0  0  0
 36 81  1  0  0  0  0
 38 82  1  0  0  0  0
 38 83  1  0  0  0  0
 38 84  1  0  0  0  0
M  END
> <PUBCHEM_COMPOUND_CID>
162642180

> <PUBCHEM_CONFORMER_RMSD>
1

> <PUBCHEM_CONFORMER_DIVERSEORDER>
1
11
7
6
10
17
16
22
23
20
9
3
24
12
4
2
8
21
15
18
27
26
5
14
13
25
19

> <PUBCHEM_MMFF94_PARTIAL_CHARGES>
28
1 -0.68
11 0.28
12 -0.28
13 0.14
15 0.06
16 -0.12
18 0.42
2 -0.68
23 0.49
24 0.06
27 0.06
28 0.45
3 -0.57
33 0.42
34 -0.29
35 -0.12
36 0.14
37 0.71
38 0.28
4 -0.57
5 -0.68
6 -0.43
65 0.4
7 -0.57
75 0.4
77 0.15
78 0.4
9 0.14

> <PUBCHEM_EFFECTIVE_ROTOR_COUNT>
7.8

> <PUBCHEM_PHARMACOPHORE_FEATURES>
16
1 1 acceptor
1 1 donor
1 2 acceptor
1 2 donor
1 3 acceptor
1 30 hydrophobe
1 36 hydrophobe
1 4 acceptor
1 5 acceptor
1 5 donor
1 7 acceptor
3 24 31 32 hydrophobe
5 8 9 10 11 14 rings
6 12 13 16 17 18 20 rings
6 13 17 24 25 27 28 rings
6 8 9 12 15 16 23 rings

> <PUBCHEM_HEAVY_ATOM_COUNT>
38

> <PUBCHEM_ATOM_DEF_STEREO_COUNT>
9

> <PUBCHEM_ATOM_UDEF_STEREO_COUNT>
0

> <PUBCHEM_BOND_DEF_STEREO_COUNT>
1

> <PUBCHEM_BOND_UDEF_STEREO_COUNT>
0

> <PUBCHEM_ISOTOPIC_ATOM_COUNT>
0

> <PUBCHEM_COMPONENT_COUNT>
1

> <PUBCHEM_CACTVS_TAUTO_COUNT>
-1

> <PUBCHEM_CONFORMER_ID>
09B1B90400000001

> <PUBCHEM_MMFF94_ENERGY>
144.8465

> <PUBCHEM_FEATURE_SELFOVERLAP>
81.29

> <PUBCHEM_SHAPE_FINGERPRINT>
10 15 17676490562269704836
10074138 170 17749952301080731514
10319688 67 17603863429244557769
10319926 262 17530690930531985746
10533779 1 17772736398982223192
10554248 39 17274832320376334478
10930396 42 17531794861671352132
11007060 377 18411694422356174951
11331351 85 8646764491582077475
11386260 185 17918002655509204900
11456790 92 18338507535988270368
11578080 2 18271806886706817658
11719270 70 17749395819015812895
12107698 1 17703790263202932801
12236239 1 16486692451153016327
12422481 6 17676207979217597614
12539765 74 17346330254120765063
12664476 115 18335421249767244212
12838862 33 17385996249270016013
12925494 130 18198619033497043880
13165053 68 17629467851679920735
13383668 254 18131642171623228417
13383668 362 18044952400790026265
13878862 14 18272644637631954244
14040221 97 18191874637815324356
14040222 275 17916606241387121966
14556957 393 16845297102925678904
14856354 85 14979948173806142773
15001296 14 15482089670606418026
15131766 46 17774149258242983392
15183329 4 14620797119797740688
16994733 274 17632576024606043193
18393751 57 18335140912049882499
19301679 30 11891326517865255086
20511986 3 17895188875237437227
20554085 129 18114174229189548441
20609170 109 16379709197114045584
20691028 202 18202004326318649064
21033648 29 18334010632135798926
21521721 280 18343303647656176615
21641784 216 14333416623052972978
21792964 463 16701200602320625593
21859007 373 17968088694807533124
22122407 14 17988938747032686944
23522609 53 16414932876194859187
23559900 14 17532945891263097174
24771293 8 18334021583653895669
249057 25 16630254602186856834
2838139 119 18130507431718478756
3044373 193 17988647363930538006
3383291 50 17168158861911750435
34797466 226 17703514306942589062
3552219 110 17203334412385546137
3882209 13 17395017998851570130
397830 11 18339365265751437610
4093350 32 17561087982265747300
4173938 306 17531791503422820773
4258327 124 17560520710873885452
437795 51 18343299275326683040
4403749 210 18335133203469718463
44317340 157 18343862208807221030
4625314 4 18201156551266514623
474113 269 14562517488465649915
5085150 59 17530965774364274891
5109719 28 18410856568573012152
513202 73 11891321050213748475
58902169 19 17060334103124729308
6898599 12 17630882897180061150
9555976 147 14852984198570884612

> <PUBCHEM_SHAPE_MULTIPOLES>
740.94
20.48
3.41
2.08
9.74
0.67
0.17
14.59
3.47
5.25
1.3
-0.16
0.56
3.69

> <PUBCHEM_SHAPE_SELFOVERLAP>
1566.516

> <PUBCHEM_SHAPE_VOLUME>
411

> <PUBCHEM_COORDINATE_TYPE>
2
5
10

$$$$
