# Supplementary material for: Screening potential anti-osteoarthritis compounds using molecular docking based on MAPK and NFκB pathways and validating their anti-osteoarthritis effect
Source: PLoS One. 2025 Mar 25;20(3):e0319686. doi: 10.1371/journal.pone.0319686 (PMC11936181; doi:10.1371/journal.pone.0319686)
Supplement: S2 Structure — (ZIP) [file pone.0319686.s002.zip › Proteins and compounds/compound/ginsenoside Rh2.sdf]

119307
  -OEChem-04022319573D

106110  0     1  0  0  0  0  0999 V2000
    3.3535    2.3267    1.7194 O   0  0  0  0  0  0  0  0  0  0  0  0
   -4.8447   -1.2546    0.6421 O   0  0  0  0  0  0  0  0  0  0  0  0
    5.6663    2.6813    1.0372 O   0  0  0  0  0  0  0  0  0  0  0  0
   -5.8248    0.8568    0.4824 O   0  0  0  0  0  0  0  0  0  0  0  0
   -7.3250   -2.4334   -0.0407 O   0  0  0  0  0  0  0  0  0  0  0  0
   -9.6021   -0.7345    0.7396 O   0  0  0  0  0  0  0  0  0  0  0  0
   -9.2407    1.9585   -0.2469 O   0  0  0  0  0  0  0  0  0  0  0  0
   -5.2951    3.4834   -0.1314 O   0  0  0  0  0  0  0  0  0  0  0  0
    1.7201   -0.6674   -0.9292 C   0  0  1  0  0  0  0  0  0  0  0  0
    2.8020    0.3696   -1.4958 C   0  0  1  0  0  0  0  0  0  0  0  0
    0.7498    0.1262    0.0467 C   0  0  1  0  0  0  0  0  0  0  0  0
   -0.5402   -0.6648    0.5453 C   0  0  2  0  0  0  0  0  0  0  0  0
    3.5773    1.0023   -0.3070 C   0  0  1  0  0  0  0  0  0  0  0  0
   -1.2808   -1.2008   -0.7416 C   0  0  1  0  0  0  0  0  0  0  0  0
    0.8828   -1.2895   -2.0759 C   0  0  0  0  0  0  0  0  0  0  0  0
    1.5341    0.8803    1.1538 C   0  0  0  0  0  0  0  0  0  0  0  0
    4.7745    1.7241   -0.9579 C   0  0  2  0  0  0  0  0  0  0  0  0
    2.6449    1.7965    0.6049 C   0  0  1  0  0  0  0  0  0  0  0  0
    3.9914   -0.2070   -2.2943 C   0  0  0  0  0  0  0  0  0  0  0  0
   -0.3486   -2.0761   -1.6077 C   0  0  0  0  0  0  0  0  0  0  0  0
   -2.7245   -1.7918   -0.5148 C   0  0  0  0  0  0  0  0  0  0  0  0
    5.0811    0.8771   -2.2165 C   0  0  0  0  0  0  0  0  0  0  0  0
   -1.5006    0.3358    1.2591 C   0  0  0  0  0  0  0  0  0  0  0  0
    2.4315   -1.8454   -0.2026 C   0  0  0  0  0  0  0  0  0  0  0  0
    2.1462    1.4572   -2.4116 C   0  0  0  0  0  0  0  0  0  0  0  0
   -0.1798   -1.7702    1.5654 C   0  0  0  0  0  0  0  0  0  0  0  0
   -3.5722   -0.7355    0.2564 C   0  0  2  0  0  0  0  0  0  0  0  0
   -2.8997   -0.2150    1.5214 C   0  0  0  0  0  0  0  0  0  0  0  0
    6.0042    1.8289   -0.0601 C   0  0  2  0  0  0  0  0  0  0  0  0
   -2.7351   -3.1544    0.2062 C   0  0  0  0  0  0  0  0  0  0  0  0
   -3.4113   -2.0301   -1.8890 C   0  0  0  0  0  0  0  0  0  0  0  0
    6.4614    0.4563    0.4812 C   0  0  0  0  0  0  0  0  0  0  0  0
    7.1532    2.4907   -0.8304 C   0  0  0  0  0  0  0  0  0  0  0  0
    7.7391    0.5040    1.3286 C   0  0  0  0  0  0  0  0  0  0  0  0
   -5.9098   -0.5026    0.0613 C   0  0  2  0  0  0  0  0  0  0  0  0
   -7.2291   -1.1241    0.5196 C   0  0  1  0  0  0  0  0  0  0  0  0
    8.1576   -0.8768    1.7533 C   0  0  0  0  0  0  0  0  0  0  0  0
   -8.4254   -0.2883    0.0641 C   0  0  2  0  0  0  0  0  0  0  0  0
   -6.8516    1.6716   -0.0859 C   0  0  1  0  0  0  0  0  0  0  0  0
   -8.2239    1.1912    0.3923 C   0  0  1  0  0  0  0  0  0  0  0  0
    8.9201   -1.7506    1.0692 C   0  0  0  0  0  0  0  0  0  0  0  0
   -6.5801    3.1128    0.3337 C   0  0  0  0  0  0  0  0  0  0  0  0
    9.3043   -3.1211    1.5506 C   0  0  0  0  0  0  0  0  0  0  0  0
    9.4499   -1.3974   -0.2948 C   0  0  0  0  0  0  0  0  0  0  0  0
    0.3124    0.9297   -0.5589 H   0  0  0  0  0  0  0  0  0  0  0  0
    3.9716    0.1896    0.3006 H   0  0  0  0  0  0  0  0  0  0  0  0
   -1.4631   -0.3029   -1.3567 H   0  0  0  0  0  0  0  0  0  0  0  0
    0.5094   -0.5088   -2.7461 H   0  0  0  0  0  0  0  0  0  0  0  0
    1.5136   -1.9421   -2.6925 H   0  0  0  0  0  0  0  0  0  0  0  0
    0.8573    1.5074    1.7444 H   0  0  0  0  0  0  0  0  0  0  0  0
    1.9741    0.1805    1.8726 H   0  0  0  0  0  0  0  0  0  0  0  0
    4.4630    2.7345   -1.2546 H   0  0  0  0  0  0  0  0  0  0  0  0
    2.2065    2.6445    0.0684 H   0  0  0  0  0  0  0  0  0  0  0  0
    4.4022   -1.1121   -1.8403 H   0  0  0  0  0  0  0  0  0  0  0  0
    3.7353   -0.4505   -3.3306 H   0  0  0  0  0  0  0  0  0  0  0  0
   -0.0529   -2.9891   -1.0853 H   0  0  0  0  0  0  0  0  0  0  0  0
   -0.8646   -2.4078   -2.5137 H   0  0  0  0  0  0  0  0  0  0  0  0
    5.0222    1.5227   -3.1018 H   0  0  0  0  0  0  0  0  0  0  0  0
    6.0689    0.4121   -2.2556 H   0  0  0  0  0  0  0  0  0  0  0  0
   -1.0789    0.6504    2.2211 H   0  0  0  0  0  0  0  0  0  0  0  0
   -1.6023    1.2453    0.6522 H   0  0  0  0  0  0  0  0  0  0  0  0
    2.9487   -1.5431    0.7102 H   0  0  0  0  0  0  0  0  0  0  0  0
    1.7474   -2.6420    0.0837 H   0  0  0  0  0  0  0  0  0  0  0  0
    3.1562   -2.3453   -0.8504 H   0  0  0  0  0  0  0  0  0  0  0  0
    1.2887    1.9544   -1.9561 H   0  0  0  0  0  0  0  0  0  0  0  0
    2.8384    2.2593   -2.6841 H   0  0  0  0  0  0  0  0  0  0  0  0
    1.8134    1.0238   -3.3605 H   0  0  0  0  0  0  0  0  0  0  0  0
   -0.9558   -1.9177    2.3207 H   0  0  0  0  0  0  0  0  0  0  0  0
    0.7216   -1.5310    2.1346 H   0  0  0  0  0  0  0  0  0  0  0  0
   -0.0285   -2.7454    1.1005 H   0  0  0  0  0  0  0  0  0  0  0  0
   -3.6895    0.1272   -0.4168 H   0  0  0  0  0  0  0  0  0  0  0  0
   -3.5158    0.5823    1.9572 H   0  0  0  0  0  0  0  0  0  0  0  0
   -2.8832   -0.9946    2.2907 H   0  0  0  0  0  0  0  0  0  0  0  0
   -3.7353   -3.6040    0.1833 H   0  0  0  0  0  0  0  0  0  0  0  0
   -2.0578   -3.8688   -0.2722 H   0  0  0  0  0  0  0  0  0  0  0  0
   -2.4606   -3.0797    1.2588 H   0  0  0  0  0  0  0  0  0  0  0  0
   -2.9302   -2.8339   -2.4547 H   0  0  0  0  0  0  0  0  0  0  0  0
   -3.3963   -1.1238   -2.5044 H   0  0  0  0  0  0  0  0  0  0  0  0
   -4.4575   -2.3313   -1.7668 H   0  0  0  0  0  0  0  0  0  0  0  0
    2.7215    2.8330    2.2575 H   0  0  0  0  0  0  0  0  0  0  0  0
    6.5978   -0.2662   -0.3293 H   0  0  0  0  0  0  0  0  0  0  0  0
    5.7006    0.0446    1.1534 H   0  0  0  0  0  0  0  0  0  0  0  0
    7.6231    1.8231   -1.5585 H   0  0  0  0  0  0  0  0  0  0  0  0
    6.7951    3.3781   -1.3666 H   0  0  0  0  0  0  0  0  0  0  0  0
    7.9325    2.8645   -0.1567 H   0  0  0  0  0  0  0  0  0  0  0  0
    6.4723    2.8674    1.5467 H   0  0  0  0  0  0  0  0  0  0  0  0
    7.5707    1.0988    2.2344 H   0  0  0  0  0  0  0  0  0  0  0  0
    8.5658    0.9913    0.8048 H   0  0  0  0  0  0  0  0  0  0  0  0
   -5.8220   -0.5586   -1.0317 H   0  0  0  0  0  0  0  0  0  0  0  0
   -7.2376   -1.2451    1.6093 H   0  0  0  0  0  0  0  0  0  0  0  0
    7.7819   -1.1878    2.7271 H   0  0  0  0  0  0  0  0  0  0  0  0
   -8.6162   -0.4286   -1.0064 H   0  0  0  0  0  0  0  0  0  0  0  0
   -6.7738    1.6169   -1.1803 H   0  0  0  0  0  0  0  0  0  0  0  0
   -8.3279    1.3463    1.4732 H   0  0  0  0  0  0  0  0  0  0  0  0
   -7.3111   -2.3487   -1.0094 H   0  0  0  0  0  0  0  0  0  0  0  0
   -7.3187    3.8005   -0.0891 H   0  0  0  0  0  0  0  0  0  0  0  0
   -6.5796    3.2077    1.4247 H   0  0  0  0  0  0  0  0  0  0  0  0
   -9.4565   -0.6386    1.6963 H   0  0  0  0  0  0  0  0  0  0  0  0
   -9.1484    1.8385   -1.2075 H   0  0  0  0  0  0  0  0  0  0  0  0
    8.8975   -3.3272    2.5461 H   0  0  0  0  0  0  0  0  0  0  0  0
   10.3935   -3.2134    1.6085 H   0  0  0  0  0  0  0  0  0  0  0  0
    8.9229   -3.8871    0.8680 H   0  0  0  0  0  0  0  0  0  0  0  0
    9.1661   -2.1732   -1.0148 H   0  0  0  0  0  0  0  0  0  0  0  0
    9.0837   -0.4509   -0.6975 H   0  0  0  0  0  0  0  0  0  0  0  0
   10.5434   -1.3439   -0.2666 H   0  0  0  0  0  0  0  0  0  0  0  0
   -5.1410    4.4009    0.1512 H   0  0  0  0  0  0  0  0  0  0  0  0
  1 18  1  0  0  0  0
  1 80  1  0  0  0  0
  2 27  1  0  0  0  0
  2 35  1  0  0  0  0
  3 29  1  0  0  0  0
  3 86  1  0  0  0  0
  4 35  1  0  0  0  0
  4 39  1  0  0  0  0
  5 36  1  0  0  0  0
  5 95  1  0  0  0  0
  6 38  1  0  0  0  0
  6 98  1  0  0  0  0
  7 40  1  0  0  0  0
  7 99  1  0  0  0  0
  8 42  1  0  0  0  0
  8106  1  0  0  0  0
  9 10  1  0  0  0  0
  9 11  1  0  0  0  0
  9 15  1  0  0  0  0
  9 24  1  0  0  0  0
 10 13  1  0  0  0  0
 10 19  1  0  0  0  0
 10 25  1  0  0  0  0
 11 12  1  0  0  0  0
 11 16  1  0  0  0  0
 11 45  1  0  0  0  0
 12 14  1  0  0  0  0
 12 23  1  0  0  0  0
 12 26  1  0  0  0  0
 13 17  1  0  0  0  0
 13 18  1  0  0  0  0
 13 46  1  0  0  0  0
 14 20  1  0  0  0  0
 14 21  1  0  0  0  0
 14 47  1  0  0  0  0
 15 20  1  0  0  0  0
 15 48  1  0  0  0  0
 15 49  1  0  0  0  0
 16 18  1  0  0  0  0
 16 50  1  0  0  0  0
 16 51  1  0  0  0  0
 17 22  1  0  0  0  0
 17 29  1  0  0  0  0
 17 52  1  0  0  0  0
 18 53  1  0  0  0  0
 19 22  1  0  0  0  0
 19 54  1  0  0  0  0
 19 55  1  0  0  0  0
 20 56  1  0  0  0  0
 20 57  1  0  0  0  0
 21 27  1  0  0  0  0
 21 30  1  0  0  0  0
 21 31  1  0  0  0  0
 22 58  1  0  0  0  0
 22 59  1  0  0  0  0
 23 28  1  0  0  0  0
 23 60  1  0  0  0  0
 23 61  1  0  0  0  0
 24 62  1  0  0  0  0
 24 63  1  0  0  0  0
 24 64  1  0  0  0  0
 25 65  1  0  0  0  0
 25 66  1  0  0  0  0
 25 67  1  0  0  0  0
 26 68  1  0  0  0  0
 26 69  1  0  0  0  0
 26 70  1  0  0  0  0
 27 28  1  0  0  0  0
 27 71  1  0  0  0  0
 28 72  1  0  0  0  0
 28 73  1  0  0  0  0
 29 32  1  0  0  0  0
 29 33  1  0  0  0  0
 30 74  1  0  0  0  0
 30 75  1  0  0  0  0
 30 76  1  0  0  0  0
 31 77  1  0  0  0  0
 31 78  1  0  0  0  0
 31 79  1  0  0  0  0
 32 34  1  0  0  0  0
 32 81  1  0  0  0  0
 32 82  1  0  0  0  0
 33 83  1  0  0  0  0
 33 84  1  0  0  0  0
 33 85  1  0  0  0  0
 34 37  1  0  0  0  0
 34 87  1  0  0  0  0
 34 88  1  0  0  0  0
 35 36  1  0  0  0  0
 35 89  1  0  0  0  0
 36 38  1  0  0  0  0
 36 90  1  0  0  0  0
 37 41  2  0  0  0  0
 37 91  1  0  0  0  0
 38 40  1  0  0  0  0
 38 92  1  0  0  0  0
 39 40  1  0  0  0  0
 39 42  1  0  0  0  0
 39 93  1  0  0  0  0
 40 94  1  0  0  0  0
 41 43  1  0  0  0  0
 41 44  1  0  0  0  0
 42 96  1  0  0  0  0
 42 97  1  0  0  0  0
 43100  1  0  0  0  0
 43101  1  0  0  0  0
 43102  1  0  0  0  0
 44103  1  0  0  0  0
 44104  1  0  0  0  0
 44105  1  0  0  0  0
M  END
> <PUBCHEM_COMPOUND_CID>
119307

> <PUBCHEM_CONFORMER_RMSD>
1.2

> <PUBCHEM_CONFORMER_DIVERSEORDER>
3
17
15
35
38
33
26
18
27
19
9
28
31
25
10
14
16
39
32
6
24
13
37
34
30
20
11
8
4
21
7
23
36
5
12
22
1
2
29

> <PUBCHEM_MMFF94_PARTIAL_CHARGES>
29
1 -0.68
106 0.4
18 0.28
2 -0.56
27 0.28
29 0.28
3 -0.68
34 0.14
35 0.56
36 0.28
37 -0.29
38 0.28
39 0.28
4 -0.56
40 0.28
41 -0.28
42 0.28
43 0.14
44 0.14
5 -0.68
6 -0.68
7 -0.68
8 -0.68
80 0.4
86 0.4
91 0.15
95 0.4
98 0.4
99 0.4

> <PUBCHEM_EFFECTIVE_ROTOR_COUNT>
10.4

> <PUBCHEM_PHARMACOPHORE_FEATURES>
21
1 1 acceptor
1 1 donor
1 2 acceptor
1 3 acceptor
1 3 donor
1 4 acceptor
1 5 acceptor
1 5 donor
1 6 acceptor
1 6 donor
1 7 acceptor
1 7 donor
1 8 acceptor
1 8 donor
3 21 30 31 hydrophobe
3 41 43 44 hydrophobe
5 10 13 17 19 22 rings
6 12 14 21 23 27 28 rings
6 4 35 36 38 39 40 rings
6 9 10 11 13 16 18 rings
6 9 11 12 14 15 20 rings

> <PUBCHEM_HEAVY_ATOM_COUNT>
44

> <PUBCHEM_ATOM_DEF_STEREO_COUNT>
15

> <PUBCHEM_ATOM_UDEF_STEREO_COUNT>
0

> <PUBCHEM_BOND_DEF_STEREO_COUNT>
0

> <PUBCHEM_BOND_UDEF_STEREO_COUNT>
0

> <PUBCHEM_ISOTOPIC_ATOM_COUNT>
0

> <PUBCHEM_COMPONENT_COUNT>
1

> <PUBCHEM_CACTVS_TAUTO_COUNT>
1

> <PUBCHEM_CONFORMER_ID>
0001D20B00000003

> <PUBCHEM_MMFF94_ENERGY>
191.2679

> <PUBCHEM_FEATURE_SELFOVERLAP>
106.772

> <PUBCHEM_SHAPE_FINGERPRINT>
10076449 9 14273455860180664030
10190108 129 17603581899076713516
10580692 12 18408040702583432602
11181472 205 18187652436065970932
11456790 92 18409727378974032320
117089 54 12686183260605075040
12522641 24 18260261967771118648
12664476 115 18273495694086998137
12838862 33 16988558000610286867
131258 43 9583513226664591363
13811026 1 18272936007226851598
13914758 101 18411419518726575010
14294032 229 18040433270408517469
14747282 305 17750502984950043690
15131766 46 17905328782270877724
15183329 4 15913335689263364597
15289351 153 18410284787844940616
15419008 145 18261387815105099525
15840311 113 18113337531618134244
16758388 162 18413100672216870272
16992752 21 8574711317091526367
17686467 74 12247677192956359651
19304144 158 18201722817525421517
20105231 36 14417850345668851464
21057603 130 18187357758897336322
21130935 74 18115026445823936122
21267235 1 12901536962257961614
21781055 127 15864638254164303927
21792934 111 17561367262667416558
21792938 703 13901609884516931837
21792965 25 17970900056009343444
21859007 373 18343580746051137401
23559900 14 16630248124795477467
24893992 56 18343022237578917627
3525247 94 18333447664739622083
3552219 110 8358262561479760862
4173938 306 17203319014268328536
4461854 278 14273739559897869393
474113 269 18341334397552913394
5470011 282 9943813283329337496
6201320 215 18341610361691418689

> <PUBCHEM_SHAPE_MULTIPOLES>
858.54
30.41
3.27
1.88
8.27
0.54
0.74
0.74
-9.93
-0.12
-0.27
-2.86
-0.19
-2.1

> <PUBCHEM_SHAPE_SELFOVERLAP>
1787.745

> <PUBCHEM_SHAPE_VOLUME>
485.3

> <PUBCHEM_COORDINATE_TYPE>
2
5
10

$$$$
