# Supplementary material for: Screening potential anti-osteoarthritis compounds using molecular docking based on MAPK and NFκB pathways and validating their anti-osteoarthritis effect
Source: PLoS One. 2025 Mar 25;20(3):e0319686. doi: 10.1371/journal.pone.0319686 (PMC11936181; doi:10.1371/journal.pone.0319686)
Supplement: S2 Structure — (ZIP) [file pone.0319686.s002.zip › Proteins and compounds/compound/guanosine.sdf]

135398635
  -OEChem-04032318193D

 33 35  0     1  0  0  0  0  0999 V2000
    2.2515    0.3950    1.0055 O   0  0  0  0  0  0  0  0  0  0  0  0
    1.2055   -2.1539   -1.3158 O   0  0  0  0  0  0  0  0  0  0  0  0
    3.4194   -2.3128    0.3108 O   0  0  0  0  0  0  0  0  0  0  0  0
    4.1919    2.3591    0.5279 O   0  0  0  0  0  0  0  0  0  0  0  0
   -4.2514    1.9345   -0.4356 O   0  0  0  0  0  0  0  0  0  0  0  0
   -0.0307    0.4282    0.1407 N   0  0  0  0  0  0  0  0  0  0  0  0
   -1.2966    2.2147   -0.3151 N   0  0  0  0  0  0  0  0  0  0  0  0
   -1.7360   -1.2704    0.3973 N   0  0  0  0  0  0  0  0  0  0  0  0
   -3.9105   -0.3212    0.0638 N   0  0  0  0  0  0  0  0  0  0  0  0
   -3.6603   -2.6083    0.5638 N   0  0  0  0  0  0  0  0  0  0  0  0
    1.8214   -0.9548   -0.8904 C   0  0  1  0  0  0  0  0  0  0  0  0
    1.2119   -0.3933    0.3900 C   0  0  1  0  0  0  0  0  0  0  0  0
    3.2717   -1.1426   -0.4921 C   0  0  1  0  0  0  0  0  0  0  0  0
    3.5206    0.0706    0.3951 C   0  0  1  0  0  0  0  0  0  0  0  0
    4.0016    1.2890   -0.3809 C   0  0  0  0  0  0  0  0  0  0  0  0
   -1.3232   -0.0068    0.1544 C   0  0  0  0  0  0  0  0  0  0  0  0
   -0.0663    1.7710   -0.1463 C   0  0  0  0  0  0  0  0  0  0  0  0
   -2.0729    1.1094   -0.1279 C   0  0  0  0  0  0  0  0  0  0  0  0
   -3.5038    0.9961   -0.1909 C   0  0  0  0  0  0  0  0  0  0  0  0
   -3.0437   -1.4035    0.3460 C   0  0  0  0  0  0  0  0  0  0  0  0
    1.7463   -0.2227   -1.7038 H   0  0  0  0  0  0  0  0  0  0  0  0
    0.9084   -1.1767    1.0948 H   0  0  0  0  0  0  0  0  0  0  0  0
    3.9487   -1.2335   -1.3464 H   0  0  0  0  0  0  0  0  0  0  0  0
    4.2158   -0.1451    1.2143 H   0  0  0  0  0  0  0  0  0  0  0  0
    3.2637    1.6115   -1.1220 H   0  0  0  0  0  0  0  0  0  0  0  0
    4.9513    1.0816   -0.8835 H   0  0  0  0  0  0  0  0  0  0  0  0
    1.7213   -2.4963   -2.0656 H   0  0  0  0  0  0  0  0  0  0  0  0
    4.3548   -2.3711    0.5704 H   0  0  0  0  0  0  0  0  0  0  0  0
    0.8301    2.3710   -0.2223 H   0  0  0  0  0  0  0  0  0  0  0  0
    4.5010    3.1227    0.0111 H   0  0  0  0  0  0  0  0  0  0  0  0
   -4.9079   -0.5135    0.0438 H   0  0  0  0  0  0  0  0  0  0  0  0
   -3.1232   -3.4426    0.7732 H   0  0  0  0  0  0  0  0  0  0  0  0
   -4.6693   -2.7013    0.5220 H   0  0  0  0  0  0  0  0  0  0  0  0
  1 12  1  0  0  0  0
  1 14  1  0  0  0  0
  2 11  1  0  0  0  0
  2 27  1  0  0  0  0
  3 13  1  0  0  0  0
  3 28  1  0  0  0  0
  4 15  1  0  0  0  0
  4 30  1  0  0  0  0
  5 19  2  0  0  0  0
  6 12  1  0  0  0  0
  6 16  1  0  0  0  0
  6 17  1  0  0  0  0
  7 17  2  0  0  0  0
  7 18  1  0  0  0  0
  8 16  1  0  0  0  0
  8 20  2  0  0  0  0
  9 19  1  0  0  0  0
  9 20  1  0  0  0  0
  9 31  1  0  0  0  0
 10 20  1  0  0  0  0
 10 32  1  0  0  0  0
 10 33  1  0  0  0  0
 11 12  1  0  0  0  0
 11 13  1  0  0  0  0
 11 21  1  0  0  0  0
 12 22  1  0  0  0  0
 13 14  1  0  0  0  0
 13 23  1  0  0  0  0
 14 15  1  0  0  0  0
 14 24  1  0  0  0  0
 15 25  1  0  0  0  0
 15 26  1  0  0  0  0
 16 18  2  0  0  0  0
 17 29  1  0  0  0  0
 18 19  1  0  0  0  0
M  END
> <PUBCHEM_COMPOUND_CID>
135398635

> <PUBCHEM_CONFORMER_RMSD>
0.6

> <PUBCHEM_CONFORMER_DIVERSEORDER>
1
9
15
11
16
6
10
2
7
12
13
14
8
3
5
4

> <PUBCHEM_MMFF94_PARTIAL_CHARGES>
27
1 -0.56
10 -0.85
11 0.28
12 0.54
13 0.28
14 0.28
15 0.28
16 -0.03
17 0.04
18 0.14
19 0.72
2 -0.68
20 0.56
27 0.4
28 0.4
29 0.15
3 -0.68
30 0.4
31 0.37
32 0.4
33 0.4
4 -0.68
5 -0.57
6 0.05
7 -0.57
8 -0.58
9 -0.49

> <PUBCHEM_EFFECTIVE_ROTOR_COUNT>
3

> <PUBCHEM_PHARMACOPHORE_FEATURES>
14
1 1 acceptor
1 10 donor
1 2 acceptor
1 2 donor
1 3 acceptor
1 3 donor
1 4 acceptor
1 4 donor
1 5 acceptor
1 9 donor
3 6 7 17 cation
5 1 11 12 13 14 rings
5 6 7 16 17 18 rings
6 8 9 16 18 19 20 rings

> <PUBCHEM_HEAVY_ATOM_COUNT>
20

> <PUBCHEM_ATOM_DEF_STEREO_COUNT>
4

> <PUBCHEM_ATOM_UDEF_STEREO_COUNT>
0

> <PUBCHEM_BOND_DEF_STEREO_COUNT>
0

> <PUBCHEM_BOND_UDEF_STEREO_COUNT>
0

> <PUBCHEM_ISOTOPIC_ATOM_COUNT>
0

> <PUBCHEM_COMPONENT_COUNT>
1

> <PUBCHEM_CACTVS_TAUTO_COUNT>
-1

> <PUBCHEM_CONFORMER_ID>
081204EB00000001

> <PUBCHEM_MMFF94_ENERGY>
48.2612

> <PUBCHEM_FEATURE_SELFOVERLAP>
71.242

> <PUBCHEM_SHAPE_FINGERPRINT>
10366900 7 17774997968959353777
10498660 4 18408888438327117164
10608611 8 18411417272116028044
10616163 171 18411703196520562950
11132069 177 18407757032108664129
11405975 8 18337673014340125698
12633257 1 18197502818102747394
13140716 1 18339648849488330547
13214271 11 18411976996511911621
13224815 77 18342462538535521894
13296908 3 18409731755044773923
13544592 145 18125168138692378351
14289901 80 18333735731989023722
15196674 1 18410012134720207107
15219456 202 18342458131719721576
15375358 24 18411979135553240053
15375462 6 18410013243359859238
17492 89 18334858311887121010
18175812 5 18412825759385243446
18186145 218 17603582993602310062
19141452 34 18271251603597262115
19591789 44 16606334000373612205
200 152 17202472325863934093
20645477 56 18261678069580168317
20645477 70 17988640740283722582
20681677 274 18335978680149788706
21065198 57 18337953394105489194
21501502 16 18341899528595106760
21618674 54 18408321107564738226
221490 88 18411707565072131970
23402539 116 18260542334081841838
23557571 272 18337402611746821350
23559900 14 18339357449343436442
2748010 2 18412834572874717895
296302 2 18343865515409656261
34934 24 18408316692396503585
474 4 17168437063991603068
495365 180 17631429220750381969
5104073 3 18410012121835351633
67856867 119 18187363242900672760
7097593 13 17826497874029102058
8809292 202 18337675204694558851
9709674 26 18270121188804033375

> <PUBCHEM_SHAPE_MULTIPOLES>
357.34
8.36
2.62
0.83
0.09
0.28
0.08
-0.64
-0.36
-0.24
0.09
0.33
0.18
0.98

> <PUBCHEM_SHAPE_SELFOVERLAP>
776.407

> <PUBCHEM_SHAPE_VOLUME>
192.5

> <PUBCHEM_COORDINATE_TYPE>
2
5
10

$$$$
