# Supplementary material for: Screening potential anti-osteoarthritis compounds using molecular docking based on MAPK and NFκB pathways and validating their anti-osteoarthritis effect
Source: PLoS One. 2025 Mar 25;20(3):e0319686. doi: 10.1371/journal.pone.0319686 (PMC11936181; doi:10.1371/journal.pone.0319686)
Supplement: S2 Structure — (ZIP) [file pone.0319686.s002.zip › Proteins and compounds/compound/Hydnocarpin D.sdf]

11431204
  -OEChem-04022319233D

 54 58  0     1  0  0  0  0  0999 V2000
    2.0028   -0.2028    0.5173 O   0  0  0  0  0  0  0  0  0  0  0  0
    2.3493   -2.7268   -0.8221 O   0  0  0  0  0  0  0  0  0  0  0  0
    4.7310   -3.2229   -2.0764 O   0  0  0  0  0  0  0  0  0  0  0  0
   -3.3549   -0.0188   -0.7347 O   0  0  0  0  0  0  0  0  0  0  0  0
    5.7562    2.9883   -1.0746 O   0  0  0  0  0  0  0  0  0  0  0  0
    7.3374    2.9524    1.2106 O   0  0  0  0  0  0  0  0  0  0  0  0
   -5.4021   -0.7045    2.7204 O   0  0  0  0  0  0  0  0  0  0  0  0
   -7.4314    0.6766    1.7939 O   0  0  0  0  0  0  0  0  0  0  0  0
   -6.9390    2.5014   -2.5631 O   0  0  0  0  0  0  0  0  0  0  0  0
    3.2545   -0.9122    0.5169 C   0  0  1  0  0  0  0  0  0  0  0  0
    3.3895   -1.7345   -0.7752 C   0  0  1  0  0  0  0  0  0  0  0  0
    4.3443    0.1215    0.6992 C   0  0  0  0  0  0  0  0  0  0  0  0
    4.7107   -2.4937   -0.8631 C   0  0  0  0  0  0  0  0  0  0  0  0
    0.9516   -0.9851    0.1242 C   0  0  0  0  0  0  0  0  0  0  0  0
    1.1194   -2.2126   -0.5154 C   0  0  0  0  0  0  0  0  0  0  0  0
   -0.3313   -0.5008    0.3819 C   0  0  0  0  0  0  0  0  0  0  0  0
    4.5550    1.0920   -0.2799 C   0  0  0  0  0  0  0  0  0  0  0  0
   -1.4452   -1.2610    0.0251 C   0  0  0  0  0  0  0  0  0  0  0  0
    5.1377    0.1030    1.8461 C   0  0  0  0  0  0  0  0  0  0  0  0
    0.0056   -2.9796   -0.8591 C   0  0  0  0  0  0  0  0  0  0  0  0
   -1.2768   -2.5017   -0.5897 C   0  0  0  0  0  0  0  0  0  0  0  0
   -2.8041   -0.7545    0.3037 C   0  0  0  0  0  0  0  0  0  0  0  0
    5.5601    2.0446   -0.1120 C   0  0  0  0  0  0  0  0  0  0  0  0
    6.1426    1.0555    2.0140 C   0  0  0  0  0  0  0  0  0  0  0  0
    6.3537    2.0264    1.0350 C   0  0  0  0  0  0  0  0  0  0  0  0
   -3.4326   -1.0164    1.4607 C   0  0  0  0  0  0  0  0  0  0  0  0
   -4.6182    0.4917   -0.5756 C   0  0  0  0  0  0  0  0  0  0  0  0
   -5.3728    0.2964    0.5800 C   0  0  0  0  0  0  0  0  0  0  0  0
   -4.7953   -0.4911    1.6800 C   0  0  0  0  0  0  0  0  0  0  0  0
   -6.6551    0.8396    0.6867 C   0  0  0  0  0  0  0  0  0  0  0  0
   -5.1434    1.2332   -1.6341 C   0  0  0  0  0  0  0  0  0  0  0  0
   -6.4238    1.7776   -1.5315 C   0  0  0  0  0  0  0  0  0  0  0  0
   -7.1778    1.5812   -0.3735 C   0  0  0  0  0  0  0  0  0  0  0  0
    4.9024    2.9374   -2.2159 C   0  0  0  0  0  0  0  0  0  0  0  0
    3.2386   -1.5879    1.3843 H   0  0  0  0  0  0  0  0  0  0  0  0
    3.2661   -1.1112   -1.6716 H   0  0  0  0  0  0  0  0  0  0  0  0
    4.8030   -3.2162   -0.0459 H   0  0  0  0  0  0  0  0  0  0  0  0
    5.5798   -1.8304   -0.8464 H   0  0  0  0  0  0  0  0  0  0  0  0
   -0.4553    0.4639    0.8691 H   0  0  0  0  0  0  0  0  0  0  0  0
    3.9036    1.0687   -1.1462 H   0  0  0  0  0  0  0  0  0  0  0  0
    4.9852   -0.6475    2.6169 H   0  0  0  0  0  0  0  0  0  0  0  0
    0.1283   -3.9433   -1.3460 H   0  0  0  0  0  0  0  0  0  0  0  0
   -2.1364   -3.1059   -0.8695 H   0  0  0  0  0  0  0  0  0  0  0  0
    6.7536    1.0298    2.9123 H   0  0  0  0  0  0  0  0  0  0  0  0
    4.6842   -2.5827   -2.8068 H   0  0  0  0  0  0  0  0  0  0  0  0
   -2.9806   -1.6019    2.2535 H   0  0  0  0  0  0  0  0  0  0  0  0
   -4.5528    1.3837   -2.5344 H   0  0  0  0  0  0  0  0  0  0  0  0
   -8.1745    2.0115   -0.3079 H   0  0  0  0  0  0  0  0  0  0  0  0
    7.7817    2.7852    2.0595 H   0  0  0  0  0  0  0  0  0  0  0  0
    5.2012    3.7569   -2.8780 H   0  0  0  0  0  0  0  0  0  0  0  0
    3.8558    3.1141   -1.9455 H   0  0  0  0  0  0  0  0  0  0  0  0
    5.0374    2.0085   -2.7806 H   0  0  0  0  0  0  0  0  0  0  0  0
   -8.2810    1.1313    1.6635 H   0  0  0  0  0  0  0  0  0  0  0  0
   -6.2843    2.5367   -3.2815 H   0  0  0  0  0  0  0  0  0  0  0  0
  1 10  1  0  0  0  0
  1 14  1  0  0  0  0
  2 11  1  0  0  0  0
  2 15  1  0  0  0  0
  3 13  1  0  0  0  0
  3 45  1  0  0  0  0
  4 22  1  0  0  0  0
  4 27  1  0  0  0  0
  5 23  1  0  0  0  0
  5 34  1  0  0  0  0
  6 25  1  0  0  0  0
  6 49  1  0  0  0  0
  7 29  2  0  0  0  0
  8 30  1  0  0  0  0
  8 53  1  0  0  0  0
  9 32  1  0  0  0  0
  9 54  1  0  0  0  0
 10 11  1  0  0  0  0
 10 12  1  0  0  0  0
 10 35  1  0  0  0  0
 11 13  1  0  0  0  0
 11 36  1  0  0  0  0
 12 17  2  0  0  0  0
 12 19  1  0  0  0  0
 13 37  1  0  0  0  0
 13 38  1  0  0  0  0
 14 15  2  0  0  0  0
 14 16  1  0  0  0  0
 15 20  1  0  0  0  0
 16 18  2  0  0  0  0
 16 39  1  0  0  0  0
 17 23  1  0  0  0  0
 17 40  1  0  0  0  0
 18 21  1  0  0  0  0
 18 22  1  0  0  0  0
 19 24  2  0  0  0  0
 19 41  1  0  0  0  0
 20 21  2  0  0  0  0
 20 42  1  0  0  0  0
 21 43  1  0  0  0  0
 22 26  2  0  0  0  0
 23 25  2  0  0  0  0
 24 25  1  0  0  0  0
 24 44  1  0  0  0  0
 26 29  1  0  0  0  0
 26 46  1  0  0  0  0
 27 28  1  0  0  0  0
 27 31  2  0  0  0  0
 28 29  1  0  0  0  0
 28 30  2  0  0  0  0
 30 33  1  0  0  0  0
 31 32  1  0  0  0  0
 31 47  1  0  0  0  0
 32 33  2  0  0  0  0
 33 48  1  0  0  0  0
 34 50  1  0  0  0  0
 34 51  1  0  0  0  0
 34 52  1  0  0  0  0
M  END
> <PUBCHEM_COMPOUND_CID>
11431204

> <PUBCHEM_CONFORMER_RMSD>
0.8

> <PUBCHEM_CONFORMER_DIVERSEORDER>
10
17
46
50
41
53
44
23
47
34
16
43
51
39
31
1
15
32
4
42
13
24
52
30
11
45
25
22
38
9
2
37
12
14
48
21
27
5
29
6
33
8
19
49
3
36
40
28
7
20
35
26
18

> <PUBCHEM_MMFF94_PARTIAL_CHARGES>
47
1 -0.36
10 0.42
11 0.28
12 -0.14
13 0.28
14 0.08
15 0.08
16 -0.15
17 -0.15
18 0.03
19 -0.15
2 -0.36
20 -0.15
21 -0.15
22 0.05
23 0.08
24 -0.15
25 0.08
26 -0.14
27 0.08
28 0.09
29 0.47
3 -0.68
30 0.08
31 -0.15
32 0.08
33 -0.15
34 0.28
39 0.15
4 -0.16
40 0.15
41 0.15
42 0.15
43 0.15
44 0.15
45 0.4
46 0.15
47 0.15
48 0.15
49 0.45
5 -0.36
53 0.45
54 0.45
6 -0.53
7 -0.57
8 -0.53
9 -0.53

> <PUBCHEM_EFFECTIVE_ROTOR_COUNT>
4.8

> <PUBCHEM_PHARMACOPHORE_FEATURES>
15
1 1 acceptor
1 2 acceptor
1 3 acceptor
1 3 donor
1 4 acceptor
1 5 acceptor
1 6 donor
1 7 acceptor
1 8 donor
1 9 donor
6 1 2 10 11 14 15 rings
6 12 17 19 23 24 25 rings
6 14 15 16 18 20 21 rings
6 27 28 30 31 32 33 rings
6 4 22 26 27 28 29 rings

> <PUBCHEM_HEAVY_ATOM_COUNT>
34

> <PUBCHEM_ATOM_DEF_STEREO_COUNT>
2

> <PUBCHEM_ATOM_UDEF_STEREO_COUNT>
0

> <PUBCHEM_BOND_DEF_STEREO_COUNT>
0

> <PUBCHEM_BOND_UDEF_STEREO_COUNT>
0

> <PUBCHEM_ISOTOPIC_ATOM_COUNT>
0

> <PUBCHEM_COMPONENT_COUNT>
1

> <PUBCHEM_CACTVS_TAUTO_COUNT>
36

> <PUBCHEM_CONFORMER_ID>
00AE6D240000000A

> <PUBCHEM_MMFF94_ENERGY>
119.6601

> <PUBCHEM_FEATURE_SELFOVERLAP>
76.202

> <PUBCHEM_SHAPE_FINGERPRINT>
10 15 18040718082363014601
10319926 262 17168151118001214891
10554248 39 17917992733069342238
10816530 90 18187373142853272332
10883706 17 12823297918603204540
11505856 67 17618506919110426214
11578821 258 17767955799945307888
11621639 179 18336270158992244260
12422481 6 17894905269845931484
12661589 4 11527943448535094260
12975358 362 18261969461716324781
13878862 14 18272359833554637158
14118638 360 18060132197909249199
14294032 229 18268713994509553718
15183329 4 15698002924688795507
15326921 28 15359359855448539413
15328684 2 15140687947191175509
15968369 153 18334852788622229317
17134984 74 12175622902265175388
18393751 57 18333453136690980771
19302320 297 18040999591916644564
20691028 202 18271534121781111777
21033648 144 18273211993863482407
21033648 29 18187366498190750399
21814621 53 17458905938094690041
21859007 373 18042114367540731118
23081809 10 16773795862230256299
23559900 14 17388269940073864983
2748736 6 18342168981631561673
312425 54 16081361951596028736
3918712 181 18131345358464131744
397830 11 18187376462404101371
4408954 64 17025691700417131896
44317340 157 18202570565879610334
44880568 143 18336824175033465869
49967989 163 15697421352496080189
504579 68 16845575296546900230
504843 32 18270674381104013431
5109719 28 18186812391326961537
5364581 5 17749680713435116645
6608658 132 16558756685336829465
6697151 62 17981324491382467534
6698420 124 18267596706982259265
6898599 12 17702376432741116150
9962374 69 18130500821807009198

> <PUBCHEM_SHAPE_MULTIPOLES>
646.88
22.65
3.54
2.08
12.85
0.15
0.11
-20.25
2.69
-5.52
-2.29
0.8
-0.65
3.4

> <PUBCHEM_SHAPE_SELFOVERLAP>
1447.64

> <PUBCHEM_SHAPE_VOLUME>
340.4

> <PUBCHEM_COORDINATE_TYPE>
2
5
10

$$$$
