# Supplementary material for: Screening potential anti-osteoarthritis compounds using molecular docking based on MAPK and NFκB pathways and validating their anti-osteoarthritis effect
Source: PLoS One. 2025 Mar 25;20(3):e0319686. doi: 10.1371/journal.pone.0319686 (PMC11936181; doi:10.1371/journal.pone.0319686)
Supplement: S2 Structure — (ZIP) [file pone.0319686.s002.zip › Proteins and compounds/compound/ibudilast.sdf]

3671
  -OEChem-04022319453D

 35 36  0     0  0  0  0  0  0999 V2000
    2.5656    0.4940   -0.7968 O   0  0  0  0  0  0  0  0  0  0  0  0
   -1.7104   -0.7845    0.0649 N   0  0  0  0  0  0  0  0  0  0  0  0
   -0.9094   -1.8839    0.1018 N   0  0  0  0  0  0  0  0  0  0  0  0
    0.3696   -0.0030   -0.1134 C   0  0  0  0  0  0  0  0  0  0  0  0
    1.4688   -2.3364    0.0015 C   0  0  0  0  0  0  0  0  0  0  0  0
    0.3292   -1.4012   -0.0056 C   0  0  0  0  0  0  0  0  0  0  0  0
   -0.9479    0.3811   -0.0669 C   0  0  0  0  0  0  0  0  0  0  0  0
    1.4880    2.3179    0.3144 C   0  0  0  0  0  0  0  0  0  0  0  0
    1.5020    0.8656   -0.2424 C   0  0  0  0  0  0  0  0  0  0  0  0
    1.4641   -3.3231   -1.1896 C   0  0  0  0  0  0  0  0  0  0  0  0
    1.6049   -3.1339    1.3198 C   0  0  0  0  0  0  0  0  0  0  0  0
   -1.6312    1.6283   -0.1217 C   0  0  0  0  0  0  0  0  0  0  0  0
    2.5988    2.4842    1.3471 C   0  0  0  0  0  0  0  0  0  0  0  0
    1.6379    3.3561   -0.7996 C   0  0  0  0  0  0  0  0  0  0  0  0
   -3.1072   -0.7464    0.1424 C   0  0  0  0  0  0  0  0  0  0  0  0
   -2.9749    1.6534   -0.0463 C   0  0  0  0  0  0  0  0  0  0  0  0
   -3.7479    0.4319    0.0905 C   0  0  0  0  0  0  0  0  0  0  0  0
    2.4033   -1.7722   -0.0860 H   0  0  0  0  0  0  0  0  0  0  0  0
    0.5671    2.5002    0.8681 H   0  0  0  0  0  0  0  0  0  0  0  0
    0.5970   -3.9917   -1.1502 H   0  0  0  0  0  0  0  0  0  0  0  0
    2.3693   -3.9396   -1.1868 H   0  0  0  0  0  0  0  0  0  0  0  0
    1.4264   -2.7798   -2.1402 H   0  0  0  0  0  0  0  0  0  0  0  0
    1.6660   -2.4545    2.1772 H   0  0  0  0  0  0  0  0  0  0  0  0
    2.5104   -3.7498    1.3096 H   0  0  0  0  0  0  0  0  0  0  0  0
    0.7454   -3.7951    1.4763 H   0  0  0  0  0  0  0  0  0  0  0  0
   -1.1127    2.5630   -0.2831 H   0  0  0  0  0  0  0  0  0  0  0  0
    3.5893    2.3594    0.8958 H   0  0  0  0  0  0  0  0  0  0  0  0
    2.5042    1.7364    2.1421 H   0  0  0  0  0  0  0  0  0  0  0  0
    2.5595    3.4767    1.8082 H   0  0  0  0  0  0  0  0  0  0  0  0
    1.5620    4.3721   -0.3990 H   0  0  0  0  0  0  0  0  0  0  0  0
    2.6053    3.2592   -1.3044 H   0  0  0  0  0  0  0  0  0  0  0  0
    0.8599    3.2276   -1.5589 H   0  0  0  0  0  0  0  0  0  0  0  0
   -3.6257   -1.6920    0.2430 H   0  0  0  0  0  0  0  0  0  0  0  0
   -3.5183    2.5898   -0.1116 H   0  0  0  0  0  0  0  0  0  0  0  0
   -4.8277    0.4977    0.1458 H   0  0  0  0  0  0  0  0  0  0  0  0
  1  9  2  0  0  0  0
  2  3  1  0  0  0  0
  2  7  1  0  0  0  0
  2 15  1  0  0  0  0
  3  6  2  0  0  0  0
  4  6  1  0  0  0  0
  4  7  2  0  0  0  0
  4  9  1  0  0  0  0
  5  6  1  0  0  0  0
  5 10  1  0  0  0  0
  5 11  1  0  0  0  0
  5 18  1  0  0  0  0
  7 12  1  0  0  0  0
  8  9  1  0  0  0  0
  8 13  1  0  0  0  0
  8 14  1  0  0  0  0
  8 19  1  0  0  0  0
 10 20  1  0  0  0  0
 10 21  1  0  0  0  0
 10 22  1  0  0  0  0
 11 23  1  0  0  0  0
 11 24  1  0  0  0  0
 11 25  1  0  0  0  0
 12 16  2  0  0  0  0
 12 26  1  0  0  0  0
 13 27  1  0  0  0  0
 13 28  1  0  0  0  0
 13 29  1  0  0  0  0
 14 30  1  0  0  0  0
 14 31  1  0  0  0  0
 14 32  1  0  0  0  0
 15 17  2  0  0  0  0
 15 33  1  0  0  0  0
 16 17  1  0  0  0  0
 16 34  1  0  0  0  0
 17 35  1  0  0  0  0
M  END
> <PUBCHEM_COMPOUND_CID>
3671

> <PUBCHEM_CONFORMER_RMSD>
0.6

> <PUBCHEM_CONFORMER_DIVERSEORDER>
4
13
10
8
3
9
7
11
12
6
5
1
2

> <PUBCHEM_MMFF94_PARTIAL_CHARGES>
17
1 -0.57
12 -0.11
15 -0.18
16 -0.15
17 -0.15
2 0.6
26 0.15
3 -0.71
33 0.15
34 0.15
35 0.15
4 -0.09
5 0.18
6 0.11
7 -0.2
8 0.06
9 0.6

> <PUBCHEM_EFFECTIVE_ROTOR_COUNT>
3

> <PUBCHEM_PHARMACOPHORE_FEATURES>
6
1 1 acceptor
1 3 acceptor
3 5 10 11 hydrophobe
3 8 13 14 hydrophobe
5 2 3 4 6 7 rings
6 2 7 12 15 16 17 rings

> <PUBCHEM_HEAVY_ATOM_COUNT>
17

> <PUBCHEM_ATOM_DEF_STEREO_COUNT>
0

> <PUBCHEM_ATOM_UDEF_STEREO_COUNT>
0

> <PUBCHEM_BOND_DEF_STEREO_COUNT>
0

> <PUBCHEM_BOND_UDEF_STEREO_COUNT>
0

> <PUBCHEM_ISOTOPIC_ATOM_COUNT>
0

> <PUBCHEM_COMPONENT_COUNT>
1

> <PUBCHEM_CACTVS_TAUTO_COUNT>
2

> <PUBCHEM_CONFORMER_ID>
00000E5700000004

> <PUBCHEM_MMFF94_ENERGY>
36.4147

> <PUBCHEM_FEATURE_SELFOVERLAP>
30.555

> <PUBCHEM_SHAPE_FINGERPRINT>
1 1 18412263960324860324
10967382 1 18337956692666661845
11578080 2 16880181209761426494
12553582 1 17689161110682099235
13083527 12 18120339212604606355
13140716 1 18266462190258047553
14648413 74 18337393747176961051
14790565 3 16827858587017714676
15042514 8 17544756093765148426
15490181 7 18340486784775697039
15669948 3 17400358344149308764
16945 1 18410294726683859335
20510252 161 17836936967977115017
20559304 39 18338797810429732457
20600515 1 17469871191528279970
20645476 183 17900829567208322060
20905425 154 18123755257755677692
21029758 11 17834667206604676037
21041028 32 17836383552977814777
21501502 16 18338238142237474605
21524375 3 18196932390479232179
21731228 192 18195523920500604512
2334 1 17906738351137789765
23402539 116 17407947155939337847
23419403 2 17537682570586247412
23557571 272 17333080928764351214
23558518 356 17977940512571856494
23598294 1 17326328230524740056
2748010 2 18050018984071088583
305870 269 18338505434763045928
3071541 236 17615674572117982738
3071541 250 18124327007917798647
3091708 16 9330331969664403578
352729 6 18121218950544199683
43471831 8 18264481957026628867
458136 41 18194990597511250025
58807428 26 18266729367209716688
5902787 121 18045782278207289307
6138700 20 18338806620267824670
7364860 26 18342174431944702843
81228 2 17259341601061888362

> <PUBCHEM_SHAPE_MULTIPOLES>
334.02
4.61
4.37
0.99
3.92
2.61
-0.11
-2.03
-0.22
-3.8
-0.12
-0.75
0.03
0.33

> <PUBCHEM_SHAPE_SELFOVERLAP>
702.009

> <PUBCHEM_SHAPE_VOLUME>
192.2

> <PUBCHEM_COORDINATE_TYPE>
2
5
10

$$$$
