# Supplementary material for: Screening potential anti-osteoarthritis compounds using molecular docking based on MAPK and NFκB pathways and validating their anti-osteoarthritis effect
Source: PLoS One. 2025 Mar 25;20(3):e0319686. doi: 10.1371/journal.pone.0319686 (PMC11936181; doi:10.1371/journal.pone.0319686)
Supplement: S2 Structure — (ZIP) [file pone.0319686.s002.zip › Proteins and compounds/compound/Isosinensetin.sdf]

632135
  -OEChem-04032321193D

 47 49  0     0  0  0  0  0  0999 V2000
   -0.2094    0.2758    0.1578 O   0  0  0  0  0  0  0  0  0  0  0  0
   -1.5946    2.6024    0.2792 O   0  0  0  0  0  0  0  0  0  0  0  0
   -4.4067   -2.1346   -0.1020 O   0  0  0  0  0  0  0  0  0  0  0  0
   -4.3598    2.5976    0.2099 O   0  0  0  0  0  0  0  0  0  0  0  0
   -2.0740   -3.3358   -0.1215 O   0  0  0  0  0  0  0  0  0  0  0  0
    4.4954    1.7308   -0.8405 O   0  0  0  0  0  0  0  0  0  0  0  0
    6.0956   -0.2355    0.2990 O   0  0  0  0  0  0  0  0  0  0  0  0
   -2.2804   -0.9863    0.0238 C   0  0  0  0  0  0  0  0  0  0  0  0
   -1.5794    0.2146    0.1200 C   0  0  0  0  0  0  0  0  0  0  0  0
    0.5069   -0.9095    0.0889 C   0  0  0  0  0  0  0  0  0  0  0  0
   -2.2727    1.4235    0.1832 C   0  0  0  0  0  0  0  0  0  0  0  0
   -3.6768   -0.9884   -0.0103 C   0  0  0  0  0  0  0  0  0  0  0  0
   -1.5242   -2.2462   -0.0396 C   0  0  0  0  0  0  0  0  0  0  0  0
    1.9716   -0.7292    0.1426 C   0  0  0  0  0  0  0  0  0  0  0  0
   -0.0527   -2.1266    0.0013 C   0  0  0  0  0  0  0  0  0  0  0  0
   -3.6675    1.4257    0.1492 C   0  0  0  0  0  0  0  0  0  0  0  0
   -4.3677    0.2222    0.0526 C   0  0  0  0  0  0  0  0  0  0  0  0
    2.5565    0.4277   -0.3787 C   0  0  0  0  0  0  0  0  0  0  0  0
    2.7794   -1.7156    0.7141 C   0  0  0  0  0  0  0  0  0  0  0  0
    3.9401    0.5970   -0.3287 C   0  0  0  0  0  0  0  0  0  0  0  0
    4.7433   -0.3900    0.2429 C   0  0  0  0  0  0  0  0  0  0  0  0
    4.1629   -1.5463    0.7642 C   0  0  0  0  0  0  0  0  0  0  0  0
   -1.2405    3.2465   -0.9424 C   0  0  0  0  0  0  0  0  0  0  0  0
   -4.7234   -2.5984   -1.4132 C   0  0  0  0  0  0  0  0  0  0  0  0
   -4.7200    3.0710    1.5061 C   0  0  0  0  0  0  0  0  0  0  0  0
    4.8706    1.7047   -2.2163 C   0  0  0  0  0  0  0  0  0  0  0  0
    6.6274    0.4031    1.4582 C   0  0  0  0  0  0  0  0  0  0  0  0
    0.5095   -3.0507   -0.0649 H   0  0  0  0  0  0  0  0  0  0  0  0
   -5.4549    0.2297    0.0270 H   0  0  0  0  0  0  0  0  0  0  0  0
    1.9484    1.2059   -0.8350 H   0  0  0  0  0  0  0  0  0  0  0  0
    2.3646   -2.6203    1.1506 H   0  0  0  0  0  0  0  0  0  0  0  0
    4.7826   -2.3171    1.2146 H   0  0  0  0  0  0  0  0  0  0  0  0
   -2.1364    3.5047   -1.5156 H   0  0  0  0  0  0  0  0  0  0  0  0
   -0.5841    2.6063   -1.5403 H   0  0  0  0  0  0  0  0  0  0  0  0
   -0.7033    4.1676   -0.7004 H   0  0  0  0  0  0  0  0  0  0  0  0
   -5.4959   -1.9621   -1.8561 H   0  0  0  0  0  0  0  0  0  0  0  0
   -5.1138   -3.6166   -1.3317 H   0  0  0  0  0  0  0  0  0  0  0  0
   -3.8400   -2.6117   -2.0596 H   0  0  0  0  0  0  0  0  0  0  0  0
   -5.3780    2.3537    2.0068 H   0  0  0  0  0  0  0  0  0  0  0  0
   -5.2575    4.0158    1.3885 H   0  0  0  0  0  0  0  0  0  0  0  0
   -3.8270    3.2496    2.1133 H   0  0  0  0  0  0  0  0  0  0  0  0
    3.9941    1.5341   -2.8494 H   0  0  0  0  0  0  0  0  0  0  0  0
    5.6214    0.9290   -2.3965 H   0  0  0  0  0  0  0  0  0  0  0  0
    5.3029    2.6759   -2.4719 H   0  0  0  0  0  0  0  0  0  0  0  0
    6.3935   -0.1768    2.3566 H   0  0  0  0  0  0  0  0  0  0  0  0
    6.2330    1.4196    1.5535 H   0  0  0  0  0  0  0  0  0  0  0  0
    7.7141    0.4584    1.3506 H   0  0  0  0  0  0  0  0  0  0  0  0
  1  9  1  0  0  0  0
  1 10  1  0  0  0  0
  2 11  1  0  0  0  0
  2 23  1  0  0  0  0
  3 12  1  0  0  0  0
  3 24  1  0  0  0  0
  4 16  1  0  0  0  0
  4 25  1  0  0  0  0
  5 13  2  0  0  0  0
  6 20  1  0  0  0  0
  6 26  1  0  0  0  0
  7 21  1  0  0  0  0
  7 27  1  0  0  0  0
  8  9  2  0  0  0  0
  8 12  1  0  0  0  0
  8 13  1  0  0  0  0
  9 11  1  0  0  0  0
 10 14  1  0  0  0  0
 10 15  2  0  0  0  0
 11 16  2  0  0  0  0
 12 17  2  0  0  0  0
 13 15  1  0  0  0  0
 14 18  2  0  0  0  0
 14 19  1  0  0  0  0
 15 28  1  0  0  0  0
 16 17  1  0  0  0  0
 17 29  1  0  0  0  0
 18 20  1  0  0  0  0
 18 30  1  0  0  0  0
 19 22  2  0  0  0  0
 19 31  1  0  0  0  0
 20 21  2  0  0  0  0
 21 22  1  0  0  0  0
 22 32  1  0  0  0  0
 23 33  1  0  0  0  0
 23 34  1  0  0  0  0
 23 35  1  0  0  0  0
 24 36  1  0  0  0  0
 24 37  1  0  0  0  0
 24 38  1  0  0  0  0
 25 39  1  0  0  0  0
 25 40  1  0  0  0  0
 25 41  1  0  0  0  0
 26 42  1  0  0  0  0
 26 43  1  0  0  0  0
 26 44  1  0  0  0  0
 27 45  1  0  0  0  0
 27 46  1  0  0  0  0
 27 47  1  0  0  0  0
M  END
> <PUBCHEM_COMPOUND_CID>
632135

> <PUBCHEM_CONFORMER_RMSD>
0.8

> <PUBCHEM_CONFORMER_DIVERSEORDER>
4
13
5
7
8
6
12
10
11
2
3
9
1

> <PUBCHEM_MMFF94_PARTIAL_CHARGES>
32
1 -0.16
10 0.05
11 0.08
12 0.08
13 0.47
14 0.03
15 -0.14
16 0.08
17 -0.15
18 -0.15
19 -0.15
2 -0.36
20 0.08
21 0.08
22 -0.15
23 0.28
24 0.28
25 0.28
26 0.28
27 0.28
28 0.15
29 0.15
3 -0.36
30 0.15
31 0.15
32 0.15
4 -0.36
5 -0.57
6 -0.36
7 -0.36
8 0.09
9 0.08

> <PUBCHEM_EFFECTIVE_ROTOR_COUNT>
6

> <PUBCHEM_PHARMACOPHORE_FEATURES>
10
1 1 acceptor
1 2 acceptor
1 3 acceptor
1 4 acceptor
1 5 acceptor
1 6 acceptor
1 7 acceptor
6 1 8 9 10 13 15 rings
6 14 18 19 20 21 22 rings
6 8 9 11 12 16 17 rings

> <PUBCHEM_HEAVY_ATOM_COUNT>
27

> <PUBCHEM_ATOM_DEF_STEREO_COUNT>
0

> <PUBCHEM_ATOM_UDEF_STEREO_COUNT>
0

> <PUBCHEM_BOND_DEF_STEREO_COUNT>
0

> <PUBCHEM_BOND_UDEF_STEREO_COUNT>
0

> <PUBCHEM_ISOTOPIC_ATOM_COUNT>
0

> <PUBCHEM_COMPONENT_COUNT>
1

> <PUBCHEM_CACTVS_TAUTO_COUNT>
1

> <PUBCHEM_CONFORMER_ID>
0009A54700000004

> <PUBCHEM_MMFF94_ENERGY>
135.1295

> <PUBCHEM_FEATURE_SELFOVERLAP>
50.806

> <PUBCHEM_SHAPE_FINGERPRINT>
10411042 1 18052533572177042263
10493431 412 18198349459995899705
10595046 47 18409728504102748834
10670039 82 18334870437169836284
10871710 139 18410016554916775183
12107183 9 18048308947517403882
12166972 35 17604706810555815167
12236239 1 18333445452836102674
12390115 104 18129679503910763897
12616971 3 17821733814683928556
12788726 201 18341054133050247871
13140716 1 17978239580030173331
14068700 675 18200301260701833943
14117953 113 18118403947232339245
14739800 52 18122061173016796308
14790565 3 18196945366177742809
14840074 17 17895776027036296261
14910302 57 17774736324057717430
15196674 1 18410854330821093746
16087824 20 18342735188852702901
16992727 255 18192127362633793501
18681886 176 18341045298972205858
20715895 44 17973719178158639461
21236236 1 18341890788458108547
21267235 1 18336833081825056770
23227448 37 18338796702518366701
23402539 116 18412819209639628159
23557571 272 18202005447304846526
23559900 14 18270667770594475928
25147074 1 18186521029825736516
283562 15 18412820296910321859
38570 142 17533813527139983052
4214541 1 18410291393842102154
474 4 17386573595489401134
5104073 3 18335981969804698306
6058803 2 18261669363723962618
6700243 42 17699600183076597726
67856867 119 18261107521993072064
7064713 232 18339081493014936564
7808743 9 18341047402720165057
9709674 26 18411424990225571694
9981440 41 18408325466941532131

> <PUBCHEM_SHAPE_MULTIPOLES>
514.56
13.48
3.63
1.17
13.61
0.78
-0.31
2.81
1.24
-5.13
-0.35
0.93
0.56
-2.82

> <PUBCHEM_SHAPE_SELFOVERLAP>
1116.651

> <PUBCHEM_SHAPE_VOLUME>
282.4

> <PUBCHEM_COORDINATE_TYPE>
2
5
10

$$$$
