# Supplementary material for: Screening potential anti-osteoarthritis compounds using molecular docking based on MAPK and NFκB pathways and validating their anti-osteoarthritis effect
Source: PLoS One. 2025 Mar 25;20(3):e0319686. doi: 10.1371/journal.pone.0319686 (PMC11936181; doi:10.1371/journal.pone.0319686)
Supplement: S2 Structure — (ZIP) [file pone.0319686.s002.zip › Proteins and compounds/compound/KAN0438757.sdf]

71586631
  -OEChem-04022318253D

 49 51  0     0  0  0  0  0  0999 V2000
   -3.6432    1.0867    1.2969 S   0  0  0  0  0  0  0  0  0  0  0  0
    0.8200   -5.5642    1.2031 F   0  0  0  0  0  0  0  0  0  0  0  0
   -5.0893    1.2283    1.1737 O   0  0  0  0  0  0  0  0  0  0  0  0
   -3.0797    0.7428    2.5966 O   0  0  0  0  0  0  0  0  0  0  0  0
    0.9869   -0.8287   -1.5752 O   0  0  0  0  0  0  0  0  0  0  0  0
    0.7729    3.0410   -2.3667 O   0  0  0  0  0  0  0  0  0  0  0  0
    3.3137    1.5800    0.4932 O   0  0  0  0  0  0  0  0  0  0  0  0
    3.2432    3.1531   -1.1858 O   0  0  0  0  0  0  0  0  0  0  0  0
    4.6276   -0.8024    1.0941 O   0  0  0  0  0  0  0  0  0  0  0  0
   -2.9128    2.5352    0.7163 N   0  0  0  0  0  0  0  0  0  0  0  0
   -3.1231   -0.1035    0.1301 C   0  0  0  0  0  0  0  0  0  0  0  0
   -1.5202   -1.7573   -0.6002 C   0  0  0  0  0  0  0  0  0  0  0  0
   -1.9352   -0.8063    0.3320 C   0  0  0  0  0  0  0  0  0  0  0  0
   -0.2885   -2.4871   -0.3910 C   0  0  0  0  0  0  0  0  0  0  0  0
   -1.5004    2.5191    0.4453 C   0  0  0  0  0  0  0  0  0  0  0  0
   -3.8963   -0.3520   -1.0042 C   0  0  0  0  0  0  0  0  0  0  0  0
   -2.2934   -2.0058   -1.7345 C   0  0  0  0  0  0  0  0  0  0  0  0
   -3.4814   -1.3034   -1.9363 C   0  0  0  0  0  0  0  0  0  0  0  0
   -1.0334    2.7912   -0.8406 C   0  0  0  0  0  0  0  0  0  0  0  0
   -0.5976    2.2297    1.4686 C   0  0  0  0  0  0  0  0  0  0  0  0
    0.9234   -2.0022   -0.8834 C   0  0  0  0  0  0  0  0  0  0  0  0
    1.2393    2.4846   -0.0801 C   0  0  0  0  0  0  0  0  0  0  0  0
   -0.3234   -3.6904    0.3137 C   0  0  0  0  0  0  0  0  0  0  0  0
    0.3364    2.7740   -1.1034 C   0  0  0  0  0  0  0  0  0  0  0  0
    0.7722    2.2122    1.2058 C   0  0  0  0  0  0  0  0  0  0  0  0
    2.1000   -2.7209   -0.6712 C   0  0  0  0  0  0  0  0  0  0  0  0
    0.8532   -4.4088    0.5261 C   0  0  0  0  0  0  0  0  0  0  0  0
    2.0650   -3.9241    0.0337 C   0  0  0  0  0  0  0  0  0  0  0  0
    2.6733    2.4621   -0.3325 C   0  0  0  0  0  0  0  0  0  0  0  0
    4.7328    1.4675    0.3410 C   0  0  0  0  0  0  0  0  0  0  0  0
    5.2580    0.4497    1.3350 C   0  0  0  0  0  0  0  0  0  0  0  0
   -1.3309   -0.6263    1.2178 H   0  0  0  0  0  0  0  0  0  0  0  0
   -3.4717    3.0853    0.0509 H   0  0  0  0  0  0  0  0  0  0  0  0
   -4.8209    0.1883   -1.1863 H   0  0  0  0  0  0  0  0  0  0  0  0
   -1.9842   -2.7433   -2.4714 H   0  0  0  0  0  0  0  0  0  0  0  0
   -4.0823   -1.4955   -2.8203 H   0  0  0  0  0  0  0  0  0  0  0  0
   -1.7337    3.0146   -1.6420 H   0  0  0  0  0  0  0  0  0  0  0  0
   -0.9317    2.0452    2.4847 H   0  0  0  0  0  0  0  0  0  0  0  0
   -1.2586   -4.0838    0.7052 H   0  0  0  0  0  0  0  0  0  0  0  0
    1.4505    2.0019    2.0286 H   0  0  0  0  0  0  0  0  0  0  0  0
    3.0511   -2.3558   -1.0494 H   0  0  0  0  0  0  0  0  0  0  0  0
    2.9809   -4.4835    0.1995 H   0  0  0  0  0  0  0  0  0  0  0  0
    1.9111   -0.6527   -1.8215 H   0  0  0  0  0  0  0  0  0  0  0  0
    1.7358    2.9372   -2.4253 H   0  0  0  0  0  0  0  0  0  0  0  0
    4.9456    1.1325   -0.6807 H   0  0  0  0  0  0  0  0  0  0  0  0
    5.2009    2.4419    0.5170 H   0  0  0  0  0  0  0  0  0  0  0  0
    5.0164    0.7527    2.3586 H   0  0  0  0  0  0  0  0  0  0  0  0
    6.3404    0.3290    1.2344 H   0  0  0  0  0  0  0  0  0  0  0  0
    4.9817   -1.4304    1.7466 H   0  0  0  0  0  0  0  0  0  0  0  0
  1  3  2  0  0  0  0
  1  4  2  0  0  0  0
  1 10  1  0  0  0  0
  1 11  1  0  0  0  0
  2 27  1  0  0  0  0
  5 21  1  0  0  0  0
  5 43  1  0  0  0  0
  6 24  1  0  0  0  0
  6 44  1  0  0  0  0
  7 29  1  0  0  0  0
  7 30  1  0  0  0  0
  8 29  2  0  0  0  0
  9 31  1  0  0  0  0
  9 49  1  0  0  0  0
 10 15  1  0  0  0  0
 10 33  1  0  0  0  0
 11 13  1  0  0  0  0
 11 16  2  0  0  0  0
 12 13  2  0  0  0  0
 12 14  1  0  0  0  0
 12 17  1  0  0  0  0
 13 32  1  0  0  0  0
 14 21  2  0  0  0  0
 14 23  1  0  0  0  0
 15 19  2  0  0  0  0
 15 20  1  0  0  0  0
 16 18  1  0  0  0  0
 16 34  1  0  0  0  0
 17 18  2  0  0  0  0
 17 35  1  0  0  0  0
 18 36  1  0  0  0  0
 19 24  1  0  0  0  0
 19 37  1  0  0  0  0
 20 25  2  0  0  0  0
 20 38  1  0  0  0  0
 21 26  1  0  0  0  0
 22 24  2  0  0  0  0
 22 25  1  0  0  0  0
 22 29  1  0  0  0  0
 23 27  2  0  0  0  0
 23 39  1  0  0  0  0
 25 40  1  0  0  0  0
 26 28  2  0  0  0  0
 26 41  1  0  0  0  0
 27 28  1  0  0  0  0
 28 42  1  0  0  0  0
 30 31  1  0  0  0  0
 30 45  1  0  0  0  0
 30 46  1  0  0  0  0
 31 47  1  0  0  0  0
 31 48  1  0  0  0  0
M  END
> <PUBCHEM_COMPOUND_CID>
71586631

> <PUBCHEM_CONFORMER_RMSD>
1

> <PUBCHEM_CONFORMER_DIVERSEORDER>
1
108
49
89
161
96
18
153
15
143
10
115
156
149
110
191
28
17
29
166
12
158
146
68
44
189
30
204
46
83
137
163
76
135
180
35
77
132
103
190
51
200
4
176
195
177
168
2
48
23
169
162
31
193
64
113
155
19
197
27
136
69
62
59
201
79
106
22
187
38
148
63
26
167
80
125
34
67
100
159
121
21
119
9
173
138
105
82
87
130
192
7
196
175
43
154
70
5
194
14
92
127
124
150
107
60
16
181
6
40
95
65
114
37
73
133
94
11
182
184
33
112
25
36
8
71
141
178
199
142
47
116
102
179
78
81
55
140
88
85
157
123
20
122
164
66
75
57
24
131
170
13
183
203
72
118
165
3
97
86
202
32
160
58
93
53
134
139
39
145
126
109
41
186
151
111
45
152
84
188
42
198
185
54
52
147
74
171
61
172
56
99
128
90
117
174
50
101
129
104
98
91
144
120

> <PUBCHEM_MMFF94_PARTIAL_CHARGES>
43
1 1.45
10 -0.76
11 -0.01
13 -0.15
15 0.2
16 -0.15
17 -0.15
18 -0.15
19 -0.15
2 -0.19
20 -0.15
21 0.08
22 0.09
23 -0.15
24 0.08
25 -0.15
26 -0.15
27 0.19
28 -0.15
29 0.63
3 -0.65
30 0.28
31 0.28
32 0.15
33 0.42
34 0.15
35 0.15
36 0.15
37 0.15
38 0.15
39 0.15
4 -0.65
40 0.15
41 0.15
42 0.15
43 0.45
44 0.45
49 0.4
5 -0.53
6 -0.53
7 -0.43
8 -0.57
9 -0.68

> <PUBCHEM_EFFECTIVE_ROTOR_COUNT>
8

> <PUBCHEM_PHARMACOPHORE_FEATURES>
11
1 10 donor
1 3 acceptor
1 4 acceptor
1 5 donor
1 6 donor
1 8 acceptor
1 9 acceptor
1 9 donor
6 11 12 13 16 17 18 rings
6 14 21 23 26 27 28 rings
6 15 19 20 22 24 25 rings

> <PUBCHEM_HEAVY_ATOM_COUNT>
31

> <PUBCHEM_ATOM_DEF_STEREO_COUNT>
0

> <PUBCHEM_ATOM_UDEF_STEREO_COUNT>
0

> <PUBCHEM_BOND_DEF_STEREO_COUNT>
0

> <PUBCHEM_BOND_UDEF_STEREO_COUNT>
0

> <PUBCHEM_ISOTOPIC_ATOM_COUNT>
0

> <PUBCHEM_COMPONENT_COUNT>
1

> <PUBCHEM_CACTVS_TAUTO_COUNT>
36

> <PUBCHEM_CONFORMER_ID>
0444534700000001

> <PUBCHEM_MMFF94_ENERGY>
81.19

> <PUBCHEM_FEATURE_SELFOVERLAP>
55.842

> <PUBCHEM_SHAPE_FINGERPRINT>
11513181 2 17917997165881819678
12156800 1 16972445739989476636
12422481 6 18337677399338659505
12788726 201 17697328669473532605
13122387 1 16826155434810190958
13140716 1 18340208586843001203
14114207 22 18264473002088349861
14840074 17 18334298677874792168
15420108 30 17988640749258694407
16067690 210 15625660497110082898
16120349 306 18342447162674013208
20764821 26 18120959414223903619
3027735 51 18268407131711897109
437795 70 17914920659855312102
469060 322 18262226738387145724
5265222 85 18338811116503231452
57527585 103 17905626740566737447
66674814 147 18193538172520517726

> <PUBCHEM_SHAPE_MULTIPOLES>
588.48
7.64
6.4
1.8
3.91
6.65
0.09
-3.32
-2.14
2.78
-0.39
-0.9
-0.63
-1.95

> <PUBCHEM_SHAPE_SELFOVERLAP>
1265.193

> <PUBCHEM_SHAPE_VOLUME>
327.8

> <PUBCHEM_COORDINATE_TYPE>
2
5
10

$$$$
