# Supplementary material for: Screening potential anti-osteoarthritis compounds using molecular docking based on MAPK and NFκB pathways and validating their anti-osteoarthritis effect
Source: PLoS One. 2025 Mar 25;20(3):e0319686. doi: 10.1371/journal.pone.0319686 (PMC11936181; doi:10.1371/journal.pone.0319686)
Supplement: S2 Structure — (ZIP) [file pone.0319686.s002.zip › Proteins and compounds/compound/lithospermic acid.sdf]

6441498
  -OEChem-04022319443D

 61 64  0     1  0  0  0  0  0999 V2000
    4.0976   -1.1272   -0.3137 O   0  0  0  0  0  0  0  0  0  0  0  0
    0.3149    0.6906   -2.0160 O   0  0  0  0  0  0  0  0  0  0  0  0
    5.2140   -3.6716    0.3458 O   0  0  0  0  0  0  0  0  0  0  0  0
    1.0977   -1.2219   -2.9780 O   0  0  0  0  0  0  0  0  0  0  0  0
    3.2096    4.7364   -0.2203 O   0  0  0  0  0  0  0  0  0  0  0  0
   -3.1057   -1.1797    0.7459 O   0  0  0  0  0  0  0  0  0  0  0  0
    3.8297    4.4485    2.4740 O   0  0  0  0  0  0  0  0  0  0  0  0
   -3.1361   -2.7260   -0.9704 O   0  0  0  0  0  0  0  0  0  0  0  0
   -6.5707   -1.9197    1.3520 O   0  0  0  0  0  0  0  0  0  0  0  0
   -4.6567   -2.8076    2.1893 O   0  0  0  0  0  0  0  0  0  0  0  0
   -0.9571    3.3298    0.3563 O   0  0  0  0  0  0  0  0  0  0  0  0
   -2.1035    4.3727   -1.9514 O   0  0  0  0  0  0  0  0  0  0  0  0
    1.7217   -0.6623   -0.7141 C   0  0  2  0  0  0  0  0  0  0  0  0
    3.1656   -0.1137   -0.7838 C   0  0  1  0  0  0  0  0  0  0  0  0
    2.0008   -2.0898   -0.4203 C   0  0  0  0  0  0  0  0  0  0  0  0
    3.3556   -2.2717   -0.1992 C   0  0  0  0  0  0  0  0  0  0  0  0
    3.3409    1.0952    0.0750 C   0  0  0  0  0  0  0  0  0  0  0  0
    1.1205   -3.1547   -0.3167 C   0  0  0  0  0  0  0  0  0  0  0  0
    1.0304   -0.4605   -2.0245 C   0  0  0  0  0  0  0  0  0  0  0  0
    3.8854   -3.5065    0.1263 C   0  0  0  0  0  0  0  0  0  0  0  0
    1.6343   -4.4136    0.0046 C   0  0  0  0  0  0  0  0  0  0  0  0
    3.1932    2.3687   -0.4745 C   0  0  0  0  0  0  0  0  0  0  0  0
    3.6521    0.9508    1.4270 C   0  0  0  0  0  0  0  0  0  0  0  0
    3.0094   -4.5883    0.2248 C   0  0  0  0  0  0  0  0  0  0  0  0
   -0.3117   -2.9973   -0.5119 C   0  0  0  0  0  0  0  0  0  0  0  0
    3.3566    3.4980    0.3279 C   0  0  0  0  0  0  0  0  0  0  0  0
    3.8157    2.0800    2.2294 C   0  0  0  0  0  0  0  0  0  0  0  0
    3.6678    3.3536    1.6799 C   0  0  0  0  0  0  0  0  0  0  0  0
   -1.1090   -2.1641    0.1935 C   0  0  0  0  0  0  0  0  0  0  0  0
   -4.5146   -0.9724    0.5993 C   0  0  2  0  0  0  0  0  0  0  0  0
   -4.8520    0.4462    1.0633 C   0  0  0  0  0  0  0  0  0  0  0  0
   -2.5563   -2.0853   -0.1080 C   0  0  0  0  0  0  0  0  0  0  0  0
   -4.1163    1.4934    0.2619 C   0  0  0  0  0  0  0  0  0  0  0  0
   -2.8616    1.9374    0.6793 C   0  0  0  0  0  0  0  0  0  0  0  0
   -5.2194   -2.0008    1.4607 C   0  0  0  0  0  0  0  0  0  0  0  0
   -4.6916    2.0168   -0.8961 C   0  0  0  0  0  0  0  0  0  0  0  0
   -2.1819    2.9045   -0.0614 C   0  0  0  0  0  0  0  0  0  0  0  0
   -4.0120    2.9841   -1.6366 C   0  0  0  0  0  0  0  0  0  0  0  0
   -2.7572    3.4279   -1.2193 C   0  0  0  0  0  0  0  0  0  0  0  0
    1.1353   -0.2224    0.1009 H   0  0  0  0  0  0  0  0  0  0  0  0
    3.4687    0.1182   -1.8143 H   0  0  0  0  0  0  0  0  0  0  0  0
    0.9764   -5.2753    0.0961 H   0  0  0  0  0  0  0  0  0  0  0  0
    2.9483    2.4801   -1.5282 H   0  0  0  0  0  0  0  0  0  0  0  0
    3.7590   -0.0273    1.8874 H   0  0  0  0  0  0  0  0  0  0  0  0
    3.3808   -5.5784    0.4772 H   0  0  0  0  0  0  0  0  0  0  0  0
   -0.7375   -3.6336   -1.2845 H   0  0  0  0  0  0  0  0  0  0  0  0
    4.0548    1.9533    3.2819 H   0  0  0  0  0  0  0  0  0  0  0  0
   -0.1476    0.8415   -2.8678 H   0  0  0  0  0  0  0  0  0  0  0  0
    5.3840   -4.6051    0.5601 H   0  0  0  0  0  0  0  0  0  0  0  0
   -0.7151   -1.5374    0.9870 H   0  0  0  0  0  0  0  0  0  0  0  0
   -4.8227   -1.1108   -0.4448 H   0  0  0  0  0  0  0  0  0  0  0  0
   -4.5920    0.5674    2.1238 H   0  0  0  0  0  0  0  0  0  0  0  0
   -5.9322    0.6296    1.0015 H   0  0  0  0  0  0  0  0  0  0  0  0
    2.9947    4.6420   -1.1642 H   0  0  0  0  0  0  0  0  0  0  0  0
    4.0411    4.1561    3.3773 H   0  0  0  0  0  0  0  0  0  0  0  0
   -2.4133    1.5296    1.5822 H   0  0  0  0  0  0  0  0  0  0  0  0
   -5.6677    1.6771   -1.2321 H   0  0  0  0  0  0  0  0  0  0  0  0
   -4.4715    3.3829   -2.5370 H   0  0  0  0  0  0  0  0  0  0  0  0
   -7.0235   -2.5808    1.9179 H   0  0  0  0  0  0  0  0  0  0  0  0
   -0.7147    2.8522    1.1682 H   0  0  0  0  0  0  0  0  0  0  0  0
   -2.6523    4.6161   -2.7166 H   0  0  0  0  0  0  0  0  0  0  0  0
  1 14  1  0  0  0  0
  1 16  1  0  0  0  0
  2 19  1  0  0  0  0
  2 48  1  0  0  0  0
  3 20  1  0  0  0  0
  3 49  1  0  0  0  0
  4 19  2  0  0  0  0
  5 26  1  0  0  0  0
  5 54  1  0  0  0  0
  6 30  1  0  0  0  0
  6 32  1  0  0  0  0
  7 28  1  0  0  0  0
  7 55  1  0  0  0  0
  8 32  2  0  0  0  0
  9 35  1  0  0  0  0
  9 59  1  0  0  0  0
 10 35  2  0  0  0  0
 11 37  1  0  0  0  0
 11 60  1  0  0  0  0
 12 39  1  0  0  0  0
 12 61  1  0  0  0  0
 13 14  1  0  0  0  0
 13 15  1  0  0  0  0
 13 19  1  0  0  0  0
 13 40  1  0  0  0  0
 14 17  1  0  0  0  0
 14 41  1  0  0  0  0
 15 16  1  0  0  0  0
 15 18  2  0  0  0  0
 16 20  2  0  0  0  0
 17 22  2  0  0  0  0
 17 23  1  0  0  0  0
 18 21  1  0  0  0  0
 18 25  1  0  0  0  0
 20 24  1  0  0  0  0
 21 24  2  0  0  0  0
 21 42  1  0  0  0  0
 22 26  1  0  0  0  0
 22 43  1  0  0  0  0
 23 27  2  0  0  0  0
 23 44  1  0  0  0  0
 24 45  1  0  0  0  0
 25 29  2  0  0  0  0
 25 46  1  0  0  0  0
 26 28  2  0  0  0  0
 27 28  1  0  0  0  0
 27 47  1  0  0  0  0
 29 32  1  0  0  0  0
 29 50  1  0  0  0  0
 30 31  1  0  0  0  0
 30 35  1  0  0  0  0
 30 51  1  0  0  0  0
 31 33  1  0  0  0  0
 31 52  1  0  0  0  0
 31 53  1  0  0  0  0
 33 34  2  0  0  0  0
 33 36  1  0  0  0  0
 34 37  1  0  0  0  0
 34 56  1  0  0  0  0
 36 38  2  0  0  0  0
 36 57  1  0  0  0  0
 37 39  2  0  0  0  0
 38 39  1  0  0  0  0
 38 58  1  0  0  0  0
M  END
> <PUBCHEM_COMPOUND_CID>
6441498

> <PUBCHEM_CONFORMER_RMSD>
1

> <PUBCHEM_CONFORMER_DIVERSEORDER>
1
108
128
114
51
131
103
156
96
141
72
69
60
46
70
74
147
160
124
142
129
6
25
41
104
42
15
152
73
130
62
113
90
105
44
121
61
33
77
99
106
19
122
127
39
45
83
35
32
94
21
125
27
115
148
71
112
146
157
140
75
111
36
55
120
26
107
38
97
91
80
58
123
43
63
134
155
24
34
98
9
8
28
154
40
53
66
89
109
20
13
31
102
29
4
79
54
2
84
145
78
92
117
151
3
64
11
52
133
67
7
100
137
12
65
87
81
23
56
48
14
76
18
110
150
30
93
144
101
68
136
116
57
16
10
138
149
5
17
49
139
158
22
132
118
143
88
95
119
126
47
37
153
85
86
59
50
135
82
159

> <PUBCHEM_MMFF94_PARTIAL_CHARGES>
56
1 -0.36
10 -0.57
11 -0.53
12 -0.53
13 0.2
14 0.42
15 -0.14
16 0.08
17 -0.14
18 0.03
19 0.66
2 -0.65
20 0.08
21 -0.15
22 -0.15
23 -0.15
24 -0.15
25 -0.18
26 0.08
27 -0.15
28 0.08
29 -0.14
3 -0.53
30 0.34
31 0.14
32 0.71
33 -0.14
34 -0.15
35 0.66
36 -0.15
37 0.08
38 -0.15
39 0.08
4 -0.57
42 0.15
43 0.15
44 0.15
45 0.15
46 0.15
47 0.15
48 0.5
49 0.45
5 -0.53
50 0.15
54 0.45
55 0.45
56 0.15
57 0.15
58 0.15
59 0.5
6 -0.43
60 0.45
61 0.45
7 -0.53
8 -0.57
9 -0.65

> <PUBCHEM_EFFECTIVE_ROTOR_COUNT>
9.6

> <PUBCHEM_PHARMACOPHORE_FEATURES>
17
1 1 acceptor
1 10 acceptor
1 11 donor
1 12 donor
1 2 acceptor
1 3 donor
1 4 acceptor
1 5 donor
1 7 donor
1 8 acceptor
1 9 acceptor
3 2 4 19 anion
3 9 10 35 anion
5 1 13 14 15 16 rings
6 15 16 18 20 21 24 rings
6 17 22 23 26 27 28 rings
6 33 34 36 37 38 39 rings

> <PUBCHEM_HEAVY_ATOM_COUNT>
39

> <PUBCHEM_ATOM_DEF_STEREO_COUNT>
3

> <PUBCHEM_ATOM_UDEF_STEREO_COUNT>
0

> <PUBCHEM_BOND_DEF_STEREO_COUNT>
1

> <PUBCHEM_BOND_UDEF_STEREO_COUNT>
0

> <PUBCHEM_ISOTOPIC_ATOM_COUNT>
0

> <PUBCHEM_COMPONENT_COUNT>
1

> <PUBCHEM_CACTVS_TAUTO_COUNT>
900

> <PUBCHEM_CONFORMER_ID>
00624A1A00000001

> <PUBCHEM_MMFF94_ENERGY>
101.4049

> <PUBCHEM_FEATURE_SELFOVERLAP>
86.497

> <PUBCHEM_SHAPE_FINGERPRINT>
10290309 65 18339076115726503016
10439779 11 18123462774429530346
10842077 115 18119499133886199733
12128747 34 18191026711721747406
12925494 130 18267023843822896785
13561361 72 18336264647382742241
13583140 156 18268424646736093413
14725015 67 17972603182931183969
14950920 106 18129111043530496569
15351339 4 16462190671725683573
19246450 95 18051938599073446608
20764821 26 18342173388426301857
21315764 268 18410575063726676499
21703447 108 18335135380570121659
21792965 158 17548078642243470741
23559900 14 18263924345623026549
437795 96 18337095779162181161
463206 1 17764310539764739960
469060 322 18051678130380723229
5047190 48 18050003595235441560
5776283 40 18193017009095171276
6086070 43 18270956830536750630
6176135 31 18339637944762077937

> <PUBCHEM_SHAPE_MULTIPOLES>
732.17
11.85
7.57
1.92
9.86
2.38
0.12
-1.16
-4.6
-5.21
-1.1
0.24
1.1
4.8

> <PUBCHEM_SHAPE_SELFOVERLAP>
1611.779

> <PUBCHEM_SHAPE_VOLUME>
392

> <PUBCHEM_COORDINATE_TYPE>
2
5
10

$$$$
