# Supplementary material for: Screening potential anti-osteoarthritis compounds using molecular docking based on MAPK and NFκB pathways and validating their anti-osteoarthritis effect
Source: PLoS One. 2025 Mar 25;20(3):e0319686. doi: 10.1371/journal.pone.0319686 (PMC11936181; doi:10.1371/journal.pone.0319686)
Supplement: S2 Structure — (ZIP) [file pone.0319686.s002.zip › Proteins and compounds/compound/macluraxanthone B.sdf]

5353737
  -OEChem-04032318153D

 53 55  0     0  0  0  0  0  0999 V2000
    1.2644    0.7744    0.5197 O   0  0  0  0  0  0  0  0  0  0  0  0
   -3.4335    1.3849    0.7830 O   0  0  0  0  0  0  0  0  0  0  0  0
   -1.7572   -2.8993   -0.4455 O   0  0  0  0  0  0  0  0  0  0  0  0
    0.8467   -3.1487   -0.5653 O   0  0  0  0  0  0  0  0  0  0  0  0
    5.8191   -2.2177   -0.4063 O   0  0  0  0  0  0  0  0  0  0  0  0
    5.9858    0.4541    0.3349 O   0  0  0  0  0  0  0  0  0  0  0  0
   -3.9885   -1.2827    0.0496 C   0  0  0  0  0  0  0  0  0  0  0  0
   -2.5901   -0.7639    0.1667 C   0  0  0  0  0  0  0  0  0  0  0  0
   -1.0705    1.0552    0.6443 C   0  0  0  0  0  0  0  0  0  0  0  0
   -2.3720    0.5644    0.5331 C   0  0  0  0  0  0  0  0  0  0  0  0
   -1.5083   -1.6066   -0.0897 C   0  0  0  0  0  0  0  0  0  0  0  0
   -0.2068   -1.1105    0.0230 C   0  0  0  0  0  0  0  0  0  0  0  0
    0.0164    0.2166    0.3889 C   0  0  0  0  0  0  0  0  0  0  0  0
   -4.1083   -2.7716   -0.4236 C   0  0  0  0  0  0  0  0  0  0  0  0
   -4.6817   -1.2528    1.4505 C   0  0  0  0  0  0  0  0  0  0  0  0
   -4.7842   -0.4899   -1.0112 C   0  0  0  0  0  0  0  0  0  0  0  0
   -0.8480    2.4816    1.0380 C   0  0  0  0  0  0  0  0  0  0  0  0
    0.9533   -1.9752   -0.2411 C   0  0  0  0  0  0  0  0  0  0  0  0
    2.2810   -1.3590   -0.0957 C   0  0  0  0  0  0  0  0  0  0  0  0
    2.3597   -0.0174    0.2770 C   0  0  0  0  0  0  0  0  0  0  0  0
   -0.7875    3.4115   -0.1467 C   0  0  0  0  0  0  0  0  0  0  0  0
    3.4425   -2.1012   -0.3260 C   0  0  0  0  0  0  0  0  0  0  0  0
    3.6100    0.5876    0.4206 C   0  0  0  0  0  0  0  0  0  0  0  0
   -5.9051    0.2245   -0.8489 C   0  0  0  0  0  0  0  0  0  0  0  0
    0.2406    4.1868   -0.5414 C   0  0  0  0  0  0  0  0  0  0  0  0
    4.6886   -1.4911   -0.1809 C   0  0  0  0  0  0  0  0  0  0  0  0
    4.7725   -0.1493    0.1916 C   0  0  0  0  0  0  0  0  0  0  0  0
    0.2331    5.0946   -1.7384 C   0  0  0  0  0  0  0  0  0  0  0  0
    1.5278    4.2006    0.2398 C   0  0  0  0  0  0  0  0  0  0  0  0
   -3.7192   -2.9447   -1.4349 H   0  0  0  0  0  0  0  0  0  0  0  0
   -5.1746   -3.0342   -0.5052 H   0  0  0  0  0  0  0  0  0  0  0  0
   -3.7205   -3.4919    0.3071 H   0  0  0  0  0  0  0  0  0  0  0  0
   -4.8014   -0.2468    1.8625 H   0  0  0  0  0  0  0  0  0  0  0  0
   -5.6821   -1.7013    1.4104 H   0  0  0  0  0  0  0  0  0  0  0  0
   -4.0977   -1.8287    2.1794 H   0  0  0  0  0  0  0  0  0  0  0  0
   -4.3690   -0.5208   -2.0191 H   0  0  0  0  0  0  0  0  0  0  0  0
   -1.6417    2.8323    1.7101 H   0  0  0  0  0  0  0  0  0  0  0  0
    0.0312    2.5345    1.6836 H   0  0  0  0  0  0  0  0  0  0  0  0
   -1.6975    3.4562   -0.7445 H   0  0  0  0  0  0  0  0  0  0  0  0
   -3.2060    2.3071    0.5881 H   0  0  0  0  0  0  0  0  0  0  0  0
   -0.9294   -3.3799   -0.5970 H   0  0  0  0  0  0  0  0  0  0  0  0
    3.3834   -3.1469   -0.6165 H   0  0  0  0  0  0  0  0  0  0  0  0
    3.6724    1.6333    0.7123 H   0  0  0  0  0  0  0  0  0  0  0  0
   -6.3523    0.7335   -1.6965 H   0  0  0  0  0  0  0  0  0  0  0  0
   -6.4000    0.3235    0.1093 H   0  0  0  0  0  0  0  0  0  0  0  0
   -0.7172    5.0392   -2.2796 H   0  0  0  0  0  0  0  0  0  0  0  0
    0.3834    6.1347   -1.4318 H   0  0  0  0  0  0  0  0  0  0  0  0
    1.0308    4.8147   -2.4340 H   0  0  0  0  0  0  0  0  0  0  0  0
    1.4943    3.7361    1.2241 H   0  0  0  0  0  0  0  0  0  0  0  0
    2.3150    3.7059   -0.3391 H   0  0  0  0  0  0  0  0  0  0  0  0
    1.8414    5.2372    0.4107 H   0  0  0  0  0  0  0  0  0  0  0  0
    5.5697   -3.1245   -0.6542 H   0  0  0  0  0  0  0  0  0  0  0  0
    5.8501    1.3812    0.5956 H   0  0  0  0  0  0  0  0  0  0  0  0
  1 13  1  0  0  0  0
  1 20  1  0  0  0  0
  2 10  1  0  0  0  0
  2 40  1  0  0  0  0
  3 11  1  0  0  0  0
  3 41  1  0  0  0  0
  4 18  2  0  0  0  0
  5 26  1  0  0  0  0
  5 52  1  0  0  0  0
  6 27  1  0  0  0  0
  6 53  1  0  0  0  0
  7  8  1  0  0  0  0
  7 14  1  0  0  0  0
  7 15  1  0  0  0  0
  7 16  1  0  0  0  0
  8 10  1  0  0  0  0
  8 11  2  0  0  0  0
  9 10  2  0  0  0  0
  9 13  1  0  0  0  0
  9 17  1  0  0  0  0
 11 12  1  0  0  0  0
 12 13  2  0  0  0  0
 12 18  1  0  0  0  0
 14 30  1  0  0  0  0
 14 31  1  0  0  0  0
 14 32  1  0  0  0  0
 15 33  1  0  0  0  0
 15 34  1  0  0  0  0
 15 35  1  0  0  0  0
 16 24  2  0  0  0  0
 16 36  1  0  0  0  0
 17 21  1  0  0  0  0
 17 37  1  0  0  0  0
 17 38  1  0  0  0  0
 18 19  1  0  0  0  0
 19 20  1  0  0  0  0
 19 22  2  0  0  0  0
 20 23  2  0  0  0  0
 21 25  2  0  0  0  0
 21 39  1  0  0  0  0
 22 26  1  0  0  0  0
 22 42  1  0  0  0  0
 23 27  1  0  0  0  0
 23 43  1  0  0  0  0
 24 44  1  0  0  0  0
 24 45  1  0  0  0  0
 25 28  1  0  0  0  0
 25 29  1  0  0  0  0
 26 27  2  0  0  0  0
 28 46  1  0  0  0  0
 28 47  1  0  0  0  0
 28 48  1  0  0  0  0
 29 49  1  0  0  0  0
 29 50  1  0  0  0  0
 29 51  1  0  0  0  0
M  END
> <PUBCHEM_COMPOUND_CID>
5353737

> <PUBCHEM_CONFORMER_RMSD>
0.8

> <PUBCHEM_CONFORMER_DIVERSEORDER>
1
7
16
4
10
17
9
14
6
12
11
8
13
15
5
3
2

> <PUBCHEM_MMFF94_PARTIAL_CHARGES>
37
1 -0.17
10 0.08
11 0.08
12 0.09
13 0.08
16 -0.29
17 0.28
18 0.4
19 0.09
2 -0.53
20 0.08
21 -0.29
22 -0.15
23 -0.15
24 -0.3
25 -0.28
26 0.08
27 0.08
28 0.14
29 0.14
3 -0.53
36 0.15
39 0.15
4 -0.57
40 0.45
41 0.45
42 0.15
43 0.15
44 0.15
45 0.15
5 -0.53
52 0.45
53 0.45
6 -0.53
7 0.28
8 -0.14
9 -0.14

> <PUBCHEM_EFFECTIVE_ROTOR_COUNT>
4

> <PUBCHEM_PHARMACOPHORE_FEATURES>
12
1 1 acceptor
1 2 donor
1 24 hydrophobe
1 3 donor
1 4 acceptor
1 5 donor
1 6 donor
3 25 28 29 hydrophobe
3 7 14 15 hydrophobe
6 1 12 13 18 19 20 rings
6 19 20 22 23 26 27 rings
6 8 9 10 11 12 13 rings

> <PUBCHEM_HEAVY_ATOM_COUNT>
29

> <PUBCHEM_ATOM_DEF_STEREO_COUNT>
0

> <PUBCHEM_ATOM_UDEF_STEREO_COUNT>
0

> <PUBCHEM_BOND_DEF_STEREO_COUNT>
0

> <PUBCHEM_BOND_UDEF_STEREO_COUNT>
0

> <PUBCHEM_ISOTOPIC_ATOM_COUNT>
0

> <PUBCHEM_COMPONENT_COUNT>
1

> <PUBCHEM_CACTVS_TAUTO_COUNT>
114

> <PUBCHEM_CONFORMER_ID>
0051B10900000001

> <PUBCHEM_MMFF94_ENERGY>
103.1201

> <PUBCHEM_FEATURE_SELFOVERLAP>
60.96

> <PUBCHEM_SHAPE_FINGERPRINT>
10411042 1 18411140242325201154
10670039 82 18337689520833140620
10675989 125 17613987496865390645
1100329 8 18195529417953364978
11045515 52 18334574637786447109
11115154 58 17559652012134307845
12166972 35 18040721393461241583
12403259 226 18342453704289045168
12553582 1 18339381711270572793
12788726 201 18043525019231130153
13004483 165 18337659828774884250
13140716 1 18342746216682814786
13540713 5 17913782875810695523
13690498 29 18053967060366498638
138480 1 14952092720366984712
140371 6 18339934783073539611
14117953 113 18413107234414903397
14508225 48 18411694353293852333
14955137 171 18263661674234313859
15081414 286 18340495559362065386
15196674 1 18343303639430446954
15439362 3 18193271030172096197
15484559 13 15249021037091497278
15927050 60 17549267376988472894
15961568 22 18410298043068954012
16087824 20 18194402191909722541
167882 2 18047752890775508453
17980427 23 17989214728899387889
1813 80 18269855205831998349
18681886 176 18340477988688209602
18785283 64 18046636878035764481
19611394 137 17899428759867906602
20642791 178 17976540838221942585
20739085 24 18268731504979982051
21267235 1 18342747307621020331
21641784 216 18264225650848625044
22113638 7 18268988850846501222
23366157 5 17900815264740061009
23402539 116 18272928319515434487
23559900 14 18270389607417417065
23576562 1 18336251449823507007
24771750 20 17757001360009447837
25147074 1 17771636917312968619
3178227 256 18338248132912213099
335352 9 18342174484296817351
3380486 145 18193573176578541553
350125 39 18342741780730645010
4017518 198 17691691508467789412
4280585 95 18336816554748366160
4409770 3 18046621201052219404
46194498 28 18044640126766087053
5104073 3 18272089349415425770
59755656 215 18339642235297282175
6608658 132 18116739381966083812

> <PUBCHEM_SHAPE_MULTIPOLES>
561.59
10.69
5.26
1
2.33
7.91
-0.05
-7.44
-0.59
1.48
-1.94
-0.69
0.54
0.19

> <PUBCHEM_SHAPE_SELFOVERLAP>
1230.23

> <PUBCHEM_SHAPE_VOLUME>
304.8

> <PUBCHEM_COORDINATE_TYPE>
2
5
10

$$$$
