# Supplementary material for: Screening potential anti-osteoarthritis compounds using molecular docking based on MAPK and NFκB pathways and validating their anti-osteoarthritis effect
Source: PLoS One. 2025 Mar 25;20(3):e0319686. doi: 10.1371/journal.pone.0319686 (PMC11936181; doi:10.1371/journal.pone.0319686)
Supplement: S2 Structure — (ZIP) [file pone.0319686.s002.zip › Proteins and compounds/compound/maraviroc.sdf]

3002977
  -OEChem-04022320073D

 78 82  0     1  0  0  0  0  0999 V2000
    2.7082    5.3431   -0.6857 F   0  0  0  0  0  0  0  0  0  0  0  0
    1.0683    5.1796    0.7331 F   0  0  0  0  0  0  0  0  0  0  0  0
    1.9063    0.8556    0.9550 O   0  0  0  0  0  0  0  0  0  0  0  0
   -0.8256   -1.1902   -1.7821 N   0  0  0  0  0  0  0  0  0  0  0  0
   -4.0064   -0.0310    0.6188 N   0  0  0  0  0  0  0  0  0  0  0  0
   -4.2473    0.6143    2.6956 N   0  0  0  0  0  0  0  0  0  0  0  0
    2.4321   -0.4111   -0.9256 N   0  0  0  0  0  0  0  0  0  0  0  0
   -5.4895    0.6132    2.0930 N   0  0  0  0  0  0  0  0  0  0  0  0
   -1.8625   -2.2369   -1.7223 C   0  0  1  0  0  0  0  0  0  0  0  0
   -1.5510   -0.0471   -2.3667 C   0  0  2  0  0  0  0  0  0  0  0  0
   -3.3974   -0.4871   -0.6365 C   0  0  0  0  0  0  0  0  0  0  0  0
   -2.7629   -1.8927   -0.5176 C   0  0  0  0  0  0  0  0  0  0  0  0
   -2.4161    0.5473   -1.2359 C   0  0  0  0  0  0  0  0  0  0  0  0
   -2.6123   -2.1146   -3.0530 C   0  0  0  0  0  0  0  0  0  0  0  0
   -2.4056   -0.6605   -3.4808 C   0  0  0  0  0  0  0  0  0  0  0  0
    0.3334   -1.5887   -2.5771 C   0  0  0  0  0  0  0  0  0  0  0  0
    1.2960   -2.4216   -1.7270 C   0  0  0  0  0  0  0  0  0  0  0  0
   -3.3720    0.2253    1.7963 C   0  0  0  0  0  0  0  0  0  0  0  0
    1.8262   -1.6550   -0.5004 C   0  0  1  0  0  0  0  0  0  0  0  0
   -5.3243    0.2238    0.8490 C   0  0  0  0  0  0  0  0  0  0  0  0
   -1.9174    0.0715    1.9798 C   0  0  0  0  0  0  0  0  0  0  0  0
   -6.3681    0.0690   -0.1802 C   0  0  0  0  0  0  0  0  0  0  0  0
    2.7959   -2.4518    0.3471 C   0  0  0  0  0  0  0  0  0  0  0  0
    3.1376    1.8746   -0.8209 C   0  0  0  0  0  0  0  0  0  0  0  0
    2.4174    0.7377   -0.1557 C   0  0  0  0  0  0  0  0  0  0  0  0
   -1.5442   -1.0002    3.0330 C   0  0  0  0  0  0  0  0  0  0  0  0
   -1.2013    1.3990    2.3292 C   0  0  0  0  0  0  0  0  0  0  0  0
    2.1763    2.6484   -1.7267 C   0  0  0  0  0  0  0  0  0  0  0  0
    3.8278    2.7682    0.2130 C   0  0  0  0  0  0  0  0  0  0  0  0
    1.2179    3.5488   -0.9497 C   0  0  0  0  0  0  0  0  0  0  0  0
    2.8615    3.6820    0.9657 C   0  0  0  0  0  0  0  0  0  0  0  0
    1.9615    4.4522    0.0169 C   0  0  0  0  0  0  0  0  0  0  0  0
    2.3213   -3.2381    1.3971 C   0  0  0  0  0  0  0  0  0  0  0  0
    4.1636   -2.4000    0.0776 C   0  0  0  0  0  0  0  0  0  0  0  0
    3.2143   -3.9722    2.1776 C   0  0  0  0  0  0  0  0  0  0  0  0
    5.0565   -3.1343    0.8582 C   0  0  0  0  0  0  0  0  0  0  0  0
    4.5817   -3.9204    1.9082 C   0  0  0  0  0  0  0  0  0  0  0  0
   -1.4611   -3.2457   -1.5788 H   0  0  0  0  0  0  0  0  0  0  0  0
   -0.8871    0.7378   -2.7464 H   0  0  0  0  0  0  0  0  0  0  0  0
   -4.2223   -0.5803   -1.3519 H   0  0  0  0  0  0  0  0  0  0  0  0
   -2.1846   -2.0318    0.3977 H   0  0  0  0  0  0  0  0  0  0  0  0
   -3.5730   -2.6321   -0.4523 H   0  0  0  0  0  0  0  0  0  0  0  0
   -3.0011    1.3872   -1.6352 H   0  0  0  0  0  0  0  0  0  0  0  0
   -1.7536    0.9972   -0.4940 H   0  0  0  0  0  0  0  0  0  0  0  0
   -3.6746   -2.3650   -2.9645 H   0  0  0  0  0  0  0  0  0  0  0  0
   -2.1809   -2.7833   -3.8071 H   0  0  0  0  0  0  0  0  0  0  0  0
   -1.8651   -0.6372   -4.4348 H   0  0  0  0  0  0  0  0  0  0  0  0
   -3.3561   -0.1372   -3.6263 H   0  0  0  0  0  0  0  0  0  0  0  0
    0.8662   -0.7031   -2.9443 H   0  0  0  0  0  0  0  0  0  0  0  0
    0.0576   -2.1587   -3.4724 H   0  0  0  0  0  0  0  0  0  0  0  0
    0.8202   -3.3557   -1.4038 H   0  0  0  0  0  0  0  0  0  0  0  0
    2.1400   -2.7198   -2.3639 H   0  0  0  0  0  0  0  0  0  0  0  0
    0.9803   -1.3869    0.1465 H   0  0  0  0  0  0  0  0  0  0  0  0
   -1.4189   -0.2663    1.0730 H   0  0  0  0  0  0  0  0  0  0  0  0
    2.9365   -0.4082   -1.8078 H   0  0  0  0  0  0  0  0  0  0  0  0
   -7.3490    0.3293    0.2307 H   0  0  0  0  0  0  0  0  0  0  0  0
   -6.4225   -0.9651   -0.5346 H   0  0  0  0  0  0  0  0  0  0  0  0
   -6.1819    0.7290   -1.0332 H   0  0  0  0  0  0  0  0  0  0  0  0
    3.9297    1.4475   -1.4510 H   0  0  0  0  0  0  0  0  0  0  0  0
   -1.9989   -1.9658    2.7879 H   0  0  0  0  0  0  0  0  0  0  0  0
   -0.4586   -1.1373    3.0814 H   0  0  0  0  0  0  0  0  0  0  0  0
   -1.8969   -0.7094    4.0288 H   0  0  0  0  0  0  0  0  0  0  0  0
   -1.5972    1.8209    3.2600 H   0  0  0  0  0  0  0  0  0  0  0  0
   -1.3477    2.1440    1.5403 H   0  0  0  0  0  0  0  0  0  0  0  0
   -0.1274    1.2444    2.4632 H   0  0  0  0  0  0  0  0  0  0  0  0
    2.7660    3.2736   -2.4094 H   0  0  0  0  0  0  0  0  0  0  0  0
    1.5952    1.9627   -2.3552 H   0  0  0  0  0  0  0  0  0  0  0  0
    4.3894    2.1620    0.9343 H   0  0  0  0  0  0  0  0  0  0  0  0
    4.5637    3.3961   -0.3062 H   0  0  0  0  0  0  0  0  0  0  0  0
    0.4860    2.9427   -0.4027 H   0  0  0  0  0  0  0  0  0  0  0  0
    0.6460    4.1616   -1.6560 H   0  0  0  0  0  0  0  0  0  0  0  0
    3.4436    4.3937    1.5635 H   0  0  0  0  0  0  0  0  0  0  0  0
    2.2528    3.1220    1.6823 H   0  0  0  0  0  0  0  0  0  0  0  0
    1.2579   -3.2881    1.6159 H   0  0  0  0  0  0  0  0  0  0  0  0
    4.5633   -1.8112   -0.7432 H   0  0  0  0  0  0  0  0  0  0  0  0
    2.8447   -4.5848    2.9947 H   0  0  0  0  0  0  0  0  0  0  0  0
    6.1211   -3.0974    0.6463 H   0  0  0  0  0  0  0  0  0  0  0  0
    5.2769   -4.4930    2.5151 H   0  0  0  0  0  0  0  0  0  0  0  0
  1 32  1  0  0  0  0
  2 32  1  0  0  0  0
  3 25  2  0  0  0  0
  4  9  1  0  0  0  0
  4 10  1  0  0  0  0
  4 16  1  0  0  0  0
  5 11  1  0  0  0  0
  5 18  1  0  0  0  0
  5 20  1  0  0  0  0
  6  8  1  0  0  0  0
  6 18  2  0  0  0  0
  7 19  1  0  0  0  0
  7 25  1  0  0  0  0
  7 55  1  0  0  0  0
  8 20  2  0  0  0  0
  9 12  1  0  0  0  0
  9 14  1  0  0  0  0
  9 38  1  0  0  0  0
 10 13  1  0  0  0  0
 10 15  1  0  0  0  0
 10 39  1  0  0  0  0
 11 12  1  0  0  0  0
 11 13  1  0  0  0  0
 11 40  1  0  0  0  0
 12 41  1  0  0  0  0
 12 42  1  0  0  0  0
 13 43  1  0  0  0  0
 13 44  1  0  0  0  0
 14 15  1  0  0  0  0
 14 45  1  0  0  0  0
 14 46  1  0  0  0  0
 15 47  1  0  0  0  0
 15 48  1  0  0  0  0
 16 17  1  0  0  0  0
 16 49  1  0  0  0  0
 16 50  1  0  0  0  0
 17 19  1  0  0  0  0
 17 51  1  0  0  0  0
 17 52  1  0  0  0  0
 18 21  1  0  0  0  0
 19 23  1  0  0  0  0
 19 53  1  0  0  0  0
 20 22  1  0  0  0  0
 21 26  1  0  0  0  0
 21 27  1  0  0  0  0
 21 54  1  0  0  0  0
 22 56  1  0  0  0  0
 22 57  1  0  0  0  0
 22 58  1  0  0  0  0
 23 33  2  0  0  0  0
 23 34  1  0  0  0  0
 24 25  1  0  0  0  0
 24 28  1  0  0  0  0
 24 29  1  0  0  0  0
 24 59  1  0  0  0  0
 26 60  1  0  0  0  0
 26 61  1  0  0  0  0
 26 62  1  0  0  0  0
 27 63  1  0  0  0  0
 27 64  1  0  0  0  0
 27 65  1  0  0  0  0
 28 30  1  0  0  0  0
 28 66  1  0  0  0  0
 28 67  1  0  0  0  0
 29 31  1  0  0  0  0
 29 68  1  0  0  0  0
 29 69  1  0  0  0  0
 30 32  1  0  0  0  0
 30 70  1  0  0  0  0
 30 71  1  0  0  0  0
 31 32  1  0  0  0  0
 31 72  1  0  0  0  0
 31 73  1  0  0  0  0
 33 35  1  0  0  0  0
 33 74  1  0  0  0  0
 34 36  2  0  0  0  0
 34 75  1  0  0  0  0
 35 37  2  0  0  0  0
 35 76  1  0  0  0  0
 36 37  1  0  0  0  0
 36 77  1  0  0  0  0
 37 78  1  0  0  0  0
M  END
> <PUBCHEM_COMPOUND_CID>
3002977

> <PUBCHEM_CONFORMER_RMSD>
1.2

> <PUBCHEM_CONFORMER_DIVERSEORDER>
1
6
39
121
32
116
92
112
63
114
5
87
12
70
91
118
69
17
30
54
94
100
2
53
46
45
71
74
40
7
82
109
62
111
50
122
25
72
37
34
41
80
58
61
64
18
22
78
123
115
90
55
79
68
16
43
67
106
97
31
102
15
108
75
13
33
29
120
24
27
10
85
52
51
76
11
84
86
56
77
8
95
26
89
81
103
57
28
35
20
3
104
23
60
36
14
96
38
59
44
110
88
21
73
105
4
93
65
42
101
48
9
119
66
83
98
117
19
49
99
113
107
47

> <PUBCHEM_MMFF94_PARTIAL_CHARGES>
32
1 -0.34
10 0.27
11 0.26
16 0.27
18 0.01
19 0.44
2 -0.34
20 0.01
21 0.18
22 0.18
23 -0.14
24 0.06
25 0.57
3 -0.57
32 0.68
33 -0.15
34 -0.15
35 -0.15
36 -0.15
37 -0.15
4 -0.81
5 0.05
55 0.37
6 -0.34
7 -0.73
74 0.15
75 0.15
76 0.15
77 0.15
78 0.15
8 -0.34
9 0.27

> <PUBCHEM_EFFECTIVE_ROTOR_COUNT>
11.4

> <PUBCHEM_PHARMACOPHORE_FEATURES>
10
1 3 acceptor
1 4 cation
1 7 donor
3 21 26 27 hydrophobe
3 5 6 18 cation
3 5 8 20 cation
5 5 6 8 18 20 rings
6 23 33 34 35 36 37 rings
6 24 28 29 30 31 32 rings
8 4 9 10 11 12 13 14 15 rings

> <PUBCHEM_HEAVY_ATOM_COUNT>
37

> <PUBCHEM_ATOM_DEF_STEREO_COUNT>
3

> <PUBCHEM_ATOM_UDEF_STEREO_COUNT>
0

> <PUBCHEM_BOND_DEF_STEREO_COUNT>
0

> <PUBCHEM_BOND_UDEF_STEREO_COUNT>
0

> <PUBCHEM_ISOTOPIC_ATOM_COUNT>
0

> <PUBCHEM_COMPONENT_COUNT>
1

> <PUBCHEM_CACTVS_TAUTO_COUNT>
2

> <PUBCHEM_CONFORMER_ID>
002DD26100000001

> <PUBCHEM_MMFF94_ENERGY>
70.9186

> <PUBCHEM_FEATURE_SELFOVERLAP>
53.249

> <PUBCHEM_SHAPE_FINGERPRINT>
10794284 68 18124330307291309318
11049842 53 17060348422092371318
11093857 51 16916247489081341085
12107698 1 18264769866164944921
12128747 34 17677890128765492677
12156800 1 16176720164068679988
12160290 23 17328009976931226542
12166972 35 17912889934043862735
12422481 6 17699288763513921906
12549972 3 17387390386072670831
12788726 201 17182178480957900806
133893 2 18338784715349117462
13402501 40 16081944615655768443
13583140 156 18263380199479279035
14950920 106 18408893914896021771
15297060 5 16127559032428037871
15420108 30 17915478107786834680
17974551 9 17896609375398447197
19319366 153 18198067091059187273
21033650 10 17335072638317203380
21814621 53 17968081046547211799
23559900 14 16226346836680462543
244849 19 17677034772710965087
24941158 1 18041542724325855418
35225 105 16973692830983307365
469060 322 18056180393988707255
474144 1 18130787892824354001
50150288 127 17628661913593512515
513202 73 17620479008915832030
6086070 43 18117826721592862093
6703917 75 17466525807611361700
6823239 73 15719400507455412023
7288768 16 17762905759125673604

> <PUBCHEM_SHAPE_MULTIPOLES>
716.12
10.21
6.16
3.32
7.48
7.63
0.4
-4.71
-4.99
-11.6
-0.84
3.17
-1.73
-3.43

> <PUBCHEM_SHAPE_SELFOVERLAP>
1521.398

> <PUBCHEM_SHAPE_VOLUME>
403.5

> <PUBCHEM_COORDINATE_TYPE>
2
5
10

$$$$
