# Supplementary material for: Screening potential anti-osteoarthritis compounds using molecular docking based on MAPK and NFκB pathways and validating their anti-osteoarthritis effect
Source: PLoS One. 2025 Mar 25;20(3):e0319686. doi: 10.1371/journal.pone.0319686 (PMC11936181; doi:10.1371/journal.pone.0319686)
Supplement: S2 Structure — (ZIP) [file pone.0319686.s002.zip › Proteins and compounds/compound/Mogrol.sdf]

14525327
  -OEChem-04022319443D

 86 89  0     1  0  0  0  0  0999 V2000
    2.1269   -1.5894   -2.6954 O   0  0  0  0  0  0  0  0  0  0  0  0
    5.0870    3.5612   -1.2904 O   0  0  0  0  0  0  0  0  0  0  0  0
   -6.1785    0.4159    1.3164 O   0  0  0  0  0  0  0  0  0  0  0  0
   -5.8806    2.4078   -1.7413 O   0  0  0  0  0  0  0  0  0  0  0  0
    0.2750   -1.0114    1.0813 C   0  0  2  0  0  0  0  0  0  0  0  0
   -0.5182   -1.7926   -0.0267 C   0  0  1  0  0  0  0  0  0  0  0  0
    1.7369   -1.5672    1.1525 C   0  0  1  0  0  0  0  0  0  0  0  0
    2.5215   -1.5206   -0.2311 C   0  0  1  0  0  0  0  0  0  0  0  0
   -1.9552   -1.2614    0.2007 C   0  0  2  0  0  0  0  0  0  0  0  0
    0.1212   -1.4849   -1.3823 C   0  0  0  0  0  0  0  0  0  0  0  0
   -0.6263   -1.2917    2.3054 C   0  0  0  0  0  0  0  0  0  0  0  0
    1.5857   -1.9709   -1.4320 C   0  0  1  0  0  0  0  0  0  0  0  0
    3.1721   -0.0943   -0.5038 C   0  0  1  0  0  0  0  0  0  0  0  0
   -2.0716   -1.2344    1.7483 C   0  0  0  0  0  0  0  0  0  0  0  0
    2.5795   -0.9989    2.3082 C   0  0  0  0  0  0  0  0  0  0  0  0
    0.2576    0.5419    0.9172 C   0  0  0  0  0  0  0  0  0  0  0  0
   -0.5419   -3.3484    0.1550 C   0  0  0  0  0  0  0  0  0  0  0  0
   -3.0971   -2.0259   -0.4599 C   0  0  1  0  0  0  0  0  0  0  0  0
    3.5953    0.6917    0.7415 C   0  0  0  0  0  0  0  0  0  0  0  0
    3.6553   -2.5891   -0.1359 C   0  0  0  0  0  0  0  0  0  0  0  0
    4.4127   -0.1232   -1.4324 C   0  0  0  0  0  0  0  0  0  0  0  0
    3.3490    0.2349    1.9824 C   0  0  0  0  0  0  0  0  0  0  0  0
    4.3294    2.0342    0.5111 C   0  0  0  0  0  0  0  0  0  0  0  0
    4.8414    1.2708   -1.8925 C   0  0  0  0  0  0  0  0  0  0  0  0
    4.3137    2.3968   -1.0029 C   0  0  2  0  0  0  0  0  0  0  0  0
   -4.4500   -1.3950   -0.0709 C   0  0  0  0  0  0  0  0  0  0  0  0
   -2.8913   -2.0640   -1.9769 C   0  0  0  0  0  0  0  0  0  0  0  0
    3.6241    3.1732    1.2889 C   0  0  0  0  0  0  0  0  0  0  0  0
    5.7839    1.9360    1.0266 C   0  0  0  0  0  0  0  0  0  0  0  0
   -4.5594    0.0954   -0.4295 C   0  0  0  0  0  0  0  0  0  0  0  0
   -5.9375    0.6733   -0.0709 C   0  0  2  0  0  0  0  0  0  0  0  0
   -6.0968    2.1912   -0.3382 C   0  0  0  0  0  0  0  0  0  0  0  0
   -5.0569    3.0437    0.3944 C   0  0  0  0  0  0  0  0  0  0  0  0
   -7.5067    2.6954   -0.0169 C   0  0  0  0  0  0  0  0  0  0  0  0
    1.6295   -2.6243    1.4266 H   0  0  0  0  0  0  0  0  0  0  0  0
   -1.9731   -0.2354   -0.1810 H   0  0  0  0  0  0  0  0  0  0  0  0
    0.0694   -0.4189   -1.6297 H   0  0  0  0  0  0  0  0  0  0  0  0
   -0.3862   -1.9768   -2.2134 H   0  0  0  0  0  0  0  0  0  0  0  0
   -0.4905   -0.5683    3.1170 H   0  0  0  0  0  0  0  0  0  0  0  0
   -0.4265   -2.2824    2.7300 H   0  0  0  0  0  0  0  0  0  0  0  0
    1.5560   -3.0671   -1.4554 H   0  0  0  0  0  0  0  0  0  0  0  0
    2.4095    0.5017   -1.0171 H   0  0  0  0  0  0  0  0  0  0  0  0
   -2.6402   -2.0838    2.1432 H   0  0  0  0  0  0  0  0  0  0  0  0
   -2.5756   -0.3196    2.0794 H   0  0  0  0  0  0  0  0  0  0  0  0
    3.2988   -1.7570    2.6438 H   0  0  0  0  0  0  0  0  0  0  0  0
    1.9397   -0.7987    3.1751 H   0  0  0  0  0  0  0  0  0  0  0  0
    0.8127    1.0301    1.7236 H   0  0  0  0  0  0  0  0  0  0  0  0
    0.6636    0.8845   -0.0317 H   0  0  0  0  0  0  0  0  0  0  0  0
   -0.7469    0.9722    0.9845 H   0  0  0  0  0  0  0  0  0  0  0  0
   -1.0964   -3.6625    1.0450 H   0  0  0  0  0  0  0  0  0  0  0  0
   -1.0082   -3.8446   -0.7019 H   0  0  0  0  0  0  0  0  0  0  0  0
    0.4511   -3.7935    0.2445 H   0  0  0  0  0  0  0  0  0  0  0  0
   -3.1361   -3.0616   -0.1013 H   0  0  0  0  0  0  0  0  0  0  0  0
    3.2523   -3.5635    0.1645 H   0  0  0  0  0  0  0  0  0  0  0  0
    4.1568   -2.7462   -1.0963 H   0  0  0  0  0  0  0  0  0  0  0  0
    4.4188   -2.3117    0.5980 H   0  0  0  0  0  0  0  0  0  0  0  0
    4.2684   -0.7355   -2.3238 H   0  0  0  0  0  0  0  0  0  0  0  0
    5.2605   -0.5752   -0.9001 H   0  0  0  0  0  0  0  0  0  0  0  0
    3.7009    0.7954    2.8442 H   0  0  0  0  0  0  0  0  0  0  0  0
    5.9354    1.3111   -1.9714 H   0  0  0  0  0  0  0  0  0  0  0  0
    4.4799    1.4437   -2.9149 H   0  0  0  0  0  0  0  0  0  0  0  0
    3.2825    2.6293   -1.3015 H   0  0  0  0  0  0  0  0  0  0  0  0
   -5.2535   -1.9429   -0.5801 H   0  0  0  0  0  0  0  0  0  0  0  0
   -4.6268   -1.5386    1.0010 H   0  0  0  0  0  0  0  0  0  0  0  0
    2.8443   -2.2110   -2.9052 H   0  0  0  0  0  0  0  0  0  0  0  0
   -2.2136   -2.8654   -2.2768 H   0  0  0  0  0  0  0  0  0  0  0  0
   -2.5400   -1.1086   -2.3790 H   0  0  0  0  0  0  0  0  0  0  0  0
   -3.8399   -2.2907   -2.4785 H   0  0  0  0  0  0  0  0  0  0  0  0
    3.6707    3.0272    2.3734 H   0  0  0  0  0  0  0  0  0  0  0  0
    4.0902    4.1430    1.0803 H   0  0  0  0  0  0  0  0  0  0  0  0
    2.5670    3.2464    1.0074 H   0  0  0  0  0  0  0  0  0  0  0  0
    6.3382    1.1311    0.5324 H   0  0  0  0  0  0  0  0  0  0  0  0
    6.3322    2.8693    0.8568 H   0  0  0  0  0  0  0  0  0  0  0  0
    5.8190    1.7394    2.1044 H   0  0  0  0  0  0  0  0  0  0  0  0
   -3.8050    0.6476    0.1353 H   0  0  0  0  0  0  0  0  0  0  0  0
   -4.3627    0.2486   -1.4955 H   0  0  0  0  0  0  0  0  0  0  0  0
    4.9962    3.7483   -2.2404 H   0  0  0  0  0  0  0  0  0  0  0  0
   -6.6984    0.1275   -0.6424 H   0  0  0  0  0  0  0  0  0  0  0  0
   -5.4250    0.7583    1.8259 H   0  0  0  0  0  0  0  0  0  0  0  0
   -5.1050    2.9114    1.4793 H   0  0  0  0  0  0  0  0  0  0  0  0
   -4.0391    2.8278    0.0539 H   0  0  0  0  0  0  0  0  0  0  0  0
   -5.2141    4.1087    0.1829 H   0  0  0  0  0  0  0  0  0  0  0  0
   -7.6258    3.7473   -0.3013 H   0  0  0  0  0  0  0  0  0  0  0  0
   -8.2564    2.1353   -0.5872 H   0  0  0  0  0  0  0  0  0  0  0  0
   -7.7386    2.5992    1.0485 H   0  0  0  0  0  0  0  0  0  0  0  0
   -5.9835    3.3580   -1.9211 H   0  0  0  0  0  0  0  0  0  0  0  0
  1 12  1  0  0  0  0
  1 65  1  0  0  0  0
  2 25  1  0  0  0  0
  2 77  1  0  0  0  0
  3 31  1  0  0  0  0
  3 79  1  0  0  0  0
  4 32  1  0  0  0  0
  4 86  1  0  0  0  0
  5  6  1  0  0  0  0
  5  7  1  0  0  0  0
  5 11  1  0  0  0  0
  5 16  1  0  0  0  0
  6  9  1  0  0  0  0
  6 10  1  0  0  0  0
  6 17  1  0  0  0  0
  7  8  1  0  0  0  0
  7 15  1  0  0  0  0
  7 35  1  0  0  0  0
  8 12  1  0  0  0  0
  8 13  1  0  0  0  0
  8 20  1  0  0  0  0
  9 14  1  0  0  0  0
  9 18  1  0  0  0  0
  9 36  1  0  0  0  0
 10 12  1  0  0  0  0
 10 37  1  0  0  0  0
 10 38  1  0  0  0  0
 11 14  1  0  0  0  0
 11 39  1  0  0  0  0
 11 40  1  0  0  0  0
 12 41  1  0  0  0  0
 13 19  1  0  0  0  0
 13 21  1  0  0  0  0
 13 42  1  0  0  0  0
 14 43  1  0  0  0  0
 14 44  1  0  0  0  0
 15 22  1  0  0  0  0
 15 45  1  0  0  0  0
 15 46  1  0  0  0  0
 16 47  1  0  0  0  0
 16 48  1  0  0  0  0
 16 49  1  0  0  0  0
 17 50  1  0  0  0  0
 17 51  1  0  0  0  0
 17 52  1  0  0  0  0
 18 26  1  0  0  0  0
 18 27  1  0  0  0  0
 18 53  1  0  0  0  0
 19 22  2  0  0  0  0
 19 23  1  0  0  0  0
 20 54  1  0  0  0  0
 20 55  1  0  0  0  0
 20 56  1  0  0  0  0
 21 24  1  0  0  0  0
 21 57  1  0  0  0  0
 21 58  1  0  0  0  0
 22 59  1  0  0  0  0
 23 25  1  0  0  0  0
 23 28  1  0  0  0  0
 23 29  1  0  0  0  0
 24 25  1  0  0  0  0
 24 60  1  0  0  0  0
 24 61  1  0  0  0  0
 25 62  1  0  0  0  0
 26 30  1  0  0  0  0
 26 63  1  0  0  0  0
 26 64  1  0  0  0  0
 27 66  1  0  0  0  0
 27 67  1  0  0  0  0
 27 68  1  0  0  0  0
 28 69  1  0  0  0  0
 28 70  1  0  0  0  0
 28 71  1  0  0  0  0
 29 72  1  0  0  0  0
 29 73  1  0  0  0  0
 29 74  1  0  0  0  0
 30 31  1  0  0  0  0
 30 75  1  0  0  0  0
 30 76  1  0  0  0  0
 31 32  1  0  0  0  0
 31 78  1  0  0  0  0
 32 33  1  0  0  0  0
 32 34  1  0  0  0  0
 33 80  1  0  0  0  0
 33 81  1  0  0  0  0
 33 82  1  0  0  0  0
 34 83  1  0  0  0  0
 34 84  1  0  0  0  0
 34 85  1  0  0  0  0
M  END
> <PUBCHEM_COMPOUND_CID>
14525327

> <PUBCHEM_CONFORMER_RMSD>
1

> <PUBCHEM_CONFORMER_DIVERSEORDER>
3
5
2
4
6
1

> <PUBCHEM_MMFF94_PARTIAL_CHARGES>
18
1 -0.68
12 0.28
13 0.14
15 0.14
19 -0.28
2 -0.68
22 -0.29
23 0.14
25 0.28
3 -0.68
31 0.28
32 0.28
4 -0.68
59 0.15
65 0.4
77 0.4
79 0.4
86 0.4

> <PUBCHEM_EFFECTIVE_ROTOR_COUNT>
7

> <PUBCHEM_PHARMACOPHORE_FEATURES>
15
1 1 acceptor
1 1 donor
1 2 acceptor
1 2 donor
1 27 hydrophobe
1 3 acceptor
1 3 donor
1 4 acceptor
1 4 donor
3 23 28 29 hydrophobe
3 32 33 34 hydrophobe
5 5 6 9 11 14 rings
6 13 19 21 23 24 25 rings
6 5 6 7 8 10 12 rings
6 7 8 13 15 19 22 rings

> <PUBCHEM_HEAVY_ATOM_COUNT>
34

> <PUBCHEM_ATOM_DEF_STEREO_COUNT>
10

> <PUBCHEM_ATOM_UDEF_STEREO_COUNT>
0

> <PUBCHEM_BOND_DEF_STEREO_COUNT>
0

> <PUBCHEM_BOND_UDEF_STEREO_COUNT>
0

> <PUBCHEM_ISOTOPIC_ATOM_COUNT>
0

> <PUBCHEM_COMPONENT_COUNT>
1

> <PUBCHEM_CACTVS_TAUTO_COUNT>
1

> <PUBCHEM_CONFORMER_ID>
00DDA38F00000003

> <PUBCHEM_MMFF94_ENERGY>
153.6729

> <PUBCHEM_FEATURE_SELFOVERLAP>
76.229

> <PUBCHEM_SHAPE_FINGERPRINT>
10498660 4 17987805249302148066
10554248 39 17703229503893946063
10556698 54 17129558187137515217
10674148 151 17531261586759160124
10675989 125 18270403763381815235
11093857 51 16271928168729835110
11578080 2 18041574623311953490
11720765 8 17915464900735876366
11763715 3 10735598084754050243
11796584 16 9726818066074923850
12047536 79 13551467060423930279
12120059 20 9943250415297338224
12422481 6 14923935743882217515
12633257 1 14273749417300973745
13627167 48 18201452341628088377
13690498 29 16987144153833999063
13782708 43 9511464411934649737
13944108 23 17766844927606020505
14251751 18 9871476400052093109
14400156 266 17986405395639897358
14537116 161 17131260244201237073
14739800 52 18115301181954118345
14790565 3 18409444825749663393
14848178 5 10303816475575168081
15082195 135 17988085486911630425
15163728 17 18411139143077109559
15183329 4 17132114603073433795
15238133 3 18335975446176201336
15475509 35 8070023367870453421
15840311 113 18115026304174028093
15975801 100 17532941493770377476
16708801 149 18196641896815921153
19315092 285 7853855000829978831
19377110 9 16805610321574832299
19438510 23 18113903809516952576
20567600 247 11599737181051326908
20691028 202 18339361847833526905
20715895 44 18342172245901359818
21033648 29 18187935009746940474
22122407 14 17969786469673407888
22393880 68 16845005843992407263
23559900 14 18201720617970058742
23569914 152 16984926163290334612
23569914 2 17830408978771254277
249057 25 18117533276126105083
249057 3 18270399369804838390
25122255 55 10375866377711855861
27425 322 18334851715217845611
2838139 119 18268421507178413712
3388396 114 16899329638561872773
3472631 163 18408880724966435847
392239 28 16515952770027708047
439807 62 10591759914026814601
5104073 3 17095238150676241043
57591035 28 16831238498455594205
57724786 102 18259696800744413258
6036956 94 17324090715551865748
633830 44 18261384542646053051
9849439 229 18335979788625890767

> <PUBCHEM_SHAPE_MULTIPOLES>
676.23
15.48
4.02
2.12
21.44
2.03
0.05
17.6
2.53
0.27
0.68
-1.57
-0.42
0.13

> <PUBCHEM_SHAPE_SELFOVERLAP>
1409.722

> <PUBCHEM_SHAPE_VOLUME>
382.1

> <PUBCHEM_COORDINATE_TYPE>
2
5
10

$$$$
