# Supplementary material for: Screening potential anti-osteoarthritis compounds using molecular docking based on MAPK and NFκB pathways and validating their anti-osteoarthritis effect
Source: PLoS One. 2025 Mar 25;20(3):e0319686. doi: 10.1371/journal.pone.0319686 (PMC11936181; doi:10.1371/journal.pone.0319686)
Supplement: S2 Structure — (ZIP) [file pone.0319686.s002.zip › Proteins and compounds/compound/nardostachin.sdf]

196699
  -OEChem-04032318173D

 58 59  0     1  0  0  0  0  0999 V2000
    1.0250   -1.5281    1.6123 O   0  0  0  0  0  0  0  0  0  0  0  0
    4.2507    0.5033   -2.0213 O   0  0  0  0  0  0  0  0  0  0  0  0
   -0.1667   -1.6729   -0.4208 O   0  0  0  0  0  0  0  0  0  0  0  0
   -0.1045    2.8687    0.8620 O   0  0  0  0  0  0  0  0  0  0  0  0
   -0.6139   -3.7857    0.3888 O   0  0  0  0  0  0  0  0  0  0  0  0
   -1.9121    2.0161    2.0131 O   0  0  0  0  0  0  0  0  0  0  0  0
    2.0735   -0.7182   -0.4864 C   0  0  1  0  0  0  0  0  0  0  0  0
    1.7949    0.7502   -0.0776 C   0  0  2  0  0  0  0  0  0  0  0  0
    3.5622   -0.9199   -0.1482 C   0  0  2  0  0  0  0  0  0  0  0  0
    4.1753    0.4070   -0.6036 C   0  0  2  0  0  0  0  0  0  0  0  0
    3.1781    1.4465   -0.0976 C   0  0  0  0  0  0  0  0  0  0  0  0
    1.1242   -1.7088    0.1955 C   0  0  1  0  0  0  0  0  0  0  0  0
    1.1207    0.8645    1.2713 C   0  0  0  0  0  0  0  0  0  0  0  0
    4.1726   -2.1458   -0.8151 C   0  0  0  0  0  0  0  0  0  0  0  0
    0.8344   -0.2280    1.9956 C   0  0  0  0  0  0  0  0  0  0  0  0
    0.7827    2.2405    1.7675 C   0  0  0  0  0  0  0  0  0  0  0  0
   -0.9358   -2.7877   -0.2410 C   0  0  0  0  0  0  0  0  0  0  0  0
   -2.2440   -2.6085   -0.9816 C   0  0  0  0  0  0  0  0  0  0  0  0
   -3.4762   -2.7621   -0.0766 C   0  0  0  0  0  0  0  0  0  0  0  0
   -1.4439    2.6771    1.0964 C   0  0  0  0  0  0  0  0  0  0  0  0
   -2.2524    3.3769    0.0249 C   0  0  0  0  0  0  0  0  0  0  0  0
   -1.8875    2.9263   -1.3981 C   0  0  0  0  0  0  0  0  0  0  0  0
   -3.4719   -1.7306    1.0545 C   0  0  0  0  0  0  0  0  0  0  0  0
   -4.7550   -2.6170   -0.9037 C   0  0  0  0  0  0  0  0  0  0  0  0
   -2.1214    1.4254   -1.5872 C   0  0  0  0  0  0  0  0  0  0  0  0
   -2.7090    3.7108   -2.4230 C   0  0  0  0  0  0  0  0  0  0  0  0
    1.9371   -0.7987   -1.5747 H   0  0  0  0  0  0  0  0  0  0  0  0
    1.1404    1.2017   -0.8338 H   0  0  0  0  0  0  0  0  0  0  0  0
    3.6902   -1.0139    0.9386 H   0  0  0  0  0  0  0  0  0  0  0  0
    5.1791    0.5587   -0.1945 H   0  0  0  0  0  0  0  0  0  0  0  0
    3.1490    2.3396   -0.7317 H   0  0  0  0  0  0  0  0  0  0  0  0
    3.4798    1.7592    0.9090 H   0  0  0  0  0  0  0  0  0  0  0  0
    1.5382   -2.7123    0.0424 H   0  0  0  0  0  0  0  0  0  0  0  0
    3.7568   -3.0684   -0.3989 H   0  0  0  0  0  0  0  0  0  0  0  0
    5.2555   -2.1689   -0.6542 H   0  0  0  0  0  0  0  0  0  0  0  0
    3.9912   -2.1542   -1.8948 H   0  0  0  0  0  0  0  0  0  0  0  0
    0.4187   -0.1941    2.9937 H   0  0  0  0  0  0  0  0  0  0  0  0
    1.6859    2.8565    1.8251 H   0  0  0  0  0  0  0  0  0  0  0  0
    0.3726    2.2277    2.7854 H   0  0  0  0  0  0  0  0  0  0  0  0
    4.6216    1.3762   -2.2358 H   0  0  0  0  0  0  0  0  0  0  0  0
   -2.2594   -1.6248   -1.4663 H   0  0  0  0  0  0  0  0  0  0  0  0
   -2.2606   -3.3508   -1.7886 H   0  0  0  0  0  0  0  0  0  0  0  0
   -3.4653   -3.7621    0.3746 H   0  0  0  0  0  0  0  0  0  0  0  0
   -2.1007    4.4560    0.1452 H   0  0  0  0  0  0  0  0  0  0  0  0
   -3.3127    3.1791    0.2247 H   0  0  0  0  0  0  0  0  0  0  0  0
   -0.8264    3.1312   -1.5864 H   0  0  0  0  0  0  0  0  0  0  0  0
   -2.6053   -1.8616    1.7104 H   0  0  0  0  0  0  0  0  0  0  0  0
   -4.3695   -1.8316    1.6741 H   0  0  0  0  0  0  0  0  0  0  0  0
   -3.4469   -0.7087    0.6607 H   0  0  0  0  0  0  0  0  0  0  0  0
   -5.6418   -2.7566   -0.2764 H   0  0  0  0  0  0  0  0  0  0  0  0
   -4.7885   -3.3671   -1.7008 H   0  0  0  0  0  0  0  0  0  0  0  0
   -4.8199   -1.6263   -1.3668 H   0  0  0  0  0  0  0  0  0  0  0  0
   -3.1674    1.1591   -1.4000 H   0  0  0  0  0  0  0  0  0  0  0  0
   -1.8733    1.1202   -2.6094 H   0  0  0  0  0  0  0  0  0  0  0  0
   -1.4962    0.8369   -0.9095 H   0  0  0  0  0  0  0  0  0  0  0  0
   -3.7822    3.5340   -2.2934 H   0  0  0  0  0  0  0  0  0  0  0  0
   -2.5279    4.7863   -2.3237 H   0  0  0  0  0  0  0  0  0  0  0  0
   -2.4385    3.4196   -3.4435 H   0  0  0  0  0  0  0  0  0  0  0  0
  1 12  1  0  0  0  0
  1 15  1  0  0  0  0
  2 10  1  0  0  0  0
  2 40  1  0  0  0  0
  3 12  1  0  0  0  0
  3 17  1  0  0  0  0
  4 16  1  0  0  0  0
  4 20  1  0  0  0  0
  5 17  2  0  0  0  0
  6 20  2  0  0  0  0
  7  8  1  0  0  0  0
  7  9  1  0  0  0  0
  7 12  1  0  0  0  0
  7 27  1  0  0  0  0
  8 11  1  0  0  0  0
  8 13  1  0  0  0  0
  8 28  1  0  0  0  0
  9 10  1  0  0  0  0
  9 14  1  0  0  0  0
  9 29  1  0  0  0  0
 10 11  1  0  0  0  0
 10 30  1  0  0  0  0
 11 31  1  0  0  0  0
 11 32  1  0  0  0  0
 12 33  1  0  0  0  0
 13 15  2  0  0  0  0
 13 16  1  0  0  0  0
 14 34  1  0  0  0  0
 14 35  1  0  0  0  0
 14 36  1  0  0  0  0
 15 37  1  0  0  0  0
 16 38  1  0  0  0  0
 16 39  1  0  0  0  0
 17 18  1  0  0  0  0
 18 19  1  0  0  0  0
 18 41  1  0  0  0  0
 18 42  1  0  0  0  0
 19 23  1  0  0  0  0
 19 24  1  0  0  0  0
 19 43  1  0  0  0  0
 20 21  1  0  0  0  0
 21 22  1  0  0  0  0
 21 44  1  0  0  0  0
 21 45  1  0  0  0  0
 22 25  1  0  0  0  0
 22 26  1  0  0  0  0
 22 46  1  0  0  0  0
 23 47  1  0  0  0  0
 23 48  1  0  0  0  0
 23 49  1  0  0  0  0
 24 50  1  0  0  0  0
 24 51  1  0  0  0  0
 24 52  1  0  0  0  0
 25 53  1  0  0  0  0
 25 54  1  0  0  0  0
 25 55  1  0  0  0  0
 26 56  1  0  0  0  0
 26 57  1  0  0  0  0
 26 58  1  0  0  0  0
M  END
> <PUBCHEM_COMPOUND_CID>
196699

> <PUBCHEM_CONFORMER_RMSD>
1

> <PUBCHEM_CONFORMER_DIVERSEORDER>
1
13
25
53
84
74
94
127
161
129
112
121
160
101
119
87
141
163
77
162
59
76
83
64
78
52
98
124
114
56
82
152
91
7
12
156
99
123
36
33
48
69
32
10
34
44
46
20
40
116
31
118
135
109
103
149
113
159
97
75
27
24
29
47
50
61
104
133
96
71
37
111
167
106
100
45
158
132
66
148
63
131
21
169
154
107
54
15
166
90
65
8
42
126
115
130
38
57
5
18
102
108
22
125
110
28
30
150
151
2
73
81
145
51
3
88
120
72
58
68
4
137
157
139
17
140
39
142
19
92
49
86
11
143
136
93
117
122
16
168
14
134
138
146
26
43
89
144
55
155
62
35
128
41
147
9
67
6
164
80
70
153
95
165
105
60
23
85
79

> <PUBCHEM_MMFF94_PARTIAL_CHARGES>
18
1 -0.36
10 0.28
12 0.56
13 -0.28
15 -0.07
16 0.42
17 0.66
18 0.06
2 -0.68
20 0.66
21 0.06
3 -0.43
37 0.15
4 -0.43
40 0.4
5 -0.57
6 -0.57
8 0.14

> <PUBCHEM_EFFECTIVE_ROTOR_COUNT>
10

> <PUBCHEM_PHARMACOPHORE_FEATURES>
9
1 1 acceptor
1 2 acceptor
1 2 donor
1 5 acceptor
1 6 acceptor
3 19 23 24 hydrophobe
3 22 25 26 hydrophobe
5 7 8 9 10 11 rings
6 1 7 8 12 13 15 rings

> <PUBCHEM_HEAVY_ATOM_COUNT>
26

> <PUBCHEM_ATOM_DEF_STEREO_COUNT>
5

> <PUBCHEM_ATOM_UDEF_STEREO_COUNT>
0

> <PUBCHEM_BOND_DEF_STEREO_COUNT>
0

> <PUBCHEM_BOND_UDEF_STEREO_COUNT>
0

> <PUBCHEM_ISOTOPIC_ATOM_COUNT>
0

> <PUBCHEM_COMPONENT_COUNT>
1

> <PUBCHEM_CACTVS_TAUTO_COUNT>
1

> <PUBCHEM_CONFORMER_ID>
0003005B00000001

> <PUBCHEM_MMFF94_ENERGY>
48.1603

> <PUBCHEM_FEATURE_SELFOVERLAP>
45.839

> <PUBCHEM_SHAPE_FINGERPRINT>
10688039 33 18262523705469408119
11421498 54 17967530216041745483
11578080 2 17275106146063647354
12054548 360 18341332313438402123
121448 382 17913754030066290232
12166972 35 18054511585179303191
12788726 201 18335984259375694330
14251751 93 18262524671594274778
15210252 30 17828202434468193476
17138139 8 17767643271636530973
17357779 13 18269825583769527463
17980427 26 14905072720001486480
18769570 83 17396968528379039976
20642791 105 18191566602238044298
21285901 2 18200603599780921014
21304303 64 17685510036098060628
21452121 99 18121471631991878793
21641784 216 18117579498579800668
21860390 5 17621871415441823855
23419403 2 16988834004294639442
23559900 14 17622159496332274263
238 59 17470158164337637461
26353 1 18119535593820792725
35225 105 18268132198524006663
4409770 3 18269836410918421935
469060 322 18042417970009966089
7164475 11 18341339924822434430

> <PUBCHEM_SHAPE_MULTIPOLES>
499.85
7.22
5.35
1.95
1.79
1.15
0.07
-3.45
-3.46
-6.3
-0.99
-0.41
1.52
0.95

> <PUBCHEM_SHAPE_SELFOVERLAP>
1013.114

> <PUBCHEM_SHAPE_VOLUME>
289.8

> <PUBCHEM_COORDINATE_TYPE>
2
5
10

$$$$
