# Supplementary material for: Screening potential anti-osteoarthritis compounds using molecular docking based on MAPK and NFκB pathways and validating their anti-osteoarthritis effect
Source: PLoS One. 2025 Mar 25;20(3):e0319686. doi: 10.1371/journal.pone.0319686 (PMC11936181; doi:10.1371/journal.pone.0319686)
Supplement: S2 Structure — (ZIP) [file pone.0319686.s002.zip › Proteins and compounds/compound/Nicorandil.sdf]

47528
  -OEChem-04022319443D

 24 24  0     0  0  0  0  0  0999 V2000
    2.8870   -0.2995    0.5015 O   0  0  0  0  0  0  0  0  0  0  0  0
   -0.6607    2.0834   -0.7765 O   0  0  0  0  0  0  0  0  0  0  0  0
    4.3528   -0.0870   -1.1440 O   0  5  0  0  0  0  0  0  0  0  0  0
    4.2412   -2.0355   -0.0656 O   0  0  0  0  0  0  0  0  0  0  0  0
    0.2627    0.7895    0.9117 N   0  0  0  0  0  0  0  0  0  0  0  0
   -4.2741   -0.0128   -0.4904 N   0  0  0  0  0  0  0  0  0  0  0  0
    3.9159   -0.8691   -0.2988 N   0  3  0  0  0  0  0  0  0  0  0  0
    1.4769    1.5580    1.0667 C   0  0  0  0  0  0  0  0  0  0  0  0
    2.5807    1.0459    0.1594 C   0  0  0  0  0  0  0  0  0  0  0  0
   -0.7421    1.1047   -0.0117 C   0  0  0  0  0  0  0  0  0  0  0  0
   -1.9152    0.2484   -0.0299 C   0  0  0  0  0  0  0  0  0  0  0  0
   -1.8392   -1.0802    0.3732 C   0  0  0  0  0  0  0  0  0  0  0  0
   -3.1450    0.7296   -0.4492 C   0  0  0  0  0  0  0  0  0  0  0  0
   -2.9793   -1.8758    0.3449 C   0  0  0  0  0  0  0  0  0  0  0  0
   -4.1616   -1.2996   -0.0912 C   0  0  0  0  0  0  0  0  0  0  0  0
    1.7728    1.4631    2.1167 H   0  0  0  0  0  0  0  0  0  0  0  0
    1.2674    2.6114    0.8546 H   0  0  0  0  0  0  0  0  0  0  0  0
    3.4640    1.6810    0.3003 H   0  0  0  0  0  0  0  0  0  0  0  0
    2.2449    1.1040   -0.8839 H   0  0  0  0  0  0  0  0  0  0  0  0
    0.1383    0.0120    1.5513 H   0  0  0  0  0  0  0  0  0  0  0  0
   -0.9072   -1.5399    0.6881 H   0  0  0  0  0  0  0  0  0  0  0  0
   -3.2755    1.7577   -0.7731 H   0  0  0  0  0  0  0  0  0  0  0  0
   -2.9427   -2.9159    0.6480 H   0  0  0  0  0  0  0  0  0  0  0  0
   -5.0785   -1.8779   -0.1337 H   0  0  0  0  0  0  0  0  0  0  0  0
  1  7  1  0  0  0  0
  1  9  1  0  0  0  0
  2 10  2  0  0  0  0
  3  7  1  0  0  0  0
  4  7  2  0  0  0  0
  5  8  1  0  0  0  0
  5 10  1  0  0  0  0
  5 20  1  0  0  0  0
  6 13  1  0  0  0  0
  6 15  2  0  0  0  0
  8  9  1  0  0  0  0
  8 16  1  0  0  0  0
  8 17  1  0  0  0  0
  9 18  1  0  0  0  0
  9 19  1  0  0  0  0
 10 11  1  0  0  0  0
 11 12  1  0  0  0  0
 11 13  2  0  0  0  0
 12 14  2  0  0  0  0
 12 21  1  0  0  0  0
 13 22  1  0  0  0  0
 14 15  1  0  0  0  0
 14 23  1  0  0  0  0
 15 24  1  0  0  0  0
M  CHG  2   3  -1   7   1
M  END
> <PUBCHEM_COMPOUND_CID>
47528

> <PUBCHEM_CONFORMER_RMSD>
0.8

> <PUBCHEM_CONFORMER_DIVERSEORDER>
2
14
32
31
8
4
23
25
37
27
33
24
11
29
41
18
26
17
1
42
19
21
39
3
28
12
40
15
22
5
9
38
34
10
13
6
16
30
36
20
7
35

> <PUBCHEM_MMFF94_PARTIAL_CHARGES>
20
1 -0.27
10 0.54
11 0.09
12 -0.15
13 0.16
14 -0.15
15 0.16
2 -0.57
20 0.37
21 0.15
22 0.15
23 0.15
24 0.15
3 -0.52
4 -0.52
5 -0.73
6 -0.62
7 1.03
8 0.3
9 0.28

> <PUBCHEM_EFFECTIVE_ROTOR_COUNT>
6

> <PUBCHEM_PHARMACOPHORE_FEATURES>
6
1 2 acceptor
1 3 acceptor
1 4 acceptor
1 5 donor
1 6 acceptor
6 6 11 12 13 14 15 rings

> <PUBCHEM_HEAVY_ATOM_COUNT>
15

> <PUBCHEM_ATOM_DEF_STEREO_COUNT>
0

> <PUBCHEM_ATOM_UDEF_STEREO_COUNT>
0

> <PUBCHEM_BOND_DEF_STEREO_COUNT>
0

> <PUBCHEM_BOND_UDEF_STEREO_COUNT>
0

> <PUBCHEM_ISOTOPIC_ATOM_COUNT>
0

> <PUBCHEM_COMPONENT_COUNT>
1

> <PUBCHEM_CACTVS_TAUTO_COUNT>
2

> <PUBCHEM_CONFORMER_ID>
0000B9A800000002

> <PUBCHEM_MMFF94_ENERGY>
34.7623

> <PUBCHEM_FEATURE_SELFOVERLAP>
30.518

> <PUBCHEM_SHAPE_FINGERPRINT>
10465860 71 17749388204207212421
11458722 379 18334012765801284403
11543360 7 17821737164705431748
12006461 19 18341612663260268865
12032990 46 18409728508434399193
12186901 62 17822565019788944365
13296908 3 18338230578420440193
14251710 61 18339364161992276267
14252887 29 18267300009407445008
17804303 29 18341896311807033273
17834074 16 18412260666095513202
18186145 218 16081086025711730605
18915474 69 18187088368766378910
20281407 28 18411419526942047744
20281475 54 18411986844988043824
20374829 77 18408316687848367850
20645477 70 17988639739645902676
20671657 53 18343587343247134560
20871999 31 18040715874528401661
2215653 11 18342450439992451071
22485316 2 18343299309739090792
22926399 37 13551191078330303093
23403322 49 18412545388057216366
23557571 272 18115010979346191336
23559900 14 18411411851925556752
3004659 81 18260267400641380154
4416823 128 18413389839031114480
4921388 177 16588318214632028731
7364860 26 17831296464927112949
94968 8 18413390956007519522
9709674 26 18192427695883400643

> <PUBCHEM_SHAPE_MULTIPOLES>
270.27
8.96
2
0.88
4.5
0.29
-0.02
4.89
1.82
0.45
-0.04
0.34
-0.18
0.74

> <PUBCHEM_SHAPE_SELFOVERLAP>
551.358

> <PUBCHEM_SHAPE_VOLUME>
155.2

> <PUBCHEM_COORDINATE_TYPE>
2
5
10

$$$$
