# Supplementary material for: Screening potential anti-osteoarthritis compounds using molecular docking based on MAPK and NFκB pathways and validating their anti-osteoarthritis effect
Source: PLoS One. 2025 Mar 25;20(3):e0319686. doi: 10.1371/journal.pone.0319686 (PMC11936181; doi:10.1371/journal.pone.0319686)
Supplement: S2 Structure — (ZIP) [file pone.0319686.s002.zip › Proteins and compounds/compound/oxocrebanine.sdf]

3084713
  -OEChem-04022320133D

 38 42  0     0  0  0  0  0  0999 V2000
    1.8276   -2.8676    0.1142 O   0  0  0  0  0  0  0  0  0  0  0  0
    4.1582   -2.3193    0.0707 O   0  0  0  0  0  0  0  0  0  0  0  0
   -3.6041    1.1959   -0.0213 O   0  0  0  0  0  0  0  0  0  0  0  0
   -1.5397    2.6894   -0.1089 O   0  0  0  0  0  0  0  0  0  0  0  0
   -4.6194   -1.3271    0.0962 O   0  0  0  0  0  0  0  0  0  0  0  0
    1.0241    3.2073   -0.1501 N   0  0  0  0  0  0  0  0  0  0  0  0
    1.0230   -0.5320    0.0147 C   0  0  0  0  0  0  0  0  0  0  0  0
    1.4997    0.8092   -0.0485 C   0  0  0  0  0  0  0  0  0  0  0  0
   -0.4462   -0.7736    0.0370 C   0  0  0  0  0  0  0  0  0  0  0  0
    2.0123   -1.5164    0.0510 C   0  0  0  0  0  0  0  0  0  0  0  0
   -1.3398    0.3202   -0.0035 C   0  0  0  0  0  0  0  0  0  0  0  0
    2.8912    1.1125   -0.0734 C   0  0  0  0  0  0  0  0  0  0  0  0
    0.6412    1.9094   -0.0899 C   0  0  0  0  0  0  0  0  0  0  0  0
    3.3609   -1.2150    0.0267 C   0  0  0  0  0  0  0  0  0  0  0  0
   -0.8149    1.7033   -0.0693 C   0  0  0  0  0  0  0  0  0  0  0  0
    3.8287    0.0782   -0.0351 C   0  0  0  0  0  0  0  0  0  0  0  0
   -2.7331    0.1455    0.0158 C   0  0  0  0  0  0  0  0  0  0  0  0
   -1.0340   -2.0512    0.0970 C   0  0  0  0  0  0  0  0  0  0  0  0
    3.3112    2.4456   -0.1360 C   0  0  0  0  0  0  0  0  0  0  0  0
   -3.2721   -1.1329    0.0761 C   0  0  0  0  0  0  0  0  0  0  0  0
    3.1759   -3.3639    0.1249 C   0  0  0  0  0  0  0  0  0  0  0  0
   -2.4234   -2.2297    0.1164 C   0  0  0  0  0  0  0  0  0  0  0  0
    2.3503    3.4408   -0.1716 C   0  0  0  0  0  0  0  0  0  0  0  0
   -4.0049    1.7464    1.2305 C   0  0  0  0  0  0  0  0  0  0  0  0
   -5.2727   -1.4750   -1.1636 C   0  0  0  0  0  0  0  0  0  0  0  0
    4.8963    0.2758   -0.0523 H   0  0  0  0  0  0  0  0  0  0  0  0
   -0.4415   -2.9580    0.1312 H   0  0  0  0  0  0  0  0  0  0  0  0
    4.3642    2.7106   -0.1564 H   0  0  0  0  0  0  0  0  0  0  0  0
    3.3147   -4.0249   -0.7383 H   0  0  0  0  0  0  0  0  0  0  0  0
    3.3294   -3.9464    1.0406 H   0  0  0  0  0  0  0  0  0  0  0  0
   -2.8297   -3.2370    0.1642 H   0  0  0  0  0  0  0  0  0  0  0  0
    2.6356    4.4865   -0.2199 H   0  0  0  0  0  0  0  0  0  0  0  0
   -3.1538    1.8813    1.9062 H   0  0  0  0  0  0  0  0  0  0  0  0
   -4.7484    1.0961    1.7016 H   0  0  0  0  0  0  0  0  0  0  0  0
   -4.4634    2.7216    1.0455 H   0  0  0  0  0  0  0  0  0  0  0  0
   -4.8935   -2.3564   -1.6904 H   0  0  0  0  0  0  0  0  0  0  0  0
   -5.1326   -0.5802   -1.7783 H   0  0  0  0  0  0  0  0  0  0  0  0
   -6.3422   -1.6098   -0.9808 H   0  0  0  0  0  0  0  0  0  0  0  0
  1 10  1  0  0  0  0
  1 21  1  0  0  0  0
  2 14  1  0  0  0  0
  2 21  1  0  0  0  0
  3 17  1  0  0  0  0
  3 24  1  0  0  0  0
  4 15  2  0  0  0  0
  5 20  1  0  0  0  0
  5 25  1  0  0  0  0
  6 13  2  0  0  0  0
  6 23  1  0  0  0  0
  7  8  2  0  0  0  0
  7  9  1  0  0  0  0
  7 10  1  0  0  0  0
  8 12  1  0  0  0  0
  8 13  1  0  0  0  0
  9 11  2  0  0  0  0
  9 18  1  0  0  0  0
 10 14  2  0  0  0  0
 11 15  1  0  0  0  0
 11 17  1  0  0  0  0
 12 16  2  0  0  0  0
 12 19  1  0  0  0  0
 13 15  1  0  0  0  0
 14 16  1  0  0  0  0
 16 26  1  0  0  0  0
 17 20  2  0  0  0  0
 18 22  2  0  0  0  0
 18 27  1  0  0  0  0
 19 23  2  0  0  0  0
 19 28  1  0  0  0  0
 20 22  1  0  0  0  0
 21 29  1  0  0  0  0
 21 30  1  0  0  0  0
 22 31  1  0  0  0  0
 23 32  1  0  0  0  0
 24 33  1  0  0  0  0
 24 34  1  0  0  0  0
 24 35  1  0  0  0  0
 25 36  1  0  0  0  0
 25 37  1  0  0  0  0
 25 38  1  0  0  0  0
M  END
> <PUBCHEM_COMPOUND_CID>
3084713

> <PUBCHEM_CONFORMER_RMSD>
0.6

> <PUBCHEM_CONFORMER_DIVERSEORDER>
1
2

> <PUBCHEM_MMFF94_PARTIAL_CHARGES>
26
1 -0.36
10 0.08
11 0.09
13 0.4
14 0.08
15 0.4
16 -0.15
17 0.08
18 -0.15
19 -0.15
2 -0.36
20 0.08
21 0.56
22 -0.15
23 0.16
24 0.28
25 0.28
26 0.15
27 0.15
28 0.15
3 -0.36
31 0.15
32 0.15
4 -0.57
5 -0.36
6 -0.62

> <PUBCHEM_EFFECTIVE_ROTOR_COUNT>
2.6

> <PUBCHEM_PHARMACOPHORE_FEATURES>
11
1 1 acceptor
1 2 acceptor
1 3 acceptor
1 4 acceptor
1 5 acceptor
1 6 acceptor
5 1 2 10 14 21 rings
6 6 8 12 13 19 23 rings
6 7 8 10 12 14 16 rings
6 7 8 9 11 13 15 rings
6 9 11 17 18 20 22 rings

> <PUBCHEM_HEAVY_ATOM_COUNT>
25

> <PUBCHEM_ATOM_DEF_STEREO_COUNT>
0

> <PUBCHEM_ATOM_UDEF_STEREO_COUNT>
0

> <PUBCHEM_BOND_DEF_STEREO_COUNT>
0

> <PUBCHEM_BOND_UDEF_STEREO_COUNT>
0

> <PUBCHEM_ISOTOPIC_ATOM_COUNT>
0

> <PUBCHEM_COMPONENT_COUNT>
1

> <PUBCHEM_CACTVS_TAUTO_COUNT>
1

> <PUBCHEM_CONFORMER_ID>
002F11A900000001

> <PUBCHEM_MMFF94_ENERGY>
103.8676

> <PUBCHEM_FEATURE_SELFOVERLAP>
56.111

> <PUBCHEM_SHAPE_FINGERPRINT>
10319926 262 17401457388544288986
10411042 1 18265894662171000146
10616163 171 18339366386684920334
10693767 8 18202007659630223550
10967382 1 18337954622560996876
1100329 8 18195247707101742601
11578080 2 17458889462668922196
12107183 9 18053674581598796177
12403259 226 18335414625920111581
12553582 1 18193556666860736130
12633257 1 18269282253042247121
12788726 201 17685220474093752906
13009979 54 17916595232225567995
13140716 1 18338528443382599849
13533116 47 18270679883066953451
138480 1 18410012118036391988
14178342 30 18268698567086895992
14223421 5 18408601469965863516
14790565 3 18120665875275421908
14955137 171 18049467867143062099
15042514 8 17544475259028923042
15196674 1 18411138021779123107
15442244 35 18411703153607585889
16087824 20 17761216518366116757
16945 1 18409730664318356924
17492 89 18411420630954994619
19591789 44 16682041333165622256
19930381 70 18337389451909127499
20645477 70 18262227953989672575
20691752 17 17967253087408082769
20739085 24 17905355959942633625
20775438 99 17688819347428745477
20905425 154 18413112740742337612
21267235 1 18410865381545287806
21285901 2 17750215050163087813
21421861 104 18115023001032746584
221490 88 18335709338149513218
2334 1 17905328777373652516
23366157 5 18114184163696979348
23559900 14 18411410722127046642
25147074 1 18131075944203012385
3091708 16 9429930131434867098
335352 9 18266179422665096285
350125 39 18410578391925365209
352729 6 16823330793601396396
4409770 3 17395849869723215820
46194498 28 17532361162236491045
5104073 3 18411419488192462251
56633871 153 17981894042779100931
59755656 215 18337107998713384132
7364860 26 18338517546834330658
9709674 26 18409452496324273299
9981440 41 17905323279673226096

> <PUBCHEM_SHAPE_MULTIPOLES>
480.16
8.4
4.15
0.72
6.38
0.44
-0.01
-2.53
0.52
-3.16
-0.06
0.54
0.05
-0.92

> <PUBCHEM_SHAPE_SELFOVERLAP>
1107.971

> <PUBCHEM_SHAPE_VOLUME>
244.2

> <PUBCHEM_COORDINATE_TYPE>
2
5
10

$$$$
