# Supplementary material for: Screening potential anti-osteoarthritis compounds using molecular docking based on MAPK and NFκB pathways and validating their anti-osteoarthritis effect
Source: PLoS One. 2025 Mar 25;20(3):e0319686. doi: 10.1371/journal.pone.0319686 (PMC11936181; doi:10.1371/journal.pone.0319686)
Supplement: S2 Structure — (ZIP) [file pone.0319686.s002.zip › Proteins and compounds/compound/platycodin D3.sdf]

Unnamed
  Chem3D Core 20.004042310003D

198208  0  0  0  0  0  0  0  0999 V2000
    4.0022   -5.0140   -0.3642 O   0  0  0  0  0  0  0  0  0  0  0  0
   -1.4843    3.6351   -3.7275 O   0  0  0  0  0  0  0  0  0  0  0  0
    2.1939   -4.3697    1.8786 O   0  0  0  0  0  0  0  0  0  0  0  0
    3.9403   -4.4508   -2.9649 O   0  0  0  0  0  0  0  0  0  0  0  0
    6.0313   -1.7086   -1.6425 O   0  0  0  0  0  0  0  0  0  0  0  0
   -3.9028    3.0510   -1.6437 O   0  0  0  0  0  0  0  0  0  0  0  0
   -4.1184    5.2683   -1.4057 O   0  0  0  0  0  0  0  0  0  0  0  0
    2.2035   -6.3696   -0.2881 O   0  0  0  0  0  0  0  0  0  0  0  0
    5.6850   -7.2575    0.1430 O   0  0  0  0  0  0  0  0  0  0  0  0
   -6.0491    2.6808   -1.7715 O   0  0  0  0  0  0  0  0  0  0  0  0
    4.5275   -9.7177   -0.6736 O   0  0  0  0  0  0  0  0  0  0  0  0
   -3.9987    1.4772    1.0986 O   0  0  0  0  0  0  0  0  0  0  0  0
    1.7775   -9.9595   -0.0549 O   0  0  0  0  0  0  0  0  0  0  0  0
    0.0477   -7.2559   -1.6731 O   0  0  0  0  0  0  0  0  0  0  0  0
   -6.1801   -0.2419    1.1019 O   0  0  0  0  0  0  0  0  0  0  0  0
   -8.5577    0.8175    0.0430 O   0  0  0  0  0  0  0  0  0  0  0  0
   -2.2306    2.6912    2.0838 O   0  0  0  0  0  0  0  0  0  0  0  0
   -0.7487   -5.1951   -1.6950 O   0  0  0  0  0  0  0  0  0  0  0  0
   -2.2853    0.5050   -1.2846 O   0  0  0  0  0  0  0  0  0  0  0  0
    0.3075   -0.2331   -0.5064 O   0  0  0  0  0  0  0  0  0  0  0  0
    1.5887    3.3669    1.4343 O   0  0  0  0  0  0  0  0  0  0  0  0
   -1.7124   -7.9372   -3.8578 O   0  0  0  0  0  0  0  0  0  0  0  0
   -2.5303   -5.6729   -5.3538 O   0  0  0  0  0  0  0  0  0  0  0  0
   -3.1017   -3.3883   -3.7743 O   0  0  0  0  0  0  0  0  0  0  0  0
   -0.1988   -2.4561   -2.1406 O   0  0  0  0  0  0  0  0  0  0  0  0
    3.1607    2.8492    3.0013 O   0  0  0  0  0  0  0  0  0  0  0  0
    2.0164    6.1719    2.1398 O   0  0  0  0  0  0  0  0  0  0  0  0
    4.3678    6.7742    3.5870 O   0  0  0  0  0  0  0  0  0  0  0  0
    5.1724    4.7011    5.3725 O   0  0  0  0  0  0  0  0  0  0  0  0
    4.5021    7.5152    1.4513 O   0  0  0  0  0  0  0  0  0  0  0  0
    7.5584    7.2171    3.1306 O   0  0  0  0  0  0  0  0  0  0  0  0
    6.9286   10.0369    1.9535 O   0  0  0  0  0  0  0  0  0  0  0  0
    8.6789    8.1860    0.8667 O   0  0  0  0  0  0  0  0  0  0  0  0
    2.1862    1.6430   -0.4859 C   0  0  0  0  0  0  0  0  0  0  0  0
    2.9720   -0.8831    0.6035 C   0  0  0  0  0  0  0  0  0  0  0  0
    2.0655    0.4450    0.7638 C   0  0  0  0  0  0  0  0  0  0  0  0
    0.9474    2.9271   -0.7520 C   0  0  0  0  0  0  0  0  0  0  0  0
    3.1469   -1.3657   -0.8705 C   0  0  0  0  0  0  0  0  0  0  0  0
    2.4592    0.9088   -1.8436 C   0  0  0  0  0  0  0  0  0  0  0  0
    3.8521   -2.7468   -1.1494 C   0  0  0  0  0  0  0  0  0  0  0  0
    3.5236   -0.2015   -1.8062 C   0  0  0  0  0  0  0  0  0  0  0  0
   -0.5324    2.7966    0.3639 C   0  0  0  0  0  0  0  0  0  0  0  0
    2.3270   -2.0851    1.3382 C   0  0  0  0  0  0  0  0  0  0  0  0
   -1.3178    4.2020    0.0346 C   0  0  0  0  0  0  0  0  0  0  0  0
    0.5876    0.1810    1.6357 C   0  0  0  0  0  0  0  0  0  0  0  0
    0.3183    3.0218   -2.2501 C   0  0  0  0  0  0  0  0  0  0  0  0
   -1.8209    4.3886   -1.4496 C   0  0  0  0  0  0  0  0  0  0  0  0
    3.2101   -3.8549   -0.2510 C   0  0  0  0  0  0  0  0  0  0  0  0
   -1.1809    3.3426   -2.3806 C   0  0  0  0  0  0  0  0  0  0  0  0
    3.6138    2.2952   -0.2820 C   0  0  0  0  0  0  0  0  0  0  0  0
    3.0204   -3.4413    1.2039 C   0  0  0  0  0  0  0  0  0  0  0  0
    4.3503   -0.6694    1.2999 C   0  0  0  0  0  0  0  0  0  0  0  0
   -0.6929    1.4495    1.3834 C   0  0  0  0  0  0  0  0  0  0  0  0
    1.7827    4.2595   -0.9480 C   0  0  0  0  0  0  0  0  0  0  0  0
   -0.6742    5.5226    0.5593 C   0  0  0  0  0  0  0  0  0  0  0  0
   -1.4724    5.7963   -2.0157 C   0  0  0  0  0  0  0  0  0  0  0  0
   -1.4621    6.8346    0.3568 C   0  0  0  0  0  0  0  0  0  0  0  0
    3.5809   -3.1225   -2.6392 C   0  0  0  0  0  0  0  0  0  0  0  0
    5.3836   -2.7605   -0.9607 C   0  0  0  0  0  0  0  0  0  0  0  0
   -1.7461    7.0334   -1.1427 C   0  0  0  0  0  0  0  0  0  0  0  0
   -3.3883    4.3087   -1.5282 C   0  0  0  0  0  0  0  0  0  0  0  0
   -0.5997    8.0173    0.8702 C   0  0  0  0  0  0  0  0  0  0  0  0
   -2.7611    6.8536    1.1944 C   0  0  0  0  0  0  0  0  0  0  0  0
    3.5252   -6.2290    0.1648 C   0  0  0  0  0  0  0  0  0  0  0  0
    4.3842   -7.3483   -0.3856 C   0  0  0  0  0  0  0  0  0  0  0  0
   -5.0214    2.7537   -0.8063 C   0  0  0  0  0  0  0  0  0  0  0  0
    3.7993   -8.7001   -0.0312 C   0  0  0  0  0  0  0  0  0  0  0  0
    1.6042   -7.5691    0.1172 C   0  0  0  0  0  0  0  0  0  0  0  0
    2.3522   -8.7484   -0.4828 C   0  0  0  0  0  0  0  0  0  0  0  0
   -4.8784    1.4449   -0.0148 C   0  0  0  0  0  0  0  0  0  0  0  0
   -6.2395    1.0518    0.5497 C   0  0  0  0  0  0  0  0  0  0  0  0
    0.1372   -7.4941   -0.2872 C   0  0  0  0  0  0  0  0  0  0  0  0
   -7.3076    2.4263   -1.2057 C   0  0  0  0  0  0  0  0  0  0  0  0
   -7.2980    1.0703   -0.5316 C   0  0  0  0  0  0  0  0  0  0  0  0
   -2.6947    1.9151    0.8168 C   0  0  0  0  0  0  0  0  0  0  0  0
   -1.8024    0.7981    0.0066 C   0  0  0  0  0  0  0  0  0  0  0  0
   -1.0978   -6.5194   -2.0357 C   0  0  0  0  0  0  0  0  0  0  0  0
   -0.0206    1.0995   -0.0725 C   0  0  0  0  0  0  0  0  0  0  0  0
   -1.3201   -6.6276   -3.5260 C   0  0  0  0  0  0  0  0  0  0  0  0
   -0.7313    2.9273    2.5323 C   0  0  0  0  0  0  0  0  0  0  0  0
    0.7096    2.2488    1.5101 C   0  0  0  0  0  0  0  0  0  0  0  0
   -2.4081   -5.6630   -3.9526 C   0  0  0  0  0  0  0  0  0  0  0  0
   -1.7646   -4.2773   -1.9876 C   0  0  0  0  0  0  0  0  0  0  0  0
   -2.0424   -4.2681   -3.4841 C   0  0  0  0  0  0  0  0  0  0  0  0
   -0.6725    2.4548    4.0116 C   0  0  0  0  0  0  0  0  0  0  0  0
   -1.3402   -2.9194   -1.4497 C   0  0  0  0  0  0  0  0  0  0  0  0
    2.2134    3.8303    2.6340 C   0  0  0  0  0  0  0  0  0  0  0  0
    2.9364    5.1492    2.4263 C   0  0  0  0  0  0  0  0  0  0  0  0
    3.6965    5.5457    3.6823 C   0  0  0  0  0  0  0  0  0  0  0  0
    3.7902    3.1295    4.2251 C   0  0  0  0  0  0  0  0  0  0  0  0
    4.6032    4.4069    4.1191 C   0  0  0  0  0  0  0  0  0  0  0  0
    5.2457    6.9250    2.4962 C   0  0  0  0  0  0  0  0  0  0  0  0
    6.3572    7.8878    2.8496 C   0  0  0  0  0  0  0  0  0  0  0  0
    6.4625    8.7603    1.6149 C   0  0  0  0  0  0  0  0  0  0  0  0
    4.9916    8.8150    1.2473 C   0  0  0  0  0  0  0  0  0  0  0  0
    7.3163    8.2023    0.4898 C   0  0  0  0  0  0  0  0  0  0  0  0
    2.6763    0.9471    1.5502 H   0  0  0  0  0  0  0  0  0  0  0  0
    2.1097   -1.6196   -1.1943 H   0  0  0  0  0  0  0  0  0  0  0  0
    1.5580    0.4375   -2.2875 H   0  0  0  0  0  0  0  0  0  0  0  0
    2.7621    1.6564   -2.6151 H   0  0  0  0  0  0  0  0  0  0  0  0
    4.5214    0.2099   -1.5569 H   0  0  0  0  0  0  0  0  0  0  0  0
    3.6296   -0.5518   -2.8574 H   0  0  0  0  0  0  0  0  0  0  0  0
    2.2236   -1.8479    2.4235 H   0  0  0  0  0  0  0  0  0  0  0  0
    1.3131   -2.2692    0.9134 H   0  0  0  0  0  0  0  0  0  0  0  0
   -2.2340    4.3632    0.6385 H   0  0  0  0  0  0  0  0  0  0  0  0
    0.0810   -0.8061    1.5514 H   0  0  0  0  0  0  0  0  0  0  0  0
    0.8152    0.0161    2.7214 H   0  0  0  0  0  0  0  0  0  0  0  0
    0.8493    3.7102   -2.9448 H   0  0  0  0  0  0  0  0  0  0  0  0
    0.4773    2.0987   -2.8491 H   0  0  0  0  0  0  0  0  0  0  0  0
    2.2002   -4.0467   -0.6850 H   0  0  0  0  0  0  0  0  0  0  0  0
   -1.7045    2.3873   -2.2255 H   0  0  0  0  0  0  0  0  0  0  0  0
    3.7198    3.0720    0.4922 H   0  0  0  0  0  0  0  0  0  0  0  0
    4.3780    1.5755    0.0513 H   0  0  0  0  0  0  0  0  0  0  0  0
    4.0608    2.7370   -1.1976 H   0  0  0  0  0  0  0  0  0  0  0  0
    3.9961   -3.4647    1.7366 H   0  0  0  0  0  0  0  0  0  0  0  0
    4.2811   -0.1127    2.2605 H   0  0  0  0  0  0  0  0  0  0  0  0
    4.8501   -1.6034    1.6120 H   0  0  0  0  0  0  0  0  0  0  0  0
    5.0994   -0.1654    0.6580 H   0  0  0  0  0  0  0  0  0  0  0  0
   -1.3747    0.9638    2.1493 H   0  0  0  0  0  0  0  0  0  0  0  0
    2.3119    4.7201   -0.1004 H   0  0  0  0  0  0  0  0  0  0  0  0
    2.5899    4.1117   -1.6970 H   0  0  0  0  0  0  0  0  0  0  0  0
    1.2511    5.1079   -1.4114 H   0  0  0  0  0  0  0  0  0  0  0  0
   -0.4513    5.5065    1.6418 H   0  0  0  0  0  0  0  0  0  0  0  0
    0.3105    5.7084    0.1145 H   0  0  0  0  0  0  0  0  0  0  0  0
   -0.3941    5.8144   -2.2847 H   0  0  0  0  0  0  0  0  0  0  0  0
   -1.9888    5.9592   -2.9922 H   0  0  0  0  0  0  0  0  0  0  0  0
    4.1635   -2.4947   -3.3463 H   0  0  0  0  0  0  0  0  0  0  0  0
    2.5045   -3.0281   -2.9052 H   0  0  0  0  0  0  0  0  0  0  0  0
    5.8392   -3.6925   -1.3615 H   0  0  0  0  0  0  0  0  0  0  0  0
    5.6963   -2.7080    0.0991 H   0  0  0  0  0  0  0  0  0  0  0  0
   -2.7786    7.4222   -1.2837 H   0  0  0  0  0  0  0  0  0  0  0  0
   -1.1136    7.8608   -1.5452 H   0  0  0  0  0  0  0  0  0  0  0  0
   -2.4346    3.7502   -3.8136 H   0  0  0  0  0  0  0  0  0  0  0  0
    1.7596   -4.9419    1.2427 H   0  0  0  0  0  0  0  0  0  0  0  0
   -1.1161    8.9924    0.7183 H   0  0  0  0  0  0  0  0  0  0  0  0
   -0.3818    7.9255    1.9584 H   0  0  0  0  0  0  0  0  0  0  0  0
    0.3809    8.0762    0.3453 H   0  0  0  0  0  0  0  0  0  0  0  0
   -3.2757    7.8381    1.1186 H   0  0  0  0  0  0  0  0  0  0  0  0
   -3.5004    6.0886    0.8789 H   0  0  0  0  0  0  0  0  0  0  0  0
   -2.5487    6.6730    2.2724 H   0  0  0  0  0  0  0  0  0  0  0  0
    3.5723   -6.2151    1.2740 H   0  0  0  0  0  0  0  0  0  0  0  0
    3.8441   -4.5791   -3.9117 H   0  0  0  0  0  0  0  0  0  0  0  0
    6.9790   -1.8632   -1.6333 H   0  0  0  0  0  0  0  0  0  0  0  0
    4.4741   -7.2575   -1.4937 H   0  0  0  0  0  0  0  0  0  0  0  0
   -5.2355    3.5815   -0.0943 H   0  0  0  0  0  0  0  0  0  0  0  0
    3.8709   -8.8832    1.0658 H   0  0  0  0  0  0  0  0  0  0  0  0
    1.6479   -7.6295    1.2324 H   0  0  0  0  0  0  0  0  0  0  0  0
    2.2867   -8.7289   -1.5946 H   0  0  0  0  0  0  0  0  0  0  0  0
   -4.5668    0.6312   -0.7071 H   0  0  0  0  0  0  0  0  0  0  0  0
    6.2056   -7.9854   -0.2071 H   0  0  0  0  0  0  0  0  0  0  0  0
   -6.5301    1.7465    1.3723 H   0  0  0  0  0  0  0  0  0  0  0  0
   -0.3374   -6.6678    0.2903 H   0  0  0  0  0  0  0  0  0  0  0  0
   -0.4090   -8.4338   -0.0461 H   0  0  0  0  0  0  0  0  0  0  0  0
   -8.0552    2.4392   -2.0326 H   0  0  0  0  0  0  0  0  0  0  0  0
   -7.5700    3.2438   -0.4968 H   0  0  0  0  0  0  0  0  0  0  0  0
   -7.1118    0.2660   -1.2809 H   0  0  0  0  0  0  0  0  0  0  0  0
    4.1224  -10.5618   -0.4575 H   0  0  0  0  0  0  0  0  0  0  0  0
    0.9227  -10.0706   -0.4780 H   0  0  0  0  0  0  0  0  0  0  0  0
   -2.8623    2.6851    0.0830 H   0  0  0  0  0  0  0  0  0  0  0  0
   -7.0563   -0.4743    1.4210 H   0  0  0  0  0  0  0  0  0  0  0  0
   -9.2133    0.7428   -0.6547 H   0  0  0  0  0  0  0  0  0  0  0  0
   -1.9942   -0.2003    0.4978 H   0  0  0  0  0  0  0  0  0  0  0  0
   -1.9849   -6.8647   -1.4601 H   0  0  0  0  0  0  0  0  0  0  0  0
   -0.1533    1.4106   -1.1255 H   0  0  0  0  0  0  0  0  0  0  0  0
   -0.3756   -6.4152   -4.0789 H   0  0  0  0  0  0  0  0  0  0  0  0
   -0.6192    4.0200    2.6721 H   0  0  0  0  0  0  0  0  0  0  0  0
    1.1734    1.8483    2.4538 H   0  0  0  0  0  0  0  0  0  0  0  0
   -3.3934   -5.9685   -3.5310 H   0  0  0  0  0  0  0  0  0  0  0  0
   -1.5582    0.1833   -1.8227 H   0  0  0  0  0  0  0  0  0  0  0  0
   -2.6854   -4.5862   -1.4350 H   0  0  0  0  0  0  0  0  0  0  0  0
   -1.1521   -3.9020   -4.0450 H   0  0  0  0  0  0  0  0  0  0  0  0
   -1.4709    2.9544    4.6083 H   0  0  0  0  0  0  0  0  0  0  0  0
    0.2879    2.6824    4.5201 H   0  0  0  0  0  0  0  0  0  0  0  0
   -0.8264    1.3625    4.1454 H   0  0  0  0  0  0  0  0  0  0  0  0
   -0.0909   -0.3655   -1.3723 H   0  0  0  0  0  0  0  0  0  0  0  0
   -1.8759   -7.9733   -4.8041 H   0  0  0  0  0  0  0  0  0  0  0  0
   -1.0712   -2.9758   -0.3708 H   0  0  0  0  0  0  0  0  0  0  0  0
   -2.1414   -2.1588   -1.5718 H   0  0  0  0  0  0  0  0  0  0  0  0
   -3.2008   -5.0316   -5.6034 H   0  0  0  0  0  0  0  0  0  0  0  0
    1.4673    3.9763    3.4371 H   0  0  0  0  0  0  0  0  0  0  0  0
   -2.8106   -2.4853   -3.6246 H   0  0  0  0  0  0  0  0  0  0  0  0
    3.6320    5.0642    1.5649 H   0  0  0  0  0  0  0  0  0  0  0  0
    0.2311   -1.7786   -1.6176 H   0  0  0  0  0  0  0  0  0  0  0  0
    2.9436    5.6912    4.4983 H   0  0  0  0  0  0  0  0  0  0  0  0
    4.4581    2.2681    4.4601 H   0  0  0  0  0  0  0  0  0  0  0  0
    3.0237    3.1876    5.0307 H   0  0  0  0  0  0  0  0  0  0  0  0
    5.4455    4.2410    3.4110 H   0  0  0  0  0  0  0  0  0  0  0  0
    2.4931    7.0054    2.1066 H   0  0  0  0  0  0  0  0  0  0  0  0
    5.8012    4.0131    5.6034 H   0  0  0  0  0  0  0  0  0  0  0  0
    5.6570    5.9576    2.1418 H   0  0  0  0  0  0  0  0  0  0  0  0
    6.0976    8.5042    3.7411 H   0  0  0  0  0  0  0  0  0  0  0  0
    4.8086    9.1210    0.1940 H   0  0  0  0  0  0  0  0  0  0  0  0
    4.4297    9.5043    1.9204 H   0  0  0  0  0  0  0  0  0  0  0  0
    7.2406    8.8408   -0.4184 H   0  0  0  0  0  0  0  0  0  0  0  0
    7.0277    7.1630    0.2201 H   0  0  0  0  0  0  0  0  0  0  0  0
    8.2876    7.8284    2.9929 H   0  0  0  0  0  0  0  0  0  0  0  0
    7.0173   10.5618    1.1546 H   0  0  0  0  0  0  0  0  0  0  0  0
    9.2133    7.9690    0.0990 H   0  0  0  0  0  0  0  0  0  0  0  0
  1 48  1  0      
  1 64  1  0      
  2 49  1  0      
  2133  1  0      
  3 51  1  0      
  3134  1  0      
  4 58  1  0      
  4142  1  0      
  5 59  1  0      
  5143  1  0      
  6 61  1  0      
  6 66  1  0      
  7 61  2  0      
 64  8  1  0      
 68  8  1  0      
  9 65  1  0      
  9150  1  0      
 66 10  1  0      
 73 10  1  0      
 11 67  1  0      
 11157  1  0      
 12 70  1  0      
 12 75  1  0      
 13 69  1  0      
 13158  1  0      
 14 72  1  0      
 14 77  1  0      
 15 71  1  0      
 15160  1  0      
 16 74  1  0      
 16161  1  0      
 75 17  1  0      
 80 17  1  0      
 77 18  1  0      
 83 18  1  0      
 19 76  1  0      
 19169  1  0      
 20 78  1  0      
 20175  1  0      
 21 81  1  0      
 21 87  1  0      
 22 79  1  0      
 22176  1  0      
 23 82  1  0      
 23179  1  0      
 24 84  1  0      
 24181  1  0      
 25 86  1  0      
 25183  1  0      
 87 26  1  0      
 90 26  1  0      
 27 88  1  0      
 27188  1  0      
 28 89  1  0      
 28 92  1  0      
 29 91  1  0      
 29189  1  0      
 30 92  1  0      
 30 95  1  0      
 31 93  1  0      
 31196  1  0      
 32 94  1  0      
 32197  1  0      
 33 96  1  0      
 33198  1  0      
 34 36  1  0      
 34 37  1  0      
 34 39  1  0      
 34 50  1  0      
 35 36  1  0      
 35 38  1  0      
 35 43  1  0      
 35 52  1  0      
 36 45  1  0      
 36 97  1  0      
 37 42  1  0      
 37 46  1  0      
 37 54  1  0      
 38 40  1  0      
 38 41  1  0      
 38 98  1  0      
 39 41  1  0      
 39 99  1  0      
 39100  1  0      
 40 48  1  0      
 40 58  1  0      
 40 59  1  0      
 41101  1  0      
 41102  1  0      
 42 44  1  0      
 42 53  2  0      
 43 51  1  0      
 43103  1  0      
 43104  1  0      
 44 47  1  0      
 44 55  1  0      
 44105  1  0      
 45 53  1  0      
 45106  1  0      
 45107  1  0      
 46 49  1  0      
 46108  1  0      
 46109  1  0      
 47 49  1  0      
 47 56  1  0      
 47 61  1  0      
 48 51  1  0      
 48110  1  0      
 49111  1  0      
 50112  1  0      
 50113  1  0      
 50114  1  0      
 51115  1  0      
 52116  1  0      
 52117  1  0      
 52118  1  0      
 53119  1  0      
 54120  1  0      
 54121  1  0      
 54122  1  0      
 55 57  1  0      
 55123  1  0      
 55124  1  0      
 56 60  1  0      
 56125  1  0      
 56126  1  0      
 57 60  1  0      
 57 62  1  0      
 57 63  1  0      
 58127  1  0      
 58128  1  0      
 59129  1  0      
 59130  1  0      
 60131  1  0      
 60132  1  0      
 62135  1  0      
 62136  1  0      
 62137  1  0      
 63138  1  0      
 63139  1  0      
 63140  1  0      
 64 65  1  0      
 64141  1  0      
 65 67  1  0      
 65144  1  0      
 66 70  1  0      
 66145  1  0      
 67 69  1  0      
 67146  1  0      
 69 68  1  0      
 68 72  1  0      
 68147  1  0      
 69148  1  0      
 70 71  1  0      
 70149  1  0      
 71 74  1  0      
 71151  1  0      
 72152  1  0      
 72153  1  0      
 74 73  1  0      
 73154  1  0      
 73155  1  0      
 74156  1  0      
 75 76  1  0      
 75159  1  0      
 76 78  1  0      
 76162  1  0      
 77 79  1  0      
 77163  1  0      
 78 81  1  0      
 78164  1  0      
 79 82  1  0      
 79165  1  0      
 81 80  1  0      
 80 85  1  0      
 80166  1  0      
 81167  1  0      
 82 84  1  0      
 82168  1  0      
 84 83  1  0      
 83 86  1  0      
 83170  1  0      
 84171  1  0      
 85172  1  0      
 85173  1  0      
 85174  1  0      
 86177  1  0      
 86178  1  0      
 87 88  1  0      
 87180  1  0      
 88 89  1  0      
 88182  1  0      
 89 91  1  0      
 89184  1  0      
 91 90  1  0      
 90185  1  0      
 90186  1  0      
 91187  1  0      
 92 93  1  0      
 92190  1  0      
 93 94  1  0      
 93191  1  0      
 94 95  1  0      
 94 96  1  0      
 95192  1  0      
 95193  1  0      
 96194  1  0      
 96195  1  0      
M  END
>  <PUBCHEM_COMPOUND_CID> (1)
75251137

>  <PUBCHEM_COMPOUND_CANONICALIZED> (1)
1

>  <PUBCHEM_CACTVS_COMPLEXITY> (1)
2710

>  <PUBCHEM_CACTVS_HBOND_ACCEPTOR> (1)
33

>  <PUBCHEM_CACTVS_HBOND_DONOR> (1)
20

>  <PUBCHEM_CACTVS_ROTATABLE_BOND> (1)
18

>  <PUBCHEM_CACTVS_SUBSKEYS> (1)
AAADcfB8PgAAAAAAAAAAAAAAAAAAASAAAAA0aNGiQAAAAADAAAAAGgAACAAAD1SwgAMCCAAABgCIAiDSCAAAAAAgAAAACAEAAAgREBYAAQAiQAAFoAAPAAPI6PyPgAAAAAAAAADAAAYAADCAAAAAAAAAAA==

>  <PUBCHEM_IUPAC_OPENEYE_NAME> (1)
[3-[5-[4-[3,4-dihydroxy-4-(hydroxymethyl)tetrahydrofuran-2-yl]oxy-3,5-dihydroxy-tetrahydropyran-2-yl]oxy-3,4-dihydroxy-6-methyl-tetrahydropyran-2-yl]oxy-4,5-dihydroxy-tetrahydropyran-2-yl] 5,11-dihydr
oxy-9,9-bis(hydroxymethyl)-2,2,6a,6b,12a-pentamethyl-10-[3,4,5-trihydroxy-6-[[3,4,5-trihydroxy-6-(hydroxymethyl)tetrahydropyran-2-yl]oxymethyl]tetrahydropyran-2-yl]oxy-1,3,4,5,6,6a,7,8,8a,10,11,12,13,
14b-tetradecahydropicene-4a-carboxylate

>  <PUBCHEM_IUPAC_CAS_NAME> (1)
5,11-dihydroxy-9,9-bis(hydroxymethyl)-2,2,6a,6b,12a-pentamethyl-10-[[3,4,5-trihydroxy-6-[[3,4,5-trihydroxy-6-(hydroxymethyl)-2-oxanyl]oxymethyl]-2-oxanyl]oxy]-1,3,4,5,6,6a,7,8,8a,10,11,12,13,14b-tetra
decahydropicene-4a-carboxylic acid [3-[[5-[[4-[[3,4-dihydroxy-4-(hydroxymethyl)-2-oxolanyl]oxy]-3,5-dihydroxy-2-oxanyl]oxy]-3,4-dihydroxy-6-methyl-2-oxanyl]oxy]-4,5-dihydroxy-2-oxanyl] ester

>  <PUBCHEM_IUPAC_NAME_MARKUP> (1)
[3-[5-[4-[3,4-dihydroxy-4-(hydroxymethyl)oxolan-2-yl]oxy-3,5-dihydroxyoxan-2-yl]oxy-3,4-dihydroxy-6-methyloxan-2-yl]oxy-4,5-dihydroxyoxan-2-yl] 5,11-dihydroxy-9,9-bis(hydroxymethyl)-2,2,6<I>a</I>,6<I>
b</I>,12<I>a</I>-pentamethyl-10-[3,4,5-trihydroxy-6-[[3,4,5-trihydroxy-6-(hydroxymethyl)oxan-2-yl]oxymethyl]oxan-2-yl]oxy-1,3,4,5,6,6<I>a</I>,7,8,8<I>a</I>,10,11,12,13,14<I>b</I>-tetradecahydropicene-
4<I>a</I>-carboxylate

>  <PUBCHEM_IUPAC_NAME> (1)
[3-[5-[4-[3,4-dihydroxy-4-(hydroxymethyl)oxolan-2-yl]oxy-3,5-dihydroxyoxan-2-yl]oxy-3,4-dihydroxy-6-methyloxan-2-yl]oxy-4,5-dihydroxyoxan-2-yl] 5,11-dihydroxy-9,9-bis(hydroxymethyl)-2,2,6a,6b,12a-pent
amethyl-10-[3,4,5-trihydroxy-6-[[3,4,5-trihydroxy-6-(hydroxymethyl)oxan-2-yl]oxymethyl]oxan-2-yl]oxy-1,3,4,5,6,6a,7,8,8a,10,11,12,13,14b-tetradecahydropicene-4a-carboxylate

>  <PUBCHEM_IUPAC_SYSTEMATIC_NAME> (1)
[3-[5-[4-[4-(hydroxymethyl)-3,4-bis(oxidanyl)oxolan-2-yl]oxy-3,5-bis(oxidanyl)oxan-2-yl]oxy-6-methyl-3,4-bis(oxidanyl)oxan-2-yl]oxy-4,5-bis(oxidanyl)oxan-2-yl] 9,9-bis(hydroxymethyl)-10-[6-[[6-(hydrox
ymethyl)-3,4,5-tris(oxidanyl)oxan-2-yl]oxymethyl]-3,4,5-tris(oxidanyl)oxan-2-yl]oxy-2,2,6a,6b,12a-pentamethyl-5,11-bis(oxidanyl)-1,3,4,5,6,6a,7,8,8a,10,11,12,13,14b-tetradecahydropicene-4a-carboxylate

>  <PUBCHEM_IUPAC_TRADITIONAL_NAME> (1)
5,11-dihydroxy-2,2,6a,6b,12a-pentamethyl-9,9-dimethylol-10-[3,4,5-trihydroxy-6-[(3,4,5-trihydroxy-6-methylol-tetrahydropyran-2-yl)oxymethyl]tetrahydropyran-2-yl]oxy-1,3,4,5,6,6a,7,8,8a,10,11,12,13,14b
-tetradecahydropicene-4a-carboxylic acid [3-[5-[4-(3,4-dihydroxy-4-methylol-tetrahydrofuran-2-yl)oxy-3,5-dihydroxy-tetrahydropyran-2-yl]oxy-3,4-dihydroxy-6-methyl-tetrahydropyran-2-yl]oxy-4,5-dihydrox
y-tetrahydropyran-2-yl] ester

>  <PUBCHEM_IUPAC_INCHI> (1)
InChI=1S/C63H102O33/c1-24-45(92-51-44(81)46(29(70)18-85-51)93-55-48(82)62(84,22-67)23-88-55)40(77)43(80)52(89-24)94-47-35(72)28(69)17-86-54(47)96-56(83)63-12-11-57(2,3)13-26(63)25-7-8-32-58(4)14-27(68
)49(61(20-65,21-66)33(58)9-10-59(32,5)60(25,6)15-34(63)71)95-53-42(79)39(76)37(74)31(91-53)19-87-50-41(78)38(75)36(73)30(16-64)90-50/h7,24,26-55,64-82,84H,8-23H2,1-6H3

>  <PUBCHEM_IUPAC_INCHIKEY> (1)
XHKCYIRZWRRXNG-UHFFFAOYSA-N

>  <PUBCHEM_XLOGP3_AA> (1)
-5.9

>  <PUBCHEM_EXACT_MASS> (1)
1386.63

>  <PUBCHEM_MOLECULAR_FORMULA> (1)
C63H102O33

>  <PUBCHEM_MOLECULAR_WEIGHT> (1)
1387.5

>  <PUBCHEM_OPENEYE_CAN_SMILES> (1)
CC1C(C(C(C(O1)OC2C(C(COC2OC(=O)C34CCC(CC3C5=CCC6C(C5(CC4O)C)(CCC7C6(CC(C(C7(CO)CO)OC8C(C(C(C(O8)COC9C(C(C(C(O9)CO)O)O)O)O)O)O)O)C)C)(C)C)O)O)O)O)OC1C(C(C(CO1)O)OC1C(C(CO1)(CO)O)O)O

>  <PUBCHEM_OPENEYE_ISO_SMILES> (1)
CC1C(C(C(C(O1)OC2C(C(COC2OC(=O)C34CCC(CC3C5=CCC6C(C5(CC4O)C)(CCC7C6(CC(C(C7(CO)CO)OC8C(C(C(C(O8)COC9C(C(C(C(O9)CO)O)O)O)O)O)O)O)C)C)(C)C)O)O)O)O)OC1C(C(C(CO1)O)OC1C(C(CO1)(CO)O)O)O

>  <PUBCHEM_CACTVS_TPSA> (1)
532

>  <PUBCHEM_MONOISOTOPIC_WEIGHT> (1)
1386.63

>  <PUBCHEM_TOTAL_CHARGE> (1)
0

>  <PUBCHEM_HEAVY_ATOM_COUNT> (1)
96

>  <PUBCHEM_ATOM_DEF_STEREO_COUNT> (1)
0

>  <PUBCHEM_ATOM_UDEF_STEREO_COUNT> (1)
36

>  <PUBCHEM_BOND_DEF_STEREO_COUNT> (1)
0

>  <PUBCHEM_BOND_UDEF_STEREO_COUNT> (1)
0

>  <PUBCHEM_ISOTOPIC_ATOM_COUNT> (1)
0

>  <PUBCHEM_COMPONENT_COUNT> (1)
1

>  <PUBCHEM_CACTVS_TAUTO_COUNT> (1)
-1

>  <PUBCHEM_COORDINATE_TYPE> (1)
1

5

255

>  <PUBCHEM_BONDANNOTATIONS> (1)
48  1  3

64  1  3

67  11  3

70  12  3

75  12  3

69  13  3

77  14  3

71  15  3

74  16  3

76  19  3

49  2  3

78  20  3

81  21  3

87  21  3

79  22  3

82  23  3

84  24  3

88  27  3

89  28  3

92  28  3

91  29  3

51  3  3

93  31  3

94  32  3

34  50  3

35  52  3

36  45  3

37  54  3

38  41  3

44  55  3

47  61  3

66  6  3

68  72  3

80  85  3

83  86  3

65  9  3

$$$$
