# Supplementary material for: Screening potential anti-osteoarthritis compounds using molecular docking based on MAPK and NFκB pathways and validating their anti-osteoarthritis effect
Source: PLoS One. 2025 Mar 25;20(3):e0319686. doi: 10.1371/journal.pone.0319686 (PMC11936181; doi:10.1371/journal.pone.0319686)
Supplement: S2 Structure — (ZIP) [file pone.0319686.s002.zip › Proteins and compounds/compound/poricoic acid A.sdf]

5471851
  -OEChem-04032319303D

 82 84  0     1  0  0  0  0  0999 V2000
   -2.7278   -0.6984    3.0209 O   0  0  0  0  0  0  0  0  0  0  0  0
   -3.0244    1.9329   -1.9306 O   0  0  0  0  0  0  0  0  0  0  0  0
   -2.7637    3.1142   -0.0112 O   0  0  0  0  0  0  0  0  0  0  0  0
    5.6981    3.2203    1.5507 O   0  0  0  0  0  0  0  0  0  0  0  0
    5.8744    3.1740   -0.7134 O   0  0  0  0  0  0  0  0  0  0  0  0
   -0.7637    0.1006    0.1397 C   0  0  1  0  0  0  0  0  0  0  0  0
    0.1181   -0.6303    1.2081 C   0  0  1  0  0  0  0  0  0  0  0  0
   -2.0658    0.3486    0.9352 C   0  0  2  0  0  0  0  0  0  0  0  0
   -0.8837   -1.6827    1.7457 C   0  0  0  0  0  0  0  0  0  0  0  0
   -2.2627   -0.9792    1.7081 C   0  0  1  0  0  0  0  0  0  0  0  0
   -0.0225    1.3607   -0.3316 C   0  0  0  0  0  0  0  0  0  0  0  0
    1.4276   -1.0799    0.5629 C   0  0  0  0  0  0  0  0  0  0  0  0
   -3.2974    0.7408    0.1248 C   0  0  1  0  0  0  0  0  0  0  0  0
    2.0720   -0.0970   -0.3454 C   0  0  0  0  0  0  0  0  0  0  0  0
   -1.0690   -0.7823   -1.1163 C   0  0  0  0  0  0  0  0  0  0  0  0
    0.5405    0.2470    2.4304 C   0  0  0  0  0  0  0  0  0  0  0  0
    3.4817   -0.4307   -0.8999 C   0  0  2  0  0  0  0  0  0  0  0  0
    1.4054    1.0277   -0.7086 C   0  0  0  0  0  0  0  0  0  0  0  0
    4.2036   -1.4808    0.0170 C   0  0  1  0  0  0  0  0  0  0  0  0
    1.9780   -2.2785    0.8201 C   0  0  0  0  0  0  0  0  0  0  0  0
    3.3182   -2.6990    0.3139 C   0  0  0  0  0  0  0  0  0  0  0  0
   -4.5362    0.8424    1.0342 C   0  0  0  0  0  0  0  0  0  0  0  0
    4.3755    0.8360   -0.9735 C   0  0  0  0  0  0  0  0  0  0  0  0
    3.3009   -0.9720   -2.3391 C   0  0  0  0  0  0  0  0  0  0  0  0
   -3.0101    2.0577   -0.5782 C   0  0  0  0  0  0  0  0  0  0  0  0
    5.5343   -1.9577   -0.4964 C   0  0  0  0  0  0  0  0  0  0  0  0
   -5.8492    1.1763    0.3053 C   0  0  0  0  0  0  0  0  0  0  0  0
    4.5544    1.4768    0.3853 C   0  0  0  0  0  0  0  0  0  0  0  0
    5.5078   -3.1764   -1.3706 C   0  0  0  0  0  0  0  0  0  0  0  0
   -6.2392    0.2060   -0.7952 C   0  0  0  0  0  0  0  0  0  0  0  0
    6.6792   -1.3298   -0.1898 C   0  0  0  0  0  0  0  0  0  0  0  0
    5.4440    2.6937    0.3275 C   0  0  0  0  0  0  0  0  0  0  0  0
   -6.5182   -1.2346   -0.3778 C   0  0  0  0  0  0  0  0  0  0  0  0
   -6.3348    0.6479   -2.0617 C   0  0  0  0  0  0  0  0  0  0  0  0
   -6.1631   -2.2917   -1.4322 C   0  0  0  0  0  0  0  0  0  0  0  0
   -7.9820   -1.4027    0.0418 C   0  0  0  0  0  0  0  0  0  0  0  0
   -1.8944    1.1581    1.6587 H   0  0  0  0  0  0  0  0  0  0  0  0
   -0.9108   -2.5587    1.0862 H   0  0  0  0  0  0  0  0  0  0  0  0
   -0.6241   -2.0388    2.7490 H   0  0  0  0  0  0  0  0  0  0  0  0
   -2.9925   -1.6385    1.2240 H   0  0  0  0  0  0  0  0  0  0  0  0
   -0.0165    2.1464    0.4319 H   0  0  0  0  0  0  0  0  0  0  0  0
   -0.4976    1.7872   -1.2201 H   0  0  0  0  0  0  0  0  0  0  0  0
   -3.5042   -0.0228   -0.6327 H   0  0  0  0  0  0  0  0  0  0  0  0
   -1.7016   -1.6440   -0.8812 H   0  0  0  0  0  0  0  0  0  0  0  0
   -1.5823   -0.2099   -1.8948 H   0  0  0  0  0  0  0  0  0  0  0  0
   -0.1641   -1.1807   -1.5848 H   0  0  0  0  0  0  0  0  0  0  0  0
    1.1605    1.1041    2.1479 H   0  0  0  0  0  0  0  0  0  0  0  0
   -0.3104    0.6380    2.9950 H   0  0  0  0  0  0  0  0  0  0  0  0
    1.1312   -0.3483    3.1390 H   0  0  0  0  0  0  0  0  0  0  0  0
    1.8642    1.7494   -1.3770 H   0  0  0  0  0  0  0  0  0  0  0  0
    4.3713   -1.0387    1.0075 H   0  0  0  0  0  0  0  0  0  0  0  0
    1.4742   -2.9840    1.4744 H   0  0  0  0  0  0  0  0  0  0  0  0
    3.1387   -3.3422   -0.5541 H   0  0  0  0  0  0  0  0  0  0  0  0
    3.7968   -3.3198    1.0830 H   0  0  0  0  0  0  0  0  0  0  0  0
   -4.3691    1.6243    1.7873 H   0  0  0  0  0  0  0  0  0  0  0  0
   -4.6913   -0.0832    1.5943 H   0  0  0  0  0  0  0  0  0  0  0  0
    3.9525    1.5699   -1.6717 H   0  0  0  0  0  0  0  0  0  0  0  0
    5.3512    0.6055   -1.4167 H   0  0  0  0  0  0  0  0  0  0  0  0
   -2.8061   -1.5466    3.4898 H   0  0  0  0  0  0  0  0  0  0  0  0
    4.2592   -1.1029   -2.8514 H   0  0  0  0  0  0  0  0  0  0  0  0
    2.7528   -1.9193   -2.3618 H   0  0  0  0  0  0  0  0  0  0  0  0
    2.7296   -0.2650   -2.9540 H   0  0  0  0  0  0  0  0  0  0  0  0
   -5.7818    2.1983   -0.0894 H   0  0  0  0  0  0  0  0  0  0  0  0
   -6.6597    1.2049    1.0447 H   0  0  0  0  0  0  0  0  0  0  0  0
    3.5994    1.8155    0.7986 H   0  0  0  0  0  0  0  0  0  0  0  0
    5.0235    0.8155    1.1142 H   0  0  0  0  0  0  0  0  0  0  0  0
    5.3303   -4.0793   -0.7766 H   0  0  0  0  0  0  0  0  0  0  0  0
    4.7660   -3.1310   -2.1683 H   0  0  0  0  0  0  0  0  0  0  0  0
    6.4756   -3.3204   -1.8662 H   0  0  0  0  0  0  0  0  0  0  0  0
   -2.8235    2.7824   -2.3779 H   0  0  0  0  0  0  0  0  0  0  0  0
    7.6303   -1.6883   -0.5707 H   0  0  0  0  0  0  0  0  0  0  0  0
    6.7139   -0.4635    0.4582 H   0  0  0  0  0  0  0  0  0  0  0  0
   -5.8975   -1.4735    0.4925 H   0  0  0  0  0  0  0  0  0  0  0  0
   -6.6250   -0.0034   -2.8778 H   0  0  0  0  0  0  0  0  0  0  0  0
   -6.1313    1.6832   -2.3154 H   0  0  0  0  0  0  0  0  0  0  0  0
   -6.8250   -2.2420   -2.3033 H   0  0  0  0  0  0  0  0  0  0  0  0
   -6.2549   -3.2984   -1.0090 H   0  0  0  0  0  0  0  0  0  0  0  0
   -5.1299   -2.1704   -1.7757 H   0  0  0  0  0  0  0  0  0  0  0  0
   -8.6629   -1.2059   -0.7940 H   0  0  0  0  0  0  0  0  0  0  0  0
   -8.1697   -2.4223    0.3956 H   0  0  0  0  0  0  0  0  0  0  0  0
   -8.2419   -0.7181    0.8564 H   0  0  0  0  0  0  0  0  0  0  0  0
    6.2674    4.0172    1.4953 H   0  0  0  0  0  0  0  0  0  0  0  0
  1 10  1  0  0  0  0
  1 59  1  0  0  0  0
  2 25  1  0  0  0  0
  2 70  1  0  0  0  0
  3 25  2  0  0  0  0
  4 32  1  0  0  0  0
  4 82  1  0  0  0  0
  5 32  2  0  0  0  0
  6  7  1  0  0  0  0
  6  8  1  0  0  0  0
  6 11  1  0  0  0  0
  6 15  1  0  0  0  0
  7  9  1  0  0  0  0
  7 12  1  0  0  0  0
  7 16  1  0  0  0  0
  8 10  1  0  0  0  0
  8 13  1  0  0  0  0
  8 37  1  0  0  0  0
  9 10  1  0  0  0  0
  9 38  1  0  0  0  0
  9 39  1  0  0  0  0
 10 40  1  0  0  0  0
 11 18  1  0  0  0  0
 11 41  1  0  0  0  0
 11 42  1  0  0  0  0
 12 14  1  0  0  0  0
 12 20  2  0  0  0  0
 13 22  1  0  0  0  0
 13 25  1  0  0  0  0
 13 43  1  0  0  0  0
 14 17  1  0  0  0  0
 14 18  2  0  0  0  0
 15 44  1  0  0  0  0
 15 45  1  0  0  0  0
 15 46  1  0  0  0  0
 16 47  1  0  0  0  0
 16 48  1  0  0  0  0
 16 49  1  0  0  0  0
 17 19  1  0  0  0  0
 17 23  1  0  0  0  0
 17 24  1  0  0  0  0
 18 50  1  0  0  0  0
 19 21  1  0  0  0  0
 19 26  1  0  0  0  0
 19 51  1  0  0  0  0
 20 21  1  0  0  0  0
 20 52  1  0  0  0  0
 21 53  1  0  0  0  0
 21 54  1  0  0  0  0
 22 27  1  0  0  0  0
 22 55  1  0  0  0  0
 22 56  1  0  0  0  0
 23 28  1  0  0  0  0
 23 57  1  0  0  0  0
 23 58  1  0  0  0  0
 24 60  1  0  0  0  0
 24 61  1  0  0  0  0
 24 62  1  0  0  0  0
 26 29  1  0  0  0  0
 26 31  2  0  0  0  0
 27 30  1  0  0  0  0
 27 63  1  0  0  0  0
 27 64  1  0  0  0  0
 28 32  1  0  0  0  0
 28 65  1  0  0  0  0
 28 66  1  0  0  0  0
 29 67  1  0  0  0  0
 29 68  1  0  0  0  0
 29 69  1  0  0  0  0
 30 33  1  0  0  0  0
 30 34  2  0  0  0  0
 31 71  1  0  0  0  0
 31 72  1  0  0  0  0
 33 35  1  0  0  0  0
 33 36  1  0  0  0  0
 33 73  1  0  0  0  0
 34 74  1  0  0  0  0
 34 75  1  0  0  0  0
 35 76  1  0  0  0  0
 35 77  1  0  0  0  0
 35 78  1  0  0  0  0
 36 79  1  0  0  0  0
 36 80  1  0  0  0  0
 36 81  1  0  0  0  0
M  END
> <PUBCHEM_COMPOUND_CID>
5471851

> <PUBCHEM_CONFORMER_RMSD>
1.2

> <PUBCHEM_CONFORMER_DIVERSEORDER>
1
4
3
5
2
6
7

> <PUBCHEM_MMFF94_PARTIAL_CHARGES>
35
1 -0.68
10 0.28
11 0.14
12 -0.14
13 0.06
14 -0.14
17 0.14
18 -0.29
19 0.14
2 -0.65
20 -0.29
21 0.14
25 0.66
26 -0.28
27 0.14
28 0.06
29 0.14
3 -0.57
30 -0.28
31 -0.3
32 0.66
33 0.14
34 -0.3
4 -0.65
5 -0.57
50 0.15
52 0.15
59 0.4
7 0.14
70 0.5
71 0.15
72 0.15
74 0.15
75 0.15
82 0.5

> <PUBCHEM_EFFECTIVE_ROTOR_COUNT>
11.4

> <PUBCHEM_PHARMACOPHORE_FEATURES>
14
1 1 acceptor
1 1 donor
1 2 acceptor
1 3 acceptor
1 34 hydrophobe
1 4 acceptor
1 5 acceptor
3 2 3 25 anion
3 33 35 36 hydrophobe
3 4 5 32 anion
5 13 22 27 30 33 hydrophobe
5 6 7 8 9 10 rings
6 12 14 17 19 20 21 rings
6 6 7 11 12 14 18 rings

> <PUBCHEM_HEAVY_ATOM_COUNT>
36

> <PUBCHEM_ATOM_DEF_STEREO_COUNT>
7

> <PUBCHEM_ATOM_UDEF_STEREO_COUNT>
0

> <PUBCHEM_BOND_DEF_STEREO_COUNT>
0

> <PUBCHEM_BOND_UDEF_STEREO_COUNT>
0

> <PUBCHEM_ISOTOPIC_ATOM_COUNT>
0

> <PUBCHEM_COMPONENT_COUNT>
1

> <PUBCHEM_CACTVS_TAUTO_COUNT>
1

> <PUBCHEM_CONFORMER_ID>
00537E6B00000001

> <PUBCHEM_MMFF94_ENERGY>
115.9298

> <PUBCHEM_FEATURE_SELFOVERLAP>
71.29

> <PUBCHEM_SHAPE_FINGERPRINT>
11578080 2 18341057405836121760
12107698 1 18339925905170702812
12166972 35 17845653630317184202
12236239 1 17917431956543393642
12422481 6 7925639899353319163
1361 4 18200874088701105175
13782708 43 18339931428335309951
13811026 1 18260268551692427354
14856354 85 17275387586886164997
15082195 135 17968674812268080652
15183329 4 15285359509820571119
15799311 1 16056869247955844487
1813 80 15123787366534127273
20775438 99 17906714145446681135
21033648 29 17095242493516040885
22149856 69 18115043943684042153
2260408 40 10159691404658693442
23522609 53 17417552279593894745
23559900 14 17895773836987330014
23569943 247 17479187366858633334
24771293 8 18114462348550134333
249057 25 17632304428096136184
4098825 35 18342737407921226564
4112364 45 17702926150923451248
44317340 157 18272927202523315524
46194498 28 18271806779094875518
6086070 43 14490483005736380223

> <PUBCHEM_SHAPE_MULTIPOLES>
711.52
18.38
3.24
1.96
12.55
1.07
-0.49
-1.98
5.97
-4.51
0.28
0.98
-0.29
1.18

> <PUBCHEM_SHAPE_SELFOVERLAP>
1485.641

> <PUBCHEM_SHAPE_VOLUME>
403

> <PUBCHEM_COORDINATE_TYPE>
2
5
10

$$$$
