# Supplementary material for: Screening potential anti-osteoarthritis compounds using molecular docking based on MAPK and NFκB pathways and validating their anti-osteoarthritis effect
Source: PLoS One. 2025 Mar 25;20(3):e0319686. doi: 10.1371/journal.pone.0319686 (PMC11936181; doi:10.1371/journal.pone.0319686)
Supplement: S2 Structure — (ZIP) [file pone.0319686.s002.zip › Proteins and compounds/compound/pramipexole.sdf]

119570
  -OEChem-04022320073D

 31 32  0     1  0  0  0  0  0999 V2000
    2.1475   -1.7905    0.2306 S   0  0  0  0  0  0  0  0  0  0  0  0
   -2.4493    0.7892    0.2615 N   0  0  0  0  0  0  0  0  0  0  0  0
    3.1645    0.5539   -0.2003 N   0  0  0  0  0  0  0  0  0  0  0  0
    4.7265   -1.2200   -0.0996 N   0  0  0  0  0  0  0  0  0  0  0  0
   -1.0611    0.7445   -0.1934 C   0  0  1  0  0  0  0  0  0  0  0  0
   -0.3052    2.0062    0.2822 C   0  0  0  0  0  0  0  0  0  0  0  0
   -0.3897   -0.5500    0.3215 C   0  0  0  0  0  0  0  0  0  0  0  0
    1.1463    2.0319   -0.2337 C   0  0  0  0  0  0  0  0  0  0  0  0
    1.0890   -0.4612    0.1415 C   0  0  0  0  0  0  0  0  0  0  0  0
    1.7982    0.7015   -0.0856 C   0  0  0  0  0  0  0  0  0  0  0  0
   -3.1909   -0.3614   -0.2311 C   0  0  0  0  0  0  0  0  0  0  0  0
   -4.6539   -0.2824    0.1923 C   0  0  0  0  0  0  0  0  0  0  0  0
    3.4634   -0.7190   -0.0487 C   0  0  0  0  0  0  0  0  0  0  0  0
   -5.4852   -1.4428   -0.3372 C   0  0  0  0  0  0  0  0  0  0  0  0
   -1.0400    0.7466   -1.2929 H   0  0  0  0  0  0  0  0  0  0  0  0
   -0.2974    2.0345    1.3806 H   0  0  0  0  0  0  0  0  0  0  0  0
   -0.8181    2.9154   -0.0551 H   0  0  0  0  0  0  0  0  0  0  0  0
   -0.7520   -1.4258   -0.2290 H   0  0  0  0  0  0  0  0  0  0  0  0
   -0.6035   -0.7011    1.3877 H   0  0  0  0  0  0  0  0  0  0  0  0
    1.7154    2.7972    0.3054 H   0  0  0  0  0  0  0  0  0  0  0  0
    1.1496    2.3064   -1.2954 H   0  0  0  0  0  0  0  0  0  0  0  0
   -2.8888    1.6491   -0.0656 H   0  0  0  0  0  0  0  0  0  0  0  0
   -2.8022   -1.2995    0.1768 H   0  0  0  0  0  0  0  0  0  0  0  0
   -3.1355   -0.4150   -1.3253 H   0  0  0  0  0  0  0  0  0  0  0  0
   -5.0963    0.6545   -0.1690 H   0  0  0  0  0  0  0  0  0  0  0  0
   -4.7243   -0.2665    1.2870 H   0  0  0  0  0  0  0  0  0  0  0  0
   -5.4719   -1.4659   -1.4315 H   0  0  0  0  0  0  0  0  0  0  0  0
   -5.1012   -2.3990    0.0319 H   0  0  0  0  0  0  0  0  0  0  0  0
   -6.5253   -1.3446   -0.0111 H   0  0  0  0  0  0  0  0  0  0  0  0
    5.5315   -0.6241   -0.2624 H   0  0  0  0  0  0  0  0  0  0  0  0
    4.9143   -2.2097    0.0222 H   0  0  0  0  0  0  0  0  0  0  0  0
  1  9  1  0  0  0  0
  1 13  1  0  0  0  0
  2  5  1  0  0  0  0
  2 11  1  0  0  0  0
  2 22  1  0  0  0  0
  3 10  1  0  0  0  0
  3 13  2  0  0  0  0
  4 13  1  0  0  0  0
  4 30  1  0  0  0  0
  4 31  1  0  0  0  0
  5  6  1  0  0  0  0
  5  7  1  0  0  0  0
  5 15  1  0  0  0  0
  6  8  1  0  0  0  0
  6 16  1  0  0  0  0
  6 17  1  0  0  0  0
  7  9  1  0  0  0  0
  7 18  1  0  0  0  0
  7 19  1  0  0  0  0
  8 10  1  0  0  0  0
  8 20  1  0  0  0  0
  8 21  1  0  0  0  0
  9 10  2  0  0  0  0
 11 12  1  0  0  0  0
 11 23  1  0  0  0  0
 11 24  1  0  0  0  0
 12 14  1  0  0  0  0
 12 25  1  0  0  0  0
 12 26  1  0  0  0  0
 14 27  1  0  0  0  0
 14 28  1  0  0  0  0
 14 29  1  0  0  0  0
M  END
> <PUBCHEM_COMPOUND_CID>
119570

> <PUBCHEM_CONFORMER_RMSD>
0.6

> <PUBCHEM_CONFORMER_DIVERSEORDER>
1
6
4
3
2
9
5
8
7

> <PUBCHEM_MMFF94_PARTIAL_CHARGES>
14
1 -0.08
10 0.05
11 0.27
13 0.46
2 -0.9
22 0.36
3 -0.57
30 0.4
31 0.4
4 -0.88
5 0.27
7 0.18
8 0.18
9 -0.14

> <PUBCHEM_EFFECTIVE_ROTOR_COUNT>
3.8

> <PUBCHEM_PHARMACOPHORE_FEATURES>
7
1 14 hydrophobe
1 2 cation
1 2 donor
1 4 donor
3 3 4 13 cation
5 1 3 9 10 13 rings
6 5 6 7 8 9 10 rings

> <PUBCHEM_HEAVY_ATOM_COUNT>
14

> <PUBCHEM_ATOM_DEF_STEREO_COUNT>
1

> <PUBCHEM_ATOM_UDEF_STEREO_COUNT>
0

> <PUBCHEM_BOND_DEF_STEREO_COUNT>
0

> <PUBCHEM_BOND_UDEF_STEREO_COUNT>
0

> <PUBCHEM_ISOTOPIC_ATOM_COUNT>
0

> <PUBCHEM_COMPONENT_COUNT>
1

> <PUBCHEM_CACTVS_TAUTO_COUNT>
2

> <PUBCHEM_CONFORMER_ID>
0001D31200000001

> <PUBCHEM_MMFF94_ENERGY>
8.2461

> <PUBCHEM_FEATURE_SELFOVERLAP>
35.588

> <PUBCHEM_SHAPE_FINGERPRINT>
100836 57 9871745818966069627
11471102 20 18335420205098388149
11543360 7 15719407151753617683
11806522 49 18409449184756242793
12032990 46 18411139112690273276
13690532 89 18410293609844708267
13862211 1 18408319965246401602
14115302 16 17822303408582264278
14251717 144 18408885165635702027
14252887 29 17989213624575672454
14576447 43 18408601448507000666
15196674 1 18410575071862858889
15477762 27 18409730668349268366
15757776 16 18260545597930017298
16945 1 18335431114858677936
18186145 218 17603578656386941561
200 152 18413387627154657531
20201158 50 18260552212037221947
20645477 70 18335136548689702311
20871998 22 18200602375683144494
20871999 31 17968653822673142781
21256008 61 18409448089629305179
21267235 1 18411427193348128494
21501925 9 18411132537069086433
221490 88 18190467258251181883
23402539 116 18339357470295890662
23402655 69 18335417946378152805
2748010 2 18047203126534741976
2871803 45 18187359926616195067
4047638 21 9943809997135835428
465052 167 18271530900751182455
5104073 3 18413107234246066169
602551 16 15482100708746384303
7364860 26 18269835470605427344
76465 3 18188482459363850898
83771 10 18412261727189863981
8809292 202 18114468954309562003
94968 8 18409166618873773666

> <PUBCHEM_SHAPE_MULTIPOLES>
277.02
9.19
1.95
0.65
9.19
0.49
-0.01
-5.58
0.79
-0.65
-0.02
0.07
-0.01
-0.3

> <PUBCHEM_SHAPE_SELFOVERLAP>
553.883

> <PUBCHEM_SHAPE_VOLUME>
165.9

> <PUBCHEM_COORDINATE_TYPE>
2
5
10

$$$$
