# Supplementary material for: Screening potential anti-osteoarthritis compounds using molecular docking based on MAPK and NFκB pathways and validating their anti-osteoarthritis effect
Source: PLoS One. 2025 Mar 25;20(3):e0319686. doi: 10.1371/journal.pone.0319686 (PMC11936181; doi:10.1371/journal.pone.0319686)
Supplement: S2 Structure — (ZIP) [file pone.0319686.s002.zip › Proteins and compounds/compound/protopine.sdf]

4970
  -OEChem-04022320143D

 45 49  0     1  0  0  0  0  0999 V2000
   -4.5286   -1.3137    0.2002 O   0  0  0  0  0  0  0  0  0  0  0  0
   -5.8824    0.6430   -0.1382 O   0  0  0  0  0  0  0  0  0  0  0  0
    5.7729   -0.5140   -0.4377 O   0  0  0  0  0  0  0  0  0  0  0  0
    5.0964    1.7929   -0.5938 O   0  0  0  0  0  0  0  0  0  0  0  0
    0.1356    0.8303    2.0357 O   0  0  0  0  0  0  0  0  0  0  0  0
   -0.4763   -1.6860   -0.6414 N   0  0  1  0  0  0  0  0  0  0  0  0
   -1.5980   -1.4244    0.2765 C   0  0  0  0  0  0  0  0  0  0  0  0
   -2.3721   -0.1508   -0.0062 C   0  0  0  0  0  0  0  0  0  0  0  0
    0.4922   -2.6349   -0.0657 C   0  0  0  0  0  0  0  0  0  0  0  0
    1.3291   -2.0577    1.0925 C   0  0  0  0  0  0  0  0  0  0  0  0
   -1.7774    1.1224   -0.2023 C   0  0  0  0  0  0  0  0  0  0  0  0
    2.2818   -0.9607    0.6707 C   0  0  0  0  0  0  0  0  0  0  0  0
   -0.2825    1.3555   -0.2965 C   0  0  0  0  0  0  0  0  0  0  0  0
    1.9035    0.4010    0.5670 C   0  0  0  0  0  0  0  0  0  0  0  0
   -3.7668   -0.1966    0.0040 C   0  0  0  0  0  0  0  0  0  0  0  0
    0.5295    0.8486    0.8757 C   0  0  0  0  0  0  0  0  0  0  0  0
   -4.5509    0.9194   -0.1851 C   0  0  0  0  0  0  0  0  0  0  0  0
    3.6001   -1.3189    0.3313 C   0  0  0  0  0  0  0  0  0  0  0  0
   -2.6102    2.2564   -0.4020 C   0  0  0  0  0  0  0  0  0  0  0  0
   -0.9636   -2.1764   -1.9339 C   0  0  0  0  0  0  0  0  0  0  0  0
    2.8074    1.3867    0.1447 C   0  0  0  0  0  0  0  0  0  0  0  0
    4.4728   -0.3302   -0.0791 C   0  0  0  0  0  0  0  0  0  0  0  0
    4.0872    0.9850   -0.1688 C   0  0  0  0  0  0  0  0  0  0  0  0
   -4.0018    2.1618   -0.3914 C   0  0  0  0  0  0  0  0  0  0  0  0
   -5.8605   -0.7752    0.1049 C   0  0  0  0  0  0  0  0  0  0  0  0
    6.1624    0.8363   -0.7612 C   0  0  0  0  0  0  0  0  0  0  0  0
   -1.2607   -1.3293    1.3136 H   0  0  0  0  0  0  0  0  0  0  0  0
   -2.2657   -2.2962    0.2810 H   0  0  0  0  0  0  0  0  0  0  0  0
    1.1928   -2.9589   -0.8472 H   0  0  0  0  0  0  0  0  0  0  0  0
   -0.0271   -3.5379    0.2814 H   0  0  0  0  0  0  0  0  0  0  0  0
    1.9178   -2.8814    1.5198 H   0  0  0  0  0  0  0  0  0  0  0  0
    0.7089   -1.7190    1.9278 H   0  0  0  0  0  0  0  0  0  0  0  0
    0.0742    0.9099   -1.2325 H   0  0  0  0  0  0  0  0  0  0  0  0
   -0.0724    2.4306   -0.3656 H   0  0  0  0  0  0  0  0  0  0  0  0
    3.9306   -2.3518    0.3850 H   0  0  0  0  0  0  0  0  0  0  0  0
   -2.1643    3.2346   -0.5733 H   0  0  0  0  0  0  0  0  0  0  0  0
   -1.6482   -1.4576   -2.3968 H   0  0  0  0  0  0  0  0  0  0  0  0
   -1.4819   -3.1376   -1.8412 H   0  0  0  0  0  0  0  0  0  0  0  0
   -0.1307   -2.3008   -2.6351 H   0  0  0  0  0  0  0  0  0  0  0  0
    2.5188    2.4295    0.0664 H   0  0  0  0  0  0  0  0  0  0  0  0
   -4.6201    3.0392   -0.5428 H   0  0  0  0  0  0  0  0  0  0  0  0
   -6.3901   -0.9798    1.0423 H   0  0  0  0  0  0  0  0  0  0  0  0
   -6.3862   -1.2808   -0.7132 H   0  0  0  0  0  0  0  0  0  0  0  0
    6.4987    0.8643   -1.8041 H   0  0  0  0  0  0  0  0  0  0  0  0
    6.9984    1.1252   -0.1139 H   0  0  0  0  0  0  0  0  0  0  0  0
  1 15  1  0  0  0  0
  1 25  1  0  0  0  0
  2 17  1  0  0  0  0
  2 25  1  0  0  0  0
  3 22  1  0  0  0  0
  3 26  1  0  0  0  0
  4 23  1  0  0  0  0
  4 26  1  0  0  0  0
  5 16  2  0  0  0  0
  6  7  1  0  0  0  0
  6  9  1  0  0  0  0
  6 20  1  0  0  0  0
  7  8  1  0  0  0  0
  7 27  1  0  0  0  0
  7 28  1  0  0  0  0
  8 11  2  0  0  0  0
  8 15  1  0  0  0  0
  9 10  1  0  0  0  0
  9 29  1  0  0  0  0
  9 30  1  0  0  0  0
 10 12  1  0  0  0  0
 10 31  1  0  0  0  0
 10 32  1  0  0  0  0
 11 13  1  0  0  0  0
 11 19  1  0  0  0  0
 12 14  1  0  0  0  0
 12 18  2  0  0  0  0
 13 16  1  0  0  0  0
 13 33  1  0  0  0  0
 13 34  1  0  0  0  0
 14 16  1  0  0  0  0
 14 21  2  0  0  0  0
 15 17  2  0  0  0  0
 17 24  1  0  0  0  0
 18 22  1  0  0  0  0
 18 35  1  0  0  0  0
 19 24  2  0  0  0  0
 19 36  1  0  0  0  0
 20 37  1  0  0  0  0
 20 38  1  0  0  0  0
 20 39  1  0  0  0  0
 21 23  1  0  0  0  0
 21 40  1  0  0  0  0
 22 23  2  0  0  0  0
 24 41  1  0  0  0  0
 25 42  1  0  0  0  0
 25 43  1  0  0  0  0
 26 44  1  0  0  0  0
 26 45  1  0  0  0  0
M  END
> <PUBCHEM_COMPOUND_CID>
4970

> <PUBCHEM_CONFORMER_RMSD>
0.6

> <PUBCHEM_CONFORMER_DIVERSEORDER>
6
1
16
3
5
15
7
17
10
8
11
13
9
2
14
12
4

> <PUBCHEM_MMFF94_PARTIAL_CHARGES>
30
1 -0.36
10 0.14
11 -0.14
12 -0.14
13 0.2
14 0.09
15 0.08
16 0.42
17 0.08
18 -0.15
19 -0.15
2 -0.36
20 0.27
21 -0.15
22 0.08
23 0.08
24 -0.15
25 0.56
26 0.56
3 -0.36
35 0.15
36 0.15
4 -0.36
40 0.15
41 0.15
5 -0.57
6 -0.81
7 0.41
8 -0.14
9 0.27

> <PUBCHEM_EFFECTIVE_ROTOR_COUNT>
2.2

> <PUBCHEM_PHARMACOPHORE_FEATURES>
10
1 1 acceptor
1 2 acceptor
1 3 acceptor
1 4 acceptor
1 5 acceptor
1 6 cation
5 1 2 15 17 25 rings
5 3 4 22 23 26 rings
6 12 14 18 21 22 23 rings
6 8 11 15 17 19 24 rings

> <PUBCHEM_HEAVY_ATOM_COUNT>
26

> <PUBCHEM_ATOM_DEF_STEREO_COUNT>
0

> <PUBCHEM_ATOM_UDEF_STEREO_COUNT>
0

> <PUBCHEM_BOND_DEF_STEREO_COUNT>
0

> <PUBCHEM_BOND_UDEF_STEREO_COUNT>
0

> <PUBCHEM_ISOTOPIC_ATOM_COUNT>
0

> <PUBCHEM_COMPONENT_COUNT>
1

> <PUBCHEM_CACTVS_TAUTO_COUNT>
2

> <PUBCHEM_CONFORMER_ID>
0000136A00000006

> <PUBCHEM_MMFF94_ENERGY>
82.4984

> <PUBCHEM_FEATURE_SELFOVERLAP>
51.056

> <PUBCHEM_SHAPE_FINGERPRINT>
10595046 47 18260830384458661152
10616163 171 18339075995841367377
10759866 29 18335416807863906674
10906281 52 18199189491379982013
11488393 25 17914631461583429958
11963148 33 18261668281551070739
12011746 2 18411695496187331839
12107183 9 17541652816648127849
12236239 1 17894630348714909916
12403259 415 18201710760982730249
12467345 10 18333453157490369796
12592029 89 18336264544240061354
12788726 201 17703232806391474472
14251751 93 18412258437018055678
14341114 328 18113896031415504243
14528608 73 18260831496950013004
1454969 45 18341608248867864951
14787075 74 18408318895873235515
14790565 3 18410578378977283224
14840074 17 18342171181477373751
15183329 4 18410016507640440684
15196674 1 18336544923831163155
1601671 61 18271524213022443507
16752209 62 17560515088809174392
18608769 82 18337112396717905107
18681886 176 18408320012733706488
19591789 44 18412539937970291763
21267235 1 18409173207348220603
21521721 280 18341620364063096376
221357 26 18342455945644976856
22393880 68 18336827468623995732
23227448 37 18409450331787110054
23559900 14 18336819883976164177
23569943 247 14906798691089828460
26918003 58 9583518715510664168
3004659 81 18408887300899060402
335352 9 18408605864698433534
345986 75 12103017643655855070
350125 39 18411699881296446825
4340502 62 16805606957945130554
474 4 17240490234112885116
5104073 3 18335135345661257305
5265222 85 18199195156157028860
58260988 393 16226042246131528477
59755656 215 18341898471743183799
59755656 520 17313100882563226098

> <PUBCHEM_SHAPE_MULTIPOLES>
500.74
12.64
2.49
1.07
1.88
0.55
0
-3.42
2.08
-0.46
0.38
0.22
0.28
-0.33

> <PUBCHEM_SHAPE_SELFOVERLAP>
1119.418

> <PUBCHEM_SHAPE_VOLUME>
264.8

> <PUBCHEM_COORDINATE_TYPE>
2
5
10

$$$$
