# Supplementary material for: Screening potential anti-osteoarthritis compounds using molecular docking based on MAPK and NFκB pathways and validating their anti-osteoarthritis effect
Source: PLoS One. 2025 Mar 25;20(3):e0319686. doi: 10.1371/journal.pone.0319686 (PMC11936181; doi:10.1371/journal.pone.0319686)
Supplement: S2 Structure — (ZIP) [file pone.0319686.s002.zip › Proteins and compounds/compound/pteryxin.sdf]

5281425
  -OEChem-04022320133D

 50 52  0     1  0  0  0  0  0999 V2000
   -1.3908    2.6775    0.6092 O   0  0  0  0  0  0  0  0  0  0  0  0
   -3.3009   -0.2430   -0.6895 O   0  0  0  0  0  0  0  0  0  0  0  0
   -0.8969   -1.0017    0.4059 O   0  0  0  0  0  0  0  0  0  0  0  0
    1.8340   -0.5596   -1.0662 O   0  0  0  0  0  0  0  0  0  0  0  0
   -2.7362   -0.8976   -2.8318 O   0  0  0  0  0  0  0  0  0  0  0  0
    0.7665   -2.3795   -0.3917 O   0  0  0  0  0  0  0  0  0  0  0  0
    3.4019   -2.0444   -1.8299 O   0  0  0  0  0  0  0  0  0  0  0  0
   -2.4565    1.7079    0.5601 C   0  0  0  0  0  0  0  0  0  0  0  0
   -2.2696    0.7345   -0.6248 C   0  0  1  0  0  0  0  0  0  0  0  0
   -0.9158    0.0249   -0.5814 C   0  0  1  0  0  0  0  0  0  0  0  0
    0.1745    1.0058   -0.2605 C   0  0  0  0  0  0  0  0  0  0  0  0
   -0.1246    2.2485    0.3103 C   0  0  0  0  0  0  0  0  0  0  0  0
   -3.7413    2.5317    0.3534 C   0  0  0  0  0  0  0  0  0  0  0  0
   -2.5598    1.0248    1.9330 C   0  0  0  0  0  0  0  0  0  0  0  0
    1.5234    0.7025   -0.5063 C   0  0  0  0  0  0  0  0  0  0  0  0
    0.8983    3.1614    0.5947 C   0  0  0  0  0  0  0  0  0  0  0  0
    2.5516    1.5991   -0.2185 C   0  0  0  0  0  0  0  0  0  0  0  0
    2.2313    2.8387    0.3333 C   0  0  0  0  0  0  0  0  0  0  0  0
   -3.2210   -1.1251   -1.7317 C   0  0  0  0  0  0  0  0  0  0  0  0
    0.2619   -1.7160    0.5029 C   0  0  0  0  0  0  0  0  0  0  0  0
    3.9252    1.2183   -0.5030 C   0  0  0  0  0  0  0  0  0  0  0  0
    3.1390   -0.9491   -1.3460 C   0  0  0  0  0  0  0  0  0  0  0  0
    4.1998    0.0236   -1.0316 C   0  0  0  0  0  0  0  0  0  0  0  0
   -3.8211   -2.4397   -1.3345 C   0  0  0  0  0  0  0  0  0  0  0  0
    0.8286   -1.5731    1.8785 C   0  0  0  0  0  0  0  0  0  0  0  0
    1.8140   -0.4708    2.1313 C   0  0  0  0  0  0  0  0  0  0  0  0
    0.4188   -2.4845    2.7799 C   0  0  0  0  0  0  0  0  0  0  0  0
   -0.5345   -3.6151    2.5548 C   0  0  0  0  0  0  0  0  0  0  0  0
   -2.3031    1.3393   -1.5442 H   0  0  0  0  0  0  0  0  0  0  0  0
   -0.7107   -0.4289   -1.5581 H   0  0  0  0  0  0  0  0  0  0  0  0
   -3.8572    3.2838    1.1426 H   0  0  0  0  0  0  0  0  0  0  0  0
   -3.6994    3.0854   -0.5918 H   0  0  0  0  0  0  0  0  0  0  0  0
   -4.6344    1.8985    0.3447 H   0  0  0  0  0  0  0  0  0  0  0  0
   -3.3446    0.2621    1.9505 H   0  0  0  0  0  0  0  0  0  0  0  0
   -1.6151    0.5640    2.2352 H   0  0  0  0  0  0  0  0  0  0  0  0
   -2.7836    1.7619    2.7137 H   0  0  0  0  0  0  0  0  0  0  0  0
    0.6622    4.1303    1.0283 H   0  0  0  0  0  0  0  0  0  0  0  0
    3.0072    3.5631    0.5677 H   0  0  0  0  0  0  0  0  0  0  0  0
    4.7220    1.9189   -0.2784 H   0  0  0  0  0  0  0  0  0  0  0  0
    5.2231   -0.2654   -1.2447 H   0  0  0  0  0  0  0  0  0  0  0  0
   -4.8737   -2.3031   -1.0747 H   0  0  0  0  0  0  0  0  0  0  0  0
   -3.2671   -2.8593   -0.4909 H   0  0  0  0  0  0  0  0  0  0  0  0
   -3.7567   -3.1366   -2.1751 H   0  0  0  0  0  0  0  0  0  0  0  0
    2.2161   -0.5718    3.1483 H   0  0  0  0  0  0  0  0  0  0  0  0
    2.6842   -0.5560    1.4841 H   0  0  0  0  0  0  0  0  0  0  0  0
    1.3426    0.5095    2.1189 H   0  0  0  0  0  0  0  0  0  0  0  0
    0.8184   -2.4177    3.7901 H   0  0  0  0  0  0  0  0  0  0  0  0
   -0.0359   -4.5637    2.7781 H   0  0  0  0  0  0  0  0  0  0  0  0
   -0.9252   -3.6761    1.5364 H   0  0  0  0  0  0  0  0  0  0  0  0
   -1.3878   -3.5134    3.2329 H   0  0  0  0  0  0  0  0  0  0  0  0
  1  8  1  0  0  0  0
  1 12  1  0  0  0  0
  2  9  1  0  0  0  0
  2 19  1  0  0  0  0
  3 10  1  0  0  0  0
  3 20  1  0  0  0  0
  4 15  1  0  0  0  0
  4 22  1  0  0  0  0
  5 19  2  0  0  0  0
  6 20  2  0  0  0  0
  7 22  2  0  0  0  0
  8  9  1  0  0  0  0
  8 13  1  0  0  0  0
  8 14  1  0  0  0  0
  9 10  1  0  0  0  0
  9 29  1  0  0  0  0
 10 11  1  0  0  0  0
 10 30  1  0  0  0  0
 11 12  2  0  0  0  0
 11 15  1  0  0  0  0
 12 16  1  0  0  0  0
 13 31  1  0  0  0  0
 13 32  1  0  0  0  0
 13 33  1  0  0  0  0
 14 34  1  0  0  0  0
 14 35  1  0  0  0  0
 14 36  1  0  0  0  0
 15 17  2  0  0  0  0
 16 18  2  0  0  0  0
 16 37  1  0  0  0  0
 17 18  1  0  0  0  0
 17 21  1  0  0  0  0
 18 38  1  0  0  0  0
 19 24  1  0  0  0  0
 20 25  1  0  0  0  0
 21 23  2  0  0  0  0
 21 39  1  0  0  0  0
 22 23  1  0  0  0  0
 23 40  1  0  0  0  0
 24 41  1  0  0  0  0
 24 42  1  0  0  0  0
 24 43  1  0  0  0  0
 25 26  1  0  0  0  0
 25 27  2  0  0  0  0
 26 44  1  0  0  0  0
 26 45  1  0  0  0  0
 26 46  1  0  0  0  0
 27 28  1  0  0  0  0
 27 47  1  0  0  0  0
 28 48  1  0  0  0  0
 28 49  1  0  0  0  0
 28 50  1  0  0  0  0
M  END
> <PUBCHEM_COMPOUND_CID>
5281425

> <PUBCHEM_CONFORMER_RMSD>
0.8

> <PUBCHEM_CONFORMER_DIVERSEORDER>
1
7
8
9
10
6
5
2
3
4

> <PUBCHEM_MMFF94_PARTIAL_CHARGES>
31
1 -0.36
10 0.42
11 -0.14
12 0.08
15 0.08
16 -0.15
17 0.03
18 -0.15
19 0.66
2 -0.43
20 0.71
21 -0.18
22 0.71
23 -0.14
24 0.06
25 -0.12
26 0.14
27 -0.29
28 0.14
3 -0.43
37 0.15
38 0.15
39 0.15
4 -0.23
40 0.15
47 0.15
5 -0.57
6 -0.57
7 -0.57
8 0.28
9 0.28

> <PUBCHEM_EFFECTIVE_ROTOR_COUNT>
5.8

> <PUBCHEM_PHARMACOPHORE_FEATURES>
10
1 1 acceptor
1 26 hydrophobe
1 28 hydrophobe
1 5 acceptor
1 6 acceptor
1 7 acceptor
3 8 13 14 hydrophobe
6 1 8 9 10 11 12 rings
6 11 12 15 16 17 18 rings
6 4 15 17 21 22 23 rings

> <PUBCHEM_HEAVY_ATOM_COUNT>
28

> <PUBCHEM_ATOM_DEF_STEREO_COUNT>
2

> <PUBCHEM_ATOM_UDEF_STEREO_COUNT>
0

> <PUBCHEM_BOND_DEF_STEREO_COUNT>
1

> <PUBCHEM_BOND_UDEF_STEREO_COUNT>
0

> <PUBCHEM_ISOTOPIC_ATOM_COUNT>
0

> <PUBCHEM_COMPONENT_COUNT>
1

> <PUBCHEM_CACTVS_TAUTO_COUNT>
1

> <PUBCHEM_CONFORMER_ID>
0050969100000001

> <PUBCHEM_MMFF94_ENERGY>
124.4934

> <PUBCHEM_FEATURE_SELFOVERLAP>
50.802

> <PUBCHEM_SHAPE_FINGERPRINT>
10863032 1 17561086869473948516
108634 29 17611176452795626651
10906281 52 17979640361437690280
11244481 83 14475814489497543567
11578080 2 16271629192103790161
12035759 4 18339910546483489037
121448 382 18114176483931450855
12156800 1 14608920465545212088
12160290 23 17098076076134674090
12293681 25 18265351662572608478
13140716 1 18272653402916724988
133893 2 16952228955391611675
13583140 156 18115313272451294617
13681431 1 16882145994022062602
14787075 74 18045816474710065105
14790565 3 17697333819029447393
16945 1 18054524512291833700
17909252 39 17987799759843632287
19319366 153 18043828484693596931
19930381 70 17840303650958829311
20600515 1 17698127726627252393
20691752 17 18259700095169147044
21421861 104 18337378401744109217
22112679 90 18124015858880054107
22182313 1 17763200424527595236
22393880 68 18190437511407650791
22907989 373 17682987713358037268
229495 10 17485405396547847522
23419403 2 17686633741112876843
23557571 272 17559930213353531827
23558518 356 18192437578376691504
23559900 14 17988634229134900572
238 59 18263916816392005517
2748010 2 17331406879023467332
3380486 77 17680112396184142336
34934 24 18268997470735386621
35225 105 16879640498990122522
4340502 62 17388284280900672841
57527585 103 18045243732342238634
59755656 520 17677636206025350742
633830 44 18115039514907978612
70251023 43 18201152273795624615
7832392 63 18200315398827018853
81228 2 17172952873794186770
9981440 41 17768800211198545152

> <PUBCHEM_SHAPE_MULTIPOLES>
535.14
6.2
3.91
2.35
0.02
0.61
-0.36
-0.72
3.73
-0.69
-2.26
-0.75
2.23
-0.65

> <PUBCHEM_SHAPE_SELFOVERLAP>
1160.675

> <PUBCHEM_SHAPE_VOLUME>
288.4

> <PUBCHEM_COORDINATE_TYPE>
2
5
10

$$$$
