# Supplementary material for: Screening potential anti-osteoarthritis compounds using molecular docking based on MAPK and NFκB pathways and validating their anti-osteoarthritis effect
Source: PLoS One. 2025 Mar 25;20(3):e0319686. doi: 10.1371/journal.pone.0319686 (PMC11936181; doi:10.1371/journal.pone.0319686)
Supplement: S2 Structure — (ZIP) [file pone.0319686.s002.zip › Proteins and compounds/compound/Rehmannioside A.sdf]

6325881
  -OEChem-04022320113D

 68 72  0     1  0  0  0  0  0999 V2000
   -1.8540   -4.0582   -1.2602 O   0  0  0  0  0  0  0  0  0  0  0  0
   -4.2081   -2.9201    0.3130 O   0  0  0  0  0  0  0  0  0  0  0  0
    0.3160   -1.4574    2.3230 O   0  0  0  0  0  0  0  0  0  0  0  0
    1.5542   -1.8818    0.3928 O   0  0  0  0  0  0  0  0  0  0  0  0
    1.2135   -3.8170   -1.7784 O   0  0  0  0  0  0  0  0  0  0  0  0
    1.7668    0.4154    0.0439 O   0  0  0  0  0  0  0  0  0  0  0  0
    4.3500   -2.0575    0.7934 O   0  0  0  0  0  0  0  0  0  0  0  0
    5.8020    0.0694   -0.6380 O   0  0  0  0  0  0  0  0  0  0  0  0
    4.6627    2.6563   -0.0331 O   0  0  0  0  0  0  0  0  0  0  0  0
    0.4493    2.8113    0.3271 O   0  0  0  0  0  0  0  0  0  0  0  0
   -0.9753    2.7854   -1.5625 O   0  0  0  0  0  0  0  0  0  0  0  0
   -1.1636    4.6872    1.5682 O   0  0  0  0  0  0  0  0  0  0  0  0
   -3.6508    3.2412    1.5821 O   0  0  0  0  0  0  0  0  0  0  0  0
   -3.8355    2.7086   -1.1349 O   0  0  0  0  0  0  0  0  0  0  0  0
   -0.9288    0.1981   -2.9655 O   0  0  0  0  0  0  0  0  0  0  0  0
   -0.8755   -3.0785   -0.8853 C   0  0  1  0  0  0  0  0  0  0  0  0
   -2.2965   -2.7045   -1.1010 C   0  0  2  0  0  0  0  0  0  0  0  0
   -0.5608   -2.9924    0.5881 C   0  0  2  0  0  0  0  0  0  0  0  0
   -1.9561   -2.9808    1.2704 C   0  0  2  0  0  0  0  0  0  0  0  0
   -2.9089   -2.3584    0.2213 C   0  0  2  0  0  0  0  0  0  0  0  0
    0.1538   -2.8660   -1.9255 C   0  0  0  0  0  0  0  0  0  0  0  0
    0.2350   -1.7189    0.9161 C   0  0  1  0  0  0  0  0  0  0  0  0
   -1.9471   -2.2441    2.5694 C   0  0  0  0  0  0  0  0  0  0  0  0
   -0.8612   -1.5964    3.0029 C   0  0  0  0  0  0  0  0  0  0  0  0
    2.3595   -0.7315    0.6488 C   0  0  2  0  0  0  0  0  0  0  0  0
    3.7477   -0.9892    0.0630 C   0  0  1  0  0  0  0  0  0  0  0  0
    4.6320    0.2541    0.1605 C   0  0  2  0  0  0  0  0  0  0  0  0
    2.5135    1.6094    0.2846 C   0  0  1  0  0  0  0  0  0  0  0  0
    3.9007    1.4949   -0.3519 C   0  0  1  0  0  0  0  0  0  0  0  0
    1.7192    2.7740   -0.2981 C   0  0  0  0  0  0  0  0  0  0  0  0
   -0.4997    3.5435   -0.4472 C   0  0  1  0  0  0  0  0  0  0  0  0
   -1.6688    3.9891    0.4347 C   0  0  1  0  0  0  0  0  0  0  0  0
   -2.4983    2.7846    0.8795 C   0  0  2  0  0  0  0  0  0  0  0  0
   -2.9199    1.9546   -0.3363 C   0  0  2  0  0  0  0  0  0  0  0  0
   -1.6945    1.5998   -1.1886 C   0  0  1  0  0  0  0  0  0  0  0  0
   -2.0723    0.8756   -2.4763 C   0  0  0  0  0  0  0  0  0  0  0  0
   -2.6276   -2.1514   -1.9617 H   0  0  0  0  0  0  0  0  0  0  0  0
    0.0029   -3.8776    0.9093 H   0  0  0  0  0  0  0  0  0  0  0  0
   -2.2631   -4.0174    1.4679 H   0  0  0  0  0  0  0  0  0  0  0  0
   -2.9811   -1.2715    0.3347 H   0  0  0  0  0  0  0  0  0  0  0  0
    0.5748   -1.8578   -1.8848 H   0  0  0  0  0  0  0  0  0  0  0  0
   -0.2654   -2.9989   -2.9297 H   0  0  0  0  0  0  0  0  0  0  0  0
   -0.2415   -0.8574    0.4341 H   0  0  0  0  0  0  0  0  0  0  0  0
   -2.8321   -2.2882    3.1964 H   0  0  0  0  0  0  0  0  0  0  0  0
   -4.7525   -2.5113   -0.3815 H   0  0  0  0  0  0  0  0  0  0  0  0
   -0.8012   -1.1278    3.9750 H   0  0  0  0  0  0  0  0  0  0  0  0
    1.8624   -3.6273   -2.4775 H   0  0  0  0  0  0  0  0  0  0  0  0
    2.4424   -0.5834    1.7334 H   0  0  0  0  0  0  0  0  0  0  0  0
    3.6678   -1.3236   -0.9782 H   0  0  0  0  0  0  0  0  0  0  0  0
    4.9844    0.4047    1.1877 H   0  0  0  0  0  0  0  0  0  0  0  0
    2.5885    1.7603    1.3702 H   0  0  0  0  0  0  0  0  0  0  0  0
    3.8176    1.4480   -1.4447 H   0  0  0  0  0  0  0  0  0  0  0  0
    2.2286    3.7283   -0.1275 H   0  0  0  0  0  0  0  0  0  0  0  0
    1.6013    2.6227   -1.3786 H   0  0  0  0  0  0  0  0  0  0  0  0
    4.4317   -1.7800    1.7218 H   0  0  0  0  0  0  0  0  0  0  0  0
    5.5204   -0.0851   -1.5558 H   0  0  0  0  0  0  0  0  0  0  0  0
   -0.0102    4.4447   -0.8385 H   0  0  0  0  0  0  0  0  0  0  0  0
    4.7304    2.7147    0.9352 H   0  0  0  0  0  0  0  0  0  0  0  0
   -2.3114    4.6894   -0.1123 H   0  0  0  0  0  0  0  0  0  0  0  0
   -1.9183    2.1710    1.5797 H   0  0  0  0  0  0  0  0  0  0  0  0
   -3.4540    1.0560   -0.0125 H   0  0  0  0  0  0  0  0  0  0  0  0
   -1.0181    0.9627   -0.6094 H   0  0  0  0  0  0  0  0  0  0  0  0
   -2.8542    0.1333   -2.2951 H   0  0  0  0  0  0  0  0  0  0  0  0
   -2.4095    1.5751   -3.2481 H   0  0  0  0  0  0  0  0  0  0  0  0
   -0.6420    5.4399    1.2410 H   0  0  0  0  0  0  0  0  0  0  0  0
   -4.1665    2.4573    1.8373 H   0  0  0  0  0  0  0  0  0  0  0  0
   -3.3392    3.4068   -1.5940 H   0  0  0  0  0  0  0  0  0  0  0  0
   -1.1976   -0.2746   -3.7715 H   0  0  0  0  0  0  0  0  0  0  0  0
  1 16  1  0  0  0  0
  1 17  1  0  0  0  0
  2 20  1  0  0  0  0
  2 45  1  0  0  0  0
  3 22  1  0  0  0  0
  3 24  1  0  0  0  0
  4 22  1  0  0  0  0
  4 25  1  0  0  0  0
  5 21  1  0  0  0  0
  5 47  1  0  0  0  0
  6 25  1  0  0  0  0
  6 28  1  0  0  0  0
  7 26  1  0  0  0  0
  7 55  1  0  0  0  0
  8 27  1  0  0  0  0
  8 56  1  0  0  0  0
  9 29  1  0  0  0  0
  9 58  1  0  0  0  0
 10 30  1  0  0  0  0
 10 31  1  0  0  0  0
 11 31  1  0  0  0  0
 11 35  1  0  0  0  0
 12 32  1  0  0  0  0
 12 65  1  0  0  0  0
 13 33  1  0  0  0  0
 13 66  1  0  0  0  0
 14 34  1  0  0  0  0
 14 67  1  0  0  0  0
 15 36  1  0  0  0  0
 15 68  1  0  0  0  0
 16 17  1  0  0  0  0
 16 18  1  0  0  0  0
 16 21  1  0  0  0  0
 17 20  1  0  0  0  0
 17 37  1  0  0  0  0
 18 19  1  0  0  0  0
 18 22  1  0  0  0  0
 18 38  1  0  0  0  0
 19 20  1  0  0  0  0
 19 23  1  0  0  0  0
 19 39  1  0  0  0  0
 20 40  1  0  0  0  0
 21 41  1  0  0  0  0
 21 42  1  0  0  0  0
 22 43  1  0  0  0  0
 23 24  2  0  0  0  0
 23 44  1  0  0  0  0
 24 46  1  0  0  0  0
 25 26  1  0  0  0  0
 25 48  1  0  0  0  0
 26 27  1  0  0  0  0
 26 49  1  0  0  0  0
 27 29  1  0  0  0  0
 27 50  1  0  0  0  0
 28 29  1  0  0  0  0
 28 30  1  0  0  0  0
 28 51  1  0  0  0  0
 29 52  1  0  0  0  0
 30 53  1  0  0  0  0
 30 54  1  0  0  0  0
 31 32  1  0  0  0  0
 31 57  1  0  0  0  0
 32 33  1  0  0  0  0
 32 59  1  0  0  0  0
 33 34  1  0  0  0  0
 33 60  1  0  0  0  0
 34 35  1  0  0  0  0
 34 61  1  0  0  0  0
 35 36  1  0  0  0  0
 35 62  1  0  0  0  0
 36 63  1  0  0  0  0
 36 64  1  0  0  0  0
M  END
> <PUBCHEM_COMPOUND_CID>
6325881

> <PUBCHEM_CONFORMER_RMSD>
1

> <PUBCHEM_CONFORMER_DIVERSEORDER>
1
44
154
39
98
122
121
100
124
18
73
112
45
159
131
28
70
139
130
140
96
68
82
120
155
16
116
89
149
49
69
141
75
51
142
76
40
133
127
166
107
106
9
148
144
61
79
128
161
162
95
62
81
113
138
65
104
135
101
21
173
129
99
25
86
26
163
19
156
31
94
143
171
64
146
22
30
169
29
38
77
80
7
66
136
132
151
5
172
88
150
108
17
71
34
59
170
57
167
153
137
4
6
174
90
93
67
126
123
85
36
52
147
48
33
37
23
158
15
14
72
41
50
111
13
43
3
46
145
110
27
20
114
103
105
11
152
83
54
165
118
92
115
134
119
97
125
102
24
12
78
160
2
58
35
168
117
164
74
109
91
63
32
55
87
10
56
60
157
84
8
42
53
47

> <PUBCHEM_MMFF94_PARTIAL_CHARGES>
48
1 -0.3
10 -0.56
11 -0.56
12 -0.68
13 -0.68
14 -0.68
15 -0.68
16 -0.04
17 -0.05
18 0.09
19 0.14
2 -0.68
20 0.38
21 0.38
22 0.56
23 -0.29
24 -0.07
25 0.56
26 0.28
27 0.28
28 0.28
29 0.28
3 -0.36
30 0.28
31 0.56
32 0.28
33 0.28
34 0.28
35 0.28
36 0.28
37 0.1
4 -0.56
44 0.15
45 0.4
46 0.15
47 0.4
5 -0.68
55 0.4
56 0.4
58 0.4
6 -0.56
65 0.4
66 0.4
67 0.4
68 0.4
7 -0.68
8 -0.68
9 -0.68

> <PUBCHEM_EFFECTIVE_ROTOR_COUNT>
10.2

> <PUBCHEM_PHARMACOPHORE_FEATURES>
28
1 1 acceptor
1 10 acceptor
1 11 acceptor
1 12 acceptor
1 12 donor
1 13 acceptor
1 13 donor
1 14 acceptor
1 14 donor
1 15 acceptor
1 15 donor
1 2 acceptor
1 2 donor
1 3 acceptor
1 4 acceptor
1 5 acceptor
1 5 donor
1 6 acceptor
1 7 acceptor
1 7 donor
1 8 acceptor
1 8 donor
1 9 acceptor
1 9 donor
6 1 16 17 18 19 20 rings
6 11 31 32 33 34 35 rings
6 3 18 19 22 23 24 rings
6 6 25 26 27 28 29 rings

> <PUBCHEM_HEAVY_ATOM_COUNT>
36

> <PUBCHEM_ATOM_DEF_STEREO_COUNT>
16

> <PUBCHEM_ATOM_UDEF_STEREO_COUNT>
0

> <PUBCHEM_BOND_DEF_STEREO_COUNT>
0

> <PUBCHEM_BOND_UDEF_STEREO_COUNT>
0

> <PUBCHEM_ISOTOPIC_ATOM_COUNT>
0

> <PUBCHEM_COMPONENT_COUNT>
1

> <PUBCHEM_CACTVS_TAUTO_COUNT>
1

> <PUBCHEM_CONFORMER_ID>
0060867900000001

> <PUBCHEM_MMFF94_ENERGY>
101.8311

> <PUBCHEM_FEATURE_SELFOVERLAP>
142.347

> <PUBCHEM_SHAPE_FINGERPRINT>
10006869 2 18262227838432069155
10119406 146 17904768783244720806
11421498 54 17412456940356921737
11578080 2 17845355800083743504
12156800 1 17684137647943845255
12422481 6 18193022446070009899
12788726 201 18262225733454722682
14279260 333 18187068561116201482
14713325 29 18340202999122951054
14955137 171 17904775714678260891
150020 26 16599861141145345297
15274700 242 17182207030081121866
17974551 9 17613724039165619279
19930381 70 16680341024301516243
20567600 299 17187002536352772977
20737093 15 18050531168982864885
20764821 26 18337383954662218452
20766409 102 18046632476655544948
21133410 90 17489587913353021729
238 59 17393007696568896997
25265897 201 16831543587004684102
35225 105 18187350013689270919
469060 322 16588020229879984311
5171179 24 18054788649076908144
6287921 2 17478318735122282881
86090 222 16961309732043110873

> <PUBCHEM_SHAPE_MULTIPOLES>
652.82
7.21
6.74
2.29
8.79
5.79
0.12
-3.08
0.02
-3.82
0.21
-1.99
-0.68
0.04

> <PUBCHEM_SHAPE_SELFOVERLAP>
1387.857

> <PUBCHEM_SHAPE_VOLUME>
358

> <PUBCHEM_COORDINATE_TYPE>
2
5
10

$$$$
