# Supplementary material for: Screening potential anti-osteoarthritis compounds using molecular docking based on MAPK and NFκB pathways and validating their anti-osteoarthritis effect
Source: PLoS One. 2025 Mar 25;20(3):e0319686. doi: 10.1371/journal.pone.0319686 (PMC11936181; doi:10.1371/journal.pone.0319686)
Supplement: S2 Structure — (ZIP) [file pone.0319686.s002.zip › Proteins and compounds/compound/rosmanol.sdf]

13966122
  -OEChem-04022320153D

 51 54  0     1  0  0  0  0  0999 V2000
   -1.7973    0.9197   -1.8150 O   0  0  0  0  0  0  0  0  0  0  0  0
   -0.1925    3.0796    0.6627 O   0  0  0  0  0  0  0  0  0  0  0  0
   -1.4943   -1.2609   -2.4865 O   0  0  0  0  0  0  0  0  0  0  0  0
    1.0615   -2.5988    0.2356 O   0  0  0  0  0  0  0  0  0  0  0  0
    3.6292   -1.9003    0.4008 O   0  0  0  0  0  0  0  0  0  0  0  0
   -1.9632    0.5511    0.4904 C   0  0  2  0  0  0  0  0  0  0  0  0
   -1.1492   -0.6006   -0.1426 C   0  0  2  0  0  0  0  0  0  0  0  0
   -3.4857    0.2813    0.7590 C   0  0  0  0  0  0  0  0  0  0  0  0
   -1.6806    1.6242   -0.5613 C   0  0  1  0  0  0  0  0  0  0  0  0
   -1.5284   -1.9855    0.4031 C   0  0  0  0  0  0  0  0  0  0  0  0
   -3.6487   -1.1032    1.4204 C   0  0  0  0  0  0  0  0  0  0  0  0
    0.3554   -0.2778   -0.0300 C   0  0  0  0  0  0  0  0  0  0  0  0
   -3.0221   -2.2151    0.5909 C   0  0  0  0  0  0  0  0  0  0  0  0
   -0.2464    2.1653   -0.4294 C   0  0  2  0  0  0  0  0  0  0  0  0
   -1.5056   -0.4105   -1.6115 C   0  0  0  0  0  0  0  0  0  0  0  0
    0.7713    1.0684   -0.1813 C   0  0  0  0  0  0  0  0  0  0  0  0
   -4.4038    0.3615   -0.4820 C   0  0  0  0  0  0  0  0  0  0  0  0
   -3.9998    1.3491    1.7545 C   0  0  0  0  0  0  0  0  0  0  0  0
    1.3354   -1.2653    0.1551 C   0  0  0  0  0  0  0  0  0  0  0  0
    2.1349    1.3933   -0.1187 C   0  0  0  0  0  0  0  0  0  0  0  0
    3.0880    0.3992    0.0854 C   0  0  0  0  0  0  0  0  0  0  0  0
    2.6890   -0.9270    0.2189 C   0  0  0  0  0  0  0  0  0  0  0  0
    4.5318    0.7751    0.1470 C   0  0  0  0  0  0  0  0  0  0  0  0
    5.3563    0.1245   -0.9790 C   0  0  0  0  0  0  0  0  0  0  0  0
    5.1647    0.4527    1.5132 C   0  0  0  0  0  0  0  0  0  0  0  0
   -1.5184    0.8274    1.4578 H   0  0  0  0  0  0  0  0  0  0  0  0
   -2.4044    2.4444   -0.5358 H   0  0  0  0  0  0  0  0  0  0  0  0
   -1.0612   -2.1375    1.3853 H   0  0  0  0  0  0  0  0  0  0  0  0
   -1.1808   -2.7801   -0.2675 H   0  0  0  0  0  0  0  0  0  0  0  0
   -4.7107   -1.3283    1.5804 H   0  0  0  0  0  0  0  0  0  0  0  0
   -3.1829   -1.0984    2.4150 H   0  0  0  0  0  0  0  0  0  0  0  0
   -3.5170   -2.3041   -0.3818 H   0  0  0  0  0  0  0  0  0  0  0  0
   -3.1758   -3.1743    1.1000 H   0  0  0  0  0  0  0  0  0  0  0  0
    0.0337    2.6962   -1.3477 H   0  0  0  0  0  0  0  0  0  0  0  0
   -5.4430    0.1410   -0.2085 H   0  0  0  0  0  0  0  0  0  0  0  0
   -4.4038    1.3627   -0.9253 H   0  0  0  0  0  0  0  0  0  0  0  0
   -4.1279   -0.3505   -1.2630 H   0  0  0  0  0  0  0  0  0  0  0  0
   -3.4314    1.3284    2.6913 H   0  0  0  0  0  0  0  0  0  0  0  0
   -3.9159    2.3583    1.3370 H   0  0  0  0  0  0  0  0  0  0  0  0
   -5.0530    1.1805    2.0074 H   0  0  0  0  0  0  0  0  0  0  0  0
    2.4400    2.4307   -0.2369 H   0  0  0  0  0  0  0  0  0  0  0  0
   -0.8153    3.8014    0.4714 H   0  0  0  0  0  0  0  0  0  0  0  0
    4.6217    1.8615    0.0108 H   0  0  0  0  0  0  0  0  0  0  0  0
    1.7899   -3.1047   -0.1620 H   0  0  0  0  0  0  0  0  0  0  0  0
    3.2234   -2.6556    0.8577 H   0  0  0  0  0  0  0  0  0  0  0  0
    6.3655    0.5515   -0.9985 H   0  0  0  0  0  0  0  0  0  0  0  0
    4.8980    0.3119   -1.9565 H   0  0  0  0  0  0  0  0  0  0  0  0
    5.4696   -0.9567   -0.8618 H   0  0  0  0  0  0  0  0  0  0  0  0
    5.2554   -0.6206    1.7024 H   0  0  0  0  0  0  0  0  0  0  0  0
    4.5759    0.8892    2.3278 H   0  0  0  0  0  0  0  0  0  0  0  0
    6.1740    0.8761    1.5690 H   0  0  0  0  0  0  0  0  0  0  0  0
  1  9  1  0  0  0  0
  1 15  1  0  0  0  0
  2 14  1  0  0  0  0
  2 42  1  0  0  0  0
  3 15  2  0  0  0  0
  4 19  1  0  0  0  0
  4 44  1  0  0  0  0
  5 22  1  0  0  0  0
  5 45  1  0  0  0  0
  6  7  1  0  0  0  0
  6  8  1  0  0  0  0
  6  9  1  0  0  0  0
  6 26  1  0  0  0  0
  7 10  1  0  0  0  0
  7 12  1  0  0  0  0
  7 15  1  0  0  0  0
  8 11  1  0  0  0  0
  8 17  1  0  0  0  0
  8 18  1  0  0  0  0
  9 14  1  0  0  0  0
  9 27  1  0  0  0  0
 10 13  1  0  0  0  0
 10 28  1  0  0  0  0
 10 29  1  0  0  0  0
 11 13  1  0  0  0  0
 11 30  1  0  0  0  0
 11 31  1  0  0  0  0
 12 16  2  0  0  0  0
 12 19  1  0  0  0  0
 13 32  1  0  0  0  0
 13 33  1  0  0  0  0
 14 16  1  0  0  0  0
 14 34  1  0  0  0  0
 16 20  1  0  0  0  0
 17 35  1  0  0  0  0
 17 36  1  0  0  0  0
 17 37  1  0  0  0  0
 18 38  1  0  0  0  0
 18 39  1  0  0  0  0
 18 40  1  0  0  0  0
 19 22  2  0  0  0  0
 20 21  2  0  0  0  0
 20 41  1  0  0  0  0
 21 22  1  0  0  0  0
 21 23  1  0  0  0  0
 23 24  1  0  0  0  0
 23 25  1  0  0  0  0
 23 43  1  0  0  0  0
 24 46  1  0  0  0  0
 24 47  1  0  0  0  0
 24 48  1  0  0  0  0
 25 49  1  0  0  0  0
 25 50  1  0  0  0  0
 25 51  1  0  0  0  0
M  END
> <PUBCHEM_COMPOUND_CID>
13966122

> <PUBCHEM_CONFORMER_RMSD>
0.6

> <PUBCHEM_CONFORMER_DIVERSEORDER>
2
1

> <PUBCHEM_MMFF94_PARTIAL_CHARGES>
20
1 -0.43
12 -0.14
14 0.42
15 0.66
16 -0.14
19 0.08
2 -0.68
20 -0.15
21 -0.14
22 0.08
23 0.14
3 -0.57
4 -0.53
41 0.15
42 0.4
44 0.45
45 0.45
5 -0.53
7 0.2
9 0.28

> <PUBCHEM_EFFECTIVE_ROTOR_COUNT>
2.2

> <PUBCHEM_PHARMACOPHORE_FEATURES>
10
1 2 acceptor
1 2 donor
1 3 acceptor
1 4 donor
1 5 donor
3 23 24 25 hydrophobe
3 8 17 18 hydrophobe
6 12 16 19 20 21 22 rings
6 6 7 8 10 11 13 rings
8 1 6 7 9 12 14 15 16 rings

> <PUBCHEM_HEAVY_ATOM_COUNT>
25

> <PUBCHEM_ATOM_DEF_STEREO_COUNT>
4

> <PUBCHEM_ATOM_UDEF_STEREO_COUNT>
0

> <PUBCHEM_BOND_DEF_STEREO_COUNT>
0

> <PUBCHEM_BOND_UDEF_STEREO_COUNT>
0

> <PUBCHEM_ISOTOPIC_ATOM_COUNT>
0

> <PUBCHEM_COMPONENT_COUNT>
1

> <PUBCHEM_CACTVS_TAUTO_COUNT>
34

> <PUBCHEM_CONFORMER_ID>
00D51B2A00000002

> <PUBCHEM_MMFF94_ENERGY>
89.77

> <PUBCHEM_FEATURE_SELFOVERLAP>
50.787

> <PUBCHEM_SHAPE_FINGERPRINT>
10863032 1 18410018757960749915
10906281 52 18269571446550390537
10967382 1 18408604742736035938
11132069 177 18333171673770685067
11578080 2 16807286904544152110
12011746 2 18408603669553277293
12236239 1 17846495937501294181
12403814 3 17095521803232810743
12553582 1 18410288121298750540
12633257 1 18261684739405695617
12714826 92 17458058270348301549
13027679 85 18409445912297521189
13140716 1 18338515369106979624
13214271 11 18411418431741159399
13224815 77 18412252944277058410
13675066 3 18060425746022483104
14223421 5 18263930925354356658
14787075 74 17968666037475528610
14790565 3 18192446362128306172
15163728 17 15553063017436068969
15196674 1 18407763624899274914
15209289 33 18337113466011345602
15209294 21 18131078086748543961
16945 1 18335154085157391901
17349148 13 17822007606417411698
17980427 23 17989218036256386281
1813 80 16732997443672507071
19591789 44 18192157216138745650
19784866 170 18337119989903150850
200 152 18271516581224417023
20028762 73 17983865754743455695
21267235 1 18264221351254032323
21637258 2 15068917407572005265
23402539 116 18340761637398017014
23557571 272 18338249218947900102
23559900 14 18262234401094500922
2748010 2 18265038297072854316
34934 24 18410570665431849339
350125 39 18192157216123064425
5104073 3 18409451358236828258
633830 44 18201156646246164692

> <PUBCHEM_SHAPE_MULTIPOLES>
485.14
8.94
2.41
1.46
8.14
0.04
0.43
-0.06
-2.51
-0.67
-0.31
-0.85
-0.01
-0.04

> <PUBCHEM_SHAPE_SELFOVERLAP>
1069.666

> <PUBCHEM_SHAPE_VOLUME>
261.5

> <PUBCHEM_COORDINATE_TYPE>
2
5
10

$$$$
