# Supplementary material for: Screening potential anti-osteoarthritis compounds using molecular docking based on MAPK and NFκB pathways and validating their anti-osteoarthritis effect
Source: PLoS One. 2025 Mar 25;20(3):e0319686. doi: 10.1371/journal.pone.0319686 (PMC11936181; doi:10.1371/journal.pone.0319686)
Supplement: S2 Structure — (ZIP) [file pone.0319686.s002.zip › Proteins and compounds/compound/rutaecarpine.sdf]

65752
  -OEChem-04022319363D

 35 39  0     0  0  0  0  0  0999 V2000
   -2.8618    2.5842    0.1979 O   0  0  0  0  0  0  0  0  0  0  0  0
   -0.9629    1.2274    0.0982 N   0  0  0  0  0  0  0  0  0  0  0  0
    1.7326   -1.3396    0.1876 N   0  0  0  0  0  0  0  0  0  0  0  0
   -1.1937   -1.1494    0.0051 N   0  0  0  0  0  0  0  0  0  0  0  0
    1.8416    0.8511   -0.1501 C   0  0  0  0  0  0  0  0  0  0  0  0
    1.3182    2.2209   -0.3791 C   0  0  0  0  0  0  0  0  0  0  0  0
    0.9779   -0.2068    0.0436 C   0  0  0  0  0  0  0  0  0  0  0  0
   -0.0460    2.3722    0.3095 C   0  0  0  0  0  0  0  0  0  0  0  0
   -0.4574   -0.0851    0.0559 C   0  0  0  0  0  0  0  0  0  0  0  0
    3.1703    0.3506   -0.1056 C   0  0  0  0  0  0  0  0  0  0  0  0
    3.0732   -1.0274    0.1106 C   0  0  0  0  0  0  0  0  0  0  0  0
   -2.3404    1.4769    0.1025 C   0  0  0  0  0  0  0  0  0  0  0  0
   -3.1946    0.2728    0.0081 C   0  0  0  0  0  0  0  0  0  0  0  0
    4.4495    0.9279   -0.2334 C   0  0  0  0  0  0  0  0  0  0  0  0
   -2.5865   -0.9868   -0.0265 C   0  0  0  0  0  0  0  0  0  0  0  0
    4.1969   -1.8557    0.2101 C   0  0  0  0  0  0  0  0  0  0  0  0
    5.5814    0.1108   -0.1346 C   0  0  0  0  0  0  0  0  0  0  0  0
    5.4547   -1.2593    0.0843 C   0  0  0  0  0  0  0  0  0  0  0  0
   -4.5881    0.3960   -0.0312 C   0  0  0  0  0  0  0  0  0  0  0  0
   -3.3967   -2.1255   -0.1025 C   0  0  0  0  0  0  0  0  0  0  0  0
   -5.3812   -0.7478   -0.1076 C   0  0  0  0  0  0  0  0  0  0  0  0
   -4.7868   -2.0073   -0.1429 C   0  0  0  0  0  0  0  0  0  0  0  0
    2.0112    2.9808   -0.0031 H   0  0  0  0  0  0  0  0  0  0  0  0
    1.2030    2.3776   -1.4585 H   0  0  0  0  0  0  0  0  0  0  0  0
    0.0969    2.4438    1.3958 H   0  0  0  0  0  0  0  0  0  0  0  0
   -0.5248    3.3026   -0.0146 H   0  0  0  0  0  0  0  0  0  0  0  0
    1.3639   -2.2688    0.3364 H   0  0  0  0  0  0  0  0  0  0  0  0
    4.5642    1.9944   -0.4051 H   0  0  0  0  0  0  0  0  0  0  0  0
    4.0999   -2.9231    0.3777 H   0  0  0  0  0  0  0  0  0  0  0  0
    6.5701    0.5516   -0.2308 H   0  0  0  0  0  0  0  0  0  0  0  0
    6.3472   -1.8755    0.1570 H   0  0  0  0  0  0  0  0  0  0  0  0
   -5.0711    1.3688   -0.0030 H   0  0  0  0  0  0  0  0  0  0  0  0
   -2.9477   -3.1155   -0.1321 H   0  0  0  0  0  0  0  0  0  0  0  0
   -6.4631   -0.6572   -0.1388 H   0  0  0  0  0  0  0  0  0  0  0  0
   -5.4053   -2.8982   -0.2022 H   0  0  0  0  0  0  0  0  0  0  0  0
  1 12  2  0  0  0  0
  2  8  1  0  0  0  0
  2  9  1  0  0  0  0
  2 12  1  0  0  0  0
  3  7  1  0  0  0  0
  3 11  1  0  0  0  0
  3 27  1  0  0  0  0
  4  9  2  0  0  0  0
  4 15  1  0  0  0  0
  5  6  1  0  0  0  0
  5  7  2  0  0  0  0
  5 10  1  0  0  0  0
  6  8  1  0  0  0  0
  6 23  1  0  0  0  0
  6 24  1  0  0  0  0
  7  9  1  0  0  0  0
  8 25  1  0  0  0  0
  8 26  1  0  0  0  0
 10 11  1  0  0  0  0
 10 14  2  0  0  0  0
 11 16  2  0  0  0  0
 12 13  1  0  0  0  0
 13 15  1  0  0  0  0
 13 19  2  0  0  0  0
 14 17  1  0  0  0  0
 14 28  1  0  0  0  0
 15 20  2  0  0  0  0
 16 18  1  0  0  0  0
 16 29  1  0  0  0  0
 17 18  2  0  0  0  0
 17 30  1  0  0  0  0
 18 31  1  0  0  0  0
 19 21  1  0  0  0  0
 19 32  1  0  0  0  0
 20 22  1  0  0  0  0
 20 33  1  0  0  0  0
 21 22  2  0  0  0  0
 21 34  1  0  0  0  0
 22 35  1  0  0  0  0
M  END
> <PUBCHEM_COMPOUND_CID>
65752

> <PUBCHEM_CONFORMER_RMSD>
0.6

> <PUBCHEM_CONFORMER_DIVERSEORDER>
1

> <PUBCHEM_MMFF94_PARTIAL_CHARGES>
30
1 -0.57
11 -0.15
12 0.54
13 0.09
14 -0.15
15 0.18
16 -0.15
17 -0.15
18 -0.15
19 -0.15
2 -0.42
20 -0.15
21 -0.15
22 -0.15
27 0.27
28 0.15
29 0.15
3 0.03
30 0.15
31 0.15
32 0.15
33 0.15
34 0.15
35 0.15
4 -0.63
5 -0.18
6 0.18
7 -0.24
8 0.3
9 0.59

> <PUBCHEM_EFFECTIVE_ROTOR_COUNT>
0.4

> <PUBCHEM_PHARMACOPHORE_FEATURES>
8
1 1 acceptor
1 3 cation
1 3 donor
5 3 5 7 10 11 rings
6 10 11 14 16 17 18 rings
6 13 15 19 20 21 22 rings
6 2 4 9 12 13 15 rings
6 2 5 6 7 8 9 rings

> <PUBCHEM_HEAVY_ATOM_COUNT>
22

> <PUBCHEM_ATOM_DEF_STEREO_COUNT>
0

> <PUBCHEM_ATOM_UDEF_STEREO_COUNT>
0

> <PUBCHEM_BOND_DEF_STEREO_COUNT>
0

> <PUBCHEM_BOND_UDEF_STEREO_COUNT>
0

> <PUBCHEM_ISOTOPIC_ATOM_COUNT>
0

> <PUBCHEM_COMPONENT_COUNT>
1

> <PUBCHEM_CACTVS_TAUTO_COUNT>
4

> <PUBCHEM_CONFORMER_ID>
000100D800000001

> <PUBCHEM_MMFF94_ENERGY>
52.1353

> <PUBCHEM_FEATURE_SELFOVERLAP>
40.836

> <PUBCHEM_SHAPE_FINGERPRINT>
10595046 47 18408324402042057086
10616163 171 18340769243352912870
10906281 52 18266762270890847674
11045515 52 18113616781074104189
11806522 49 18408041831653572076
12107183 9 17688588264981538858
12166972 35 17822013120775787436
12236239 1 18113337496635546390
12403259 226 18340481257364296873
12516196 113 18272649069257507872
13140716 1 18340775952708650659
13167823 11 18409728443909987642
13288520 33 18412546509286026983
13544653 18 18335146409507313578
138480 1 15168264415981000401
13862211 1 18410571794860983718
14251764 18 18272094916135697523
14341114 176 18409453600040853263
15196674 1 18410293592712409284
15352361 1 18410855473071183423
15927050 60 17550667055844909420
16087824 20 18337954464576622277
17349148 13 17967814942492821368
17492 89 18050285070660675031
17834072 33 18408042922691296918
17857418 61 18411417319165203658
1813 80 17458346325563193236
18681886 176 18411980278731829106
200 152 18341893008750309795
20028762 73 18201715201647163847
20261772 1 17917426561969531230
21236236 1 18341895152361211057
21267235 1 18410582777250426774
221490 88 18190747629157299987
2297311 6 18201449051634919492
23402539 116 18411976966468324055
23522609 53 18123222136097802641
23557571 272 18130512946293034532
23559900 14 18339352067570229089
25147074 1 18338254724568913821
2871803 45 18260545623916157290
3004659 81 18187364324995080550
335352 9 18411136927469915245
34797466 226 17489314122489624908
350125 39 18410857663895277769
3886686 26 17110691508212597418
4073 2 17968382350417087682
4214541 1 18410573950791725773
46194498 28 17241324810334666597
465052 167 18271531999598217407
4921388 177 16081377409689631723
5104073 3 18342172229117084800
5283173 99 18115297878481287093
559249 180 18263358097002450371
67856867 119 18263363745312056980
7495541 125 17846493764311029384
77779 3 18410856534355360418
8863177 126 17825400832297918667
9709674 26 18190744326522777603

> <PUBCHEM_SHAPE_MULTIPOLES>
431.94
12.08
2.47
0.63
2.6
0.67
-0.01
-5.36
-0.43
-0.94
0.07
0.04
0.02
-0.45

> <PUBCHEM_SHAPE_SELFOVERLAP>
993.705

> <PUBCHEM_SHAPE_VOLUME>
220.7

> <PUBCHEM_COORDINATE_TYPE>
2
5
10

$$$$
