# Supplementary material for: Screening potential anti-osteoarthritis compounds using molecular docking based on MAPK and NFκB pathways and validating their anti-osteoarthritis effect
Source: PLoS One. 2025 Mar 25;20(3):e0319686. doi: 10.1371/journal.pone.0319686 (PMC11936181; doi:10.1371/journal.pone.0319686)
Supplement: S2 Structure — (ZIP) [file pone.0319686.s002.zip › Proteins and compounds/compound/sargachromenol.sdf]

10455044
  -OEChem-04022319423D

 67 68  0     1  0  0  0  0  0999 V2000
    2.6357    1.3661   -1.1850 O   0  0  0  0  0  0  0  0  0  0  0  0
    4.3897   -3.0908    1.5509 O   0  0  0  0  0  0  0  0  0  0  0  0
   -4.8139   -2.0632    1.0034 O   0  0  0  0  0  0  0  0  0  0  0  0
   -3.3624   -0.4681    1.7169 O   0  0  0  0  0  0  0  0  0  0  0  0
    2.3679    2.6199   -0.5209 C   0  0  1  0  0  0  0  0  0  0  0  0
    0.9104    2.9497   -0.8031 C   0  0  0  0  0  0  0  0  0  0  0  0
   -0.0294    1.9614   -0.1138 C   0  0  0  0  0  0  0  0  0  0  0  0
    2.6032    2.6421    0.9712 C   0  0  0  0  0  0  0  0  0  0  0  0
    3.2717    3.6621   -1.1900 C   0  0  0  0  0  0  0  0  0  0  0  0
    3.0681    0.2999   -0.4483 C   0  0  0  0  0  0  0  0  0  0  0  0
    3.2763    0.3464    0.9316 C   0  0  0  0  0  0  0  0  0  0  0  0
    3.0292    1.5800    1.6579 C   0  0  0  0  0  0  0  0  0  0  0  0
   -1.4677    2.3069   -0.3753 C   0  0  0  0  0  0  0  0  0  0  0  0
    3.3038   -0.8833   -1.1538 C   0  0  0  0  0  0  0  0  0  0  0  0
   -2.4206    2.6055    0.5293 C   0  0  0  0  0  0  0  0  0  0  0  0
   -3.8393    2.8919    0.0734 C   0  0  0  0  0  0  0  0  0  0  0  0
    3.7221   -0.7996    1.6010 C   0  0  0  0  0  0  0  0  0  0  0  0
    3.7473   -2.0219   -0.4823 C   0  0  0  0  0  0  0  0  0  0  0  0
   -4.7554    1.6604    0.0368 C   0  0  0  0  0  0  0  0  0  0  0  0
    3.9564   -1.9802    0.8945 C   0  0  0  0  0  0  0  0  0  0  0  0
    3.0890   -0.9557   -2.6311 C   0  0  0  0  0  0  0  0  0  0  0  0
   -2.1985    2.6455    2.0161 C   0  0  0  0  0  0  0  0  0  0  0  0
   -4.2727    0.5998   -0.9173 C   0  0  0  0  0  0  0  0  0  0  0  0
   -3.8933   -0.6602   -0.6306 C   0  0  0  0  0  0  0  0  0  0  0  0
   -3.4109   -1.6970   -1.6180 C   0  0  0  0  0  0  0  0  0  0  0  0
   -1.8873   -1.7020   -1.8097 C   0  0  0  0  0  0  0  0  0  0  0  0
   -1.1411   -1.9474   -0.5275 C   0  0  0  0  0  0  0  0  0  0  0  0
   -3.9703   -1.0220    0.8138 C   0  0  0  0  0  0  0  0  0  0  0  0
   -0.7717   -3.1273    0.0057 C   0  0  0  0  0  0  0  0  0  0  0  0
   -0.0243   -3.3018    1.2969 C   0  0  0  0  0  0  0  0  0  0  0  0
   -1.1120   -4.4172   -0.6930 C   0  0  0  0  0  0  0  0  0  0  0  0
    0.6753    3.9697   -0.4690 H   0  0  0  0  0  0  0  0  0  0  0  0
    0.7230    2.9185   -1.8854 H   0  0  0  0  0  0  0  0  0  0  0  0
    0.1713    1.9051    0.9555 H   0  0  0  0  0  0  0  0  0  0  0  0
    0.1402    0.9566   -0.5149 H   0  0  0  0  0  0  0  0  0  0  0  0
    2.4153    3.5701    1.5060 H   0  0  0  0  0  0  0  0  0  0  0  0
    4.3295    3.4150   -1.0389 H   0  0  0  0  0  0  0  0  0  0  0  0
    3.1124    3.6791   -2.2747 H   0  0  0  0  0  0  0  0  0  0  0  0
    3.0962    4.6711   -0.8005 H   0  0  0  0  0  0  0  0  0  0  0  0
    3.1893    1.6231    2.7285 H   0  0  0  0  0  0  0  0  0  0  0  0
   -1.7486    2.2922   -1.4279 H   0  0  0  0  0  0  0  0  0  0  0  0
   -4.2820    3.6532    0.7285 H   0  0  0  0  0  0  0  0  0  0  0  0
   -3.8183    3.3507   -0.9250 H   0  0  0  0  0  0  0  0  0  0  0  0
    3.8868   -0.7727    2.6762 H   0  0  0  0  0  0  0  0  0  0  0  0
    3.9325   -2.9471   -1.0226 H   0  0  0  0  0  0  0  0  0  0  0  0
   -5.7448    1.9842   -0.3115 H   0  0  0  0  0  0  0  0  0  0  0  0
   -4.9186    1.2920    1.0531 H   0  0  0  0  0  0  0  0  0  0  0  0
    2.0425   -0.7421   -2.8734 H   0  0  0  0  0  0  0  0  0  0  0  0
    3.7329   -0.2349   -3.1457 H   0  0  0  0  0  0  0  0  0  0  0  0
    3.3222   -1.9483   -3.0311 H   0  0  0  0  0  0  0  0  0  0  0  0
   -2.2109    3.6839    2.3634 H   0  0  0  0  0  0  0  0  0  0  0  0
   -3.0001    2.1094    2.5348 H   0  0  0  0  0  0  0  0  0  0  0  0
   -1.2621    2.1920    2.3433 H   0  0  0  0  0  0  0  0  0  0  0  0
   -4.2352    0.9067   -1.9618 H   0  0  0  0  0  0  0  0  0  0  0  0
   -3.7553   -2.6928   -1.3134 H   0  0  0  0  0  0  0  0  0  0  0  0
   -3.8795   -1.5074   -2.5924 H   0  0  0  0  0  0  0  0  0  0  0  0
   -1.5638   -0.7317   -2.2090 H   0  0  0  0  0  0  0  0  0  0  0  0
   -1.6114   -2.4331   -2.5772 H   0  0  0  0  0  0  0  0  0  0  0  0
    4.4786   -2.8839    2.4970 H   0  0  0  0  0  0  0  0  0  0  0  0
   -0.8827   -1.0506    0.0316 H   0  0  0  0  0  0  0  0  0  0  0  0
   -0.6220   -3.8771    2.0109 H   0  0  0  0  0  0  0  0  0  0  0  0
    0.2118   -2.3369    1.7579 H   0  0  0  0  0  0  0  0  0  0  0  0
    0.9196   -3.8285    1.1234 H   0  0  0  0  0  0  0  0  0  0  0  0
   -1.7744   -4.3077   -1.5539 H   0  0  0  0  0  0  0  0  0  0  0  0
   -1.6186   -5.0942    0.0041 H   0  0  0  0  0  0  0  0  0  0  0  0
   -0.1950   -4.9074   -1.0370 H   0  0  0  0  0  0  0  0  0  0  0  0
   -4.8765   -2.3173    1.9488 H   0  0  0  0  0  0  0  0  0  0  0  0
  1  5  1  0  0  0  0
  1 10  1  0  0  0  0
  2 20  1  0  0  0  0
  2 59  1  0  0  0  0
  3 28  1  0  0  0  0
  3 67  1  0  0  0  0
  4 28  2  0  0  0  0
  5  6  1  0  0  0  0
  5  8  1  0  0  0  0
  5  9  1  0  0  0  0
  6  7  1  0  0  0  0
  6 32  1  0  0  0  0
  6 33  1  0  0  0  0
  7 13  1  0  0  0  0
  7 34  1  0  0  0  0
  7 35  1  0  0  0  0
  8 12  2  0  0  0  0
  8 36  1  0  0  0  0
  9 37  1  0  0  0  0
  9 38  1  0  0  0  0
  9 39  1  0  0  0  0
 10 11  2  0  0  0  0
 10 14  1  0  0  0  0
 11 12  1  0  0  0  0
 11 17  1  0  0  0  0
 12 40  1  0  0  0  0
 13 15  2  0  0  0  0
 13 41  1  0  0  0  0
 14 18  2  0  0  0  0
 14 21  1  0  0  0  0
 15 16  1  0  0  0  0
 15 22  1  0  0  0  0
 16 19  1  0  0  0  0
 16 42  1  0  0  0  0
 16 43  1  0  0  0  0
 17 20  2  0  0  0  0
 17 44  1  0  0  0  0
 18 20  1  0  0  0  0
 18 45  1  0  0  0  0
 19 23  1  0  0  0  0
 19 46  1  0  0  0  0
 19 47  1  0  0  0  0
 21 48  1  0  0  0  0
 21 49  1  0  0  0  0
 21 50  1  0  0  0  0
 22 51  1  0  0  0  0
 22 52  1  0  0  0  0
 22 53  1  0  0  0  0
 23 24  2  0  0  0  0
 23 54  1  0  0  0  0
 24 25  1  0  0  0  0
 24 28  1  0  0  0  0
 25 26  1  0  0  0  0
 25 55  1  0  0  0  0
 25 56  1  0  0  0  0
 26 27  1  0  0  0  0
 26 57  1  0  0  0  0
 26 58  1  0  0  0  0
 27 29  2  0  0  0  0
 27 60  1  0  0  0  0
 29 30  1  0  0  0  0
 29 31  1  0  0  0  0
 30 61  1  0  0  0  0
 30 62  1  0  0  0  0
 30 63  1  0  0  0  0
 31 64  1  0  0  0  0
 31 65  1  0  0  0  0
 31 66  1  0  0  0  0
M  END
> <PUBCHEM_COMPOUND_CID>
10455044

> <PUBCHEM_CONFORMER_RMSD>
1.4

> <PUBCHEM_CONFORMER_DIVERSEORDER>
4
191
122
127
131
161
188
94
148
157
90
165
183
5
141
117
20
142
41
97
180
160
38
167
150
155
185
12
187
61
87
143
51
125
16
119
184
171
113
156
85
120
163
174
92
149
31
95
129
170
145
159
81
112
186
32
189
173
54
110
162
35
153
172
72
126
59
116
27
98
128
102
57
169
118
152
137
133
105
50
136
45
178
70
18
132
190
62
146
83
101
46
11
140
86
63
121
134
192
73
58
40
111
154
168
82
65
99
14
26
193
56
15
164
195
108
19
100
166
151
52
69
68
6
39
29
104
194
177
77
44
103
114
91
33
42
76
48
22
78
24
55
66
49
93
43
135
139
30
84
37
182
147
7
179
10
53
23
21
47
144
89
36
115
130
176
60
34
158
8
1
175
88
123
9
28
71
25
107
74
79
80
67
124
64
96
181
109
106
2
3
13
17
138
75

> <PUBCHEM_MMFF94_PARTIAL_CHARGES>
38
1 -0.36
10 0.08
11 0.03
12 -0.18
13 -0.29
14 -0.14
15 -0.28
16 0.14
17 -0.15
18 -0.15
19 0.14
2 -0.53
20 0.08
21 0.14
22 0.14
23 -0.29
24 -0.12
25 0.14
26 0.14
27 -0.29
28 0.71
29 -0.28
3 -0.65
30 0.14
31 0.14
36 0.15
4 -0.57
40 0.15
41 0.15
44 0.15
45 0.15
5 0.42
54 0.15
59 0.45
60 0.15
67 0.5
7 0.14
8 -0.29

> <PUBCHEM_EFFECTIVE_ROTOR_COUNT>
10.4

> <PUBCHEM_PHARMACOPHORE_FEATURES>
11
1 1 acceptor
1 2 donor
1 22 hydrophobe
1 3 acceptor
1 4 acceptor
3 29 30 31 hydrophobe
3 3 4 28 anion
4 15 16 19 23 hydrophobe
4 24 25 26 27 hydrophobe
6 1 5 8 10 11 12 rings
6 10 11 14 17 18 20 rings

> <PUBCHEM_HEAVY_ATOM_COUNT>
31

> <PUBCHEM_ATOM_DEF_STEREO_COUNT>
0

> <PUBCHEM_ATOM_UDEF_STEREO_COUNT>
1

> <PUBCHEM_BOND_DEF_STEREO_COUNT>
2

> <PUBCHEM_BOND_UDEF_STEREO_COUNT>
0

> <PUBCHEM_ISOTOPIC_ATOM_COUNT>
0

> <PUBCHEM_COMPONENT_COUNT>
1

> <PUBCHEM_CACTVS_TAUTO_COUNT>
6

> <PUBCHEM_CONFORMER_ID>
009F880400000004

> <PUBCHEM_MMFF94_ENERGY>
66.6099

> <PUBCHEM_FEATURE_SELFOVERLAP>
55.914

> <PUBCHEM_SHAPE_FINGERPRINT>
10074138 170 16112011156212337208
11513181 2 18272370892615636990
12553582 1 18053103114488089909
12788726 201 18200319943145439609
12978246 48 18412545392631589683
13122387 1 16753811963185003103
13140716 1 18340207384389977401
14117953 113 17905603307462268101
14466204 15 18194396689132865654
15001296 14 18335416885658588593
20764821 26 18267603328582320469
21796203 349 17903393371021903728
23559900 14 18060425694225082156
3052486 1 18339367345006141494
3298306 158 18047750404342820269
338550 245 18410570660889325909
354706 35 18054210292479041549
437795 70 17913502246367880726
460360 51 18408880750435864693
463206 1 17974009448890054216
508706 21 18197223542370838421
5309563 4 16970263527510903607
6823239 73 17846228726411882012

> <PUBCHEM_SHAPE_MULTIPOLES>
614.49
9.93
5.5
1.91
3.1
1.04
-0.11
0.55
1.08
-0.22
0.16
-0.9
0.36
-1.35

> <PUBCHEM_SHAPE_SELFOVERLAP>
1266.342

> <PUBCHEM_SHAPE_VOLUME>
352.6

> <PUBCHEM_COORDINATE_TYPE>
2
5
10

$$$$
