# Supplementary material for: Screening potential anti-osteoarthritis compounds using molecular docking based on MAPK and NFκB pathways and validating their anti-osteoarthritis effect
Source: PLoS One. 2025 Mar 25;20(3):e0319686. doi: 10.1371/journal.pone.0319686 (PMC11936181; doi:10.1371/journal.pone.0319686)
Supplement: S2 Structure — (ZIP) [file pone.0319686.s002.zip › Proteins and compounds/compound/Savinin.sdf]

5281867
  -OEChem-04032321263D

 42 46  0     1  0  0  0  0  0999 V2000
    0.4371    4.3475   -0.2213 O   0  0  0  0  0  0  0  0  0  0  0  0
   -3.2689   -2.4626   -0.2122 O   0  0  0  0  0  0  0  0  0  0  0  0
   -5.3039   -1.1825   -0.3784 O   0  0  0  0  0  0  0  0  0  0  0  0
    2.5941    4.4664    0.5729 O   0  0  0  0  0  0  0  0  0  0  0  0
    2.3810   -3.0348    1.6269 O   0  0  0  0  0  0  0  0  0  0  0  0
    2.6516   -3.9461   -0.5875 O   0  0  0  0  0  0  0  0  0  0  0  0
    0.1623    1.9996   -0.3598 C   0  0  1  0  0  0  0  0  0  0  0  0
   -0.5723    1.5235    0.8910 C   0  0  0  0  0  0  0  0  0  0  0  0
   -0.3622    3.3350   -0.8540 C   0  0  0  0  0  0  0  0  0  0  0  0
    1.5696    2.3732   -0.0596 C   0  0  0  0  0  0  0  0  0  0  0  0
   -1.8643    0.8276    0.5514 C   0  0  0  0  0  0  0  0  0  0  0  0
    1.6472    3.8329    0.1438 C   0  0  0  0  0  0  0  0  0  0  0  0
    2.6433    1.5825   -0.0043 C   0  0  0  0  0  0  0  0  0  0  0  0
   -1.8608   -0.5462    0.3392 C   0  0  0  0  0  0  0  0  0  0  0  0
   -3.0396    1.5809    0.4575 C   0  0  0  0  0  0  0  0  0  0  0  0
    2.6498    0.1209   -0.1954 C   0  0  0  0  0  0  0  0  0  0  0  0
   -3.0682   -1.1386    0.0307 C   0  0  0  0  0  0  0  0  0  0  0  0
   -4.2302   -0.4077   -0.0643 C   0  0  0  0  0  0  0  0  0  0  0  0
   -4.2491    0.9561    0.1437 C   0  0  0  0  0  0  0  0  0  0  0  0
    2.4989   -0.7043    0.9098 C   0  0  0  0  0  0  0  0  0  0  0  0
    2.8078   -0.3920   -1.4848 C   0  0  0  0  0  0  0  0  0  0  0  0
    2.5116   -2.0649    0.6812 C   0  0  0  0  0  0  0  0  0  0  0  0
    2.6663   -2.5854   -0.5833 C   0  0  0  0  0  0  0  0  0  0  0  0
   -4.6879   -2.4832   -0.4701 C   0  0  0  0  0  0  0  0  0  0  0  0
    2.8169   -1.7739   -1.6889 C   0  0  0  0  0  0  0  0  0  0  0  0
    2.4700   -4.2241    0.8158 C   0  0  0  0  0  0  0  0  0  0  0  0
    0.0941    1.2541   -1.1608 H   0  0  0  0  0  0  0  0  0  0  0  0
   -0.7722    2.3572    1.5786 H   0  0  0  0  0  0  0  0  0  0  0  0
    0.0472    0.8268    1.4696 H   0  0  0  0  0  0  0  0  0  0  0  0
   -0.2308    3.4408   -1.9380 H   0  0  0  0  0  0  0  0  0  0  0  0
   -1.4120    3.5279   -0.6296 H   0  0  0  0  0  0  0  0  0  0  0  0
    3.6222    2.0044    0.2126 H   0  0  0  0  0  0  0  0  0  0  0  0
   -0.9525   -1.1344    0.4081 H   0  0  0  0  0  0  0  0  0  0  0  0
   -3.0370    2.6505    0.6457 H   0  0  0  0  0  0  0  0  0  0  0  0
   -5.1675    1.5276    0.0722 H   0  0  0  0  0  0  0  0  0  0  0  0
    2.3783   -0.3102    1.9132 H   0  0  0  0  0  0  0  0  0  0  0  0
    2.9247    0.2697   -2.3396 H   0  0  0  0  0  0  0  0  0  0  0  0
    2.9386   -2.1879   -2.6834 H   0  0  0  0  0  0  0  0  0  0  0  0
   -5.1668   -3.1503    0.2558 H   0  0  0  0  0  0  0  0  0  0  0  0
   -4.8556   -2.8808   -1.4776 H   0  0  0  0  0  0  0  0  0  0  0  0
    1.5489   -4.8046    0.9422 H   0  0  0  0  0  0  0  0  0  0  0  0
    3.3163   -4.8257    1.1669 H   0  0  0  0  0  0  0  0  0  0  0  0
  1  9  1  0  0  0  0
  1 12  1  0  0  0  0
  2 17  1  0  0  0  0
  2 24  1  0  0  0  0
  3 18  1  0  0  0  0
  3 24  1  0  0  0  0
  4 12  2  0  0  0  0
  5 22  1  0  0  0  0
  5 26  1  0  0  0  0
  6 23  1  0  0  0  0
  6 26  1  0  0  0  0
  7  8  1  0  0  0  0
  7  9  1  0  0  0  0
  7 10  1  0  0  0  0
  7 27  1  0  0  0  0
  8 11  1  0  0  0  0
  8 28  1  0  0  0  0
  8 29  1  0  0  0  0
  9 30  1  0  0  0  0
  9 31  1  0  0  0  0
 10 12  1  0  0  0  0
 10 13  2  0  0  0  0
 11 14  2  0  0  0  0
 11 15  1  0  0  0  0
 13 16  1  0  0  0  0
 13 32  1  0  0  0  0
 14 17  1  0  0  0  0
 14 33  1  0  0  0  0
 15 19  2  0  0  0  0
 15 34  1  0  0  0  0
 16 20  2  0  0  0  0
 16 21  1  0  0  0  0
 17 18  2  0  0  0  0
 18 19  1  0  0  0  0
 19 35  1  0  0  0  0
 20 22  1  0  0  0  0
 20 36  1  0  0  0  0
 21 25  2  0  0  0  0
 21 37  1  0  0  0  0
 22 23  2  0  0  0  0
 23 25  1  0  0  0  0
 24 39  1  0  0  0  0
 24 40  1  0  0  0  0
 25 38  1  0  0  0  0
 26 41  1  0  0  0  0
 26 42  1  0  0  0  0
M  END
> <PUBCHEM_COMPOUND_CID>
5281867

> <PUBCHEM_CONFORMER_RMSD>
0.8

> <PUBCHEM_CONFORMER_DIVERSEORDER>
2
10
12
13
7
5
15
9
14
8
4
11
6
1
3

> <PUBCHEM_MMFF94_PARTIAL_CHARGES>
33
1 -0.43
10 -0.12
11 -0.14
12 0.71
13 -0.18
14 -0.15
15 -0.15
16 0.03
17 0.08
18 0.08
19 -0.15
2 -0.36
20 -0.15
21 -0.15
22 0.08
23 0.08
24 0.56
25 -0.15
26 0.56
3 -0.36
32 0.15
33 0.15
34 0.15
35 0.15
36 0.15
37 0.15
38 0.15
4 -0.57
5 -0.36
6 -0.36
7 0.14
8 0.14
9 0.28

> <PUBCHEM_EFFECTIVE_ROTOR_COUNT>
4.8

> <PUBCHEM_PHARMACOPHORE_FEATURES>
10
1 2 acceptor
1 3 acceptor
1 4 acceptor
1 5 acceptor
1 6 acceptor
5 1 7 9 10 12 rings
5 2 3 17 18 24 rings
5 5 6 22 23 26 rings
6 11 14 15 17 18 19 rings
6 16 20 21 22 23 25 rings

> <PUBCHEM_HEAVY_ATOM_COUNT>
26

> <PUBCHEM_ATOM_DEF_STEREO_COUNT>
1

> <PUBCHEM_ATOM_UDEF_STEREO_COUNT>
0

> <PUBCHEM_BOND_DEF_STEREO_COUNT>
1

> <PUBCHEM_BOND_UDEF_STEREO_COUNT>
0

> <PUBCHEM_ISOTOPIC_ATOM_COUNT>
0

> <PUBCHEM_COMPONENT_COUNT>
1

> <PUBCHEM_CACTVS_TAUTO_COUNT>
1

> <PUBCHEM_CONFORMER_ID>
0050984B00000002

> <PUBCHEM_MMFF94_ENERGY>
69.8374

> <PUBCHEM_FEATURE_SELFOVERLAP>
51.064

> <PUBCHEM_SHAPE_FINGERPRINT>
10090160 65 17908133627372978397
10940486 97 17254291025329829086
1100329 8 17906444777802877704
11370993 70 17833548273082449177
114674 6 18264775522172597898
11991303 11 17467631937647051860
12107183 9 18126861404444161409
12156800 1 14313610930822174060
12293681 25 18047438206937579332
12553582 1 18266188227031450706
12788726 201 17831597383014446642
138480 1 18410573968135118818
14251757 5 17691423914191668590
14844126 61 17469879983389840498
14863182 85 18048042057875265621
14866123 147 17475514976335158009
15003188 105 18335978782833903983
15664445 248 18411140255325738352
17138139 8 16692999646022007287
17492 89 18341618169894100327
19427546 62 17545320139209919845
19930381 70 18337106864963291435
20028762 73 18128252488252399262
20567600 347 17975129052306340296
20645477 70 18267867379304187101
20764821 26 16681768654176874487
20775438 99 17833220417207779205
20775530 9 18341332176163290731
21133410 62 17183875495694550431
21421861 104 18340777051951129617
21583282 1 17098619287294674892
2255824 54 18265336294546315324
229767 44 15739078119218688011
23184049 29 18121497951851927840
23559900 14 18342173388663399241
23728640 28 17111850362801945768
238 59 18120385512071923898
314173 41 18411708664140264919
4017518 198 16104442543141382158
4280585 95 18339930312170957046
463206 1 18262809462191188939
5265222 85 16034094690481146518
6433294 58 18338517568378265171
7097593 13 18412551998412883097
9709674 26 18266184014137992779

> <PUBCHEM_SHAPE_MULTIPOLES>
499.85
8.28
6.17
1.11
9.95
2.62
0.11
-7.19
0.81
-4.86
-0.39
-0.92
-0.49
-0.54

> <PUBCHEM_SHAPE_SELFOVERLAP>
1127.669

> <PUBCHEM_SHAPE_VOLUME>
263.4

> <PUBCHEM_COORDINATE_TYPE>
2
5
10

$$$$
