# Supplementary material for: Screening potential anti-osteoarthritis compounds using molecular docking based on MAPK and NFκB pathways and validating their anti-osteoarthritis effect
Source: PLoS One. 2025 Mar 25;20(3):e0319686. doi: 10.1371/journal.pone.0319686 (PMC11936181; doi:10.1371/journal.pone.0319686)
Supplement: S2 Structure — (ZIP) [file pone.0319686.s002.zip › Proteins and compounds/compound/Sesamolin.sdf]

101746
  -OEChem-04022319493D

 45 50  0     1  0  0  0  0  0999 V2000
    1.4918   -0.8473   -1.4991 O   0  0  0  0  0  0  0  0  0  0  0  0
   -1.0636    0.3786    0.9968 O   0  0  0  0  0  0  0  0  0  0  0  0
   -2.3431   -1.5035    0.3697 O   0  0  0  0  0  0  0  0  0  0  0  0
    6.5088   -1.0171   -0.5269 O   0  0  0  0  0  0  0  0  0  0  0  0
    7.1345    1.1661    0.2792 O   0  0  0  0  0  0  0  0  0  0  0  0
   -5.7925    1.0461   -1.8330 O   0  0  0  0  0  0  0  0  0  0  0  0
   -7.1456    1.1000    0.1605 O   0  0  0  0  0  0  0  0  0  0  0  0
    1.0532   -0.6454    0.8455 C   0  0  1  0  0  0  0  0  0  0  0  0
    0.0561   -1.5887    0.2313 C   0  0  1  0  0  0  0  0  0  0  0  0
    1.6701    0.0435   -0.3794 C   0  0  1  0  0  0  0  0  0  0  0  0
   -1.1941   -0.7192    0.0786 C   0  0  2  0  0  0  0  0  0  0  0  0
    0.7110   -1.9732   -1.0769 C   0  0  0  0  0  0  0  0  0  0  0  0
    0.1821    0.2529    1.6934 C   0  0  0  0  0  0  0  0  0  0  0  0
    3.1302    0.3797   -0.1909 C   0  0  0  0  0  0  0  0  0  0  0  0
    4.1082   -0.5755   -0.4848 C   0  0  0  0  0  0  0  0  0  0  0  0
    3.4981    1.6540    0.2799 C   0  0  0  0  0  0  0  0  0  0  0  0
   -3.5525   -0.8591    0.3503 C   0  0  0  0  0  0  0  0  0  0  0  0
    5.4286   -0.2219   -0.2966 C   0  0  0  0  0  0  0  0  0  0  0  0
    4.8427    1.9866    0.4615 C   0  0  0  0  0  0  0  0  0  0  0  0
    5.7860    1.0247    0.1638 C   0  0  0  0  0  0  0  0  0  0  0  0
   -3.9830   -0.2442   -0.8229 C   0  0  0  0  0  0  0  0  0  0  0  0
   -4.3347   -0.8315    1.5136 C   0  0  0  0  0  0  0  0  0  0  0  0
    7.5861   -0.1309   -0.1605 C   0  0  0  0  0  0  0  0  0  0  0  0
   -5.2072    0.3917   -0.7931 C   0  0  0  0  0  0  0  0  0  0  0  0
   -5.5708   -0.1807    1.5166 C   0  0  0  0  0  0  0  0  0  0  0  0
   -5.9798    0.4225    0.3451 C   0  0  0  0  0  0  0  0  0  0  0  0
   -7.0205    1.4917   -1.2217 C   0  0  0  0  0  0  0  0  0  0  0  0
    1.8102   -1.1651    1.4436 H   0  0  0  0  0  0  0  0  0  0  0  0
   -0.1508   -2.4676    0.8518 H   0  0  0  0  0  0  0  0  0  0  0  0
    1.1275    0.9604   -0.6433 H   0  0  0  0  0  0  0  0  0  0  0  0
   -1.2615   -0.3049   -0.9343 H   0  0  0  0  0  0  0  0  0  0  0  0
    1.3990   -2.8139   -0.9357 H   0  0  0  0  0  0  0  0  0  0  0  0
   -0.0046   -2.2399   -1.8599 H   0  0  0  0  0  0  0  0  0  0  0  0
   -0.0284   -0.2081    2.6647 H   0  0  0  0  0  0  0  0  0  0  0  0
    0.6104    1.2443    1.8642 H   0  0  0  0  0  0  0  0  0  0  0  0
    3.8550   -1.5683   -0.8400 H   0  0  0  0  0  0  0  0  0  0  0  0
    2.7353    2.3943    0.5090 H   0  0  0  0  0  0  0  0  0  0  0  0
    5.1283    2.9673    0.8246 H   0  0  0  0  0  0  0  0  0  0  0  0
   -3.3976   -0.2694   -1.7349 H   0  0  0  0  0  0  0  0  0  0  0  0
   -3.9816   -1.3164    2.4199 H   0  0  0  0  0  0  0  0  0  0  0  0
    8.2421    0.0015   -1.0286 H   0  0  0  0  0  0  0  0  0  0  0  0
    8.1622   -0.5947    0.6484 H   0  0  0  0  0  0  0  0  0  0  0  0
   -6.1821   -0.1537    2.4114 H   0  0  0  0  0  0  0  0  0  0  0  0
   -7.8639    1.0732   -1.7829 H   0  0  0  0  0  0  0  0  0  0  0  0
   -7.0658    2.5852   -1.2820 H   0  0  0  0  0  0  0  0  0  0  0  0
  1 10  1  0  0  0  0
  1 12  1  0  0  0  0
  2 11  1  0  0  0  0
  2 13  1  0  0  0  0
  3 11  1  0  0  0  0
  3 17  1  0  0  0  0
  4 18  1  0  0  0  0
  4 23  1  0  0  0  0
  5 20  1  0  0  0  0
  5 23  1  0  0  0  0
  6 24  1  0  0  0  0
  6 27  1  0  0  0  0
  7 26  1  0  0  0  0
  7 27  1  0  0  0  0
  8  9  1  0  0  0  0
  8 10  1  0  0  0  0
  8 13  1  0  0  0  0
  8 28  1  0  0  0  0
  9 11  1  0  0  0  0
  9 12  1  0  0  0  0
  9 29  1  0  0  0  0
 10 14  1  0  0  0  0
 10 30  1  0  0  0  0
 11 31  1  0  0  0  0
 12 32  1  0  0  0  0
 12 33  1  0  0  0  0
 13 34  1  0  0  0  0
 13 35  1  0  0  0  0
 14 15  2  0  0  0  0
 14 16  1  0  0  0  0
 15 18  1  0  0  0  0
 15 36  1  0  0  0  0
 16 19  2  0  0  0  0
 16 37  1  0  0  0  0
 17 21  2  0  0  0  0
 17 22  1  0  0  0  0
 18 20  2  0  0  0  0
 19 20  1  0  0  0  0
 19 38  1  0  0  0  0
 21 24  1  0  0  0  0
 21 39  1  0  0  0  0
 22 25  2  0  0  0  0
 22 40  1  0  0  0  0
 23 41  1  0  0  0  0
 23 42  1  0  0  0  0
 24 26  2  0  0  0  0
 25 26  1  0  0  0  0
 25 43  1  0  0  0  0
 27 44  1  0  0  0  0
 27 45  1  0  0  0  0
M  END
> <PUBCHEM_COMPOUND_CID>
101746

> <PUBCHEM_CONFORMER_RMSD>
0.8

> <PUBCHEM_CONFORMER_DIVERSEORDER>
1
85
13
68
78
18
95
38
80
91
94
100
99
70
62
72
47
4
86
87
79
40
64
25
75
58
12
81
55
35
92
3
90
56
54
17
66
15
96
30
77
57
23
2
84
53
14
93
36
41
37
52
89
60
46
74
33
76
61
65
48
45
44
29
63
71
20
82
11
42
69
16
73
83
32
24
49
26
39
43
34
19
51
22
98
21
59
97
67
88
28
27
6
5
50
31
8
10
7
9

> <PUBCHEM_MMFF94_PARTIAL_CHARGES>
31
1 -0.56
10 0.42
11 0.56
12 0.28
13 0.28
14 -0.14
15 -0.15
16 -0.15
17 0.08
18 0.08
19 -0.15
2 -0.56
20 0.08
21 -0.15
22 -0.15
23 0.56
24 0.08
25 -0.15
26 0.08
27 0.56
3 -0.36
36 0.15
37 0.15
38 0.15
39 0.15
4 -0.36
40 0.15
43 0.15
5 -0.36
6 -0.36
7 -0.36

> <PUBCHEM_EFFECTIVE_ROTOR_COUNT>
5.4

> <PUBCHEM_PHARMACOPHORE_FEATURES>
13
1 1 acceptor
1 2 acceptor
1 3 acceptor
1 4 acceptor
1 5 acceptor
1 6 acceptor
1 7 acceptor
5 1 8 9 10 12 rings
5 2 8 9 11 13 rings
5 4 5 18 20 23 rings
5 6 7 24 26 27 rings
6 14 15 16 18 19 20 rings
6 17 21 22 24 25 26 rings

> <PUBCHEM_HEAVY_ATOM_COUNT>
27

> <PUBCHEM_ATOM_DEF_STEREO_COUNT>
4

> <PUBCHEM_ATOM_UDEF_STEREO_COUNT>
0

> <PUBCHEM_BOND_DEF_STEREO_COUNT>
0

> <PUBCHEM_BOND_UDEF_STEREO_COUNT>
0

> <PUBCHEM_ISOTOPIC_ATOM_COUNT>
0

> <PUBCHEM_COMPONENT_COUNT>
1

> <PUBCHEM_CACTVS_TAUTO_COUNT>
1

> <PUBCHEM_CONFORMER_ID>
00018D7200000001

> <PUBCHEM_MMFF94_ENERGY>
88.8536

> <PUBCHEM_FEATURE_SELFOVERLAP>
66.826

> <PUBCHEM_SHAPE_FINGERPRINT>
10 15 14707205501099487709
10319926 262 17240770626704764961
10554248 39 18060143154554885572
106641 1 12324249364146148581
10670039 82 18342736278688343193
10674148 151 16588023516468943072
10763959 59 18335137635280115724
10835480 77 18058725944275592448
11135926 11 17775574121858819719
11315181 36 13110964232499462003
11646440 116 18040443183108451725
12236239 1 16415483740073366246
12516196 113 9295290538498376014
12838862 33 17988914597101442200
13533116 47 17895186667877325282
13540713 5 16771844143044175011
13668630 136 11600004362566748045
13673619 4 8718829790390069894
13782708 43 10735341808682481672
13878862 14 18059281163362051944
13899415 154 13406797727230629134
13914758 101 18412265000202798720
13968360 50 17274825727248270150
14028597 1 14635140197052672068
14068700 675 15698281114126392993
14251764 18 13912326793459820250
14767858 380 16989126456669486275
14849402 71 14635451431836301862
14933364 13 17821449066662323064
15131766 46 17754464779223453436
15142383 8 18333447647769878748
15183329 4 18060419109912921400
15238133 3 16877951529034401775
15348495 7 17822862012081594816
15419008 47 18187080654911092588
15461852 350 17603583067566859271
15475509 8 16081375103461316614
15716309 27 11818991885646414921
18335252 114 18271799120894412468
18681886 176 14117506641398011483
20105231 36 12324235032864097672
20157964 124 18131636677700393822
20281389 69 18333450971315027593
20511986 3 17774430694464423598
20715895 44 18272936042019165140
21033648 29 18115299102826372256
21054139 6 14979954770121223645
21150785 3 15052013472345109505
21756936 100 17531242877412561355
21859007 373 18334562535027731348
220451 1 14634867569908336928
23402539 116 17418097637165650082
23559900 14 18059574754414358106
23569943 247 12101919287733608332
23576562 1 16772660208447727912
25147074 1 17273707459403366499
255183 451 17129317351294125982
2838139 119 18131633391654935705
3004659 81 14620784995484715987
3009799 131 18130786763485344976
335352 9 18131638890051364190
3633792 109 17988931042177803318
4073 2 18041847341288224050
4093350 32 17604141533088945826
4325135 7 17275106115270972332
465052 167 11386362643203035312
504843 32 18129944601729737519
5104073 3 14779843718264360677
5385378 56 16660919985205061971
5758199 1 14996285825098038352
57724786 102 17532095084580977524
59682541 35 9079107844391253870
59755656 215 18261394416996957798
999808 66 9439402450057698933

> <PUBCHEM_SHAPE_MULTIPOLES>
514.56
21.1
1.61
1.33
0.82
0.1
0.05
8.55
-2.59
0.43
-0.18
-1.82
-0.01
1.79

> <PUBCHEM_SHAPE_SELFOVERLAP>
1166.806

> <PUBCHEM_SHAPE_VOLUME>
271.5

> <PUBCHEM_COORDINATE_TYPE>
2
5
10

$$$$
