# Supplementary material for: Screening potential anti-osteoarthritis compounds using molecular docking based on MAPK and NFκB pathways and validating their anti-osteoarthritis effect
Source: PLoS One. 2025 Mar 25;20(3):e0319686. doi: 10.1371/journal.pone.0319686 (PMC11936181; doi:10.1371/journal.pone.0319686)
Supplement: S2 Structure — (ZIP) [file pone.0319686.s002.zip › Proteins and compounds/compound/tetrahydropalmatine.sdf]

72301
  -OEChem-04032317493D

 51 54  0     1  0  0  0  0  0999 V2000
    4.5941   -1.3875    0.3725 O   0  0  0  0  0  0  0  0  0  0  0  0
   -4.7035    2.0772    0.5027 O   0  0  0  0  0  0  0  0  0  0  0  0
   -5.9767   -0.2287   -0.3788 O   0  0  0  0  0  0  0  0  0  0  0  0
    6.0184    0.9178   -0.1221 O   0  0  0  0  0  0  0  0  0  0  0  0
    0.3548   -1.3991   -0.1322 N   0  0  2  0  0  0  0  0  0  0  0  0
   -0.3256   -0.1941    0.4028 C   0  0  1  0  0  0  0  0  0  0  0  0
    0.3496    1.0406   -0.2440 C   0  0  0  0  0  0  0  0  0  0  0  0
   -0.3667   -2.6248    0.2207 C   0  0  0  0  0  0  0  0  0  0  0  0
   -1.8361   -0.1952    0.1763 C   0  0  0  0  0  0  0  0  0  0  0  0
    1.7439   -1.4642    0.3533 C   0  0  0  0  0  0  0  0  0  0  0  0
   -1.7202   -2.6330   -0.4852 C   0  0  0  0  0  0  0  0  0  0  0  0
   -2.4977   -1.3712   -0.2259 C   0  0  0  0  0  0  0  0  0  0  0  0
    1.8574    0.9995   -0.1935 C   0  0  0  0  0  0  0  0  0  0  0  0
    2.5262   -0.2081    0.0600 C   0  0  0  0  0  0  0  0  0  0  0  0
   -2.6061    0.9509    0.4368 C   0  0  0  0  0  0  0  0  0  0  0  0
    3.9270   -0.2294    0.0944 C   0  0  0  0  0  0  0  0  0  0  0  0
   -3.8864   -1.3651   -0.4243 C   0  0  0  0  0  0  0  0  0  0  0  0
    2.5989    2.1611   -0.4480 C   0  0  0  0  0  0  0  0  0  0  0  0
   -3.9895    0.9445    0.2499 C   0  0  0  0  0  0  0  0  0  0  0  0
   -4.6286   -0.2107   -0.1876 C   0  0  0  0  0  0  0  0  0  0  0  0
    4.6564    0.9339   -0.1497 C   0  0  0  0  0  0  0  0  0  0  0  0
    3.9928    2.1275   -0.4239 C   0  0  0  0  0  0  0  0  0  0  0  0
    4.8835   -1.6525    1.7424 C   0  0  0  0  0  0  0  0  0  0  0  0
   -5.2014    2.2468    1.8282 C   0  0  0  0  0  0  0  0  0  0  0  0
   -6.4527    0.1275   -1.6754 C   0  0  0  0  0  0  0  0  0  0  0  0
    6.6881    0.6363   -1.3494 C   0  0  0  0  0  0  0  0  0  0  0  0
   -0.1802   -0.1578    1.4933 H   0  0  0  0  0  0  0  0  0  0  0  0
    0.0202    1.9524    0.2685 H   0  0  0  0  0  0  0  0  0  0  0  0
    0.0486    1.1264   -1.2972 H   0  0  0  0  0  0  0  0  0  0  0  0
   -0.4973   -2.7059    1.3082 H   0  0  0  0  0  0  0  0  0  0  0  0
    0.1927   -3.5094   -0.1078 H   0  0  0  0  0  0  0  0  0  0  0  0
    2.2373   -2.3087   -0.1434 H   0  0  0  0  0  0  0  0  0  0  0  0
    1.7634   -1.6431    1.4360 H   0  0  0  0  0  0  0  0  0  0  0  0
   -2.2914   -3.5023   -0.1379 H   0  0  0  0  0  0  0  0  0  0  0  0
   -1.5785   -2.7374   -1.5684 H   0  0  0  0  0  0  0  0  0  0  0  0
   -2.1328    1.8614    0.7955 H   0  0  0  0  0  0  0  0  0  0  0  0
   -4.3901   -2.2698   -0.7577 H   0  0  0  0  0  0  0  0  0  0  0  0
    2.0928    3.0985   -0.6644 H   0  0  0  0  0  0  0  0  0  0  0  0
    4.5545    3.0373   -0.6179 H   0  0  0  0  0  0  0  0  0  0  0  0
    5.3268   -2.6496    1.8113 H   0  0  0  0  0  0  0  0  0  0  0  0
    3.9752   -1.6323    2.3520 H   0  0  0  0  0  0  0  0  0  0  0  0
    5.6048   -0.9241    2.1261 H   0  0  0  0  0  0  0  0  0  0  0  0
   -4.3755    2.2926    2.5451 H   0  0  0  0  0  0  0  0  0  0  0  0
   -5.8829    1.4316    2.0914 H   0  0  0  0  0  0  0  0  0  0  0  0
   -5.7527    3.1901    1.8690 H   0  0  0  0  0  0  0  0  0  0  0  0
   -6.0708   -0.5690   -2.4285 H   0  0  0  0  0  0  0  0  0  0  0  0
   -6.1580    1.1515   -1.9262 H   0  0  0  0  0  0  0  0  0  0  0  0
   -7.5446    0.0699   -1.6673 H   0  0  0  0  0  0  0  0  0  0  0  0
    6.4527    1.3992   -2.0982 H   0  0  0  0  0  0  0  0  0  0  0  0
    6.4101   -0.3546   -1.7221 H   0  0  0  0  0  0  0  0  0  0  0  0
    7.7653    0.6500   -1.1628 H   0  0  0  0  0  0  0  0  0  0  0  0
  1 16  1  0  0  0  0
  1 23  1  0  0  0  0
  2 19  1  0  0  0  0
  2 24  1  0  0  0  0
  3 20  1  0  0  0  0
  3 25  1  0  0  0  0
  4 21  1  0  0  0  0
  4 26  1  0  0  0  0
  5  6  1  0  0  0  0
  5  8  1  0  0  0  0
  5 10  1  0  0  0  0
  6  7  1  0  0  0  0
  6  9  1  0  0  0  0
  6 27  1  0  0  0  0
  7 13  1  0  0  0  0
  7 28  1  0  0  0  0
  7 29  1  0  0  0  0
  8 11  1  0  0  0  0
  8 30  1  0  0  0  0
  8 31  1  0  0  0  0
  9 12  1  0  0  0  0
  9 15  2  0  0  0  0
 10 14  1  0  0  0  0
 10 32  1  0  0  0  0
 10 33  1  0  0  0  0
 11 12  1  0  0  0  0
 11 34  1  0  0  0  0
 11 35  1  0  0  0  0
 12 17  2  0  0  0  0
 13 14  2  0  0  0  0
 13 18  1  0  0  0  0
 14 16  1  0  0  0  0
 15 19  1  0  0  0  0
 15 36  1  0  0  0  0
 16 21  2  0  0  0  0
 17 20  1  0  0  0  0
 17 37  1  0  0  0  0
 18 22  2  0  0  0  0
 18 38  1  0  0  0  0
 19 20  2  0  0  0  0
 21 22  1  0  0  0  0
 22 39  1  0  0  0  0
 23 40  1  0  0  0  0
 23 41  1  0  0  0  0
 23 42  1  0  0  0  0
 24 43  1  0  0  0  0
 24 44  1  0  0  0  0
 24 45  1  0  0  0  0
 25 46  1  0  0  0  0
 25 47  1  0  0  0  0
 25 48  1  0  0  0  0
 26 49  1  0  0  0  0
 26 50  1  0  0  0  0
 26 51  1  0  0  0  0
M  END
> <PUBCHEM_COMPOUND_CID>
72301

> <PUBCHEM_CONFORMER_RMSD>
0.8

> <PUBCHEM_CONFORMER_DIVERSEORDER>
2
3
6
4
1
5

> <PUBCHEM_MMFF94_PARTIAL_CHARGES>
30
1 -0.36
10 0.41
11 0.14
12 -0.14
13 -0.14
14 -0.14
15 -0.15
16 0.08
17 -0.15
18 -0.15
19 0.08
2 -0.36
20 0.08
21 0.08
22 -0.15
23 0.28
24 0.28
25 0.28
26 0.28
3 -0.36
36 0.15
37 0.15
38 0.15
39 0.15
4 -0.36
5 -0.81
6 0.41
7 0.14
8 0.27
9 -0.14

> <PUBCHEM_EFFECTIVE_ROTOR_COUNT>
4.8

> <PUBCHEM_PHARMACOPHORE_FEATURES>
9
1 1 acceptor
1 2 acceptor
1 3 acceptor
1 4 acceptor
1 5 cation
6 13 14 16 18 21 22 rings
6 5 6 7 10 13 14 rings
6 5 6 8 9 11 12 rings
6 9 12 15 17 19 20 rings

> <PUBCHEM_HEAVY_ATOM_COUNT>
26

> <PUBCHEM_ATOM_DEF_STEREO_COUNT>
1

> <PUBCHEM_ATOM_UDEF_STEREO_COUNT>
0

> <PUBCHEM_BOND_DEF_STEREO_COUNT>
0

> <PUBCHEM_BOND_UDEF_STEREO_COUNT>
0

> <PUBCHEM_ISOTOPIC_ATOM_COUNT>
0

> <PUBCHEM_COMPONENT_COUNT>
1

> <PUBCHEM_CACTVS_TAUTO_COUNT>
1

> <PUBCHEM_CONFORMER_ID>
00011A6D00000002

> <PUBCHEM_MMFF94_ENERGY>
115.4297

> <PUBCHEM_FEATURE_SELFOVERLAP>
45.748

> <PUBCHEM_SHAPE_FINGERPRINT>
10411042 1 17831009131752589730
10595046 47 18339642359745156404
10670039 82 18342740702019165937
10763959 59 17530961380228012597
10906281 52 18335436659730165194
11315181 36 18337957890767728808
12107183 9 18193837037872343402
12236239 1 18342457023686744145
12390115 104 18130803222042675009
12788726 201 18130794429749118512
13583140 156 17677057935501156699
13785724 45 17833550098892573362
14739800 52 17985814051104048264
14767858 380 18272072934598643639
14790565 3 18410295787240140113
14931854 50 18272647940071837157
15064981 194 18192164883014052567
15183329 4 18410573980914603772
15196674 1 18410011048146443154
15420108 30 16903854653153857920
15475509 8 18197798634629211838
1577012 14 18341051835168677193
17349148 13 18131350812728841216
18681886 176 18131069398588619456
20511986 3 18266160890028750822
21033648 29 16081363025833529423
21033650 10 17273444757633721833
21267235 1 18338807826219931935
21421861 104 17822279155909500010
21859007 373 17751891701889547621
23402539 116 18272650190033099173
23559900 14 18129377275430812136
23569917 315 18412260614968655039
25147074 1 18129091227052143027
3004659 81 18409730651913301574
335352 9 18408886252900608422
34797466 226 16773797047488106272
34934 24 18335419119310341394
350125 39 18410854369823751049
3545911 37 18410013272886566645
3633792 109 18262786394897216797
3680242 22 18263079929588498954
4073 2 17750238165539911498
4214541 1 18411139181378166548
474 4 18113901597513635001
5104073 3 18408041827115889138
543358 83 18334858338204673722
59755656 215 18341900684268227542
6328613 192 18263089962959442292
7226269 152 17846787277765066601

> <PUBCHEM_SHAPE_MULTIPOLES>
506.61
15.41
2.57
1.13
0.62
0.4
-0.17
-5.19
2.2
-0.33
-0.41
-0.43
-0.17
-2.46

> <PUBCHEM_SHAPE_SELFOVERLAP>
1098.208

> <PUBCHEM_SHAPE_VOLUME>
278.4

> <PUBCHEM_COORDINATE_TYPE>
2
5
10

$$$$
