# Supplementary material for: Screening potential anti-osteoarthritis compounds using molecular docking based on MAPK and NFκB pathways and validating their anti-osteoarthritis effect
Source: PLoS One. 2025 Mar 25;20(3):e0319686. doi: 10.1371/journal.pone.0319686 (PMC11936181; doi:10.1371/journal.pone.0319686)
Supplement: S2 Structure — (ZIP) [file pone.0319686.s002.zip › Proteins and compounds/compound/Tryptanthrin.sdf]

73549
  -OEChem-04032321283D

 27 30  0     0  0  0  0  0  0999 V2000
   -1.5728    2.9410    0.0011 O   0  0  0  0  0  0  0  0  0  0  0  0
    0.5494   -2.4703    0.0031 O   0  0  0  0  0  0  0  0  0  0  0  0
   -0.3385   -0.3113    0.0006 N   0  0  0  0  0  0  0  0  0  0  0  0
    1.0570    1.6350    0.0009 N   0  0  0  0  0  0  0  0  0  0  0  0
   -1.7305   -0.5395    0.0003 C   0  0  0  0  0  0  0  0  0  0  0  0
   -0.0890    1.0511    0.0006 C   0  0  0  0  0  0  0  0  0  0  0  0
   -2.4218    0.6776   -0.0001 C   0  0  0  0  0  0  0  0  0  0  0  0
   -1.4202    1.7444    0.0003 C   0  0  0  0  0  0  0  0  0  0  0  0
    0.6771   -1.2520    0.0013 C   0  0  0  0  0  0  0  0  0  0  0  0
    2.0380   -0.6400    0.0004 C   0  0  0  0  0  0  0  0  0  0  0  0
    2.1696    0.7647    0.0005 C   0  0  0  0  0  0  0  0  0  0  0  0
   -2.4307   -1.7318    0.0000 C   0  0  0  0  0  0  0  0  0  0  0  0
   -3.7979    0.7668   -0.0012 C   0  0  0  0  0  0  0  0  0  0  0  0
    3.1699   -1.4620   -0.0009 C   0  0  0  0  0  0  0  0  0  0  0  0
   -3.8303   -1.6701   -0.0012 C   0  0  0  0  0  0  0  0  0  0  0  0
    3.4539    1.3201   -0.0004 C   0  0  0  0  0  0  0  0  0  0  0  0
   -4.5064   -0.4345   -0.0018 C   0  0  0  0  0  0  0  0  0  0  0  0
    4.4405   -0.8880   -0.0019 C   0  0  0  0  0  0  0  0  0  0  0  0
    4.5827    0.4988   -0.0015 C   0  0  0  0  0  0  0  0  0  0  0  0
   -1.9389   -2.6969    0.0002 H   0  0  0  0  0  0  0  0  0  0  0  0
   -4.3121    1.7204   -0.0017 H   0  0  0  0  0  0  0  0  0  0  0  0
    3.0829   -2.5449   -0.0012 H   0  0  0  0  0  0  0  0  0  0  0  0
   -4.4067   -2.5920   -0.0016 H   0  0  0  0  0  0  0  0  0  0  0  0
    3.5835    2.3998   -0.0004 H   0  0  0  0  0  0  0  0  0  0  0  0
   -5.5930   -0.4200   -0.0027 H   0  0  0  0  0  0  0  0  0  0  0  0
    5.3219   -1.5228   -0.0029 H   0  0  0  0  0  0  0  0  0  0  0  0
    5.5745    0.9419   -0.0023 H   0  0  0  0  0  0  0  0  0  0  0  0
  1  8  2  0  0  0  0
  2  9  2  0  0  0  0
  3  5  1  0  0  0  0
  3  6  1  0  0  0  0
  3  9  1  0  0  0  0
  4  6  2  0  0  0  0
  4 11  1  0  0  0  0
  5  7  1  0  0  0  0
  5 12  2  0  0  0  0
  6  8  1  0  0  0  0
  7  8  1  0  0  0  0
  7 13  2  0  0  0  0
  9 10  1  0  0  0  0
 10 11  1  0  0  0  0
 10 14  2  0  0  0  0
 11 16  2  0  0  0  0
 12 15  1  0  0  0  0
 12 20  1  0  0  0  0
 13 17  1  0  0  0  0
 13 21  1  0  0  0  0
 14 18  1  0  0  0  0
 14 22  1  0  0  0  0
 15 17  2  0  0  0  0
 15 23  1  0  0  0  0
 16 19  1  0  0  0  0
 16 24  1  0  0  0  0
 17 25  1  0  0  0  0
 18 19  2  0  0  0  0
 18 26  1  0  0  0  0
 19 27  1  0  0  0  0
M  END
> <PUBCHEM_COMPOUND_CID>
73549

> <PUBCHEM_CONFORMER_RMSD>
0.4

> <PUBCHEM_CONFORMER_DIVERSEORDER>
1

> <PUBCHEM_MMFF94_PARTIAL_CHARGES>
27
1 -0.57
10 0.09
11 0.18
12 -0.15
13 -0.15
14 -0.15
15 -0.15
16 -0.15
17 -0.15
18 -0.15
19 -0.15
2 -0.57
20 0.15
21 0.15
22 0.15
23 0.15
24 0.15
25 0.15
26 0.15
27 0.15
3 -0.24
4 -0.63
5 0.12
6 0.51
7 0.09
8 0.48
9 0.54

> <PUBCHEM_EFFECTIVE_ROTOR_COUNT>
0

> <PUBCHEM_PHARMACOPHORE_FEATURES>
6
1 1 acceptor
1 2 acceptor
5 3 5 6 7 8 rings
6 10 11 14 16 18 19 rings
6 3 4 6 9 10 11 rings
6 5 7 12 13 15 17 rings

> <PUBCHEM_HEAVY_ATOM_COUNT>
19

> <PUBCHEM_ATOM_DEF_STEREO_COUNT>
0

> <PUBCHEM_ATOM_UDEF_STEREO_COUNT>
0

> <PUBCHEM_BOND_DEF_STEREO_COUNT>
0

> <PUBCHEM_BOND_UDEF_STEREO_COUNT>
0

> <PUBCHEM_ISOTOPIC_ATOM_COUNT>
0

> <PUBCHEM_COMPONENT_COUNT>
1

> <PUBCHEM_CACTVS_TAUTO_COUNT>
1

> <PUBCHEM_CONFORMER_ID>
00011F4D00000001

> <PUBCHEM_MMFF94_ENERGY>
62.2885

> <PUBCHEM_FEATURE_SELFOVERLAP>
30.673

> <PUBCHEM_SHAPE_FINGERPRINT>
10062212 137 18410567405441265531
10608611 8 18339358570055613548
10616163 171 18411702058391217687
10967382 1 18338799021441730726
11132069 177 18411133645191591906
11471102 20 18410289224524811150
11578080 2 16808127996511272598
11806522 49 18409448106788049334
12032990 46 18337675312332225475
12403259 226 18412257329286187040
13140716 1 18339087089594148265
13221675 6 18411698776988542335
13583140 156 14261352423307675383
138480 1 15096206813052522465
13862211 1 18410849992714408975
14178342 30 18121767345169979432
14790565 3 17835524826034115793
15196674 1 18410573998041666758
15442244 35 18192991517936748458
15536298 74 18342458157864071722
16945 1 18338516318347102945
17492 89 18337389336035584346
17804303 29 18413673512778087376
1813 80 17458347454791412925
19141452 34 18201159940333366247
19591789 44 18339360893485480975
200 152 18130782378497828431
20261772 1 18131069389155049623
20510252 161 18343584014578882536
21267235 1 18410302427608038091
21421861 104 18043249029096851507
21501502 16 18265895756959567888
221490 88 18118691151868969227
2334 1 18266741483560169999
23402539 116 18341324578271101414
23463225 33 18408886256288253028
23557571 272 18202009780916513196
23559900 14 18340764850033463366
2748010 2 18266735968843306413
2871803 45 18408036299445622503
335352 9 18338517417895641429
34934 24 18409724033284295895
350125 39 18410575085317615888
4214541 1 18410855421531790212
43471831 8 18334853875264635698
474 4 17168996754254757332
5104073 3 18411136926514951832
69090 78 18343298184568617470
7097593 13 17465366531012898138
77779 3 18411139142823661570
8809292 202 18261115196619640851
9709674 26 18341055116318060518

> <PUBCHEM_SHAPE_MULTIPOLES>
369.31
8.46
2.36
0.6
1.75
0.39
0
-1.31
-0.01
-0.62
0
0
-0.01
0

> <PUBCHEM_SHAPE_SELFOVERLAP>
849.305

> <PUBCHEM_SHAPE_VOLUME>
189.9

> <PUBCHEM_COORDINATE_TYPE>
2
5
10

$$$$
