# Supplementary material for: Screening potential anti-osteoarthritis compounds using molecular docking based on MAPK and NFκB pathways and validating their anti-osteoarthritis effect
Source: PLoS One. 2025 Mar 25;20(3):e0319686. doi: 10.1371/journal.pone.0319686 (PMC11936181; doi:10.1371/journal.pone.0319686)
Supplement: S2 Structure — (ZIP) [file pone.0319686.s002.zip › Proteins and compounds/compound/Viaminate.sdf]

6438483
  -OEChem-04032321263D

 70 71  0     0  0  0  0  0  0999 V2000
    3.4911   -2.9175   -0.2976 O   0  0  0  0  0  0  0  0  0  0  0  0
    9.3490    1.8929    0.0119 O   0  0  0  0  0  0  0  0  0  0  0  0
    9.9964   -0.3138   -0.0880 O   0  0  0  0  0  0  0  0  0  0  0  0
    3.5622   -0.5674   -0.2285 N   0  0  0  0  0  0  0  0  0  0  0  0
   -8.3431    1.8527    0.3335 C   0  0  0  0  0  0  0  0  0  0  0  0
   -9.8709    1.7167    0.0876 C   0  0  0  0  0  0  0  0  0  0  0  0
  -10.3746    0.3113    0.3632 C   0  0  0  0  0  0  0  0  0  0  0  0
   -7.5618    0.6596   -0.2655 C   0  0  0  0  0  0  0  0  0  0  0  0
   -9.6751   -0.6819   -0.5525 C   0  0  0  0  0  0  0  0  0  0  0  0
   -8.1803   -0.4721   -0.6872 C   0  0  0  0  0  0  0  0  0  0  0  0
   -8.0838    1.9281    1.8558 C   0  0  0  0  0  0  0  0  0  0  0  0
   -7.9271    3.2010   -0.3039 C   0  0  0  0  0  0  0  0  0  0  0  0
   -6.1180    0.8191   -0.3235 C   0  0  0  0  0  0  0  0  0  0  0  0
   -7.5039   -1.6601   -1.3317 C   0  0  0  0  0  0  0  0  0  0  0  0
   -5.2574   -0.1680   -0.0263 C   0  0  0  0  0  0  0  0  0  0  0  0
   -3.7971   -0.0848   -0.0658 C   0  0  0  0  0  0  0  0  0  0  0  0
   -3.1858    1.2295   -0.4935 C   0  0  0  0  0  0  0  0  0  0  0  0
   -2.9722   -1.1087    0.2432 C   0  0  0  0  0  0  0  0  0  0  0  0
   -1.5225   -1.1285    0.2356 C   0  0  0  0  0  0  0  0  0  0  0  0
   -0.8094   -2.2179    0.5659 C   0  0  0  0  0  0  0  0  0  0  0  0
    0.6453   -2.2882    0.5800 C   0  0  0  0  0  0  0  0  0  0  0  0
    1.4709   -1.7336   -0.3283 C   0  0  0  0  0  0  0  0  0  0  0  0
    1.2047   -3.0410    1.7577 C   0  0  0  0  0  0  0  0  0  0  0  0
    2.9598   -1.8124   -0.3034 C   0  0  0  0  0  0  0  0  0  0  0  0
    4.9490   -0.2883   -0.1873 C   0  0  0  0  0  0  0  0  0  0  0  0
    7.6827    0.2619   -0.1038 C   0  0  0  0  0  0  0  0  0  0  0  0
    5.8721   -1.3334   -0.2225 C   0  0  0  0  0  0  0  0  0  0  0  0
    5.3928    1.0320   -0.1103 C   0  0  0  0  0  0  0  0  0  0  0  0
    7.2389   -1.0584   -0.1807 C   0  0  0  0  0  0  0  0  0  0  0  0
    6.7595    1.3069   -0.0685 C   0  0  0  0  0  0  0  0  0  0  0  0
    9.1078    0.5480   -0.0610 C   0  0  0  0  0  0  0  0  0  0  0  0
   10.7199    2.3028    0.0587 C   0  0  0  0  0  0  0  0  0  0  0  0
   10.7805    3.8135    0.1367 C   0  0  0  0  0  0  0  0  0  0  0  0
  -10.4249    2.4304    0.7107 H   0  0  0  0  0  0  0  0  0  0  0  0
  -10.1071    1.9728   -0.9549 H   0  0  0  0  0  0  0  0  0  0  0  0
  -10.2058    0.0407    1.4117 H   0  0  0  0  0  0  0  0  0  0  0  0
  -11.4572    0.2618    0.1989 H   0  0  0  0  0  0  0  0  0  0  0  0
   -9.8739   -1.6920   -0.1734 H   0  0  0  0  0  0  0  0  0  0  0  0
  -10.1207   -0.6239   -1.5540 H   0  0  0  0  0  0  0  0  0  0  0  0
   -7.0319    2.1479    2.0728 H   0  0  0  0  0  0  0  0  0  0  0  0
   -8.3288    0.9864    2.3587 H   0  0  0  0  0  0  0  0  0  0  0  0
   -8.6817    2.7207    2.3200 H   0  0  0  0  0  0  0  0  0  0  0  0
   -7.9605    3.1519   -1.3985 H   0  0  0  0  0  0  0  0  0  0  0  0
   -6.9187    3.5085   -0.0066 H   0  0  0  0  0  0  0  0  0  0  0  0
   -8.6011    4.0065    0.0120 H   0  0  0  0  0  0  0  0  0  0  0  0
   -5.7492    1.7791   -0.6651 H   0  0  0  0  0  0  0  0  0  0  0  0
   -7.3111   -2.4433   -0.5921 H   0  0  0  0  0  0  0  0  0  0  0  0
   -6.5800   -1.4063   -1.8574 H   0  0  0  0  0  0  0  0  0  0  0  0
   -8.1575   -2.0882   -2.1015 H   0  0  0  0  0  0  0  0  0  0  0  0
   -5.6280   -1.1191    0.3495 H   0  0  0  0  0  0  0  0  0  0  0  0
   -3.5034    2.0282    0.1877 H   0  0  0  0  0  0  0  0  0  0  0  0
   -2.0985    1.2791   -0.5224 H   0  0  0  0  0  0  0  0  0  0  0  0
   -3.5231    1.4869   -1.5048 H   0  0  0  0  0  0  0  0  0  0  0  0
   -3.4348   -2.0502    0.5421 H   0  0  0  0  0  0  0  0  0  0  0  0
   -0.9781   -0.2344   -0.0398 H   0  0  0  0  0  0  0  0  0  0  0  0
   -1.3213   -3.1295    0.8690 H   0  0  0  0  0  0  0  0  0  0  0  0
    1.0671   -1.1545   -1.1557 H   0  0  0  0  0  0  0  0  0  0  0  0
    1.0906   -4.1200    1.6065 H   0  0  0  0  0  0  0  0  0  0  0  0
    2.2606   -2.8340    1.9538 H   0  0  0  0  0  0  0  0  0  0  0  0
    0.6708   -2.7689    2.6764 H   0  0  0  0  0  0  0  0  0  0  0  0
    2.9559    0.2502   -0.2059 H   0  0  0  0  0  0  0  0  0  0  0  0
    5.6056   -2.3790   -0.2856 H   0  0  0  0  0  0  0  0  0  0  0  0
    4.6835    1.8553   -0.0819 H   0  0  0  0  0  0  0  0  0  0  0  0
    7.9424   -1.8866   -0.2102 H   0  0  0  0  0  0  0  0  0  0  0  0
    7.0589    2.3495   -0.0087 H   0  0  0  0  0  0  0  0  0  0  0  0
   11.2002    1.8656    0.9409 H   0  0  0  0  0  0  0  0  0  0  0  0
   11.2339    1.9563   -0.8445 H   0  0  0  0  0  0  0  0  0  0  0  0
   11.8164    4.1620    0.1740 H   0  0  0  0  0  0  0  0  0  0  0  0
   10.2533    4.1747    1.0258 H   0  0  0  0  0  0  0  0  0  0  0  0
   10.2866    4.2641   -0.7305 H   0  0  0  0  0  0  0  0  0  0  0  0
  1 24  2  0  0  0  0
  2 31  1  0  0  0  0
  2 32  1  0  0  0  0
  3 31  2  0  0  0  0
  4 24  1  0  0  0  0
  4 25  1  0  0  0  0
  4 61  1  0  0  0  0
  5  6  1  0  0  0  0
  5  8  1  0  0  0  0
  5 11  1  0  0  0  0
  5 12  1  0  0  0  0
  6  7  1  0  0  0  0
  6 34  1  0  0  0  0
  6 35  1  0  0  0  0
  7  9  1  0  0  0  0
  7 36  1  0  0  0  0
  7 37  1  0  0  0  0
  8 10  2  0  0  0  0
  8 13  1  0  0  0  0
  9 10  1  0  0  0  0
  9 38  1  0  0  0  0
  9 39  1  0  0  0  0
 10 14  1  0  0  0  0
 11 40  1  0  0  0  0
 11 41  1  0  0  0  0
 11 42  1  0  0  0  0
 12 43  1  0  0  0  0
 12 44  1  0  0  0  0
 12 45  1  0  0  0  0
 13 15  2  0  0  0  0
 13 46  1  0  0  0  0
 14 47  1  0  0  0  0
 14 48  1  0  0  0  0
 14 49  1  0  0  0  0
 15 16  1  0  0  0  0
 15 50  1  0  0  0  0
 16 17  1  0  0  0  0
 16 18  2  0  0  0  0
 17 51  1  0  0  0  0
 17 52  1  0  0  0  0
 17 53  1  0  0  0  0
 18 19  1  0  0  0  0
 18 54  1  0  0  0  0
 19 20  2  0  0  0  0
 19 55  1  0  0  0  0
 20 21  1  0  0  0  0
 20 56  1  0  0  0  0
 21 22  2  0  0  0  0
 21 23  1  0  0  0  0
 22 24  1  0  0  0  0
 22 57  1  0  0  0  0
 23 58  1  0  0  0  0
 23 59  1  0  0  0  0
 23 60  1  0  0  0  0
 25 27  2  0  0  0  0
 25 28  1  0  0  0  0
 26 29  2  0  0  0  0
 26 30  1  0  0  0  0
 26 31  1  0  0  0  0
 27 29  1  0  0  0  0
 27 62  1  0  0  0  0
 28 30  2  0  0  0  0
 28 63  1  0  0  0  0
 29 64  1  0  0  0  0
 30 65  1  0  0  0  0
 32 33  1  0  0  0  0
 32 66  1  0  0  0  0
 32 67  1  0  0  0  0
 33 68  1  0  0  0  0
 33 69  1  0  0  0  0
 33 70  1  0  0  0  0
M  END
> <PUBCHEM_COMPOUND_CID>
6438483

> <PUBCHEM_CONFORMER_RMSD>
1

> <PUBCHEM_CONFORMER_DIVERSEORDER>
2
25
28
4
30
20
24
32
29
33
18
22
1
10
16
19
34
14
15
35
3
6
21
31
13
9
26
27
5
23
11
17
8
12
7

> <PUBCHEM_MMFF94_PARTIAL_CHARGES>
39
1 -0.57
10 -0.28
13 -0.15
14 0.14
15 -0.15
16 -0.14
17 0.14
18 -0.15
19 -0.15
2 -0.43
20 -0.15
21 -0.14
22 -0.14
23 0.14
24 0.62
25 0.12
26 0.09
27 -0.15
28 -0.15
29 -0.15
3 -0.57
30 -0.15
31 0.63
32 0.28
4 -0.55
46 0.15
5 0.14
50 0.15
54 0.15
55 0.15
56 0.15
57 0.15
61 0.37
62 0.15
63 0.15
64 0.15
65 0.15
8 -0.14
9 0.14

> <PUBCHEM_EFFECTIVE_ROTOR_COUNT>
10.8

> <PUBCHEM_PHARMACOPHORE_FEATURES>
8
1 1 acceptor
1 17 hydrophobe
1 23 hydrophobe
1 3 acceptor
1 4 donor
3 5 11 12 hydrophobe
6 25 26 27 28 29 30 rings
6 5 6 7 8 9 10 rings

> <PUBCHEM_HEAVY_ATOM_COUNT>
33

> <PUBCHEM_ATOM_DEF_STEREO_COUNT>
0

> <PUBCHEM_ATOM_UDEF_STEREO_COUNT>
0

> <PUBCHEM_BOND_DEF_STEREO_COUNT>
4

> <PUBCHEM_BOND_UDEF_STEREO_COUNT>
0

> <PUBCHEM_ISOTOPIC_ATOM_COUNT>
0

> <PUBCHEM_COMPONENT_COUNT>
1

> <PUBCHEM_CACTVS_TAUTO_COUNT>
3

> <PUBCHEM_CONFORMER_ID>
00623E5300000002

> <PUBCHEM_MMFF94_ENERGY>
96.7035

> <PUBCHEM_FEATURE_SELFOVERLAP>
40.596

> <PUBCHEM_SHAPE_FINGERPRINT>
10029044 110 18413390929921464832
10625338 86 17022896843993976309
10930396 42 16298385769348726621
11061554 47 18333729113671949788
11315181 36 18343019949426459033
11409948 8 18114474426920382107
11421887 21 18201167594503489304
11607047 141 17895748506162301786
12013929 94 18341050805500678359
12664476 115 18409162221455412796
13008946 335 17530686502732694450
13947947 74 18201718474870653272
14040221 310 18270392915144517919
14251920 17 18410292524093506815
14344974 52 18343017834683531626
14428016 86 18335421249160848738
15145344 44 18341897390040029897
15198563 99 14764359210311779642
155225 1 18410573989446431436
15840311 113 18334580105976342382
15890870 6 18412826898121444714
16087824 20 18409450307035775020
1754911 235 18272931613929203191
17686467 74 18114185225482147353
19302320 297 17967817163286754580
20105231 36 13830127313527543607
20156587 128 15984835796345804926
20771845 65 8718822094315759702
24771293 8 18260550005125450775
306946 40 16877933903580389239
395649 100 18334856165279224423
44280117 145 18269835488307997615
4516262 110 18261385624703466094
5028188 123 18060696209336166847
5265222 85 18342737396113101791
54039377 194 10087642602460667586
5470011 282 17489308546767779783
57303763 39 18130786816270742479
5758199 1 18259704472210424099
5937810 71 18059581235705072481
6201320 215 12396288246310073559
6691757 9 15936413364594224075
67123 10 18413670206159632863
9663363 56 16805041806203118749
9937071 3 12757143576898737112

> <PUBCHEM_SHAPE_MULTIPOLES>
656.54
47.65
3.42
0.95
25.19
1.09
0.29
40.59
-1.91
4.06
0.63
-1.49
-0.23
-1.2

> <PUBCHEM_SHAPE_SELFOVERLAP>
1352.799

> <PUBCHEM_SHAPE_VOLUME>
376.7

> <PUBCHEM_COORDINATE_TYPE>
2
5
10

$$$$
