# Supplementary material for: Screening potential anti-osteoarthritis compounds using molecular docking based on MAPK and NFκB pathways and validating their anti-osteoarthritis effect
Source: PLoS One. 2025 Mar 25;20(3):e0319686. doi: 10.1371/journal.pone.0319686 (PMC11936181; doi:10.1371/journal.pone.0319686)
Supplement: S2 Structure — (ZIP) [file pone.0319686.s002.zip › Proteins and compounds/compound/W54011.sdf]

5311122
  -OEChem-04032321273D

 70 73  0     1  0  0  0  0  0999 V2000
    1.6648    1.9429    0.2306 O   0  0  0  0  0  0  0  0  0  0  0  0
    4.1451   -1.9914    2.6263 O   0  0  0  0  0  0  0  0  0  0  0  0
   -0.0659    0.8932   -0.9700 N   0  0  0  0  0  0  0  0  0  0  0  0
   -3.7988   -4.1787    0.1094 N   0  0  0  0  0  0  0  0  0  0  0  0
    2.3091    0.2895   -1.3049 C   0  0  1  0  0  0  0  0  0  0  0  0
    2.7158    0.9690   -2.6183 C   0  0  0  0  0  0  0  0  0  0  0  0
    3.7355    2.0786   -2.3819 C   0  0  0  0  0  0  0  0  0  0  0  0
    3.4749    0.0045   -0.3851 C   0  0  0  0  0  0  0  0  0  0  0  0
    5.0042    1.5157   -1.7484 C   0  0  0  0  0  0  0  0  0  0  0  0
    4.7319    0.6088   -0.5753 C   0  0  0  0  0  0  0  0  0  0  0  0
    1.2763    1.1321   -0.6140 C   0  0  0  0  0  0  0  0  0  0  0  0
    3.2922   -0.8677    0.7015 C   0  0  0  0  0  0  0  0  0  0  0  0
    5.7808    0.3141    0.3100 C   0  0  0  0  0  0  0  0  0  0  0  0
    4.3396   -1.1437    1.5796 C   0  0  0  0  0  0  0  0  0  0  0  0
   -0.4344   -0.0977   -1.9929 C   0  0  0  0  0  0  0  0  0  0  0  0
    5.5839   -0.5534    1.3834 C   0  0  0  0  0  0  0  0  0  0  0  0
   -1.1581    1.5445   -0.2752 C   0  0  0  0  0  0  0  0  0  0  0  0
   -1.3218   -1.1743   -1.4384 C   0  0  0  0  0  0  0  0  0  0  0  0
   -2.3068    1.7971   -0.9751 C   0  0  0  0  0  0  0  0  0  0  0  0
   -0.9794    1.8702    1.0422 C   0  0  0  0  0  0  0  0  0  0  0  0
   -3.2199    2.7739    1.0372 C   0  0  0  0  0  0  0  0  0  0  0  0
   -4.3442    3.4441    1.7524 C   0  0  0  0  0  0  0  0  0  0  0  0
   -3.3581    2.4240   -0.3060 C   0  0  0  0  0  0  0  0  0  0  0  0
   -2.0307    2.4971    1.7113 C   0  0  0  0  0  0  0  0  0  0  0  0
   -1.0127   -1.7575   -0.2154 C   0  0  0  0  0  0  0  0  0  0  0  0
   -2.4435   -1.5768   -2.1538 C   0  0  0  0  0  0  0  0  0  0  0  0
   -5.6059    2.5633    1.8223 C   0  0  0  0  0  0  0  0  0  0  0  0
   -4.6965    4.8141    1.1426 C   0  0  0  0  0  0  0  0  0  0  0  0
   -1.8370   -2.7580    0.2997 C   0  0  0  0  0  0  0  0  0  0  0  0
   -3.2678   -2.5772   -1.6385 C   0  0  0  0  0  0  0  0  0  0  0  0
   -2.9646   -3.1678   -0.4118 C   0  0  0  0  0  0  0  0  0  0  0  0
    5.2599   -2.2310    3.4841 C   0  0  0  0  0  0  0  0  0  0  0  0
   -3.2498   -5.2188    0.9564 C   0  0  0  0  0  0  0  0  0  0  0  0
   -5.2181   -4.1826   -0.1840 C   0  0  0  0  0  0  0  0  0  0  0  0
    1.9356   -0.7118   -1.5257 H   0  0  0  0  0  0  0  0  0  0  0  0
    3.1585    0.2211   -3.2896 H   0  0  0  0  0  0  0  0  0  0  0  0
    1.8446    1.3811   -3.1408 H   0  0  0  0  0  0  0  0  0  0  0  0
    3.9869    2.5634   -3.3322 H   0  0  0  0  0  0  0  0  0  0  0  0
    3.3056    2.8542   -1.7367 H   0  0  0  0  0  0  0  0  0  0  0  0
    5.5609    0.9412   -2.4995 H   0  0  0  0  0  0  0  0  0  0  0  0
    5.6401    2.3522   -1.4346 H   0  0  0  0  0  0  0  0  0  0  0  0
    2.3244   -1.3365    0.8651 H   0  0  0  0  0  0  0  0  0  0  0  0
    6.7613    0.7610    0.1628 H   0  0  0  0  0  0  0  0  0  0  0  0
   -0.9256    0.4436   -2.8109 H   0  0  0  0  0  0  0  0  0  0  0  0
    0.3970   -0.5812   -2.5009 H   0  0  0  0  0  0  0  0  0  0  0  0
    6.4430   -0.7258    2.0226 H   0  0  0  0  0  0  0  0  0  0  0  0
   -2.4481    1.5778   -2.0261 H   0  0  0  0  0  0  0  0  0  0  0  0
   -0.1024    1.6145    1.6240 H   0  0  0  0  0  0  0  0  0  0  0  0
   -4.0402    3.6349    2.7908 H   0  0  0  0  0  0  0  0  0  0  0  0
   -4.2730    2.6369   -0.8521 H   0  0  0  0  0  0  0  0  0  0  0  0
   -1.9124    2.7495    2.7618 H   0  0  0  0  0  0  0  0  0  0  0  0
   -0.1348   -1.4617    0.3508 H   0  0  0  0  0  0  0  0  0  0  0  0
   -2.6879   -1.1272   -3.1122 H   0  0  0  0  0  0  0  0  0  0  0  0
   -5.3773    1.5915    2.2737 H   0  0  0  0  0  0  0  0  0  0  0  0
   -6.3768    3.0450    2.4335 H   0  0  0  0  0  0  0  0  0  0  0  0
   -6.0331    2.3802    0.8305 H   0  0  0  0  0  0  0  0  0  0  0  0
   -5.0881    4.7207    0.1240 H   0  0  0  0  0  0  0  0  0  0  0  0
   -5.4578    5.3188    1.7473 H   0  0  0  0  0  0  0  0  0  0  0  0
   -3.8134    5.4617    1.1047 H   0  0  0  0  0  0  0  0  0  0  0  0
   -1.5778   -3.1903    1.2619 H   0  0  0  0  0  0  0  0  0  0  0  0
   -4.1314   -2.8816   -2.2230 H   0  0  0  0  0  0  0  0  0  0  0  0
    4.9263   -2.9268    4.2609 H   0  0  0  0  0  0  0  0  0  0  0  0
    6.0816   -2.7192    2.9491 H   0  0  0  0  0  0  0  0  0  0  0  0
    5.5812   -1.3151    3.9917 H   0  0  0  0  0  0  0  0  0  0  0  0
   -2.2875   -5.5802    0.5762 H   0  0  0  0  0  0  0  0  0  0  0  0
   -3.9172   -6.0870    0.9984 H   0  0  0  0  0  0  0  0  0  0  0  0
   -3.1173   -4.8554    1.9809 H   0  0  0  0  0  0  0  0  0  0  0  0
   -5.7690   -4.7986    0.5357 H   0  0  0  0  0  0  0  0  0  0  0  0
   -5.4071   -4.5937   -1.1812 H   0  0  0  0  0  0  0  0  0  0  0  0
   -5.6426   -3.1741   -0.1250 H   0  0  0  0  0  0  0  0  0  0  0  0
  1 11  2  0  0  0  0
  2 14  1  0  0  0  0
  2 32  1  0  0  0  0
  3 11  1  0  0  0  0
  3 15  1  0  0  0  0
  3 17  1  0  0  0  0
  4 31  1  0  0  0  0
  4 33  1  0  0  0  0
  4 34  1  0  0  0  0
  5  6  1  0  0  0  0
  5  8  1  0  0  0  0
  5 11  1  0  0  0  0
  5 35  1  0  0  0  0
  6  7  1  0  0  0  0
  6 36  1  0  0  0  0
  6 37  1  0  0  0  0
  7  9  1  0  0  0  0
  7 38  1  0  0  0  0
  7 39  1  0  0  0  0
  8 10  2  0  0  0  0
  8 12  1  0  0  0  0
  9 10  1  0  0  0  0
  9 40  1  0  0  0  0
  9 41  1  0  0  0  0
 10 13  1  0  0  0  0
 12 14  2  0  0  0  0
 12 42  1  0  0  0  0
 13 16  2  0  0  0  0
 13 43  1  0  0  0  0
 14 16  1  0  0  0  0
 15 18  1  0  0  0  0
 15 44  1  0  0  0  0
 15 45  1  0  0  0  0
 16 46  1  0  0  0  0
 17 19  2  0  0  0  0
 17 20  1  0  0  0  0
 18 25  2  0  0  0  0
 18 26  1  0  0  0  0
 19 23  1  0  0  0  0
 19 47  1  0  0  0  0
 20 24  2  0  0  0  0
 20 48  1  0  0  0  0
 21 22  1  0  0  0  0
 21 23  2  0  0  0  0
 21 24  1  0  0  0  0
 22 27  1  0  0  0  0
 22 28  1  0  0  0  0
 22 49  1  0  0  0  0
 23 50  1  0  0  0  0
 24 51  1  0  0  0  0
 25 29  1  0  0  0  0
 25 52  1  0  0  0  0
 26 30  2  0  0  0  0
 26 53  1  0  0  0  0
 27 54  1  0  0  0  0
 27 55  1  0  0  0  0
 27 56  1  0  0  0  0
 28 57  1  0  0  0  0
 28 58  1  0  0  0  0
 28 59  1  0  0  0  0
 29 31  2  0  0  0  0
 29 60  1  0  0  0  0
 30 31  1  0  0  0  0
 30 61  1  0  0  0  0
 32 62  1  0  0  0  0
 32 63  1  0  0  0  0
 32 64  1  0  0  0  0
 33 65  1  0  0  0  0
 33 66  1  0  0  0  0
 33 67  1  0  0  0  0
 34 68  1  0  0  0  0
 34 69  1  0  0  0  0
 34 70  1  0  0  0  0
M  END
> <PUBCHEM_COMPOUND_CID>
5311122

> <PUBCHEM_CONFORMER_RMSD>
1

> <PUBCHEM_CONFORMER_DIVERSEORDER>
2
43
34
103
56
12
81
42
4
98
104
111
44
107
80
90
6
23
30
41
21
13
7
51
82
91
37
71
46
59
92
36
11
64
102
22
31
63
78
20
60
39
32
112
15
110
10
52
47
95
88
58
70
33
105
40
28
14
62
57
94
61
8
65
35
53
108
85
101
49
67
24
84
76
27
96
100
77
3
68
18
109
55
87
50
66
29
74
17
38
45
89
26
9
83
72
5
99
106
19
97
86
1
93
69
54
16
25
48
73
75
79

> <PUBCHEM_MMFF94_PARTIAL_CHARGES>
41
1 -0.57
10 -0.14
11 0.57
12 -0.15
13 -0.15
14 0.08
15 0.44
16 -0.15
17 0.12
18 -0.14
19 -0.15
2 -0.36
20 -0.15
21 -0.14
22 0.14
23 -0.15
24 -0.15
25 -0.15
26 -0.15
29 -0.15
3 -0.48
30 -0.15
31 0.1
32 0.28
33 0.37
34 0.37
4 -0.84
42 0.15
43 0.15
46 0.15
47 0.15
48 0.15
5 0.2
50 0.15
51 0.15
52 0.15
53 0.15
60 0.15
61 0.15
8 -0.14
9 0.14

> <PUBCHEM_EFFECTIVE_ROTOR_COUNT>
8.8

> <PUBCHEM_PHARMACOPHORE_FEATURES>
8
1 1 acceptor
1 2 acceptor
1 4 cation
3 22 27 28 hydrophobe
6 17 19 20 21 23 24 rings
6 18 25 26 29 30 31 rings
6 5 6 7 8 9 10 rings
6 8 10 12 13 14 16 rings

> <PUBCHEM_HEAVY_ATOM_COUNT>
34

> <PUBCHEM_ATOM_DEF_STEREO_COUNT>
0

> <PUBCHEM_ATOM_UDEF_STEREO_COUNT>
1

> <PUBCHEM_BOND_DEF_STEREO_COUNT>
0

> <PUBCHEM_BOND_UDEF_STEREO_COUNT>
0

> <PUBCHEM_ISOTOPIC_ATOM_COUNT>
0

> <PUBCHEM_COMPONENT_COUNT>
1

> <PUBCHEM_CACTVS_TAUTO_COUNT>
1

> <PUBCHEM_CONFORMER_ID>
00510A9200000002

> <PUBCHEM_MMFF94_ENERGY>
138.3728

> <PUBCHEM_FEATURE_SELFOVERLAP>
40.618

> <PUBCHEM_SHAPE_FINGERPRINT>
10074138 170 18343014476488195649
10305334 12 16477056288307935187
10319688 67 18058999602216346745
10622 236 17969758913485340826
10764073 3 16374669687972634965
10928967 22 17461708508021191466
11377469 6 18189620625691744078
11456790 92 18193006035876541827
11578080 2 16271926008344920734
11607047 191 17341510970091725784
11991303 11 18337966614532142301
12160290 23 18273214188391278717
12522641 24 17111868505351596475
12549972 3 17345766170417478598
12788726 201 18268156528991907959
13540713 4 17631475417951225588
13540713 5 18260555549933790276
13692114 37 18129948858795889375
13726171 33 18058189369643034592
13782708 43 14707785995594153584
14028597 1 18116442620562559843
14468879 13 16486675984074304228
14675020 138 17910402693156167081
15347590 135 17834107924844067536
16728300 4 17461438018705582657
19246450 95 17615104609016392944
19301679 30 18269289000452635823
19303781 99 16157067558872405578
20505436 4 17971223415818062588
20554085 129 17700966648755657465
21033648 29 17838039417827245136
21049683 118 17628056915956969497
24941158 1 16679520784696232491
25147074 1 18261117395859083428
345986 75 18265047127526024115
376196 1 16985749688989251149
4058900 60 17767150625897756073
50150288 127 18193586477885580992
58260988 393 18199191883381711188
5912855 24 18334583489935122444
6086070 43 17981602990706328655
6679774 75 17828220795622721579
6691757 9 18269821039377759936
6697151 62 17694770119529321663
9658208 31 17986412013187338717
9981440 41 17130687414920435342

> <PUBCHEM_SHAPE_MULTIPOLES>
678
13.06
6.15
2.71
9.27
4.17
-0.69
-0.63
-6.26
-14.86
-2.59
3.07
0.18
-6.26

> <PUBCHEM_SHAPE_SELFOVERLAP>
1457.819

> <PUBCHEM_SHAPE_VOLUME>
374.6

> <PUBCHEM_COORDINATE_TYPE>
2
5
10

$$$$
