# Supplementary material for: Screening potential anti-osteoarthritis compounds using molecular docking based on MAPK and NFκB pathways and validating their anti-osteoarthritis effect
Source: PLoS One. 2025 Mar 25;20(3):e0319686. doi: 10.1371/journal.pone.0319686 (PMC11936181; doi:10.1371/journal.pone.0319686)
Supplement: S2 Structure — (ZIP) [file pone.0319686.s002.zip › Proteins and compounds/compound/Xanthatin.sdf]

5281511
  -OEChem-04022320143D

 36 37  0     1  0  0  0  0  0999 V2000
    3.1292    0.9309   -0.9243 O   0  0  0  0  0  0  0  0  0  0  0  0
    5.1114   -0.2434   -1.0019 O   0  0  0  0  0  0  0  0  0  0  0  0
   -5.4361    0.4812   -0.1360 O   0  0  0  0  0  0  0  0  0  0  0  0
    1.9459    0.8311   -0.1087 C   0  0  2  0  0  0  0  0  0  0  0  0
    1.7286   -0.6609    0.0607 C   0  0  2  0  0  0  0  0  0  0  0  0
    0.7821    1.5360   -0.7920 C   0  0  0  0  0  0  0  0  0  0  0  0
   -0.4944    1.6880    0.0584 C   0  0  1  0  0  0  0  0  0  0  0  0
    0.7944   -0.9994    1.2154 C   0  0  0  0  0  0  0  0  0  0  0  0
    3.1576   -1.0794    0.1600 C   0  0  0  0  0  0  0  0  0  0  0  0
   -1.2132    0.3963    0.4202 C   0  0  0  0  0  0  0  0  0  0  0  0
   -0.6531   -0.7220    0.9212 C   0  0  0  0  0  0  0  0  0  0  0  0
   -0.2567    2.5366    1.3146 C   0  0  0  0  0  0  0  0  0  0  0  0
    3.9564   -0.1203   -0.6387 C   0  0  0  0  0  0  0  0  0  0  0  0
   -2.6513    0.4231    0.2246 C   0  0  0  0  0  0  0  0  0  0  0  0
    3.7306   -2.0795    0.8327 C   0  0  0  0  0  0  0  0  0  0  0  0
   -3.3276   -0.6242   -0.2397 C   0  0  0  0  0  0  0  0  0  0  0  0
   -4.8036   -0.5341   -0.4185 C   0  0  0  0  0  0  0  0  0  0  0  0
   -5.5003   -1.7599   -0.9481 C   0  0  0  0  0  0  0  0  0  0  0  0
    2.1820    1.3291    0.8409 H   0  0  0  0  0  0  0  0  0  0  0  0
    1.3374   -1.0973   -0.8702 H   0  0  0  0  0  0  0  0  0  0  0  0
    0.5399    1.0207   -1.7317 H   0  0  0  0  0  0  0  0  0  0  0  0
    1.1187    2.5348   -1.1024 H   0  0  0  0  0  0  0  0  0  0  0  0
   -1.1713    2.2766   -0.5795 H   0  0  0  0  0  0  0  0  0  0  0  0
    1.0868   -0.4864    2.1397 H   0  0  0  0  0  0  0  0  0  0  0  0
    0.8737   -2.0731    1.4295 H   0  0  0  0  0  0  0  0  0  0  0  0
   -1.2948   -1.5582    1.1999 H   0  0  0  0  0  0  0  0  0  0  0  0
    0.2440    3.4766    1.0586 H   0  0  0  0  0  0  0  0  0  0  0  0
   -1.2070    2.7912    1.7975 H   0  0  0  0  0  0  0  0  0  0  0  0
    0.3578    2.0163    2.0562 H   0  0  0  0  0  0  0  0  0  0  0  0
   -3.1520    1.3553    0.4717 H   0  0  0  0  0  0  0  0  0  0  0  0
    3.1404   -2.7704    1.4240 H   0  0  0  0  0  0  0  0  0  0  0  0
    4.8035   -2.2390    0.8109 H   0  0  0  0  0  0  0  0  0  0  0  0
   -2.8561   -1.5603   -0.5181 H   0  0  0  0  0  0  0  0  0  0  0  0
   -6.2417   -1.4572   -1.6928 H   0  0  0  0  0  0  0  0  0  0  0  0
   -4.7954   -2.4395   -1.4347 H   0  0  0  0  0  0  0  0  0  0  0  0
   -5.9919   -2.2806   -0.1226 H   0  0  0  0  0  0  0  0  0  0  0  0
  1  4  1  0  0  0  0
  1 13  1  0  0  0  0
  2 13  2  0  0  0  0
  3 17  2  0  0  0  0
  4  5  1  0  0  0  0
  4  6  1  0  0  0  0
  4 19  1  0  0  0  0
  5  8  1  0  0  0  0
  5  9  1  0  0  0  0
  5 20  1  0  0  0  0
  6  7  1  0  0  0  0
  6 21  1  0  0  0  0
  6 22  1  0  0  0  0
  7 10  1  0  0  0  0
  7 12  1  0  0  0  0
  7 23  1  0  0  0  0
  8 11  1  0  0  0  0
  8 24  1  0  0  0  0
  8 25  1  0  0  0  0
  9 13  1  0  0  0  0
  9 15  2  0  0  0  0
 10 11  2  0  0  0  0
 10 14  1  0  0  0  0
 11 26  1  0  0  0  0
 12 27  1  0  0  0  0
 12 28  1  0  0  0  0
 12 29  1  0  0  0  0
 14 16  2  0  0  0  0
 14 30  1  0  0  0  0
 15 31  1  0  0  0  0
 15 32  1  0  0  0  0
 16 17  1  0  0  0  0
 16 33  1  0  0  0  0
 17 18  1  0  0  0  0
 18 34  1  0  0  0  0
 18 35  1  0  0  0  0
 18 36  1  0  0  0  0
M  END
> <PUBCHEM_COMPOUND_CID>
5281511

> <PUBCHEM_CONFORMER_RMSD>
0.6

> <PUBCHEM_CONFORMER_DIVERSEORDER>
1
6
5
7
4
2
3

> <PUBCHEM_MMFF94_PARTIAL_CHARGES>
21
1 -0.43
10 -0.14
11 -0.29
13 0.71
14 -0.15
15 -0.3
16 -0.14
17 0.49
18 0.06
2 -0.57
26 0.15
3 -0.57
30 0.15
31 0.15
32 0.15
33 0.15
4 0.28
5 0.14
7 0.14
8 0.14
9 -0.12

> <PUBCHEM_EFFECTIVE_ROTOR_COUNT>
2.8

> <PUBCHEM_PHARMACOPHORE_FEATURES>
4
1 2 acceptor
1 3 acceptor
5 1 4 5 9 13 rings
7 4 5 6 7 8 10 11 rings

> <PUBCHEM_HEAVY_ATOM_COUNT>
18

> <PUBCHEM_ATOM_DEF_STEREO_COUNT>
3

> <PUBCHEM_ATOM_UDEF_STEREO_COUNT>
0

> <PUBCHEM_BOND_DEF_STEREO_COUNT>
1

> <PUBCHEM_BOND_UDEF_STEREO_COUNT>
0

> <PUBCHEM_ISOTOPIC_ATOM_COUNT>
0

> <PUBCHEM_COMPONENT_COUNT>
1

> <PUBCHEM_CACTVS_TAUTO_COUNT>
2

> <PUBCHEM_CONFORMER_ID>
005096E700000001

> <PUBCHEM_MMFF94_ENERGY>
43.1886

> <PUBCHEM_FEATURE_SELFOVERLAP>
20.322

> <PUBCHEM_SHAPE_FINGERPRINT>
11045977 3 13614516381127390287
11471102 20 17967535666444569970
11796584 16 17632581548134491375
12236239 1 18413109458975704278
12251169 10 11095883761261393145
12788726 201 18271251512431875120
12916748 109 13406795506294407735
13760787 5 18040725722708894499
14576447 43 18410009957224866982
14911166 2 18113623403781058176
15188451 53 15553871317923769071
15342816 4 18343305859611768206
16945 1 18115325435550276336
1798214 20 18410290319968376919
18186145 218 17385718106591730171
18222031 100 17775278378899868575
200 152 18410013217051978705
20369508 70 18201433735613022529
20645477 70 18412266172280542623
20871999 31 18411133611412180077
21250096 35 18343579646855299623
21267235 1 18410866450997243887
212847 35 8502651511013397006
212916 134 12252185216088477204
21501502 16 18118975693974321752
21637258 2 16916786245494403134
221357 26 18186511112725365869
221490 88 18119251907474079379
23402539 116 18342176635278717574
23402655 69 18186798046283626045
23503953 91 9078821949603090422
23557571 272 17274550810559889177
23559900 14 18188777274693780812
23622692 118 18116709609152501754
25147074 1 18116723902671501872
2748010 2 17755887538151650840
2871803 45 18186805755728771270
2916195 48 13190346811023135519
3004659 81 18334293145672032774
314194 84 18411417336962881643
3286 77 18201710709611440634
351380 3 18273495689016499471
465052 167 17846222184601664063
537710 114 18335422361171886360
7164475 11 18264487278564935444
76465 3 18411975828254524114
960060 61 18187364350379691351

> <PUBCHEM_SHAPE_MULTIPOLES>
352.82
10.4
2.04
1.1
8.98
0.57
-0.12
-5.51
3.81
-0.17
-0.45
-0.38
0.05
-1.16

> <PUBCHEM_SHAPE_SELFOVERLAP>
735.071

> <PUBCHEM_SHAPE_VOLUME>
200.3

> <PUBCHEM_COORDINATE_TYPE>
2
5
10

$$$$
