# Supplementary material for: Screening potential anti-osteoarthritis compounds using molecular docking based on MAPK and NFκB pathways and validating their anti-osteoarthritis effect
Source: PLoS One. 2025 Mar 25;20(3):e0319686. doi: 10.1371/journal.pone.0319686 (PMC11936181; doi:10.1371/journal.pone.0319686)
Supplement: S2 Structure — (ZIP) [file pone.0319686.s002.zip › Proteins and compounds/compound/a┬-Hydroxybutyric acid.sdf]

Unnamed
  Chem3D Core 20.004042310003D

 15 14  0  0  0  0  0  0  0  0999 V2000
    1.8895    0.0001    0.1339 C   0  0  0  0  0  0  0  0  0  0  0  0
    0.5444   -0.6694    0.3509 C   0  0  0  0  0  0  0  0  0  0  0  0
   -0.6550    0.2297    0.0485 C   0  0  0  0  0  0  0  0  0  0  0  0
   -0.5064    0.7550   -1.2487 O   0  0  0  0  0  0  0  0  0  0  0  0
   -1.9790   -0.5243    0.1319 C   0  0  0  0  0  0  0  0  0  0  0  0
    2.8293   -0.4481   -0.4779 O   0  0  0  0  0  0  0  0  0  0  0  0
    1.9579    1.1979    0.7482 O   0  0  0  0  0  0  0  0  0  0  0  0
    0.5009   -1.5738   -0.3003 H   0  0  0  0  0  0  0  0  0  0  0  0
    0.5002   -1.0214    1.4082 H   0  0  0  0  0  0  0  0  0  0  0  0
   -0.6809    1.0983    0.7477 H   0  0  0  0  0  0  0  0  0  0  0  0
   -1.1710    1.4283   -1.4082 H   0  0  0  0  0  0  0  0  0  0  0  0
   -2.8369    0.1485   -0.0977 H   0  0  0  0  0  0  0  0  0  0  0  0
   -2.1375   -0.9396    1.1533 H   0  0  0  0  0  0  0  0  0  0  0  0
   -2.0095   -1.3711   -0.5910 H   0  0  0  0  0  0  0  0  0  0  0  0
    2.8369    1.5738    0.5780 H   0  0  0  0  0  0  0  0  0  0  0  0
  1  2  1  0      
  1  6  2  0      
  1  7  1  0      
  2  3  1  0      
  2  8  1  0      
  2  9  1  0      
  3  4  1  0      
  3  5  1  0      
  3 10  1  0      
  4 11  1  0      
  5 12  1  0      
  5 13  1  0      
  5 14  1  0      
  7 15  1  0      
M  END
>  <PUBCHEM_COMPOUND_ID_TYPE> (1)
0

>  <PUBCHEM_TOTAL_CHARGE> (1)
0

>  <PUBCHEM_SUBSTANCE_ID> (1)
198945557

>  <PUBCHEM_SUBSTANCE_VERSION> (1)
6

>  <PUBCHEM_EXT_DATASOURCE_NAME> (1)
2322

>  <PUBCHEM_EXT_DATASOURCE_REGID> (1)
TZP1275679

>  <PUBCHEM_SUBSTANCE_COMMENT> (1)
UNII: TZP1275679

SubstanceClass: chemical

Status: approved

>  <PUBCHEM_SUBSTANCE_SYNONYM> (1)
3-HYDROXYBUTYRIC ACID, (+/-)-

300-85-6

(+/-)-3-HYDROXYBUTANOIC ACID

(+/-)-3-HYDROXYBUTYRIC ACID

.BETA.-HYDROXYBUTYRIC ACID

.BETA.-HYDROXYBUTYRIC ACID [MI]

.BETA.HYDROXYBUTYRIC ACID

3-HYDROXY-BUTANOIC ACID

3-HYDROXYBUTYRIC ACID

3-HYDROXYBUTYRIC ACID [INCI]

BETA-HYDROXY-BUTYRATE

BETA-HYDROXYBUTYRATE

BETA-HYDROXYBUTYRIC ACID

Beta-hydroxybutyric acid [WHO-DD]

D,L-3 HYDROXYBUTYRATE

HYDROXYBUTYRIC ACID, DL-

NSC-3806

TZP1275679

>  <PUBCHEM_GENERIC_REGISTRY_NAME> (1)
300-85-6

>  <PUBCHEM_XREF_EXT_ID> (1)
TZP1275679

>  <PUBCHEM_EXT_DATASOURCE_URL> (1)
https://gsrs.ncats.nih.gov/#/

>  <PUBCHEM_EXT_SUBSTANCE_URL> (1)
https://gsrs.ncats.nih.gov/ginas/app/beta/substances/TZP1275679

>  <PUBCHEM_CID_ASSOCIATIONS> (1)
441  1

>  <PUBCHEM_COORDINATE_TYPE> (1)
1

3

$$$$
