# Supplementary material for: Screening potential anti-osteoarthritis compounds using molecular docking based on MAPK and NFκB pathways and validating their anti-osteoarthritis effect
Source: PLoS One. 2025 Mar 25;20(3):e0319686. doi: 10.1371/journal.pone.0319686 (PMC11936181; doi:10.1371/journal.pone.0319686)
Supplement: S2 Structure — (ZIP) [file pone.0319686.s002.zip › Proteins and compounds/protein/ERK2.pdb]

HEADER    SIGNALING PROTEIN                       08-AUG-22   8AOJ              
TITLE     SPECIFIC COVALENT INHIBITOR OF ERK2                                   
COMPND    MOL_ID: 1;                                                            
COMPND   2 MOLECULE: MITOGEN-ACTIVATED PROTEIN KINASE 1;                        
COMPND   3 CHAIN: A;                                                            
COMPND   4 SYNONYM: MAPK 1,ERT1,EXTRACELLULAR SIGNAL-REGULATED KINASE 2,ERK-2,  
COMPND   5 MAP KINASE ISOFORM P42,P42-MAPK,MITOGEN-ACTIVATED PROTEIN KINASE 2,  
COMPND   6 MAPK 2;                                                              
COMPND   7 EC: 2.7.11.24;                                                       
COMPND   8 ENGINEERED: YES                                                      
SOURCE    MOL_ID: 1;                                                            
SOURCE   2 ORGANISM_SCIENTIFIC: HOMO SAPIENS;                                   
SOURCE   3 ORGANISM_COMMON: HUMAN;                                              
SOURCE   4 ORGANISM_TAXID: 9606;                                                
SOURCE   5 GENE: MAPK1, ERK2, PRKM1, PRKM2;                                     
SOURCE   6 EXPRESSION_SYSTEM: ESCHERICHIA COLI BL21(DE3);                       
SOURCE   7 EXPRESSION_SYSTEM_TAXID: 469008                                      
KEYWDS    SERINE-THREONINE KINASE, TRANSCRIPTIONAL REPRESSOR, CELL CYCLE, ATP   
KEYWDS   2 BINDING, SIGNALING PROTEIN                                           
EXPDTA    X-RAY DIFFRACTION                                                     
AUTHOR    A.CLEASBY                                                             
REVDAT   2   05-OCT-22 8AOJ    1       JRNL                                     
REVDAT   1   28-SEP-22 8AOJ    0                                                
JRNL        AUTH   J.D.ST DENIS,G.CHESSARI,A.CLEASBY,B.D.CONS,S.COWAN,          
JRNL        AUTH 2 S.E.DALTON,C.EAST,C.W.MURRAY,M.O'REILLY,T.PEAKMAN,M.RAPTI,   
JRNL        AUTH 3 J.L.STOW                                                     
JRNL        TITL   X-RAY SCREENING OF AN ELECTROPHILIC FRAGMENT LIBRARY AND     
JRNL        TITL 2 APPLICATION TOWARD THE DEVELOPMENT OF A NOVEL ERK 1/2        
JRNL        TITL 3 COVALENT INHIBITOR.                                          
JRNL        REF    J.MED.CHEM.                   V.  65 12319 2022              
JRNL        REFN                   ISSN 0022-2623                               
JRNL        PMID   36101934                                                     
JRNL        DOI    10.1021/ACS.JMEDCHEM.2C01044                                 
REMARK   2                                                                      
REMARK   2 RESOLUTION.    1.12 ANGSTROMS.                                       
REMARK   3                                                                      
REMARK   3 REFINEMENT.                                                          
REMARK   3   PROGRAM     : BUSTER 2.11.8 (16-JUL-2021)                          
REMARK   3   AUTHORS     : BRICOGNE,BLANC,BRANDL,FLENSBURG,KELLER,              
REMARK   3               : PACIOREK,ROVERSI,SHARFF,SMART,VONRHEIN,              
REMARK   3               : WOMACK,MATTHEWS,TEN EYCK,TRONRUD                     
REMARK   3                                                                      
REMARK   3  DATA USED IN REFINEMENT.                                            
REMARK   3   RESOLUTION RANGE HIGH (ANGSTROMS) : 1.12                           
REMARK   3   RESOLUTION RANGE LOW  (ANGSTROMS) : 45.81                          
REMARK   3   DATA CUTOFF            (SIGMA(F)) : 0.000                          
REMARK   3   COMPLETENESS FOR RANGE        (%) : 70.8                           
REMARK   3   NUMBER OF REFLECTIONS             : 105660                         
REMARK   3                                                                      
REMARK   3  FIT TO DATA USED IN REFINEMENT.                                     
REMARK   3   CROSS-VALIDATION METHOD           : THROUGHOUT                     
REMARK   3   FREE R VALUE TEST SET SELECTION   : RANDOM                         
REMARK   3   R VALUE     (WORKING + TEST SET)  : 0.180                          
REMARK   3   R VALUE            (WORKING SET)  : 0.179                          
REMARK   3   FREE R VALUE                      : 0.203                          
REMARK   3   FREE R VALUE TEST SET SIZE   (%)  : 5.120                          
REMARK   3   FREE R VALUE TEST SET COUNT       : 5405                           
REMARK   3   ESTIMATED ERROR OF FREE R VALUE   : NULL                           
REMARK   3                                                                      
REMARK   3  FIT IN THE HIGHEST RESOLUTION BIN.                                  
REMARK   3   TOTAL NUMBER OF BINS USED               : 51                       
REMARK   3   BIN RESOLUTION RANGE HIGH   (ANGSTROMS) : 1.12                     
REMARK   3   BIN RESOLUTION RANGE LOW    (ANGSTROMS) : 1.19                     
REMARK   3   BIN COMPLETENESS (WORKING+TEST)     (%) : 8.44                     
REMARK   3   REFLECTIONS IN BIN (WORKING + TEST SET) : 2114                     
REMARK   3   BIN R VALUE        (WORKING + TEST SET) : 0.2879                   
REMARK   3   REFLECTIONS IN BIN        (WORKING SET) : 2022                     
REMARK   3   BIN R VALUE               (WORKING SET) : 0.2870                   
REMARK   3   BIN FREE R VALUE                        : 0.3080                   
REMARK   3   BIN FREE R VALUE TEST SET SIZE      (%) : 4.35                     
REMARK   3   BIN FREE R VALUE TEST SET COUNT         : 92                       
REMARK   3   ESTIMATED ERROR OF BIN FREE R VALUE     : 0.000                    
REMARK   3                                                                      
REMARK   3  NUMBER OF NON-HYDROGEN ATOMS USED IN REFINEMENT.                    
REMARK   3   PROTEIN ATOMS            : 2778                                    
REMARK   3   NUCLEIC ACID ATOMS       : 0                                       
REMARK   3   HETEROGEN ATOMS          : 47                                      
REMARK   3   SOLVENT ATOMS            : 488                                     
REMARK   3                                                                      
REMARK   3  B VALUES.                                                           
REMARK   3   FROM WILSON PLOT           (A**2) : NULL                           
REMARK   3   MEAN B VALUE      (OVERALL, A**2) : 22.53                          
REMARK   3   OVERALL ANISOTROPIC B VALUE.                                       
REMARK   3    B11 (A**2) : -1.73150                                             
REMARK   3    B22 (A**2) : 0.72110                                              
REMARK   3    B33 (A**2) : 1.01040                                              
REMARK   3    B12 (A**2) : 0.00000                                              
REMARK   3    B13 (A**2) : 0.46920                                              
REMARK   3    B23 (A**2) : 0.00000                                              
REMARK   3                                                                      
REMARK   3  ESTIMATED COORDINATE ERROR.                                         
REMARK   3   ESD FROM LUZZATI PLOT                    (A) : 0.150               
REMARK   3   DPI (BLOW EQ-10) BASED ON R VALUE        (A) : 0.045               
REMARK   3   DPI (BLOW EQ-9) BASED ON FREE R VALUE    (A) : 0.047               
REMARK   3   DPI (CRUICKSHANK) BASED ON R VALUE       (A) : 0.046               
REMARK   3   DPI (CRUICKSHANK) BASED ON FREE R VALUE  (A) : 0.045               
REMARK   3                                                                      
REMARK   3   REFERENCES: BLOW, D. (2002) ACTA CRYST D58, 792-797                
REMARK   3               CRUICKSHANK, D.W.J. (1999) ACTA CRYST D55, 583-601     
REMARK   3                                                                      
REMARK   3 CORRELATION COEFFICIENTS.                                            
REMARK   3   CORRELATION COEFFICIENT FO-FC      : 0.965                         
REMARK   3   CORRELATION COEFFICIENT FO-FC FREE : 0.959                         
REMARK   3                                                                      
REMARK   3   NUMBER OF GEOMETRIC FUNCTION TERMS DEFINED : 15                    
REMARK   3   TERM                          COUNT    WEIGHT   FUNCTION.          
REMARK   3    BOND LENGTHS              : 5838   ; 2.000  ; HARMONIC            
REMARK   3    BOND ANGLES               : 10590  ; 2.000  ; HARMONIC            
REMARK   3    TORSION ANGLES            : 1312   ; 2.000  ; SINUSOIDAL          
REMARK   3    TRIGONAL CARBON PLANES    : 2      ; 2.000  ; HARMONIC            
REMARK   3    GENERAL PLANES            : 927    ; 16.000 ; HARMONIC            
REMARK   3    ISOTROPIC THERMAL FACTORS : 5832   ; 10.000 ; HARMONIC            
REMARK   3    BAD NON-BONDED CONTACTS   : NULL   ; NULL   ; NULL                
REMARK   3    IMPROPER TORSIONS         : NULL   ; NULL   ; NULL                
REMARK   3    PSEUDOROTATION ANGLES     : NULL   ; NULL   ; NULL                
REMARK   3    CHIRAL IMPROPER TORSION   : 382    ; 5.000  ; SEMIHARMONIC        
REMARK   3    SUM OF OCCUPANCIES        : NULL   ; NULL   ; NULL                
REMARK   3    UTILITY DISTANCES         : NULL   ; NULL   ; NULL                
REMARK   3    UTILITY ANGLES            : NULL   ; NULL   ; NULL                
REMARK   3    UTILITY TORSION           : NULL   ; NULL   ; NULL                
REMARK   3    IDEAL-DIST CONTACT TERM   : 5554   ; 4.000  ; SEMIHARMONIC        
REMARK   3                                                                      
REMARK   3   RMS DEVIATIONS FROM IDEAL VALUES.                                  
REMARK   3    BOND LENGTHS                       (A) : 0.016                    
REMARK   3    BOND ANGLES                  (DEGREES) : 1.29                     
REMARK   3    PEPTIDE OMEGA TORSION ANGLES (DEGREES) : 5.72                     
REMARK   3    OTHER TORSION ANGLES         (DEGREES) : 14.90                    
REMARK   3                                                                      
REMARK   3  TLS DETAILS                                                         
REMARK   3   NUMBER OF TLS GROUPS  : 1                                          
REMARK   3                                                                      
REMARK   3   TLS GROUP : 1                                                      
REMARK   3    SELECTION: { A|10 - A|356 }                                       
REMARK   3    ORIGIN FOR THE GROUP (A):   -1.5488    5.4420   38.0563           
REMARK   3    T TENSOR                                                          
REMARK   3     T11:   -0.0273 T22:   -0.0044                                    
REMARK   3     T33:    0.0171 T12:   -0.0011                                    
REMARK   3     T13:    0.0087 T23:   -0.0015                                    
REMARK   3    L TENSOR                                                          
REMARK   3     L11:    0.3085 L22:    0.0000                                    
REMARK   3     L33:    0.3463 L12:   -0.0936                                    
REMARK   3     L13:    0.1071 L23:   -0.0695                                    
REMARK   3    S TENSOR                                                          
REMARK   3     S11:   -0.0160 S12:   -0.0242 S13:    0.0389                     
REMARK   3     S21:    0.0081 S22:    0.0262 S23:   -0.0061                     
REMARK   3     S31:   -0.0028 S32:   -0.0126 S33:   -0.0102                     
REMARK   3                                                                      
REMARK   3  OTHER REFINEMENT REMARKS: HYDROGENS WERE FULLY REFINED U VALUES :   
REMARK   3  WITH TLS ADDED WITH FULL OCCUPANCY AT NUCLEAR POSITION.             
REMARK   3  REFINEMENT NOTES. NUMBER OF REFINEMENT NOTES : 1 NOTE 1 : IDEAL-    
REMARK   3  DIST CONTACT TERM CONTACT SETUP. ALL ATOMS HAVE CCP4 ATOM TYPE      
REMARK   3  FROM LIBRARY                                                        
REMARK   4                                                                      
REMARK   4 8AOJ COMPLIES WITH FORMAT V. 3.30, 13-JUL-11                         
REMARK 100                                                                      
REMARK 100 THIS ENTRY HAS BEEN PROCESSED BY PDBE ON 12-AUG-22.                  
REMARK 100 THE DEPOSITION ID IS D_1292124771.                                   
REMARK 200                                                                      
REMARK 200 EXPERIMENTAL DETAILS                                                 
REMARK 200  EXPERIMENT TYPE                : X-RAY DIFFRACTION                  
REMARK 200  DATE OF DATA COLLECTION        : 30-JAN-22                          
REMARK 200  TEMPERATURE           (KELVIN) : 100                                
REMARK 200  PH                             : 7.2                                
REMARK 200  NUMBER OF CRYSTALS USED        : 1                                  
REMARK 200                                                                      
REMARK 200  SYNCHROTRON              (Y/N) : Y                                  
REMARK 200  RADIATION SOURCE               : DIAMOND                            
REMARK 200  BEAMLINE                       : I24                                
REMARK 200  X-RAY GENERATOR MODEL          : NULL                               
REMARK 200  MONOCHROMATIC OR LAUE    (M/L) : M                                  
REMARK 200  WAVELENGTH OR RANGE        (A) : 0.99987                            
REMARK 200  MONOCHROMATOR                  : NULL                               
REMARK 200  OPTICS                         : NULL                               
REMARK 200                                                                      
REMARK 200  DETECTOR TYPE                  : PIXEL                              
REMARK 200  DETECTOR MANUFACTURER          : DECTRIS PILATUS3 6M                
REMARK 200  INTENSITY-INTEGRATION SOFTWARE : XDS                                
REMARK 200  DATA SCALING SOFTWARE          : AIMLESS                            
REMARK 200                                                                      
REMARK 200  NUMBER OF UNIQUE REFLECTIONS   : 105660                             
REMARK 200  RESOLUTION RANGE HIGH      (A) : 1.120                              
REMARK 200  RESOLUTION RANGE LOW       (A) : 45.810                             
REMARK 200  REJECTION CRITERIA  (SIGMA(I)) : NULL                               
REMARK 200                                                                      
REMARK 200 OVERALL.                                                             
REMARK 200  COMPLETENESS FOR RANGE     (%) : 92.0                               
REMARK 200  DATA REDUNDANCY                : 3.200                              
REMARK 200  R MERGE                    (I) : NULL                               
REMARK 200  R SYM                      (I) : NULL                               
REMARK 200  <I/SIGMA(I)> FOR THE DATA SET  : 13.5000                            
REMARK 200                                                                      
REMARK 200 IN THE HIGHEST RESOLUTION SHELL.                                     
REMARK 200  HIGHEST RESOLUTION SHELL, RANGE HIGH (A) : 1.12                     
REMARK 200  HIGHEST RESOLUTION SHELL, RANGE LOW  (A) : 1.24                     
REMARK 200  COMPLETENESS FOR SHELL     (%) : NULL                               
REMARK 200  DATA REDUNDANCY IN SHELL       : NULL                               
REMARK 200  R MERGE FOR SHELL          (I) : NULL                               
REMARK 200  R SYM FOR SHELL            (I) : NULL                               
REMARK 200  <I/SIGMA(I)> FOR SHELL         : 1.700                              
REMARK 200                                                                      
REMARK 200 DIFFRACTION PROTOCOL: SINGLE WAVELENGTH                              
REMARK 200 METHOD USED TO DETERMINE THE STRUCTURE: FOURIER SYNTHESIS            
REMARK 200 SOFTWARE USED: BUSTER                                                
REMARK 200 STARTING MODEL: NULL                                                 
REMARK 200                                                                      
REMARK 200 REMARK: NULL                                                         
REMARK 280                                                                      
REMARK 280 CRYSTAL                                                              
REMARK 280 SOLVENT CONTENT, VS   (%): 46.65                                     
REMARK 280 MATTHEWS COEFFICIENT, VM (ANGSTROMS**3/DA): 2.31                     
REMARK 280                                                                      
REMARK 280 CRYSTALLIZATION CONDITIONS: 0.2M (NH4)2SO4 33% MPEG 2000 0.02M       
REMARK 280  MERCAPTOETHANOL 0.1M PH=7.2 HEPES/NAOH, PH 7.2, VAPOR DIFFUSION,    
REMARK 280  HANGING DROP, TEMPERATURE 293K                                      
REMARK 290                                                                      
REMARK 290 CRYSTALLOGRAPHIC SYMMETRY                                            
REMARK 290 SYMMETRY OPERATORS FOR SPACE GROUP: P 1 21 1                         
REMARK 290                                                                      
REMARK 290      SYMOP   SYMMETRY                                                
REMARK 290     NNNMMM   OPERATOR                                                
REMARK 290       1555   X,Y,Z                                                   
REMARK 290       2555   -X,Y+1/2,-Z                                             
REMARK 290                                                                      
REMARK 290     WHERE NNN -> OPERATOR NUMBER                                     
REMARK 290           MMM -> TRANSLATION VECTOR                                  
REMARK 290                                                                      
REMARK 290 CRYSTALLOGRAPHIC SYMMETRY TRANSFORMATIONS                            
REMARK 290 THE FOLLOWING TRANSFORMATIONS OPERATE ON THE ATOM/HETATM             
REMARK 290 RECORDS IN THIS ENTRY TO PRODUCE CRYSTALLOGRAPHICALLY                
REMARK 290 RELATED MOLECULES.                                                   
REMARK 290   SMTRY1   1  1.000000  0.000000  0.000000        0.00000            
REMARK 290   SMTRY2   1  0.000000  1.000000  0.000000        0.00000            
REMARK 290   SMTRY3   1  0.000000  0.000000  1.000000        0.00000            
REMARK 290   SMTRY1   2 -1.000000  0.000000  0.000000        0.00000            
REMARK 290   SMTRY2   2  0.000000  1.000000  0.000000       35.15300            
REMARK 290   SMTRY3   2  0.000000  0.000000 -1.000000        0.00000            
REMARK 290                                                                      
REMARK 290 REMARK: NULL                                                         
REMARK 300                                                                      
REMARK 300 BIOMOLECULE: 1                                                       
REMARK 300 SEE REMARK 350 FOR THE AUTHOR PROVIDED AND/OR PROGRAM                
REMARK 300 GENERATED ASSEMBLY INFORMATION FOR THE STRUCTURE IN                  
REMARK 300 THIS ENTRY. THE REMARK MAY ALSO PROVIDE INFORMATION ON               
REMARK 300 BURIED SURFACE AREA.                                                 
REMARK 350                                                                      
REMARK 350 COORDINATES FOR A COMPLETE MULTIMER REPRESENTING THE KNOWN           
REMARK 350 BIOLOGICALLY SIGNIFICANT OLIGOMERIZATION STATE OF THE                
REMARK 350 MOLECULE CAN BE GENERATED BY APPLYING BIOMT TRANSFORMATIONS          
REMARK 350 GIVEN BELOW.  BOTH NON-CRYSTALLOGRAPHIC AND                          
REMARK 350 CRYSTALLOGRAPHIC OPERATIONS ARE GIVEN.                               
REMARK 350                                                                      
REMARK 350 BIOMOLECULE: 1                                                       
REMARK 350 AUTHOR DETERMINED BIOLOGICAL UNIT: MONOMERIC                         
REMARK 350 APPLY THE FOLLOWING TO CHAINS: A                                     
REMARK 350   BIOMT1   1  1.000000  0.000000  0.000000        0.00000            
REMARK 350   BIOMT2   1  0.000000  1.000000  0.000000        0.00000            
REMARK 350   BIOMT3   1  0.000000  0.000000  1.000000        0.00000            
REMARK 465                                                                      
REMARK 465 MISSING RESIDUES                                                     
REMARK 465 THE FOLLOWING RESIDUES WERE NOT LOCATED IN THE                       
REMARK 465 EXPERIMENT. (M=MODEL NUMBER; RES=RESIDUE NAME; C=CHAIN               
REMARK 465 IDENTIFIER; SSSEQ=SEQUENCE NUMBER; I=INSERTION CODE.)                
REMARK 465                                                                      
REMARK 465   M RES C SSSEQI                                                     
REMARK 465     MET A    -7                                                      
REMARK 465     ALA A    -6                                                      
REMARK 465     HIS A    -5                                                      
REMARK 465     HIS A    -4                                                      
REMARK 465     HIS A    -3                                                      
REMARK 465     HIS A    -2                                                      
REMARK 465     HIS A    -1                                                      
REMARK 465     HIS A     0                                                      
REMARK 465     MET A     1                                                      
REMARK 465     ALA A     2                                                      
REMARK 465     ALA A     3                                                      
REMARK 465     ALA A     4                                                      
REMARK 465     ALA A     5                                                      
REMARK 465     ALA A     6                                                      
REMARK 465     ALA A     7                                                      
REMARK 465     GLY A     8                                                      
REMARK 465     ALA A     9                                                      
REMARK 465     PHE A   331                                                      
REMARK 465     ASP A   332                                                      
REMARK 465     MET A   333                                                      
REMARK 465     GLU A   334                                                      
REMARK 465     LEU A   335                                                      
REMARK 465     ASP A   336                                                      
REMARK 465     ASP A   337                                                      
REMARK 465     GLY A   357                                                      
REMARK 465     TYR A   358                                                      
REMARK 465     ARG A   359                                                      
REMARK 465     SER A   360                                                      
REMARK 500                                                                      
REMARK 500 GEOMETRY AND STEREOCHEMISTRY                                         
REMARK 500 SUBTOPIC: CLOSE CONTACTS IN SAME ASYMMETRIC UNIT                     
REMARK 500                                                                      
REMARK 500 THE FOLLOWING ATOMS ARE IN CLOSE CONTACT.                            
REMARK 500                                                                      
REMARK 500  ATM1  RES C  SSEQI   ATM2  RES C  SSEQI           DISTANCE          
REMARK 500   SG   CYS A   166     H34  N8L A   407              1.34            
REMARK 500   NE2  HIS A   180     O    HOH A   501              2.19            
REMARK 500                                                                      
REMARK 500 REMARK: NULL                                                         
REMARK 500                                                                      
REMARK 500 GEOMETRY AND STEREOCHEMISTRY                                         
REMARK 500 SUBTOPIC: TORSION ANGLES                                             
REMARK 500                                                                      
REMARK 500 TORSION ANGLES OUTSIDE THE EXPECTED RAMACHANDRAN REGIONS:            
REMARK 500 (M=MODEL NUMBER; RES=RESIDUE NAME; C=CHAIN IDENTIFIER;               
REMARK 500 SSEQ=SEQUENCE NUMBER; I=INSERTION CODE).                             
REMARK 500                                                                      
REMARK 500 STANDARD TABLE:                                                      
REMARK 500 FORMAT:(10X,I3,1X,A3,1X,A1,I4,A1,4X,F7.2,3X,F7.2)                    
REMARK 500                                                                      
REMARK 500 EXPECTED VALUES: GJ KLEYWEGT AND TA JONES (1996). PHI/PSI-           
REMARK 500 CHOLOGY: RAMACHANDRAN REVISITED. STRUCTURE 4, 1395 - 1400            
REMARK 500                                                                      
REMARK 500  M RES CSSEQI        PSI       PHI                                   
REMARK 500    ASP A 149       43.49   -146.14                                   
REMARK 500    ASP A 167       82.88     70.05                                   
REMARK 500    PHE A 168       30.61    -97.45                                   
REMARK 500    ASN A 201       18.41   -160.36                                   
REMARK 500    LEU A 294       50.11    -95.36                                   
REMARK 500                                                                      
REMARK 500 REMARK: NULL                                                         
REMARK 525                                                                      
REMARK 525 SOLVENT                                                              
REMARK 525                                                                      
REMARK 525 THE SOLVENT MOLECULES HAVE CHAIN IDENTIFIERS THAT                    
REMARK 525 INDICATE THE POLYMER CHAIN WITH WHICH THEY ARE MOST                  
REMARK 525 CLOSELY ASSOCIATED. THE REMARK LISTS ALL THE SOLVENT                 
REMARK 525 MOLECULES WHICH ARE MORE THAN 5A AWAY FROM THE                       
REMARK 525 NEAREST POLYMER CHAIN (M = MODEL NUMBER;                             
REMARK 525 RES=RESIDUE NAME; C=CHAIN IDENTIFIER; SSEQ=SEQUENCE                  
REMARK 525 NUMBER; I=INSERTION CODE):                                           
REMARK 525                                                                      
REMARK 525  M RES CSSEQI                                                        
REMARK 525    HOH A 987        DISTANCE =  6.09 ANGSTROMS                       
REMARK 525    HOH A 988        DISTANCE =  6.21 ANGSTROMS                       
DBREF  8AOJ A    1   360  UNP    P28482   MK01_HUMAN       1    360             
SEQADV 8AOJ MET A   -7  UNP  P28482              INITIATING METHIONINE          
SEQADV 8AOJ ALA A   -6  UNP  P28482              EXPRESSION TAG                 
SEQADV 8AOJ HIS A   -5  UNP  P28482              EXPRESSION TAG                 
SEQADV 8AOJ HIS A   -4  UNP  P28482              EXPRESSION TAG                 
SEQADV 8AOJ HIS A   -3  UNP  P28482              EXPRESSION TAG                 
SEQADV 8AOJ HIS A   -2  UNP  P28482              EXPRESSION TAG                 
SEQADV 8AOJ HIS A   -1  UNP  P28482              EXPRESSION TAG                 
SEQADV 8AOJ HIS A    0  UNP  P28482              EXPRESSION TAG                 
SEQRES   1 A  368  MET ALA HIS HIS HIS HIS HIS HIS MET ALA ALA ALA ALA          
SEQRES   2 A  368  ALA ALA GLY ALA GLY PRO GLU MET VAL ARG GLY GLN VAL          
SEQRES   3 A  368  PHE ASP VAL GLY PRO ARG TYR THR ASN LEU SER TYR ILE          
SEQRES   4 A  368  GLY GLU GLY ALA TYR GLY MET VAL CYS SER ALA TYR ASP          
SEQRES   5 A  368  ASN VAL ASN LYS VAL ARG VAL ALA ILE LYS LYS ILE SER          
SEQRES   6 A  368  PRO PHE GLU HIS GLN THR TYR CYS GLN ARG THR LEU ARG          
SEQRES   7 A  368  GLU ILE LYS ILE LEU LEU ARG PHE ARG HIS GLU ASN ILE          
SEQRES   8 A  368  ILE GLY ILE ASN ASP ILE ILE ARG ALA PRO THR ILE GLU          
SEQRES   9 A  368  GLN MET LYS ASP VAL TYR ILE VAL GLN ASP LEU MET GLU          
SEQRES  10 A  368  THR ASP LEU TYR LYS LEU LEU LYS THR GLN HIS LEU SER          
SEQRES  11 A  368  ASN ASP HIS ILE CYS TYR PHE LEU TYR GLN ILE LEU ARG          
SEQRES  12 A  368  GLY LEU LYS TYR ILE HIS SER ALA ASN VAL LEU HIS ARG          
SEQRES  13 A  368  ASP LEU LYS PRO SER ASN LEU LEU LEU ASN THR THR CME          
SEQRES  14 A  368  ASP LEU LYS ILE CYS ASP PHE GLY LEU ALA ARG VAL ALA          
SEQRES  15 A  368  ASP PRO ASP HIS ASP HIS THR GLY PHE LEU THR GLU TYR          
SEQRES  16 A  368  VAL ALA THR ARG TRP TYR ARG ALA PRO GLU ILE MET LEU          
SEQRES  17 A  368  ASN SER LYS GLY TYR THR LYS SER ILE ASP ILE TRP SER          
SEQRES  18 A  368  VAL GLY CYS ILE LEU ALA GLU MET LEU SER ASN ARG PRO          
SEQRES  19 A  368  ILE PHE PRO GLY LYS HIS TYR LEU ASP GLN LEU ASN HIS          
SEQRES  20 A  368  ILE LEU GLY ILE LEU GLY SER PRO SER GLN GLU ASP LEU          
SEQRES  21 A  368  ASN CYS ILE ILE ASN LEU LYS ALA ARG ASN TYR LEU LEU          
SEQRES  22 A  368  SER LEU PRO HIS LYS ASN LYS VAL PRO TRP ASN ARG LEU          
SEQRES  23 A  368  PHE PRO ASN ALA ASP SER LYS ALA LEU ASP LEU LEU ASP          
SEQRES  24 A  368  LYS MET LEU THR PHE ASN PRO HIS LYS ARG ILE GLU VAL          
SEQRES  25 A  368  GLU GLN ALA LEU ALA HIS PRO TYR LEU GLU GLN TYR TYR          
SEQRES  26 A  368  ASP PRO SER ASP GLU PRO ILE ALA GLU ALA PRO PHE LYS          
SEQRES  27 A  368  PHE ASP MET GLU LEU ASP ASP LEU PRO LYS GLU LYS LEU          
SEQRES  28 A  368  LYS GLU LEU ILE PHE GLU GLU THR ALA ARG PHE GLN PRO          
SEQRES  29 A  368  GLY TYR ARG SER                                              
MODRES 8AOJ CME A  161  CYS  MODIFIED RESIDUE                                   
HET    CME  A 161      10                                                       
HET    SO4  A 401       5                                                       
HET    EDO  A 402       4                                                       
HET    EDO  A 403       4                                                       
HET    EDO  A 404       4                                                       
HET    DMS  A 405       4                                                       
HET    SO4  A 406       5                                                       
HET    N8L  A 407      40                                                       
HETNAM     CME S,S-(2-HYDROXYETHYL)THIOCYSTEINE                                 
HETNAM     SO4 SULFATE ION                                                      
HETNAM     EDO 1,2-ETHANEDIOL                                                   
HETNAM     DMS DIMETHYL SULFOXIDE                                               
HETNAM     N8L 1-[(2~{S})-2-(5-METHYL-3-PYRIDIN-4-YL-1~{H}-PYRAZOL-4-           
HETNAM   2 N8L  YL)PYRROLIDIN-1-YL]PROPAN-1-ONE                                 
HETSYN     EDO ETHYLENE GLYCOL                                                  
FORMUL   1  CME    C5 H11 N O3 S2                                               
FORMUL   2  SO4    2(O4 S 2-)                                                   
FORMUL   3  EDO    3(C2 H6 O2)                                                  
FORMUL   6  DMS    C2 H6 O S                                                    
FORMUL   8  N8L    C16 H20 N4 O                                                 
FORMUL   9  HOH   *488(H2 O)                                                    
HELIX    1 AA1 HIS A   61  PHE A   78  1                                  18    
HELIX    2 AA2 LEU A  112  GLN A  119  1                                   8    
HELIX    3 AA3 SER A  122  ALA A  143  1                                  22    
HELIX    4 AA4 LYS A  151  SER A  153  5                                   3    
HELIX    5 AA5 ASP A  175  ASP A  179  5                                   5    
HELIX    6 AA6 THR A  190  ARG A  194  5                                   5    
HELIX    7 AA7 ALA A  195  ASN A  201  1                                   7    
HELIX    8 AA8 LYS A  207  ASN A  224  1                                  18    
HELIX    9 AA9 HIS A  232  GLY A  245  1                                  14    
HELIX   10 AB1 SER A  248  CYS A  254  1                                   7    
HELIX   11 AB2 ASN A  257  LEU A  267  1                                  11    
HELIX   12 AB3 PRO A  274  PHE A  279  1                                   6    
HELIX   13 AB4 ASP A  283  LEU A  294  1                                  12    
HELIX   14 AB5 GLU A  303  ALA A  309  1                                   7    
HELIX   15 AB6 HIS A  310  GLU A  314  5                                   5    
HELIX   16 AB7 ASP A  318  GLU A  322  5                                   5    
HELIX   17 AB8 PRO A  339  THR A  351  1                                  13    
HELIX   18 AB9 ALA A  352  GLN A  355  5                                   4    
SHEET    1 AA1 2 MET A  13  VAL A  14  0                                        
SHEET    2 AA1 2 GLN A  17  VAL A  18 -1  O  GLN A  17   N  VAL A  14           
SHEET    1 AA2 5 TYR A  25  GLY A  34  0                                        
SHEET    2 AA2 5 GLY A  37  ASP A  44 -1  O  TYR A  43   N  THR A  26           
SHEET    3 AA2 5 VAL A  49  ILE A  56 -1  O  ILE A  53   N  CYS A  40           
SHEET    4 AA2 5 VAL A 101  ASP A 106 -1  O  VAL A 101   N  ILE A  56           
SHEET    5 AA2 5 ASP A  88  ILE A  90 -1  N  ASP A  88   O  VAL A 104           
SHEET    1 AA3 3 THR A 110  ASP A 111  0                                        
SHEET    2 AA3 3 LEU A 155  LEU A 157 -1  O  LEU A 157   N  THR A 110           
SHEET    3 AA3 3 LEU A 163  ILE A 165 -1  O  LYS A 164   N  LEU A 156           
SHEET    1 AA4 2 VAL A 145  LEU A 146  0                                        
SHEET    2 AA4 2 ARG A 172  VAL A 173 -1  O  ARG A 172   N  LEU A 146           
LINK         C   THR A 160                 N   CME A 161     1555   1555  1.34  
LINK         C   CME A 161                 N   ASP A 162     1555   1555  1.30  
LINK         SG ACYS A 166                 C17AN8L A 407     1555   1555  1.81  
CRYST1   48.687   70.306   60.921  90.00 109.80  90.00 P 1 21 1      2          
ORIGX1      1.000000  0.000000  0.000000        0.00000                         
ORIGX2      0.000000  1.000000  0.000000        0.00000                         
ORIGX3      0.000000  0.000000  1.000000        0.00000                         
SCALE1      0.020539  0.000000  0.007395        0.00000                         
SCALE2      0.000000  0.014224  0.000000        0.00000                         
SCALE3      0.000000  0.000000  0.017446        0.00000                         
ATOM      1  N   GLY A  10      16.277  18.403  68.456  1.00 38.45           N  
ANISOU    1  N   GLY A  10     4430   5245   4935    266   -200   -772       N  
ATOM      2  CA  GLY A  10      15.040  18.760  67.772  1.00 37.02           C  
ANISOU    2  CA  GLY A  10     4270   5024   4771    273   -199   -761       C  
ATOM      3  C   GLY A  10      14.934  18.120  66.406  1.00 35.14           C  
ANISOU    3  C   GLY A  10     4042   4761   4549    245   -178   -711       C  
ATOM      4  O   GLY A  10      15.899  17.555  65.906  1.00 35.90           O  
ANISOU    4  O   GLY A  10     4131   4863   4647    218   -168   -688       O  
ATOM      5  N   PRO A  11      13.752  18.191  65.787  1.00 33.19           N  
ANISOU    5  N   PRO A  11     3811   4487   4312    253   -172   -694       N  
ATOM      6  CA  PRO A  11      13.577  17.535  64.473  1.00 32.42           C  
ANISOU    6  CA  PRO A  11     3722   4368   4228    228   -152   -648       C  
ATOM      7  C   PRO A  11      14.343  18.206  63.356  1.00 33.18           C  
ANISOU    7  C   PRO A  11     3831   4417   4359    184   -163   -640       C  
ATOM      8  O   PRO A  11      14.646  19.400  63.437  1.00 33.56           O  
ANISOU    8  O   PRO A  11     3889   4434   4428    172   -189   -670       O  
ATOM      9  CB  PRO A  11      12.074  17.647  64.223  1.00 32.61           C  
ANISOU    9  CB  PRO A  11     3759   4377   4254    250   -147   -639       C  
ATOM     10  CG  PRO A  11      11.601  18.761  65.090  1.00 34.37           C  
ANISOU   10  CG  PRO A  11     3987   4595   4477    277   -171   -684       C  
ATOM     11  CD  PRO A  11      12.520  18.842  66.250  1.00 32.69           C  
ANISOU   11  CD  PRO A  11     3757   4417   4247    286   -183   -717       C  
ATOM     12  N   GLU A  12      14.645  17.457  62.290  1.00 32.22           N  
ANISOU   12  N   GLU A  12     3710   4289   4243    160   -145   -600       N  
ATOM     13  CA  GLU A  12      15.078  18.043  61.010  1.00 32.04           C  
ANISOU   13  CA  GLU A  12     3700   4221   4252    120   -152   -583       C  
ATOM     14  C   GLU A  12      14.050  19.061  60.527  1.00 30.82           C  
ANISOU   14  C   GLU A  12     3568   4019   4124    122   -166   -591       C  
ATOM     15  O   GLU A  12      12.842  18.829  60.654  1.00 30.00           O  
ANISOU   15  O   GLU A  12     3470   3918   4010    150   -156   -587       O  
ATOM     16  CB  GLU A  12      15.176  16.962  59.935  1.00 33.74           C  
ANISOU   16  CB  GLU A  12     3914   4441   4465    105   -128   -538       C  
ATOM     17  CG  GLU A  12      16.348  16.000  60.060  1.00 37.94           C  
ANISOU   17  CG  GLU A  12     4427   5011   4977     97   -115   -524       C  
ATOM     18  CD  GLU A  12      17.691  16.503  59.551  1.00 44.51           C  
ANISOU   18  CD  GLU A  12     5254   5834   5824     59   -127   -523       C  
ATOM     19  OE1 GLU A  12      17.760  17.661  59.076  1.00 48.40           O  
ANISOU   19  OE1 GLU A  12     5758   6286   6346     36   -147   -533       O  
ATOM     20  OE2 GLU A  12      18.680  15.733  59.629  1.00 42.43           O  
ANISOU   20  OE2 GLU A  12     4974   5604   5543     54   -117   -512       O  
ATOM     21  N   MET A  13      14.520  20.205  60.015  1.00 30.65           N  
ANISOU   21  N   MET A  13     3558   3954   4133     94   -188   -602       N  
ATOM     22  CA  MET A  13      13.616  21.225  59.494  1.00 29.50           C  
ANISOU   22  CA  MET A  13     3435   3759   4014     94   -202   -607       C  
ATOM     23  C   MET A  13      13.948  21.393  58.018  1.00 29.45           C  
ANISOU   23  C   MET A  13     3437   3717   4035     55   -198   -572       C  
ATOM     24  O   MET A  13      15.116  21.296  57.642  1.00 31.16           O  
ANISOU   24  O   MET A  13     3644   3938   4258     23   -200   -561       O  
ATOM     25  CB  MET A  13      13.826  22.578  60.193  1.00 30.18           C  
ANISOU   25  CB  MET A  13     3532   3818   4117     96   -235   -653       C  
ATOM     26  CG  MET A  13      13.647  22.555  61.725  1.00 32.00           C  
ANISOU   26  CG  MET A  13     3752   4086   4320    135   -243   -694       C  
ATOM     27  SD  MET A  13      12.010  22.069  62.299  1.00 33.74           S  
ANISOU   27  SD  MET A  13     3974   4332   4514    189   -228   -696       S  
ATOM     28  CE  MET A  13      11.107  23.489  61.991  1.00 25.30           C  
ANISOU   28  CE  MET A  13     2933   3206   3474    198   -252   -718       C  
ATOM     29  N   VAL A  14      12.923  21.638  57.204  1.00 29.26           N  
ANISOU   29  N   VAL A  14     3429   3663   4026     58   -194   -555       N  
ATOM     30  CA  VAL A  14      13.082  21.922  55.780  1.00 29.02           C  
ANISOU   30  CA  VAL A  14     3407   3597   4022     24   -192   -522       C  
ATOM     31  C   VAL A  14      12.140  23.049  55.469  1.00 30.49           C  
ANISOU   31  C   VAL A  14     3616   3735   4234     31   -208   -532       C  
ATOM     32  O   VAL A  14      10.939  22.919  55.682  1.00 30.23           O  
ANISOU   32  O   VAL A  14     3590   3706   4190     63   -201   -536       O  
ATOM     33  CB  VAL A  14      12.744  20.691  54.899  1.00 28.14           C  
ANISOU   33  CB  VAL A  14     3289   3506   3897     23   -162   -480       C  
ATOM     34  CG1 VAL A  14      12.822  21.056  53.399  1.00 28.66           C  
ANISOU   34  CG1 VAL A  14     3363   3537   3990     -9   -161   -447       C  
ATOM     35  CG2 VAL A  14      13.665  19.524  55.220  1.00 28.79           C  
ANISOU   35  CG2 VAL A  14     3351   3635   3953     21   -146   -470       C  
ATOM     36  N   ARG A  15      12.675  24.177  54.964  1.00 32.60           N  
ANISOU   36  N   ARG A  15     3894   3958   4534      1   -231   -536       N  
ATOM     37  CA  ARG A  15      11.859  25.352  54.667  1.00 34.57           C  
ANISOU   37  CA  ARG A  15     4168   4157   4811      6   -250   -546       C  
ATOM     38  C   ARG A  15      10.966  25.794  55.843  1.00 34.68           C  
ANISOU   38  C   ARG A  15     4192   4173   4813     51   -262   -589       C  
ATOM     39  O   ARG A  15       9.811  26.134  55.664  1.00 35.51           O  
ANISOU   39  O   ARG A  15     4311   4260   4921     76   -262   -590       O  
ATOM     40  CB  ARG A  15      11.049  25.118  53.388  1.00 37.36           C  
ANISOU   40  CB  ARG A  15     4528   4495   5172      2   -232   -506       C  
ATOM     41  CG  ARG A  15      11.972  24.801  52.220  1.00 41.67           C  
ANISOU   41  CG  ARG A  15     5064   5039   5730    -41   -223   -467       C  
ATOM     42  CD  ARG A  15      11.314  24.978  50.882  1.00 46.36           C  
ANISOU   42  CD  ARG A  15     5667   5606   6342    -51   -214   -432       C  
ATOM     43  NE  ARG A  15      12.297  24.839  49.808  1.00 50.27           N  
ANISOU   43  NE  ARG A  15     6152   6099   6850    -93   -209   -397       N  
ATOM     44  CZ  ARG A  15      12.092  25.195  48.543  1.00 53.14           C  
ANISOU   44  CZ  ARG A  15     6521   6436   7234   -113   -207   -364       C  
ATOM     45  NH1 ARG A  15      13.048  25.023  47.635  1.00 53.14           N  
ANISOU   45  NH1 ARG A  15     6507   6442   7241   -148   -203   -333       N  
ATOM     46  NH2 ARG A  15      10.929  25.722  48.173  1.00 53.71           N  
ANISOU   46  NH2 ARG A  15     6610   6479   7318    -96   -208   -362       N  
ATOM     47  N   GLY A  16      11.525  25.767  57.044  1.00 34.54           N  
ANISOU   47  N   GLY A  16     4164   4180   4779     63   -273   -623       N  
ATOM     48  CA  GLY A  16      10.824  26.230  58.233  1.00 34.18           C  
ANISOU   48  CA  GLY A  16     4126   4141   4720    106   -288   -667       C  
ATOM     49  C   GLY A  16       9.773  25.295  58.787  1.00 34.08           C  
ANISOU   49  C   GLY A  16     4103   4175   4671    150   -265   -665       C  
ATOM     50  O   GLY A  16       9.026  25.667  59.708  1.00 35.71           O  
ANISOU   50  O   GLY A  16     4314   4391   4864    190   -275   -698       O  
ATOM     51  N   GLN A  17       9.696  24.051  58.241  1.00 31.64           N  
ANISOU   51  N   GLN A  17     3779   3898   4345    143   -234   -625       N  
ATOM     52  CA  GLN A  17       8.658  23.115  58.652  1.00 29.74           C  
ANISOU   52  CA  GLN A  17     3529   3699   4072    179   -211   -615       C  
ATOM     53  C   GLN A  17       9.306  21.859  59.186  1.00 26.75           C  
ANISOU   53  C   GLN A  17     3126   3373   3664    179   -192   -605       C  
ATOM     54  O   GLN A  17      10.391  21.471  58.756  1.00 27.30           O  
ANISOU   54  O   GLN A  17     3188   3445   3740    147   -187   -589       O  
ATOM     55  CB  GLN A  17       7.789  22.728  57.457  1.00 32.57           C  
ANISOU   55  CB  GLN A  17     3894   4044   4437    173   -192   -575       C  
ATOM     56  CG  GLN A  17       7.082  23.921  56.841  1.00 39.62           C  
ANISOU   56  CG  GLN A  17     4810   4886   5357    175   -208   -580       C  
ATOM     57  CD  GLN A  17       6.548  23.548  55.486  1.00 47.18           C  
ANISOU   57  CD  GLN A  17     5772   5829   6325    158   -189   -536       C  
ATOM     58  OE1 GLN A  17       5.807  22.567  55.348  1.00 47.40           O  
ANISOU   58  OE1 GLN A  17     5791   5888   6330    172   -166   -513       O  
ATOM     59  NE2 GLN A  17       6.913  24.317  54.457  1.00 50.02           N  
ANISOU   59  NE2 GLN A  17     6145   6142   6718    127   -200   -523       N  
ATOM     60  N   VAL A  18       8.606  21.215  60.153  1.00 25.80           N  
ANISOU   60  N   VAL A  18     2994   3298   3511    218   -181   -614       N  
ATOM     61  CA  VAL A  18       9.087  19.985  60.747  1.00 24.10           C  
ANISOU   61  CA  VAL A  18     2756   3135   3266    223   -163   -603       C  
ATOM     62  C   VAL A  18       9.105  18.894  59.675  1.00 22.83           C  
ANISOU   62  C   VAL A  18     2592   2977   3105    201   -137   -554       C  
ATOM     63  O   VAL A  18       8.102  18.707  58.970  1.00 24.07           O  
ANISOU   63  O   VAL A  18     2757   3123   3265    205   -126   -531       O  
ATOM     64  CB  VAL A  18       8.183  19.573  61.937  1.00 24.97           C  
ANISOU   64  CB  VAL A  18     2854   3291   3342    270   -157   -617       C  
ATOM     65  CG1 VAL A  18       8.555  18.190  62.451  1.00 25.24           C  
ANISOU   65  CG1 VAL A  18     2866   3378   3346    275   -135   -598       C  
ATOM     66  CG2 VAL A  18       8.251  20.619  63.071  1.00 26.41           C  
ANISOU   66  CG2 VAL A  18     3038   3475   3521    295   -184   -669       C  
ATOM     67  N   PHE A  19      10.216  18.229  59.556  1.00 22.32           N  
ANISOU   67  N   PHE A  19     2516   2928   3036    179   -129   -542       N  
ATOM     68  CA  PHE A  19      10.293  17.066  58.662  1.00 21.01           C  
ANISOU   68  CA  PHE A  19     2346   2771   2865    163   -105   -499       C  
ATOM     69  C   PHE A  19      11.038  16.018  59.442  1.00 20.48           C  
ANISOU   69  C   PHE A  19     2260   2751   2771    170    -93   -497       C  
ATOM     70  O   PHE A  19      12.217  15.787  59.278  1.00 22.63           O  
ANISOU   70  O   PHE A  19     2525   3029   3044    149    -93   -493       O  
ATOM     71  CB  PHE A  19      10.965  17.464  57.344  1.00 21.51           C  
ANISOU   71  CB  PHE A  19     2419   2796   2958    123   -109   -481       C  
ATOM     72  CG  PHE A  19      10.592  16.522  56.221  1.00 21.07           C  
ANISOU   72  CG  PHE A  19     2365   2739   2901    112    -87   -439       C  
ATOM     73  CD1 PHE A  19       9.432  16.712  55.495  1.00 22.88           C  
ANISOU   73  CD1 PHE A  19     2607   2946   3140    117    -82   -424       C  
ATOM     74  CD2 PHE A  19      11.358  15.421  55.955  1.00 22.18           C  
ANISOU   74  CD2 PHE A  19     2495   2904   3028    101    -71   -417       C  
ATOM     75  CE1 PHE A  19       9.073  15.816  54.483  1.00 22.99           C  
ANISOU   75  CE1 PHE A  19     2623   2960   3152    107    -63   -388       C  
ATOM     76  CE2 PHE A  19      10.992  14.532  54.930  1.00 23.24           C  
ANISOU   76  CE2 PHE A  19     2633   3036   3161     93    -53   -382       C  
ATOM     77  CZ  PHE A  19       9.859  14.752  54.221  1.00 23.26           C  
ANISOU   77  CZ  PHE A  19     2648   3016   3174     95    -49   -368       C  
ATOM     78  N   ASP A  20      10.285  15.358  60.316  1.00 20.77           N  
ANISOU   78  N   ASP A  20     2287   2824   2781    203    -83   -498       N  
ATOM     79  CA  ASP A  20      10.915  14.619  61.416  1.00 20.49           C  
ANISOU   79  CA  ASP A  20     2232   2836   2717    218    -78   -506       C  
ATOM     80  C   ASP A  20      11.217  13.157  61.137  1.00 20.84           C  
ANISOU   80  C   ASP A  20     2268   2905   2745    213    -54   -470       C  
ATOM     81  O   ASP A  20      10.519  12.270  61.607  1.00 23.14           O  
ANISOU   81  O   ASP A  20     2552   3226   3015    235    -41   -455       O  
ATOM     82  CB  ASP A  20      10.046  14.742  62.660  1.00 21.07           C  
ANISOU   82  CB  ASP A  20     2297   2941   2768    258    -81   -528       C  
ATOM     83  CG  ASP A  20      10.761  14.311  63.955  1.00 24.39           C  
ANISOU   83  CG  ASP A  20     2696   3410   3161    277    -81   -546       C  
ATOM     84  OD1 ASP A  20      11.969  13.991  63.899  1.00 24.92           O  
ANISOU   84  OD1 ASP A  20     2756   3484   3228    258    -80   -543       O  
ATOM     85  OD2 ASP A  20      10.099  14.276  64.995  1.00 26.82           O  
ANISOU   85  OD2 ASP A  20     2993   3751   3446    311    -82   -560       O  
ATOM     86  N   VAL A  21      12.256  12.931  60.388  1.00 21.92           N  
ANISOU   86  N   VAL A  21     2406   3031   2892    186    -52   -457       N  
ATOM     87  CA  VAL A  21      12.542  11.591  59.860  1.00 23.15           C  
ANISOU   87  CA  VAL A  21     2558   3201   3037    179    -31   -422       C  
ATOM     88  C   VAL A  21      13.484  10.813  60.719  1.00 26.82           C  
ANISOU   88  C   VAL A  21     3006   3708   3477    189    -25   -424       C  
ATOM     89  O   VAL A  21      13.548   9.585  60.591  1.00 28.92           O  
ANISOU   89  O   VAL A  21     3269   3992   3728    194     -8   -397       O  
ATOM     90  CB  VAL A  21      13.000  11.665  58.392  1.00 20.53           C  
ANISOU   90  CB  VAL A  21     2238   2835   2727    146    -29   -401       C  
ATOM     91  CG1 VAL A  21      11.816  12.108  57.546  1.00 23.39           C  
ANISOU   91  CG1 VAL A  21     2616   3163   3108    142    -30   -390       C  
ATOM     92  CG2 VAL A  21      14.175  12.600  58.185  1.00 21.86           C  
ANISOU   92  CG2 VAL A  21     2404   2990   2912    122    -46   -418       C  
ATOM     93  N   GLY A  22      14.193  11.495  61.628  1.00 28.18           N  
ANISOU   93  N   GLY A  22     3167   3896   3644    194    -39   -457       N  
ATOM     94  CA  GLY A  22      14.950  10.838  62.677  1.00 28.09           C  
ANISOU   94  CA  GLY A  22     3137   3931   3605    210    -34   -464       C  
ATOM     95  C   GLY A  22      16.334  10.587  62.172  1.00 27.37           C  
ANISOU   95  C   GLY A  22     3040   3843   3516    187    -33   -456       C  
ATOM     96  O   GLY A  22      16.642  10.792  60.981  1.00 28.09           O  
ANISOU   96  O   GLY A  22     3142   3903   3628    160    -33   -441       O  
ATOM     97  N   PRO A  23      17.202  10.096  63.071  1.00 25.95           N  
ANISOU   97  N   PRO A  23     2842   3706   3312    199    -30   -464       N  
ATOM     98  CA  PRO A  23      18.614  10.011  62.732  1.00 24.19           C  
ANISOU   98  CA  PRO A  23     2611   3492   3088    179    -31   -462       C  
ATOM     99  C   PRO A  23      18.948   9.033  61.651  1.00 23.04           C  
ANISOU   99  C   PRO A  23     2471   3341   2942    167    -15   -425       C  
ATOM    100  O   PRO A  23      20.026   9.173  61.093  1.00 23.97           O  
ANISOU  100  O   PRO A  23     2584   3459   3064    146    -18   -422       O  
ATOM    101  CB  PRO A  23      19.291   9.654  64.076  1.00 25.19           C  
ANISOU  101  CB  PRO A  23     2716   3670   3185    201    -30   -479       C  
ATOM    102  CG  PRO A  23      18.247   9.039  64.863  1.00 26.76           C  
ANISOU  102  CG  PRO A  23     2912   3889   3366    234    -20   -474       C  
ATOM    103  CD  PRO A  23      16.935   9.626  64.441  1.00 26.19           C  
ANISOU  103  CD  PRO A  23     2857   3780   3314    233    -25   -474       C  
ATOM    104  N   ARG A  24      18.051   8.069  61.305  1.00 22.55           N  
ANISOU  104  N   ARG A  24     2420   3273   2875    180      1   -398       N  
ATOM    105  CA  ARG A  24      18.367   7.169  60.187  1.00 23.00           C  
ANISOU  105  CA  ARG A  24     2485   3321   2933    169     14   -365       C  
ATOM    106  C   ARG A  24      18.516   7.937  58.887  1.00 21.52           C  
ANISOU  106  C   ARG A  24     2308   3095   2773    137      6   -361       C  
ATOM    107  O   ARG A  24      19.354   7.540  58.075  1.00 21.96           O  
ANISOU  107  O   ARG A  24     2363   3153   2828    124     11   -345       O  
ATOM    108  CB  ARG A  24      17.312   6.080  60.035  1.00 23.95           C  
ANISOU  108  CB  ARG A  24     2616   3437   3047    185     30   -339       C  
ATOM    109  CG  ARG A  24      17.550   5.175  58.814  1.00 24.29           C  
ANISOU  109  CG  ARG A  24     2671   3466   3093    174     41   -308       C  
ATOM    110  CD  ARG A  24      16.653   3.952  58.847  1.00 24.48           C  
ANISOU  110  CD  ARG A  24     2704   3491   3107    192     54   -283       C  
ATOM    111  NE  ARG A  24      16.805   3.244  57.584  1.00 26.26           N  
ANISOU  111  NE  ARG A  24     2943   3696   3338    180     62   -259       N  
ATOM    112  CZ  ARG A  24      16.234   2.081  57.284  1.00 33.45           C  
ANISOU  112  CZ  ARG A  24     3866   4601   4243    190     72   -234       C  
ATOM    113  NH1 ARG A  24      15.452   1.470  58.164  1.00 37.18           N  
ANISOU  113  NH1 ARG A  24     4337   5087   4703    208     77   -226       N  
ATOM    114  NH2 ARG A  24      16.432   1.527  56.094  1.00 34.49           N  
ANISOU  114  NH2 ARG A  24     4010   4714   4380    180     76   -216       N  
ATOM    115  N   TYR A  25      17.766   9.017  58.703  1.00 20.76           N  
ANISOU  115  N   TYR A  25     2221   2967   2700    128     -6   -375       N  
ATOM    116  CA  TYR A  25      17.679   9.743  57.452  1.00 20.55           C  
ANISOU  116  CA  TYR A  25     2206   2901   2700    100    -13   -366       C  
ATOM    117  C   TYR A  25      18.196  11.171  57.629  1.00 23.10           C  
ANISOU  117  C   TYR A  25     2526   3209   3042     81    -34   -394       C  
ATOM    118  O   TYR A  25      17.631  11.956  58.385  1.00 24.62           O  
ANISOU  118  O   TYR A  25     2720   3394   3240     90    -46   -419       O  
ATOM    119  CB  TYR A  25      16.224   9.772  56.958  1.00 19.36           C  
ANISOU  119  CB  TYR A  25     2073   2721   2563    105     -8   -355       C  
ATOM    120  CG  TYR A  25      15.653   8.384  56.785  1.00 18.61           C  
ANISOU  120  CG  TYR A  25     1982   2637   2452    121     11   -328       C  
ATOM    121  CD1 TYR A  25      14.763   7.849  57.721  1.00 18.05           C  
ANISOU  121  CD1 TYR A  25     1910   2584   2365    148     17   -329       C  
ATOM    122  CD2 TYR A  25      15.997   7.600  55.689  1.00 18.50           C  
ANISOU  122  CD2 TYR A  25     1974   2617   2438    111     21   -302       C  
ATOM    123  CE1 TYR A  25      14.304   6.547  57.598  1.00 19.18           C  
ANISOU  123  CE1 TYR A  25     2057   2736   2494    159     32   -303       C  
ATOM    124  CE2 TYR A  25      15.523   6.310  55.551  1.00 18.05           C  
ANISOU  124  CE2 TYR A  25     1923   2568   2367    125     36   -279       C  
ATOM    125  CZ  TYR A  25      14.619   5.817  56.466  1.00 18.66           C  
ANISOU  125  CZ  TYR A  25     2000   2658   2432    147     41   -278       C  
ATOM    126  OH  TYR A  25      14.144   4.541  56.343  1.00 19.82           O  
ANISOU  126  OH  TYR A  25     2154   2810   2567    158     54   -254       O  
ATOM    127  N   THR A  26      19.262  11.482  56.889  1.00 24.64           N  
ANISOU  127  N   THR A  26     2715   3401   3246     53    -40   -387       N  
ATOM    128  CA  THR A  26      19.964  12.767  57.069  1.00 27.18           C  
ANISOU  128  CA  THR A  26     3032   3711   3585     30    -62   -410       C  
ATOM    129  C   THR A  26      20.094  13.523  55.735  1.00 29.29           C  
ANISOU  129  C   THR A  26     3307   3941   3881     -3    -70   -394       C  
ATOM    130  O   THR A  26      19.639  13.003  54.704  1.00 29.30           O  
ANISOU  130  O   THR A  26     3317   3929   3886     -6    -57   -366       O  
ATOM    131  CB  THR A  26      21.328  12.497  57.738  1.00 29.61           C  
ANISOU  131  CB  THR A  26     3318   4061   3871     28    -63   -419       C  
ATOM    132  OG1 THR A  26      22.091  11.612  56.917  1.00 30.85           O  
ANISOU  132  OG1 THR A  26     3468   4237   4017     21    -49   -390       O  
ATOM    133  CG2 THR A  26      21.156  11.942  59.138  1.00 31.45           C  
ANISOU  133  CG2 THR A  26     3542   4330   4078     62    -58   -438       C  
ATOM    134  N   ASN A  27      20.662  14.744  55.716  1.00 29.69           N  
ANISOU  134  N   ASN A  27     3355   3973   3952    -30    -91   -410       N  
ATOM    135  CA  ASN A  27      20.984  15.469  54.479  1.00 30.56           C  
ANISOU  135  CA  ASN A  27     3469   4053   4089    -65   -100   -391       C  
ATOM    136  C   ASN A  27      19.743  15.583  53.583  1.00 29.04           C  
ANISOU  136  C   ASN A  27     3296   3823   3914    -62    -94   -374       C  
ATOM    137  O   ASN A  27      19.736  15.136  52.432  1.00 30.30           O  
ANISOU  137  O   ASN A  27     3458   3979   4076    -72    -82   -344       O  
ATOM    138  CB  ASN A  27      22.159  14.797  53.770  1.00 34.99           C  
ANISOU  138  CB  ASN A  27     4014   4645   4636    -81    -90   -365       C  
ATOM    139  CG  ASN A  27      22.926  15.699  52.819  1.00 44.44           C  
ANISOU  139  CG  ASN A  27     5205   5825   5855   -121   -104   -351       C  
ATOM    140  OD1 ASN A  27      22.585  16.879  52.588  1.00 47.18           O  
ANISOU  140  OD1 ASN A  27     5562   6131   6233   -142   -123   -358       O  
ATOM    141  ND2 ASN A  27      23.998  15.155  52.244  1.00 46.94           N  
ANISOU  141  ND2 ASN A  27     5504   6174   6157   -134    -97   -328       N  
ATOM    142  N   LEU A  28      18.716  16.179  54.132  1.00 27.18           N  
ANISOU  142  N   LEU A  28     3075   3563   3689    -47   -103   -395       N  
ATOM    143  CA ALEU A  28      17.448  16.366  53.451  0.50 27.52           C  
ANISOU  143  CA ALEU A  28     3136   3573   3748    -41    -98   -384       C  
ATOM    144  CA BLEU A  28      17.457  16.366  53.429  0.50 27.51           C  
ANISOU  144  CA BLEU A  28     3135   3571   3747    -42    -98   -383       C  
ATOM    145  C   LEU A  28      17.543  17.399  52.325  1.00 28.85           C  
ANISOU  145  C   LEU A  28     3312   3701   3949    -74   -111   -370       C  
ATOM    146  O   LEU A  28      18.314  18.364  52.427  1.00 29.62           O  
ANISOU  146  O   LEU A  28     3406   3785   4063    -98   -131   -382       O  
ATOM    147  CB ALEU A  28      16.380  16.814  54.454  0.50 27.43           C  
ANISOU  147  CB ALEU A  28     3135   3551   3736    -14   -106   -413       C  
ATOM    148  CB BLEU A  28      16.375  16.804  54.403  0.50 27.40           C  
ANISOU  148  CB BLEU A  28     3131   3546   3733    -14   -105   -411       C  
ATOM    149  CG ALEU A  28      15.791  15.731  55.373  0.50 28.48           C  
ANISOU  149  CG ALEU A  28     3263   3719   3839     23    -89   -417       C  
ATOM    150  CG BLEU A  28      15.854  15.740  55.359  0.50 28.41           C  
ANISOU  150  CG BLEU A  28     3254   3710   3830     21    -90   -417       C  
ATOM    151  CD1ALEU A  28      16.839  15.098  56.250  0.50 28.68           C  
ANISOU  151  CD1ALEU A  28     3270   3788   3839     29    -86   -427       C  
ATOM    152  CD1BLEU A  28      15.330  16.387  56.566  0.50 29.81           C  
ANISOU  152  CD1BLEU A  28     3434   3888   4005     44   -104   -453       C  
ATOM    153  CD2ALEU A  28      14.676  16.309  56.212  0.50 29.22           C  
ANISOU  153  CD2ALEU A  28     3366   3802   3934     49    -98   -443       C  
ATOM    154  CD2BLEU A  28      14.767  14.907  54.699  0.50 28.27           C  
ANISOU  154  CD2BLEU A  28     3245   3689   3807     34    -70   -390       C  
ATOM    155  N   SER A  29      16.754  17.194  51.264  1.00 28.33           N  
ANISOU  155  N   SER A  29     3257   3616   3891    -75   -100   -344       N  
ATOM    156  CA ASER A  29      16.599  18.157  50.181  0.50 28.75           C  
ANISOU  156  CA ASER A  29     3319   3630   3975   -100   -110   -329       C  
ATOM    157  CA BSER A  29      16.603  18.139  50.163  0.50 28.48           C  
ANISOU  157  CA BSER A  29     3284   3596   3941   -100   -110   -328       C  
ATOM    158  C   SER A  29      15.148  18.179  49.787  1.00 28.18           C  
ANISOU  158  C   SER A  29     3264   3534   3910    -83   -103   -322       C  
ATOM    159  O   SER A  29      14.559  17.102  49.547  1.00 26.21           O  
ANISOU  159  O   SER A  29     3014   3303   3642    -65    -82   -307       O  
ATOM    160  CB ASER A  29      17.459  17.766  48.987  0.50 31.53           C  
ANISOU  160  CB ASER A  29     3659   3994   4327   -126   -102   -295       C  
ATOM    161  CB BSER A  29      17.417  17.684  48.960  0.50 30.55           C  
ANISOU  161  CB BSER A  29     3535   3871   4201   -124   -100   -294       C  
ATOM    162  OG ASER A  29      17.269  18.674  47.912  0.50 34.64           O  
ANISOU  162  OG ASER A  29     4060   4352   4749   -150   -111   -277       O  
ATOM    163  OG BSER A  29      18.810  17.808  49.183  0.50 32.11           O  
ANISOU  163  OG BSER A  29     3715   4091   4394   -145   -109   -296       O  
ATOM    164  N   TYR A  30      14.546  19.363  49.719  1.00 27.26           N  
ANISOU  164  N   TYR A  30     3162   3377   3819    -87   -119   -333       N  
ATOM    165  CA  TYR A  30      13.172  19.577  49.297  1.00 27.11           C  
ANISOU  165  CA  TYR A  30     3159   3333   3809    -71   -115   -327       C  
ATOM    166  C   TYR A  30      12.992  19.063  47.855  1.00 27.46           C  
ANISOU  166  C   TYR A  30     3202   3376   3856    -84    -98   -288       C  
ATOM    167  O   TYR A  30      13.899  19.238  47.019  1.00 29.79           O  
ANISOU  167  O   TYR A  30     3488   3670   4161   -113   -101   -268       O  
ATOM    168  CB  TYR A  30      12.822  21.084  49.367  1.00 27.86           C  
ANISOU  168  CB  TYR A  30     3269   3382   3934    -78   -139   -345       C  
ATOM    169  CG  TYR A  30      11.411  21.446  48.994  1.00 30.12           C  
ANISOU  169  CG  TYR A  30     3572   3643   4229    -59   -137   -341       C  
ATOM    170  CD1 TYR A  30      10.359  21.238  49.875  1.00 30.98           C  
ANISOU  170  CD1 TYR A  30     3687   3762   4322    -23   -133   -362       C  
ATOM    171  CD2 TYR A  30      11.121  22.035  47.769  1.00 32.12           C  
ANISOU  171  CD2 TYR A  30     3834   3864   4506    -78   -138   -315       C  
ATOM    172  CE1 TYR A  30       9.064  21.606  49.551  1.00 32.20           C  
ANISOU  172  CE1 TYR A  30     3856   3896   4483     -4   -131   -358       C  
ATOM    173  CE2 TYR A  30       9.823  22.383  47.426  1.00 32.69           C  
ANISOU  173  CE2 TYR A  30     3920   3915   4585    -59   -136   -312       C  
ATOM    174  CZ  TYR A  30       8.800  22.194  48.331  1.00 34.08           C  
ANISOU  174  CZ  TYR A  30     4103   4102   4745    -23   -133   -334       C  
ATOM    175  OH  TYR A  30       7.511  22.546  47.989  1.00 37.76           O  
ANISOU  175  OH  TYR A  30     4582   4550   5215     -4   -130   -330       O  
ATOM    176  N   ILE A  31      11.857  18.420  47.584  1.00 26.98           N  
ANISOU  176  N   ILE A  31     3147   3320   3784    -63    -82   -277       N  
ATOM    177  CA  ILE A  31      11.475  18.062  46.212  1.00 28.41           C  
ANISOU  177  CA  ILE A  31     3330   3496   3969    -73    -69   -244       C  
ATOM    178  C   ILE A  31      10.233  18.837  45.800  1.00 30.42           C  
ANISOU  178  C   ILE A  31     3600   3717   4241    -65    -73   -242       C  
ATOM    179  O   ILE A  31      10.214  19.433  44.710  1.00 31.52           O  
ANISOU  179  O   ILE A  31     3742   3834   4400    -84    -76   -221       O  
ATOM    180  CB  ILE A  31      11.270  16.532  46.094  1.00 26.86           C  
ANISOU  180  CB  ILE A  31     3127   3334   3745    -58    -47   -230       C  
ATOM    181  CG1 ILE A  31      12.562  15.797  46.326  1.00 26.10           C  
ANISOU  181  CG1 ILE A  31     3016   3268   3632    -66    -43   -228       C  
ATOM    182  CG2 ILE A  31      10.679  16.155  44.683  1.00 28.16           C  
ANISOU  182  CG2 ILE A  31     3295   3492   3913    -64    -34   -198       C  
ATOM    183  CD1 ILE A  31      12.437  14.224  46.238  1.00 23.95           C  
ANISOU  183  CD1 ILE A  31     2740   3028   3332    -50    -22   -215       C  
ATOM    184  N   GLY A  32       9.192  18.846  46.629  1.00 30.70           N  
ANISOU  184  N   GLY A  32     3644   3753   4268    -37    -73   -261       N  
ATOM    185  CA  GLY A  32       7.906  19.402  46.227  1.00 32.36           C  
ANISOU  185  CA  GLY A  32     3867   3940   4489    -24    -73   -257       C  
ATOM    186  C   GLY A  32       6.801  19.193  47.232  1.00 33.66           C  
ANISOU  186  C   GLY A  32     4037   4117   4636     11    -70   -277       C  
ATOM    187  O   GLY A  32       7.065  18.753  48.347  1.00 33.06           O  
ANISOU  187  O   GLY A  32     3954   4065   4542     25    -71   -297       O  
ATOM    188  N   GLU A  33       5.567  19.527  46.857  1.00 34.95           N  
ANISOU  188  N   GLU A  33     4210   4267   4803     25    -68   -270       N  
ATOM    189  CA  GLU A  33       4.370  19.333  47.660  1.00 36.82           C  
ANISOU  189  CA  GLU A  33     4449   4519   5022     58    -64   -284       C  
ATOM    190  C   GLU A  33       3.570  18.162  47.115  1.00 38.45           C  
ANISOU  190  C   GLU A  33     4650   4750   5209     64    -42   -257       C  
ATOM    191  O   GLU A  33       3.197  18.172  45.941  1.00 39.34           O  
ANISOU  191  O   GLU A  33     4766   4850   5331     52    -35   -233       O  
ATOM    192  CB  GLU A  33       3.487  20.607  47.633  1.00 38.87           C  
ANISOU  192  CB  GLU A  33     4724   4747   5298     73    -78   -296       C  
ATOM    193  CG  GLU A  33       4.093  21.796  48.365  1.00 43.79           C  
ANISOU  193  CG  GLU A  33     5356   5344   5939     74   -103   -328       C  
ATOM    194  CD  GLU A  33       4.520  21.516  49.795  1.00 47.96           C  
ANISOU  194  CD  GLU A  33     5876   5898   6448     91   -109   -359       C  
ATOM    195  OE1 GLU A  33       3.708  20.948  50.564  1.00 46.13           O  
ANISOU  195  OE1 GLU A  33     5639   5697   6191    121   -100   -367       O  
ATOM    196  OE2 GLU A  33       5.672  21.861  50.142  1.00 50.90           O  
ANISOU  196  OE2 GLU A  33     6246   6262   6831     73   -122   -374       O  
ATOM    197  N   GLY A  34       3.316  17.155  47.956  1.00 37.84           N  
ANISOU  197  N   GLY A  34     4564   4708   5106     81    -32   -262       N  
ATOM    198  CA  GLY A  34       2.341  16.108  47.664  1.00 36.75           C  
ANISOU  198  CA  GLY A  34     4422   4592   4949     89    -15   -240       C  
ATOM    199  C   GLY A  34       0.953  16.474  48.148  1.00 36.28           C  
ANISOU  199  C   GLY A  34     4365   4540   4880    117    -16   -247       C  
ATOM    200  O   GLY A  34       0.732  17.582  48.664  1.00 36.53           O  
ANISOU  200  O   GLY A  34     4404   4556   4920    132    -30   -271       O  
ATOM    201  N   ALA A  35       0.002  15.541  47.998  1.00 35.10           N  
ANISOU  201  N   ALA A  35     4211   4414   4712    125     -1   -228       N  
ATOM    202  CA  ALA A  35      -1.405  15.770  48.327  1.00 34.12           C  
ANISOU  202  CA  ALA A  35     4086   4303   4575    150      0   -229       C  
ATOM    203  C   ALA A  35      -1.633  16.181  49.786  1.00 31.70           C  
ANISOU  203  C   ALA A  35     3775   4015   4254    181    -10   -258       C  
ATOM    204  O   ALA A  35      -2.469  17.040  50.061  1.00 32.12           O  
ANISOU  204  O   ALA A  35     3833   4065   4307    203    -18   -271       O  
ATOM    205  CB  ALA A  35      -2.220  14.522  48.022  1.00 34.75           C  
ANISOU  205  CB  ALA A  35     4158   4410   4636    148     17   -202       C  
ATOM    206  N   TYR A  36      -0.898  15.551  50.716  1.00 29.22           N  
ANISOU  206  N   TYR A  36     3452   3723   3927    183     -9   -268       N  
ATOM    207  CA  TYR A  36      -1.103  15.763  52.158  1.00 27.67           C  
ANISOU  207  CA  TYR A  36     3248   3553   3712    213    -16   -294       C  
ATOM    208  C   TYR A  36       0.162  16.255  52.862  1.00 26.61           C  
ANISOU  208  C   TYR A  36     3115   3410   3586    211    -30   -323       C  
ATOM    209  O   TYR A  36       0.212  16.168  54.088  1.00 27.34           O  
ANISOU  209  O   TYR A  36     3198   3531   3660    233    -34   -343       O  
ATOM    210  CB  TYR A  36      -1.608  14.448  52.823  1.00 28.26           C  
ANISOU  210  CB  TYR A  36     3307   3674   3757    224     -2   -278       C  
ATOM    211  CG  TYR A  36      -2.727  13.791  52.040  1.00 28.71           C  
ANISOU  211  CG  TYR A  36     3362   3740   3806    219     11   -246       C  
ATOM    212  CD1 TYR A  36      -3.909  14.467  51.774  1.00 29.93           C  
ANISOU  212  CD1 TYR A  36     3520   3893   3960    234      9   -244       C  
ATOM    213  CD2 TYR A  36      -2.575  12.523  51.513  1.00 30.05           C  
ANISOU  213  CD2 TYR A  36     3529   3918   3971    197     25   -218       C  
ATOM    214  CE1 TYR A  36      -4.921  13.881  51.020  1.00 30.45           C  
ANISOU  214  CE1 TYR A  36     3583   3968   4019    228     21   -214       C  
ATOM    215  CE2 TYR A  36      -3.587  11.922  50.774  1.00 31.27           C  
ANISOU  215  CE2 TYR A  36     3682   4079   4120    190     35   -189       C  
ATOM    216  CZ  TYR A  36      -4.756  12.606  50.524  1.00 31.42           C  
ANISOU  216  CZ  TYR A  36     3702   4099   4137    204     34   -187       C  
ATOM    217  OH  TYR A  36      -5.744  11.988  49.782  1.00 32.52           O  
ANISOU  217  OH  TYR A  36     3839   4248   4270    195     44   -159       O  
ATOM    218  N   GLY A  37       1.152  16.743  52.130  1.00 25.17           N  
ANISOU  218  N   GLY A  37     2941   3193   3429    184    -37   -324       N  
ATOM    219  CA  GLY A  37       2.358  17.278  52.741  1.00 25.65           C  
ANISOU  219  CA  GLY A  37     3002   3245   3499    179    -51   -351       C  
ATOM    220  C   GLY A  37       3.580  17.395  51.887  1.00 25.64           C  
ANISOU  220  C   GLY A  37     3005   3218   3520    143    -54   -342       C  
ATOM    221  O   GLY A  37       3.593  16.977  50.726  1.00 26.64           O  
ANISOU  221  O   GLY A  37     3134   3334   3655    122    -43   -313       O  
ATOM    222  N   MET A  38       4.628  17.907  52.461  1.00 25.20           N  
ANISOU  222  N   MET A  38     2948   3156   3471    137    -68   -366       N  
ATOM    223  CA  MET A  38       5.898  18.131  51.793  1.00 25.41           C  
ANISOU  223  CA  MET A  38     2975   3162   3518    104    -73   -360       C  
ATOM    224  C   MET A  38       6.576  16.790  51.405  1.00 23.77           C  
ANISOU  224  C   MET A  38     2756   2979   3296     88    -55   -334       C  
ATOM    225  O   MET A  38       6.430  15.792  52.124  1.00 22.31           O  
ANISOU  225  O   MET A  38     2561   2829   3086    105    -44   -333       O  
ATOM    226  CB  MET A  38       6.833  18.936  52.746  1.00 27.42           C  
ANISOU  226  CB  MET A  38     3229   3411   3779    104    -94   -395       C  
ATOM    227  CG  MET A  38       8.239  19.050  52.292  1.00 28.81           C  
ANISOU  227  CG  MET A  38     3401   3577   3969     70   -100   -389       C  
ATOM    228  SD  MET A  38       9.212  19.952  53.534  1.00 34.17           S  
ANISOU  228  SD  MET A  38     4077   4253   4653     71   -125   -433       S  
ATOM    229  CE  MET A  38       8.653  21.562  53.213  1.00 34.77           C  
ANISOU  229  CE  MET A  38     4175   4275   4761     70   -149   -449       C  
ATOM    230  N   VAL A  39       7.336  16.772  50.292  1.00 23.22           N  
ANISOU  230  N   VAL A  39     2687   2894   3242     58    -53   -314       N  
ATOM    231  CA  VAL A  39       8.141  15.648  49.874  1.00 22.98           C  
ANISOU  231  CA  VAL A  39     2647   2884   3200     44    -39   -294       C  
ATOM    232  C   VAL A  39       9.603  16.053  49.794  1.00 23.15           C  
ANISOU  232  C   VAL A  39     2662   2901   3232     21    -49   -300       C  
ATOM    233  O   VAL A  39       9.930  17.121  49.246  1.00 25.16           O  
ANISOU  233  O   VAL A  39     2922   3126   3512      1    -63   -301       O  
ATOM    234  CB  VAL A  39       7.643  15.073  48.510  1.00 25.83           C  
ANISOU  234  CB  VAL A  39     3012   3238   3564     33    -25   -260       C  
ATOM    235  CG1 VAL A  39       8.365  13.785  48.207  1.00 26.93           C  
ANISOU  235  CG1 VAL A  39     3142   3402   3687     26    -11   -243       C  
ATOM    236  CG2 VAL A  39       6.135  14.857  48.518  1.00 27.82           C  
ANISOU  236  CG2 VAL A  39     3270   3492   3809     53    -17   -254       C  
ATOM    237  N   CYS A  40      10.490  15.242  50.313  1.00 21.86           N  
ANISOU  237  N   CYS A  40     2487   2768   3051     21    -44   -302       N  
ATOM    238  CA  CYS A  40      11.956  15.398  50.304  1.00 23.19           C  
ANISOU  238  CA  CYS A  40     2645   2943   3223      0    -51   -305       C  
ATOM    239  C   CYS A  40      12.715  14.157  49.890  1.00 23.30           C  
ANISOU  239  C   CYS A  40     2649   2986   3218     -5    -35   -284       C  
ATOM    240  O   CYS A  40      12.133  13.076  49.874  1.00 23.37           O  
ANISOU  240  O   CYS A  40     2659   3011   3210     11    -19   -272       O  
ATOM    241  CB  CYS A  40      12.423  15.781  51.710  1.00 24.32           C  
ANISOU  241  CB  CYS A  40     2782   3100   3358     12    -63   -339       C  
ATOM    242  SG  CYS A  40      11.883  17.411  52.317  1.00 27.32           S  
ANISOU  242  SG  CYS A  40     3174   3446   3760     17    -89   -372       S  
ATOM    243  N   SER A  41      14.000  14.280  49.549  1.00 20.97           N  
ANISOU  243  N   SER A  41     2344   2698   2926    -27    -40   -280       N  
ATOM    244  CA  SER A  41      14.930  13.175  49.547  1.00 19.85           C  
ANISOU  244  CA  SER A  41     2190   2590   2762    -25    -28   -269       C  
ATOM    245  C   SER A  41      15.815  13.250  50.791  1.00 21.07           C  
ANISOU  245  C   SER A  41     2333   2769   2904    -20    -36   -293       C  
ATOM    246  O   SER A  41      15.946  14.322  51.391  1.00 23.36           O  
ANISOU  246  O   SER A  41     2623   3045   3208    -26    -53   -316       O  
ATOM    247  CB  SER A  41      15.800  13.132  48.295  1.00 22.63           C  
ANISOU  247  CB  SER A  41     2535   2943   3120    -50    -26   -245       C  
ATOM    248  OG  SER A  41      16.592  14.306  48.138  1.00 25.97           O  
ANISOU  248  OG  SER A  41     2952   3352   3563    -76    -44   -250       O  
ATOM    249  N   ALA A  42      16.405  12.160  51.141  1.00 19.95           N  
ANISOU  249  N   ALA A  42     2181   2661   2738     -8    -24   -288       N  
ATOM    250  CA  ALA A  42      17.310  12.082  52.301  1.00 21.12           C  
ANISOU  250  CA  ALA A  42     2316   2839   2870     -1    -29   -309       C  
ATOM    251  C   ALA A  42      18.260  10.944  52.106  1.00 21.75           C  
ANISOU  251  C   ALA A  42     2385   2953   2926      3    -17   -293       C  
ATOM    252  O   ALA A  42      18.057  10.058  51.269  1.00 22.03           O  
ANISOU  252  O   ALA A  42     2425   2990   2955      6     -3   -269       O  
ATOM    253  CB  ALA A  42      16.475  11.871  53.558  1.00 21.48           C  
ANISOU  253  CB  ALA A  42     2364   2895   2903     28    -28   -329       C  
ATOM    254  N   TYR A  43      19.383  10.948  52.861  1.00 21.55           N  
ANISOU  254  N   TYR A  43     2343   2958   2887      2    -21   -306       N  
ATOM    255  CA  TYR A  43      20.284   9.818  52.891  1.00 22.43           C  
ANISOU  255  CA  TYR A  43     2444   3106   2972     12     -9   -294       C  
ATOM    256  C   TYR A  43      19.881   8.777  53.946  1.00 21.99           C  
ANISOU  256  C   TYR A  43     2388   3075   2892     45      3   -299       C  
ATOM    257  O   TYR A  43      19.741   9.144  55.112  1.00 22.64           O  
ANISOU  257  O   TYR A  43     2466   3167   2970     56     -4   -323       O  
ATOM    258  CB  TYR A  43      21.727  10.323  53.154  1.00 24.25           C  
ANISOU  258  CB  TYR A  43     2655   3361   3198     -6    -20   -304       C  
ATOM    259  CG  TYR A  43      22.768   9.234  53.041  1.00 27.57           C  
ANISOU  259  CG  TYR A  43     3062   3823   3590      4     -8   -289       C  
ATOM    260  CD1 TYR A  43      23.104   8.687  51.810  1.00 29.57           C  
ANISOU  260  CD1 TYR A  43     3316   4079   3840     -2      1   -263       C  
ATOM    261  CD2 TYR A  43      23.451   8.780  54.160  1.00 30.46           C  
ANISOU  261  CD2 TYR A  43     3415   4227   3932     21     -5   -303       C  
ATOM    262  CE1 TYR A  43      24.047   7.667  51.705  1.00 31.29           C  
ANISOU  262  CE1 TYR A  43     3524   4335   4031     11     12   -251       C  
ATOM    263  CE2 TYR A  43      24.399   7.767  54.066  1.00 32.20           C  
ANISOU  263  CE2 TYR A  43     3624   4485   4125     33      6   -290       C  
ATOM    264  CZ  TYR A  43      24.700   7.218  52.835  1.00 32.89           C  
ANISOU  264  CZ  TYR A  43     3714   4573   4210     28     14   -264       C  
ATOM    265  OH  TYR A  43      25.656   6.227  52.735  1.00 36.81           O  
ANISOU  265  OH  TYR A  43     4200   5108   4678     44     24   -252       O  
ATOM    266  N   ASP A  44      19.720   7.473  53.576  1.00 21.21           N  
ANISOU  266  N   ASP A  44     2295   2986   2777     61     19   -278       N  
ATOM    267  CA  ASP A  44      19.380   6.359  54.450  1.00 21.76           C  
ANISOU  267  CA  ASP A  44     2366   3078   2824     90     30   -276       C  
ATOM    268  C   ASP A  44      20.719   5.827  54.960  1.00 24.67           C  
ANISOU  268  C   ASP A  44     2718   3487   3169     98     33   -279       C  
ATOM    269  O   ASP A  44      21.494   5.232  54.192  1.00 25.40           O  
ANISOU  269  O   ASP A  44     2808   3591   3252     96     39   -262       O  
ATOM    270  CB  ASP A  44      18.592   5.285  53.662  1.00 22.63           C  
ANISOU  270  CB  ASP A  44     2492   3173   2932     99     43   -251       C  
ATOM    271  CG  ASP A  44      18.159   4.102  54.460  1.00 28.22           C  
ANISOU  271  CG  ASP A  44     3204   3898   3620    126     54   -244       C  
ATOM    272  OD1 ASP A  44      18.688   3.910  55.572  1.00 28.49           O  
ANISOU  272  OD1 ASP A  44     3225   3963   3637    141     55   -255       O  
ATOM    273  OD2 ASP A  44      17.298   3.367  53.990  1.00 27.57           O  
ANISOU  273  OD2 ASP A  44     3136   3800   3540    132     62   -226       O  
ATOM    274  N   ASN A  45      21.000   6.067  56.241  1.00 24.86           N  
ANISOU  274  N   ASN A  45     2729   3535   3181    110     29   -300       N  
ATOM    275  CA  ASN A  45      22.285   5.650  56.841  1.00 28.12           C  
ANISOU  275  CA  ASN A  45     3124   3991   3570    118     31   -304       C  
ATOM    276  C   ASN A  45      22.357   4.131  57.087  1.00 32.39           C  
ANISOU  276  C   ASN A  45     3667   4555   4085    146     47   -286       C  
ATOM    277  O   ASN A  45      23.465   3.627  57.364  1.00 34.62           O  
ANISOU  277  O   ASN A  45     3937   4872   4345    155     51   -284       O  
ATOM    278  CB  ASN A  45      22.525   6.439  58.140  1.00 28.45           C  
ANISOU  278  CB  ASN A  45     3151   4051   3607    121     19   -335       C  
ATOM    279  CG  ASN A  45      22.906   7.878  57.875  1.00 32.03           C  
ANISOU  279  CG  ASN A  45     3600   4487   4083     91      1   -353       C  
ATOM    280  OD1 ASN A  45      24.082   8.186  57.662  1.00 33.00           O  
ANISOU  280  OD1 ASN A  45     3708   4628   4202     73     -6   -354       O  
ATOM    281  ND2 ASN A  45      21.987   8.792  57.871  1.00 31.59           N  
ANISOU  281  ND2 ASN A  45     3555   4397   4051     83    -10   -366       N  
ATOM    282  N   VAL A  46      21.238   3.386  56.990  1.00 32.68           N  
ANISOU  282  N   VAL A  46     3721   4573   4123    160     56   -271       N  
ATOM    283  CA  VAL A  46      21.290   1.919  57.089  1.00 33.47           C  
ANISOU  283  CA  VAL A  46     3827   4688   4202    185     70   -251       C  
ATOM    284  C   VAL A  46      21.599   1.293  55.722  1.00 35.71           C  
ANISOU  284  C   VAL A  46     4123   4958   4488    178     75   -230       C  
ATOM    285  O   VAL A  46      22.548   0.502  55.605  1.00 36.41           O  
ANISOU  285  O   VAL A  46     4207   5071   4557    191     81   -221       O  
ATOM    286  CB  VAL A  46      19.997   1.335  57.706  1.00 33.65           C  
ANISOU  286  CB  VAL A  46     3860   4701   4224    202     76   -243       C  
ATOM    287  CG1 VAL A  46      19.984  -0.186  57.633  1.00 33.91           C  
ANISOU  287  CG1 VAL A  46     3903   4740   4241    222     88   -219       C  
ATOM    288  CG2 VAL A  46      19.815   1.814  59.139  1.00 33.45           C  
ANISOU  288  CG2 VAL A  46     3819   4700   4190    214     72   -264       C  
ATOM    289  N   ASN A  47      20.811   1.627  54.683  1.00 35.22           N  
ANISOU  289  N   ASN A  47     4075   4859   4448    162     73   -222       N  
ATOM    290  CA  ASN A  47      21.011   1.050  53.341  1.00 34.88           C  
ANISOU  290  CA  ASN A  47     4043   4803   4407    157     77   -203       C  
ATOM    291  C   ASN A  47      22.002   1.816  52.458  1.00 34.61           C  
ANISOU  291  C   ASN A  47     3998   4775   4378    136     71   -205       C  
ATOM    292  O   ASN A  47      22.292   1.355  51.345  1.00 35.94           O  
ANISOU  292  O   ASN A  47     4172   4939   4544    135     74   -190       O  
ATOM    293  CB  ASN A  47      19.671   0.899  52.622  1.00 36.22           C  
ANISOU  293  CB  ASN A  47     4233   4934   4595    151     79   -192       C  
ATOM    294  CG  ASN A  47      18.657   0.010  53.308  1.00 41.13           C  
ANISOU  294  CG  ASN A  47     4867   5550   5211    169     85   -183       C  
ATOM    295  OD1 ASN A  47      17.451   0.236  53.190  1.00 43.15           O  
ANISOU  295  OD1 ASN A  47     5132   5781   5482    163     84   -180       O  
ATOM    296  ND2 ASN A  47      19.073  -1.042  54.030  1.00 43.12           N  
ANISOU  296  ND2 ASN A  47     5117   5825   5441    193     92   -177       N  
ATOM    297  N   LYS A  48      22.521   2.957  52.928  1.00 33.06           N  
ANISOU  297  N   LYS A  48     3785   4589   4188    120     61   -223       N  
ATOM    298  CA  LYS A  48      23.595   3.704  52.267  1.00 33.35           C  
ANISOU  298  CA  LYS A  48     3807   4637   4227     98     53   -223       C  
ATOM    299  C   LYS A  48      23.256   4.219  50.873  1.00 33.82           C  
ANISOU  299  C   LYS A  48     3874   4668   4308     75     50   -210       C  
ATOM    300  O   LYS A  48      24.115   4.287  49.992  1.00 34.97           O  
ANISOU  300  O   LYS A  48     4010   4828   4449     64     49   -199       O  
ATOM    301  CB  LYS A  48      24.915   2.877  52.225  1.00 34.93           C  
ANISOU  301  CB  LYS A  48     3994   4880   4398    112     60   -215       C  
ATOM    302  CG  LYS A  48      25.309   2.232  53.553  1.00 41.07           C  
ANISOU  302  CG  LYS A  48     4764   5690   5151    138     65   -225       C  
ATOM    303  CD  LYS A  48      25.561   3.274  54.627  1.00 45.46           C  
ANISOU  303  CD  LYS A  48     5303   6258   5712    126     54   -248       C  
ATOM    304  CE  LYS A  48      26.221   2.715  55.861  1.00 49.51           C  
ANISOU  304  CE  LYS A  48     5802   6813   6197    150     59   -258       C  
ATOM    305  NZ  LYS A  48      26.355   3.761  56.917  1.00 52.07           N  
ANISOU  305  NZ  LYS A  48     6111   7147   6526    140     47   -284       N  
ATOM    306  N   VAL A  49      21.990   4.595  50.670  1.00 31.88           N  
ANISOU  306  N   VAL A  49     3644   4385   4084     69     48   -210       N  
ATOM    307  CA  VAL A  49      21.486   5.204  49.431  1.00 29.96           C  
ANISOU  307  CA  VAL A  49     3408   4111   3864     47     44   -199       C  
ATOM    308  C   VAL A  49      20.610   6.378  49.799  1.00 25.89           C  
ANISOU  308  C   VAL A  49     2897   3566   3374     33     34   -213       C  
ATOM    309  O   VAL A  49      20.091   6.440  50.937  1.00 24.02           O  
ANISOU  309  O   VAL A  49     2662   3329   3135     45     33   -230       O  
ATOM    310  CB  VAL A  49      20.670   4.177  48.591  1.00 33.22           C  
ANISOU  310  CB  VAL A  49     3840   4508   4275     60     55   -181       C  
ATOM    311  CG1 VAL A  49      21.564   3.050  48.088  1.00 35.48           C  
ANISOU  311  CG1 VAL A  49     4124   4821   4536     76     63   -168       C  
ATOM    312  CG2 VAL A  49      19.500   3.605  49.404  1.00 33.02           C  
ANISOU  312  CG2 VAL A  49     3829   4469   4249     78     60   -185       C  
ATOM    313  N   ARG A  50      20.417   7.306  48.879  1.00 23.88           N  
ANISOU  313  N   ARG A  50     2644   3287   3142      9     27   -207       N  
ATOM    314  CA  ARG A  50      19.383   8.305  49.020  1.00 23.15           C  
ANISOU  314  CA  ARG A  50     2561   3160   3075     -1     19   -217       C  
ATOM    315  C   ARG A  50      18.018   7.702  48.705  1.00 20.43           C  
ANISOU  315  C   ARG A  50     2235   2794   2733     12     28   -208       C  
ATOM    316  O   ARG A  50      17.922   6.800  47.869  1.00 21.27           O  
ANISOU  316  O   ARG A  50     2347   2903   2831     18     38   -189       O  
ATOM    317  CB  ARG A  50      19.655   9.554  48.187  1.00 23.33           C  
ANISOU  317  CB  ARG A  50     2579   3163   3122    -32      6   -213       C  
ATOM    318  CG  ARG A  50      20.882  10.362  48.724  1.00 25.03           C  
ANISOU  318  CG  ARG A  50     2776   3396   3338    -50     -7   -226       C  
ATOM    319  CD  ARG A  50      20.987  11.748  48.079  1.00 28.13           C  
ANISOU  319  CD  ARG A  50     3167   3761   3760    -83    -23   -223       C  
ATOM    320  NE  ARG A  50      19.944  12.718  48.424  1.00 27.20           N  
ANISOU  320  NE  ARG A  50     3064   3604   3667    -86    -34   -238       N  
ATOM    321  CZ  ARG A  50      19.899  13.414  49.558  1.00 26.52           C  
ANISOU  321  CZ  ARG A  50     2978   3512   3587    -84    -47   -266       C  
ATOM    322  NH1 ARG A  50      20.841  13.255  50.481  1.00 29.65           N  
ANISOU  322  NH1 ARG A  50     3360   3939   3966    -81    -50   -282       N  
ATOM    323  NH2 ARG A  50      18.915  14.282  49.777  1.00 26.17           N  
ANISOU  323  NH2 ARG A  50     2948   3432   3564    -84    -57   -280       N  
ATOM    324  N   VAL A  51      17.011   8.190  49.414  1.00 18.79           N  
ANISOU  324  N   VAL A  51     2035   2569   2536     18     24   -221       N  
ATOM    325  CA  VAL A  51      15.617   7.719  49.385  1.00 17.09           C  
ANISOU  325  CA  VAL A  51     1834   2337   2322     32     31   -215       C  
ATOM    326  C   VAL A  51      14.703   8.920  49.258  1.00 17.72           C  
ANISOU  326  C   VAL A  51     1921   2386   2426     22     22   -223       C  
ATOM    327  O   VAL A  51      15.020  10.071  49.481  1.00 18.77           O  
ANISOU  327  O   VAL A  51     2049   2509   2574      9      8   -238       O  
ATOM    328  CB  VAL A  51      15.285   6.864  50.625  1.00 18.62           C  
ANISOU  328  CB  VAL A  51     2028   2551   2496     57     38   -223       C  
ATOM    329  CG1 VAL A  51      16.082   5.586  50.686  1.00 21.04           C  
ANISOU  329  CG1 VAL A  51     2331   2885   2779     70     47   -212       C  
ATOM    330  CG2 VAL A  51      15.430   7.687  51.908  1.00 17.67           C  
ANISOU  330  CG2 VAL A  51     1898   2440   2375     63     27   -249       C  
ATOM    331  N   ALA A  52      13.447   8.652  48.855  1.00 16.16           N  
ANISOU  331  N   ALA A  52     1735   2172   2233     28     28   -213       N  
ATOM    332  CA  ALA A  52      12.397   9.627  48.802  1.00 16.74           C  
ANISOU  332  CA  ALA A  52     1817   2219   2325     25     21   -219       C  
ATOM    333  C   ALA A  52      11.528   9.500  50.073  1.00 17.33           C  
ANISOU  333  C   ALA A  52     1892   2303   2389     48     21   -234       C  
ATOM    334  O   ALA A  52      11.274   8.370  50.516  1.00 17.63           O  
ANISOU  334  O   ALA A  52     1930   2360   2408     64     31   -226       O  
ATOM    335  CB  ALA A  52      11.518   9.371  47.541  1.00 16.58           C  
ANISOU  335  CB  ALA A  52     1807   2180   2313     19     28   -196       C  
ATOM    336  N   ILE A  53      11.091  10.622  50.619  1.00 16.89           N  
ANISOU  336  N   ILE A  53     1838   2234   2345     50      9   -254       N  
ATOM    337  CA  ILE A  53      10.254  10.629  51.803  1.00 15.24           C  
ANISOU  337  CA  ILE A  53     1628   2037   2125     74      8   -269       C  
ATOM    338  C   ILE A  53       9.118  11.580  51.640  1.00 17.35           C  
ANISOU  338  C   ILE A  53     1904   2280   2408     77      1   -275       C  
ATOM    339  O   ILE A  53       9.309  12.795  51.423  1.00 19.32           O  
ANISOU  339  O   ILE A  53     2158   2506   2677     66    -13   -289       O  
ATOM    340  CB  ILE A  53      11.077  10.974  53.087  1.00 15.87           C  
ANISOU  340  CB  ILE A  53     1696   2138   2196     83     -1   -296       C  
ATOM    341  CG1 ILE A  53      12.308  10.127  53.202  1.00 16.25           C  
ANISOU  341  CG1 ILE A  53     1735   2211   2229     80      5   -290       C  
ATOM    342  CG2 ILE A  53      10.118  10.827  54.266  1.00 16.88           C  
ANISOU  342  CG2 ILE A  53     1821   2284   2308    112      0   -309       C  
ATOM    343  CD1 ILE A  53      13.148  10.289  54.559  1.00 18.97           C  
ANISOU  343  CD1 ILE A  53     2065   2584   2559     91     -2   -316       C  
ATOM    344  N   LYS A  54       7.876  11.101  51.786  1.00 16.10           N  
ANISOU  344  N   LYS A  54     1749   2128   2240     93      9   -266       N  
ATOM    345  CA  LYS A  54       6.683  11.906  51.754  1.00 16.64           C  
ANISOU  345  CA  LYS A  54     1825   2181   2317    102      4   -271       C  
ATOM    346  C   LYS A  54       6.135  12.115  53.147  1.00 17.83           C  
ANISOU  346  C   LYS A  54     1969   2353   2452    130     -1   -293       C  
ATOM    347  O   LYS A  54       5.900  11.132  53.844  1.00 18.33           O  
ANISOU  347  O   LYS A  54     2024   2447   2493    145      9   -286       O  
ATOM    348  CB  LYS A  54       5.522  11.190  50.946  1.00 19.40           C  
ANISOU  348  CB  LYS A  54     2180   2528   2663    102     17   -243       C  
ATOM    349  CG  LYS A  54       5.763  11.012  49.512  1.00 24.63           C  
ANISOU  349  CG  LYS A  54     2849   3170   3339     80     22   -222       C  
ATOM    350  CD  LYS A  54       4.503  10.437  48.820  1.00 24.86           C  
ANISOU  350  CD  LYS A  54     2884   3198   3365     81     32   -199       C  
ATOM    351  CE  LYS A  54       3.783   9.201  49.409  1.00 29.28           C  
ANISOU  351  CE  LYS A  54     3439   3784   3902     95     43   -187       C  
ATOM    352  NZ  LYS A  54       2.643   8.740  48.489  1.00 26.93           N  
ANISOU  352  NZ  LYS A  54     3148   3480   3605     89     50   -163       N  
ATOM    353  N   LYS A  55       5.932  13.364  53.554  1.00 17.85           N  
ANISOU  353  N   LYS A  55     1975   2341   2466    138    -16   -318       N  
ATOM    354  CA  LYS A  55       5.227  13.664  54.788  1.00 17.27           C  
ANISOU  354  CA  LYS A  55     1896   2289   2377    169    -22   -340       C  
ATOM    355  C   LYS A  55       3.748  13.717  54.531  1.00 18.58           C  
ANISOU  355  C   LYS A  55     2066   2454   2539    183    -17   -328       C  
ATOM    356  O   LYS A  55       3.273  14.448  53.639  1.00 19.53           O  
ANISOU  356  O   LYS A  55     2199   2544   2678    175    -21   -324       O  
ATOM    357  CB  LYS A  55       5.683  15.023  55.312  1.00 19.40           C  
ANISOU  357  CB  LYS A  55     2170   2541   2660    173    -43   -376       C  
ATOM    358  CG  LYS A  55       5.065  15.355  56.672  1.00 21.00           C  
ANISOU  358  CG  LYS A  55     2365   2770   2844    208    -51   -403       C  
ATOM    359  CD  LYS A  55       5.570  16.724  57.188  1.00 23.23           C  
ANISOU  359  CD  LYS A  55     2654   3031   3141    212    -75   -443       C  
ATOM    360  CE  LYS A  55       4.887  17.097  58.458  1.00 26.82           C  
ANISOU  360  CE  LYS A  55     3103   3512   3576    251    -84   -471       C  
ATOM    361  NZ  LYS A  55       5.333  18.441  58.941  1.00 28.73           N  
ANISOU  361  NZ  LYS A  55     3353   3730   3833    256   -110   -512       N  
ATOM    362  N   ILE A  56       2.949  12.976  55.269  1.00 17.42           N  
ANISOU  362  N   ILE A  56     1909   2342   2367    205     -8   -321       N  
ATOM    363  CA  ILE A  56       1.531  12.849  55.139  1.00 18.35           C  
ANISOU  363  CA  ILE A  56     2027   2470   2476    219     -2   -306       C  
ATOM    364  C   ILE A  56       0.787  13.201  56.430  1.00 21.32           C  
ANISOU  364  C   ILE A  56     2392   2878   2830    255     -8   -326       C  
ATOM    365  O   ILE A  56       1.032  12.550  57.450  1.00 21.81           O  
ANISOU  365  O   ILE A  56     2440   2976   2871    268     -4   -330       O  
ATOM    366  CB  ILE A  56       1.146  11.396  54.731  1.00 21.26           C  
ANISOU  366  CB  ILE A  56     2391   2856   2831    209     16   -270       C  
ATOM    367  CG1 ILE A  56       1.908  10.898  53.515  1.00 24.95           C  
ANISOU  367  CG1 ILE A  56     2867   3298   3315    178     22   -251       C  
ATOM    368  CG2 ILE A  56      -0.351  11.237  54.512  1.00 22.05           C  
ANISOU  368  CG2 ILE A  56     2489   2967   2922    219     22   -251       C  
ATOM    369  CD1 ILE A  56       1.828  11.660  52.331  1.00 30.47           C  
ANISOU  369  CD1 ILE A  56     3579   3961   4038    161     18   -248       C  
ATOM    370  N   SER A  57      -0.128  14.156  56.385  1.00 21.80           N  
ANISOU  370  N   SER A  57     2459   2929   2895    272    -16   -338       N  
ATOM    371  CA  SER A  57      -0.840  14.612  57.571  1.00 21.19           C  
ANISOU  371  CA  SER A  57     2372   2883   2796    310    -24   -361       C  
ATOM    372  C   SER A  57      -2.316  14.530  57.223  1.00 22.32           C  
ANISOU  372  C   SER A  57     2513   3039   2929    323    -17   -340       C  
ATOM    373  O   SER A  57      -2.927  15.538  56.846  1.00 24.24           O  
ANISOU  373  O   SER A  57     2767   3261   3182    333    -26   -351       O  
ATOM    374  CB  SER A  57      -0.459  16.061  57.910  1.00 22.24           C  
ANISOU  374  CB  SER A  57     2516   2990   2944    322    -46   -402       C  
ATOM    375  OG  SER A  57       0.939  16.210  57.976  1.00 27.43           O  
ANISOU  375  OG  SER A  57     3176   3630   3616    303    -53   -417       O  
ATOM    376  N   PRO A  58      -2.918  13.334  57.313  1.00 20.73           N  
ANISOU  376  N   PRO A  58     2298   2871   2707    321     -1   -309       N  
ATOM    377  CA  PRO A  58      -4.284  13.103  56.847  1.00 21.08           C  
ANISOU  377  CA  PRO A  58     2339   2929   2741    326      7   -283       C  
ATOM    378  C   PRO A  58      -5.373  13.079  57.905  1.00 21.95           C  
ANISOU  378  C   PRO A  58     2431   3090   2819    363      7   -285       C  
ATOM    379  O   PRO A  58      -6.512  12.872  57.542  1.00 21.55           O  
ANISOU  379  O   PRO A  58     2375   3055   2758    366     14   -262       O  
ATOM    380  CB  PRO A  58      -4.156  11.693  56.251  1.00 21.62           C  
ANISOU  380  CB  PRO A  58     2405   3001   2809    297     23   -246       C  
ATOM    381  CG  PRO A  58      -3.284  11.016  57.247  1.00 21.31           C  
ANISOU  381  CG  PRO A  58     2354   2986   2756    301     25   -251       C  
ATOM    382  CD  PRO A  58      -2.319  12.059  57.773  1.00 21.01           C  
ANISOU  382  CD  PRO A  58     2322   2933   2728    311     10   -292       C  
ATOM    383  N   PHE A  59      -5.046  13.252  59.192  1.00 21.75           N  
ANISOU  383  N   PHE A  59     2393   3095   2776    389      0   -310       N  
ATOM    384  CA  PHE A  59      -5.933  12.779  60.253  1.00 23.12           C  
ANISOU  384  CA  PHE A  59     2542   3329   2913    419      5   -301       C  
ATOM    385  C   PHE A  59      -7.109  13.687  60.516  1.00 26.06           C  
ANISOU  385  C   PHE A  59     2911   3720   3271    454     -3   -314       C  
ATOM    386  O   PHE A  59      -8.051  13.236  61.176  1.00 26.95           O  
ANISOU  386  O   PHE A  59     3001   3886   3352    476      3   -298       O  
ATOM    387  CB  PHE A  59      -5.139  12.494  61.527  1.00 22.14           C  
ANISOU  387  CB  PHE A  59     2403   3237   2772    435      2   -318       C  
ATOM    388  CG  PHE A  59      -4.121  11.399  61.318  1.00 21.08           C  
ANISOU  388  CG  PHE A  59     2270   3093   2646    403     12   -299       C  
ATOM    389  CD1 PHE A  59      -4.505  10.156  60.845  1.00 21.26           C  
ANISOU  389  CD1 PHE A  59     2288   3126   2664    381     27   -255       C  
ATOM    390  CD2 PHE A  59      -2.786  11.617  61.564  1.00 21.33           C  
ANISOU  390  CD2 PHE A  59     2308   3106   2690    395      5   -323       C  
ATOM    391  CE1 PHE A  59      -3.564   9.157  60.618  1.00 20.93           C  
ANISOU  391  CE1 PHE A  59     2249   3073   2631    354     35   -238       C  
ATOM    392  CE2 PHE A  59      -1.847  10.613  61.324  1.00 22.35           C  
ANISOU  392  CE2 PHE A  59     2438   3228   2826    369     15   -304       C  
ATOM    393  CZ  PHE A  59      -2.243   9.398  60.854  1.00 21.08           C  
ANISOU  393  CZ  PHE A  59     2274   3075   2660    350     29   -263       C  
ATOM    394  N   GLU A  60      -7.099  14.913  60.001  1.00 27.30           N  
ANISOU  394  N   GLU A  60     3087   3837   3449    461    -15   -340       N  
ATOM    395  CA  GLU A  60      -8.240  15.819  60.148  1.00 29.09           C  
ANISOU  395  CA  GLU A  60     3313   4077   3662    496    -23   -353       C  
ATOM    396  C   GLU A  60      -9.421  15.502  59.216  1.00 29.43           C  
ANISOU  396  C   GLU A  60     3355   4125   3702    487    -12   -316       C  
ATOM    397  O   GLU A  60     -10.513  16.081  59.396  1.00 28.50           O  
ANISOU  397  O   GLU A  60     3231   4031   3566    519    -15   -321       O  
ATOM    398  CB  GLU A  60      -7.788  17.266  59.907  1.00 32.63           C  
ANISOU  398  CB  GLU A  60     3786   4476   4136    506    -43   -393       C  
ATOM    399  CG  GLU A  60      -6.796  17.782  60.933  1.00 42.34           C  
ANISOU  399  CG  GLU A  60     5017   5704   5366    522    -59   -435       C  
ATOM    400  CD  GLU A  60      -6.963  19.264  61.239  1.00 56.40           C  
ANISOU  400  CD  GLU A  60     6813   7463   7154    556    -82   -480       C  
ATOM    401  OE1 GLU A  60      -6.907  20.078  60.285  1.00 58.94           O  
ANISOU  401  OE1 GLU A  60     7159   7730   7506    542    -90   -485       O  
ATOM    402  OE2 GLU A  60      -7.151  19.612  62.431  1.00 60.43           O  
ANISOU  402  OE2 GLU A  60     7311   8011   7639    597    -93   -510       O  
ATOM    403  N   HIS A  61      -9.263  14.601  58.221  1.00 30.57           N  
ANISOU  403  N   HIS A  61     3503   4250   3861    445      2   -281       N  
ATOM    404  CA  HIS A  61     -10.313  14.325  57.238  1.00 30.93           C  
ANISOU  404  CA  HIS A  61     3549   4297   3906    432     12   -248       C  
ATOM    405  C   HIS A  61     -10.416  12.873  56.888  1.00 29.88           C  
ANISOU  405  C   HIS A  61     3405   4180   3768    400     28   -207       C  
ATOM    406  O   HIS A  61      -9.387  12.263  56.570  1.00 28.15           O  
ANISOU  406  O   HIS A  61     3195   3935   3566    370     32   -201       O  
ATOM    407  CB  HIS A  61     -10.006  15.121  55.954  1.00 34.41           C  
ANISOU  407  CB  HIS A  61     4016   4676   4382    412      7   -255       C  
ATOM    408  CG  HIS A  61     -10.203  16.588  56.163  1.00 41.51           C  
ANISOU  408  CG  HIS A  61     4927   5558   5287    445     -9   -291       C  
ATOM    409  ND1 HIS A  61      -9.130  17.461  56.237  1.00 44.78           N  
ANISOU  409  ND1 HIS A  61     5360   5929   5726    444    -24   -325       N  
ATOM    410  CD2 HIS A  61     -11.348  17.279  56.353  1.00 43.53           C  
ANISOU  410  CD2 HIS A  61     5179   5835   5525    481    -14   -297       C  
ATOM    411  CE1 HIS A  61      -9.660  18.658  56.447  1.00 45.51           C  
ANISOU  411  CE1 HIS A  61     5461   6013   5818    478    -38   -351       C  
ATOM    412  NE2 HIS A  61     -10.992  18.592  56.526  1.00 45.24           N  
ANISOU  412  NE2 HIS A  61     5414   6018   5757    503    -32   -336       N  
ATOM    413  N   GLN A  62     -11.633  12.310  56.924  1.00 28.81           N  
ANISOU  413  N   GLN A  62     3252   4086   3608    405     37   -177       N  
ATOM    414  CA  GLN A  62     -11.933  10.915  56.601  1.00 28.75           C  
ANISOU  414  CA  GLN A  62     3234   4096   3594    375     50   -134       C  
ATOM    415  C   GLN A  62     -11.378  10.537  55.230  1.00 27.68           C  
ANISOU  415  C   GLN A  62     3119   3908   3490    333     55   -121       C  
ATOM    416  O   GLN A  62     -10.754   9.500  55.101  1.00 26.21           O  
ANISOU  416  O   GLN A  62     2935   3714   3310    306     61   -104       O  
ATOM    417  CB  GLN A  62     -13.463  10.661  56.631  1.00 31.55           C  
ANISOU  417  CB  GLN A  62     3569   4498   3921    386     55   -106       C  
ATOM    418  CG  GLN A  62     -13.879   9.219  56.234  1.00 36.39           C  
ANISOU  418  CG  GLN A  62     4172   5126   4528    350     67    -60       C  
ATOM    419  CD  GLN A  62     -15.335   9.057  55.861  1.00 47.38           C  
ANISOU  419  CD  GLN A  62     5549   6552   5901    351     72    -30       C  
ATOM    420  OE1 GLN A  62     -15.913   9.889  55.159  1.00 51.71           O  
ANISOU  420  OE1 GLN A  62     6105   7088   6455    359     70    -37       O  
ATOM    421  NE2 GLN A  62     -15.974   7.968  56.298  1.00 50.02           N  
ANISOU  421  NE2 GLN A  62     5861   6931   6213    340     78      6       N  
ATOM    422  N   THR A  63     -11.608  11.361  54.190  1.00 27.75           N  
ANISOU  422  N   THR A  63     3144   3882   3517    328     52   -127       N  
ATOM    423  CA  THR A  63     -11.207  11.006  52.824  1.00 27.16           C  
ANISOU  423  CA  THR A  63     3086   3764   3469    291     57   -112       C  
ATOM    424  C   THR A  63      -9.684  10.877  52.710  1.00 24.89           C  
ANISOU  424  C   THR A  63     2813   3439   3205    272     54   -127       C  
ATOM    425  O   THR A  63      -9.169   9.938  52.070  1.00 23.98           O  
ANISOU  425  O   THR A  63     2704   3308   3100    241     61   -108       O  
ATOM    426  CB  THR A  63     -11.722  12.067  51.842  1.00 30.54           C  
ANISOU  426  CB  THR A  63     3527   4166   3911    295     54   -118       C  
ATOM    427  OG1 THR A  63     -11.311  13.356  52.306  1.00 35.81           O  
ANISOU  427  OG1 THR A  63     4203   4816   4587    322     41   -154       O  
ATOM    428  CG2 THR A  63     -13.221  12.048  51.724  1.00 29.95           C  
ANISOU  428  CG2 THR A  63     3438   4128   3814    308     59    -97       C  
ATOM    429  N   TYR A  64      -8.953  11.804  53.327  1.00 24.08           N  
ANISOU  429  N   TYR A  64     2716   3324   3109    291     44   -161       N  
ATOM    430  CA  TYR A  64      -7.488  11.746  53.336  1.00 23.94           C  
ANISOU  430  CA  TYR A  64     2709   3277   3110    275     40   -177       C  
ATOM    431  C   TYR A  64      -7.022  10.464  54.035  1.00 21.10           C  
ANISOU  431  C   TYR A  64     2338   2944   2736    267     47   -163       C  
ATOM    432  O   TYR A  64      -6.069   9.803  53.602  1.00 20.86           O  
ANISOU  432  O   TYR A  64     2315   2893   2718    242     51   -156       O  
ATOM    433  CB  TYR A  64      -6.868  12.946  54.087  1.00 27.03           C  
ANISOU  433  CB  TYR A  64     3106   3657   3507    299     26   -218       C  
ATOM    434  CG  TYR A  64      -7.196  14.341  53.583  1.00 31.40           C  
ANISOU  434  CG  TYR A  64     3673   4181   4077    311     15   -237       C  
ATOM    435  CD1 TYR A  64      -7.990  14.532  52.457  1.00 34.04           C  
ANISOU  435  CD1 TYR A  64     4014   4500   4420    301     20   -217       C  
ATOM    436  CD2 TYR A  64      -6.696  15.465  54.224  1.00 34.82           C  
ANISOU  436  CD2 TYR A  64     4113   4599   4517    332     -1   -274       C  
ATOM    437  CE1 TYR A  64      -8.293  15.809  51.998  1.00 36.53           C  
ANISOU  437  CE1 TYR A  64     4343   4787   4750    314     10   -233       C  
ATOM    438  CE2 TYR A  64      -6.978  16.745  53.765  1.00 37.00           C  
ANISOU  438  CE2 TYR A  64     4405   4843   4810    343    -13   -291       C  
ATOM    439  CZ  TYR A  64      -7.777  16.914  52.650  1.00 38.98           C  
ANISOU  439  CZ  TYR A  64     4662   5080   5069    335     -7   -269       C  
ATOM    440  OH  TYR A  64      -8.084  18.181  52.192  1.00 43.44           O  
ANISOU  440  OH  TYR A  64     5242   5613   5650    347    -18   -284       O  
ATOM    441  N   CYS A  65      -7.667  10.118  55.133  1.00 21.78           N  
ANISOU  441  N   CYS A  65     2405   3077   2794    290     49   -158       N  
ATOM    442  CA  CYS A  65      -7.337   8.890  55.843  1.00 21.55           C  
ANISOU  442  CA  CYS A  65     2363   3076   2749    283     56   -141       C  
ATOM    443  C   CYS A  65      -7.593   7.687  54.981  1.00 21.13           C  
ANISOU  443  C   CYS A  65     2313   3015   2700    252     66   -104       C  
ATOM    444  O   CYS A  65      -6.783   6.768  54.978  1.00 21.04           O  
ANISOU  444  O   CYS A  65     2305   2996   2693    234     70    -95       O  
ATOM    445  CB  CYS A  65      -8.134   8.804  57.139  1.00 22.28           C  
ANISOU  445  CB  CYS A  65     2432   3225   2809    315     55   -139       C  
ATOM    446  SG  CYS A  65      -7.559   9.905  58.460  1.00 24.30           S  
ANISOU  446  SG  CYS A  65     2681   3497   3055    355     42   -186       S  
ATOM    447  N   GLN A  66      -8.713   7.688  54.208  1.00 21.23           N  
ANISOU  447  N   GLN A  66     2326   3029   2712    244     69    -84       N  
ATOM    448  CA  GLN A  66      -9.050   6.545  53.380  1.00 22.08           C  
ANISOU  448  CA  GLN A  66     2436   3130   2823    213     77    -50       C  
ATOM    449  C   GLN A  66      -7.999   6.407  52.291  1.00 21.25           C  
ANISOU  449  C   GLN A  66     2352   2976   2745    187     77    -55       C  
ATOM    450  O   GLN A  66      -7.529   5.295  52.097  1.00 20.94           O  
ANISOU  450  O   GLN A  66     2317   2930   2708    167     81    -38       O  
ATOM    451  CB  GLN A  66     -10.427   6.705  52.744  1.00 24.50           C  
ANISOU  451  CB  GLN A  66     2738   3448   3123    211     79    -31       C  
ATOM    452  CG  GLN A  66     -11.558   6.616  53.721  1.00 28.79           C  
ANISOU  452  CG  GLN A  66     3257   4046   3636    233     80    -18       C  
ATOM    453  CD  GLN A  66     -12.893   6.935  53.095  1.00 36.73           C  
ANISOU  453  CD  GLN A  66     4256   5066   4633    234     82     -2       C  
ATOM    454  OE1 GLN A  66     -13.011   7.613  52.065  1.00 36.20           O  
ANISOU  454  OE1 GLN A  66     4203   4969   4583    229     81    -10       O  
ATOM    455  NE2 GLN A  66     -13.948   6.452  53.737  1.00 40.05           N  
ANISOU  455  NE2 GLN A  66     4654   5537   5026    242     85     22       N  
ATOM    456  N   ARG A  67      -7.611   7.533  51.605  1.00 19.51           N  
ANISOU  456  N   ARG A  67     2145   2723   2545    189     72    -77       N  
ATOM    457  CA  ARG A  67      -6.664   7.362  50.492  1.00 18.37           C  
ANISOU  457  CA  ARG A  67     2018   2538   2424    163     73    -77       C  
ATOM    458  C   ARG A  67      -5.333   6.897  51.035  1.00 18.78           C  
ANISOU  458  C   ARG A  67     2072   2585   2479    160     72    -88       C  
ATOM    459  O   ARG A  67      -4.645   6.101  50.388  1.00 18.44           O  
ANISOU  459  O   ARG A  67     2038   2524   2444    139     76    -77       O  
ATOM    460  CB  ARG A  67      -6.441   8.639  49.693  1.00 19.39           C  
ANISOU  460  CB  ARG A  67     2159   2635   2574    163     68    -95       C  
ATOM    461  CG  ARG A  67      -7.685   9.271  49.032  1.00 21.06           C  
ANISOU  461  CG  ARG A  67     2370   2847   2785    168     68    -87       C  
ATOM    462  CD  ARG A  67      -8.452   8.429  48.134  1.00 21.81           C  
ANISOU  462  CD  ARG A  67     2464   2946   2877    148     76    -57       C  
ATOM    463  NE  ARG A  67      -9.443   9.248  47.429  1.00 23.25           N  
ANISOU  463  NE  ARG A  67     2647   3126   3062    154     76    -54       N  
ATOM    464  CZ  ARG A  67     -10.277   8.768  46.495  1.00 24.75           C  
ANISOU  464  CZ  ARG A  67     2836   3319   3249    138     82    -30       C  
ATOM    465  NH1 ARG A  67     -10.215   7.486  46.125  1.00 20.56           N  
ANISOU  465  NH1 ARG A  67     2305   2790   2716    115     86     -9       N  
ATOM    466  NH2 ARG A  67     -11.150   9.572  45.903  1.00 26.28           N  
ANISOU  466  NH2 ARG A  67     3029   3513   3444    146     82    -27       N  
ATOM    467  N   THR A  68      -4.928   7.386  52.221  1.00 18.69           N  
ANISOU  467  N   THR A  68     2053   2590   2458    183     67   -110       N  
ATOM    468  CA  THR A  68      -3.607   7.080  52.780  1.00 18.01           C  
ANISOU  468  CA  THR A  68     1968   2502   2374    182     66   -123       C  
ATOM    469  C   THR A  68      -3.591   5.642  53.192  1.00 17.48           C  
ANISOU  469  C   THR A  68     1894   2456   2292    175     73    -99       C  
ATOM    470  O   THR A  68      -2.618   4.946  52.922  1.00 17.13           O  
ANISOU  470  O   THR A  68     1857   2397   2254    161     75    -95       O  
ATOM    471  CB  THR A  68      -3.351   8.004  54.010  1.00 18.73           C  
ANISOU  471  CB  THR A  68     2050   2611   2456    210     57   -154       C  
ATOM    472  OG1 THR A  68      -3.245   9.339  53.561  1.00 20.53           O  
ANISOU  472  OG1 THR A  68     2287   2811   2702    213     48   -177       O  
ATOM    473  CG2 THR A  68      -2.027   7.660  54.744  1.00 18.20           C  
ANISOU  473  CG2 THR A  68     1980   2549   2387    211     56   -167       C  
ATOM    474  N   LEU A  69      -4.619   5.175  53.878  1.00 17.52           N  
ANISOU  474  N   LEU A  69     1885   2495   2277    186     76    -82       N  
ATOM    475  CA  LEU A  69      -4.665   3.803  54.347  1.00 17.48           C  
ANISOU  475  CA  LEU A  69     1873   2510   2258    179     81    -56       C  
ATOM    476  C   LEU A  69      -4.705   2.848  53.180  1.00 18.54           C  
ANISOU  476  C   LEU A  69     2022   2618   2404    150     85    -31       C  
ATOM    477  O   LEU A  69      -4.042   1.858  53.216  1.00 16.96           O  
ANISOU  477  O   LEU A  69     1827   2412   2204    140     87    -21       O  
ATOM    478  CB  LEU A  69      -5.883   3.589  55.307  1.00 18.14           C  
ANISOU  478  CB  LEU A  69     1936   2641   2316    196     83    -39       C  
ATOM    479  CG  LEU A  69      -6.096   2.184  55.844  1.00 21.52           C  
ANISOU  479  CG  LEU A  69     2355   3092   2730    188     88     -6       C  
ATOM    480  CD1 LEU A  69      -4.928   1.700  56.617  1.00 23.21           C  
ANISOU  480  CD1 LEU A  69     2568   3311   2940    195     88    -14       C  
ATOM    481  CD2 LEU A  69      -7.379   2.116  56.690  1.00 24.50           C  
ANISOU  481  CD2 LEU A  69     2709   3519   3082    203     89     12       C  
ATOM    482  N   ARG A  70      -5.524   3.130  52.132  1.00 18.61           N  
ANISOU  482  N   ARG A  70     2037   2612   2422    138     86    -23       N  
ATOM    483  CA  ARG A  70      -5.561   2.222  50.985  1.00 18.95           C  
ANISOU  483  CA  ARG A  70     2094   2631   2476    111     88     -2       C  
ATOM    484  C   ARG A  70      -4.207   2.101  50.340  1.00 16.23           C  
ANISOU  484  C   ARG A  70     1765   2254   2148    101     87    -15       C  
ATOM    485  O   ARG A  70      -3.816   0.993  50.030  1.00 16.92           O  
ANISOU  485  O   ARG A  70     1861   2331   2236     87     89     -1       O  
ATOM    486  CB  ARG A  70      -6.536   2.639  49.864  1.00 21.75           C  
ANISOU  486  CB  ARG A  70     2452   2974   2838     99     88      6       C  
ATOM    487  CG  ARG A  70      -7.989   2.559  50.242  1.00 25.38           C  
ANISOU  487  CG  ARG A  70     2897   3466   3281    103     89     26       C  
ATOM    488  CD  ARG A  70      -8.858   2.581  48.982  1.00 28.11           C  
ANISOU  488  CD  ARG A  70     3248   3799   3634     85     90     40       C  
ATOM    489  NE  ARG A  70     -10.223   2.849  49.410  1.00 28.22           N  
ANISOU  489  NE  ARG A  70     3244   3848   3630     95     91     53       N  
ATOM    490  CZ  ARG A  70     -10.859   4.015  49.377  1.00 31.42           C  
ANISOU  490  CZ  ARG A  70     3643   4263   4032    113     91     41       C  
ATOM    491  NH1 ARG A  70     -12.099   4.109  49.834  1.00 32.02           N  
ANISOU  491  NH1 ARG A  70     3701   4378   4087    124     92     56       N  
ATOM    492  NH2 ARG A  70     -10.272   5.094  48.865  1.00 29.20           N  
ANISOU  492  NH2 ARG A  70     3373   3955   3767    121     89     16       N  
ATOM    493  N   GLU A  71      -3.512   3.231  50.130  1.00 15.76           N  
ANISOU  493  N   GLU A  71     1709   2179   2100    107     84    -41       N  
ATOM    494  CA AGLU A  71      -2.172   3.149  49.480  0.50 15.26           C  
ANISOU  494  CA AGLU A  71     1658   2089   2051     97     83    -52       C  
ATOM    495  CA BGLU A  71      -2.210   3.172  49.495  0.50 15.61           C  
ANISOU  495  CA BGLU A  71     1702   2134   2095     97     83    -52       C  
ATOM    496  C   GLU A  71      -1.209   2.372  50.316  1.00 15.35           C  
ANISOU  496  C   GLU A  71     1668   2112   2053    103     84    -54       C  
ATOM    497  O   GLU A  71      -0.458   1.562  49.825  1.00 14.77           O  
ANISOU  497  O   GLU A  71     1604   2025   1983     93     86    -47       O  
ATOM    498  CB AGLU A  71      -1.484   4.506  49.121  0.50 16.14           C  
ANISOU  498  CB AGLU A  71     1772   2182   2178    100     79    -77       C  
ATOM    499  CB BGLU A  71      -1.719   4.589  49.247  0.50 17.87           C  
ANISOU  499  CB BGLU A  71     1990   2405   2395    102     79    -77       C  
ATOM    500  CG AGLU A  71      -0.018   4.336  48.678  0.50 16.91           C  
ANISOU  500  CG AGLU A  71     1878   2262   2285     91     78    -86       C  
ATOM    501  CG BGLU A  71      -0.338   4.657  48.640  0.50 20.02           C  
ANISOU  501  CG BGLU A  71     2271   2656   2680     92     77    -87       C  
ATOM    502  CD AGLU A  71       0.650   5.572  48.132  0.50 20.81           C  
ANISOU  502  CD AGLU A  71     2375   2736   2796     87     73   -104       C  
ATOM    503  CD BGLU A  71      -0.106   5.916  47.833  0.50 19.52           C  
ANISOU  503  CD BGLU A  71     2212   2569   2636     86     73   -100       C  
ATOM    504  OE1AGLU A  71       0.960   5.563  46.915  0.50 16.61           O  
ANISOU  504  OE1AGLU A  71     1851   2184   2276     71     74    -98       O  
ATOM    505  OE1BGLU A  71      -0.797   6.930  48.080  0.50 21.96           O  
ANISOU  505  OE1BGLU A  71     2517   2879   2947     96     69   -110       O  
ATOM    506  OE2AGLU A  71       0.888   6.528  48.912  0.50 22.64           O  
ANISOU  506  OE2AGLU A  71     2601   2972   3029     99     67   -125       O  
ATOM    507  OE2BGLU A  71       0.760   5.886  46.933  0.50 17.56           O  
ANISOU  507  OE2BGLU A  71     1970   2303   2399     73     72   -100       O  
ATOM    508  N   ILE A  72      -1.201   2.638  51.657  1.00 14.68           N  
ANISOU  508  N   ILE A  72     1569   2054   1955    123     83    -64       N  
ATOM    509  CA  ILE A  72      -0.289   1.895  52.516  1.00 14.43           C  
ANISOU  509  CA  ILE A  72     1534   2037   1912    131     85    -64       C  
ATOM    510  C   ILE A  72      -0.601   0.396  52.469  1.00 15.07           C  
ANISOU  510  C   ILE A  72     1619   2121   1986    121     89    -34       C  
ATOM    511  O   ILE A  72       0.281  -0.403  52.307  1.00 15.35           O  
ANISOU  511  O   ILE A  72     1663   2147   2022    117     90    -31       O  
ATOM    512  CB  ILE A  72      -0.365   2.456  53.969  1.00 15.56           C  
ANISOU  512  CB  ILE A  72     1659   2213   2040    155     83    -80       C  
ATOM    513  CG1 ILE A  72       0.263   3.813  53.996  1.00 15.66           C  
ANISOU  513  CG1 ILE A  72     1672   2215   2063    163     76   -112       C  
ATOM    514  CG2 ILE A  72       0.368   1.541  54.914  1.00 17.21           C  
ANISOU  514  CG2 ILE A  72     1862   2442   2235    164     86    -74       C  
ATOM    515  CD1 ILE A  72       0.093   4.629  55.345  1.00 18.67           C  
ANISOU  515  CD1 ILE A  72     2037   2627   2430    190     71   -134       C  
ATOM    516  N   LYS A  73      -1.901   0.035  52.620  1.00 15.07           N  
ANISOU  516  N   LYS A  73     1613   2136   1978    118     90    -13       N  
ATOM    517  CA  LYS A  73      -2.250  -1.388  52.576  1.00 16.47           C  
ANISOU  517  CA  LYS A  73     1795   2313   2150    106     91     17       C  
ATOM    518  C   LYS A  73      -1.841  -2.045  51.273  1.00 15.95           C  
ANISOU  518  C   LYS A  73     1750   2212   2099     86     90     24       C  
ATOM    519  O   LYS A  73      -1.290  -3.130  51.260  1.00 16.84           O  
ANISOU  519  O   LYS A  73     1873   2315   2210     82     90     35       O  
ATOM    520  CB  LYS A  73      -3.746  -1.587  52.813  1.00 18.52           C  
ANISOU  520  CB  LYS A  73     2043   2594   2399    102     92     41       C  
ATOM    521  CG  LYS A  73      -4.180  -1.339  54.266  1.00 23.99           C  
ANISOU  521  CG  LYS A  73     2713   3331   3071    124     93     43       C  
ATOM    522  CD  LYS A  73      -5.708  -1.526  54.447  1.00 31.78           C  
ANISOU  522  CD  LYS A  73     3685   4344   4046    120     93     69       C  
ATOM    523  CE  LYS A  73      -6.052  -2.966  54.732  1.00 39.69           C  
ANISOU  523  CE  LYS A  73     4686   5354   5040    105     93    106       C  
ATOM    524  NZ  LYS A  73      -7.428  -3.086  55.278  1.00 43.41           N  
ANISOU  524  NZ  LYS A  73     5136   5863   5494    105     93    132       N  
ATOM    525  N   ILE A  74      -2.120  -1.350  50.139  1.00 14.55           N  
ANISOU  525  N   ILE A  74     1580   2014   1935     76     89     16       N  
ATOM    526  CA  ILE A  74      -1.776  -1.944  48.851  1.00 14.67           C  
ANISOU  526  CA  ILE A  74     1613   1999   1962     58     88     21       C  
ATOM    527  C   ILE A  74      -0.269  -2.118  48.703  1.00 13.97           C  
ANISOU  527  C   ILE A  74     1534   1897   1877     64     88      5       C  
ATOM    528  O   ILE A  74       0.205  -3.186  48.373  1.00 15.14           O  
ANISOU  528  O   ILE A  74     1695   2033   2025     59     87     14       O  
ATOM    529  CB  ILE A  74      -2.362  -1.062  47.701  1.00 14.86           C  
ANISOU  529  CB  ILE A  74     1640   2008   1998     48     87     15       C  
ATOM    530  CG1 ILE A  74      -3.889  -1.190  47.688  1.00 16.27           C  
ANISOU  530  CG1 ILE A  74     1812   2200   2171     41     87     35       C  
ATOM    531  CG2 ILE A  74      -1.772  -1.463  46.399  1.00 15.27           C  
ANISOU  531  CG2 ILE A  74     1708   2033   2061     35     86     14       C  
ATOM    532  CD1 ILE A  74      -4.625  -0.069  46.846  1.00 17.44           C  
ANISOU  532  CD1 ILE A  74     1957   2343   2327     37     88     29       C  
ATOM    533  N   LEU A  75       0.494  -1.053  48.945  1.00 13.85           N  
ANISOU  533  N   LEU A  75     1512   1886   1865     74     88    -18       N  
ATOM    534  CA  LEU A  75       1.914  -1.110  48.696  1.00 14.03           C  
ANISOU  534  CA  LEU A  75     1540   1900   1891     77     88    -31       C  
ATOM    535  C   LEU A  75       2.683  -2.013  49.628  1.00 14.17           C  
ANISOU  535  C   LEU A  75     1557   1931   1896     89     89    -28       C  
ATOM    536  O   LEU A  75       3.698  -2.556  49.251  1.00 15.51           O  
ANISOU  536  O   LEU A  75     1736   2092   2065     90     89    -31       O  
ATOM    537  CB  LEU A  75       2.521   0.251  48.714  1.00 15.16           C  
ANISOU  537  CB  LEU A  75     1676   2043   2041     82     87    -55       C  
ATOM    538  CG  LEU A  75       2.049   1.150  47.528  1.00 17.62           C  
ANISOU  538  CG  LEU A  75     1991   2335   2368     69     85    -58       C  
ATOM    539  CD1 LEU A  75       2.771   2.446  47.586  1.00 20.87           C  
ANISOU  539  CD1 LEU A  75     2397   2744   2789     72     82    -80       C  
ATOM    540  CD2 LEU A  75       2.239   0.447  46.136  1.00 18.39           C  
ANISOU  540  CD2 LEU A  75     2103   2412   2472     55     85    -47       C  
ATOM    541  N   LEU A  76       2.158  -2.171  50.869  1.00 14.46           N  
ANISOU  541  N   LEU A  76     1582   1992   1920    100     91    -22       N  
ATOM    542  CA  LEU A  76       2.812  -3.127  51.791  1.00 15.91           C  
ANISOU  542  CA  LEU A  76     1764   2190   2091    111     92    -14       C  
ATOM    543  C   LEU A  76       2.489  -4.576  51.397  1.00 17.98           C  
ANISOU  543  C   LEU A  76     2042   2438   2352    102     91     12       C  
ATOM    544  O   LEU A  76       3.333  -5.443  51.597  1.00 19.87           O  
ANISOU  544  O   LEU A  76     2289   2675   2586    109     91     15       O  
ATOM    545  CB  LEU A  76       2.410  -2.904  53.239  1.00 17.17           C  
ANISOU  545  CB  LEU A  76     1905   2384   2236    127     94    -13       C  
ATOM    546  CG  LEU A  76       2.897  -1.614  53.833  1.00 18.42           C  
ANISOU  546  CG  LEU A  76     2049   2558   2392    140     93    -42       C  
ATOM    547  CD1 LEU A  76       2.352  -1.498  55.268  1.00 18.07           C  
ANISOU  547  CD1 LEU A  76     1985   2551   2331    158     94    -40       C  
ATOM    548  CD2 LEU A  76       4.415  -1.543  53.861  1.00 20.54           C  
ANISOU  548  CD2 LEU A  76     2319   2824   2661    146     93    -60       C  
ATOM    549  N   ARG A  77       1.344  -4.823  50.796  1.00 15.82           N  
ANISOU  549  N   ARG A  77     1773   2153   2085     86     89     28       N  
ATOM    550  CA  ARG A  77       1.036  -6.202  50.342  1.00 16.50           C  
ANISOU  550  CA  ARG A  77     1877   2220   2172     74     85     51       C  
ATOM    551  C   ARG A  77       1.741  -6.543  49.040  1.00 17.11           C  
ANISOU  551  C   ARG A  77     1974   2267   2260     67     82     43       C  
ATOM    552  O   ARG A  77       2.274  -7.660  48.873  1.00 19.65           O  
ANISOU  552  O   ARG A  77     2312   2575   2580     69     78     51       O  
ATOM    553  CB  ARG A  77      -0.416  -6.454  50.155  1.00 19.62           C  
ANISOU  553  CB  ARG A  77     2270   2615   2569     57     82     73       C  
ATOM    554  CG  ARG A  77      -0.668  -7.966  49.875  1.00 22.49           C  
ANISOU  554  CG  ARG A  77     2652   2959   2935     45     76     98       C  
ATOM    555  CD  ARG A  77      -2.094  -8.282  49.680  1.00 23.57           C  
ANISOU  555  CD  ARG A  77     2786   3096   3073     25     72    122       C  
ATOM    556  NE  ARG A  77      -2.869  -8.025  50.889  1.00 24.66           N  
ANISOU  556  NE  ARG A  77     2901   3270   3198     30     75    137       N  
ATOM    557  CZ  ARG A  77      -4.142  -8.321  51.050  1.00 23.67           C  
ANISOU  557  CZ  ARG A  77     2767   3157   3069     15     72    162       C  
ATOM    558  NH1 ARG A  77      -4.820  -8.921  50.080  1.00 23.32           N  
ANISOU  558  NH1 ARG A  77     2736   3090   3035     -9     65    176       N  
ATOM    559  NH2 ARG A  77      -4.752  -8.026  52.182  1.00 25.52           N  
ANISOU  559  NH2 ARG A  77     2977   3430   3289     24     76    174       N  
ATOM    560  N   PHE A  78       1.802  -5.583  48.104  1.00 13.76           N  
ANISOU  560  N   PHE A  78     1549   1834   1845     62     82     27       N  
ATOM    561  CA  PHE A  78       2.407  -5.843  46.806  1.00 14.17           C  
ANISOU  561  CA  PHE A  78     1617   1862   1904     56     80     20       C  
ATOM    562  C   PHE A  78       3.885  -6.029  46.889  1.00 15.10           C  
ANISOU  562  C   PHE A  78     1739   1982   2017     71     81      6       C  
ATOM    563  O   PHE A  78       4.573  -5.308  47.644  1.00 15.93           O  
ANISOU  563  O   PHE A  78     1830   2106   2117     83     85     -7       O  
ATOM    564  CB  PHE A  78       2.083  -4.687  45.867  1.00 14.28           C  
ANISOU  564  CB  PHE A  78     1626   1871   1929     47     81      9       C  
ATOM    565  CG  PHE A  78       0.715  -4.584  45.289  1.00 14.82           C  
ANISOU  565  CG  PHE A  78     1695   1933   2003     31     79     21       C  
ATOM    566  CD1 PHE A  78      -0.304  -5.417  45.703  1.00 15.32           C  
ANISOU  566  CD1 PHE A  78     1760   1998   2062     23     76     42       C  
ATOM    567  CD2 PHE A  78       0.421  -3.605  44.378  1.00 14.82           C  
ANISOU  567  CD2 PHE A  78     1691   1927   2012     24     80     13       C  
ATOM    568  CE1 PHE A  78      -1.572  -5.342  45.120  1.00 15.77           C  
ANISOU  568  CE1 PHE A  78     1816   2052   2123      6     74     54       C  
ATOM    569  CE2 PHE A  78      -0.833  -3.536  43.802  1.00 15.19           C  
ANISOU  569  CE2 PHE A  78     1738   1971   2063     10     79     25       C  
ATOM    570  CZ  PHE A  78      -1.814  -4.379  44.184  1.00 15.86           C  
ANISOU  570  CZ  PHE A  78     1825   2059   2143      1     76     44       C  
ATOM    571  N   ARG A  79       4.411  -6.919  46.077  1.00 15.02           N  
ANISOU  571  N   ARG A  79     1746   1954   2007     72     77      8       N  
ATOM    572  CA  ARG A  79       5.828  -7.072  45.910  1.00 14.93           C  
ANISOU  572  CA  ARG A  79     1738   1945   1989     86     77     -5       C  
ATOM    573  C   ARG A  79       6.092  -7.383  44.478  1.00 14.25           C  
ANISOU  573  C   ARG A  79     1667   1840   1907     82     73     -9       C  
ATOM    574  O   ARG A  79       5.871  -8.503  44.028  1.00 15.99           O  
ANISOU  574  O   ARG A  79     1906   2042   2127     81     66      0       O  
ATOM    575  CB  ARG A  79       6.368  -8.196  46.837  1.00 18.61           C  
ANISOU  575  CB  ARG A  79     2211   2416   2443    102     77      3       C  
ATOM    576  CG  ARG A  79       7.872  -8.246  46.752  1.00 25.62           C  
ANISOU  576  CG  ARG A  79     3099   3313   3322    120     78    -11       C  
ATOM    577  CD  ARG A  79       8.496  -9.200  47.748  1.00 32.93           C  
ANISOU  577  CD  ARG A  79     4029   4248   4234    138     79     -4       C  
ATOM    578  NE  ARG A  79       9.942  -8.935  47.770  1.00 44.14           N  
ANISOU  578  NE  ARG A  79     5442   5686   5643    155     82    -20       N  
ATOM    579  CZ  ARG A  79      10.642  -8.386  48.768  1.00 50.75           C  
ANISOU  579  CZ  ARG A  79     6261   6551   6471    166     88    -28       C  
ATOM    580  NH1 ARG A  79      10.042  -8.029  49.905  1.00 52.18           N  
ANISOU  580  NH1 ARG A  79     6428   6746   6651    165     91    -24       N  
ATOM    581  NH2 ARG A  79      11.951  -8.199  48.643  1.00 52.77           N  
ANISOU  581  NH2 ARG A  79     6511   6823   6717    179     90    -42       N  
ATOM    582  N   HIS A  80       6.546  -6.393  43.722  1.00 13.48           N  
ANISOU  582  N   HIS A  80     1560   1747   1814     79     75    -22       N  
ATOM    583  CA  HIS A  80       6.800  -6.567  42.306  1.00 12.87           C  
ANISOU  583  CA  HIS A  80     1493   1658   1739     77     72    -26       C  
ATOM    584  C   HIS A  80       7.843  -5.622  41.829  1.00 12.16           C  
ANISOU  584  C   HIS A  80     1390   1582   1648     80     75    -40       C  
ATOM    585  O   HIS A  80       7.835  -4.452  42.240  1.00 13.13           O  
ANISOU  585  O   HIS A  80     1496   1715   1777     75     79    -45       O  
ATOM    586  CB  HIS A  80       5.503  -6.289  41.532  1.00 12.43           C  
ANISOU  586  CB  HIS A  80     1439   1588   1695     58     69    -19       C  
ATOM    587  CG  HIS A  80       5.536  -6.661  40.079  1.00 11.68           C  
ANISOU  587  CG  HIS A  80     1356   1480   1601     54     64    -21       C  
ATOM    588  ND1 HIS A  80       6.106  -5.855  39.140  1.00 11.89           N  
ANISOU  588  ND1 HIS A  80     1374   1514   1630     54     67    -30       N  
ATOM    589  CD2 HIS A  80       5.053  -7.777  39.486  1.00 12.02           C  
ANISOU  589  CD2 HIS A  80     1418   1505   1644     52     56    -15       C  
ATOM    590  CE1 HIS A  80       5.922  -6.469  37.982  1.00 12.57           C  
ANISOU  590  CE1 HIS A  80     1472   1589   1715     53     61    -30       C  
ATOM    591  NE2 HIS A  80       5.306  -7.648  38.139  1.00 11.77           N  
ANISOU  591  NE2 HIS A  80     1389   1470   1612     52     54    -22       N  
ATOM    592  N   GLU A  81       8.714  -6.036  40.943  1.00 12.67           N  
ANISOU  592  N   GLU A  81     1461   1647   1706     90     72    -45       N  
ATOM    593  CA  GLU A  81       9.791  -5.239  40.436  1.00 13.59           C  
ANISOU  593  CA  GLU A  81     1564   1781   1819     93     75    -54       C  
ATOM    594  C   GLU A  81       9.378  -3.960  39.775  1.00 13.02           C  
ANISOU  594  C   GLU A  81     1478   1708   1760     76     77    -55       C  
ATOM    595  O   GLU A  81      10.156  -3.007  39.761  1.00 13.91           O  
ANISOU  595  O   GLU A  81     1575   1836   1874     73     79    -61       O  
ATOM    596  CB  GLU A  81      10.597  -6.052  39.378  1.00 15.61           C  
ANISOU  596  CB  GLU A  81     1830   2038   2063    107     71    -57       C  
ATOM    597  CG  GLU A  81      11.397  -7.210  39.908  1.00 23.91           C  
ANISOU  597  CG  GLU A  81     2893   3093   3098    130     69    -59       C  
ATOM    598  CD  GLU A  81      12.142  -7.964  38.818  1.00 31.78           C  
ANISOU  598  CD  GLU A  81     3901   4093   4082    147     64    -64       C  
ATOM    599  OE1 GLU A  81      13.065  -8.739  39.181  1.00 35.82           O  
ANISOU  599  OE1 GLU A  81     4419   4614   4577    169     62    -68       O  
ATOM    600  OE2 GLU A  81      11.824  -7.780  37.617  1.00 26.59           O  
ANISOU  600  OE2 GLU A  81     3244   3431   3428    140     61    -65       O  
ATOM    601  N   ASN A  82       8.173  -3.912  39.175  1.00 11.52           N  
ANISOU  601  N   ASN A  82     1294   1502   1581     62     75    -48       N  
ATOM    602  CA  ASN A  82       7.695  -2.730  38.475  1.00 10.59           C  
ANISOU  602  CA  ASN A  82     1165   1383   1476     47     77    -46       C  
ATOM    603  C   ASN A  82       6.708  -1.934  39.250  1.00 10.86           C  
ANISOU  603  C   ASN A  82     1193   1413   1521     37     79    -44       C  
ATOM    604  O   ASN A  82       5.998  -1.128  38.664  1.00 11.21           O  
ANISOU  604  O   ASN A  82     1232   1451   1576     25     80    -41       O  
ATOM    605  CB  ASN A  82       7.136  -3.127  37.089  1.00 11.03           C  
ANISOU  605  CB  ASN A  82     1230   1428   1533     42     74    -41       C  
ATOM    606  CG  ASN A  82       8.137  -3.819  36.254  1.00 12.14           C  
ANISOU  606  CG  ASN A  82     1376   1577   1660     55     71    -45       C  
ATOM    607  OD1 ASN A  82       7.942  -5.000  35.891  1.00 12.65           O  
ANISOU  607  OD1 ASN A  82     1458   1631   1718     63     65    -45       O  
ATOM    608  ND2 ASN A  82       9.243  -3.149  35.903  1.00 12.13           N  
ANISOU  608  ND2 ASN A  82     1360   1594   1655     59     73    -49       N  
ATOM    609  N   ILE A  83       6.672  -2.091  40.581  1.00 11.30           N  
ANISOU  609  N   ILE A  83     1247   1473   1573     44     80    -46       N  
ATOM    610  CA  ILE A  83       5.809  -1.332  41.468  1.00 11.61           C  
ANISOU  610  CA  ILE A  83     1278   1514   1619     39     82    -47       C  
ATOM    611  C   ILE A  83       6.625  -0.803  42.606  1.00 11.24           C  
ANISOU  611  C   ILE A  83     1220   1482   1569     47     83    -58       C  
ATOM    612  O   ILE A  83       7.356  -1.562  43.243  1.00 12.79           O  
ANISOU  612  O   ILE A  83     1419   1687   1753     59     84    -60       O  
ATOM    613  CB  ILE A  83       4.636  -2.178  41.957  1.00 11.76           C  
ANISOU  613  CB  ILE A  83     1306   1527   1635     37     81    -35       C  
ATOM    614  CG1 ILE A  83       3.854  -2.803  40.764  1.00 12.06           C  
ANISOU  614  CG1 ILE A  83     1356   1550   1676     27     78    -24       C  
ATOM    615  CG2 ILE A  83       3.754  -1.344  42.873  1.00 12.82           C  
ANISOU  615  CG2 ILE A  83     1429   1669   1773     35     83    -35       C  
ATOM    616  CD1 ILE A  83       2.777  -3.764  41.218  1.00 14.03           C  
ANISOU  616  CD1 ILE A  83     1614   1794   1922     22     76    -11       C  
ATOM    617  N   ILE A  84       6.509   0.481  42.898  1.00 11.06           N  
ANISOU  617  N   ILE A  84     1186   1461   1555     43     83    -66       N  
ATOM    618  CA  ILE A  84       7.261   1.077  44.008  1.00 12.21           C  
ANISOU  618  CA  ILE A  84     1321   1620   1698     50     82    -80       C  
ATOM    619  C   ILE A  84       6.833   0.372  45.325  1.00 12.58           C  
ANISOU  619  C   ILE A  84     1368   1678   1734     62     84    -78       C  
ATOM    620  O   ILE A  84       5.667   0.055  45.540  1.00 14.44           O  
ANISOU  620  O   ILE A  84     1607   1910   1969     61     85    -68       O  
ATOM    621  CB  ILE A  84       7.017   2.590  44.056  1.00 12.85           C  
ANISOU  621  CB  ILE A  84     1392   1696   1794     42     79    -89       C  
ATOM    622  CG1 ILE A  84       8.112   3.278  44.900  1.00 14.25           C  
ANISOU  622  CG1 ILE A  84     1558   1886   1970     47     75   -106       C  
ATOM    623  CG2 ILE A  84       5.661   2.882  44.620  1.00 13.81           C  
ANISOU  623  CG2 ILE A  84     1514   1815   1918     44     79    -87       C  
ATOM    624  CD1 ILE A  84       9.396   3.306  44.363  1.00 18.25           C  
ANISOU  624  CD1 ILE A  84     2061   2399   2475     42     74   -108       C  
ATOM    625  N   GLY A  85       7.789   0.158  46.186  1.00 14.15           N  
ANISOU  625  N   GLY A  85     1561   1893   1922     74     84    -86       N  
ATOM    626  CA  GLY A  85       7.506  -0.410  47.504  1.00 14.85           C  
ANISOU  626  CA  GLY A  85     1647   1997   1999     86     86    -84       C  
ATOM    627  C   GLY A  85       7.423   0.668  48.561  1.00 15.95           C  
ANISOU  627  C   GLY A  85     1772   2149   2139     92     84   -100       C  
ATOM    628  O   GLY A  85       7.626   1.852  48.260  1.00 18.41           O  
ANISOU  628  O   GLY A  85     2078   2455   2462     84     80   -113       O  
ATOM    629  N   ILE A  86       7.139   0.286  49.776  1.00 15.30           N  
ANISOU  629  N   ILE A  86     1683   2085   2045    105     85    -99       N  
ATOM    630  CA  ILE A  86       7.361   1.184  50.932  1.00 15.56           C  
ANISOU  630  CA  ILE A  86     1702   2137   2074    115     83   -118       C  
ATOM    631  C   ILE A  86       8.478   0.579  51.701  1.00 17.42           C  
ANISOU  631  C   ILE A  86     1932   2393   2295    128     85   -122       C  
ATOM    632  O   ILE A  86       8.345  -0.533  52.162  1.00 19.92           O  
ANISOU  632  O   ILE A  86     2251   2719   2599    137     89   -108       O  
ATOM    633  CB  ILE A  86       6.093   1.315  51.730  1.00 16.15           C  
ANISOU  633  CB  ILE A  86     1770   2222   2144    123     83   -114       C  
ATOM    634  CG1 ILE A  86       5.068   2.137  50.964  1.00 15.70           C  
ANISOU  634  CG1 ILE A  86     1717   2146   2102    112     80   -113       C  
ATOM    635  CG2 ILE A  86       6.436   1.976  53.088  1.00 16.77           C  
ANISOU  635  CG2 ILE A  86     1833   2326   2213    139     80   -134       C  
ATOM    636  CD1 ILE A  86       3.717   2.193  51.644  1.00 17.15           C  
ANISOU  636  CD1 ILE A  86     1895   2344   2278    120     81   -106       C  
ATOM    637  N   ASN A  87       9.574   1.297  51.871  1.00 16.03           N  
ANISOU  637  N   ASN A  87     1747   2224   2119    128     81   -141       N  
ATOM    638  CA  ASN A  87      10.757   0.767  52.565  1.00 17.15           C  
ANISOU  638  CA  ASN A  87     1882   2389   2245    140     83   -146       C  
ATOM    639  C   ASN A  87      10.650   0.950  54.074  1.00 17.74           C  
ANISOU  639  C   ASN A  87     1942   2491   2307    157     83   -157       C  
ATOM    640  O   ASN A  87      11.214   0.133  54.830  1.00 19.56           O  
ANISOU  640  O   ASN A  87     2167   2744   2520    172     87   -153       O  
ATOM    641  CB  ASN A  87      12.014   1.506  52.127  1.00 19.21           C  
ANISOU  641  CB  ASN A  87     2136   2651   2511    132     79   -161       C  
ATOM    642  CG  ASN A  87      12.309   1.415  50.656  1.00 21.16           C  
ANISOU  642  CG  ASN A  87     2393   2878   2768    117     79   -151       C  
ATOM    643  OD1 ASN A  87      11.602   0.771  49.892  1.00 22.31           O  
ANISOU  643  OD1 ASN A  87     2552   3007   2918    113     82   -135       O  
ATOM    644  ND2 ASN A  87      13.360   2.072  50.237  1.00 24.20           N  
ANISOU  644  ND2 ASN A  87     2771   3267   3157    107     75   -161       N  
ATOM    645  N   ASP A  88      10.016   2.016  54.506  1.00 15.69           N  
ANISOU  645  N   ASP A  88     1675   2232   2054    157     77   -172       N  
ATOM    646  CA  ASP A  88       9.901   2.388  55.914  1.00 15.63           C  
ANISOU  646  CA  ASP A  88     1652   2252   2034    175     75   -187       C  
ATOM    647  C   ASP A  88       8.777   3.336  56.060  1.00 15.86           C  
ANISOU  647  C   ASP A  88     1680   2274   2072    176     69   -196       C  
ATOM    648  O   ASP A  88       8.410   4.045  55.128  1.00 14.82           O  
ANISOU  648  O   ASP A  88     1557   2115   1958    161     65   -198       O  
ATOM    649  CB  ASP A  88      11.226   3.015  56.375  1.00 16.93           C  
ANISOU  649  CB  ASP A  88     1806   2431   2195    177     69   -211       C  
ATOM    650  CG  ASP A  88      11.437   3.130  57.862  1.00 21.94           C  
ANISOU  650  CG  ASP A  88     2423   3101   2812    198     68   -227       C  
ATOM    651  OD1 ASP A  88      10.648   2.539  58.619  1.00 20.88           O  
ANISOU  651  OD1 ASP A  88     2284   2985   2664    213     73   -215       O  
ATOM    652  OD2 ASP A  88      12.453   3.808  58.268  1.00 22.42           O  
ANISOU  652  OD2 ASP A  88     2474   3174   2871    197     61   -250       O  
ATOM    653  N   ILE A  89       8.170   3.369  57.257  1.00 16.83           N  
ANISOU  653  N   ILE A  89     1791   2424   2180    195     69   -201       N  
ATOM    654  CA  ILE A  89       7.161   4.331  57.615  1.00 15.98           C  
ANISOU  654  CA  ILE A  89     1679   2317   2076    202     63   -214       C  
ATOM    655  C   ILE A  89       7.532   4.871  58.998  1.00 17.00           C  
ANISOU  655  C   ILE A  89     1791   2478   2190    224     57   -240       C  
ATOM    656  O   ILE A  89       7.768   4.082  59.945  1.00 18.87           O  
ANISOU  656  O   ILE A  89     2016   2748   2406    240     62   -233       O  
ATOM    657  CB  ILE A  89       5.746   3.782  57.613  1.00 17.49           C  
ANISOU  657  CB  ILE A  89     1871   2513   2261    207     68   -190       C  
ATOM    658  CG1 ILE A  89       5.400   3.262  56.201  1.00 16.84           C  
ANISOU  658  CG1 ILE A  89     1806   2399   2194    185     73   -167       C  
ATOM    659  CG2 ILE A  89       4.791   4.870  57.989  1.00 18.77           C  
ANISOU  659  CG2 ILE A  89     2028   2679   2425    218     61   -206       C  
ATOM    660  CD1 ILE A  89       3.979   2.606  56.071  1.00 18.41           C  
ANISOU  660  CD1 ILE A  89     2007   2601   2388    184     78   -139       C  
ATOM    661  N   ILE A  90       7.624   6.182  59.105  1.00 16.47           N  
ANISOU  661  N   ILE A  90     1723   2401   2134    225     45   -269       N  
ATOM    662  CA  ILE A  90       8.069   6.841  60.325  1.00 17.25           C  
ANISOU  662  CA  ILE A  90     1807   2526   2221    243     36   -300       C  
ATOM    663  C   ILE A  90       6.894   7.527  60.893  1.00 16.93           C  
ANISOU  663  C   ILE A  90     1762   2495   2175    262     30   -311       C  
ATOM    664  O   ILE A  90       6.155   8.253  60.239  1.00 16.68           O  
ANISOU  664  O   ILE A  90     1741   2437   2159    256     25   -314       O  
ATOM    665  CB  ILE A  90       9.160   7.854  60.022  1.00 18.29           C  
ANISOU  665  CB  ILE A  90     1942   2638   2369    229     24   -327       C  
ATOM    666  CG1 ILE A  90      10.314   7.260  59.257  1.00 20.98           C  
ANISOU  666  CG1 ILE A  90     2287   2969   2715    208     29   -313       C  
ATOM    667  CG2 ILE A  90       9.600   8.546  61.307  1.00 20.07           C  
ANISOU  667  CG2 ILE A  90     2153   2890   2582    248     12   -361       C  
ATOM    668  CD1 ILE A  90      11.127   8.293  58.409  1.00 24.07           C  
ANISOU  668  CD1 ILE A  90     2686   3328   3131    183     18   -328       C  
ATOM    669  N   ARG A  91       6.638   7.295  62.213  1.00 17.19           N  
ANISOU  669  N   ARG A  91     1777   2571   2183    290     31   -318       N  
ATOM    670  CA  ARG A  91       5.584   7.977  62.931  1.00 18.22           C  
ANISOU  670  CA  ARG A  91     1899   2720   2303    315     24   -333       C  
ATOM    671  C   ARG A  91       5.863   7.873  64.437  1.00 18.87           C  
ANISOU  671  C   ARG A  91     1959   2853   2358    344     22   -350       C  
ATOM    672  O   ARG A  91       6.724   7.106  64.845  1.00 18.76           O  
ANISOU  672  O   ARG A  91     1937   2859   2332    344     29   -343       O  
ATOM    673  CB  ARG A  91       4.164   7.547  62.521  1.00 19.70           C  
ANISOU  673  CB  ARG A  91     2090   2908   2488    316     32   -304       C  
ATOM    674  CG  ARG A  91       3.773   6.065  62.450  1.00 21.90           C  
ANISOU  674  CG  ARG A  91     2364   3204   2754    311     48   -261       C  
ATOM    675  CD  ARG A  91       3.447   5.593  63.805  1.00 21.36           C  
ANISOU  675  CD  ARG A  91     2273   3188   2655    339     51   -257       C  
ATOM    676  NE  ARG A  91       2.887   4.229  63.838  1.00 18.20           N  
ANISOU  676  NE  ARG A  91     1867   2805   2243    335     64   -214       N  
ATOM    677  CZ  ARG A  91       3.012   3.412  64.893  1.00 18.40           C  
ANISOU  677  CZ  ARG A  91     1874   2873   2244    351     70   -200       C  
ATOM    678  NH1 ARG A  91       3.698   3.798  65.965  1.00 18.74           N  
ANISOU  678  NH1 ARG A  91     1901   2948   2271    374     66   -226       N  
ATOM    679  NH2 ARG A  91       2.482   2.195  64.867  1.00 19.11           N  
ANISOU  679  NH2 ARG A  91     1961   2974   2325    345     80   -159       N  
ATOM    680  N   ALA A  92       5.107   8.624  65.212  1.00 19.17           N  
ANISOU  680  N   ALA A  92     1988   2912   2384    371     13   -372       N  
ATOM    681  CA  ALA A  92       5.328   8.692  66.664  1.00 18.67           C  
ANISOU  681  CA  ALA A  92     1902   2899   2293    402      9   -393       C  
ATOM    682  C   ALA A  92       4.963   7.354  67.261  1.00 18.36           C  
ANISOU  682  C   ALA A  92     1845   2903   2228    413     25   -356       C  
ATOM    683  O   ALA A  92       4.232   6.561  66.708  1.00 18.05           O  
ANISOU  683  O   ALA A  92     1811   2858   2190    402     36   -319       O  
ATOM    684  CB  ALA A  92       4.473   9.774  67.263  1.00 21.09           C  
ANISOU  684  CB  ALA A  92     2204   3218   2592    430     -5   -423       C  
ATOM    685  N   PRO A  93       5.462   7.082  68.471  1.00 17.11           N  
ANISOU  685  N   PRO A  93     1666   2791   2044    436     26   -366       N  
ATOM    686  CA  PRO A  93       5.164   5.775  69.100  1.00 16.94           C  
ANISOU  686  CA  PRO A  93     1626   2812   1998    447     41   -329       C  
ATOM    687  C   PRO A  93       3.770   5.574  69.599  1.00 17.17           C  
ANISOU  687  C   PRO A  93     1640   2877   2007    468     44   -309       C  
ATOM    688  O   PRO A  93       3.417   4.417  69.853  1.00 19.01           O  
ANISOU  688  O   PRO A  93     1863   3135   2225    468     57   -269       O  
ATOM    689  CB  PRO A  93       6.166   5.710  70.247  1.00 17.77           C  
ANISOU  689  CB  PRO A  93     1712   2958   2082    466     39   -349       C  
ATOM    690  CG  PRO A  93       6.439   7.145  70.546  1.00 18.50           C  
ANISOU  690  CG  PRO A  93     1805   3044   2180    478     20   -402       C  
ATOM    691  CD  PRO A  93       6.422   7.862  69.273  1.00 16.64           C  
ANISOU  691  CD  PRO A  93     1597   2746   1979    450     13   -410       C  
ATOM    692  N   THR A  94       3.013   6.608  69.741  1.00 16.85           N  
ANISOU  692  N   THR A  94     1599   2839   1965    485     34   -334       N  
ATOM    693  CA  THR A  94       1.690   6.501  70.296  1.00 16.83           C  
ANISOU  693  CA  THR A  94     1578   2877   1939    509     36   -317       C  
ATOM    694  C   THR A  94       0.710   7.178  69.385  1.00 19.94           C  
ANISOU  694  C   THR A  94     1989   3238   2350    501     31   -318       C  
ATOM    695  O   THR A  94       1.060   8.106  68.666  1.00 19.32           O  
ANISOU  695  O   THR A  94     1932   3112   2297    489     21   -346       O  
ATOM    696  CB  THR A  94       1.598   7.123  71.686  1.00 19.39           C  
ANISOU  696  CB  THR A  94     1877   3257   2233    552     27   -350       C  
ATOM    697  OG1 THR A  94       1.777   8.544  71.636  1.00 19.20           O  
ANISOU  697  OG1 THR A  94     1865   3209   2221    562      8   -401       O  
ATOM    698  CG2 THR A  94       2.560   6.513  72.651  1.00 20.53           C  
ANISOU  698  CG2 THR A  94     2003   3440   2358    563     31   -351       C  
ATOM    699  N   ILE A  95      -0.556   6.770  69.421  1.00 19.67           N  
ANISOU  699  N   ILE A  95     1944   3229   2301    509     38   -287       N  
ATOM    700  CA  ILE A  95      -1.594   7.395  68.602  1.00 22.01           C  
ANISOU  700  CA  ILE A  95     2253   3500   2609    504     34   -286       C  
ATOM    701  C   ILE A  95      -1.764   8.831  68.985  1.00 23.99           C  
ANISOU  701  C   ILE A  95     2505   3752   2858    533     17   -335       C  
ATOM    702  O   ILE A  95      -1.982   9.654  68.111  1.00 25.02           O  
ANISOU  702  O   ILE A  95     2657   3838   3012    523     10   -350       O  
ATOM    703  CB  ILE A  95      -2.998   6.726  68.636  1.00 26.43           C  
ANISOU  703  CB  ILE A  95     2797   4095   3150    509     44   -243       C  
ATOM    704  CG1 ILE A  95      -3.000   5.405  67.945  1.00 32.34           C  
ANISOU  704  CG1 ILE A  95     3552   4826   3909    473     58   -195       C  
ATOM    705  CG2 ILE A  95      -4.152   7.635  68.018  1.00 29.29           C  
ANISOU  705  CG2 ILE A  95     3168   4443   3518    516     37   -251       C  
ATOM    706  CD1 ILE A  95      -4.479   4.683  67.765  1.00 35.87           C  
ANISOU  706  CD1 ILE A  95     3987   5301   4342    468     66   -146       C  
ATOM    707  N   GLU A  96      -1.706   9.138  70.316  1.00 24.39           N  
ANISOU  707  N   GLU A  96     2532   3856   2879    572     11   -359       N  
ATOM    708  CA  GLU A  96      -1.864  10.483  70.834  1.00 25.43           C  
ANISOU  708  CA  GLU A  96     2664   3994   3005    606     -8   -410       C  
ATOM    709  C   GLU A  96      -0.834  11.416  70.254  1.00 25.41           C  
ANISOU  709  C   GLU A  96     2689   3930   3035    588    -22   -449       C  
ATOM    710  O   GLU A  96      -1.191  12.541  69.912  1.00 29.25           O  
ANISOU  710  O   GLU A  96     3191   4388   3535    597    -36   -478       O  
ATOM    711  CB  GLU A  96      -1.750  10.486  72.369  1.00 27.05           C  
ANISOU  711  CB  GLU A  96     2839   4267   3172    648    -12   -429       C  
ATOM    712  CG  GLU A  96      -2.895   9.796  73.090  1.00 33.54           C  
ANISOU  712  CG  GLU A  96     3629   5158   3956    673     -1   -394       C  
ATOM    713  CD  GLU A  96      -2.742   8.309  73.326  1.00 35.70           C  
ANISOU  713  CD  GLU A  96     3885   5461   4218    656     17   -343       C  
ATOM    714  OE1 GLU A  96      -3.585   7.731  74.049  1.00 39.18           O  
ANISOU  714  OE1 GLU A  96     4297   5964   4626    677     25   -313       O  
ATOM    715  OE2 GLU A  96      -1.785   7.713  72.793  1.00 28.06           O  
ANISOU  715  OE2 GLU A  96     2933   4456   3272    622     24   -331       O  
ATOM    716  N   GLN A  97       0.429  10.977  70.123  1.00 20.84           N  
ANISOU  716  N   GLN A  97     2116   3332   2470    562    -18   -449       N  
ATOM    717  CA  GLN A  97       1.491  11.802  69.618  1.00 19.87           C  
ANISOU  717  CA  GLN A  97     2015   3157   2378    543    -32   -483       C  
ATOM    718  C   GLN A  97       1.574  11.763  68.061  1.00 20.57           C  
ANISOU  718  C   GLN A  97     2131   3182   2503    500    -27   -462       C  
ATOM    719  O   GLN A  97       2.369  12.532  67.552  1.00 22.14           O  
ANISOU  719  O   GLN A  97     2348   3336   2728    482    -39   -487       O  
ATOM    720  CB  GLN A  97       2.805  11.328  70.222  1.00 21.00           C  
ANISOU  720  CB  GLN A  97     2148   3317   2515    537    -30   -491       C  
ATOM    721  CG  GLN A  97       2.856  11.595  71.758  1.00 21.82           C  
ANISOU  721  CG  GLN A  97     2225   3481   2584    580    -39   -522       C  
ATOM    722  CD  GLN A  97       4.033  10.939  72.388  1.00 23.10           C  
ANISOU  722  CD  GLN A  97     2373   3669   2735    576    -33   -522       C  
ATOM    723  OE1 GLN A  97       4.204   9.709  72.351  1.00 20.48           O  
ANISOU  723  OE1 GLN A  97     2032   3355   2395    564    -15   -481       O  
ATOM    724  NE2 GLN A  97       4.957  11.697  72.951  1.00 24.12           N  
ANISOU  724  NE2 GLN A  97     2501   3798   2865    584    -49   -567       N  
ATOM    725  N   MET A  98       0.878  10.862  67.400  1.00 20.20           N  
ANISOU  725  N   MET A  98     2085   3134   2456    484    -11   -417       N  
ATOM    726  CA  MET A  98       0.986  10.749  65.934  1.00 19.76           C  
ANISOU  726  CA  MET A  98     2054   3022   2433    445     -6   -396       C  
ATOM    727  C   MET A  98       0.105  11.770  65.250  1.00 23.18           C  
ANISOU  727  C   MET A  98     2502   3424   2881    449    -15   -407       C  
ATOM    728  O   MET A  98      -1.118  11.679  65.316  1.00 25.22           O  
ANISOU  728  O   MET A  98     2753   3705   3124    465    -11   -391       O  
ATOM    729  CB  MET A  98       0.573   9.357  65.496  1.00 19.93           C  
ANISOU  729  CB  MET A  98     2071   3053   2448    427     13   -345       C  
ATOM    730  CG  MET A  98       0.649   9.203  63.948  1.00 19.78           C  
ANISOU  730  CG  MET A  98     2076   2979   2461    389     18   -325       C  
ATOM    731  SD  MET A  98       0.269   7.524  63.341  1.00 20.79           S  
ANISOU  731  SD  MET A  98     2203   3111   2585    365     38   -268       S  
ATOM    732  CE  MET A  98      -1.343   7.453  63.686  1.00 23.94           C  
ANISOU  732  CE  MET A  98     2588   3546   2963    385     41   -249       C  
ATOM    733  N   LYS A  99       0.729  12.707  64.577  1.00 23.00           N  
ANISOU  733  N   LYS A  99     2500   3351   2888    432    -27   -432       N  
ATOM    734  CA  LYS A  99      -0.042  13.644  63.727  1.00 24.57           C  
ANISOU  734  CA  LYS A  99     2717   3512   3106    431    -35   -438       C  
ATOM    735  C   LYS A  99       0.355  13.518  62.226  1.00 25.23           C  
ANISOU  735  C   LYS A  99     2822   3542   3222    388    -30   -416       C  
ATOM    736  O   LYS A  99      -0.423  13.902  61.354  1.00 28.01           O  
ANISOU  736  O   LYS A  99     3187   3869   3587    382    -30   -405       O  
ATOM    737  CB  LYS A  99       0.155  15.086  64.201  1.00 30.06           C  
ANISOU  737  CB  LYS A  99     3421   4192   3808    452    -59   -488       C  
ATOM    738  CG  LYS A  99      -0.129  15.315  65.694  1.00 40.65           C  
ANISOU  738  CG  LYS A  99     4742   5586   5117    497    -67   -516       C  
ATOM    739  CD  LYS A  99       0.100  16.777  66.091  1.00 49.84           C  
ANISOU  739  CD  LYS A  99     5918   6728   6291    518    -93   -569       C  
ATOM    740  CE  LYS A  99      -0.833  17.247  67.193  1.00 55.67           C  
ANISOU  740  CE  LYS A  99     6642   7512   6997    570   -102   -594       C  
ATOM    741  NZ  LYS A  99      -0.595  16.533  68.482  1.00 58.81           N  
ANISOU  741  NZ  LYS A  99     7011   7975   7359    594    -97   -596       N  
ATOM    742  N   ASP A 100       1.514  13.044  61.959  1.00 22.93           N  
ANISOU  742  N   ASP A 100     2533   3237   2942    362    -26   -411       N  
ATOM    743  CA  ASP A 100       2.049  12.906  60.616  1.00 23.88           C  
ANISOU  743  CA  ASP A 100     2671   3312   3090    324    -22   -392       C  
ATOM    744  C   ASP A 100       2.566  11.469  60.482  1.00 24.05           C  
ANISOU  744  C   ASP A 100     2685   3350   3103    307     -4   -361       C  
ATOM    745  O   ASP A 100       2.940  10.769  61.461  1.00 24.99           O  
ANISOU  745  O   ASP A 100     2788   3508   3200    320      0   -360       O  
ATOM    746  CB  ASP A 100       3.257  13.845  60.484  1.00 26.86           C  
ANISOU  746  CB  ASP A 100     3059   3657   3490    310    -37   -423       C  
ATOM    747  CG  ASP A 100       3.015  15.290  60.879  1.00 34.26           C  
ANISOU  747  CG  ASP A 100     4004   4577   4436    329    -59   -462       C  
ATOM    748  OD1 ASP A 100       3.788  15.813  61.705  1.00 38.64           O  
ANISOU  748  OD1 ASP A 100     4554   5138   4989    338    -73   -496       O  
ATOM    749  OD2 ASP A 100       2.053  15.904  60.349  1.00 33.26           O  
ANISOU  749  OD2 ASP A 100     3888   4430   4319    335    -63   -460       O  
ATOM    750  N   VAL A 101       2.632  11.032  59.247  1.00 20.65           N  
ANISOU  750  N   VAL A 101     2266   2890   2689    279      4   -334       N  
ATOM    751  CA  VAL A 101       3.321   9.815  58.880  1.00 19.53           C  
ANISOU  751  CA  VAL A 101     2124   2751   2546    259     17   -308       C  
ATOM    752  C   VAL A 101       4.299  10.139  57.767  1.00 17.39           C  
ANISOU  752  C   VAL A 101     1867   2440   2301    229     14   -309       C  
ATOM    753  O   VAL A 101       3.935  10.962  56.909  1.00 20.02           O  
ANISOU  753  O   VAL A 101     2213   2740   2654    219      8   -312       O  
ATOM    754  CB  VAL A 101       2.273   8.746  58.488  1.00 23.64           C  
ANISOU  754  CB  VAL A 101     2643   3283   3056    256     31   -270       C  
ATOM    755  CG1 VAL A 101       2.887   7.492  58.026  1.00 26.46           C  
ANISOU  755  CG1 VAL A 101     3003   3638   3413    237     42   -244       C  
ATOM    756  CG2 VAL A 101       1.356   8.434  59.674  1.00 26.01           C  
ANISOU  756  CG2 VAL A 101     2925   3630   3328    285     34   -267       C  
ATOM    757  N   TYR A 102       5.452   9.526  57.738  1.00 15.42           N  
ANISOU  757  N   TYR A 102     1615   2194   2050    217     18   -305       N  
ATOM    758  CA  TYR A 102       6.414   9.743  56.653  1.00 16.15           C  
ANISOU  758  CA  TYR A 102     1718   2254   2164    189     15   -303       C  
ATOM    759  C   TYR A 102       6.643   8.413  55.965  1.00 16.39           C  
ANISOU  759  C   TYR A 102     1751   2287   2190    176     30   -271       C  
ATOM    760  O   TYR A 102       6.984   7.410  56.572  1.00 17.21           O  
ANISOU  760  O   TYR A 102     1847   2417   2275    184     38   -262       O  
ATOM    761  CB  TYR A 102       7.745  10.250  57.165  1.00 16.93           C  
ANISOU  761  CB  TYR A 102     1811   2357   2265    185      5   -328       C  
ATOM    762  CG  TYR A 102       7.661  11.553  57.912  1.00 18.77           C  
ANISOU  762  CG  TYR A 102     2042   2586   2503    198    -12   -364       C  
ATOM    763  CD1 TYR A 102       7.147  11.604  59.207  1.00 19.22           C  
ANISOU  763  CD1 TYR A 102     2088   2676   2539    229    -15   -381       C  
ATOM    764  CD2 TYR A 102       8.078  12.736  57.324  1.00 19.92           C  
ANISOU  764  CD2 TYR A 102     2198   2696   2675    181    -27   -380       C  
ATOM    765  CE1 TYR A 102       7.058  12.805  59.891  1.00 20.47           C  
ANISOU  765  CE1 TYR A 102     2246   2831   2701    244    -33   -417       C  
ATOM    766  CE2 TYR A 102       7.976  13.945  58.002  1.00 21.17           C  
ANISOU  766  CE2 TYR A 102     2358   2846   2839    193    -45   -415       C  
ATOM    767  CZ  TYR A 102       7.446  13.965  59.274  1.00 20.31           C  
ANISOU  767  CZ  TYR A 102     2239   2770   2708    226    -48   -434       C  
ATOM    768  OH  TYR A 102       7.360  15.168  59.975  1.00 22.40           O  
ANISOU  768  OH  TYR A 102     2506   3027   2978    241    -69   -472       O  
ATOM    769  N   ILE A 103       6.433   8.402  54.664  1.00 15.93           N  
ANISOU  769  N   ILE A 103     1705   2199   2148    156     33   -254       N  
ATOM    770  CA  ILE A 103       6.589   7.171  53.866  1.00 14.61           C  
ANISOU  770  CA  ILE A 103     1543   2030   1978    143     45   -225       C  
ATOM    771  C   ILE A 103       7.894   7.241  53.115  1.00 14.54           C  
ANISOU  771  C   ILE A 103     1538   2007   1980    125     43   -226       C  
ATOM    772  O   ILE A 103       8.083   8.209  52.326  1.00 15.97           O  
ANISOU  772  O   ILE A 103     1724   2163   2181    109     36   -233       O  
ATOM    773  CB  ILE A 103       5.387   7.015  52.944  1.00 15.20           C  
ANISOU  773  CB  ILE A 103     1628   2087   2060    136     50   -204       C  
ATOM    774  CG1 ILE A 103       4.093   6.811  53.781  1.00 18.48           C  
ANISOU  774  CG1 ILE A 103     2036   2525   2460    156     53   -200       C  
ATOM    775  CG2 ILE A 103       5.552   5.809  52.048  1.00 17.31           C  
ANISOU  775  CG2 ILE A 103     1902   2349   2326    123     60   -178       C  
ATOM    776  CD1 ILE A 103       2.768   6.585  53.000  1.00 22.60           C  
ANISOU  776  CD1 ILE A 103     2565   3037   2986    150     57   -178       C  
ATOM    777  N   VAL A 104       8.750   6.262  53.288  1.00 13.92           N  
ANISOU  777  N   VAL A 104     1455   1945   1888    126     50   -219       N  
ATOM    778  CA  VAL A 104      10.072   6.224  52.686  1.00 14.04           C  
ANISOU  778  CA  VAL A 104     1470   1957   1908    112     49   -219       C  
ATOM    779  C   VAL A 104      10.020   5.214  51.566  1.00 14.91           C  
ANISOU  779  C   VAL A 104     1591   2057   2018    103     58   -193       C  
ATOM    780  O   VAL A 104       9.594   4.080  51.747  1.00 15.68           O  
ANISOU  780  O   VAL A 104     1692   2163   2103    112     66   -178       O  
ATOM    781  CB  VAL A 104      11.122   5.772  53.705  1.00 14.86           C  
ANISOU  781  CB  VAL A 104     1562   2091   1993    124     50   -229       C  
ATOM    782  CG1 VAL A 104      12.503   5.815  53.100  1.00 16.46           C  
ANISOU  782  CG1 VAL A 104     1762   2294   2199    110     48   -230       C  
ATOM    783  CG2 VAL A 104      11.048   6.603  54.995  1.00 16.77           C  
ANISOU  783  CG2 VAL A 104     1793   2349   2230    138     41   -256       C  
ATOM    784  N   GLN A 105      10.501   5.645  50.406  1.00 14.23           N  
ANISOU  784  N   GLN A 105     1509   1952   1946     85     55   -190       N  
ATOM    785  CA  GLN A 105      10.513   4.816  49.178  1.00 14.13           C  
ANISOU  785  CA  GLN A 105     1505   1929   1934     76     62   -168       C  
ATOM    786  C   GLN A 105      11.807   4.997  48.447  1.00 15.50           C  
ANISOU  786  C   GLN A 105     1674   2104   2110     64     60   -168       C  
ATOM    787  O   GLN A 105      12.575   5.956  48.670  1.00 15.85           O  
ANISOU  787  O   GLN A 105     1709   2151   2162     56     52   -182       O  
ATOM    788  CB  GLN A 105       9.328   5.201  48.292  1.00 13.58           C  
ANISOU  788  CB  GLN A 105     1445   1835   1880     67     62   -158       C  
ATOM    789  CG  GLN A 105       8.025   5.044  48.995  1.00 13.34           C  
ANISOU  789  CG  GLN A 105     1416   1808   1845     79     64   -156       C  
ATOM    790  CD  GLN A 105       6.871   5.476  48.174  1.00 13.84           C  
ANISOU  790  CD  GLN A 105     1487   1851   1921     70     64   -147       C  
ATOM    791  OE1 GLN A 105       6.677   6.652  47.951  1.00 15.48           O  
ANISOU  791  OE1 GLN A 105     1694   2045   2143     65     58   -156       O  
ATOM    792  NE2 GLN A 105       6.029   4.549  47.710  1.00 14.45           N  
ANISOU  792  NE2 GLN A 105     1572   1926   1993     70     71   -128       N  
ATOM    793  N   ASP A 106      12.085   4.088  47.515  1.00 16.11           N  
ANISOU  793  N   ASP A 106     1758   2181   2182     63     66   -152       N  
ATOM    794  CA  ASP A 106      13.250   4.244  46.647  1.00 16.14           C  
ANISOU  794  CA  ASP A 106     1756   2190   2186     52     64   -148       C  
ATOM    795  C   ASP A 106      13.220   5.570  45.908  1.00 15.10           C  
ANISOU  795  C   ASP A 106     1621   2041   2076     31     57   -150       C  
ATOM    796  O   ASP A 106      12.167   6.019  45.462  1.00 16.13           O  
ANISOU  796  O   ASP A 106     1758   2150   2221     25     56   -145       O  
ATOM    797  CB  ASP A 106      13.307   3.115  45.604  1.00 17.67           C  
ANISOU  797  CB  ASP A 106     1959   2383   2372     55     71   -131       C  
ATOM    798  CG  ASP A 106      13.479   1.696  46.129  1.00 24.01           C  
ANISOU  798  CG  ASP A 106     2769   3199   3154     75     77   -126       C  
ATOM    799  OD1 ASP A 106      13.127   0.715  45.374  1.00 25.52           O  
ANISOU  799  OD1 ASP A 106     2973   3382   3341     80     81   -113       O  
ATOM    800  OD2 ASP A 106      13.960   1.538  47.278  1.00 23.44           O  
ANISOU  800  OD2 ASP A 106     2690   3146   3071     87     77   -135       O  
ATOM    801  N   LEU A 107      14.402   6.202  45.773  1.00 16.21           N  
ANISOU  801  N   LEU A 107     1749   2191   2219     20     51   -155       N  
ATOM    802  CA  LEU A 107      14.537   7.442  45.017  1.00 16.41           C  
ANISOU  802  CA  LEU A 107     1770   2200   2265     -2     43   -153       C  
ATOM    803  C   LEU A 107      15.059   7.049  43.640  1.00 17.59           C  
ANISOU  803  C   LEU A 107     1916   2355   2411    -10     47   -133       C  
ATOM    804  O   LEU A 107      16.135   6.445  43.513  1.00 18.78           O  
ANISOU  804  O   LEU A 107     2059   2531   2545     -6     50   -129       O  
ATOM    805  CB  LEU A 107      15.528   8.391  45.695  1.00 18.12           C  
ANISOU  805  CB  LEU A 107     1973   2425   2487    -13     32   -168       C  
ATOM    806  CG  LEU A 107      15.633   9.754  45.046  1.00 19.68           C  
ANISOU  806  CG  LEU A 107     2167   2602   2709    -38     21   -166       C  
ATOM    807  CD1 LEU A 107      14.371  10.557  45.178  1.00 20.90           C  
ANISOU  807  CD1 LEU A 107     2333   2725   2883    -39     16   -172       C  
ATOM    808  CD2 LEU A 107      16.828  10.511  45.662  1.00 20.29           C  
ANISOU  808  CD2 LEU A 107     2229   2691   2789    -52      9   -179       C  
ATOM    809  N   MET A 108      14.289   7.386  42.624  1.00 14.64           N  
ANISOU  809  N   MET A 108     1549   1962   2052    -20     47   -121       N  
ATOM    810  CA  MET A 108      14.654   7.042  41.258  1.00 15.21           C  
ANISOU  810  CA  MET A 108     1618   2040   2120    -26     51   -102       C  
ATOM    811  C   MET A 108      15.353   8.200  40.624  1.00 15.10           C  
ANISOU  811  C   MET A 108     1591   2025   2121    -48     43    -95       C  
ATOM    812  O   MET A 108      15.511   9.245  41.237  1.00 18.29           O  
ANISOU  812  O   MET A 108     1990   2419   2540    -61     34   -105       O  
ATOM    813  CB  MET A 108      13.314   6.585  40.567  1.00 16.24           C  
ANISOU  813  CB  MET A 108     1764   2152   2255    -20     57    -92       C  
ATOM    814  CG  MET A 108      12.691   5.357  41.355  1.00 20.19           C  
ANISOU  814  CG  MET A 108     2276   2655   2740      0     64    -98       C  
ATOM    815  SD  MET A 108      13.536   3.818  40.963  1.00 23.79           S  
ANISOU  815  SD  MET A 108     2735   3134   3170     17     70    -92       S  
ATOM    816  CE  MET A 108      12.599   3.366  39.370  1.00 20.73           C  
ANISOU  816  CE  MET A 108     2358   2732   2786     14     73    -75       C  
ATOM    817  N   GLU A 109      15.813   8.052  39.413  1.00 15.69           N  
ANISOU  817  N   GLU A 109     1658   2112   2192    -55     46    -77       N  
ATOM    818  CA AGLU A 109      16.552   9.075  38.677  0.50 16.47           C  
ANISOU  818  CA AGLU A 109     1741   2214   2303    -78     38    -64       C  
ATOM    819  CA BGLU A 109      16.552   9.103  38.692  0.50 15.73           C  
ANISOU  819  CA BGLU A 109     1647   2120   2209    -79     38    -64       C  
ATOM    820  C   GLU A 109      15.625  10.125  38.127  1.00 16.84           C  
ANISOU  820  C   GLU A 109     1793   2230   2376    -94     34    -56       C  
ATOM    821  O   GLU A 109      15.896  11.317  38.152  1.00 17.68           O  
ANISOU  821  O   GLU A 109     1893   2323   2502   -114     23    -54       O  
ATOM    822  CB AGLU A 109      17.294   8.401  37.523  0.50 18.65           C  
ANISOU  822  CB AGLU A 109     2006   2519   2561    -75     44    -46       C  
ATOM    823  CB BGLU A 109      17.391   8.510  37.555  0.50 15.05           C  
ANISOU  823  CB BGLU A 109     1549   2064   2106    -77     43    -46       C  
ATOM    824  CG AGLU A 109      18.098   9.317  36.613  0.50 25.89           C  
ANISOU  824  CG AGLU A 109     2903   3448   3486    -98     37    -26       C  
ATOM    825  CG BGLU A 109      18.369   9.475  36.870  0.50 17.31           C  
ANISOU  825  CG BGLU A 109     1813   2364   2400   -101     35    -29       C  
ATOM    826  CD AGLU A 109      19.414   9.802  37.181  0.50 33.41           C  
ANISOU  826  CD AGLU A 109     3837   4423   4435   -112     29    -29       C  
ATOM    827  CD BGLU A 109      19.272   8.838  35.819  0.50 23.37           C  
ANISOU  827  CD BGLU A 109     2565   3170   3145    -96     40    -11       C  
ATOM    828  OE1AGLU A 109      19.740   9.450  38.338  0.50 32.69           O  
ANISOU  828  OE1AGLU A 109     3748   4338   4334   -101     29    -48       O  
ATOM    829  OE1BGLU A 109      18.856   8.792  34.646  0.50 22.98           O  
ANISOU  829  OE1BGLU A 109     2515   3120   3097    -97     44      5       O  
ATOM    830  OE2AGLU A 109      20.123  10.534  36.454  0.50 35.95           O  
ANISOU  830  OE2AGLU A 109     4140   4757   4763   -133     23    -10       O  
ATOM    831  OE2BGLU A 109      20.373   8.359  36.165  0.50 24.80           O  
ANISOU  831  OE2BGLU A 109     2734   3384   3305    -89     40    -14       O  
ATOM    832  N   THR A 110      14.461   9.684  37.584  1.00 15.45           N  
ANISOU  832  N   THR A 110     1630   2039   2201    -84     41    -51       N  
ATOM    833  CA  THR A 110      13.555  10.595  36.919  1.00 14.98           C  
ANISOU  833  CA  THR A 110     1575   1954   2163    -95     38    -41       C  
ATOM    834  C   THR A 110      12.166   9.966  36.853  1.00 13.90           C  
ANISOU  834  C   THR A 110     1455   1803   2023    -80     46    -43       C  
ATOM    835  O   THR A 110      11.996   8.858  37.353  1.00 13.66           O  
ANISOU  835  O   THR A 110     1432   1783   1976    -63     52    -52       O  
ATOM    836  CB  THR A 110      14.148  10.991  35.563  1.00 16.69           C  
ANISOU  836  CB  THR A 110     1777   2182   2383   -111     37    -16       C  
ATOM    837  OG1 THR A 110      13.377  12.102  35.073  1.00 18.66           O  
ANISOU  837  OG1 THR A 110     2029   2403   2657   -125     32     -7       O  
ATOM    838  CG2 THR A 110      14.152   9.873  34.575  1.00 17.77           C  
ANISOU  838  CG2 THR A 110     1912   2341   2499    -98     47     -5       C  
ATOM    839  N   ASP A 111      11.236  10.651  36.268  1.00 14.69           N  
ANISOU  839  N   ASP A 111     1559   1882   2140    -87     45    -34       N  
ATOM    840  CA  ASP A 111       9.945  10.069  35.938  1.00 13.84           C  
ANISOU  840  CA  ASP A 111     1464   1767   2028    -75     53    -32       C  
ATOM    841  C   ASP A 111       9.714  10.302  34.467  1.00 13.76           C  
ANISOU  841  C   ASP A 111     1448   1757   2023    -83     56    -10       C  
ATOM    842  O   ASP A 111      10.431  11.028  33.792  1.00 15.32           O  
ANISOU  842  O   ASP A 111     1633   1959   2229    -98     51      3       O  
ATOM    843  CB  ASP A 111       8.855  10.623  36.836  1.00 14.27           C  
ANISOU  843  CB  ASP A 111     1529   1799   2094    -69     50    -45       C  
ATOM    844  CG  ASP A 111       8.565  12.064  36.665  1.00 18.09           C  
ANISOU  844  CG  ASP A 111     2012   2259   2602    -82     42    -42       C  
ATOM    845  OD1 ASP A 111       8.408  12.501  35.518  1.00 19.97           O  
ANISOU  845  OD1 ASP A 111     2246   2492   2849    -92     42    -23       O  
ATOM    846  OD2 ASP A 111       8.432  12.780  37.719  1.00 20.19           O  
ANISOU  846  OD2 ASP A 111     2283   2510   2878    -80     33    -59       O  
ATOM    847  N   LEU A 112       8.687   9.605  33.919  1.00 13.17           N  
ANISOU  847  N   LEU A 112     1382   1681   1941    -74     63     -5       N  
ATOM    848  CA  LEU A 112       8.455   9.670  32.507  1.00 13.38           C  
ANISOU  848  CA  LEU A 112     1402   1714   1968    -79     66     14       C  
ATOM    849  C   LEU A 112       7.932  11.035  32.088  1.00 14.34           C  
ANISOU  849  C   LEU A 112     1521   1815   2113    -92     62     25       C  
ATOM    850  O   LEU A 112       8.179  11.452  30.956  1.00 15.94           O  
ANISOU  850  O   LEU A 112     1712   2025   2320   -101     63     45       O  
ATOM    851  CB  LEU A 112       7.472   8.565  32.099  1.00 13.30           C  
ANISOU  851  CB  LEU A 112     1402   1707   1944    -67     74     14       C  
ATOM    852  CG  LEU A 112       7.254   8.397  30.604  1.00 13.87           C  
ANISOU  852  CG  LEU A 112     1468   1790   2012    -69     77     31       C  
ATOM    853  CD1 LEU A 112       8.515   7.985  29.827  1.00 15.25           C  
ANISOU  853  CD1 LEU A 112     1629   1992   2173    -68     77     39       C  
ATOM    854  CD2 LEU A 112       6.160   7.369  30.342  1.00 15.69           C  
ANISOU  854  CD2 LEU A 112     1710   2020   2231    -58     82     29       C  
ATOM    855  N   TYR A 113       7.286  11.770  32.962  1.00 13.32           N  
ANISOU  855  N   TYR A 113     1400   1663   1998    -91     58     15       N  
ATOM    856  CA  TYR A 113       6.841  13.142  32.662  1.00 15.00           C  
ANISOU  856  CA  TYR A 113     1612   1853   2234   -102     52     24       C  
ATOM    857  C   TYR A 113       8.075  14.024  32.371  1.00 16.03           C  
ANISOU  857  C   TYR A 113     1730   1983   2378   -121     43     34       C  
ATOM    858  O   TYR A 113       8.089  14.712  31.354  1.00 16.69           O  
ANISOU  858  O   TYR A 113     1805   2063   2473   -133     42     56       O  
ATOM    859  CB  TYR A 113       6.053  13.721  33.857  1.00 15.86           C  
ANISOU  859  CB  TYR A 113     1734   1939   2353    -93     47      5       C  
ATOM    860  CG  TYR A 113       5.639  15.155  33.645  1.00 19.90           C  
ANISOU  860  CG  TYR A 113     2248   2423   2889   -101     38     11       C  
ATOM    861  CD1 TYR A 113       6.416  16.204  34.119  1.00 23.72           C  
ANISOU  861  CD1 TYR A 113     2731   2890   3392   -113     25      6       C  
ATOM    862  CD2 TYR A 113       4.477  15.460  32.978  1.00 23.57           C  
ANISOU  862  CD2 TYR A 113     2717   2879   3359    -96     43     23       C  
ATOM    863  CE1 TYR A 113       6.040  17.526  33.899  1.00 26.30           C  
ANISOU  863  CE1 TYR A 113     3062   3187   3743   -120     16     12       C  
ATOM    864  CE2 TYR A 113       4.083  16.772  32.764  1.00 26.51           C  
ANISOU  864  CE2 TYR A 113     3093   3226   3754   -100     35     30       C  
ATOM    865  CZ  TYR A 113       4.860  17.799  33.239  1.00 28.71           C  
ANISOU  865  CZ  TYR A 113     3373   3484   4052   -112     21     24       C  
ATOM    866  OH  TYR A 113       4.455  19.106  33.025  1.00 32.29           O  
ANISOU  866  OH  TYR A 113     3832   3907   4530   -116     11     31       O  
ATOM    867  N   LYS A 114       9.054  14.005  33.243  1.00 15.89           N  
ANISOU  867  N   LYS A 114     1709   1970   2358   -125     37     21       N  
ATOM    868  CA  LYS A 114      10.268  14.821  33.041  1.00 16.20           C  
ANISOU  868  CA  LYS A 114     1735   2011   2409   -146     27     31       C  
ATOM    869  C   LYS A 114      11.035  14.348  31.847  1.00 17.34           C  
ANISOU  869  C   LYS A 114     1862   2186   2541   -152     33     54       C  
ATOM    870  O   LYS A 114      11.525  15.184  31.049  1.00 17.92           O  
ANISOU  870  O   LYS A 114     1922   2260   2627   -171     28     76       O  
ATOM    871  CB  LYS A 114      11.154  14.803  34.285  1.00 18.39           C  
ANISOU  871  CB  LYS A 114     2012   2292   2684   -147     20     10       C  
ATOM    872  CG  LYS A 114      10.459  15.450  35.478  1.00 21.61           C  
ANISOU  872  CG  LYS A 114     2435   2670   3106   -141     12    -13       C  
ATOM    873  CD  LYS A 114      11.400  15.746  36.623  1.00 28.46           C  
ANISOU  873  CD  LYS A 114     3300   3539   3975   -146      1    -33       C  
ATOM    874  CE  LYS A 114      11.634  14.537  37.443  1.00 29.32           C  
ANISOU  874  CE  LYS A 114     3409   3672   4059   -128      9    -50       C  
ATOM    875  NZ  LYS A 114      12.722  14.792  38.479  1.00 32.43           N  
ANISOU  875  NZ  LYS A 114     3797   4073   4452   -135     -1    -67       N  
ATOM    876  N   LEU A 115      11.105  13.037  31.633  1.00 17.39           N  
ANISOU  876  N   LEU A 115     1868   2218   2521   -136     43     50       N  
ATOM    877  CA  LEU A 115      11.779  12.531  30.435  1.00 17.86           C  
ANISOU  877  CA  LEU A 115     1911   2310   2565   -137     48     70       C  
ATOM    878  C   LEU A 115      11.148  12.955  29.133  1.00 18.16           C  
ANISOU  878  C   LEU A 115     1943   2346   2610   -142     51     94       C  
ATOM    879  O   LEU A 115      11.849  13.326  28.196  1.00 20.59           O  
ANISOU  879  O   LEU A 115     2232   2673   2918   -154     50    117       O  
ATOM    880  CB  LEU A 115      11.814  10.999  30.512  1.00 20.23           C  
ANISOU  880  CB  LEU A 115     2217   2632   2837   -115     57     58       C  
ATOM    881  CG  LEU A 115      12.883  10.324  29.756  1.00 24.44           C  
ANISOU  881  CG  LEU A 115     2734   3203   3349   -111     59     68       C  
ATOM    882  CD1 LEU A 115      14.288  10.621  30.392  1.00 23.61           C  
ANISOU  882  CD1 LEU A 115     2616   3114   3241   -121     53     66       C  
ATOM    883  CD2 LEU A 115      12.669   8.855  29.821  1.00 26.01           C  
ANISOU  883  CD2 LEU A 115     2945   3414   3523    -87     66     55       C  
ATOM    884  N   LEU A 116       9.835  12.901  29.025  1.00 17.63           N  
ANISOU  884  N   LEU A 116     1890   2261   2548   -133     56     90       N  
ATOM    885  CA  LEU A 116       9.164  13.281  27.795  1.00 18.14           C  
ANISOU  885  CA  LEU A 116     1948   2326   2618   -136     60    112       C  
ATOM    886  C   LEU A 116       9.244  14.762  27.518  1.00 18.72           C  
ANISOU  886  C   LEU A 116     2015   2380   2718   -156     52    131       C  
ATOM    887  O   LEU A 116       9.121  15.130  26.362  1.00 19.61           O  
ANISOU  887  O   LEU A 116     2116   2502   2834   -162     54    156       O  
ATOM    888  CB  LEU A 116       7.745  12.817  27.827  1.00 19.54           C  
ANISOU  888  CB  LEU A 116     2141   2491   2792   -122     67    103       C  
ATOM    889  CG  LEU A 116       7.577  11.270  27.839  1.00 21.15           C  
ANISOU  889  CG  LEU A 116     2352   2714   2970   -104     74     89       C  
ATOM    890  CD1 LEU A 116       6.140  10.882  27.922  1.00 23.04           C  
ANISOU  890  CD1 LEU A 116     2606   2941   3207    -94     79     82       C  
ATOM    891  CD2 LEU A 116       8.147  10.614  26.522  1.00 23.56           C  
ANISOU  891  CD2 LEU A 116     2643   3053   3256   -100     78    104       C  
ATOM    892  N   LYS A 117       9.483  15.598  28.522  1.00 19.71           N  
ANISOU  892  N   LYS A 117     2147   2479   2863   -166     42    120       N  
ATOM    893  CA  LYS A 117       9.608  17.059  28.338  1.00 22.05           C  
ANISOU  893  CA  LYS A 117     2440   2750   3188   -186     31    137       C  
ATOM    894  C   LYS A 117      10.879  17.397  27.548  1.00 22.32           C  
ANISOU  894  C   LYS A 117     2450   2808   3222   -207     26    163       C  
ATOM    895  O   LYS A 117      10.922  18.413  26.824  1.00 24.26           O  
ANISOU  895  O   LYS A 117     2687   3044   3487   -224     21    190       O  
ATOM    896  CB  LYS A 117       9.674  17.698  29.729  1.00 28.30           C  
ANISOU  896  CB  LYS A 117     3246   3511   3996   -190     19    113       C  
ATOM    897  CG  LYS A 117       9.380  19.176  29.877  1.00 38.93           C  
ANISOU  897  CG  LYS A 117     4600   4817   5375   -203      5    118       C  
ATOM    898  CD  LYS A 117       8.931  19.469  31.359  1.00 45.50           C  
ANISOU  898  CD  LYS A 117     5452   5620   6215   -193     -3     84       C  
ATOM    899  CE  LYS A 117       9.906  19.059  32.465  1.00 50.99           C  
ANISOU  899  CE  LYS A 117     6146   6326   6902   -195     -9     61       C  
ATOM    900  NZ  LYS A 117       9.271  19.064  33.826  1.00 54.86           N  
ANISOU  900  NZ  LYS A 117     6654   6798   7392   -177    -13     28       N  
ATOM    901  N   THR A 118      11.915  16.563  27.670  1.00 22.43           N  
ANISOU  901  N   THR A 118     2452   2855   3215   -205     29    159       N  
ATOM    902  CA  THR A 118      13.248  16.855  27.232  1.00 24.30           C  
ANISOU  902  CA  THR A 118     2666   3118   3449   -224     23    179       C  
ATOM    903  C   THR A 118      13.883  15.845  26.263  1.00 22.28           C  
ANISOU  903  C   THR A 118     2390   2913   3162   -214     33    193       C  
ATOM    904  O   THR A 118      14.875  16.207  25.591  1.00 24.31           O  
ANISOU  904  O   THR A 118     2623   3197   3417   -230     29    219       O  
ATOM    905  CB  THR A 118      14.180  16.905  28.508  1.00 30.43           C  
ANISOU  905  CB  THR A 118     3444   3891   4227   -232     13    158       C  
ATOM    906  OG1 THR A 118      13.985  15.706  29.300  1.00 34.07           O  
ANISOU  906  OG1 THR A 118     3918   4361   4666   -207     21    129       O  
ATOM    907  CG2 THR A 118      13.919  18.173  29.367  1.00 33.08           C  
ANISOU  907  CG2 THR A 118     3793   4180   4596   -248     -2    149       C  
ATOM    908  N   GLN A 119      13.394  14.605  26.182  1.00 18.01           N  
ANISOU  908  N   GLN A 119     1858   2387   2598   -188     44    177       N  
ATOM    909  CA  GLN A 119      14.107  13.528  25.537  1.00 16.47           C  
ANISOU  909  CA  GLN A 119     1649   2238   2371   -173     51    181       C  
ATOM    910  C   GLN A 119      13.259  12.850  24.534  1.00 16.05           C  
ANISOU  910  C   GLN A 119     1598   2197   2304   -155     60    185       C  
ATOM    911  O   GLN A 119      12.109  12.481  24.852  1.00 18.19           O  
ANISOU  911  O   GLN A 119     1890   2443   2578   -143     65    168       O  
ATOM    912  CB  GLN A 119      14.550  12.465  26.521  1.00 16.73           C  
ANISOU  912  CB  GLN A 119     1692   2280   2384   -157     52    152       C  
ATOM    913  CG  GLN A 119      15.439  12.983  27.651  1.00 20.68           C  
ANISOU  913  CG  GLN A 119     2190   2773   2894   -172     43    143       C  
ATOM    914  CD  GLN A 119      16.701  13.587  27.224  1.00 23.47           C  
ANISOU  914  CD  GLN A 119     2516   3154   3247   -192     37    166       C  
ATOM    915  OE1 GLN A 119      17.321  13.176  26.270  1.00 21.17           O  
ANISOU  915  OE1 GLN A 119     2205   2904   2935   -187     41    185       O  
ATOM    916  NE2 GLN A 119      17.144  14.631  27.909  1.00 27.31           N  
ANISOU  916  NE2 GLN A 119     3000   3620   3756   -217     25    168       N  
ATOM    917  N   HIS A 120      13.756  12.654  23.353  1.00 16.79           N  
ANISOU  917  N   HIS A 120     1670   2329   2381   -153     64    207       N  
ATOM    918  CA  HIS A 120      13.175  11.783  22.359  1.00 17.85           C  
ANISOU  918  CA  HIS A 120     1804   2484   2494   -132     72    207       C  
ATOM    919  C   HIS A 120      13.432  10.333  22.800  1.00 17.64           C  
ANISOU  919  C   HIS A 120     1789   2473   2440   -107     75    179       C  
ATOM    920  O   HIS A 120      14.575   9.976  23.162  1.00 18.64           O  
ANISOU  920  O   HIS A 120     1907   2623   2552   -104     73    175       O  
ATOM    921  CB  HIS A 120      13.834  12.053  20.983  1.00 21.97           C  
ANISOU  921  CB  HIS A 120     2294   3050   3003   -135     73    239       C  
ATOM    922  CG  HIS A 120      13.475  11.066  19.927  1.00 27.78           C  
ANISOU  922  CG  HIS A 120     3026   3816   3712   -111     80    238       C  
ATOM    923  ND1 HIS A 120      12.301  11.177  19.194  1.00 31.00           N  
ANISOU  923  ND1 HIS A 120     3439   4214   4126   -106     85    244       N  
ATOM    924  CD2 HIS A 120      14.158   9.973  19.516  1.00 30.02           C  
ANISOU  924  CD2 HIS A 120     3302   4141   3963    -88     82    229       C  
ATOM    925  CE1 HIS A 120      12.305  10.131  18.375  1.00 31.50           C  
ANISOU  925  CE1 HIS A 120     3498   4311   4160    -83     89    237       C  
ATOM    926  NE2 HIS A 120      13.411   9.387  18.534  1.00 30.75           N  
ANISOU  926  NE2 HIS A 120     3396   4247   4041    -70     87    228       N  
ATOM    927  N   LEU A 121      12.393   9.491  22.764  1.00 15.43           N  
ANISOU  927  N   LEU A 121     1529   2180   2154    -89     80    162       N  
ATOM    928  CA  LEU A 121      12.568   8.093  23.119  1.00 14.95           C  
ANISOU  928  CA  LEU A 121     1482   2129   2069    -66     81    137       C  
ATOM    929  C   LEU A 121      12.833   7.298  21.904  1.00 16.66           C  
ANISOU  929  C   LEU A 121     1687   2384   2258    -47     84    142       C  
ATOM    930  O   LEU A 121      12.113   7.460  20.940  1.00 18.46           O  
ANISOU  930  O   LEU A 121     1910   2616   2487    -47     87    154       O  
ATOM    931  CB  LEU A 121      11.289   7.576  23.756  1.00 15.96           C  
ANISOU  931  CB  LEU A 121     1638   2222   2204    -60     83    116       C  
ATOM    932  CG  LEU A 121      11.127   7.852  25.236  1.00 18.86           C  
ANISOU  932  CG  LEU A 121     2021   2557   2588    -67     81    101       C  
ATOM    933  CD1 LEU A 121      11.387   9.258  25.630  1.00 22.46           C  
ANISOU  933  CD1 LEU A 121     2468   2997   3069    -90     76    113       C  
ATOM    934  CD2 LEU A 121       9.841   7.355  25.758  1.00 16.92           C  
ANISOU  934  CD2 LEU A 121     1798   2283   2348    -61     83     85       C  
ATOM    935  N   SER A 122      13.824   6.433  21.930  1.00 15.96           N  
ANISOU  935  N   SER A 122     1594   2325   2144    -30     82    133       N  
ATOM    936  CA  SER A 122      13.971   5.469  20.831  1.00 17.77           C  
ANISOU  936  CA  SER A 122     1818   2589   2344     -5     83    131       C  
ATOM    937  C   SER A 122      12.804   4.475  20.790  1.00 16.52           C  
ANISOU  937  C   SER A 122     1687   2408   2183     10     84    109       C  
ATOM    938  O   SER A 122      12.164   4.237  21.813  1.00 14.53           O  
ANISOU  938  O   SER A 122     1458   2118   1944      6     84     93       O  
ATOM    939  CB  SER A 122      15.269   4.693  20.920  1.00 17.43           C  
ANISOU  939  CB  SER A 122     1767   2583   2273     15     81    124       C  
ATOM    940  OG  SER A 122      15.217   3.607  21.841  1.00 17.12           O  
ANISOU  940  OG  SER A 122     1754   2525   2226     32     79     95       O  
ATOM    941  N   ASN A 123      12.522   3.831  19.646  1.00 17.13           N  
ANISOU  941  N   ASN A 123     1761   2507   2241     28     84    108       N  
ATOM    942  CA  ASN A 123      11.493   2.783  19.604  1.00 17.52           C  
ANISOU  942  CA  ASN A 123     1836   2535   2285     41     82     86       C  
ATOM    943  C   ASN A 123      11.826   1.707  20.583  1.00 15.52           C  
ANISOU  943  C   ASN A 123     1606   2268   2023     56     78     61       C  
ATOM    944  O   ASN A 123      10.904   1.171  21.218  1.00 15.00           O  
ANISOU  944  O   ASN A 123     1566   2167   1967     54     76     46       O  
ATOM    945  CB  ASN A 123      11.273   2.175  18.209  1.00 19.52           C  
ANISOU  945  CB  ASN A 123     2083   2818   2516     61     80     85       C  
ATOM    946  CG  ASN A 123      10.193   1.087  18.240  1.00 20.62           C  
ANISOU  946  CG  ASN A 123     2251   2931   2653     71     76     61       C  
ATOM    947  OD1 ASN A 123       9.028   1.325  18.618  1.00 19.08           O  
ANISOU  947  OD1 ASN A 123     2069   2702   2478     55     78     60       O  
ATOM    948  ND2 ASN A 123      10.557  -0.141  17.929  1.00 25.81           N  
ANISOU  948  ND2 ASN A 123     2919   3601   3286     98     69     41       N  
ATOM    949  N   ASP A 124      13.092   1.372  20.787  1.00 15.08           N  
ANISOU  949  N   ASP A 124     1542   2238   1949     70     76     58       N  
ATOM    950  CA  ASP A 124      13.452   0.341  21.719  1.00 15.61           C  
ANISOU  950  CA  ASP A 124     1631   2293   2007     86     72     36       C  
ATOM    951  C   ASP A 124      13.114   0.752  23.147  1.00 14.48           C  
ANISOU  951  C   ASP A 124     1501   2112   1888     67     74     33       C  
ATOM    952  O   ASP A 124      12.687  -0.084  23.973  1.00 14.59           O  
ANISOU  952  O   ASP A 124     1541   2099   1904     74     72     15       O  
ATOM    953  CB  ASP A 124      14.936  -0.012  21.635  1.00 17.09           C  
ANISOU  953  CB  ASP A 124     1804   2521   2168    106     70     36       C  
ATOM    954  CG  ASP A 124      15.322  -0.750  20.395  1.00 25.25           C  
ANISOU  954  CG  ASP A 124     2830   3593   3171    135     67     32       C  
ATOM    955  OD1 ASP A 124      14.485  -1.463  19.838  1.00 25.36           O  
ANISOU  955  OD1 ASP A 124     2861   3594   3181    146     63     19       O  
ATOM    956  OD2 ASP A 124      16.498  -0.648  19.993  1.00 27.41           O  
ANISOU  956  OD2 ASP A 124     3080   3911   3423    148     67     41       O  
ATOM    957  N   HIS A 125      13.283   2.035  23.486  1.00 12.62           N  
ANISOU  957  N   HIS A 125     1249   1874   1672     43     78     49       N  
ATOM    958  CA  HIS A 125      12.917   2.504  24.798  1.00 12.64           C  
ANISOU  958  CA  HIS A 125     1263   1843   1697     26     79     44       C  
ATOM    959  C   HIS A 125      11.414   2.509  24.934  1.00 12.98           C  
ANISOU  959  C   HIS A 125     1324   1850   1757     17     80     40       C  
ATOM    960  O   HIS A 125      10.925   2.121  26.015  1.00 12.47           O  
ANISOU  960  O   HIS A 125     1279   1759   1700     17     79     26       O  
ATOM    961  CB  HIS A 125      13.416   3.916  25.104  1.00 12.58           C  
ANISOU  961  CB  HIS A 125     1236   1837   1707      2     80     61       C  
ATOM    962  CG  HIS A 125      14.884   3.959  25.420  1.00 13.77           C  
ANISOU  962  CG  HIS A 125     1370   2018   1844      6     78     63       C  
ATOM    963  ND1 HIS A 125      15.835   3.999  24.435  1.00 16.49           N  
ANISOU  963  ND1 HIS A 125     1691   2405   2169     13     77     78       N  
ATOM    964  CD2 HIS A 125      15.484   3.940  26.617  1.00 13.91           C  
ANISOU  964  CD2 HIS A 125     1392   2030   1864      4     76     53       C  
ATOM    965  CE1 HIS A 125      17.001   4.014  25.064  1.00 16.16           C  
ANISOU  965  CE1 HIS A 125     1639   2383   2118     14     76     77       C  
ATOM    966  NE2 HIS A 125      16.834   3.966  26.379  1.00 15.53           N  
ANISOU  966  NE2 HIS A 125     1576   2275   2050      9     75     61       N  
ATOM    967  N   ILE A 126      10.655   2.917  23.970  1.00 12.13           N  
ANISOU  967  N   ILE A 126     1211   1743   1655     11     82     51       N  
ATOM    968  CA  ILE A 126       9.163   2.903  24.047  1.00 11.74           C  
ANISOU  968  CA  ILE A 126     1177   1664   1620      3     83     48       C  
ATOM    969  C   ILE A 126       8.694   1.481  24.307  1.00 11.70           C  
ANISOU  969  C   ILE A 126     1196   1647   1603     18     79     28       C  
ATOM    970  O   ILE A 126       7.876   1.249  25.217  1.00 12.44           O  
ANISOU  970  O   ILE A 126     1307   1713   1707     12     79     20       O  
ATOM    971  CB  ILE A 126       8.579   3.438  22.756  1.00 12.39           C  
ANISOU  971  CB  ILE A 126     1246   1758   1704     -2     85     63       C  
ATOM    972  CG1 ILE A 126       8.981   4.929  22.576  1.00 13.85           C  
ANISOU  972  CG1 ILE A 126     1408   1949   1905    -20     88     86       C  
ATOM    973  CG2 ILE A 126       7.041   3.315  22.762  1.00 12.43           C  
ANISOU  973  CG2 ILE A 126     1266   1738   1720     -8     86     60       C  
ATOM    974  CD1 ILE A 126       8.519   5.539  21.321  1.00 18.22           C  
ANISOU  974  CD1 ILE A 126     1945   2517   2461    -25     91    106       C  
ATOM    975  N   CYS A 127       9.260   0.523  23.599  1.00 12.52           N  
ANISOU  975  N   CYS A 127     1301   1772   1684     38     75     20       N  
ATOM    976  CA  CYS A 127       8.907  -0.842  23.740  1.00 13.43           C  
ANISOU  976  CA  CYS A 127     1440   1875   1788     53     69      2       C  
ATOM    977  C   CYS A 127       9.188  -1.351  25.132  1.00 12.39           C  
ANISOU  977  C   CYS A 127     1325   1724   1659     56     68     -9       C  
ATOM    978  O   CYS A 127       8.294  -1.979  25.754  1.00 13.05           O  
ANISOU  978  O   CYS A 127     1429   1780   1749     53     65    -17       O  
ATOM    979  CB  CYS A 127       9.623  -1.630  22.652  1.00 14.09           C  
ANISOU  979  CB  CYS A 127     1520   1988   1845     78     64     -4       C  
ATOM    980  SG  CYS A 127       9.040  -3.320  22.469  1.00 17.61           S  
ANISOU  980  SG  CYS A 127     1997   2416   2278     96     53    -27       S  
ATOM    981  N   TYR A 128      10.367  -1.106  25.640  1.00 12.35           N  
ANISOU  981  N   TYR A 128     1310   1735   1648     61     69     -8       N  
ATOM    982  CA  TYR A 128      10.747  -1.554  26.930  1.00 13.29           C  
ANISOU  982  CA  TYR A 128     1441   1841   1767     66     69    -18       C  
ATOM    983  C   TYR A 128       9.924  -0.904  28.041  1.00 12.13           C  
ANISOU  983  C   TYR A 128     1299   1666   1643     46     72    -16       C  
ATOM    984  O   TYR A 128       9.518  -1.544  29.030  1.00 11.95           O  
ANISOU  984  O   TYR A 128     1294   1623   1623     48     71    -25       O  
ATOM    985  CB  TYR A 128      12.266  -1.299  27.132  1.00 13.48           C  
ANISOU  985  CB  TYR A 128     1449   1895   1778     75     70    -16       C  
ATOM    986  CG  TYR A 128      12.810  -1.782  28.457  1.00 14.89           C  
ANISOU  986  CG  TYR A 128     1638   2066   1954     83     69    -27       C  
ATOM    987  CD1 TYR A 128      12.552  -3.072  28.913  1.00 17.46           C  
ANISOU  987  CD1 TYR A 128     1988   2375   2271     99     65    -40       C  
ATOM    988  CD2 TYR A 128      13.670  -0.998  29.203  1.00 15.68           C  
ANISOU  988  CD2 TYR A 128     1722   2178   2057     75     72    -22       C  
ATOM    989  CE1 TYR A 128      13.125  -3.555  30.085  1.00 20.38           C  
ANISOU  989  CE1 TYR A 128     2366   2742   2635    109     65    -48       C  
ATOM    990  CE2 TYR A 128      14.274  -1.478  30.355  1.00 18.74           C  
ANISOU  990  CE2 TYR A 128     2116   2566   2438     85     72    -32       C  
ATOM    991  CZ  TYR A 128      13.952  -2.736  30.818  1.00 21.29           C  
ANISOU  991  CZ  TYR A 128     2464   2872   2753    102     69    -44       C  
ATOM    992  OH  TYR A 128      14.480  -3.269  31.989  1.00 26.11           O  
ANISOU  992  OH  TYR A 128     3082   3482   3357    113     69    -52       O  
ATOM    993  N   PHE A 129       9.686   0.419  27.925  1.00 10.93           N  
ANISOU  993  N   PHE A 129     1131   1514   1508     27     76     -3       N  
ATOM    994  CA  PHE A 129       8.864   1.091  28.929  1.00 10.35           C  
ANISOU  994  CA  PHE A 129     1062   1416   1454     12     78     -3       C  
ATOM    995  C   PHE A 129       7.450   0.529  28.918  1.00 10.83           C  
ANISOU  995  C   PHE A 129     1140   1456   1520      9     78     -5       C  
ATOM    996  O   PHE A 129       6.901   0.275  29.986  1.00 11.08           O  
ANISOU  996  O   PHE A 129     1183   1470   1557      7     78    -11       O  
ATOM    997  CB  PHE A 129       8.780   2.616  28.672  1.00 11.10           C  
ANISOU  997  CB  PHE A 129     1139   1511   1567     -6     81     11       C  
ATOM    998  CG  PHE A 129      10.044   3.409  28.912  1.00 12.65           C  
ANISOU  998  CG  PHE A 129     1318   1724   1765    -11     81     16       C  
ATOM    999  CD1 PHE A 129      11.069   2.928  29.695  1.00 16.65           C  
ANISOU  999  CD1 PHE A 129     1825   2241   2260     -2     79      6       C  
ATOM   1000  CD2 PHE A 129      10.206   4.611  28.301  1.00 15.13           C  
ANISOU 1000  CD2 PHE A 129     1614   2043   2091    -26     81     31       C  
ATOM   1001  CE1 PHE A 129      12.227   3.694  29.903  1.00 17.83           C  
ANISOU 1001  CE1 PHE A 129     1956   2407   2411     -9     78     11       C  
ATOM   1002  CE2 PHE A 129      11.375   5.334  28.464  1.00 15.43           C  
ANISOU 1002  CE2 PHE A 129     1635   2097   2131    -34     79     38       C  
ATOM   1003  CZ  PHE A 129      12.351   4.908  29.291  1.00 15.64           C  
ANISOU 1003  CZ  PHE A 129     1662   2134   2147    -26     77     27       C  
ATOM   1004  N   LEU A 130       6.861   0.322  27.752  1.00 10.80           N  
ANISOU 1004  N   LEU A 130     1136   1456   1512      9     77     -1       N  
ATOM   1005  CA  LEU A 130       5.516  -0.194  27.672  1.00 10.73           C  
ANISOU 1005  CA  LEU A 130     1141   1429   1507      4     75     -2       C  
ATOM   1006  C   LEU A 130       5.455  -1.587  28.244  1.00 10.51           C  
ANISOU 1006  C   LEU A 130     1134   1390   1469     14     69    -14       C  
ATOM   1007  O   LEU A 130       4.518  -1.885  28.990  1.00 10.08           O  
ANISOU 1007  O   LEU A 130     1091   1317   1422      7     68    -14       O  
ATOM   1008  CB  LEU A 130       5.050  -0.210  26.236  1.00 11.16           C  
ANISOU 1008  CB  LEU A 130     1189   1495   1556      4     74      4       C  
ATOM   1009  CG  LEU A 130       3.599  -0.663  26.057  1.00 12.23           C  
ANISOU 1009  CG  LEU A 130     1337   1615   1695     -4     72      4       C  
ATOM   1010  CD1 LEU A 130       2.620   0.208  26.749  1.00 12.66           C  
ANISOU 1010  CD1 LEU A 130     1388   1656   1766    -19     77     12       C  
ATOM   1011  CD2 LEU A 130       3.251  -0.848  24.603  1.00 13.08           C  
ANISOU 1011  CD2 LEU A 130     1439   1736   1794     -2     70      6       C  
ATOM   1012  N   TYR A 131       6.417  -2.427  27.963  1.00 10.64           N  
ANISOU 1012  N   TYR A 131     1156   1417   1470     32     65    -23       N  
ATOM   1013  CA  TYR A 131       6.471  -3.769  28.549  1.00 10.65           C  
ANISOU 1013  CA  TYR A 131     1179   1405   1462     43     58    -34       C  
ATOM   1014  C   TYR A 131       6.428  -3.704  30.027  1.00 11.64           C  
ANISOU 1014  C   TYR A 131     1310   1517   1596     39     61    -34       C  
ATOM   1015  O   TYR A 131       5.648  -4.423  30.658  1.00 10.91           O  
ANISOU 1015  O   TYR A 131     1233   1406   1506     35     57    -34       O  
ATOM   1016  CB  TYR A 131       7.738  -4.504  28.080  1.00 11.34           C  
ANISOU 1016  CB  TYR A 131     1269   1510   1530     67     54    -43       C  
ATOM   1017  CG  TYR A 131       7.820  -5.867  28.710  1.00 11.20           C  
ANISOU 1017  CG  TYR A 131     1276   1475   1504     80     46    -54       C  
ATOM   1018  CD1 TYR A 131       6.897  -6.843  28.394  1.00 12.32           C  
ANISOU 1018  CD1 TYR A 131     1439   1595   1647     79     37    -58       C  
ATOM   1019  CD2 TYR A 131       8.761  -6.140  29.681  1.00 11.90           C  
ANISOU 1019  CD2 TYR A 131     1368   1567   1587     93     47    -58       C  
ATOM   1020  CE1 TYR A 131       6.953  -8.081  29.002  1.00 12.51           C  
ANISOU 1020  CE1 TYR A 131     1487   1600   1666     89     28    -66       C  
ATOM   1021  CE2 TYR A 131       8.820  -7.380  30.289  1.00 12.71           C  
ANISOU 1021  CE2 TYR A 131     1493   1653   1683    106     40    -65       C  
ATOM   1022  CZ  TYR A 131       7.870  -8.312  29.984  1.00 12.39           C  
ANISOU 1022  CZ  TYR A 131     1474   1588   1645    102     30    -68       C  
ATOM   1023  OH  TYR A 131       7.939  -9.515  30.637  1.00 13.66           O  
ANISOU 1023  OH  TYR A 131     1659   1729   1802    113     22    -73       O  
ATOM   1024  N   GLN A 132       7.277  -2.845  30.647  1.00 10.17           N  
ANISOU 1024  N   GLN A 132     1109   1343   1412     39     66    -32       N  
ATOM   1025  CA  GLN A 132       7.339  -2.804  32.102  1.00 10.91           C  
ANISOU 1025  CA  GLN A 132     1206   1429   1511     37     68    -34       C  
ATOM   1026  C   GLN A 132       6.065  -2.230  32.704  1.00  9.90           C  
ANISOU 1026  C   GLN A 132     1077   1286   1399     21     71    -28       C  
ATOM   1027  O   GLN A 132       5.655  -2.696  33.757  1.00 10.22           O  
ANISOU 1027  O   GLN A 132     1127   1316   1440     21     70    -29       O  
ATOM   1028  CB  GLN A 132       8.539  -1.962  32.517  1.00 10.40           C  
ANISOU 1028  CB  GLN A 132     1124   1382   1445     40     72    -36       C  
ATOM   1029  CG  GLN A 132       9.889  -2.608  32.125  1.00 10.88           C  
ANISOU 1029  CG  GLN A 132     1183   1463   1487     59     70    -41       C  
ATOM   1030  CD  GLN A 132      11.010  -1.708  32.588  1.00 11.68           C  
ANISOU 1030  CD  GLN A 132     1266   1584   1588     57     73    -41       C  
ATOM   1031  OE1 GLN A 132      11.441  -1.811  33.721  1.00 12.75           O  
ANISOU 1031  OE1 GLN A 132     1402   1720   1722     62     74    -46       O  
ATOM   1032  NE2 GLN A 132      11.352  -0.808  31.721  1.00 13.37           N  
ANISOU 1032  NE2 GLN A 132     1462   1813   1805     49     75    -33       N  
ATOM   1033  N   ILE A 133       5.466  -1.221  32.074  1.00  9.40           N  
ANISOU 1033  N   ILE A 133     1003   1223   1346      8     74    -21       N  
ATOM   1034  CA  ILE A 133       4.198  -0.741  32.565  1.00  9.75           C  
ANISOU 1034  CA  ILE A 133     1047   1255   1402     -4     76    -16       C  
ATOM   1035  C   ILE A 133       3.154  -1.862  32.607  1.00  9.74           C  
ANISOU 1035  C   ILE A 133     1062   1242   1397     -6     72    -14       C  
ATOM   1036  O   ILE A 133       2.456  -2.036  33.602  1.00  9.78           O  
ANISOU 1036  O   ILE A 133     1072   1239   1405    -10     72    -11       O  
ATOM   1037  CB  ILE A 133       3.692   0.421  31.643  1.00  9.71           C  
ANISOU 1037  CB  ILE A 133     1029   1253   1407    -15     80     -7       C  
ATOM   1038  CG1 ILE A 133       4.604   1.646  31.756  1.00 10.54           C  
ANISOU 1038  CG1 ILE A 133     1118   1366   1520    -17     82     -6       C  
ATOM   1039  CG2 ILE A 133       2.269   0.804  32.117  1.00 11.26           C  
ANISOU 1039  CG2 ILE A 133     1227   1439   1613    -24     81     -1       C  
ATOM   1040  CD1 ILE A 133       4.439   2.603  30.579  1.00 11.82           C  
ANISOU 1040  CD1 ILE A 133     1268   1533   1690    -25     84      5       C  
ATOM   1041  N   LEU A 134       3.050  -2.591  31.511  1.00 10.01           N  
ANISOU 1041  N   LEU A 134     1104   1275   1424     -4     67    -14       N  
ATOM   1042  CA  LEU A 134       2.066  -3.644  31.432  1.00 10.19           C  
ANISOU 1042  CA  LEU A 134     1142   1285   1444    -10     61    -12       C  
ATOM   1043  C   LEU A 134       2.406  -4.806  32.346  1.00 10.29           C  
ANISOU 1043  C   LEU A 134     1171   1287   1451     -2     55    -17       C  
ATOM   1044  O   LEU A 134       1.471  -5.405  32.897  1.00 10.37           O  
ANISOU 1044  O   LEU A 134     1191   1285   1464    -11     52    -10       O  
ATOM   1045  CB  LEU A 134       1.926  -4.121  29.982  1.00 10.64           C  
ANISOU 1045  CB  LEU A 134     1203   1344   1495     -8     56    -15       C  
ATOM   1046  CG  LEU A 134       1.297  -3.119  28.996  1.00 11.14           C  
ANISOU 1046  CG  LEU A 134     1251   1418   1564    -18     60     -7       C  
ATOM   1047  CD1 LEU A 134       1.513  -3.596  27.601  1.00 12.95           C  
ANISOU 1047  CD1 LEU A 134     1482   1655   1783    -11     55    -12       C  
ATOM   1048  CD2 LEU A 134      -0.148  -2.927  29.301  1.00 12.36           C  
ANISOU 1048  CD2 LEU A 134     1406   1565   1726    -34     62      2       C  
ATOM   1049  N   ARG A 135       3.666  -5.095  32.548  1.00  9.96           N  
ANISOU 1049  N   ARG A 135     1132   1251   1401     14     55    -25       N  
ATOM   1050  CA  ARG A 135       4.066  -6.146  33.474  1.00 10.46           C  
ANISOU 1050  CA  ARG A 135     1210   1306   1458     24     50    -28       C  
ATOM   1051  C   ARG A 135       3.642  -5.801  34.900  1.00 10.73           C  
ANISOU 1051  C   ARG A 135     1239   1339   1499     18     55    -21       C  
ATOM   1052  O   ARG A 135       3.059  -6.615  35.618  1.00 10.64           O  
ANISOU 1052  O   ARG A 135     1239   1316   1487     15     51    -15       O  
ATOM   1053  CB  ARG A 135       5.574  -6.350  33.364  1.00 11.25           C  
ANISOU 1053  CB  ARG A 135     1310   1418   1546     45     51    -38       C  
ATOM   1054  CG  ARG A 135       6.105  -7.519  34.208  1.00 10.78           C  
ANISOU 1054  CG  ARG A 135     1267   1350   1478     60     45    -41       C  
ATOM   1055  CD  ARG A 135       7.520  -7.749  33.898  1.00 11.79           C  
ANISOU 1055  CD  ARG A 135     1394   1494   1592     82     45    -51       C  
ATOM   1056  NE  ARG A 135       8.114  -8.832  34.653  1.00 12.61           N  
ANISOU 1056  NE  ARG A 135     1514   1591   1686     99     40    -54       N  
ATOM   1057  CZ  ARG A 135       8.977  -8.726  35.641  1.00 16.69           C  
ANISOU 1057  CZ  ARG A 135     2025   2120   2197    110     45    -56       C  
ATOM   1058  NH1 ARG A 135       9.504  -9.822  36.192  1.00 17.19           N  
ANISOU 1058  NH1 ARG A 135     2104   2177   2250    129     40    -58       N  
ATOM   1059  NH2 ARG A 135       9.314  -7.531  36.126  1.00 18.13           N  
ANISOU 1059  NH2 ARG A 135     2184   2321   2383    103     55    -55       N  
ATOM   1060  N   GLY A 136       3.896  -4.565  35.303  1.00  9.99           N  
ANISOU 1060  N   GLY A 136     1127   1258   1411     16     63    -22       N  
ATOM   1061  CA  GLY A 136       3.404  -4.100  36.592  1.00 10.01           C  
ANISOU 1061  CA  GLY A 136     1123   1262   1418     11     68    -18       C  
ATOM   1062  C   GLY A 136       1.911  -4.085  36.673  1.00 10.21           C  
ANISOU 1062  C   GLY A 136     1149   1281   1450     -3     67     -7       C  
ATOM   1063  O   GLY A 136       1.343  -4.509  37.669  1.00 10.24           O  
ANISOU 1063  O   GLY A 136     1156   1283   1452     -5     66      0       O  
ATOM   1064  N   LEU A 137       1.248  -3.618  35.636  1.00  9.60           N  
ANISOU 1064  N   LEU A 137     1068   1202   1377    -13     67     -3       N  
ATOM   1065  CA  LEU A 137      -0.200  -3.574  35.646  1.00  9.92           C  
ANISOU 1065  CA  LEU A 137     1107   1240   1422    -27     67      8       C  
ATOM   1066  C   LEU A 137      -0.835  -4.948  35.695  1.00  9.53           C  
ANISOU 1066  C   LEU A 137     1074   1179   1368    -34     58     15       C  
ATOM   1067  O   LEU A 137      -1.865  -5.138  36.310  1.00  9.85           O  
ANISOU 1067  O   LEU A 137     1113   1221   1409    -44     58     27       O  
ATOM   1068  CB  LEU A 137      -0.725  -2.753  34.440  1.00 10.86           C  
ANISOU 1068  CB  LEU A 137     1218   1362   1546    -35     69     10       C  
ATOM   1069  CG  LEU A 137      -2.187  -2.416  34.469  1.00 10.36           C  
ANISOU 1069  CG  LEU A 137     1148   1302   1486    -47     70     21       C  
ATOM   1070  CD1 LEU A 137      -2.530  -1.553  35.653  1.00 11.85           C  
ANISOU 1070  CD1 LEU A 137     1326   1499   1678    -44     76     23       C  
ATOM   1071  CD2 LEU A 137      -2.539  -1.680  33.158  1.00 12.10           C  
ANISOU 1071  CD2 LEU A 137     1361   1526   1710    -52     73     23       C  
ATOM   1072  N   LYS A 138      -0.207  -5.941  35.070  1.00 10.04           N  
ANISOU 1072  N   LYS A 138     1154   1233   1428    -28     51      9       N  
ATOM   1073  CA  LYS A 138      -0.697  -7.324  35.170  1.00 10.01           C  
ANISOU 1073  CA  LYS A 138     1169   1213   1421    -34     40     16       C  
ATOM   1074  C   LYS A 138      -0.791  -7.713  36.614  1.00 10.59           C  
ANISOU 1074  C   LYS A 138     1243   1287   1494    -33     41     25       C  
ATOM   1075  O   LYS A 138      -1.783  -8.323  37.044  1.00 10.65           O  
ANISOU 1075  O   LYS A 138     1256   1288   1503    -47     36     39       O  
ATOM   1076  CB  LYS A 138       0.180  -8.257  34.361  1.00 10.27           C  
ANISOU 1076  CB  LYS A 138     1219   1234   1448    -22     32      4       C  
ATOM   1077  CG  LYS A 138      -0.224  -9.723  34.504  1.00 12.47           C  
ANISOU 1077  CG  LYS A 138     1521   1491   1726    -28     18      9       C  
ATOM   1078  CD  LYS A 138       0.705 -10.646  33.828  1.00 12.18           C  
ANISOU 1078  CD  LYS A 138     1504   1441   1683    -11      8     -5       C  
ATOM   1079  CE  LYS A 138       0.220 -12.090  34.068  1.00 14.26           C  
ANISOU 1079  CE  LYS A 138     1793   1678   1948    -18     -7      2       C  
ATOM   1080  NZ  LYS A 138       1.193 -13.051  33.492  1.00 15.95           N  
ANISOU 1080  NZ  LYS A 138     2029   1877   2154      3    -18    -14       N  
ATOM   1081  N   TYR A 139       0.254  -7.393  37.389  1.00 11.11           N  
ANISOU 1081  N   TYR A 139     1304   1361   1556    -17     47     18       N  
ATOM   1082  CA  TYR A 139       0.267  -7.760  38.779  1.00 10.81           C  
ANISOU 1082  CA  TYR A 139     1265   1327   1515    -14     48     26       C  
ATOM   1083  C   TYR A 139      -0.806  -7.026  39.543  1.00 10.64           C  
ANISOU 1083  C   TYR A 139     1227   1319   1496    -24     54     37       C  
ATOM   1084  O   TYR A 139      -1.579  -7.615  40.319  1.00 10.76           O  
ANISOU 1084  O   TYR A 139     1243   1335   1509    -32     51     53       O  
ATOM   1085  CB  TYR A 139       1.658  -7.523  39.353  1.00 11.05           C  
ANISOU 1085  CB  TYR A 139     1292   1366   1540      6     53     14       C  
ATOM   1086  CG  TYR A 139       1.811  -7.894  40.799  1.00 12.03           C  
ANISOU 1086  CG  TYR A 139     1414   1498   1659     14     55     21       C  
ATOM   1087  CD1 TYR A 139       1.439  -7.016  41.811  1.00 13.10           C  
ANISOU 1087  CD1 TYR A 139     1531   1652   1795     13     62     24       C  
ATOM   1088  CD2 TYR A 139       2.328  -9.123  41.170  1.00 12.55           C  
ANISOU 1088  CD2 TYR A 139     1497   1553   1719     23     49     25       C  
ATOM   1089  CE1 TYR A 139       1.638  -7.328  43.144  1.00 15.29           C  
ANISOU 1089  CE1 TYR A 139     1804   1940   2065     23     64     29       C  
ATOM   1090  CE2 TYR A 139       2.518  -9.438  42.503  1.00 13.68           C  
ANISOU 1090  CE2 TYR A 139     1636   1705   1857     31     51     33       C  
ATOM   1091  CZ  TYR A 139       2.160  -8.541  43.468  1.00 14.69           C  
ANISOU 1091  CZ  TYR A 139     1743   1855   1984     30     59     35       C  
ATOM   1092  OH  TYR A 139       2.362  -8.805  44.824  1.00 16.34           O  
ANISOU 1092  OH  TYR A 139     1946   2078   2185     40     62     43       O  
ATOM   1093  N   ILE A 140      -0.918  -5.694  39.361  1.00 10.37           N  
ANISOU 1093  N   ILE A 140     1177   1298   1466    -23     61     30       N  
ATOM   1094  CA  ILE A 140      -1.943  -4.884  40.033  1.00 10.61           C  
ANISOU 1094  CA  ILE A 140     1191   1343   1497    -29     66     38       C  
ATOM   1095  C   ILE A 140      -3.319  -5.467  39.761  1.00 10.27           C  
ANISOU 1095  C   ILE A 140     1151   1298   1454    -47     61     56       C  
ATOM   1096  O   ILE A 140      -4.128  -5.714  40.680  1.00 10.91           O  
ANISOU 1096  O   ILE A 140     1225   1390   1530    -51     61     71       O  
ATOM   1097  CB  ILE A 140      -1.849  -3.432  39.530  1.00 10.44           C  
ANISOU 1097  CB  ILE A 140     1156   1329   1482    -26     72     28       C  
ATOM   1098  CG1 ILE A 140      -0.471  -2.839  39.890  1.00 10.66           C  
ANISOU 1098  CG1 ILE A 140     1180   1360   1510    -11     76     12       C  
ATOM   1099  CG2 ILE A 140      -2.987  -2.593  40.160  1.00 11.50           C  
ANISOU 1099  CG2 ILE A 140     1276   1478   1616    -28     76     35       C  
ATOM   1100  CD1 ILE A 140      -0.185  -1.492  39.225  1.00 12.08           C  
ANISOU 1100  CD1 ILE A 140     1350   1541   1699    -11     79      2       C  
ATOM   1101  N   HIS A 141      -3.646  -5.693  38.470  1.00  9.75           N  
ANISOU 1101  N   HIS A 141     1093   1220   1392    -57     57     56       N  
ATOM   1102  CA  HIS A 141      -4.964  -6.180  38.087  1.00 10.35           C  
ANISOU 1102  CA  HIS A 141     1170   1295   1467    -77     51     71       C  
ATOM   1103  C   HIS A 141      -5.196  -7.585  38.586  1.00 10.97           C  
ANISOU 1103  C   HIS A 141     1262   1362   1543    -86     41     85       C  
ATOM   1104  O   HIS A 141      -6.341  -7.924  38.976  1.00 11.47           O  
ANISOU 1104  O   HIS A 141     1320   1433   1604   -102     38    104       O  
ATOM   1105  CB  HIS A 141      -5.108  -6.114  36.556  1.00 10.25           C  
ANISOU 1105  CB  HIS A 141     1162   1274   1458    -84     48     65       C  
ATOM   1106  CG  HIS A 141      -5.410  -4.729  36.096  1.00 10.75           C  
ANISOU 1106  CG  HIS A 141     1209   1351   1524    -81     57     61       C  
ATOM   1107  ND1 HIS A 141      -5.686  -4.489  34.727  1.00 10.28           N  
ANISOU 1107  ND1 HIS A 141     1150   1289   1467    -88     56     58       N  
ATOM   1108  CD2 HIS A 141      -5.480  -3.558  36.775  1.00 10.79           C  
ANISOU 1108  CD2 HIS A 141     1199   1371   1530    -72     66     59       C  
ATOM   1109  CE1 HIS A 141      -5.899  -3.179  34.644  1.00 10.84           C  
ANISOU 1109  CE1 HIS A 141     1205   1373   1541    -83     65     57       C  
ATOM   1110  NE2 HIS A 141      -5.809  -2.576  35.870  1.00 11.63           N  
ANISOU 1110  NE2 HIS A 141     1296   1482   1641    -74     70     57       N  
ATOM   1111  N   SER A 142      -4.136  -8.405  38.663  1.00 11.33           N  
ANISOU 1111  N   SER A 142     1325   1392   1589    -76     36     77       N  
ATOM   1112  CA  SER A 142      -4.293  -9.736  39.246  1.00 12.22           C  
ANISOU 1112  CA  SER A 142     1452   1491   1700    -83     26     92       C  
ATOM   1113  C   SER A 142      -4.638  -9.716  40.707  1.00 13.19           C  
ANISOU 1113  C   SER A 142     1562   1631   1818    -82     30    108       C  
ATOM   1114  O   SER A 142      -5.161 -10.710  41.208  1.00 13.93           O  
ANISOU 1114  O   SER A 142     1663   1718   1912    -94     22    128       O  
ATOM   1115  CB  SER A 142      -3.040 -10.583  39.007  1.00 12.85           C  
ANISOU 1115  CB  SER A 142     1553   1549   1780    -68     20     79       C  
ATOM   1116  OG  SER A 142      -1.986 -10.293  39.909  1.00 12.97           O  
ANISOU 1116  OG  SER A 142     1563   1575   1790    -47     28     72       O  
ATOM   1117  N   ALA A 143      -4.345  -8.625  41.389  1.00 12.21           N  
ANISOU 1117  N   ALA A 143     1420   1529   1690    -68     42    101       N  
ATOM   1118  CA  ALA A 143      -4.737  -8.471  42.782  1.00 13.32           C  
ANISOU 1118  CA  ALA A 143     1544   1693   1824    -64     47    115       C  
ATOM   1119  C   ALA A 143      -6.073  -7.848  42.910  1.00 13.60           C  
ANISOU 1119  C   ALA A 143     1562   1750   1856    -75     50    128       C  
ATOM   1120  O   ALA A 143      -6.470  -7.533  44.048  1.00 13.81           O  
ANISOU 1120  O   ALA A 143     1571   1802   1874    -69     54    138       O  
ATOM   1121  CB  ALA A 143      -3.691  -7.597  43.486  1.00 14.00           C  
ANISOU 1121  CB  ALA A 143     1620   1793   1906    -40     56     97       C  
ATOM   1122  N   ASN A 144      -6.834  -7.729  41.836  1.00 12.31           N  
ANISOU 1122  N   ASN A 144     1400   1580   1697    -91     47    130       N  
ATOM   1123  CA  ASN A 144      -8.148  -7.104  41.849  1.00 13.46           C  
ANISOU 1123  CA  ASN A 144     1527   1749   1838   -101     50    142       C  
ATOM   1124  C   ASN A 144      -8.097  -5.646  42.200  1.00 13.21           C  
ANISOU 1124  C   ASN A 144     1478   1738   1803    -83     61    129       C  
ATOM   1125  O   ASN A 144      -9.079  -5.132  42.731  1.00 14.57           O  
ANISOU 1125  O   ASN A 144     1632   1937   1967    -83     64    140       O  
ATOM   1126  CB  ASN A 144      -9.135  -7.857  42.792  1.00 15.94           C  
ANISOU 1126  CB  ASN A 144     1833   2080   2144   -115     45    172       C  
ATOM   1127  CG  ASN A 144     -10.535  -7.712  42.478  1.00 20.90           C  
ANISOU 1127  CG  ASN A 144     2448   2726   2767   -133     43    189       C  
ATOM   1128  OD1 ASN A 144     -10.905  -7.660  41.338  1.00 21.36           O  
ANISOU 1128  OD1 ASN A 144     2512   2773   2830   -145     40    185       O  
ATOM   1129  ND2 ASN A 144     -11.362  -7.663  43.507  1.00 21.92           N  
ANISOU 1129  ND2 ASN A 144     2558   2887   2884   -134     45    210       N  
ATOM   1130  N   VAL A 145      -7.002  -4.967  41.919  1.00 12.15           N  
ANISOU 1130  N   VAL A 145     1347   1594   1675    -67     65    106       N  
ATOM   1131  CA  VAL A 145      -6.826  -3.560  42.195  1.00 12.11           C  
ANISOU 1131  CA  VAL A 145     1329   1603   1670    -50     73     91       C  
ATOM   1132  C   VAL A 145      -6.754  -2.813  40.865  1.00 11.26           C  
ANISOU 1132  C   VAL A 145     1224   1483   1571    -53     75     80       C  
ATOM   1133  O   VAL A 145      -6.208  -3.272  39.902  1.00 12.14           O  
ANISOU 1133  O   VAL A 145     1349   1575   1689    -60     72     74       O  
ATOM   1134  CB  VAL A 145      -5.558  -3.362  43.031  1.00 11.93           C  
ANISOU 1134  CB  VAL A 145     1306   1580   1647    -32     76     76       C  
ATOM   1135  CG1 VAL A 145      -5.188  -1.906  43.203  1.00 12.68           C  
ANISOU 1135  CG1 VAL A 145     1391   1682   1745    -17     82     57       C  
ATOM   1136  CG2 VAL A 145      -5.750  -4.006  44.402  1.00 13.87           C  
ANISOU 1136  CG2 VAL A 145     1546   1843   1881    -27     75     89       C  
ATOM   1137  N   LEU A 146      -7.285  -1.616  40.882  1.00 11.75           N  
ANISOU 1137  N   LEU A 146     1273   1558   1633    -46     80     76       N  
ATOM   1138  CA  LEU A 146      -7.177  -0.647  39.800  1.00 10.94           C  
ANISOU 1138  CA  LEU A 146     1170   1447   1540    -45     83     65       C  
ATOM   1139  C   LEU A 146      -6.327   0.500  40.265  1.00 11.53           C  
ANISOU 1139  C   LEU A 146     1240   1521   1620    -28     87     47       C  
ATOM   1140  O   LEU A 146      -6.495   0.970  41.397  1.00 12.27           O  
ANISOU 1140  O   LEU A 146     1324   1630   1708    -15     88     44       O  
ATOM   1141  CB  LEU A 146      -8.563  -0.102  39.510  1.00 12.87           C  
ANISOU 1141  CB  LEU A 146     1403   1708   1780    -50     85     77       C  
ATOM   1142  CG  LEU A 146      -9.655  -1.144  39.303  1.00 13.62           C  
ANISOU 1142  CG  LEU A 146     1498   1811   1867    -69     81     98       C  
ATOM   1143  CD1 LEU A 146     -10.971  -0.442  39.091  1.00 15.57           C  
ANISOU 1143  CD1 LEU A 146     1730   2079   2107    -70     84    108       C  
ATOM   1144  CD2 LEU A 146      -9.313  -2.021  38.137  1.00 14.96           C  
ANISOU 1144  CD2 LEU A 146     1683   1959   2043    -84     75     98       C  
ATOM   1145  N   HIS A 147      -5.405   0.958  39.428  1.00 10.68           N  
ANISOU 1145  N   HIS A 147     1137   1398   1523    -27     87     35       N  
ATOM   1146  CA  HIS A 147      -4.550   2.072  39.813  1.00 10.82           C  
ANISOU 1146  CA  HIS A 147     1151   1412   1548    -15     89     19       C  
ATOM   1147  C   HIS A 147      -5.303   3.376  39.764  1.00 12.31           C  
ANISOU 1147  C   HIS A 147     1330   1606   1741     -8     91     17       C  
ATOM   1148  O   HIS A 147      -5.294   4.165  40.723  1.00 12.34           O  
ANISOU 1148  O   HIS A 147     1328   1617   1744      6     90      7       O  
ATOM   1149  CB  HIS A 147      -3.284   2.085  38.959  1.00 10.92           C  
ANISOU 1149  CB  HIS A 147     1170   1410   1569    -17     88     10       C  
ATOM   1150  CG  HIS A 147      -2.350   3.165  39.331  1.00 10.69           C  
ANISOU 1150  CG  HIS A 147     1137   1377   1548     -8     88     -5       C  
ATOM   1151  ND1 HIS A 147      -2.602   4.460  39.032  1.00 11.40           N  
ANISOU 1151  ND1 HIS A 147     1221   1463   1648     -6     88     -9       N  
ATOM   1152  CD2 HIS A 147      -1.135   3.088  39.938  1.00 11.91           C  
ANISOU 1152  CD2 HIS A 147     1292   1531   1702     -2     86    -17       C  
ATOM   1153  CE1 HIS A 147      -1.563   5.152  39.472  1.00 12.16           C  
ANISOU 1153  CE1 HIS A 147     1315   1554   1751     -1     86    -23       C  
ATOM   1154  NE2 HIS A 147      -0.653   4.345  40.026  1.00 11.83           N  
ANISOU 1154  NE2 HIS A 147     1276   1516   1703      2     85    -28       N  
ATOM   1155  N   ARG A 148      -5.905   3.611  38.647  1.00 10.66           N  
ANISOU 1155  N   ARG A 148     1121   1393   1536    -17     92     25       N  
ATOM   1156  CA  ARG A 148      -6.850   4.734  38.406  1.00 11.78           C  
ANISOU 1156  CA  ARG A 148     1255   1541   1680    -11     94     27       C  
ATOM   1157  C   ARG A 148      -6.206   6.046  38.217  1.00 13.61           C  
ANISOU 1157  C   ARG A 148     1486   1759   1926     -3     93     15       C  
ATOM   1158  O   ARG A 148      -6.947   7.011  37.987  1.00 15.54           O  
ANISOU 1158  O   ARG A 148     1726   2005   2174      3     94     17       O  
ATOM   1159  CB  ARG A 148      -7.956   4.806  39.464  1.00 12.97           C  
ANISOU 1159  CB  ARG A 148     1397   1713   1818     -1     94     32       C  
ATOM   1160  CG  ARG A 148      -8.739   3.491  39.473  1.00 12.44           C  
ANISOU 1160  CG  ARG A 148     1329   1660   1738    -14     94     50       C  
ATOM   1161  CD  ARG A 148      -9.827   3.457  40.478  1.00 13.16           C  
ANISOU 1161  CD  ARG A 148     1408   1778   1814     -6     95     60       C  
ATOM   1162  NE  ARG A 148     -10.992   4.273  40.189  1.00 14.84           N  
ANISOU 1162  NE  ARG A 148     1611   2006   2021      0     97     66       N  
ATOM   1163  CZ  ARG A 148     -11.434   5.306  40.885  1.00 15.92           C  
ANISOU 1163  CZ  ARG A 148     1739   2157   2153     21     98     59       C  
ATOM   1164  NH1 ARG A 148     -12.594   5.868  40.573  1.00 15.82           N  
ANISOU 1164  NH1 ARG A 148     1717   2161   2133     27    100     67       N  
ATOM   1165  NH2 ARG A 148     -10.728   5.803  41.891  1.00 16.22           N  
ANISOU 1165  NH2 ARG A 148     1777   2193   2193     38     96     41       N  
ATOM   1166  N   ASP A 149      -4.886   6.175  38.242  1.00 11.68           N  
ANISOU 1166  N   ASP A 149     1246   1502   1690     -4     91      3       N  
ATOM   1167  CA  ASP A 149      -4.253   7.454  37.936  1.00 12.43           C  
ANISOU 1167  CA  ASP A 149     1340   1582   1801     -1     89     -6       C  
ATOM   1168  C   ASP A 149      -2.941   7.249  37.241  1.00 11.98           C  
ANISOU 1168  C   ASP A 149     1286   1514   1751    -10     88     -8       C  
ATOM   1169  O   ASP A 149      -1.946   7.942  37.525  1.00 12.55           O  
ANISOU 1169  O   ASP A 149     1358   1577   1833     -9     84    -19       O  
ATOM   1170  CB  ASP A 149      -4.147   8.366  39.164  1.00 13.58           C  
ANISOU 1170  CB  ASP A 149     1484   1727   1949     15     84    -22       C  
ATOM   1171  CG  ASP A 149      -3.997   9.849  38.857  1.00 17.14           C  
ANISOU 1171  CG  ASP A 149     1935   2161   2417     19     80    -29       C  
ATOM   1172  OD1 ASP A 149      -4.373  10.282  37.775  1.00 16.30           O  
ANISOU 1172  OD1 ASP A 149     1828   2047   2318     13     82    -17       O  
ATOM   1173  OD2 ASP A 149      -3.507  10.580  39.760  1.00 20.92           O  
ANISOU 1173  OD2 ASP A 149     2414   2633   2901     29     74    -46       O  
ATOM   1174  N   LEU A 150      -2.894   6.328  36.274  1.00 10.72           N  
ANISOU 1174  N   LEU A 150     1130   1357   1587    -20     90      3       N  
ATOM   1175  CA  LEU A 150      -1.676   6.144  35.522  1.00 10.54           C  
ANISOU 1175  CA  LEU A 150     1108   1329   1568    -27     90      2       C  
ATOM   1176  C   LEU A 150      -1.445   7.322  34.623  1.00 11.16           C  
ANISOU 1176  C   LEU A 150     1181   1399   1661    -31     89      6       C  
ATOM   1177  O   LEU A 150      -2.345   7.743  33.899  1.00 12.35           O  
ANISOU 1177  O   LEU A 150     1329   1549   1814    -33     92     16       O  
ATOM   1178  CB  LEU A 150      -1.752   4.842  34.689  1.00 10.64           C  
ANISOU 1178  CB  LEU A 150     1126   1346   1571    -33     91     10       C  
ATOM   1179  CG  LEU A 150      -1.824   3.584  35.521  1.00 11.74           C  
ANISOU 1179  CG  LEU A 150     1273   1490   1698    -31     89      7       C  
ATOM   1180  CD1 LEU A 150      -2.217   2.366  34.666  1.00 12.85           C  
ANISOU 1180  CD1 LEU A 150     1421   1632   1830    -38     88     16       C  
ATOM   1181  CD2 LEU A 150      -0.525   3.315  36.275  1.00 12.53           C  
ANISOU 1181  CD2 LEU A 150     1375   1590   1796    -24     88     -4       C  
ATOM   1182  N   LYS A 151      -0.224   7.836  34.636  1.00 10.97           N  
ANISOU 1182  N   LYS A 151     1154   1369   1645    -33     86      0       N  
ATOM   1183  CA  LYS A 151       0.193   8.972  33.828  1.00 11.70           C  
ANISOU 1183  CA  LYS A 151     1240   1452   1753    -40     84      7       C  
ATOM   1184  C   LYS A 151       1.707   9.052  33.925  1.00 11.60           C  
ANISOU 1184  C   LYS A 151     1224   1440   1743    -45     81      1       C  
ATOM   1185  O   LYS A 151       2.301   8.414  34.776  1.00 11.60           O  
ANISOU 1185  O   LYS A 151     1226   1446   1735    -40     80    -10       O  
ATOM   1186  CB  LYS A 151      -0.429  10.281  34.359  1.00 12.59           C  
ANISOU 1186  CB  LYS A 151     1353   1551   1879    -35     81      3       C  
ATOM   1187  CG  LYS A 151      -0.193  10.606  35.772  1.00 13.59           C  
ANISOU 1187  CG  LYS A 151     1483   1674   2007    -26     75    -15       C  
ATOM   1188  CD  LYS A 151      -0.923  11.865  36.140  1.00 14.91           C  
ANISOU 1188  CD  LYS A 151     1652   1827   2186    -18     71    -20       C  
ATOM   1189  CE  LYS A 151      -0.744  12.112  37.546  1.00 16.59           C  
ANISOU 1189  CE  LYS A 151     1867   2039   2398     -7     65    -40       C  
ATOM   1190  NZ  LYS A 151      -1.353  13.470  37.838  1.00 19.12           N  
ANISOU 1190  NZ  LYS A 151     2191   2343   2731      3     58    -46       N  
ATOM   1191  N   PRO A 152       2.353   9.768  33.020  1.00 11.80           N  
ANISOU 1191  N   PRO A 152     1241   1463   1779    -54     79     11       N  
ATOM   1192  CA  PRO A 152       3.806   9.812  33.029  1.00 11.54           C  
ANISOU 1192  CA  PRO A 152     1202   1436   1747    -60     75      9       C  
ATOM   1193  C   PRO A 152       4.474  10.155  34.358  1.00 13.15           C  
ANISOU 1193  C   PRO A 152     1407   1634   1955    -58     69     -8       C  
ATOM   1194  O   PRO A 152       5.501   9.530  34.660  1.00 12.82           O  
ANISOU 1194  O   PRO A 152     1363   1605   1903    -57     69    -14       O  
ATOM   1195  CB  PRO A 152       4.143  10.817  31.893  1.00 13.18           C  
ANISOU 1195  CB  PRO A 152     1399   1640   1969    -72     74     26       C  
ATOM   1196  CG  PRO A 152       2.998  10.683  30.986  1.00 13.49           C  
ANISOU 1196  CG  PRO A 152     1440   1680   2006    -70     79     38       C  
ATOM   1197  CD  PRO A 152       1.798  10.518  31.887  1.00 13.08           C  
ANISOU 1197  CD  PRO A 152     1399   1620   1951    -60     81     27       C  
ATOM   1198  N   SER A 153       3.941  11.087  35.158  1.00 13.26           N  
ANISOU 1198  N   SER A 153     1425   1632   1981    -55     64    -18       N  
ATOM   1199  CA  SER A 153       4.614  11.425  36.404  1.00 13.29           C  
ANISOU 1199  CA  SER A 153     1430   1632   1988    -52     57    -36       C  
ATOM   1200  C   SER A 153       4.521  10.361  37.445  1.00 14.04           C  
ANISOU 1200  C   SER A 153     1529   1740   2065    -39     61    -49       C  
ATOM   1201  O   SER A 153       5.237  10.427  38.455  1.00 16.14           O  
ANISOU 1201  O   SER A 153     1793   2010   2329    -36     56    -64       O  
ATOM   1202  CB  SER A 153       4.090  12.755  36.928  1.00 14.48           C  
ANISOU 1202  CB  SER A 153     1584   1761   2156    -50     49    -44       C  
ATOM   1203  OG  SER A 153       2.704  12.687  37.191  1.00 17.27           O  
ANISOU 1203  OG  SER A 153     1944   2112   2505    -37     53    -46       O  
ATOM   1204  N   ASN A 154       3.669   9.341  37.244  1.00 12.18           N  
ANISOU 1204  N   ASN A 154     1298   1513   1816    -32     68    -43       N  
ATOM   1205  CA  ASN A 154       3.577   8.223  38.144  1.00 11.96           C  
ANISOU 1205  CA  ASN A 154     1275   1498   1772    -22     71    -50       C  
ATOM   1206  C   ASN A 154       4.327   7.024  37.661  1.00 12.29           C  
ANISOU 1206  C   ASN A 154     1317   1552   1800    -23     75    -45       C  
ATOM   1207  O   ASN A 154       4.170   5.916  38.201  1.00 13.18           O  
ANISOU 1207  O   ASN A 154     1436   1673   1899    -15     78    -47       O  
ATOM   1208  CB  ASN A 154       2.099   7.895  38.399  1.00 13.03           C  
ANISOU 1208  CB  ASN A 154     1415   1634   1901    -14     75    -46       C  
ATOM   1209  CG  ASN A 154       1.458   8.914  39.280  1.00 14.30           C  
ANISOU 1209  CG  ASN A 154     1576   1789   2069     -6     71    -57       C  
ATOM   1210  OD1 ASN A 154       2.164   9.619  40.057  1.00 15.09           O  
ANISOU 1210  OD1 ASN A 154     1673   1885   2176     -3     64    -72       O  
ATOM   1211  ND2 ASN A 154       0.144   8.994  39.240  1.00 14.26           N  
ANISOU 1211  ND2 ASN A 154     1572   1785   2061      0     73    -51       N  
ATOM   1212  N   LEU A 155       5.230   7.214  36.719  1.00 11.92           N  
ANISOU 1212  N   LEU A 155     1264   1508   1756    -31     74    -38       N  
ATOM   1213  CA  LEU A 155       6.120   6.167  36.194  1.00 11.84           C  
ANISOU 1213  CA  LEU A 155     1254   1513   1732    -29     76    -35       C  
ATOM   1214  C   LEU A 155       7.536   6.587  36.421  1.00 12.03           C  
ANISOU 1214  C   LEU A 155     1268   1546   1757    -33     73    -40       C  
ATOM   1215  O   LEU A 155       7.996   7.553  35.782  1.00 13.16           O  
ANISOU 1215  O   LEU A 155     1402   1686   1912    -45     69    -33       O  
ATOM   1216  CB  LEU A 155       5.812   5.896  34.689  1.00 11.69           C  
ANISOU 1216  CB  LEU A 155     1234   1496   1712    -34     79    -20       C  
ATOM   1217  CG  LEU A 155       4.353   5.535  34.413  1.00 11.74           C  
ANISOU 1217  CG  LEU A 155     1249   1495   1717    -33     82    -14       C  
ATOM   1218  CD1 LEU A 155       4.125   5.393  32.929  1.00 13.61           C  
ANISOU 1218  CD1 LEU A 155     1483   1736   1953    -38     84     -1       C  
ATOM   1219  CD2 LEU A 155       3.946   4.260  35.092  1.00 11.68           C  
ANISOU 1219  CD2 LEU A 155     1252   1489   1696    -24     84    -19       C  
ATOM   1220  N   LEU A 156       8.223   5.880  37.269  1.00 11.29           N  
ANISOU 1220  N   LEU A 156     1176   1463   1651    -23     73    -49       N  
ATOM   1221  CA  LEU A 156       9.562   6.262  37.712  1.00 11.80           C  
ANISOU 1221  CA  LEU A 156     1230   1540   1714    -26     69    -56       C  
ATOM   1222  C   LEU A 156      10.581   5.422  37.014  1.00 11.45           C  
ANISOU 1222  C   LEU A 156     1181   1516   1654    -21     71    -50       C  
ATOM   1223  O   LEU A 156      10.375   4.230  36.771  1.00 12.79           O  
ANISOU 1223  O   LEU A 156     1360   1690   1809     -9     75    -49       O  
ATOM   1224  CB  LEU A 156       9.689   6.060  39.206  1.00 11.46           C  
ANISOU 1224  CB  LEU A 156     1189   1500   1665    -16     67    -72       C  
ATOM   1225  CG  LEU A 156       8.576   6.653  40.055  1.00 12.88           C  
ANISOU 1225  CG  LEU A 156     1374   1665   1855    -14     66    -80       C  
ATOM   1226  CD1 LEU A 156       8.861   6.436  41.513  1.00 14.66           C  
ANISOU 1226  CD1 LEU A 156     1599   1900   2072     -2     64    -96       C  
ATOM   1227  CD2 LEU A 156       8.478   8.179  39.810  1.00 14.94           C  
ANISOU 1227  CD2 LEU A 156     1630   1909   2137    -27     59    -81       C  
ATOM   1228  N   LEU A 157      11.753   6.004  36.742  1.00 11.90           N  
ANISOU 1228  N   LEU A 157     1224   1586   1712    -30     68    -47       N  
ATOM   1229  CA ALEU A 157      12.847   5.338  35.996  0.50 12.36           C  
ANISOU 1229  CA ALEU A 157     1274   1670   1752    -24     69    -40       C  
ATOM   1230  CA BLEU A 157      12.845   5.361  36.007  0.50 12.18           C  
ANISOU 1230  CA BLEU A 157     1251   1647   1730    -25     69    -40       C  
ATOM   1231  C   LEU A 157      14.149   5.467  36.755  1.00 13.07           C  
ANISOU 1231  C   LEU A 157     1352   1780   1834    -24     66    -48       C  
ATOM   1232  O   LEU A 157      14.438   6.561  37.270  1.00 13.51           O  
ANISOU 1232  O   LEU A 157     1399   1830   1904    -38     60    -52       O  
ATOM   1233  CB ALEU A 157      13.108   5.939  34.589  0.50 13.55           C  
ANISOU 1233  CB ALEU A 157     1412   1828   1908    -37     68    -23       C  
ATOM   1234  CB BLEU A 157      12.991   6.052  34.637  0.50 13.02           C  
ANISOU 1234  CB BLEU A 157     1346   1758   1844    -38     68    -23       C  
ATOM   1235  CG ALEU A 157      12.043   5.806  33.500  0.50 17.28           C  
ANISOU 1235  CG ALEU A 157     1891   2290   2385    -37     72    -12       C  
ATOM   1236  CG BLEU A 157      11.736   5.946  33.776  0.50 15.32           C  
ANISOU 1236  CG BLEU A 157     1646   2033   2142    -38     71    -15       C  
ATOM   1237  CD1ALEU A 157      10.905   6.732  33.731  0.50 17.46           C  
ANISOU 1237  CD1ALEU A 157     1919   2285   2430    -48     70    -12       C  
ATOM   1238  CD1BLEU A 157      11.730   6.976  32.680  0.50 17.57           C  
ANISOU 1238  CD1BLEU A 157     1918   2318   2440    -55     70      3       C  
ATOM   1239  CD2ALEU A 157      12.585   6.275  32.247  0.50 21.09           C  
ANISOU 1239  CD2ALEU A 157     2358   2788   2867    -46     71      5       C  
ATOM   1240  CD2BLEU A 157      11.547   4.470  33.323  0.50 12.81           C  
ANISOU 1240  CD2BLEU A 157     1339   1725   1803    -20     76    -16       C  
ATOM   1241  N   ASN A 158      14.901   4.424  36.810  1.00 12.89           N  
ANISOU 1241  N   ASN A 158     1330   1779   1789     -8     69    -50       N  
ATOM   1242  CA  ASN A 158      16.251   4.527  37.369  1.00 13.53           C  
ANISOU 1242  CA  ASN A 158     1396   1886   1859     -7     66    -55       C  
ATOM   1243  C   ASN A 158      17.220   4.812  36.237  1.00 13.73           C  
ANISOU 1243  C   ASN A 158     1403   1936   1877    -14     65    -40       C  
ATOM   1244  O   ASN A 158      16.845   5.069  35.090  1.00 13.98           O  
ANISOU 1244  O   ASN A 158     1432   1964   1915    -21     66    -26       O  
ATOM   1245  CB  ASN A 158      16.577   3.231  38.134  1.00 14.23           C  
ANISOU 1245  CB  ASN A 158     1494   1987   1926     18     70    -65       C  
ATOM   1246  CG  ASN A 158      16.820   2.034  37.302  1.00 16.80           C  
ANISOU 1246  CG  ASN A 158     1827   2326   2231     37     74    -60       C  
ATOM   1247  OD1 ASN A 158      16.806   2.108  36.116  1.00 14.81           O  
ANISOU 1247  OD1 ASN A 158     1570   2079   1978     34     74    -49       O  
ATOM   1248  ND2 ASN A 158      17.041   0.857  37.911  1.00 20.08           N  
ANISOU 1248  ND2 ASN A 158     2253   2748   2628     59     77    -67       N  
ATOM   1249  N   THR A 159      18.534   4.824  36.555  1.00 14.07           N  
ANISOU 1249  N   THR A 159     1430   2010   1906    -13     63    -41       N  
ATOM   1250  CA ATHR A 159      19.518   5.276  35.547  0.50 14.06           C  
ANISOU 1250  CA ATHR A 159     1407   2037   1898    -23     61    -24       C  
ATOM   1251  CA BTHR A 159      19.552   5.238  35.618  0.50 14.54           C  
ANISOU 1251  CA BTHR A 159     1468   2099   1958    -22     61    -25       C  
ATOM   1252  C   THR A 159      19.669   4.276  34.416  1.00 15.03           C  
ANISOU 1252  C   THR A 159     1530   2181   1999     -3     66    -15       C  
ATOM   1253  O   THR A 159      20.250   4.635  33.378  1.00 16.52           O  
ANISOU 1253  O   THR A 159     1700   2394   2182    -10     64      2       O  
ATOM   1254  CB ATHR A 159      20.909   5.571  36.094  0.50 16.46           C  
ANISOU 1254  CB ATHR A 159     1690   2373   2191    -29     57    -24       C  
ATOM   1255  CB BTHR A 159      20.881   5.438  36.399  0.50 18.16           C  
ANISOU 1255  CB BTHR A 159     1908   2587   2405    -25     57    -29       C  
ATOM   1256  OG1ATHR A 159      21.547   4.344  36.401  0.50 17.94           O  
ANISOU 1256  OG1ATHR A 159     1880   2587   2349     -1     62    -32       O  
ATOM   1257  OG1BTHR A 159      21.775   6.135  35.555  0.50 19.83           O  
ANISOU 1257  OG1BTHR A 159     2095   2825   2615    -43     53    -10       O  
ATOM   1258  CG2ATHR A 159      20.893   6.516  37.276  0.50 16.60           C  
ANISOU 1258  CG2ATHR A 159     1706   2373   2228    -47     50    -37       C  
ATOM   1259  CG2BTHR A 159      21.450   4.155  36.929  0.50 20.10           C  
ANISOU 1259  CG2BTHR A 159     2159   2856   2622      4     62    -40       C  
ATOM   1260  N   THR A 160      19.211   3.032  34.580  1.00 14.94           N  
ANISOU 1260  N   THR A 160     1539   2163   1974     22     70    -25       N  
ATOM   1261  CA  THR A 160      19.208   2.055  33.525  1.00 15.79           C  
ANISOU 1261  CA  THR A 160     1652   2284   2063     43     73    -21       C  
ATOM   1262  C   THR A 160      17.830   1.793  32.942  1.00 14.97           C  
ANISOU 1262  C   THR A 160     1567   2149   1971     43     74    -21       C  
ATOM   1263  O   THR A 160      17.657   0.752  32.298  1.00 16.80           O  
ANISOU 1263  O   THR A 160     1811   2385   2187     64     75    -23       O  
ATOM   1264  CB  THR A 160      19.861   0.774  34.008  1.00 18.04           C  
ANISOU 1264  CB  THR A 160     1946   2587   2321     73     74    -32       C  
ATOM   1265  OG1 THR A 160      19.310   0.364  35.226  1.00 19.70           O  
ANISOU 1265  OG1 THR A 160     2175   2773   2538     78     76    -46       O  
ATOM   1266  CG2 THR A 160      21.384   0.936  34.201  1.00 20.29           C  
ANISOU 1266  CG2 THR A 160     2207   2916   2586     77     74    -29       C  
HETATM 1267  N   CME A 161      16.891   2.720  33.149  1.00 14.00           N  
ANISOU 1267  N   CME A 161     1447   1997   1875     21     73    -18       N  
HETATM 1268  CA  CME A 161      15.564   2.666  32.523  1.00 14.46           C  
ANISOU 1268  CA  CME A 161     1519   2029   1946     18     75    -15       C  
HETATM 1269  CB  CME A 161      15.674   2.626  30.998  1.00 17.71           C  
ANISOU 1269  CB  CME A 161     1921   2459   2349     20     75     -2       C  
HETATM 1270  SG  CME A 161      16.523   4.101  30.279  1.00 21.49           S  
ANISOU 1270  SG  CME A 161     2367   2961   2837     -4     73     20       S  
HETATM 1271  SD  CME A 161      15.421   5.784  30.778  1.00 24.25           S  
ANISOU 1271  SD  CME A 161     2719   3267   3228    -38     70     26       S  
HETATM 1272  CE  CME A 161      16.153   6.437  32.309  1.00 23.62           C  
ANISOU 1272  CE  CME A 161     2635   3182   3158    -49     65     14       C  
HETATM 1273  CZ  CME A 161      17.616   6.724  32.112  1.00 24.55           C  
ANISOU 1273  CZ  CME A 161     2729   3335   3264    -56     61     24       C  
HETATM 1274  OH  CME A 161      17.719   7.724  31.071  1.00 23.80           O  
ANISOU 1274  OH  CME A 161     2616   3246   3181    -76     58     47       O  
HETATM 1275  C   CME A 161      14.681   1.529  33.042  1.00 13.93           C  
ANISOU 1275  C   CME A 161     1477   1941   1875     33     76    -28       C  
HETATM 1276  O   CME A 161      13.676   1.218  32.366  1.00 15.53           O  
ANISOU 1276  O   CME A 161     1691   2128   2082     34     77    -25       O  
ATOM   1277  N   ASP A 162      14.969   0.993  34.195  1.00 13.34           N  
ANISOU 1277  N   ASP A 162     1411   1865   1793     44     76    -39       N  
ATOM   1278  CA  ASP A 162      14.003   0.142  34.857  1.00 13.17           C  
ANISOU 1278  CA  ASP A 162     1411   1819   1773     52     77    -47       C  
ATOM   1279  C   ASP A 162      12.915   1.027  35.426  1.00 12.41           C  
ANISOU 1279  C   ASP A 162     1317   1698   1700     34     78    -47       C  
ATOM   1280  O   ASP A 162      13.172   2.102  35.935  1.00 13.09           O  
ANISOU 1280  O   ASP A 162     1391   1785   1798     21     77    -48       O  
ATOM   1281  CB  ASP A 162      14.653  -0.684  35.928  1.00 18.05           C  
ANISOU 1281  CB  ASP A 162     2036   2446   2377     69     78    -57       C  
ATOM   1282  CG  ASP A 162      15.836  -1.498  35.383  1.00 23.14           C  
ANISOU 1282  CG  ASP A 162     2677   3119   2996     91     77    -58       C  
ATOM   1283  OD1 ASP A 162      15.641  -2.262  34.405  1.00 27.17           O  
ANISOU 1283  OD1 ASP A 162     3198   3629   3497    103     75    -56       O  
ATOM   1284  OD2 ASP A 162      16.997  -1.307  35.895  1.00 25.31           O  
ANISOU 1284  OD2 ASP A 162     2938   3419   3260     96     77    -60       O  
ATOM   1285  N   LEU A 163      11.686   0.578  35.315  1.00 11.85           N  
ANISOU 1285  N   LEU A 163     1261   1606   1635     34     78    -46       N  
ATOM   1286  CA  LEU A 163      10.489   1.354  35.538  1.00 11.57           C  
ANISOU 1286  CA  LEU A 163     1228   1550   1618     19     79    -44       C  
ATOM   1287  C   LEU A 163       9.722   0.835  36.735  1.00 12.55           C  
ANISOU 1287  C   LEU A 163     1364   1661   1743     24     79    -50       C  
ATOM   1288  O   LEU A 163       9.561  -0.382  36.916  1.00 12.48           O  
ANISOU 1288  O   LEU A 163     1369   1650   1723     36     79    -51       O  
ATOM   1289  CB  LEU A 163       9.627   1.374  34.259  1.00 11.58           C  
ANISOU 1289  CB  LEU A 163     1232   1543   1625     13     79    -34       C  
ATOM   1290  CG  LEU A 163       8.356   2.138  34.295  1.00 11.56           C  
ANISOU 1290  CG  LEU A 163     1231   1522   1639      0     80    -29       C  
ATOM   1291  CD1 LEU A 163       8.005   2.686  32.935  1.00 12.91           C  
ANISOU 1291  CD1 LEU A 163     1394   1694   1817     -9     81    -18       C  
ATOM   1292  CD2 LEU A 163       7.187   1.309  34.804  1.00 12.86           C  
ANISOU 1292  CD2 LEU A 163     1411   1673   1803      3     81    -31       C  
ATOM   1293  N   LYS A 164       9.197   1.767  37.550  1.00 11.04           N  
ANISOU 1293  N   LYS A 164     1168   1461   1565     15     79    -53       N  
ATOM   1294  CA  LYS A 164       8.269   1.411  38.626  1.00 11.48           C  
ANISOU 1294  CA  LYS A 164     1233   1508   1622     19     80    -56       C  
ATOM   1295  C   LYS A 164       7.060   2.311  38.606  1.00 10.72           C  
ANISOU 1295  C   LYS A 164     1135   1398   1540      9     80    -53       C  
ATOM   1296  O   LYS A 164       7.169   3.539  38.464  1.00 11.76           O  
ANISOU 1296  O   LYS A 164     1257   1526   1685      0     79    -55       O  
ATOM   1297  CB  LYS A 164       8.915   1.491  40.022  1.00 13.04           C  
ANISOU 1297  CB  LYS A 164     1425   1716   1814     28     80    -67       C  
ATOM   1298  CG  LYS A 164      10.102   0.607  40.174  1.00 13.92           C  
ANISOU 1298  CG  LYS A 164     1537   1843   1909     40     80    -70       C  
ATOM   1299  CD  LYS A 164      10.660   0.583  41.595  1.00 15.25           C  
ANISOU 1299  CD  LYS A 164     1701   2024   2070     50     81    -80       C  
ATOM   1300  CE  LYS A 164      11.988  -0.105  41.734  1.00 18.27           C  
ANISOU 1300  CE  LYS A 164     2081   2426   2435     63     81    -83       C  
ATOM   1301  NZ  LYS A 164      11.858  -1.527  41.481  1.00 19.96           N  
ANISOU 1301  NZ  LYS A 164     2311   2636   2637     77     82    -77       N  
ATOM   1302  N   ILE A 165       5.904   1.724  38.805  1.00 10.23           N  
ANISOU 1302  N   ILE A 165     1082   1328   1477     10     82    -48       N  
ATOM   1303  CA  ILE A 165       4.658   2.456  38.938  1.00  9.95           C  
ANISOU 1303  CA  ILE A 165     1045   1284   1452      4     82    -45       C  
ATOM   1304  C   ILE A 165       4.507   2.909  40.401  1.00  9.98           C  
ANISOU 1304  C   ILE A 165     1044   1292   1455     11     81    -54       C  
ATOM   1305  O   ILE A 165       4.738   2.164  41.321  1.00 11.44           O  
ANISOU 1305  O   ILE A 165     1231   1486   1630     20     82    -57       O  
ATOM   1306  CB  ILE A 165       3.465   1.501  38.580  1.00 10.29           C  
ANISOU 1306  CB  ILE A 165     1098   1322   1490      1     83    -34       C  
ATOM   1307  CG1 ILE A 165       3.570   1.038  37.137  1.00 10.31           C  
ANISOU 1307  CG1 ILE A 165     1106   1321   1491     -4     82    -27       C  
ATOM   1308  CG2 ILE A 165       2.098   2.159  38.836  1.00 11.70           C  
ANISOU 1308  CG2 ILE A 165     1274   1497   1675     -3     84    -29       C  
ATOM   1309  CD1 ILE A 165       2.609  -0.183  36.757  1.00 11.71           C  
ANISOU 1309  CD1 ILE A 165     1296   1492   1662     -6     81    -18       C  
ATOM   1310  N   CYS A 166       4.098   4.172  40.532  1.00 11.30           N  
ANISOU 1310  N   CYS A 166     1205   1454   1635      7     80    -59       N  
ATOM   1311  CA ACYS A 166       3.981   4.826  41.801  0.50 11.85           C  
ANISOU 1311  CA ACYS A 166     1269   1528   1705     15     77    -71       C  
ATOM   1312  CA BCYS A 166       3.883   4.731  41.874  0.50 10.24           C  
ANISOU 1312  CA BCYS A 166     1066   1325   1500     16     77    -71       C  
ATOM   1313  C   CYS A 166       2.581   5.448  41.961  1.00 12.11           C  
ANISOU 1313  C   CYS A 166     1302   1556   1743     17     77    -69       C  
ATOM   1314  O   CYS A 166       1.826   5.537  40.983  1.00 12.25           O  
ANISOU 1314  O   CYS A 166     1322   1566   1766      9     79    -57       O  
ATOM   1315  CB ACYS A 166       5.121   5.855  41.832  0.50 14.52           C  
ANISOU 1315  CB ACYS A 166     1600   1863   2054     11     72    -83       C  
ATOM   1316  CB BCYS A 166       5.046   5.658  42.233  0.50 10.51           C  
ANISOU 1316  CB BCYS A 166     1092   1359   1542     15     72    -85       C  
ATOM   1317  SG ACYS A 166       5.289   6.795  43.347  0.50 19.85           S  
ANISOU 1317  SG ACYS A 166     2268   2543   2731     20     66   -104       S  
ATOM   1318  SG BCYS A 166       4.925   7.261  41.377  0.50 11.00           S  
ANISOU 1318  SG BCYS A 166     1151   1403   1626      2     67    -85       S  
ATOM   1319  N   ASP A 167       2.228   5.911  43.171  1.00 12.65           N  
ANISOU 1319  N   ASP A 167     1366   1632   1809     28     75    -80       N  
ATOM   1320  CA  ASP A 167       1.071   6.722  43.522  1.00 14.22           C  
ANISOU 1320  CA  ASP A 167     1562   1830   2011     35     73    -82       C  
ATOM   1321  C   ASP A 167      -0.209   5.964  43.420  1.00 13.36           C  
ANISOU 1321  C   ASP A 167     1454   1730   1892     36     78    -66       C  
ATOM   1322  O   ASP A 167      -0.927   6.035  42.424  1.00 14.72           O  
ANISOU 1322  O   ASP A 167     1629   1895   2069     27     80    -54       O  
ATOM   1323  CB  ASP A 167       1.019   8.032  42.775  1.00 15.33           C  
ANISOU 1323  CB  ASP A 167     1703   1952   2170     29     69    -86       C  
ATOM   1324  CG  ASP A 167      -0.011   9.003  43.350  1.00 23.17           C  
ANISOU 1324  CG  ASP A 167     2694   2945   3165     42     65    -93       C  
ATOM   1325  OD1 ASP A 167      -0.853   8.568  44.177  1.00 20.97           O  
ANISOU 1325  OD1 ASP A 167     2412   2684   2872     54     67    -93       O  
ATOM   1326  OD2 ASP A 167       0.031  10.203  42.972  1.00 30.57           O  
ANISOU 1326  OD2 ASP A 167     3633   3864   4118     40     59   -100       O  
ATOM   1327  N   PHE A 168      -0.518   5.219  44.466  1.00 13.30           N  
ANISOU 1327  N   PHE A 168     1444   1740   1869     45     79    -65       N  
ATOM   1328  CA  PHE A 168      -1.767   4.493  44.567  1.00 13.51           C  
ANISOU 1328  CA  PHE A 168     1469   1779   1885     45     83    -48       C  
ATOM   1329  C   PHE A 168      -2.820   5.253  45.392  1.00 14.17           C  
ANISOU 1329  C   PHE A 168     1543   1878   1962     60     82    -52       C  
ATOM   1330  O   PHE A 168      -3.725   4.640  45.928  1.00 15.11           O  
ANISOU 1330  O   PHE A 168     1657   2017   2067     64     84    -39       O  
ATOM   1331  CB  PHE A 168      -1.542   3.070  45.094  1.00 13.80           C  
ANISOU 1331  CB  PHE A 168     1508   1827   1909     44     85    -37       C  
ATOM   1332  CG  PHE A 168      -0.828   2.174  44.094  1.00 13.02           C  
ANISOU 1332  CG  PHE A 168     1421   1713   1814     31     86    -30       C  
ATOM   1333  CD1 PHE A 168       0.497   2.406  43.739  1.00 14.16           C  
ANISOU 1333  CD1 PHE A 168     1568   1848   1965     31     84    -42       C  
ATOM   1334  CD2 PHE A 168      -1.494   1.142  43.486  1.00 14.38           C  
ANISOU 1334  CD2 PHE A 168     1600   1881   1982     20     86    -12       C  
ATOM   1335  CE1 PHE A 168       1.130   1.611  42.779  1.00 14.97           C  
ANISOU 1335  CE1 PHE A 168     1680   1940   2068     23     85    -36       C  
ATOM   1336  CE2 PHE A 168      -0.866   0.352  42.558  1.00 13.39           C  
ANISOU 1336  CE2 PHE A 168     1486   1742   1859     12     85     -9       C  
ATOM   1337  CZ  PHE A 168       0.439   0.551  42.230  1.00 13.57           C  
ANISOU 1337  CZ  PHE A 168     1511   1758   1886     15     85    -21       C  
ATOM   1338  N   GLY A 169      -2.740   6.589  45.341  1.00 14.85           N  
ANISOU 1338  N   GLY A 169     1628   1955   2059     67     77    -67       N  
ATOM   1339  CA  GLY A 169      -3.647   7.438  46.118  1.00 16.74           C  
ANISOU 1339  CA  GLY A 169     1860   2208   2293     86     74    -76       C  
ATOM   1340  C   GLY A 169      -5.032   7.534  45.543  1.00 17.35           C  
ANISOU 1340  C   GLY A 169     1935   2291   2366     85     77    -60       C  
ATOM   1341  O   GLY A 169      -5.858   8.133  46.225  1.00 19.95           O  
ANISOU 1341  O   GLY A 169     2257   2637   2686    103     75    -65       O  
ATOM   1342  N   LEU A 170      -5.371   7.000  44.388  1.00 14.93           N  
ANISOU 1342  N   LEU A 170     1634   1976   2063     67     82    -42       N  
ATOM   1343  CA  LEU A 170      -6.733   6.860  43.893  1.00 13.65           C  
ANISOU 1343  CA  LEU A 170     1467   1825   1894     64     85    -24       C  
ATOM   1344  C   LEU A 170      -7.070   5.435  43.595  1.00 12.92           C  
ANISOU 1344  C   LEU A 170     1376   1741   1792     48     89     -2       C  
ATOM   1345  O   LEU A 170      -8.134   5.177  42.993  1.00 14.21           O  
ANISOU 1345  O   LEU A 170     1536   1913   1950     40     91     15       O  
ATOM   1346  CB  LEU A 170      -6.932   7.774  42.645  1.00 15.62           C  
ANISOU 1346  CB  LEU A 170     1722   2054   2159     59     85    -23       C  
ATOM   1347  CG  LEU A 170      -6.848   9.287  42.910  1.00 18.49           C  
ANISOU 1347  CG  LEU A 170     2086   2407   2532     76     80    -41       C  
ATOM   1348  CD1 LEU A 170      -6.855  10.008  41.624  1.00 19.50           C  
ANISOU 1348  CD1 LEU A 170     2220   2513   2677     66     80    -37       C  
ATOM   1349  CD2 LEU A 170      -7.828   9.792  43.980  1.00 20.41           C  
ANISOU 1349  CD2 LEU A 170     2320   2674   2760    100     77    -48       C  
ATOM   1350  N   ALA A 171      -6.278   4.472  44.010  1.00 12.68           N  
ANISOU 1350  N   ALA A 171     1349   1710   1759     42     89     -2       N  
ATOM   1351  CA  ALA A 171      -6.515   3.085  43.680  1.00 12.49           C  
ANISOU 1351  CA  ALA A 171     1329   1688   1729     26     90     18       C  
ATOM   1352  C   ALA A 171      -7.734   2.585  44.399  1.00 14.24           C  
ANISOU 1352  C   ALA A 171     1540   1937   1933     28     91     35       C  
ATOM   1353  O   ALA A 171      -8.086   3.036  45.513  1.00 15.76           O  
ANISOU 1353  O   ALA A 171     1720   2153   2115     46     91     31       O  
ATOM   1354  CB  ALA A 171      -5.282   2.251  44.024  1.00 13.32           C  
ANISOU 1354  CB  ALA A 171     1442   1784   1835     24     89     13       C  
ATOM   1355  N   ARG A 172      -8.370   1.581  43.812  1.00 12.78           N  
ANISOU 1355  N   ARG A 172     1358   1753   1745      9     90     56       N  
ATOM   1356  CA  ARG A 172      -9.549   0.959  44.400  1.00 13.68           C  
ANISOU 1356  CA  ARG A 172     1461   1894   1843      5     90     78       C  
ATOM   1357  C   ARG A 172      -9.572  -0.499  44.039  1.00 14.60           C  
ANISOU 1357  C   ARG A 172     1587   2001   1960    -18     87     97       C  
ATOM   1358  O   ARG A 172      -9.010  -0.897  43.023  1.00 14.51           O  
ANISOU 1358  O   ARG A 172     1590   1963   1960    -30     85     93       O  
ATOM   1359  CB  ARG A 172     -10.867   1.567  43.838  1.00 15.37           C  
ANISOU 1359  CB  ARG A 172     1665   2123   2052      3     92     88       C  
ATOM   1360  CG  ARG A 172     -11.093   3.054  44.190  1.00 18.78           C  
ANISOU 1360  CG  ARG A 172     2088   2565   2483     28     94     71       C  
ATOM   1361  CD  ARG A 172     -11.135   3.400  45.657  1.00 25.65           C  
ANISOU 1361  CD  ARG A 172     2945   3462   3339     51     93     64       C  
ATOM   1362  NE  ARG A 172     -12.200   2.707  46.396  1.00 30.43           N  
ANISOU 1362  NE  ARG A 172     3534   4105   3923     50     94     88       N  
ATOM   1363  CZ  ARG A 172     -13.437   3.165  46.596  1.00 36.70           C  
ANISOU 1363  CZ  ARG A 172     4312   4931   4701     60     95     98       C  
ATOM   1364  NH1 ARG A 172     -13.813   4.339  46.094  1.00 36.30           N  
ANISOU 1364  NH1 ARG A 172     4261   4877   4654     74     96     86       N  
ATOM   1365  NH2 ARG A 172     -14.306   2.449  47.290  1.00 40.58           N  
ANISOU 1365  NH2 ARG A 172     4787   5458   5173     57     95    122       N  
ATOM   1366  N   VAL A 173     -10.256  -1.329  44.839  1.00 15.67           N  
ANISOU 1366  N   VAL A 173     1713   2158   2082    -23     85    118       N  
ATOM   1367  CA  VAL A 173     -10.585  -2.666  44.438  1.00 14.10           C  
ANISOU 1367  CA  VAL A 173     1523   1950   1884    -48     79    140       C  
ATOM   1368  C   VAL A 173     -11.564  -2.633  43.302  1.00 15.81           C  
ANISOU 1368  C   VAL A 173     1740   2165   2102    -65     77    150       C  
ATOM   1369  O   VAL A 173     -12.532  -1.833  43.329  1.00 16.49           O  
ANISOU 1369  O   VAL A 173     1810   2276   2180    -59     81    154       O  
ATOM   1370  CB  VAL A 173     -11.112  -3.461  45.657  1.00 16.29           C  
ANISOU 1370  CB  VAL A 173     1789   2254   2147    -50     77    163       C  
ATOM   1371  CG1 VAL A 173     -11.539  -4.852  45.248  1.00 17.25           C  
ANISOU 1371  CG1 VAL A 173     1920   2364   2270    -78     69    188       C  
ATOM   1372  CG2 VAL A 173     -10.061  -3.494  46.746  1.00 17.08           C  
ANISOU 1372  CG2 VAL A 173     1889   2357   2244    -31     79    152       C  
ATOM   1373  N   ALA A 174     -11.374  -3.456  42.264  1.00 14.67           N  
ANISOU 1373  N   ALA A 174     1612   1994   1968    -85     72    152       N  
ATOM   1374  CA  ALA A 174     -12.235  -3.445  41.118  1.00 15.72           C  
ANISOU 1374  CA  ALA A 174     1745   2126   2102   -102     70    160       C  
ATOM   1375  C   ALA A 174     -13.650  -3.790  41.522  1.00 16.57           C  
ANISOU 1375  C   ALA A 174     1836   2264   2196   -116     67    187       C  
ATOM   1376  O   ALA A 174     -13.884  -4.601  42.459  1.00 17.76           O  
ANISOU 1376  O   ALA A 174     1982   2427   2339   -123     63    206       O  
ATOM   1377  CB  ALA A 174     -11.710  -4.404  40.050  1.00 16.68           C  
ANISOU 1377  CB  ALA A 174     1888   2215   2235   -120     62    156       C  
ATOM   1378  N   ASP A 175     -14.621  -3.152  40.870  1.00 16.44           N  
ANISOU 1378  N   ASP A 175     1809   2263   2174   -119     70    191       N  
ATOM   1379  CA  ASP A 175     -16.021  -3.399  41.191  1.00 17.97           C  
ANISOU 1379  CA  ASP A 175     1984   2492   2352   -132     68    218       C  
ATOM   1380  C   ASP A 175     -16.867  -3.262  39.919  1.00 18.46           C  
ANISOU 1380  C   ASP A 175     2044   2556   2414   -148     67    223       C  
ATOM   1381  O   ASP A 175     -17.690  -2.337  39.812  1.00 18.97           O  
ANISOU 1381  O   ASP A 175     2092   2647   2469   -137     73    226       O  
ATOM   1382  CB  ASP A 175     -16.481  -2.436  42.277  1.00 18.45           C  
ANISOU 1382  CB  ASP A 175     2022   2590   2397   -106     76    219       C  
ATOM   1383  CG  ASP A 175     -17.847  -2.718  42.893  1.00 21.03           C  
ANISOU 1383  CG  ASP A 175     2326   2962   2703   -115     75    249       C  
ATOM   1384  OD1 ASP A 175     -18.489  -3.681  42.462  1.00 22.60           O  
ANISOU 1384  OD1 ASP A 175     2525   3161   2901   -145     67    271       O  
ATOM   1385  OD2 ASP A 175     -18.238  -1.959  43.799  1.00 25.54           O  
ANISOU 1385  OD2 ASP A 175     2878   3567   3259    -91     80    250       O  
ATOM   1386  N   PRO A 176     -16.638  -4.130  38.949  1.00 21.11           N  
ANISOU 1386  N   PRO A 176     2397   2863   2761   -170     59    222       N  
ATOM   1387  CA  PRO A 176     -17.316  -3.979  37.659  1.00 23.76           C  
ANISOU 1387  CA  PRO A 176     2731   3200   3097   -184     58    223       C  
ATOM   1388  C   PRO A 176     -18.833  -4.020  37.740  1.00 26.22           C  
ANISOU 1388  C   PRO A 176     3021   3550   3392   -198     57    249       C  
ATOM   1389  O   PRO A 176     -19.497  -3.371  36.907  1.00 28.00           O  
ANISOU 1389  O   PRO A 176     3237   3789   3612   -198     61    248       O  
ATOM   1390  CB  PRO A 176     -16.719  -5.097  36.786  1.00 25.94           C  
ANISOU 1390  CB  PRO A 176     3031   3439   3386   -204     47    217       C  
ATOM   1391  CG  PRO A 176     -16.123  -6.045  37.717  1.00 26.03           C  
ANISOU 1391  CG  PRO A 176     3053   3436   3401   -208     40    223       C  
ATOM   1392  CD  PRO A 176     -15.701  -5.274  38.935  1.00 22.85           C  
ANISOU 1392  CD  PRO A 176     2640   3049   2993   -181     50    218       C  
ATOM   1393  N   ASP A 177     -19.408  -4.728  38.721  1.00 24.43           N  
ANISOU 1393  N   ASP A 177     2784   3344   3155   -211     52    273       N  
ATOM   1394  CA  ASP A 177     -20.870  -4.768  38.843  1.00 25.42           C  
ANISOU 1394  CA  ASP A 177     2885   3512   3261   -226     50    301       C  
ATOM   1395  C   ASP A 177     -21.484  -3.458  39.280  1.00 25.52           C  
ANISOU 1395  C   ASP A 177     2875   3565   3257   -197     63    300       C  
ATOM   1396  O   ASP A 177     -22.717  -3.305  39.106  1.00 26.66           O  
ANISOU 1396  O   ASP A 177     2998   3746   3385   -205     63    320       O  
ATOM   1397  CB  ASP A 177     -21.342  -5.856  39.817  1.00 29.83           C  
ANISOU 1397  CB  ASP A 177     3436   4086   3812   -247     41    331       C  
ATOM   1398  CG  ASP A 177     -20.965  -7.268  39.423  1.00 39.48           C  
ANISOU 1398  CG  ASP A 177     4681   5270   5050   -279     26    337       C  
ATOM   1399  OD1 ASP A 177     -21.141  -8.183  40.262  1.00 42.52           O  
ANISOU 1399  OD1 ASP A 177     5064   5660   5432   -296     18    361       O  
ATOM   1400  OD2 ASP A 177     -20.491  -7.465  38.276  1.00 42.67           O  
ANISOU 1400  OD2 ASP A 177     5106   5639   5468   -286     21    318       O  
ATOM   1401  N   HIS A 178     -20.714  -2.529  39.825  1.00 23.41           N  
ANISOU 1401  N   HIS A 178     2610   3292   2993   -164     71    279       N  
ATOM   1402  CA  HIS A 178     -21.167  -1.230  40.321  1.00 22.48           C  
ANISOU 1402  CA  HIS A 178     2473   3207   2861   -132     81    273       C  
ATOM   1403  C   HIS A 178     -20.468  -0.072  39.547  1.00 20.07           C  
ANISOU 1403  C   HIS A 178     2180   2876   2570   -109     88    244       C  
ATOM   1404  O   HIS A 178     -20.261   0.979  40.111  1.00 23.99           O  
ANISOU 1404  O   HIS A 178     2672   3380   3063    -78     94    230       O  
ATOM   1405  CB  HIS A 178     -20.980  -1.106  41.837  1.00 25.30           C  
ANISOU 1405  CB  HIS A 178     2819   3586   3207   -111     83    276       C  
ATOM   1406  CG  HIS A 178     -21.741  -2.159  42.594  1.00 28.60           C  
ANISOU 1406  CG  HIS A 178     3222   4035   3610   -132     77    310       C  
ATOM   1407  ND1 HIS A 178     -21.194  -3.413  42.825  1.00 29.68           N  
ANISOU 1407  ND1 HIS A 178     3372   4148   3757   -157     68    320       N  
ATOM   1408  CD2 HIS A 178     -22.992  -2.124  43.119  1.00 32.21           C  
ANISOU 1408  CD2 HIS A 178     3651   4546   4042   -133     77    336       C  
ATOM   1409  CE1 HIS A 178     -22.113  -4.095  43.503  1.00 31.81           C  
ANISOU 1409  CE1 HIS A 178     3622   4454   4010   -173     64    353       C  
ATOM   1410  NE2 HIS A 178     -23.216  -3.359  43.695  1.00 33.09           N  
ANISOU 1410  NE2 HIS A 178     3757   4666   4149   -161     69    365       N  
ATOM   1411  N   ASP A 179     -20.181  -0.272  38.283  1.00 17.65           N  
ANISOU 1411  N   ASP A 179     1888   2541   2277   -125     86    237       N  
ATOM   1412  CA  ASP A 179     -19.472   0.746  37.470  1.00 17.05           C  
ANISOU 1412  CA  ASP A 179     1823   2440   2215   -107     92    213       C  
ATOM   1413  C   ASP A 179     -20.388   1.789  36.880  1.00 16.54           C  
ANISOU 1413  C   ASP A 179     1744   2399   2141    -94     98    215       C  
ATOM   1414  O   ASP A 179     -19.905   2.868  36.523  1.00 16.70           O  
ANISOU 1414  O   ASP A 179     1770   2404   2171    -73    104    198       O  
ATOM   1415  CB  ASP A 179     -18.690   0.028  36.353  1.00 16.29           C  
ANISOU 1415  CB  ASP A 179     1747   2306   2137   -127     87    204       C  
ATOM   1416  CG  ASP A 179     -17.733   0.962  35.620  1.00 18.69           C  
ANISOU 1416  CG  ASP A 179     2062   2583   2456   -110     92    181       C  
ATOM   1417  OD1 ASP A 179     -16.808   1.431  36.244  1.00 19.38           O  
ANISOU 1417  OD1 ASP A 179     2156   2656   2552    -93     94    166       O  
ATOM   1418  OD2 ASP A 179     -17.945   1.230  34.416  1.00 18.17           O  
ANISOU 1418  OD2 ASP A 179     1997   2513   2394   -116     94    180       O  
ATOM   1419  N   HIS A 180     -21.674   1.522  36.753  1.00 16.49           N  
ANISOU 1419  N   HIS A 180     1721   2428   2117   -106     98    237       N  
ATOM   1420  CA  HIS A 180     -22.552   2.425  36.009  1.00 16.68           C  
ANISOU 1420  CA  HIS A 180     1732   2474   2132    -95    104    241       C  
ATOM   1421  C   HIS A 180     -22.904   3.650  36.799  1.00 16.65           C  
ANISOU 1421  C   HIS A 180     1716   2494   2116    -59    111    236       C  
ATOM   1422  O   HIS A 180     -23.196   3.615  38.008  1.00 18.66           O  
ANISOU 1422  O   HIS A 180     1959   2775   2356    -47    110    242       O  
ATOM   1423  CB  HIS A 180     -23.861   1.772  35.590  1.00 18.79           C  
ANISOU 1423  CB  HIS A 180     1982   2776   2381   -120    101    267       C  
ATOM   1424  CG  HIS A 180     -24.409   2.513  34.420  1.00 25.76           C  
ANISOU 1424  CG  HIS A 180     2859   3667   3261   -114    106    266       C  
ATOM   1425  ND1 HIS A 180     -25.323   3.574  34.542  1.00 26.16           N  
ANISOU 1425  ND1 HIS A 180     2892   3754   3294    -88    114    272       N  
ATOM   1426  CD2 HIS A 180     -24.086   2.379  33.121  1.00 27.95           C  
ANISOU 1426  CD2 HIS A 180     3148   3921   3551   -128    105    259       C  
ATOM   1427  CE1 HIS A 180     -25.492   4.050  33.297  1.00 17.49           C  
ANISOU 1427  CE1 HIS A 180     1795   2651   2200    -88    118    269       C  
ATOM   1428  NE2 HIS A 180     -24.821   3.313  32.430  1.00 28.17           N  
ANISOU 1428  NE2 HIS A 180     3163   3971   3569   -113    113    262       N  
ATOM   1429  N   THR A 181     -22.952   4.769  36.094  1.00 15.17           N  
ANISOU 1429  N   THR A 181     1530   2301   1933    -39    116    226       N  
ATOM   1430  CA  THR A 181     -23.376   6.041  36.637  1.00 15.62           C  
ANISOU 1430  CA  THR A 181     1577   2378   1979     -2    122    219       C  
ATOM   1431  C   THR A 181     -23.982   6.856  35.485  1.00 14.70           C  
ANISOU 1431  C   THR A 181     1457   2267   1861      6    127    222       C  
ATOM   1432  O   THR A 181     -23.965   6.469  34.340  1.00 15.03           O  
ANISOU 1432  O   THR A 181     1503   2297   1911    -16    127    227       O  
ATOM   1433  CB  THR A 181     -22.179   6.744  37.340  1.00 16.85           C  
ANISOU 1433  CB  THR A 181     1749   2502   2152     22    121    193       C  
ATOM   1434  OG1 THR A 181     -22.656   7.907  38.069  1.00 20.33           O  
ANISOU 1434  OG1 THR A 181     2181   2964   2580     60    123    186       O  
ATOM   1435  CG2 THR A 181     -21.090   7.185  36.334  1.00 16.30           C  
ANISOU 1435  CG2 THR A 181     1699   2384   2110     18    122    176       C  
ATOM   1436  N   GLY A 182     -24.485   8.022  35.854  1.00 16.41           N  
ANISOU 1436  N   GLY A 182     1665   2502   2067     41    131    218       N  
ATOM   1437  CA  GLY A 182     -25.113   8.916  34.901  1.00 16.01           C  
ANISOU 1437  CA  GLY A 182     1610   2460   2013     55    137    221       C  
ATOM   1438  C   GLY A 182     -24.131   9.756  34.136  1.00 15.45           C  
ANISOU 1438  C   GLY A 182     1558   2343   1969     64    138    204       C  
ATOM   1439  O   GLY A 182     -22.928   9.741  34.403  1.00 16.18           O  
ANISOU 1439  O   GLY A 182     1668   2397   2083     61    135    187       O  
ATOM   1440  N   PHE A 183     -24.641  10.483  33.201  1.00 14.38           N  
ANISOU 1440  N   PHE A 183     1419   2212   1832     73    143    209       N  
ATOM   1441  CA  PHE A 183     -23.865  11.353  32.341  1.00 14.82           C  
ANISOU 1441  CA  PHE A 183     1490   2229   1912     81    145    198       C  
ATOM   1442  C   PHE A 183     -23.274  12.527  33.136  1.00 14.79           C  
ANISOU 1442  C   PHE A 183     1498   2201   1920    114    142    178       C  
ATOM   1443  O   PHE A 183     -23.965  13.115  33.995  1.00 17.22           O  
ANISOU 1443  O   PHE A 183     1799   2533   2211    144    141    176       O  
ATOM   1444  CB  PHE A 183     -24.836  11.848  31.244  1.00 14.49           C  
ANISOU 1444  CB  PHE A 183     1436   2210   1859     87    151    214       C  
ATOM   1445  CG  PHE A 183     -24.246  12.777  30.245  1.00 14.17           C  
ANISOU 1445  CG  PHE A 183     1407   2137   1840     95    154    209       C  
ATOM   1446  CD1 PHE A 183     -23.069  12.472  29.582  1.00 15.65           C  
ANISOU 1446  CD1 PHE A 183     1608   2287   2052     75    152    202       C  
ATOM   1447  CD2 PHE A 183     -24.927  13.918  29.864  1.00 15.86           C  
ANISOU 1447  CD2 PHE A 183     1616   2362   2048    124    159    215       C  
ATOM   1448  CE1 PHE A 183     -22.535  13.344  28.656  1.00 16.87           C  
ANISOU 1448  CE1 PHE A 183     1770   2415   2225     82    155    201       C  
ATOM   1449  CE2 PHE A 183     -24.404  14.759  28.921  1.00 16.50           C  
ANISOU 1449  CE2 PHE A 183     1706   2413   2150    130    161    214       C  
ATOM   1450  CZ  PHE A 183     -23.236  14.475  28.326  1.00 15.91           C  
ANISOU 1450  CZ  PHE A 183     1643   2303   2099    108    159    209       C  
ATOM   1451  N   LEU A 184     -22.048  12.866  32.863  1.00 14.20           N  
ANISOU 1451  N   LEU A 184     1441   2081   1873    110    139    164       N  
ATOM   1452  CA  LEU A 184     -21.386  14.013  33.517  1.00 16.22           C  
ANISOU 1452  CA  LEU A 184     1711   2308   2144    138    134    144       C  
ATOM   1453  C   LEU A 184     -21.163  13.857  35.007  1.00 17.23           C  
ANISOU 1453  C   LEU A 184     1840   2441   2265    150    129    129       C  
ATOM   1454  O   LEU A 184     -21.253  14.830  35.777  1.00 20.54           O  
ANISOU 1454  O   LEU A 184     2263   2858   2683    183    124    115       O  
ATOM   1455  CB  LEU A 184     -22.119  15.331  33.250  1.00 19.31           C  
ANISOU 1455  CB  LEU A 184     2101   2704   2532    170    136    146       C  
ATOM   1456  CG  LEU A 184     -22.501  15.620  31.825  1.00 21.80           C  
ANISOU 1456  CG  LEU A 184     2412   3020   2851    163    142    163       C  
ATOM   1457  CD1 LEU A 184     -23.444  16.829  31.749  1.00 23.73           C  
ANISOU 1457  CD1 LEU A 184     2653   3278   3085    200    144    167       C  
ATOM   1458  CD2 LEU A 184     -21.305  15.817  31.014  1.00 22.08           C  
ANISOU 1458  CD2 LEU A 184     2461   3012   2916    147    141    159       C  
ATOM   1459  N   THR A 185     -20.856  12.658  35.431  1.00 14.51           N  
ANISOU 1459  N   THR A 185     1492   2104   1916    127    128    132       N  
ATOM   1460  CA  THR A 185     -20.539  12.404  36.825  1.00 15.08           C  
ANISOU 1460  CA  THR A 185     1565   2183   1982    137    123    119       C  
ATOM   1461  C   THR A 185     -19.104  12.899  37.069  1.00 15.55           C  
ANISOU 1461  C   THR A 185     1643   2196   2069    139    117     96       C  
ATOM   1462  O   THR A 185     -18.177  12.590  36.287  1.00 16.50           O  
ANISOU 1462  O   THR A 185     1774   2286   2209    116    117     96       O  
ATOM   1463  CB  THR A 185     -20.638  10.892  37.129  1.00 15.47           C  
ANISOU 1463  CB  THR A 185     1606   2253   2020    108    123    132       C  
ATOM   1464  OG1 THR A 185     -22.024  10.449  36.963  1.00 17.26           O  
ANISOU 1464  OG1 THR A 185     1813   2525   2220    104    127    155       O  
ATOM   1465  CG2 THR A 185     -20.254  10.586  38.538  1.00 17.88           C  
ANISOU 1465  CG2 THR A 185     1910   2565   2319    117    119    122       C  
ATOM   1466  N   GLU A 186     -18.897  13.642  38.135  1.00 15.83           N  
ANISOU 1466  N   GLU A 186     1683   2228   2104    167    111     77       N  
ATOM   1467  CA  GLU A 186     -17.577  14.169  38.460  1.00 16.21           C  
ANISOU 1467  CA  GLU A 186     1748   2235   2177    169    104     55       C  
ATOM   1468  C   GLU A 186     -16.597  13.026  38.726  1.00 16.92           C  
ANISOU 1468  C   GLU A 186     1841   2315   2273    142    104     53       C  
ATOM   1469  O   GLU A 186     -16.961  11.972  39.203  1.00 16.74           O  
ANISOU 1469  O   GLU A 186     1808   2320   2233    132    106     63       O  
ATOM   1470  CB  GLU A 186     -17.653  15.060  39.696  1.00 20.11           C  
ANISOU 1470  CB  GLU A 186     2244   2733   2664    205     96     33       C  
ATOM   1471  CG  GLU A 186     -18.504  16.311  39.564  1.00 27.35           C  
ANISOU 1471  CG  GLU A 186     3162   3654   3577    238     94     29       C  
ATOM   1472  CD  GLU A 186     -18.091  17.384  38.574  1.00 38.17           C  
ANISOU 1472  CD  GLU A 186     4547   4982   4974    239     91     26       C  
ATOM   1473  OE1 GLU A 186     -16.916  17.429  38.146  1.00 40.59           O  
ANISOU 1473  OE1 GLU A 186     4866   5250   5306    218     88     21       O  
ATOM   1474  OE2 GLU A 186     -18.973  18.200  38.228  1.00 42.02           O  
ANISOU 1474  OE2 GLU A 186     5034   5477   5454    263     92     31       O  
ATOM   1475  N   TYR A 187     -15.359  13.265  38.406  1.00 16.66           N  
ANISOU 1475  N   TYR A 187     1822   2244   2264    131    100     41       N  
ATOM   1476  CA  TYR A 187     -14.326  12.238  38.524  1.00 15.24           C  
ANISOU 1476  CA  TYR A 187     1646   2053   2091    108    100     39       C  
ATOM   1477  C   TYR A 187     -13.033  12.780  39.067  1.00 17.35           C  
ANISOU 1477  C   TYR A 187     1925   2291   2377    112     93     17       C  
ATOM   1478  O   TYR A 187     -12.702  13.902  38.789  1.00 20.44           O  
ANISOU 1478  O   TYR A 187     2324   2657   2785    122     88      7       O  
ATOM   1479  CB  TYR A 187     -14.040  11.647  37.143  1.00 15.58           C  
ANISOU 1479  CB  TYR A 187     1692   2084   2144     80    105     54       C  
ATOM   1480  CG  TYR A 187     -13.343  10.283  37.212  1.00 15.28           C  
ANISOU 1480  CG  TYR A 187     1656   2045   2105     56    105     57       C  
ATOM   1481  CD1 TYR A 187     -13.961   9.205  37.815  1.00 15.67           C  
ANISOU 1481  CD1 TYR A 187     1697   2122   2135     50    107     67       C  
ATOM   1482  CD2 TYR A 187     -12.102  10.086  36.654  1.00 14.70           C  
ANISOU 1482  CD2 TYR A 187     1592   1945   2048     41    104     51       C  
ATOM   1483  CE1 TYR A 187     -13.355   7.982  37.905  1.00 16.32           C  
ANISOU 1483  CE1 TYR A 187     1783   2200   2217     30    106     70       C  
ATOM   1484  CE2 TYR A 187     -11.499   8.821  36.684  1.00 14.85           C  
ANISOU 1484  CE2 TYR A 187     1614   1963   2065     23    104     54       C  
ATOM   1485  CZ  TYR A 187     -12.131   7.796  37.350  1.00 15.24           C  
ANISOU 1485  CZ  TYR A 187     1658   2036   2097     18    104     62       C  
ATOM   1486  OH  TYR A 187     -11.602   6.538  37.459  1.00 18.43           O  
ANISOU 1486  OH  TYR A 187     2067   2437   2499      2    103     65       O  
ATOM   1487  N   VAL A 188     -12.296  11.975  39.804  1.00 16.77           N  
ANISOU 1487  N   VAL A 188     1852   2219   2301    104     91     10       N  
ATOM   1488  CA  VAL A 188     -11.116  12.438  40.564  1.00 19.58           C  
ANISOU 1488  CA  VAL A 188     2216   2554   2670    111     84    -13       C  
ATOM   1489  C   VAL A 188      -9.801  12.378  39.817  1.00 20.28           C  
ANISOU 1489  C   VAL A 188     2314   2611   2780     90     83    -15       C  
ATOM   1490  O   VAL A 188      -8.914  13.218  40.053  1.00 23.67           O  
ANISOU 1490  O   VAL A 188     2751   3017   3226     94     75    -32       O  
ATOM   1491  CB  VAL A 188     -10.989  11.572  41.857  1.00 22.32           C  
ANISOU 1491  CB  VAL A 188     2557   2924   3000    115     83    -18       C  
ATOM   1492  CG1 VAL A 188     -12.075  11.936  42.848  1.00 23.79           C  
ANISOU 1492  CG1 VAL A 188     2732   3142   3165    143     82    -22       C  
ATOM   1493  CG2 VAL A 188     -11.032  10.057  41.585  1.00 24.90           C  
ANISOU 1493  CG2 VAL A 188     2879   3264   3317     92     90      1       C  
ATOM   1494  N   ALA A 189      -9.638  11.424  38.934  1.00 16.72           N  
ANISOU 1494  N   ALA A 189     1863   2161   2329     67     89      0       N  
ATOM   1495  CA  ALA A 189      -8.339  11.183  38.342  1.00 16.16           C  
ANISOU 1495  CA  ALA A 189     1799   2068   2273     49     88     -2       C  
ATOM   1496  C   ALA A 189      -7.978  12.135  37.247  1.00 14.47           C  
ANISOU 1496  C   ALA A 189     1589   1831   2078     44     86      1       C  
ATOM   1497  O   ALA A 189      -8.812  12.844  36.672  1.00 16.51           O  
ANISOU 1497  O   ALA A 189     1846   2089   2339     50     88     10       O  
ATOM   1498  CB  ALA A 189      -8.285   9.763  37.852  1.00 18.00           C  
ANISOU 1498  CB  ALA A 189     2031   2312   2497     30     93     11       C  
ATOM   1499  N   THR A 190      -6.654  12.227  36.901  1.00 14.52           N  
ANISOU 1499  N   THR A 190     1600   1818   2100     31     83     -3       N  
ATOM   1500  CA  THR A 190      -6.141  13.241  35.993  1.00 14.51           C  
ANISOU 1500  CA  THR A 190     1601   1794   2119     25     80      0       C  
ATOM   1501  C   THR A 190      -6.869  13.299  34.661  1.00 14.83           C  
ANISOU 1501  C   THR A 190     1637   1838   2159     19     86     21       C  
ATOM   1502  O   THR A 190      -6.983  12.266  33.982  1.00 15.00           O  
ANISOU 1502  O   THR A 190     1655   1874   2170      7     93     32       O  
ATOM   1503  CB  THR A 190      -4.632  12.990  35.793  1.00 14.84           C  
ANISOU 1503  CB  THR A 190     1644   1824   2170      9     77     -3       C  
ATOM   1504  OG1 THR A 190      -4.002  12.870  37.092  1.00 15.42           O  
ANISOU 1504  OG1 THR A 190     1720   1898   2241     16     72    -23       O  
ATOM   1505  CG2 THR A 190      -3.956  14.072  35.022  1.00 15.75           C  
ANISOU 1505  CG2 THR A 190     1760   1917   2307      1     72      1       C  
ATOM   1506  N   ARG A 191      -7.318  14.475  34.254  1.00 14.55           N  
ANISOU 1506  N   ARG A 191     1603   1790   2135     27     84     25       N  
ATOM   1507  CA  ARG A 191      -8.199  14.582  33.144  1.00 13.39           C  
ANISOU 1507  CA  ARG A 191     1451   1652   1985     26     91     44       C  
ATOM   1508  C   ARG A 191      -7.721  13.967  31.841  1.00 14.44           C  
ANISOU 1508  C   ARG A 191     1579   1789   2119      6     96     60       C  
ATOM   1509  O   ARG A 191      -8.448  13.253  31.159  1.00 13.74           O  
ANISOU 1509  O   ARG A 191     1484   1720   2017      2    103     72       O  
ATOM   1510  CB  ARG A 191      -8.534  16.077  32.948  1.00 15.75           C  
ANISOU 1510  CB  ARG A 191     1754   1931   2299     39     86     46       C  
ATOM   1511  CG  ARG A 191      -9.674  16.308  31.930  1.00 17.33           C  
ANISOU 1511  CG  ARG A 191     1948   2144   2493     43     93     66       C  
ATOM   1512  CD  ARG A 191      -9.939  17.767  31.549  1.00 20.42           C  
ANISOU 1512  CD  ARG A 191     2344   2513   2901     56     89     71       C  
ATOM   1513  NE  ARG A 191     -10.085  18.521  32.792  1.00 19.11           N  
ANISOU 1513  NE  ARG A 191     2188   2334   2739     77     79     51       N  
ATOM   1514  CZ  ARG A 191      -9.218  19.409  33.297  1.00 25.50           C  
ANISOU 1514  CZ  ARG A 191     3008   3112   3569     78     67     37       C  
ATOM   1515  NH1 ARG A 191      -8.110  19.732  32.634  1.00 24.31           N  
ANISOU 1515  NH1 ARG A 191     2858   2939   3440     58     63     44       N  
ATOM   1516  NH2 ARG A 191      -9.467  19.995  34.463  1.00 28.41           N  
ANISOU 1516  NH2 ARG A 191     3385   3472   3937    101     57     15       N  
ATOM   1517  N   TRP A 192      -6.459  14.239  31.488  1.00 13.21           N  
ANISOU 1517  N   TRP A 192     1424   1617   1978     -5     92     60       N  
ATOM   1518  CA  TRP A 192      -5.972  13.875  30.177  1.00 12.83           C  
ANISOU 1518  CA  TRP A 192     1369   1575   1931    -20     97     75       C  
ATOM   1519  C   TRP A 192      -5.908  12.364  29.946  1.00 12.96           C  
ANISOU 1519  C   TRP A 192     1383   1611   1929    -29    102     75       C  
ATOM   1520  O   TRP A 192      -5.817  11.961  28.811  1.00 12.78           O  
ANISOU 1520  O   TRP A 192     1355   1599   1903    -37    105     88       O  
ATOM   1521  CB  TRP A 192      -4.594  14.456  29.915  1.00 13.67           C  
ANISOU 1521  CB  TRP A 192     1475   1664   2055    -31     91     76       C  
ATOM   1522  CG  TRP A 192      -4.540  15.948  29.918  1.00 14.74           C  
ANISOU 1522  CG  TRP A 192     1613   1775   2212    -27     84     80       C  
ATOM   1523  CD1 TRP A 192      -5.564  16.830  29.834  1.00 17.82           C  
ANISOU 1523  CD1 TRP A 192     2006   2157   2607    -15     84     85       C  
ATOM   1524  CD2 TRP A 192      -3.346  16.696  29.942  1.00 16.46           C  
ANISOU 1524  CD2 TRP A 192     1832   1973   2449    -38     76     80       C  
ATOM   1525  NE1 TRP A 192      -5.076  18.120  29.834  1.00 18.37           N  
ANISOU 1525  NE1 TRP A 192     2081   2199   2700    -16     75     87       N  
ATOM   1526  CE2 TRP A 192      -3.699  18.054  29.894  1.00 18.20           C  
ANISOU 1526  CE2 TRP A 192     2057   2169   2689    -32     69     85       C  
ATOM   1527  CE3 TRP A 192      -1.994  16.340  30.001  1.00 16.79           C  
ANISOU 1527  CE3 TRP A 192     1870   2016   2494    -52     72     76       C  
ATOM   1528  CZ2 TRP A 192      -2.738  19.059  29.935  1.00 19.83           C  
ANISOU 1528  CZ2 TRP A 192     2266   2350   2918    -43     58     86       C  
ATOM   1529  CZ3 TRP A 192      -1.061  17.336  30.113  1.00 19.03           C  
ANISOU 1529  CZ3 TRP A 192     2154   2278   2799    -62     62     77       C  
ATOM   1530  CH2 TRP A 192      -1.432  18.676  29.969  1.00 19.54           C  
ANISOU 1530  CH2 TRP A 192     2224   2317   2884    -59     55     85       C  
ATOM   1531  N   TYR A 193      -5.959  11.603  30.999  1.00 12.51           N  
ANISOU 1531  N   TYR A 193     1331   1560   1862    -25    100     62       N  
ATOM   1532  CA  TYR A 193      -5.793  10.151  30.875  1.00 12.01           C  
ANISOU 1532  CA  TYR A 193     1269   1510   1784    -33    103     61       C  
ATOM   1533  C   TYR A 193      -7.092   9.427  31.145  1.00 11.24           C  
ANISOU 1533  C   TYR A 193     1171   1429   1670    -31    106     65       C  
ATOM   1534  O   TYR A 193      -7.075   8.201  31.285  1.00 11.52           O  
ANISOU 1534  O   TYR A 193     1210   1473   1694    -37    105     63       O  
ATOM   1535  CB  TYR A 193      -4.644   9.706  31.839  1.00 11.31           C  
ANISOU 1535  CB  TYR A 193     1186   1415   1696    -34     98     46       C  
ATOM   1536  CG  TYR A 193      -3.363  10.443  31.511  1.00 12.02           C  
ANISOU 1536  CG  TYR A 193     1274   1492   1801    -39     95     45       C  
ATOM   1537  CD1 TYR A 193      -3.069  11.661  32.113  1.00 12.74           C  
ANISOU 1537  CD1 TYR A 193     1366   1567   1908    -34     89     38       C  
ATOM   1538  CD2 TYR A 193      -2.534  10.024  30.492  1.00 12.16           C  
ANISOU 1538  CD2 TYR A 193     1287   1516   1818    -48     96     52       C  
ATOM   1539  CE1 TYR A 193      -1.977  12.411  31.731  1.00 13.38           C  
ANISOU 1539  CE1 TYR A 193     1444   1636   2004    -42     85     41       C  
ATOM   1540  CE2 TYR A 193      -1.420  10.778  30.109  1.00 13.29           C  
ANISOU 1540  CE2 TYR A 193     1425   1651   1974    -54     93     56       C  
ATOM   1541  CZ  TYR A 193      -1.196  12.006  30.713  1.00 12.95           C  
ANISOU 1541  CZ  TYR A 193     1383   1590   1948    -53     87     52       C  
ATOM   1542  OH  TYR A 193      -0.099  12.750  30.316  1.00 14.86           O  
ANISOU 1542  OH  TYR A 193     1619   1824   2203    -63     82     58       O  
ATOM   1543  N   ARG A 194      -8.232  10.118  31.208  1.00 11.92           N  
ANISOU 1543  N   ARG A 194     1254   1521   1755    -22    108     71       N  
ATOM   1544  CA  ARG A 194      -9.536   9.520  31.432  1.00 12.03           C  
ANISOU 1544  CA  ARG A 194     1264   1555   1752    -20    110     77       C  
ATOM   1545  C   ARG A 194     -10.127   8.902  30.241  1.00 11.86           C  
ANISOU 1545  C   ARG A 194     1237   1547   1722    -31    114     90       C  
ATOM   1546  O   ARG A 194     -10.164   9.517  29.171  1.00 11.65           O  
ANISOU 1546  O   ARG A 194     1206   1519   1701    -32    117     99       O  
ATOM   1547  CB  ARG A 194     -10.523  10.590  31.917  1.00 13.24           C  
ANISOU 1547  CB  ARG A 194     1414   1712   1905     -3    111     78       C  
ATOM   1548  CG  ARG A 194     -10.272  11.196  33.284  1.00 13.75           C  
ANISOU 1548  CG  ARG A 194     1483   1769   1973     12    106     62       C  
ATOM   1549  CD  ARG A 194     -11.235  12.397  33.507  1.00 13.85           C  
ANISOU 1549  CD  ARG A 194     1493   1784   1986     33    106     63       C  
ATOM   1550  NE  ARG A 194     -10.889  13.068  34.731  1.00 15.05           N  
ANISOU 1550  NE  ARG A 194     1650   1925   2143     49     99     45       N  
ATOM   1551  CZ  ARG A 194     -11.327  14.252  35.115  1.00 17.52           C  
ANISOU 1551  CZ  ARG A 194     1965   2231   2460     70     95     38       C  
ATOM   1552  NH1 ARG A 194     -12.257  14.895  34.392  1.00 18.10           N  
ANISOU 1552  NH1 ARG A 194     2035   2310   2532     79     99     51       N  
ATOM   1553  NH2 ARG A 194     -10.894  14.781  36.261  1.00 18.39           N  
ANISOU 1553  NH2 ARG A 194     2081   2331   2575     85     87     18       N  
ATOM   1554  N   ALA A 195     -10.586   7.670  30.382  1.00 11.14           N  
ANISOU 1554  N   ALA A 195     1147   1469   1617    -40    113     92       N  
ATOM   1555  CA  ALA A 195     -11.255   6.987  29.290  1.00 11.13           C  
ANISOU 1555  CA  ALA A 195     1141   1482   1606    -52    115    103       C  
ATOM   1556  C   ALA A 195     -12.575   7.671  28.922  1.00 11.96           C  
ANISOU 1556  C   ALA A 195     1236   1604   1704    -46    119    116       C  
ATOM   1557  O   ALA A 195     -13.191   8.322  29.780  1.00 12.11           O  
ANISOU 1557  O   ALA A 195     1252   1629   1721    -33    121    116       O  
ATOM   1558  CB  ALA A 195     -11.530   5.559  29.723  1.00 12.21           C  
ANISOU 1558  CB  ALA A 195     1283   1626   1731    -64    110    102       C  
ATOM   1559  N   PRO A 196     -13.035   7.509  27.692  1.00 11.42           N  
ANISOU 1559  N   PRO A 196     1161   1547   1631    -54    122    126       N  
ATOM   1560  CA  PRO A 196     -14.274   8.208  27.309  1.00 12.69           C  
ANISOU 1560  CA  PRO A 196     1310   1727   1784    -46    127    139       C  
ATOM   1561  C   PRO A 196     -15.460   7.880  28.163  1.00 12.04           C  
ANISOU 1561  C   PRO A 196     1223   1665   1686    -45    127    144       C  
ATOM   1562  O   PRO A 196     -16.277   8.799  28.453  1.00 13.07           O  
ANISOU 1562  O   PRO A 196     1346   1808   1812    -29    131    149       O  
ATOM   1563  CB  PRO A 196     -14.433   7.820  25.835  1.00 13.90           C  
ANISOU 1563  CB  PRO A 196     1457   1891   1933    -57    129    147       C  
ATOM   1564  CG  PRO A 196     -13.590   6.601  25.605  1.00 12.62           C  
ANISOU 1564  CG  PRO A 196     1304   1721   1770    -72    123    138       C  
ATOM   1565  CD  PRO A 196     -12.473   6.732  26.591  1.00 11.76           C  
ANISOU 1565  CD  PRO A 196     1206   1589   1673    -66    120    126       C  
ATOM   1566  N   GLU A 197     -15.572   6.668  28.596  1.00 11.19           N  
ANISOU 1566  N   GLU A 197     1119   1563   1570    -59    122    142       N  
ATOM   1567  CA  GLU A 197     -16.741   6.283  29.378  1.00 11.13           C  
ANISOU 1567  CA  GLU A 197     1103   1580   1546    -61    121    151       C  
ATOM   1568  C   GLU A 197     -16.840   7.002  30.689  1.00 11.53           C  
ANISOU 1568  C   GLU A 197     1153   1633   1596    -41    122    146       C  
ATOM   1569  O   GLU A 197     -17.951   7.051  31.246  1.00 12.03           O  
ANISOU 1569  O   GLU A 197     1205   1723   1643    -36    124    155       O  
ATOM   1570  CB  GLU A 197     -16.833   4.778  29.562  1.00 12.03           C  
ANISOU 1570  CB  GLU A 197     1222   1697   1652    -83    114    153       C  
ATOM   1571  CG  GLU A 197     -15.609   4.161  30.251  1.00 12.82           C  
ANISOU 1571  CG  GLU A 197     1336   1773   1762    -86    109    140       C  
ATOM   1572  CD  GLU A 197     -14.439   3.727  29.390  1.00 13.23           C  
ANISOU 1572  CD  GLU A 197     1400   1802   1825    -93    106    130       C  
ATOM   1573  OE1 GLU A 197     -14.326   4.135  28.214  1.00 13.01           O  
ANISOU 1573  OE1 GLU A 197     1369   1774   1801    -93    109    131       O  
ATOM   1574  OE2 GLU A 197     -13.600   2.957  29.928  1.00 13.84           O  
ANISOU 1574  OE2 GLU A 197     1489   1864   1906    -97    101    121       O  
ATOM   1575  N   ILE A 198     -15.726   7.548  31.251  1.00 11.43           N  
ANISOU 1575  N   ILE A 198     1150   1595   1598    -30    121    131       N  
ATOM   1576  CA  ILE A 198     -15.870   8.315  32.485  1.00 12.13           C  
ANISOU 1576  CA  ILE A 198     1237   1687   1685     -9    121    124       C  
ATOM   1577  C   ILE A 198     -16.868   9.474  32.342  1.00 12.66           C  
ANISOU 1577  C   ILE A 198     1295   1769   1746     12    125    130       C  
ATOM   1578  O   ILE A 198     -17.596   9.730  33.276  1.00 13.25           O  
ANISOU 1578  O   ILE A 198     1363   1864   1808     27    125    131       O  
ATOM   1579  CB  ILE A 198     -14.478   8.832  32.902  1.00 12.62           C  
ANISOU 1579  CB  ILE A 198     1311   1718   1766     -1    118    106       C  
ATOM   1580  CG1 ILE A 198     -13.542   7.716  33.307  1.00 13.47           C  
ANISOU 1580  CG1 ILE A 198     1427   1815   1876    -15    114     99       C  
ATOM   1581  CG2 ILE A 198     -14.565   9.908  33.965  1.00 14.04           C  
ANISOU 1581  CG2 ILE A 198     1491   1896   1947     24    116     95       C  
ATOM   1582  CD1 ILE A 198     -14.045   6.853  34.423  1.00 15.27           C  
ANISOU 1582  CD1 ILE A 198     1652   2061   2089    -17    112    102       C  
ATOM   1583  N   MET A 199     -16.851  10.086  31.204  1.00 12.89           N  
ANISOU 1583  N   MET A 199     1324   1790   1783     12    128    136       N  
ATOM   1584  CA  MET A 199     -17.691  11.284  30.986  1.00 13.92           C  
ANISOU 1584  CA  MET A 199     1448   1931   1911     34    132    142       C  
ATOM   1585  C   MET A 199     -19.100  10.883  30.597  1.00 16.28           C  
ANISOU 1585  C   MET A 199     1731   2268   2187     30    136    159       C  
ATOM   1586  O   MET A 199     -20.010  11.757  30.584  1.00 17.98           O  
ANISOU 1586  O   MET A 199     1938   2500   2393     51    140    165       O  
ATOM   1587  CB  MET A 199     -17.081  12.189  29.915  1.00 14.37           C  
ANISOU 1587  CB  MET A 199     1509   1964   1987     36    134    143       C  
ATOM   1588  CG  MET A 199     -15.804  12.862  30.339  1.00 15.05           C  
ANISOU 1588  CG  MET A 199     1609   2014   2095     42    129    128       C  
ATOM   1589  SD  MET A 199     -14.288  11.883  30.539  1.00 15.36           S  
ANISOU 1589  SD  MET A 199     1658   2033   2146     21    124    116       S  
ATOM   1590  CE  MET A 199     -13.817  11.672  28.873  1.00 16.96           C  
ANISOU 1590  CE  MET A 199     1857   2231   2356      3    128    128       C  
ATOM   1591  N   LEU A 200     -19.319   9.608  30.302  1.00 12.31           N  
ANISOU 1591  N   LEU A 200     1224   1779   1674      5    135    167       N  
ATOM   1592  CA  LEU A 200     -20.595   9.118  29.806  1.00 12.49           C  
ANISOU 1592  CA  LEU A 200     1232   1837   1676     -4    138    184       C  
ATOM   1593  C   LEU A 200     -21.351   8.325  30.828  1.00 12.15           C  
ANISOU 1593  C   LEU A 200     1180   1822   1614    -10    135    191       C  
ATOM   1594  O   LEU A 200     -22.513   8.641  31.094  1.00 13.55           O  
ANISOU 1594  O   LEU A 200     1342   2034   1772      1    138    202       O  
ATOM   1595  CB  LEU A 200     -20.331   8.257  28.549  1.00 12.62           C  
ANISOU 1595  CB  LEU A 200     1250   1849   1696    -31    137    189       C  
ATOM   1596  CG  LEU A 200     -19.721   9.012  27.379  1.00 13.85           C  
ANISOU 1596  CG  LEU A 200     1409   1986   1867    -25    141    187       C  
ATOM   1597  CD1 LEU A 200     -19.216   8.056  26.333  1.00 13.55           C  
ANISOU 1597  CD1 LEU A 200     1374   1942   1833    -49    138    187       C  
ATOM   1598  CD2 LEU A 200     -20.794   9.942  26.721  1.00 14.14           C  
ANISOU 1598  CD2 LEU A 200     1432   2047   1894    -10    148    201       C  
ATOM   1599  N   ASN A 201     -20.783   7.245  31.381  1.00 12.79           N  
ANISOU 1599  N   ASN A 201     1269   1893   1698    -29    129    187       N  
ATOM   1600  CA  ASN A 201     -21.536   6.316  32.207  1.00 13.05           C  
ANISOU 1600  CA  ASN A 201     1292   1954   1713    -41    126    198       C  
ATOM   1601  C   ASN A 201     -20.738   5.442  33.112  1.00 13.57           C  
ANISOU 1601  C   ASN A 201     1368   2003   1785    -51    119    191       C  
ATOM   1602  O   ASN A 201     -21.278   4.474  33.606  1.00 14.63           O  
ANISOU 1602  O   ASN A 201     1496   2156   1907    -68    115    204       O  
ATOM   1603  CB  ASN A 201     -22.421   5.424  31.288  1.00 15.02           C  
ANISOU 1603  CB  ASN A 201     1532   2225   1950    -68    124    216       C  
ATOM   1604  CG  ASN A 201     -21.613   4.475  30.440  1.00 18.12           C  
ANISOU 1604  CG  ASN A 201     1939   2589   2357    -93    118    209       C  
ATOM   1605  OD1 ASN A 201     -20.392   4.560  30.373  1.00 18.84           O  
ANISOU 1605  OD1 ASN A 201     2045   2647   2466    -89    117    194       O  
ATOM   1606  ND2 ASN A 201     -22.277   3.532  29.793  1.00 20.07           N  
ANISOU 1606  ND2 ASN A 201     2180   2851   2595   -119    113    221       N  
ATOM   1607  N   SER A 202     -19.505   5.760  33.408  1.00 13.53           N  
ANISOU 1607  N   SER A 202     1377   1966   1798    -42    119    173       N  
ATOM   1608  CA  SER A 202     -18.620   4.892  34.190  1.00 13.14           C  
ANISOU 1608  CA  SER A 202     1339   1899   1755    -51    113    166       C  
ATOM   1609  C   SER A 202     -18.008   5.613  35.367  1.00 13.89           C  
ANISOU 1609  C   SER A 202     1437   1987   1854    -27    114    151       C  
ATOM   1610  O   SER A 202     -17.585   6.749  35.292  1.00 14.46           O  
ANISOU 1610  O   SER A 202     1513   2045   1936     -7    116    138       O  
ATOM   1611  CB  SER A 202     -17.514   4.408  33.297  1.00 13.90           C  
ANISOU 1611  CB  SER A 202     1451   1962   1869    -66    110    156       C  
ATOM   1612  OG  SER A 202     -16.570   3.605  34.034  1.00 15.05           O  
ANISOU 1612  OG  SER A 202     1608   2090   2021    -72    105    148       O  
ATOM   1613  N   LYS A 203     -17.915   4.875  36.496  1.00 14.03           N  
ANISOU 1613  N   LYS A 203     1453   2013   1864    -30    110    154       N  
ATOM   1614  CA  LYS A 203     -17.220   5.329  37.717  1.00 14.32           C  
ANISOU 1614  CA  LYS A 203     1493   2044   1904     -9    109    138       C  
ATOM   1615  C   LYS A 203     -15.735   4.964  37.751  1.00 14.22           C  
ANISOU 1615  C   LYS A 203     1497   1996   1909    -15    106    123       C  
ATOM   1616  O   LYS A 203     -15.065   5.260  38.751  1.00 15.03           O  
ANISOU 1616  O   LYS A 203     1602   2094   2015      0    105    109       O  
ATOM   1617  CB  LYS A 203     -17.908   4.696  38.909  1.00 15.62           C  
ANISOU 1617  CB  LYS A 203     1644   2242   2049     -8    107    152       C  
ATOM   1618  CG  LYS A 203     -19.336   5.147  39.124  1.00 19.55           C  
ANISOU 1618  CG  LYS A 203     2122   2782   2524      4    110    166       C  
ATOM   1619  CD  LYS A 203     -19.884   4.516  40.430  1.00 26.25           C  
ANISOU 1619  CD  LYS A 203     2955   3667   3352      6    108    180       C  
ATOM   1620  CE  LYS A 203     -21.332   4.743  40.690  1.00 36.76           C  
ANISOU 1620  CE  LYS A 203     4263   5048   4657     14    110    200       C  
ATOM   1621  NZ  LYS A 203     -21.699   4.267  42.060  1.00 40.94           N  
ANISOU 1621  NZ  LYS A 203     4776   5614   5166     21    108    212       N  
ATOM   1622  N   GLY A 204     -15.223   4.292  36.731  1.00 13.44           N  
ANISOU 1622  N   GLY A 204     1409   1877   1821    -36    105    124       N  
ATOM   1623  CA  GLY A 204     -13.824   3.925  36.746  1.00 13.78           C  
ANISOU 1623  CA  GLY A 204     1467   1891   1879    -40    102    110       C  
ATOM   1624  C   GLY A 204     -13.527   2.770  37.674  1.00 13.86           C  
ANISOU 1624  C   GLY A 204     1480   1903   1883    -48     98    114       C  
ATOM   1625  O   GLY A 204     -12.435   2.725  38.286  1.00 14.30           O  
ANISOU 1625  O   GLY A 204     1544   1944   1946    -41     96    100       O  
ATOM   1626  N   TYR A 205     -14.434   1.820  37.768  1.00 13.13           N  
ANISOU 1626  N   TYR A 205     1382   1828   1778    -64     95    132       N  
ATOM   1627  CA  TYR A 205     -14.309   0.643  38.648  1.00 13.32           C  
ANISOU 1627  CA  TYR A 205     1409   1856   1797    -75     90    142       C  
ATOM   1628  C   TYR A 205     -14.041  -0.633  37.902  1.00 14.20           C  
ANISOU 1628  C   TYR A 205     1534   1947   1914   -100     83    147       C  
ATOM   1629  O   TYR A 205     -14.158  -1.732  38.451  1.00 14.43           O  
ANISOU 1629  O   TYR A 205     1566   1978   1939   -113     77    160       O  
ATOM   1630  CB  TYR A 205     -15.576   0.495  39.458  1.00 15.24           C  
ANISOU 1630  CB  TYR A 205     1633   2136   2021    -75     90    162       C  
ATOM   1631  CG  TYR A 205     -15.871   1.527  40.527  1.00 17.49           C  
ANISOU 1631  CG  TYR A 205     1904   2447   2295    -47     94    157       C  
ATOM   1632  CD1 TYR A 205     -15.021   2.565  40.784  1.00 19.17           C  
ANISOU 1632  CD1 TYR A 205     2121   2645   2517    -24     97    133       C  
ATOM   1633  CD2 TYR A 205     -17.052   1.482  41.234  1.00 19.03           C  
ANISOU 1633  CD2 TYR A 205     2079   2682   2470    -44     95    175       C  
ATOM   1634  CE1 TYR A 205     -15.288   3.509  41.784  1.00 21.37           C  
ANISOU 1634  CE1 TYR A 205     2388   2945   2786      3    100    125       C  
ATOM   1635  CE2 TYR A 205     -17.346   2.430  42.210  1.00 21.75           C  
ANISOU 1635  CE2 TYR A 205     2410   3053   2802    -15     98    169       C  
ATOM   1636  CZ  TYR A 205     -16.461   3.447  42.472  1.00 23.99           C  
ANISOU 1636  CZ  TYR A 205     2701   3318   3096     10    100    142       C  
ATOM   1637  OH  TYR A 205     -16.708   4.371  43.478  1.00 28.09           O  
ANISOU 1637  OH  TYR A 205     3209   3861   3603     41    102    132       O  
ATOM   1638  N   THR A 206     -13.578  -0.525  36.661  1.00 13.90           N  
ANISOU 1638  N   THR A 206     1506   1889   1887   -105     82    138       N  
ATOM   1639  CA ATHR A 206     -13.283  -1.672  35.799  0.50 14.28           C  
ANISOU 1639  CA ATHR A 206     1569   1917   1940   -125     74    139       C  
ATOM   1640  CA BTHR A 206     -13.167  -1.726  35.916  0.50 14.07           C  
ANISOU 1640  CA BTHR A 206     1544   1889   1914   -124     74    138       C  
ATOM   1641  C   THR A 206     -11.791  -1.574  35.334  1.00 13.64           C  
ANISOU 1641  C   THR A 206     1503   1808   1872   -115     75    118       C  
ATOM   1642  O   THR A 206     -11.307  -0.467  35.141  1.00 15.10           O  
ANISOU 1642  O   THR A 206     1684   1991   2062   -100     81    106       O  
ATOM   1643  CB ATHR A 206     -14.298  -1.665  34.602  0.50 15.71           C  
ANISOU 1643  CB ATHR A 206     1745   2107   2117   -139     73    148       C  
ATOM   1644  CB BTHR A 206     -14.154  -2.084  34.818  0.50 14.60           C  
ANISOU 1644  CB BTHR A 206     1608   1962   1977   -143     70    149       C  
ATOM   1645  OG1ATHR A 206     -15.647  -1.807  35.126  0.50 16.28           O  
ANISOU 1645  OG1ATHR A 206     1801   2209   2175   -149     73    169       O  
ATOM   1646  OG1BTHR A 206     -14.108  -3.468  34.461  0.50 24.00           O  
ANISOU 1646  OG1BTHR A 206     2813   3137   3169   -164     59    154       O  
ATOM   1647  CG2ATHR A 206     -14.133  -2.786  33.657  0.50 18.38           C  
ANISOU 1647  CG2ATHR A 206     2097   2427   2459   -159     63    147       C  
ATOM   1648  CG2BTHR A 206     -13.933  -1.273  33.607  0.50  9.96           C  
ANISOU 1648  CG2BTHR A 206     1020   1369   1395   -136     75    138       C  
ATOM   1649  N   LYS A 207     -11.171  -2.701  35.079  1.00 12.47           N  
ANISOU 1649  N   LYS A 207     1371   1640   1727   -124     67    115       N  
ATOM   1650  CA  LYS A 207      -9.802  -2.738  34.666  1.00 12.15           C  
ANISOU 1650  CA  LYS A 207     1343   1579   1695   -115     67     97       C  
ATOM   1651  C   LYS A 207      -9.529  -1.971  33.359  1.00 11.58           C  
ANISOU 1651  C   LYS A 207     1268   1504   1628   -111     70     88       C  
ATOM   1652  O   LYS A 207      -8.428  -1.468  33.171  1.00 12.02           O  
ANISOU 1652  O   LYS A 207     1326   1551   1690    -98     74     75       O  
ATOM   1653  CB  LYS A 207      -9.373  -4.195  34.548  1.00 12.29           C  
ANISOU 1653  CB  LYS A 207     1379   1578   1713   -125     56     97       C  
ATOM   1654  CG  LYS A 207      -9.219  -4.879  35.911  1.00 12.96           C  
ANISOU 1654  CG  LYS A 207     1467   1662   1795   -124     53    105       C  
ATOM   1655  CD  LYS A 207      -9.014  -6.330  35.800  1.00 13.67           C  
ANISOU 1655  CD  LYS A 207     1576   1732   1885   -136     40    108       C  
ATOM   1656  CE  LYS A 207      -8.950  -6.906  37.195  1.00 14.57           C  
ANISOU 1656  CE  LYS A 207     1691   1849   1996   -135     39    120       C  
ATOM   1657  NZ  LYS A 207      -8.720  -8.389  37.114  1.00 15.55           N  
ANISOU 1657  NZ  LYS A 207     1837   1949   2123   -146     25    124       N  
ATOM   1658  N   SER A 208     -10.530  -1.911  32.488  1.00 11.28           N  
ANISOU 1658  N   SER A 208     1224   1476   1586   -122     70     97       N  
ATOM   1659  CA  SER A 208     -10.388  -1.178  31.240  1.00 11.26           C  
ANISOU 1659  CA  SER A 208     1217   1474   1587   -118     74     91       C  
ATOM   1660  C   SER A 208     -10.066   0.273  31.410  1.00 11.20           C  
ANISOU 1660  C   SER A 208     1199   1471   1586   -102     84     87       C  
ATOM   1661  O   SER A 208      -9.509   0.881  30.499  1.00 11.36           O  
ANISOU 1661  O   SER A 208     1217   1488   1612    -96     87     82       O  
ATOM   1662  CB  SER A 208     -11.654  -1.322  30.419  1.00 12.47           C  
ANISOU 1662  CB  SER A 208     1363   1642   1733   -132     72    103       C  
ATOM   1663  OG  SER A 208     -12.805  -0.957  31.147  1.00 14.30           O  
ANISOU 1663  OG  SER A 208     1582   1893   1958   -135     76    117       O  
ATOM   1664  N   ILE A 209     -10.323   0.838  32.589  1.00 10.86           N  
ANISOU 1664  N   ILE A 209     1149   1435   1542    -93     87     89       N  
ATOM   1665  CA  ILE A 209      -9.968   2.227  32.837  1.00 11.63           C  
ANISOU 1665  CA  ILE A 209     1239   1533   1647    -77     94     83       C  
ATOM   1666  C   ILE A 209      -8.451   2.441  32.781  1.00 11.70           C  
ANISOU 1666  C   ILE A 209     1255   1524   1666    -70     94     69       C  
ATOM   1667  O   ILE A 209      -7.967   3.449  32.288  1.00 12.15           O  
ANISOU 1667  O   ILE A 209     1308   1576   1732    -63     97     65       O  
ATOM   1668  CB  ILE A 209     -10.563   2.705  34.226  1.00 13.40           C  
ANISOU 1668  CB  ILE A 209     1456   1770   1866    -67     96     85       C  
ATOM   1669  CG1 ILE A 209     -10.652   4.224  34.315  1.00 18.53           C  
ANISOU 1669  CG1 ILE A 209     2097   2422   2522    -50    101     81       C  
ATOM   1670  CG2 ILE A 209      -9.830   2.235  35.442  1.00 16.12           C  
ANISOU 1670  CG2 ILE A 209     1806   2110   2209    -61     93     78       C  
ATOM   1671  CD1 ILE A 209     -11.463   4.829  33.330  1.00 22.40           C  
ANISOU 1671  CD1 ILE A 209     2580   2920   3011    -51    104     89       C  
ATOM   1672  N   ASP A 210      -7.715   1.471  33.302  1.00 10.20           N  
ANISOU 1672  N   ASP A 210     1075   1326   1474    -71     89     63       N  
ATOM   1673  CA  ASP A 210      -6.278   1.595  33.334  1.00 10.10           C  
ANISOU 1673  CA  ASP A 210     1068   1302   1468    -64     89     51       C  
ATOM   1674  C   ASP A 210      -5.644   1.360  31.982  1.00 10.21           C  
ANISOU 1674  C   ASP A 210     1085   1310   1484    -67     87     48       C  
ATOM   1675  O   ASP A 210      -4.655   1.981  31.622  1.00 10.49           O  
ANISOU 1675  O   ASP A 210     1118   1342   1525    -61     89     42       O  
ATOM   1676  CB  ASP A 210      -5.697   0.620  34.383  1.00 10.71           C  
ANISOU 1676  CB  ASP A 210     1154   1375   1540    -61     85     46       C  
ATOM   1677  CG  ASP A 210      -5.836   0.995  35.833  1.00 10.85           C  
ANISOU 1677  CG  ASP A 210     1167   1399   1556    -53     87     44       C  
ATOM   1678  OD1 ASP A 210      -5.879   2.206  36.125  1.00 11.37           O  
ANISOU 1678  OD1 ASP A 210     1224   1468   1628    -44     90     40       O  
ATOM   1679  OD2 ASP A 210      -5.792   0.059  36.667  1.00 12.07           O  
ANISOU 1679  OD2 ASP A 210     1327   1555   1704    -53     84     47       O  
ATOM   1680  N   ILE A 211      -6.216   0.456  31.173  1.00  9.83           N  
ANISOU 1680  N   ILE A 211     1042   1264   1429    -77     83     53       N  
ATOM   1681  CA  ILE A 211      -5.692   0.219  29.852  1.00 10.30           C  
ANISOU 1681  CA  ILE A 211     1104   1322   1487    -78     81     50       C  
ATOM   1682  C   ILE A 211      -5.810   1.474  29.005  1.00 10.28           C  
ANISOU 1682  C   ILE A 211     1088   1328   1491    -75     88     55       C  
ATOM   1683  O   ILE A 211      -4.899   1.770  28.258  1.00 10.45           O  
ANISOU 1683  O   ILE A 211     1106   1350   1515    -70     89     52       O  
ATOM   1684  CB  ILE A 211      -6.392  -0.984  29.209  1.00 11.22           C  
ANISOU 1684  CB  ILE A 211     1229   1439   1596    -89     74     52       C  
ATOM   1685  CG1 ILE A 211      -6.083  -2.266  29.965  1.00 14.49           C  
ANISOU 1685  CG1 ILE A 211     1659   1840   2006    -91     65     48       C  
ATOM   1686  CG2 ILE A 211      -6.035  -1.026  27.762  1.00 11.33           C  
ANISOU 1686  CG2 ILE A 211     1241   1457   1607    -87     72     49       C  
ATOM   1687  CD1 ILE A 211      -4.748  -2.682  29.997  1.00 17.42           C  
ANISOU 1687  CD1 ILE A 211     2039   2203   2377    -80     63     36       C  
ATOM   1688  N   TRP A 212      -6.949   2.189  29.105  1.00  9.70           N  
ANISOU 1688  N   TRP A 212     1005   1262   1418    -78     92     65       N  
ATOM   1689  CA  TRP A 212      -7.014   3.468  28.365  1.00  9.95           C  
ANISOU 1689  CA  TRP A 212     1025   1298   1457    -74     98     71       C  
ATOM   1690  C   TRP A 212      -5.863   4.397  28.733  1.00 10.21           C  
ANISOU 1690  C   TRP A 212     1056   1322   1502    -65    100     65       C  
ATOM   1691  O   TRP A 212      -5.211   4.943  27.844  1.00  9.70           O  
ANISOU 1691  O   TRP A 212      985   1258   1442    -64    102     68       O  
ATOM   1692  CB  TRP A 212      -8.358   4.143  28.642  1.00 10.44           C  
ANISOU 1692  CB  TRP A 212     1079   1370   1518    -74    102     81       C  
ATOM   1693  CG  TRP A 212      -8.503   5.427  27.897  1.00 10.34           C  
ANISOU 1693  CG  TRP A 212     1056   1360   1513    -68    108     88       C  
ATOM   1694  CD1 TRP A 212      -8.072   6.659  28.302  1.00  9.91           C  
ANISOU 1694  CD1 TRP A 212      998   1296   1471    -59    110     87       C  
ATOM   1695  CD2 TRP A 212      -8.990   5.576  26.572  1.00  9.80           C  
ANISOU 1695  CD2 TRP A 212      979   1303   1441    -72    110     98       C  
ATOM   1696  NE1 TRP A 212      -8.296   7.585  27.306  1.00 12.16           N  
ANISOU 1696  NE1 TRP A 212     1274   1584   1762    -57    114     98       N  
ATOM   1697  CE2 TRP A 212      -8.865   6.946  26.245  1.00 10.65           C  
ANISOU 1697  CE2 TRP A 212     1078   1408   1560    -64    115    105       C  
ATOM   1698  CE3 TRP A 212      -9.574   4.702  25.656  1.00 10.71           C  
ANISOU 1698  CE3 TRP A 212     1093   1431   1545    -81    108    102       C  
ATOM   1699  CZ2 TRP A 212      -9.279   7.419  25.015  1.00 11.21           C  
ANISOU 1699  CZ2 TRP A 212     1139   1491   1630    -64    119    117       C  
ATOM   1700  CZ3 TRP A 212      -9.972   5.198  24.451  1.00 11.42           C  
ANISOU 1700  CZ3 TRP A 212     1172   1534   1633    -80    112    112       C  
ATOM   1701  CH2 TRP A 212      -9.819   6.547  24.163  1.00 11.86           C  
ANISOU 1701  CH2 TRP A 212     1219   1589   1699    -72    118    120       C  
ATOM   1702  N   SER A 213      -5.637   4.536  30.029  1.00  9.99           N  
ANISOU 1702  N   SER A 213     1032   1287   1477    -60     99     58       N  
ATOM   1703  CA  SER A 213      -4.541   5.423  30.437  1.00 10.40           C  
ANISOU 1703  CA  SER A 213     1081   1330   1540    -54     99     51       C  
ATOM   1704  C   SER A 213      -3.178   4.961  29.889  1.00  9.51           C  
ANISOU 1704  C   SER A 213      970   1216   1427    -55     97     46       C  
ATOM   1705  O   SER A 213      -2.371   5.781  29.446  1.00 10.33           O  
ANISOU 1705  O   SER A 213     1067   1318   1539    -54     98     48       O  
ATOM   1706  CB  SER A 213      -4.450   5.511  31.955  1.00  9.99           C  
ANISOU 1706  CB  SER A 213     1033   1273   1489    -47     98     42       C  
ATOM   1707  OG  SER A 213      -5.682   5.899  32.530  1.00 12.04           O  
ANISOU 1707  OG  SER A 213     1290   1538   1746    -44     99     46       O  
ATOM   1708  N   VAL A 214      -2.923   3.654  29.883  1.00  9.54           N  
ANISOU 1708  N   VAL A 214      983   1222   1420    -56     94     41       N  
ATOM   1709  CA  VAL A 214      -1.697   3.155  29.252  1.00  9.64           C  
ANISOU 1709  CA  VAL A 214      997   1238   1428    -53     91     36       C  
ATOM   1710  C   VAL A 214      -1.630   3.483  27.781  1.00 10.22           C  
ANISOU 1710  C   VAL A 214     1061   1321   1501    -55     93     44       C  
ATOM   1711  O   VAL A 214      -0.571   3.856  27.261  1.00 10.21           O  
ANISOU 1711  O   VAL A 214     1053   1326   1501    -52     93     45       O  
ATOM   1712  CB  VAL A 214      -1.542   1.642  29.489  1.00 11.09           C  
ANISOU 1712  CB  VAL A 214     1195   1419   1600    -51     86     29       C  
ATOM   1713  CG1 VAL A 214      -0.284   1.139  28.757  1.00 12.29           C  
ANISOU 1713  CG1 VAL A 214     1348   1577   1744    -44     83     23       C  
ATOM   1714  CG2 VAL A 214      -1.458   1.326  30.982  1.00 12.21           C  
ANISOU 1714  CG2 VAL A 214     1344   1554   1742    -48     85     23       C  
ATOM   1715  N   GLY A 215      -2.736   3.365  27.066  1.00 10.55           N  
ANISOU 1715  N   GLY A 215     1101   1368   1539    -59     94     52       N  
ATOM   1716  CA  GLY A 215      -2.761   3.770  25.668  1.00  9.98           C  
ANISOU 1716  CA  GLY A 215     1018   1309   1465    -60     96     61       C  
ATOM   1717  C   GLY A 215      -2.433   5.247  25.499  1.00  9.57           C  
ANISOU 1717  C   GLY A 215      953   1256   1427    -60    101     71       C  
ATOM   1718  O   GLY A 215      -1.650   5.600  24.618  1.00 10.69           O  
ANISOU 1718  O   GLY A 215     1085   1408   1569    -59    102     78       O  
ATOM   1719  N   CYS A 216      -2.919   6.108  26.408  1.00 10.12           N  
ANISOU 1719  N   CYS A 216     1023   1314   1508    -61    103     73       N  
ATOM   1720  CA  CYS A 216      -2.573   7.512  26.344  1.00 11.23           C  
ANISOU 1720  CA  CYS A 216     1155   1448   1664    -61    105     81       C  
ATOM   1721  C   CYS A 216      -1.093   7.707  26.589  1.00 11.88           C  
ANISOU 1721  C   CYS A 216     1235   1528   1752    -62    102     77       C  
ATOM   1722  O   CYS A 216      -0.488   8.613  25.960  1.00 11.74           O  
ANISOU 1722  O   CYS A 216     1206   1512   1743    -65    102     88       O  
ATOM   1723  CB  CYS A 216      -3.373   8.296  27.392  1.00 10.89           C  
ANISOU 1723  CB  CYS A 216     1115   1392   1631    -59    105     79       C  
ATOM   1724  SG  CYS A 216      -5.136   8.417  27.063  1.00 12.12           S  
ANISOU 1724  SG  CYS A 216     1269   1555   1781    -57    109     89       S  
ATOM   1725  N   ILE A 217      -0.508   6.944  27.502  1.00 11.22           N  
ANISOU 1725  N   ILE A 217     1160   1441   1662    -59     99     62       N  
ATOM   1726  CA  ILE A 217       0.912   7.047  27.763  1.00 11.46           C  
ANISOU 1726  CA  ILE A 217     1187   1473   1695    -58     96     58       C  
ATOM   1727  C   ILE A 217       1.729   6.583  26.579  1.00 11.07           C  
ANISOU 1727  C   ILE A 217     1129   1442   1635    -57     96     64       C  
ATOM   1728  O   ILE A 217       2.757   7.204  26.257  1.00 11.67           O  
ANISOU 1728  O   ILE A 217     1194   1525   1715    -60     95     71       O  
ATOM   1729  CB  ILE A 217       1.231   6.265  29.048  1.00 11.17           C  
ANISOU 1729  CB  ILE A 217     1162   1430   1652    -53     93     42       C  
ATOM   1730  CG1 ILE A 217       0.581   6.962  30.279  1.00 12.26           C  
ANISOU 1730  CG1 ILE A 217     1304   1554   1800    -52     93     36       C  
ATOM   1731  CG2 ILE A 217       2.751   6.177  29.229  1.00 12.36           C  
ANISOU 1731  CG2 ILE A 217     1308   1588   1800    -52     91     36       C  
ATOM   1732  CD1 ILE A 217       0.398   6.077  31.436  1.00 12.69           C  
ANISOU 1732  CD1 ILE A 217     1369   1606   1846    -47     91     24       C  
ATOM   1733  N   LEU A 218       1.334   5.497  25.930  1.00 10.35           N  
ANISOU 1733  N   LEU A 218     1043   1361   1528    -53     96     61       N  
ATOM   1734  CA  LEU A 218       2.026   5.062  24.723  1.00 10.96           C  
ANISOU 1734  CA  LEU A 218     1112   1460   1593    -48     95     66       C  
ATOM   1735  C   LEU A 218       1.995   6.147  23.663  1.00 11.87           C  
ANISOU 1735  C   LEU A 218     1209   1586   1716    -53     99     85       C  
ATOM   1736  O   LEU A 218       3.050   6.426  23.062  1.00 12.22           O  
ANISOU 1736  O   LEU A 218     1239   1647   1757    -52     98     93       O  
ATOM   1737  CB  LEU A 218       1.400   3.735  24.224  1.00 10.85           C  
ANISOU 1737  CB  LEU A 218     1108   1451   1563    -42     93     57       C  
ATOM   1738  CG  LEU A 218       1.907   3.232  22.877  1.00 12.18           C  
ANISOU 1738  CG  LEU A 218     1269   1643   1716    -34     91     59       C  
ATOM   1739  CD1 LEU A 218       3.422   2.996  22.894  1.00 11.94           C  
ANISOU 1739  CD1 LEU A 218     1233   1627   1677    -24     89     55       C  
ATOM   1740  CD2 LEU A 218       1.213   1.916  22.521  1.00 13.16           C  
ANISOU 1740  CD2 LEU A 218     1407   1767   1826    -28     86     47       C  
ATOM   1741  N   ALA A 219       0.846   6.728  23.408  1.00 11.75           N  
ANISOU 1741  N   ALA A 219     1192   1564   1708    -58    102     94       N  
ATOM   1742  CA  ALA A 219       0.760   7.817  22.438  1.00 12.79           C  
ANISOU 1742  CA  ALA A 219     1307   1704   1848    -63    106    114       C  
ATOM   1743  C   ALA A 219       1.689   8.959  22.818  1.00 12.93           C  
ANISOU 1743  C   ALA A 219     1317   1713   1883    -70    104    123       C  
ATOM   1744  O   ALA A 219       2.387   9.520  21.917  1.00 14.49           O  
ANISOU 1744  O   ALA A 219     1497   1927   2082    -74    104    141       O  
ATOM   1745  CB  ALA A 219      -0.693   8.316  22.365  1.00 13.22           C  
ANISOU 1745  CB  ALA A 219     1364   1749   1910    -65    109    121       C  
ATOM   1746  N   GLU A 220       1.764   9.296  24.073  1.00 12.73           N  
ANISOU 1746  N   GLU A 220     1301   1666   1869    -73    101    113       N  
ATOM   1747  CA  GLU A 220       2.600  10.382  24.531  1.00 13.43           C  
ANISOU 1747  CA  GLU A 220     1384   1744   1975    -81     97    119       C  
ATOM   1748  C   GLU A 220       4.062  10.035  24.384  1.00 14.58           C  
ANISOU 1748  C   GLU A 220     1521   1907   2112    -82     95    119       C  
ATOM   1749  O   GLU A 220       4.881  10.913  24.063  1.00 16.80           O  
ANISOU 1749  O   GLU A 220     1788   2192   2403    -92     92    134       O  
ATOM   1750  CB  GLU A 220       2.229  10.745  25.954  1.00 14.60           C  
ANISOU 1750  CB  GLU A 220     1547   1866   2135    -81     94    104       C  
ATOM   1751  CG  GLU A 220       2.760  12.027  26.447  1.00 16.10           C  
ANISOU 1751  CG  GLU A 220     1734   2037   2346    -90     88    108       C  
ATOM   1752  CD  GLU A 220       2.086  12.545  27.683  1.00 15.89           C  
ANISOU 1752  CD  GLU A 220     1720   1986   2331    -86     85     94       C  
ATOM   1753  OE1 GLU A 220       0.978  12.092  28.051  1.00 14.99           O  
ANISOU 1753  OE1 GLU A 220     1616   1870   2210    -77     88     85       O  
ATOM   1754  OE2 GLU A 220       2.664  13.469  28.279  1.00 18.30           O  
ANISOU 1754  OE2 GLU A 220     2026   2274   2653    -93     78     91       O  
ATOM   1755  N   MET A 221       4.462   8.788  24.546  1.00 13.35           N  
ANISOU 1755  N   MET A 221     1371   1764   1937    -73     94    104       N  
ATOM   1756  CA  MET A 221       5.839   8.351  24.292  1.00 12.98           C  
ANISOU 1756  CA  MET A 221     1314   1740   1878    -70     92    104       C  
ATOM   1757  C   MET A 221       6.145   8.430  22.805  1.00 13.54           C  
ANISOU 1757  C   MET A 221     1366   1840   1939    -68     95    123       C  
ATOM   1758  O   MET A 221       7.347   8.686  22.469  1.00 15.85           O  
ANISOU 1758  O   MET A 221     1642   2154   2227    -71     93    134       O  
ATOM   1759  CB  MET A 221       6.069   6.927  24.774  1.00 12.00           C  
ANISOU 1759  CB  MET A 221     1203   1622   1734    -56     91     84       C  
ATOM   1760  CG  MET A 221       6.048   6.812  26.254  1.00 13.25           C  
ANISOU 1760  CG  MET A 221     1376   1759   1899    -56     89     67       C  
ATOM   1761  SD  MET A 221       6.752   5.230  26.872  1.00 13.84           S  
ANISOU 1761  SD  MET A 221     1463   1843   1952    -40     87     47       S  
ATOM   1762  CE  MET A 221       5.388   4.057  26.495  1.00 12.19           C  
ANISOU 1762  CE  MET A 221     1272   1627   1733    -32     88     40       C  
ATOM   1763  N   LEU A 222       5.205   8.248  21.911  1.00 14.29           N  
ANISOU 1763  N   LEU A 222     1460   1941   2029    -64     98    129       N  
ATOM   1764  CA  LEU A 222       5.491   8.272  20.480  1.00 15.53           C  
ANISOU 1764  CA  LEU A 222     1597   2130   2173    -61    100    147       C  
ATOM   1765  C   LEU A 222       5.705   9.696  20.007  1.00 16.80           C  
ANISOU 1765  C   LEU A 222     1740   2292   2352    -75    101    174       C  
ATOM   1766  O   LEU A 222       6.513   9.852  19.074  1.00 19.52           O  
ANISOU 1766  O   LEU A 222     2063   2667   2687    -75    101    192       O  
ATOM   1767  CB  LEU A 222       4.345   7.664  19.707  1.00 16.22           C  
ANISOU 1767  CB  LEU A 222     1690   2223   2250    -52    103    144       C  
ATOM   1768  CG  LEU A 222       4.186   6.153  19.914  1.00 16.91           C  
ANISOU 1768  CG  LEU A 222     1794   2312   2318    -38    100    119       C  
ATOM   1769  CD1 LEU A 222       2.822   5.656  19.408  1.00 17.66           C  
ANISOU 1769  CD1 LEU A 222     1898   2404   2408    -36    101    114       C  
ATOM   1770  CD2 LEU A 222       5.259   5.358  19.219  1.00 17.83           C  
ANISOU 1770  CD2 LEU A 222     1902   2461   2412    -24     97    115       C  
ATOM   1771  N   SER A 223       5.114  10.713  20.588  1.00 16.36           N  
ANISOU 1771  N   SER A 223     1690   2206   2320    -87    101    180       N  
ATOM   1772  CA  SER A 223       5.213  12.074  20.076  1.00 17.22           C  
ANISOU 1772  CA  SER A 223     1784   2311   2448   -100    100    207       C  
ATOM   1773  C   SER A 223       5.727  13.101  21.065  1.00 17.90           C  
ANISOU 1773  C   SER A 223     1874   2369   2558   -116     93    209       C  
ATOM   1774  O   SER A 223       5.902  14.263  20.681  1.00 18.95           O  
ANISOU 1774  O   SER A 223     1996   2495   2709   -129     90    233       O  
ATOM   1775  CB  SER A 223       3.835  12.522  19.622  1.00 20.93           C  
ANISOU 1775  CB  SER A 223     2258   2769   2926    -99    105    216       C  
ATOM   1776  OG  SER A 223       3.015  12.580  20.774  1.00 23.07           O  
ANISOU 1776  OG  SER A 223     2550   3008   3208    -98    103    197       O  
ATOM   1777  N   ASN A 224       5.937  12.746  22.316  1.00 16.22           N  
ANISOU 1777  N   ASN A 224     1677   2139   2347   -114     90    185       N  
ATOM   1778  CA  ASN A 224       6.287  13.689  23.384  1.00 15.96           C  
ANISOU 1778  CA  ASN A 224     1651   2076   2337   -127     82    181       C  
ATOM   1779  C   ASN A 224       5.231  14.735  23.692  1.00 19.62           C  
ANISOU 1779  C   ASN A 224     2125   2506   2824   -130     80    184       C  
ATOM   1780  O   ASN A 224       5.550  15.843  24.165  1.00 24.92           O  
ANISOU 1780  O   ASN A 224     2798   3153   3518   -143     71    189       O  
ATOM   1781  CB  ASN A 224       7.625  14.408  23.078  1.00 16.26           C  
ANISOU 1781  CB  ASN A 224     1669   2126   2383   -144     76    201       C  
ATOM   1782  CG  ASN A 224       8.764  13.440  23.081  1.00 16.16           C  
ANISOU 1782  CG  ASN A 224     1647   2146   2347   -138     76    193       C  
ATOM   1783  OD1 ASN A 224       9.039  12.759  22.092  1.00 17.65           O  
ANISOU 1783  OD1 ASN A 224     1823   2369   2514   -129     81    202       O  
ATOM   1784  ND2 ASN A 224       9.466  13.363  24.172  1.00 16.54           N  
ANISOU 1784  ND2 ASN A 224     1702   2186   2397   -142     71    177       N  
ATOM   1785  N   ARG A 225       3.988  14.444  23.400  1.00 17.39           N  
ANISOU 1785  N   ARG A 225     1850   2221   2536   -119     86    181       N  
ATOM   1786  CA  ARG A 225       2.908  15.394  23.710  1.00 17.47           C  
ANISOU 1786  CA  ARG A 225     1871   2202   2565   -118     85    183       C  
ATOM   1787  C   ARG A 225       1.719  14.587  24.110  1.00 15.44           C  
ANISOU 1787  C   ARG A 225     1628   1944   2295   -103     91    165       C  
ATOM   1788  O   ARG A 225       1.470  13.511  23.520  1.00 15.78           O  
ANISOU 1788  O   ARG A 225     1667   2011   2317    -96     97    163       O  
ATOM   1789  CB  ARG A 225       2.535  16.234  22.486  1.00 20.44           C  
ANISOU 1789  CB  ARG A 225     2234   2582   2950   -123     87    213       C  
ATOM   1790  CG  ARG A 225       1.808  15.509  21.387  1.00 31.52           C  
ANISOU 1790  CG  ARG A 225     3629   4014   4333   -113     97    221       C  
ATOM   1791  CD  ARG A 225       2.008  15.918  19.934  1.00 39.92           C  
ANISOU 1791  CD  ARG A 225     4671   5101   5395   -117    101    253       C  
ATOM   1792  NE  ARG A 225       1.412  14.853  19.115  1.00 43.74           N  
ANISOU 1792  NE  ARG A 225     5150   5615   5854   -105    109    249       N  
ATOM   1793  CZ  ARG A 225       1.671  14.610  17.830  1.00 47.60           C  
ANISOU 1793  CZ  ARG A 225     5619   6139   6328   -103    114    268       C  
ATOM   1794  NH1 ARG A 225       1.061  13.602  17.201  1.00 46.38           N  
ANISOU 1794  NH1 ARG A 225     5463   6009   6151    -90    120    259       N  
ATOM   1795  NH2 ARG A 225       2.541  15.367  17.161  1.00 48.04           N  
ANISOU 1795  NH2 ARG A 225     5655   6207   6391   -113    112    295       N  
ATOM   1796  N   PRO A 226       0.950  15.040  25.094  1.00 15.43           N  
ANISOU 1796  N   PRO A 226     1641   1918   2304    -98     88    152       N  
ATOM   1797  CA  PRO A 226      -0.268  14.310  25.424  1.00 14.40           C  
ANISOU 1797  CA  PRO A 226     1521   1791   2160    -85     94    139       C  
ATOM   1798  C   PRO A 226      -1.200  14.218  24.232  1.00 15.03           C  
ANISOU 1798  C   PRO A 226     1593   1887   2231    -81    101    156       C  
ATOM   1799  O   PRO A 226      -1.397  15.180  23.477  1.00 15.91           O  
ANISOU 1799  O   PRO A 226     1696   1994   2354    -84    102    176       O  
ATOM   1800  CB  PRO A 226      -0.889  15.121  26.572  1.00 16.73           C  
ANISOU 1800  CB  PRO A 226     1829   2059   2469    -78     88    127       C  
ATOM   1801  CG  PRO A 226      -0.204  16.392  26.599  1.00 21.09           C  
ANISOU 1801  CG  PRO A 226     2379   2589   3044    -88     80    135       C  
ATOM   1802  CD  PRO A 226       1.095  16.255  25.927  1.00 16.73           C  
ANISOU 1802  CD  PRO A 226     1814   2051   2492   -102     78    148       C  
ATOM   1803  N   ILE A 227      -1.785  13.056  24.052  1.00 13.15           N  
ANISOU 1803  N   ILE A 227     1357   1667   1973    -75    106    148       N  
ATOM   1804  CA  ILE A 227      -2.663  12.837  22.909  1.00 13.38           C  
ANISOU 1804  CA  ILE A 227     1378   1715   1992    -72    113    162       C  
ATOM   1805  C   ILE A 227      -4.009  13.534  23.058  1.00 14.38           C  
ANISOU 1805  C   ILE A 227     1508   1832   2124    -65    116    167       C  
ATOM   1806  O   ILE A 227      -4.499  14.066  22.049  1.00 14.89           O  
ANISOU 1806  O   ILE A 227     1563   1905   2190    -64    120    186       O  
ATOM   1807  CB  ILE A 227      -2.795  11.351  22.577  1.00 12.92           C  
ANISOU 1807  CB  ILE A 227     1320   1678   1910    -69    116    151       C  
ATOM   1808  CG1 ILE A 227      -3.729  11.155  21.374  1.00 15.33           C  
ANISOU 1808  CG1 ILE A 227     1616   2004   2204    -67    121    164       C  
ATOM   1809  CG2 ILE A 227      -3.282  10.481  23.786  1.00 13.27           C  
ANISOU 1809  CG2 ILE A 227     1381   1714   1947    -66    114    130       C  
ATOM   1810  CD1 ILE A 227      -3.779   9.800  20.790  1.00 16.26           C  
ANISOU 1810  CD1 ILE A 227     1734   2143   2301    -65    121    156       C  
ATOM   1811  N   PHE A 228      -4.562  13.644  24.272  1.00 13.25           N  
ANISOU 1811  N   PHE A 228     1378   1673   1984    -58    113    151       N  
ATOM   1812  CA  PHE A 228      -5.893  14.186  24.506  1.00 13.37           C  
ANISOU 1812  CA  PHE A 228     1397   1684   2000    -48    116    154       C  
ATOM   1813  C   PHE A 228      -5.834  15.215  25.646  1.00 14.41           C  
ANISOU 1813  C   PHE A 228     1539   1788   2149    -42    109    144       C  
ATOM   1814  O   PHE A 228      -6.256  14.987  26.732  1.00 14.32           O  
ANISOU 1814  O   PHE A 228     1537   1772   2132    -34    107    128       O  
ATOM   1815  CB  PHE A 228      -6.864  13.070  24.897  1.00 13.29           C  
ANISOU 1815  CB  PHE A 228     1391   1690   1969    -44    119    143       C  
ATOM   1816  CG  PHE A 228      -6.970  11.918  23.954  1.00 13.87           C  
ANISOU 1816  CG  PHE A 228     1458   1787   2025    -50    123    147       C  
ATOM   1817  CD1 PHE A 228      -7.343  12.082  22.642  1.00 13.80           C  
ANISOU 1817  CD1 PHE A 228     1437   1795   2012    -51    128    164       C  
ATOM   1818  CD2 PHE A 228      -6.784  10.631  24.411  1.00 12.76           C  
ANISOU 1818  CD2 PHE A 228     1324   1653   1872    -54    121    132       C  
ATOM   1819  CE1 PHE A 228      -7.483  10.991  21.815  1.00 13.84           C  
ANISOU 1819  CE1 PHE A 228     1436   1823   1999    -55    130    163       C  
ATOM   1820  CE2 PHE A 228      -6.857   9.569  23.568  1.00 13.78           C  
ANISOU 1820  CE2 PHE A 228     1449   1800   1986    -59    122    133       C  
ATOM   1821  CZ  PHE A 228      -7.241   9.732  22.272  1.00 13.67           C  
ANISOU 1821  CZ  PHE A 228     1424   1804   1967    -59    126    147       C  
ATOM   1822  N   PRO A 229      -5.241  16.405  25.384  1.00 15.54           N  
ANISOU 1822  N   PRO A 229     1681   1911   2313    -45    104    155       N  
ATOM   1823  CA  PRO A 229      -5.077  17.432  26.413  1.00 16.52           C  
ANISOU 1823  CA  PRO A 229     1816   2005   2455    -40     94    144       C  
ATOM   1824  C   PRO A 229      -6.315  18.284  26.640  1.00 18.22           C  
ANISOU 1824  C   PRO A 229     2038   2210   2674    -22     94    146       C  
ATOM   1825  O   PRO A 229      -6.295  19.505  26.372  1.00 19.99           O  
ANISOU 1825  O   PRO A 229     2265   2412   2918    -20     88    157       O  
ATOM   1826  CB  PRO A 229      -3.859  18.222  25.894  1.00 17.55           C  
ANISOU 1826  CB  PRO A 229     1942   2120   2606    -55     88    158       C  
ATOM   1827  CG  PRO A 229      -4.048  18.206  24.479  1.00 16.64           C  
ANISOU 1827  CG  PRO A 229     1813   2023   2487    -59     95    183       C  
ATOM   1828  CD  PRO A 229      -4.565  16.796  24.150  1.00 17.21           C  
ANISOU 1828  CD  PRO A 229     1880   2127   2532    -56    105    178       C  
ATOM   1829  N   GLY A 230      -7.399  17.668  27.127  1.00 16.90           N  
ANISOU 1829  N   GLY A 230     1873   2060   2488     -9     99    136       N  
ATOM   1830  CA  GLY A 230      -8.617  18.447  27.369  1.00 18.02           C  
ANISOU 1830  CA  GLY A 230     2019   2198   2629     11     99    137       C  
ATOM   1831  C   GLY A 230      -8.392  19.507  28.427  1.00 18.88           C  
ANISOU 1831  C   GLY A 230     2142   2276   2756     22     87    121       C  
ATOM   1832  O   GLY A 230      -7.705  19.327  29.430  1.00 21.00           O  
ANISOU 1832  O   GLY A 230     2417   2534   3027     20     80    102       O  
ATOM   1833  N   LYS A 231      -9.090  20.669  28.233  1.00 21.43           N  
ANISOU 1833  N   LYS A 231     2470   2583   3089     38     84    129       N  
ATOM   1834  CA  LYS A 231      -8.954  21.784  29.196  1.00 24.24           C  
ANISOU 1834  CA  LYS A 231     2842   2906   3462     52     70    113       C  
ATOM   1835  C   LYS A 231     -10.011  21.783  30.340  1.00 24.32           C  
ANISOU 1835  C   LYS A 231     2859   2926   3456     80     69     92       C  
ATOM   1836  O   LYS A 231      -9.888  22.520  31.344  1.00 27.10           O  
ANISOU 1836  O   LYS A 231     3224   3255   3818     95     56     71       O  
ATOM   1837  CB  LYS A 231      -8.954  23.118  28.409  1.00 26.47           C  
ANISOU 1837  CB  LYS A 231     3129   3160   3769     54     64    132       C  
ATOM   1838  CG  LYS A 231      -7.755  23.236  27.448  1.00 31.65           C  
ANISOU 1838  CG  LYS A 231     3777   3806   4443     26     63    152       C  
ATOM   1839  CD  LYS A 231      -7.777  24.577  26.697  1.00 36.28           C  
ANISOU 1839  CD  LYS A 231     4368   4363   5054     27     56    174       C  
ATOM   1840  CE  LYS A 231      -6.666  24.787  25.689  1.00 41.45           C  
ANISOU 1840  CE  LYS A 231     5012   5012   5726      0     55    200       C  
ATOM   1841  NZ  LYS A 231      -6.825  23.926  24.472  1.00 45.05           N  
ANISOU 1841  NZ  LYS A 231     5447   5507   6163     -9     71    222       N  
ATOM   1842  N   HIS A 232     -11.055  21.020  30.183  1.00 22.91           N  
ANISOU 1842  N   HIS A 232     2670   2782   3252     88     80     98       N  
ATOM   1843  CA  HIS A 232     -12.131  20.915  31.161  1.00 22.13           C  
ANISOU 1843  CA  HIS A 232     2573   2702   3133    113     81     83       C  
ATOM   1844  C   HIS A 232     -12.868  19.596  30.867  1.00 22.44           C  
ANISOU 1844  C   HIS A 232     2597   2784   3145    106     94     93       C  
ATOM   1845  O   HIS A 232     -12.628  18.934  29.844  1.00 20.08           O  
ANISOU 1845  O   HIS A 232     2289   2496   2844     85    102    110       O  
ATOM   1846  CB  HIS A 232     -13.081  22.171  31.049  1.00 24.07           C  
ANISOU 1846  CB  HIS A 232     2825   2937   3383    142     77     88       C  
ATOM   1847  CG  HIS A 232     -13.734  22.285  29.698  1.00 23.13           C  
ANISOU 1847  CG  HIS A 232     2696   2832   3260    139     87    116       C  
ATOM   1848  ND1 HIS A 232     -13.313  23.206  28.724  1.00 31.00           N  
ANISOU 1848  ND1 HIS A 232     3697   3801   4281    133     84    134       N  
ATOM   1849  CD2 HIS A 232     -14.776  21.582  29.221  1.00 27.64           C  
ANISOU 1849  CD2 HIS A 232     3253   3442   3806    142    100    129       C  
ATOM   1850  CE1 HIS A 232     -14.091  22.991  27.682  1.00 29.88           C  
ANISOU 1850  CE1 HIS A 232     3542   3685   4126    133     96    156       C  
ATOM   1851  NE2 HIS A 232     -14.978  21.999  27.919  1.00 29.09           N  
ANISOU 1851  NE2 HIS A 232     3431   3626   3996    138    106    154       N  
ATOM   1852  N   TYR A 233     -13.783  19.250  31.764  1.00 21.70           N  
ANISOU 1852  N   TYR A 233     2501   2715   3029    124     95     83       N  
ATOM   1853  CA  TYR A 233     -14.361  17.925  31.839  1.00 20.86           C  
ANISOU 1853  CA  TYR A 233     2382   2646   2897    114    104     89       C  
ATOM   1854  C   TYR A 233     -14.838  17.404  30.495  1.00 20.07           C  
ANISOU 1854  C   TYR A 233     2271   2566   2790     99    114    112       C  
ATOM   1855  O   TYR A 233     -14.424  16.345  29.992  1.00 19.64           O  
ANISOU 1855  O   TYR A 233     2211   2520   2731     76    119    118       O  
ATOM   1856  CB  TYR A 233     -15.496  17.948  32.864  1.00 19.52           C  
ANISOU 1856  CB  TYR A 233     2208   2503   2705    140    104     81       C  
ATOM   1857  CG  TYR A 233     -16.158  16.618  33.073  1.00 18.05           C  
ANISOU 1857  CG  TYR A 233     2009   2356   2493    130    111     88       C  
ATOM   1858  CD1 TYR A 233     -15.814  15.813  34.142  1.00 19.47           C  
ANISOU 1858  CD1 TYR A 233     2189   2545   2664    125    109     75       C  
ATOM   1859  CD2 TYR A 233     -17.175  16.186  32.234  1.00 18.49           C  
ANISOU 1859  CD2 TYR A 233     2052   2441   2532    124    120    108       C  
ATOM   1860  CE1 TYR A 233     -16.452  14.613  34.367  1.00 18.42           C  
ANISOU 1860  CE1 TYR A 233     2044   2446   2509    115    114     85       C  
ATOM   1861  CE2 TYR A 233     -17.807  14.983  32.446  1.00 17.59           C  
ANISOU 1861  CE2 TYR A 233     1926   2362   2396    112    125    116       C  
ATOM   1862  CZ  TYR A 233     -17.445  14.203  33.515  1.00 18.01           C  
ANISOU 1862  CZ  TYR A 233     1980   2420   2442    107    121    105       C  
ATOM   1863  OH  TYR A 233     -18.136  13.033  33.741  1.00 18.14           O  
ANISOU 1863  OH  TYR A 233     1985   2470   2437     94    125    115       O  
ATOM   1864  N   LEU A 234     -15.754  18.146  29.842  1.00 21.25           N  
ANISOU 1864  N   LEU A 234     2416   2723   2936    114    118    126       N  
ATOM   1865  CA  LEU A 234     -16.335  17.662  28.609  1.00 19.37           C  
ANISOU 1865  CA  LEU A 234     2165   2508   2687    102    128    147       C  
ATOM   1866  C   LEU A 234     -15.397  17.822  27.403  1.00 21.69           C  
ANISOU 1866  C   LEU A 234     2458   2783   3000     83    129    160       C  
ATOM   1867  O   LEU A 234     -15.484  17.056  26.418  1.00 21.91           O  
ANISOU 1867  O   LEU A 234     2476   2830   3019     67    136    173       O  
ATOM   1868  CB  LEU A 234     -17.723  18.298  28.430  1.00 20.69           C  
ANISOU 1868  CB  LEU A 234     2325   2698   2838    127    132    158       C  
ATOM   1869  CG  LEU A 234     -18.768  17.504  27.569  1.00 23.73           C  
ANISOU 1869  CG  LEU A 234     2692   3125   3200    118    143    177       C  
ATOM   1870  CD1 LEU A 234     -18.999  16.033  28.017  1.00 24.80           C  
ANISOU 1870  CD1 LEU A 234     2820   3287   3315     99    144    173       C  
ATOM   1871  CD2 LEU A 234     -20.096  18.211  27.622  1.00 24.11           C  
ANISOU 1871  CD2 LEU A 234     2733   3196   3231    146    146    185       C  
ATOM   1872  N   ASP A 235     -14.495  18.777  27.454  1.00 20.74           N  
ANISOU 1872  N   ASP A 235     2349   2627   2904     86    122    156       N  
ATOM   1873  CA  ASP A 235     -13.468  18.921  26.390  1.00 21.53           C  
ANISOU 1873  CA  ASP A 235     2447   2711   3022     66    122    169       C  
ATOM   1874  C   ASP A 235     -12.617  17.666  26.233  1.00 20.19           C  
ANISOU 1874  C   ASP A 235     2273   2551   2848     42    124    164       C  
ATOM   1875  O   ASP A 235     -12.191  17.367  25.139  1.00 20.06           O  
ANISOU 1875  O   ASP A 235     2248   2541   2833     27    128    178       O  
ATOM   1876  CB  ASP A 235     -12.520  20.087  26.672  1.00 22.48           C  
ANISOU 1876  CB  ASP A 235     2580   2790   3171     68    111    164       C  
ATOM   1877  CG  ASP A 235     -11.657  20.591  25.548  1.00 28.84           C  
ANISOU 1877  CG  ASP A 235     3381   3580   3997     53    111    184       C  
ATOM   1878  OD1 ASP A 235     -12.128  20.609  24.400  1.00 25.65           O  
ANISOU 1878  OD1 ASP A 235     2966   3194   3587     51    119    206       O  
ATOM   1879  OD2 ASP A 235     -10.500  20.984  25.823  1.00 26.05           O  
ANISOU 1879  OD2 ASP A 235     3035   3199   3664     42    102    178       O  
ATOM   1880  N   GLN A 236     -12.449  16.951  27.328  1.00 17.97           N  
ANISOU 1880  N   GLN A 236     1997   2272   2559     41    121    145       N  
ATOM   1881  CA  GLN A 236     -11.677  15.708  27.279  1.00 16.26           C  
ANISOU 1881  CA  GLN A 236     1779   2063   2336     21    122    140       C  
ATOM   1882  C   GLN A 236     -12.300  14.712  26.284  1.00 16.30           C  
ANISOU 1882  C   GLN A 236     1772   2098   2323     10    130    152       C  
ATOM   1883  O   GLN A 236     -11.668  14.072  25.446  1.00 17.08           O  
ANISOU 1883  O   GLN A 236     1866   2202   2421     -5    131    158       O  
ATOM   1884  CB  GLN A 236     -11.590  15.170  28.693  1.00 16.00           C  
ANISOU 1884  CB  GLN A 236     1753   2030   2296     25    117    120       C  
ATOM   1885  CG  GLN A 236     -10.605  13.979  28.768  1.00 13.53           C  
ANISOU 1885  CG  GLN A 236     1441   1719   1981      6    116    112       C  
ATOM   1886  CD  GLN A 236      -9.244  14.407  28.377  1.00 16.04           C  
ANISOU 1886  CD  GLN A 236     1762   2015   2318     -3    112    112       C  
ATOM   1887  OE1 GLN A 236      -8.809  15.555  28.619  1.00 15.45           O  
ANISOU 1887  OE1 GLN A 236     1692   1917   2261      2    106    110       O  
ATOM   1888  NE2 GLN A 236      -8.504  13.541  27.692  1.00 14.56           N  
ANISOU 1888  NE2 GLN A 236     1570   1835   2127    -19    114    116       N  
ATOM   1889  N   LEU A 237     -13.646  14.642  26.345  1.00 17.39           N  
ANISOU 1889  N   LEU A 237     1904   2259   2444     20    134    158       N  
ATOM   1890  CA  LEU A 237     -14.370  13.736  25.408  1.00 17.78           C  
ANISOU 1890  CA  LEU A 237     1942   2338   2475     10    140    170       C  
ATOM   1891  C   LEU A 237     -14.297  14.222  23.960  1.00 19.35           C  
ANISOU 1891  C   LEU A 237     2132   2541   2679      7    145    188       C  
ATOM   1892  O   LEU A 237     -14.121  13.424  23.048  1.00 19.24           O  
ANISOU 1892  O   LEU A 237     2111   2542   2657     -7    147    193       O  
ATOM   1893  CB  LEU A 237     -15.808  13.573  25.887  1.00 18.51           C  
ANISOU 1893  CB  LEU A 237     2029   2457   2547     20    143    173       C  
ATOM   1894  CG  LEU A 237     -16.694  12.615  25.111  1.00 18.90           C  
ANISOU 1894  CG  LEU A 237     2066   2539   2576      7    148    183       C  
ATOM   1895  CD1 LEU A 237     -16.143  11.135  25.041  1.00 19.85           C  
ANISOU 1895  CD1 LEU A 237     2190   2661   2691    -16    144    175       C  
ATOM   1896  CD2 LEU A 237     -18.102  12.637  25.709  1.00 18.05           C  
ANISOU 1896  CD2 LEU A 237     1951   2458   2449     19    150    188       C  
ATOM   1897  N   ASN A 238     -14.375  15.533  23.763  1.00 21.20           N  
ANISOU 1897  N   ASN A 238     2367   2762   2927     21    145    197       N  
ATOM   1898  CA  ASN A 238     -14.284  16.026  22.390  1.00 23.73           C  
ANISOU 1898  CA  ASN A 238     2677   3087   3252     19    150    217       C  
ATOM   1899  C   ASN A 238     -12.884  15.784  21.815  1.00 21.62           C  
ANISOU 1899  C   ASN A 238     2409   2808   2997      3    148    218       C  
ATOM   1900  O   ASN A 238     -12.774  15.462  20.661  1.00 21.70           O  
ANISOU 1900  O   ASN A 238     2408   2836   3001     -5    152    230       O  
ATOM   1901  CB  ASN A 238     -14.644  17.496  22.299  1.00 30.40           C  
ANISOU 1901  CB  ASN A 238     3524   3917   4110     38    150    229       C  
ATOM   1902  CG  ASN A 238     -16.038  17.794  21.700  1.00 41.58           C  
ANISOU 1902  CG  ASN A 238     4929   5360   5510     52    158    244       C  
ATOM   1903  OD1 ASN A 238     -16.892  16.899  21.415  1.00 43.18           O  
ANISOU 1903  OD1 ASN A 238     5121   5597   5689     47    164    246       O  
ATOM   1904  ND2 ASN A 238     -16.290  19.075  21.480  1.00 45.88           N  
ANISOU 1904  ND2 ASN A 238     5475   5890   6066     69    158    257       N  
ATOM   1905  N   HIS A 239     -11.790  15.895  22.640  1.00 19.74           N  
ANISOU 1905  N   HIS A 239     2182   2543   2774     -2    140    204       N  
ATOM   1906  CA  HIS A 239     -10.432  15.522  22.167  1.00 18.55           C  
ANISOU 1906  CA  HIS A 239     2029   2387   2631    -17    138    205       C  
ATOM   1907  C   HIS A 239     -10.450  14.047  21.722  1.00 16.19           C  
ANISOU 1907  C   HIS A 239     1725   2114   2312    -28    140    199       C  
ATOM   1908  O   HIS A 239      -9.956  13.719  20.702  1.00 15.99           O  
ANISOU 1908  O   HIS A 239     1690   2102   2283    -35    142    207       O  
ATOM   1909  CB  HIS A 239      -9.382  15.812  23.246  1.00 18.04           C  
ANISOU 1909  CB  HIS A 239     1977   2294   2583    -20    129    189       C  
ATOM   1910  CG  HIS A 239      -8.881  17.229  23.208  1.00 20.25           C  
ANISOU 1910  CG  HIS A 239     2260   2547   2888    -17    124    199       C  
ATOM   1911  ND1 HIS A 239      -7.695  17.566  22.597  1.00 23.44           N  
ANISOU 1911  ND1 HIS A 239     2658   2942   3306    -30    121    211       N  
ATOM   1912  CD2 HIS A 239      -9.468  18.359  23.683  1.00 23.42           C  
ANISOU 1912  CD2 HIS A 239     2669   2928   3301     -2    121    200       C  
ATOM   1913  CE1 HIS A 239      -7.579  18.885  22.716  1.00 25.14           C  
ANISOU 1913  CE1 HIS A 239     2879   3131   3543    -26    115    219       C  
ATOM   1914  NE2 HIS A 239      -8.616  19.409  23.380  1.00 25.51           N  
ANISOU 1914  NE2 HIS A 239     2935   3168   3590     -8    114    212       N  
ATOM   1915  N   ILE A 240     -11.029  13.188  22.534  1.00 14.60           N  
ANISOU 1915  N   ILE A 240     1530   1919   2098    -28    139    184       N  
ATOM   1916  CA  ILE A 240     -10.989  11.737  22.241  1.00 14.72           C  
ANISOU 1916  CA  ILE A 240     1545   1952   2096    -39    139    176       C  
ATOM   1917  C   ILE A 240     -11.717  11.471  20.945  1.00 15.43           C  
ANISOU 1917  C   ILE A 240     1621   2069   2172    -41    144    190       C  
ATOM   1918  O   ILE A 240     -11.247  10.800  20.053  1.00 15.95           O  
ANISOU 1918  O   ILE A 240     1682   2147   2231    -48    144    190       O  
ATOM   1919  CB  ILE A 240     -11.578  10.915  23.397  1.00 13.52           C  
ANISOU 1919  CB  ILE A 240     1402   1801   1934    -40    136    162       C  
ATOM   1920  CG1 ILE A 240     -10.682  11.045  24.641  1.00 13.96           C  
ANISOU 1920  CG1 ILE A 240     1469   1833   2001    -38    131    147       C  
ATOM   1921  CG2 ILE A 240     -11.752   9.485  23.005  1.00 13.97           C  
ANISOU 1921  CG2 ILE A 240     1458   1875   1975    -52    134    157       C  
ATOM   1922  CD1 ILE A 240     -11.348  10.566  25.906  1.00 15.03           C  
ANISOU 1922  CD1 ILE A 240     1611   1971   2128    -35    128    137       C  
ATOM   1923  N   LEU A 241     -12.966  12.040  20.829  1.00 16.28           N  
ANISOU 1923  N   LEU A 241     1723   2189   2274    -32    149    200       N  
ATOM   1924  CA  LEU A 241     -13.742  11.858  19.606  1.00 17.42           C  
ANISOU 1924  CA  LEU A 241     1853   2362   2404    -33    154    214       C  
ATOM   1925  C   LEU A 241     -13.121  12.540  18.395  1.00 18.20           C  
ANISOU 1925  C   LEU A 241     1940   2464   2511    -31    158    230       C  
ATOM   1926  O   LEU A 241     -13.314  12.054  17.301  1.00 17.82           O  
ANISOU 1926  O   LEU A 241     1880   2441   2450    -35    160    236       O  
ATOM   1927  CB  LEU A 241     -15.177  12.337  19.799  1.00 18.03           C  
ANISOU 1927  CB  LEU A 241     1924   2454   2472    -23    159    222       C  
ATOM   1928  CG  LEU A 241     -15.929  11.685  20.979  1.00 18.95           C  
ANISOU 1928  CG  LEU A 241     2048   2574   2578    -25    156    211       C  
ATOM   1929  CD1 LEU A 241     -17.324  12.329  21.153  1.00 19.65           C  
ANISOU 1929  CD1 LEU A 241     2129   2682   2656    -11    161    222       C  
ATOM   1930  CD2 LEU A 241     -16.029  10.219  20.734  1.00 22.93           C  
ANISOU 1930  CD2 LEU A 241     2552   3093   3067    -43    152    202       C  
ATOM   1931  N   GLY A 242     -12.346  13.592  18.601  1.00 17.80           N  
ANISOU 1931  N   GLY A 242     1892   2390   2480    -27    157    236       N  
ATOM   1932  CA  GLY A 242     -11.640  14.236  17.499  1.00 18.90           C  
ANISOU 1932  CA  GLY A 242     2020   2533   2628    -27    159    255       C  
ATOM   1933  C   GLY A 242     -10.594  13.370  16.856  1.00 19.03           C  
ANISOU 1933  C   GLY A 242     2031   2561   2638    -37    157    250       C  
ATOM   1934  O   GLY A 242     -10.180  13.644  15.728  1.00 19.47           O  
ANISOU 1934  O   GLY A 242     2072   2633   2693    -37    160    267       O  
ATOM   1935  N   ILE A 243     -10.114  12.304  17.568  1.00 17.52           N  
ANISOU 1935  N   ILE A 243     1851   2363   2442    -44    151    228       N  
ATOM   1936  CA  ILE A 243      -9.190  11.353  16.956  1.00 16.93           C  
ANISOU 1936  CA  ILE A 243     1773   2302   2358    -50    148    221       C  
ATOM   1937  C   ILE A 243      -9.836  10.021  16.604  1.00 16.26           C  
ANISOU 1937  C   ILE A 243     1689   2238   2251    -53    146    208       C  
ATOM   1938  O   ILE A 243      -9.630   9.475  15.539  1.00 16.37           O  
ANISOU 1938  O   ILE A 243     1693   2275   2252    -53    146    209       O  
ATOM   1939  CB  ILE A 243      -7.942  11.177  17.885  1.00 17.45           C  
ANISOU 1939  CB  ILE A 243     1851   2345   2435    -54    142    207       C  
ATOM   1940  CG1 ILE A 243      -7.103  12.521  17.825  1.00 20.00           C  
ANISOU 1940  CG1 ILE A 243     2168   2652   2779    -54    142    224       C  
ATOM   1941  CG2 ILE A 243      -7.105   9.952  17.528  1.00 17.22           C  
ANISOU 1941  CG2 ILE A 243     1823   2328   2392    -57    137    193       C  
ATOM   1942  CD1 ILE A 243      -5.963  12.728  18.774  1.00 21.93           C  
ANISOU 1942  CD1 ILE A 243     2422   2873   3038    -59    136    215       C  
ATOM   1943  N   LEU A 244     -10.614   9.458  17.536  1.00 15.69           N  
ANISOU 1943  N   LEU A 244     1629   2158   2175    -57    144    195       N  
ATOM   1944  CA  LEU A 244     -11.241   8.155  17.259  1.00 16.45           C  
ANISOU 1944  CA  LEU A 244     1728   2270   2252    -63    139    183       C  
ATOM   1945  C   LEU A 244     -12.421   8.262  16.241  1.00 16.71           C  
ANISOU 1945  C   LEU A 244     1746   2332   2271    -62    144    195       C  
ATOM   1946  O   LEU A 244     -12.739   7.259  15.625  1.00 17.51           O  
ANISOU 1946  O   LEU A 244     1845   2451   2357    -68    140    187       O  
ATOM   1947  CB  LEU A 244     -11.839   7.535  18.536  1.00 15.53           C  
ANISOU 1947  CB  LEU A 244     1626   2140   2134    -70    135    171       C  
ATOM   1948  CG  LEU A 244     -10.842   6.763  19.452  1.00 17.64           C  
ANISOU 1948  CG  LEU A 244     1910   2386   2407    -74    128    153       C  
ATOM   1949  CD1 LEU A 244      -9.517   7.384  19.730  1.00 20.29           C  
ANISOU 1949  CD1 LEU A 244     2248   2705   2757    -68    128    152       C  
ATOM   1950  CD2 LEU A 244     -11.519   6.203  20.632  1.00 15.78           C  
ANISOU 1950  CD2 LEU A 244     1686   2142   2168    -79    124    145       C  
ATOM   1951  N   GLY A 245     -12.955   9.447  16.132  1.00 16.17           N  
ANISOU 1951  N   GLY A 245     1668   2266   2210    -54    152    213       N  
ATOM   1952  CA  GLY A 245     -14.141   9.690  15.321  1.00 15.98           C  
ANISOU 1952  CA  GLY A 245     1629   2270   2173    -51    158    227       C  
ATOM   1953  C   GLY A 245     -15.378   9.315  16.044  1.00 15.42           C  
ANISOU 1953  C   GLY A 245     1563   2204   2092    -55    157    222       C  
ATOM   1954  O   GLY A 245     -15.377   8.842  17.204  1.00 17.31           O  
ANISOU 1954  O   GLY A 245     1816   2426   2335    -61    152    210       O  
ATOM   1955  N   SER A 246     -16.505   9.513  15.382  1.00 14.27           N  
ANISOU 1955  N   SER A 246     1403   2086   1933    -53    162    234       N  
ATOM   1956  CA  SER A 246     -17.807   9.264  15.991  1.00 13.96           C  
ANISOU 1956  CA  SER A 246     1363   2059   1882    -56    162    235       C  
ATOM   1957  C   SER A 246     -17.974   7.816  16.322  1.00 14.22           C  
ANISOU 1957  C   SER A 246     1405   2093   1904    -74    152    218       C  
ATOM   1958  O   SER A 246     -17.568   6.964  15.552  1.00 16.26           O  
ANISOU 1958  O   SER A 246     1663   2358   2156    -83    146    209       O  
ATOM   1959  CB  SER A 246     -18.920   9.608  14.986  1.00 14.62           C  
ANISOU 1959  CB  SER A 246     1427   2178   1949    -51    169    251       C  
ATOM   1960  OG  SER A 246     -18.891  10.980  14.688  1.00 16.49           O  
ANISOU 1960  OG  SER A 246     1656   2413   2196    -33    178    269       O  
ATOM   1961  N   PRO A 247     -18.568   7.454  17.453  1.00 14.17           N  
ANISOU 1961  N   PRO A 247     1407   2082   1896    -81    149    214       N  
ATOM   1962  CA  PRO A 247     -18.800   6.048  17.729  1.00 14.75           C  
ANISOU 1962  CA  PRO A 247     1488   2156   1960   -100    138    201       C  
ATOM   1963  C   PRO A 247     -19.766   5.375  16.804  1.00 13.53           C  
ANISOU 1963  C   PRO A 247     1322   2033   1786   -113    135    204       C  
ATOM   1964  O   PRO A 247     -20.725   5.999  16.304  1.00 14.70           O  
ANISOU 1964  O   PRO A 247     1453   2209   1924   -107    142    219       O  
ATOM   1965  CB  PRO A 247     -19.353   6.006  19.162  1.00 17.10           C  
ANISOU 1965  CB  PRO A 247     1792   2447   2258   -103    137    202       C  
ATOM   1966  CG  PRO A 247     -19.675   7.334  19.468  1.00 19.74           C  
ANISOU 1966  CG  PRO A 247     2120   2785   2596    -83    147    214       C  
ATOM   1967  CD  PRO A 247     -18.957   8.295  18.571  1.00 15.58           C  
ANISOU 1967  CD  PRO A 247     1588   2251   2080    -69    153    219       C  
ATOM   1968  N   SER A 248     -19.587   4.115  16.602  1.00 14.00           N  
ANISOU 1968  N   SER A 248     1390   2088   1841   -130    123    190       N  
ATOM   1969  CA  SER A 248     -20.448   3.305  15.745  1.00 15.72           C  
ANISOU 1969  CA  SER A 248     1599   2332   2041   -145    116    189       C  
ATOM   1970  C   SER A 248     -21.752   3.108  16.399  1.00 15.49           C  
ANISOU 1970  C   SER A 248     1564   2321   2001   -158    115    200       C  
ATOM   1971  O   SER A 248     -21.967   3.306  17.601  1.00 14.27           O  
ANISOU 1971  O   SER A 248     1414   2157   1851   -157    117    205       O  
ATOM   1972  CB  SER A 248     -19.789   1.945  15.494  1.00 16.38           C  
ANISOU 1972  CB  SER A 248     1699   2399   2125   -159    100    169       C  
ATOM   1973  OG  SER A 248     -19.773   1.214  16.726  1.00 16.52           O  
ANISOU 1973  OG  SER A 248     1733   2394   2149   -173     92    163       O  
ATOM   1974  N   GLN A 249     -22.761   2.689  15.598  1.00 16.32           N  
ANISOU 1974  N   GLN A 249     1655   2457   2089   -171    111    204       N  
ATOM   1975  CA  GLN A 249     -24.044   2.378  16.144  1.00 15.67           C  
ANISOU 1975  CA  GLN A 249     1564   2397   1993   -186    108    216       C  
ATOM   1976  C   GLN A 249     -23.984   1.303  17.222  1.00 15.67           C  
ANISOU 1976  C   GLN A 249     1581   2375   1998   -208     95    209       C  
ATOM   1977  O   GLN A 249     -24.633   1.382  18.259  1.00 15.98           O  
ANISOU 1977  O   GLN A 249     1617   2421   2034   -212     97    221       O  
ATOM   1978  CB  GLN A 249     -24.991   1.932  15.004  1.00 18.21           C  
ANISOU 1978  CB  GLN A 249     1869   2754   2295   -200    104    218       C  
ATOM   1979  CG  GLN A 249     -26.417   1.655  15.467  1.00 23.02           C  
ANISOU 1979  CG  GLN A 249     2465   3394   2888   -218    101    233       C  
ATOM   1980  CD  GLN A 249     -27.119   2.933  15.822  1.00 31.65           C  
ANISOU 1980  CD  GLN A 249     3540   4512   3973   -197    118    254       C  
ATOM   1981  OE1 GLN A 249     -27.412   3.234  16.989  1.00 37.26           O  
ANISOU 1981  OE1 GLN A 249     4252   5221   4685   -192    121    263       O  
ATOM   1982  NE2 GLN A 249     -27.409   3.725  14.811  1.00 32.83           N  
ANISOU 1982  NE2 GLN A 249     3673   4687   4114   -180    128    262       N  
ATOM   1983  N   GLU A 250     -23.196   0.253  16.969  1.00 17.34           N  
ANISOU 1983  N   GLU A 250     1810   2561   2217   -220     82    190       N  
ATOM   1984  CA  GLU A 250     -23.061  -0.839  17.909  1.00 17.78           C  
ANISOU 1984  CA  GLU A 250     1884   2592   2279   -240     68    185       C  
ATOM   1985  C   GLU A 250     -22.486  -0.284  19.238  1.00 16.61           C  
ANISOU 1985  C   GLU A 250     1744   2423   2144   -226     76    188       C  
ATOM   1986  O   GLU A 250     -23.031  -0.613  20.301  1.00 18.00           O  
ANISOU 1986  O   GLU A 250     1921   2601   2318   -238     72    198       O  
ATOM   1987  CB  GLU A 250     -22.126  -1.917  17.362  1.00 22.39           C  
ANISOU 1987  CB  GLU A 250     2489   3149   2870   -248     52    162       C  
ATOM   1988  CG  GLU A 250     -21.907  -3.041  18.358  1.00 30.04           C  
ANISOU 1988  CG  GLU A 250     3478   4088   3847   -267     38    157       C  
ATOM   1989  CD  GLU A 250     -21.269  -4.262  17.747  1.00 40.63           C  
ANISOU 1989  CD  GLU A 250     4840   5405   5192   -277     19    135       C  
ATOM   1990  OE1 GLU A 250     -21.783  -4.771  16.723  1.00 43.57           O  
ANISOU 1990  OE1 GLU A 250     5208   5792   5554   -289      9    128       O  
ATOM   1991  OE2 GLU A 250     -20.253  -4.717  18.311  1.00 39.39           O  
ANISOU 1991  OE2 GLU A 250     4704   5215   5048   -272     14    123       O  
ATOM   1992  N   ASP A 251     -21.482   0.566  19.198  1.00 15.12           N  
ANISOU 1992  N   ASP A 251     1559   2219   1967   -202     86    183       N  
ATOM   1993  CA  ASP A 251     -20.909   1.121  20.393  1.00 15.92           C  
ANISOU 1993  CA  ASP A 251     1668   2301   2080   -188     92    184       C  
ATOM   1994  C   ASP A 251     -21.838   2.065  21.105  1.00 15.92           C  
ANISOU 1994  C   ASP A 251     1653   2323   2073   -178    103    201       C  
ATOM   1995  O   ASP A 251     -21.895   2.064  22.370  1.00 17.24           O  
ANISOU 1995  O   ASP A 251     1825   2483   2242   -177    103    204       O  
ATOM   1996  CB  ASP A 251     -19.587   1.744  20.096  1.00 16.59           C  
ANISOU 1996  CB  ASP A 251     1761   2364   2179   -168     98    173       C  
ATOM   1997  CG  ASP A 251     -18.464   0.730  19.817  1.00 19.05           C  
ANISOU 1997  CG  ASP A 251     2091   2650   2498   -174     86    154       C  
ATOM   1998  OD1 ASP A 251     -17.382   1.180  19.427  1.00 20.08           O  
ANISOU 1998  OD1 ASP A 251     2225   2768   2637   -159     91    146       O  
ATOM   1999  OD2 ASP A 251     -18.693  -0.505  20.001  1.00 17.90           O  
ANISOU 1999  OD2 ASP A 251     1956   2497   2348   -194     73    148       O  
ATOM   2000  N   LEU A 252     -22.606   2.850  20.356  1.00 15.76           N  
ANISOU 2000  N   LEU A 252     1614   2332   2042   -169    111    212       N  
ATOM   2001  CA  LEU A 252     -23.644   3.654  20.997  1.00 17.52           C  
ANISOU 2001  CA  LEU A 252     1822   2581   2254   -158    120    229       C  
ATOM   2002  C   LEU A 252     -24.712   2.851  21.631  1.00 18.57           C  
ANISOU 2002  C   LEU A 252     1948   2735   2372   -179    113    239       C  
ATOM   2003  O   LEU A 252     -25.226   3.210  22.724  1.00 20.01           O  
ANISOU 2003  O   LEU A 252     2125   2930   2549   -172    116    249       O  
ATOM   2004  CB  LEU A 252     -24.306   4.550  19.959  1.00 18.48           C  
ANISOU 2004  CB  LEU A 252     1925   2731   2365   -145    130    240       C  
ATOM   2005  CG  LEU A 252     -23.486   5.667  19.522  1.00 23.36           C  
ANISOU 2005  CG  LEU A 252     2545   3333   2997   -121    140    238       C  
ATOM   2006  CD1 LEU A 252     -24.196   6.466  18.428  1.00 26.75           C  
ANISOU 2006  CD1 LEU A 252     2956   3793   3415   -109    149    251       C  
ATOM   2007  CD2 LEU A 252     -23.178   6.626  20.693  1.00 26.47           C  
ANISOU 2007  CD2 LEU A 252     2946   3710   3402    -99    146    238       C  
ATOM   2008  N   ASN A 253     -25.088   1.745  21.006  1.00 18.38           N  
ANISOU 2008  N   ASN A 253     1924   2719   2341   -207    101    238       N  
ATOM   2009  CA  ASN A 253     -26.144   0.896  21.574  1.00 21.32           C  
ANISOU 2009  CA  ASN A 253     2289   3113   2699   -232     92    251       C  
ATOM   2010  C   ASN A 253     -25.740   0.307  22.888  1.00 20.91           C  
ANISOU 2010  C   ASN A 253     2250   3039   2656   -240     85    250       C  
ATOM   2011  O   ASN A 253     -26.613  -0.047  23.697  1.00 23.73           O  
ANISOU 2011  O   ASN A 253     2597   3418   3001   -253     82    266       O  
ATOM   2012  CB  ASN A 253     -26.594  -0.195  20.618  1.00 24.10           C  
ANISOU 2012  CB  ASN A 253     2640   3474   3044   -262     78    248       C  
ATOM   2013  CG  ASN A 253     -27.418   0.263  19.429  1.00 26.80           C  
ANISOU 2013  CG  ASN A 253     2961   3852   3370   -260     84    255       C  
ATOM   2014  OD1 ASN A 253     -27.548  -0.486  18.432  1.00 30.55           O  
ANISOU 2014  OD1 ASN A 253     3436   4331   3840   -279     73    247       O  
ATOM   2015  ND2 ASN A 253     -27.947   1.452  19.408  1.00 25.05           N  
ANISOU 2015  ND2 ASN A 253     2721   3658   3138   -236    100    268       N  
ATOM   2016  N   CYS A 254     -24.443   0.200  23.164  1.00 19.91           N  
ANISOU 2016  N   CYS A 254     2144   2872   2548   -231     84    233       N  
ATOM   2017  CA  CYS A 254     -23.962  -0.291  24.421  1.00 19.52           C  
ANISOU 2017  CA  CYS A 254     2108   2802   2507   -235     79    232       C  
ATOM   2018  C   CYS A 254     -24.134   0.709  25.561  1.00 19.90           C  
ANISOU 2018  C   CYS A 254     2147   2862   2552   -211     90    240       C  
ATOM   2019  O   CYS A 254     -24.045   0.317  26.737  1.00 23.52           O  
ANISOU 2019  O   CYS A 254     2610   3315   3012   -215     87    244       O  
ATOM   2020  CB  CYS A 254     -22.505  -0.713  24.297  1.00 19.31           C  
ANISOU 2020  CB  CYS A 254     2105   2732   2499   -231     74    211       C  
ATOM   2021  SG  CYS A 254     -22.240  -2.180  23.276  1.00 24.08           S  
ANISOU 2021  SG  CYS A 254     2725   3318   3106   -259     55    198       S  
ATOM   2022  N   ILE A 255     -24.359   1.985  25.277  1.00 17.60           N  
ANISOU 2022  N   ILE A 255     1844   2586   2257   -185    103    243       N  
ATOM   2023  CA  ILE A 255     -24.570   3.019  26.285  1.00 16.94           C  
ANISOU 2023  CA  ILE A 255     1753   2514   2170   -159    113    248       C  
ATOM   2024  C   ILE A 255     -26.091   3.173  26.476  1.00 16.18           C  
ANISOU 2024  C   ILE A 255     1633   2466   2049   -161    115    269       C  
ATOM   2025  O   ILE A 255     -26.814   3.810  25.650  1.00 17.53           O  
ANISOU 2025  O   ILE A 255     1789   2663   2208   -153    122    277       O  
ATOM   2026  CB  ILE A 255     -23.994   4.322  25.800  1.00 17.39           C  
ANISOU 2026  CB  ILE A 255     1812   2558   2237   -130    123    239       C  
ATOM   2027  CG1 ILE A 255     -22.463   4.141  25.549  1.00 18.05           C  
ANISOU 2027  CG1 ILE A 255     1917   2598   2344   -130    120    220       C  
ATOM   2028  CG2 ILE A 255     -24.285   5.457  26.796  1.00 17.74           C  
ANISOU 2028  CG2 ILE A 255     1850   2613   2277   -101    131    242       C  
ATOM   2029  CD1 ILE A 255     -21.925   5.180  24.812  1.00 18.84           C  
ANISOU 2029  CD1 ILE A 255     2017   2687   2454   -111    128    215       C  
ATOM   2030  N   ILE A 256     -26.591   2.604  27.534  1.00 15.92           N  
ANISOU 2030  N   ILE A 256     1594   2449   2006   -172    110    280       N  
ATOM   2031  CA  ILE A 256     -28.067   2.572  27.717  1.00 16.69           C  
ANISOU 2031  CA  ILE A 256     1666   2599   2077   -179    111    303       C  
ATOM   2032  C   ILE A 256     -28.540   3.917  28.242  1.00 16.84           C  
ANISOU 2032  C   ILE A 256     1672   2643   2084   -141    123    308       C  
ATOM   2033  O   ILE A 256     -29.686   4.331  27.966  1.00 15.95           O  
ANISOU 2033  O   ILE A 256     1537   2574   1949   -134    128    323       O  
ATOM   2034  CB  ILE A 256     -28.489   1.381  28.574  1.00 20.83           C  
ANISOU 2034  CB  ILE A 256     2187   3135   2593   -208    100    318       C  
ATOM   2035  CG1 ILE A 256     -30.023   1.121  28.382  1.00 23.70           C  
ANISOU 2035  CG1 ILE A 256     2523   3553   2929   -226     98    344       C  
ATOM   2036  CG2 ILE A 256     -28.203   1.587  30.069  1.00 25.30           C  
ANISOU 2036  CG2 ILE A 256     2754   3701   3159   -191    102    319       C  
ATOM   2037  CD1 ILE A 256     -30.547  -0.127  28.974  1.00 27.22           C  
ANISOU 2037  CD1 ILE A 256     2963   4012   3368   -262     85    362       C  
ATOM   2038  N   ASN A 257     -27.707   4.614  29.038  1.00 14.94           N  
ANISOU 2038  N   ASN A 257     1443   2378   1856   -114    127    294       N  
ATOM   2039  CA  ASN A 257     -28.137   5.868  29.599  1.00 16.11           C  
ANISOU 2039  CA  ASN A 257     1581   2547   1993    -76    137    295       C  
ATOM   2040  C   ASN A 257     -28.516   6.874  28.521  1.00 15.30           C  
ANISOU 2040  C   ASN A 257     1472   2453   1887    -57    145    296       C  
ATOM   2041  O   ASN A 257     -27.643   7.162  27.662  1.00 14.92           O  
ANISOU 2041  O   ASN A 257     1439   2370   1860    -56    147    283       O  
ATOM   2042  CB  ASN A 257     -27.008   6.408  30.495  1.00 17.57           C  
ANISOU 2042  CB  ASN A 257     1784   2696   2196    -53    137    275       C  
ATOM   2043  CG  ASN A 257     -27.481   7.632  31.218  1.00 21.62           C  
ANISOU 2043  CG  ASN A 257     2288   3229   2697    -13    143    274       C  
ATOM   2044  OD1 ASN A 257     -27.300   8.747  30.663  1.00 23.03           O  
ANISOU 2044  OD1 ASN A 257     2472   3395   2884     11    149    266       O  
ATOM   2045  ND2 ASN A 257     -28.013   7.481  32.442  1.00 24.02           N  
ANISOU 2045  ND2 ASN A 257     2580   3564   2983     -4    142    282       N  
ATOM   2046  N   LEU A 258     -29.710   7.371  28.549  1.00 14.63           N  
ANISOU 2046  N   LEU A 258     1366   2415   1778    -43    150    311       N  
ATOM   2047  CA  LEU A 258     -30.209   8.171  27.487  1.00 17.03           C  
ANISOU 2047  CA  LEU A 258     1662   2733   2076    -28    158    316       C  
ATOM   2048  C   LEU A 258     -29.529   9.484  27.373  1.00 16.86           C  
ANISOU 2048  C   LEU A 258     1654   2681   2071      7    165    302       C  
ATOM   2049  O   LEU A 258     -29.282   9.923  26.257  1.00 15.41           O  
ANISOU 2049  O   LEU A 258     1474   2484   1898     10    169    301       O  
ATOM   2050  CB  LEU A 258     -31.732   8.409  27.627  1.00 19.17           C  
ANISOU 2050  CB  LEU A 258     1905   3067   2312    -18    163    338       C  
ATOM   2051  CG  LEU A 258     -32.599   7.473  26.867  1.00 25.27           C  
ANISOU 2051  CG  LEU A 258     2660   3874   3068    -53    159    355       C  
ATOM   2052  CD1 LEU A 258     -34.054   7.570  27.257  1.00 28.55           C  
ANISOU 2052  CD1 LEU A 258     3046   4355   3447    -46    162    378       C  
ATOM   2053  CD2 LEU A 258     -32.417   7.681  25.369  1.00 24.99           C  
ANISOU 2053  CD2 LEU A 258     2627   3826   3042    -58    163    352       C  
ATOM   2054  N   LYS A 259     -29.205  10.141  28.501  1.00 14.98           N  
ANISOU 2054  N   LYS A 259     1423   2432   1837     35    165    292       N  
ATOM   2055  CA  LYS A 259     -28.566  11.427  28.410  1.00 15.73           C  
ANISOU 2055  CA  LYS A 259     1533   2494   1950     67    168    279       C  
ATOM   2056  C   LYS A 259     -27.200  11.312  27.739  1.00 14.25           C  
ANISOU 2056  C   LYS A 259     1366   2255   1794     52    166    265       C  
ATOM   2057  O   LYS A 259     -26.861  12.126  26.895  1.00 14.63           O  
ANISOU 2057  O   LYS A 259     1420   2284   1855     64    170    263       O  
ATOM   2058  CB  LYS A 259     -28.428  12.155  29.741  1.00 17.59           C  
ANISOU 2058  CB  LYS A 259     1774   2725   2184    100    166    267       C  
ATOM   2059  CG  LYS A 259     -29.745  12.734  30.264  1.00 23.69           C  
ANISOU 2059  CG  LYS A 259     2527   3549   2925    131    170    278       C  
ATOM   2060  CD  LYS A 259     -29.521  13.628  31.470  1.00 26.69           C  
ANISOU 2060  CD  LYS A 259     2915   3920   3306    169    167    262       C  
ATOM   2061  CE  LYS A 259     -30.796  14.365  31.873  1.00 35.11           C  
ANISOU 2061  CE  LYS A 259     3963   5037   4340    207    171    271       C  
ATOM   2062  NZ  LYS A 259     -30.576  15.228  33.084  1.00 38.62           N  
ANISOU 2062  NZ  LYS A 259     4417   5473   4784    248    166    252       N  
ATOM   2063  N   ALA A 260     -26.449  10.283  28.132  1.00 12.74           N  
ANISOU 2063  N   ALA A 260     1184   2043   1613     26    159    257       N  
ATOM   2064  CA  ALA A 260     -25.151  10.094  27.518  1.00 12.87           C  
ANISOU 2064  CA  ALA A 260     1219   2015   1656     12    157    244       C  
ATOM   2065  C   ALA A 260     -25.249   9.759  26.040  1.00 12.47           C  
ANISOU 2065  C   ALA A 260     1163   1969   1606     -7    159    252       C  
ATOM   2066  O   ALA A 260     -24.528  10.283  25.231  1.00 12.67           O  
ANISOU 2066  O   ALA A 260     1196   1970   1648     -2    162    247       O  
ATOM   2067  CB  ALA A 260     -24.409   8.992  28.242  1.00 14.36           C  
ANISOU 2067  CB  ALA A 260     1418   2186   1853    -10    149    235       C  
ATOM   2068  N   ARG A 261     -26.155   8.816  25.680  1.00 13.08           N  
ANISOU 2068  N   ARG A 261     1226   2080   1664    -30    157    265       N  
ATOM   2069  CA  ARG A 261     -26.309   8.439  24.292  1.00 12.54           C  
ANISOU 2069  CA  ARG A 261     1152   2020   1594    -47    158    270       C  
ATOM   2070  C   ARG A 261     -26.758   9.627  23.445  1.00 12.72           C  
ANISOU 2070  C   ARG A 261     1164   2056   1612    -23    168    279       C  
ATOM   2071  O   ARG A 261     -26.198   9.821  22.361  1.00 12.45           O  
ANISOU 2071  O   ARG A 261     1133   2007   1590    -25    170    277       O  
ATOM   2072  CB  ARG A 261     -27.289   7.259  24.186  1.00 15.44           C  
ANISOU 2072  CB  ARG A 261     1505   2421   1940    -76    152    282       C  
ATOM   2073  CG  ARG A 261     -27.046   6.617  22.797  1.00 20.65           C  
ANISOU 2073  CG  ARG A 261     2166   3077   2604    -99    149    279       C  
ATOM   2074  CD  ARG A 261     -28.147   5.736  22.379  1.00 22.36           C  
ANISOU 2074  CD  ARG A 261     2366   3331   2799   -124    144    292       C  
ATOM   2075  NE  ARG A 261     -28.098   4.528  23.169  1.00 21.96           N  
ANISOU 2075  NE  ARG A 261     2322   3273   2749   -151    132    290       N  
ATOM   2076  CZ  ARG A 261     -28.844   3.465  22.968  1.00 23.25           C  
ANISOU 2076  CZ  ARG A 261     2477   3458   2899   -183    122    299       C  
ATOM   2077  NH1 ARG A 261     -29.757   3.455  21.993  1.00 26.27           N  
ANISOU 2077  NH1 ARG A 261     2842   3875   3264   -191    124    309       N  
ATOM   2078  NH2 ARG A 261     -28.702   2.410  23.735  1.00 21.04           N  
ANISOU 2078  NH2 ARG A 261     2206   3166   2622   -206    111    299       N  
ATOM   2079  N   ASN A 262     -27.700  10.382  23.925  1.00 12.29           N  
ANISOU 2079  N   ASN A 262     1098   2030   1542      1    173    289       N  
ATOM   2080  CA  ASN A 262     -28.198  11.501  23.157  1.00 12.34           C  
ANISOU 2080  CA  ASN A 262     1095   2050   1543     26    182    299       C  
ATOM   2081  C   ASN A 262     -27.204  12.638  23.039  1.00 12.80           C  
ANISOU 2081  C   ASN A 262     1170   2066   1627     49    185    290       C  
ATOM   2082  O   ASN A 262     -27.180  13.323  22.040  1.00 13.06           O  
ANISOU 2082  O   ASN A 262     1200   2098   1665     59    191    298       O  
ATOM   2083  CB  ASN A 262     -29.515  12.005  23.717  1.00 13.44           C  
ANISOU 2083  CB  ASN A 262     1218   2234   1655     48    187    312       C  
ATOM   2084  CG  ASN A 262     -30.667  11.130  23.341  1.00 14.51           C  
ANISOU 2084  CG  ASN A 262     1331   2419   1763     26    186    328       C  
ATOM   2085  OD1 ASN A 262     -30.608  10.390  22.361  1.00 18.17           O  
ANISOU 2085  OD1 ASN A 262     1790   2886   2227     -1    184    330       O  
ATOM   2086  ND2 ASN A 262     -31.688  11.236  24.061  1.00 15.08           N  
ANISOU 2086  ND2 ASN A 262     1388   2531   1811     38    188    338       N  
ATOM   2087  N   TYR A 263     -26.341  12.804  24.015  1.00 12.41           N  
ANISOU 2087  N   TYR A 263     1138   1983   1595     55    180    275       N  
ATOM   2088  CA  TYR A 263     -25.196  13.717  23.830  1.00 12.96           C  
ANISOU 2088  CA  TYR A 263     1224   2007   1693     68    180    266       C  
ATOM   2089  C   TYR A 263     -24.357  13.306  22.643  1.00 12.09           C  
ANISOU 2089  C   TYR A 263     1117   1880   1597     47    180    267       C  
ATOM   2090  O   TYR A 263     -24.083  14.099  21.739  1.00 11.94           O  
ANISOU 2090  O   TYR A 263     1097   1852   1588     57    185    274       O  
ATOM   2091  CB  TYR A 263     -24.359  13.806  25.108  1.00 12.05           C  
ANISOU 2091  CB  TYR A 263     1126   1860   1592     74    173    248       C  
ATOM   2092  CG  TYR A 263     -23.187  14.711  24.856  1.00 12.43           C  
ANISOU 2092  CG  TYR A 263     1190   1863   1670     84    172    240       C  
ATOM   2093  CD1 TYR A 263     -23.377  16.065  24.667  1.00 13.48           C  
ANISOU 2093  CD1 TYR A 263     1326   1986   1810    112    174    245       C  
ATOM   2094  CD2 TYR A 263     -21.917  14.209  24.666  1.00 12.76           C  
ANISOU 2094  CD2 TYR A 263     1243   1874   1731     63    167    230       C  
ATOM   2095  CE1 TYR A 263     -22.327  16.897  24.354  1.00 14.92           C  
ANISOU 2095  CE1 TYR A 263     1521   2128   2020    117    172    242       C  
ATOM   2096  CE2 TYR A 263     -20.853  15.050  24.392  1.00 13.11           C  
ANISOU 2096  CE2 TYR A 263     1299   1881   1801     69    166    226       C  
ATOM   2097  CZ  TYR A 263     -21.082  16.389  24.222  1.00 13.89           C  
ANISOU 2097  CZ  TYR A 263     1400   1970   1908     94    168    233       C  
ATOM   2098  OH  TYR A 263     -20.025  17.247  23.929  1.00 15.38           O  
ANISOU 2098  OH  TYR A 263     1600   2120   2124     97    164    232       O  
ATOM   2099  N   LEU A 264     -23.974  12.048  22.576  1.00 11.40           N  
ANISOU 2099  N   LEU A 264     1031   1792   1508     18    175    260       N  
ATOM   2100  CA  LEU A 264     -23.145  11.580  21.462  1.00 11.40           C  
ANISOU 2100  CA  LEU A 264     1034   1779   1519      0    174    258       C  
ATOM   2101  C   LEU A 264     -23.913  11.733  20.151  1.00 12.24           C  
ANISOU 2101  C   LEU A 264     1122   1917   1612      0    180    274       C  
ATOM   2102  O   LEU A 264     -23.338  12.159  19.137  1.00 12.38           O  
ANISOU 2102  O   LEU A 264     1139   1925   1640      3    184    278       O  
ATOM   2103  CB  LEU A 264     -22.723  10.133  21.698  1.00 11.84           C  
ANISOU 2103  CB  LEU A 264     1096   1829   1574    -28    165    247       C  
ATOM   2104  CG  LEU A 264     -21.778   9.919  22.870  1.00 12.32           C  
ANISOU 2104  CG  LEU A 264     1174   1858   1649    -29    159    231       C  
ATOM   2105  CD1 LEU A 264     -21.660   8.466  23.168  1.00 14.67           C  
ANISOU 2105  CD1 LEU A 264     1476   2156   1941    -55    151    224       C  
ATOM   2106  CD2 LEU A 264     -20.416  10.568  22.625  1.00 14.24           C  
ANISOU 2106  CD2 LEU A 264     1429   2065   1917    -22    159    223       C  
ATOM   2107  N   LEU A 265     -25.211  11.444  20.139  1.00 11.98           N  
ANISOU 2107  N   LEU A 265     1074   1924   1554     -2    182    284       N  
ATOM   2108  CA  LEU A 265     -26.009  11.580  18.893  1.00 13.14           C  
ANISOU 2108  CA  LEU A 265     1202   2105   1685     -1    189    299       C  
ATOM   2109  C   LEU A 265     -26.146  13.011  18.462  1.00 13.86           C  
ANISOU 2109  C   LEU A 265     1289   2196   1781     29    198    312       C  
ATOM   2110  O   LEU A 265     -26.399  13.245  17.258  1.00 15.99           O  
ANISOU 2110  O   LEU A 265     1546   2485   2045     31    204    324       O  
ATOM   2111  CB  LEU A 265     -27.374  10.954  19.046  1.00 13.90           C  
ANISOU 2111  CB  LEU A 265     1281   2247   1753    -11    188    308       C  
ATOM   2112  CG  LEU A 265     -27.358   9.456  19.147  1.00 14.00           C  
ANISOU 2112  CG  LEU A 265     1296   2264   1760    -46    178    300       C  
ATOM   2113  CD1 LEU A 265     -28.717   8.950  19.551  1.00 17.36           C  
ANISOU 2113  CD1 LEU A 265     1705   2733   2159    -56    176    311       C  
ATOM   2114  CD2 LEU A 265     -26.928   8.779  17.838  1.00 16.10           C  
ANISOU 2114  CD2 LEU A 265     1560   2529   2028    -65    175    295       C  
ATOM   2115  N   SER A 266     -25.991  13.970  19.361  1.00 13.53           N  
ANISOU 2115  N   SER A 266     1258   2132   1750     53    199    309       N  
ATOM   2116  CA  SER A 266     -26.130  15.395  19.032  1.00 14.58           C  
ANISOU 2116  CA  SER A 266     1390   2259   1890     83    205    321       C  
ATOM   2117  C   SER A 266     -24.930  15.945  18.343  1.00 15.64           C  
ANISOU 2117  C   SER A 266     1534   2357   2051     83    205    322       C  
ATOM   2118  O   SER A 266     -25.032  17.072  17.801  1.00 16.68           O  
ANISOU 2118  O   SER A 266     1663   2485   2190    104    211    336       O  
ATOM   2119  CB  SER A 266     -26.353  16.198  20.313  1.00 16.15           C  
ANISOU 2119  CB  SER A 266     1600   2444   2092    110    203    315       C  
ATOM   2120  OG  SER A 266     -25.202  16.475  21.086  1.00 16.31           O  
ANISOU 2120  OG  SER A 266     1641   2418   2138    111    196    299       O  
ATOM   2121  N   LEU A 267     -23.835  15.275  18.342  1.00 13.52           N  
ANISOU 2121  N   LEU A 267     1275   2064   1797     62    200    309       N  
ATOM   2122  CA  LEU A 267     -22.602  15.830  17.788  1.00 14.63           C  
ANISOU 2122  CA  LEU A 267     1424   2172   1963     62    199    311       C  
ATOM   2123  C   LEU A 267     -22.530  15.649  16.307  1.00 15.55           C  
ANISOU 2123  C   LEU A 267     1525   2309   2074     53    204    325       C  
ATOM   2124  O   LEU A 267     -23.038  14.663  15.772  1.00 16.63           O  
ANISOU 2124  O   LEU A 267     1650   2478   2191     38    205    324       O  
ATOM   2125  CB  LEU A 267     -21.400  15.113  18.402  1.00 14.28           C  
ANISOU 2125  CB  LEU A 267     1395   2097   1934     43    191    292       C  
ATOM   2126  CG  LEU A 267     -21.290  15.260  19.910  1.00 14.53           C  
ANISOU 2126  CG  LEU A 267     1442   2107   1973     51    185    277       C  
ATOM   2127  CD1 LEU A 267     -20.171  14.427  20.458  1.00 14.86           C  
ANISOU 2127  CD1 LEU A 267     1496   2124   2026     32    177    259       C  
ATOM   2128  CD2 LEU A 267     -21.037  16.745  20.270  1.00 17.91           C  
ANISOU 2128  CD2 LEU A 267     1880   2506   2420     76    184    280       C  
ATOM   2129  N   PRO A 268     -21.947  16.583  15.571  1.00 15.56           N  
ANISOU 2129  N   PRO A 268     1525   2296   2091     63    208    339       N  
ATOM   2130  CA  PRO A 268     -21.682  16.338  14.154  1.00 15.61           C  
ANISOU 2130  CA  PRO A 268     1515   2323   2093     54    212    351       C  
ATOM   2131  C   PRO A 268     -20.759  15.183  13.990  1.00 16.85           C  
ANISOU 2131  C   PRO A 268     1676   2475   2251     31    205    335       C  
ATOM   2132  O   PRO A 268     -19.974  14.847  14.850  1.00 16.99           O  
ANISOU 2132  O   PRO A 268     1709   2464   2282     22    198    318       O  
ATOM   2133  CB  PRO A 268     -21.023  17.651  13.699  1.00 18.08           C  
ANISOU 2133  CB  PRO A 268     1830   2612   2428     68    215    369       C  
ATOM   2134  CG  PRO A 268     -21.385  18.631  14.740  1.00 21.09           C  
ANISOU 2134  CG  PRO A 268     2225   2968   2820     89    213    369       C  
ATOM   2135  CD  PRO A 268     -21.493  17.921  16.002  1.00 17.15           C  
ANISOU 2135  CD  PRO A 268     1739   2461   2316     82    206    345       C  
ATOM   2136  N   HIS A 269     -20.803  14.584  12.809  1.00 17.35           N  
ANISOU 2136  N   HIS A 269     1723   2569   2301     22    208    339       N  
ATOM   2137  CA  HIS A 269     -19.871  13.532  12.436  1.00 17.63           C  
ANISOU 2137  CA  HIS A 269     1761   2602   2336      4    201    325       C  
ATOM   2138  C   HIS A 269     -18.443  13.973  12.549  1.00 17.77           C  
ANISOU 2138  C   HIS A 269     1788   2586   2377      3    198    325       C  
ATOM   2139  O   HIS A 269     -18.096  15.080  12.149  1.00 19.53           O  
ANISOU 2139  O   HIS A 269     2006   2801   2614     15    203    344       O  
ATOM   2140  CB  HIS A 269     -20.088  13.160  10.971  1.00 18.96           C  
ANISOU 2140  CB  HIS A 269     1908   2809   2487      1    205    333       C  
ATOM   2141  CG  HIS A 269     -19.212  12.010  10.612  1.00 20.22           C  
ANISOU 2141  CG  HIS A 269     2071   2969   2643    -14    196    315       C  
ATOM   2142  ND1 HIS A 269     -19.386  10.784  11.176  1.00 22.35           N  
ANISOU 2142  ND1 HIS A 269     2352   3236   2904    -30    187    293       N  
ATOM   2143  CD2 HIS A 269     -18.151  11.971   9.776  1.00 21.41           C  
ANISOU 2143  CD2 HIS A 269     2216   3121   2798    -14    196    318       C  
ATOM   2144  CE1 HIS A 269     -18.434  10.005  10.664  1.00 22.23           C  
ANISOU 2144  CE1 HIS A 269     2339   3219   2889    -38    181    280       C  
ATOM   2145  NE2 HIS A 269     -17.665  10.675   9.826  1.00 24.16           N  
ANISOU 2145  NE2 HIS A 269     2572   3468   3139    -28    186    294       N  
ATOM   2146  N   LYS A 270     -17.597  13.081  13.116  1.00 16.14           N  
ANISOU 2146  N   LYS A 270     1595   2361   2176    -10    190    303       N  
ATOM   2147  CA ALYS A 270     -16.162  13.293  13.234  0.50 17.41           C  
ANISOU 2147  CA ALYS A 270     1764   2495   2356    -13    186    301       C  
ATOM   2148  CA BLYS A 270     -16.164  13.304  13.247  0.50 16.62           C  
ANISOU 2148  CA BLYS A 270     1664   2395   2256    -13    186    301       C  
ATOM   2149  C   LYS A 270     -15.513  12.091  12.649  1.00 16.72           C  
ANISOU 2149  C   LYS A 270     1674   2421   2258    -25    180    287       C  
ATOM   2150  O   LYS A 270     -15.861  10.947  12.956  1.00 16.87           O  
ANISOU 2150  O   LYS A 270     1700   2446   2264    -35    175    268       O  
ATOM   2151  CB ALYS A 270     -15.743  13.475  14.696  0.50 19.77           C  
ANISOU 2151  CB ALYS A 270     2084   2756   2672    -14    180    287       C  
ATOM   2152  CB BLYS A 270     -15.750  13.482  14.716  0.50 16.39           C  
ANISOU 2152  CB BLYS A 270     1656   2328   2244    -14    180    287       C  
ATOM   2153  CG ALYS A 270     -16.172  14.816  15.250  0.50 24.85           C  
ANISOU 2153  CG ALYS A 270     2731   3382   3329      1    184    300       C  
ATOM   2154  CG BLYS A 270     -16.569  14.530  15.462  0.50 15.34           C  
ANISOU 2154  CG BLYS A 270     1528   2183   2118      1    184    295       C  
ATOM   2155  CD ALYS A 270     -15.999  14.928  16.769  0.50 30.28           C  
ANISOU 2155  CD ALYS A 270     3438   4038   4028      3    178    283       C  
ATOM   2156  CD BLYS A 270     -16.324  14.427  16.980  0.50 17.48           C  
ANISOU 2156  CD BLYS A 270     1818   2425   2399      0    177    276       C  
ATOM   2157  CE ALYS A 270     -17.114  15.741  17.401  0.50 35.01           C  
ANISOU 2157  CE ALYS A 270     4040   4636   4626     20    181    288       C  
ATOM   2158  CE BLYS A 270     -17.082  15.440  17.818  0.50 19.64           C  
ANISOU 2158  CE BLYS A 270     2098   2686   2678     18    178    280       C  
ATOM   2159  NZ ALYS A 270     -16.944  15.856  18.867  0.50 37.30           N  
ANISOU 2159  NZ ALYS A 270     4348   4900   4925     24    174    271       N  
ATOM   2160  NZ BLYS A 270     -16.526  16.806  17.663  0.50 21.55           N  
ANISOU 2160  NZ BLYS A 270     2343   2902   2942     29    178    293       N  
ATOM   2161  N   ASN A 271     -14.526  12.316  11.754  1.00 17.52           N  
ANISOU 2161  N   ASN A 271     1765   2529   2363    -23    181    296       N  
ATOM   2162  CA  ASN A 271     -13.824  11.222  11.139  1.00 18.19           C  
ANISOU 2162  CA  ASN A 271     1847   2628   2436    -30    176    282       C  
ATOM   2163  C   ASN A 271     -12.719  10.698  12.060  1.00 16.09           C  
ANISOU 2163  C   ASN A 271     1600   2333   2181    -37    168    263       C  
ATOM   2164  O   ASN A 271     -12.173  11.474  12.878  1.00 19.83           O  
ANISOU 2164  O   ASN A 271     2083   2777   2675    -36    168    267       O  
ATOM   2165  CB  ASN A 271     -13.157  11.662   9.861  1.00 20.77           C  
ANISOU 2165  CB  ASN A 271     2154   2978   2760    -23    180    300       C  
ATOM   2166  CG  ASN A 271     -14.198  11.977   8.806  1.00 27.35           C  
ANISOU 2166  CG  ASN A 271     2967   3848   3578    -15    187    317       C  
ATOM   2167  OD1 ASN A 271     -15.041  11.115   8.455  1.00 31.72           O  
ANISOU 2167  OD1 ASN A 271     3516   4425   4111    -19    185    305       O  
ATOM   2168  ND2 ASN A 271     -14.168  13.201   8.304  1.00 31.60           N  
ANISOU 2168  ND2 ASN A 271     3491   4390   4125     -6    196    346       N  
ATOM   2169  N   LYS A 272     -12.442   9.458  11.944  1.00 17.11           N  
ANISOU 2169  N   LYS A 272     1735   2469   2298    -43    160    243       N  
ATOM   2170  CA  LYS A 272     -11.241   8.893  12.585  1.00 17.36           C  
ANISOU 2170  CA  LYS A 272     1781   2478   2337    -47    153    226       C  
ATOM   2171  C   LYS A 272      -9.985   9.481  11.966  1.00 19.49           C  
ANISOU 2171  C   LYS A 272     2039   2753   2613    -41    155    239       C  
ATOM   2172  O   LYS A 272      -9.898   9.707  10.742  1.00 22.03           O  
ANISOU 2172  O   LYS A 272     2341   3105   2925    -35    158    253       O  
ATOM   2173  CB  LYS A 272     -11.248   7.389  12.427  1.00 20.44           C  
ANISOU 2173  CB  LYS A 272     2180   2877   2710    -52    143    202       C  
ATOM   2174  CG  LYS A 272     -10.056   6.670  13.094  1.00 24.16           C  
ANISOU 2174  CG  LYS A 272     2667   3327   3186    -54    135    184       C  
ATOM   2175  CD  LYS A 272     -10.190   5.146  13.018  1.00 29.50           C  
ANISOU 2175  CD  LYS A 272     3356   4006   3847    -59    123    159       C  
ATOM   2176  CE  LYS A 272      -9.106   4.369  13.809  1.00 38.69           C  
ANISOU 2176  CE  LYS A 272     4539   5147   5015    -59    115    140       C  
ATOM   2177  NZ  LYS A 272      -9.088   4.644  15.309  1.00 43.01           N  
ANISOU 2177  NZ  LYS A 272     5101   5662   5579    -66    116    139       N  
ATOM   2178  N   VAL A 273      -9.017   9.817  12.812  1.00 18.42           N  
ANISOU 2178  N   VAL A 273     1914   2591   2494    -43    152    237       N  
ATOM   2179  CA  VAL A 273      -7.700  10.234  12.343  1.00 18.28           C  
ANISOU 2179  CA  VAL A 273     1885   2578   2482    -41    152    248       C  
ATOM   2180  C   VAL A 273      -6.834   8.980  12.324  1.00 18.74           C  
ANISOU 2180  C   VAL A 273     1950   2643   2527    -40    144    225       C  
ATOM   2181  O   VAL A 273      -6.617   8.388  13.375  1.00 18.64           O  
ANISOU 2181  O   VAL A 273     1957   2607   2519    -45    139    206       O  
ATOM   2182  CB  VAL A 273      -7.092  11.335  13.203  1.00 19.43           C  
ANISOU 2182  CB  VAL A 273     2037   2693   2653    -45    153    258       C  
ATOM   2183  CG1 VAL A 273      -5.691  11.649  12.693  1.00 21.52           C  
ANISOU 2183  CG1 VAL A 273     2288   2967   2921    -45    151    271       C  
ATOM   2184  CG2 VAL A 273      -7.953  12.576  13.261  1.00 21.03           C  
ANISOU 2184  CG2 VAL A 273     2236   2885   2869    -43    159    279       C  
ATOM   2185  N   PRO A 274      -6.311   8.583  11.166  1.00 18.26           N  
ANISOU 2185  N   PRO A 274     1874   2615   2449    -33    143    227       N  
ATOM   2186  CA  PRO A 274      -5.473   7.383  11.103  1.00 19.10           C  
ANISOU 2186  CA  PRO A 274     1987   2728   2541    -28    135    205       C  
ATOM   2187  C   PRO A 274      -4.237   7.524  11.975  1.00 17.20           C  
ANISOU 2187  C   PRO A 274     1755   2467   2313    -30    132    201       C  
ATOM   2188  O   PRO A 274      -3.580   8.572  12.022  1.00 17.63           O  
ANISOU 2188  O   PRO A 274     1799   2518   2381    -33    136    222       O  
ATOM   2189  CB  PRO A 274      -5.053   7.282   9.626  1.00 21.67           C  
ANISOU 2189  CB  PRO A 274     2289   3098   2847    -16    136    214       C  
ATOM   2190  CG  PRO A 274      -6.022   8.171   8.901  1.00 23.64           C  
ANISOU 2190  CG  PRO A 274     2521   3364   3098    -16    144    238       C  
ATOM   2191  CD  PRO A 274      -6.427   9.229   9.834  1.00 20.39           C  
ANISOU 2191  CD  PRO A 274     2117   2919   2711    -26    150    252       C  
ATOM   2192  N   TRP A 275      -3.954   6.421  12.721  1.00 16.72           N  
ANISOU 2192  N   TRP A 275     1715   2390   2247    -30    124    175       N  
ATOM   2193  CA  TRP A 275      -2.814   6.499  13.644  1.00 16.03           C  
ANISOU 2193  CA  TRP A 275     1636   2284   2170    -31    121    170       C  
ATOM   2194  C   TRP A 275      -1.508   6.778  12.943  1.00 16.63           C  
ANISOU 2194  C   TRP A 275     1694   2386   2240    -24    121    181       C  
ATOM   2195  O   TRP A 275      -0.681   7.497  13.470  1.00 16.94           O  
ANISOU 2195  O   TRP A 275     1730   2414   2293    -29    123    192       O  
ATOM   2196  CB  TRP A 275      -2.684   5.207  14.420  1.00 15.85           C  
ANISOU 2196  CB  TRP A 275     1637   2245   2140    -30    112    141       C  
ATOM   2197  CG  TRP A 275      -3.863   4.879  15.289  1.00 15.55           C  
ANISOU 2197  CG  TRP A 275     1617   2182   2109    -39    111    131       C  
ATOM   2198  CD1 TRP A 275      -4.701   3.815  15.141  1.00 16.80           C  
ANISOU 2198  CD1 TRP A 275     1787   2341   2255    -41    105    116       C  
ATOM   2199  CD2 TRP A 275      -4.302   5.584  16.441  1.00 15.84           C  
ANISOU 2199  CD2 TRP A 275     1662   2191   2165    -49    115    136       C  
ATOM   2200  NE1 TRP A 275      -5.647   3.823  16.122  1.00 16.93           N  
ANISOU 2200  NE1 TRP A 275     1816   2335   2282    -51    105    114       N  
ATOM   2201  CE2 TRP A 275      -5.417   4.893  16.952  1.00 15.82           C  
ANISOU 2201  CE2 TRP A 275     1674   2178   2159    -55    112    125       C  
ATOM   2202  CE3 TRP A 275      -3.898   6.751  17.074  1.00 16.70           C  
ANISOU 2202  CE3 TRP A 275     1768   2285   2292    -52    119    149       C  
ATOM   2203  CZ2 TRP A 275      -6.116   5.338  18.057  1.00 16.66           C  
ANISOU 2203  CZ2 TRP A 275     1789   2263   2278    -61    114    127       C  
ATOM   2204  CZ3 TRP A 275      -4.596   7.178  18.188  1.00 17.93           C  
ANISOU 2204  CZ3 TRP A 275     1935   2416   2461    -58    121    147       C  
ATOM   2205  CH2 TRP A 275      -5.686   6.476  18.654  1.00 16.66           C  
ANISOU 2205  CH2 TRP A 275     1786   2250   2295    -61    119    137       C  
ATOM   2206  N   ASN A 276      -1.319   6.230  11.740  1.00 17.78           N  
ANISOU 2206  N   ASN A 276     1825   2567   2363    -11    120    180       N  
ATOM   2207  CA  ASN A 276      -0.066   6.447  11.010  1.00 20.63           C  
ANISOU 2207  CA  ASN A 276     2165   2961   2713     -2    120    193       C  
ATOM   2208  C   ASN A 276       0.088   7.893  10.505  1.00 21.05           C  
ANISOU 2208  C   ASN A 276     2193   3025   2780    -10    128    229       C  
ATOM   2209  O   ASN A 276       1.213   8.315  10.178  1.00 23.21           O  
ANISOU 2209  O   ASN A 276     2448   3320   3051     -8    128    246       O  
ATOM   2210  CB  ASN A 276       0.121   5.422   9.907  1.00 25.29           C  
ANISOU 2210  CB  ASN A 276     2747   3588   3274     17    114    179       C  
ATOM   2211  CG  ASN A 276      -0.766   5.640   8.696  1.00 33.33           C  
ANISOU 2211  CG  ASN A 276     3747   4636   4281     21    119    191       C  
ATOM   2212  OD1 ASN A 276      -1.866   6.164   8.790  1.00 33.95           O  
ANISOU 2212  OD1 ASN A 276     3828   4700   4372     11    124    200       O  
ATOM   2213  ND2 ASN A 276      -0.276   5.224   7.512  1.00 38.29           N  
ANISOU 2213  ND2 ASN A 276     4356   5309   4883     40    116    190       N  
ATOM   2214  N   ARG A 277      -1.005   8.647  10.408  1.00 20.46           N  
ANISOU 2214  N   ARG A 277     2117   2940   2718    -17    134    244       N  
ATOM   2215  CA  ARG A 277      -0.905  10.104  10.152  1.00 21.98           C  
ANISOU 2215  CA  ARG A 277     2291   3132   2928    -26    140    279       C  
ATOM   2216  C   ARG A 277      -0.571  10.921  11.374  1.00 23.83           C  
ANISOU 2216  C   ARG A 277     2539   3325   3191    -41    139    284       C  
ATOM   2217  O   ARG A 277       0.182  11.893  11.314  1.00 25.56           O  
ANISOU 2217  O   ARG A 277     2744   3544   3424    -49    140    308       O  
ATOM   2218  CB  ARG A 277      -2.211  10.599   9.482  1.00 25.35           C  
ANISOU 2218  CB  ARG A 277     2710   3566   3356    -25    147    293       C  
ATOM   2219  CG  ARG A 277      -2.368   9.954   8.098  1.00 31.94           C  
ANISOU 2219  CG  ARG A 277     3525   4449   4162    -11    148    294       C  
ATOM   2220  CD  ARG A 277      -3.526  10.545   7.273  1.00 39.32           C  
ANISOU 2220  CD  ARG A 277     4446   5399   5095     -9    156    313       C  
ATOM   2221  NE  ARG A 277      -4.008   9.589   6.268  1.00 44.32           N  
ANISOU 2221  NE  ARG A 277     5070   6070   5699      5    154    298       N  
ATOM   2222  CZ  ARG A 277      -5.135   9.732   5.565  1.00 47.47           C  
ANISOU 2222  CZ  ARG A 277     5460   6487   6090      8    159    306       C  
ATOM   2223  NH1 ARG A 277      -5.905  10.800   5.741  1.00 47.62           N  
ANISOU 2223  NH1 ARG A 277     5476   6490   6127      1    167    328       N  
ATOM   2224  NH2 ARG A 277      -5.496   8.807   4.681  1.00 46.70           N  
ANISOU 2224  NH2 ARG A 277     5355   6423   5966     20    156    289       N  
ATOM   2225  N   LEU A 278      -1.102  10.531  12.559  1.00 22.30           N  
ANISOU 2225  N   LEU A 278     2371   3096   3006    -45    136    260       N  
ATOM   2226  CA  LEU A 278      -0.769  11.206  13.796  1.00 22.24           C  
ANISOU 2226  CA  LEU A 278     2377   3051   3022    -56    134    259       C  
ATOM   2227  C   LEU A 278       0.623  10.898  14.242  1.00 21.26           C  
ANISOU 2227  C   LEU A 278     2253   2929   2896    -58    129    252       C  
ATOM   2228  O   LEU A 278       1.226  11.724  14.901  1.00 22.93           O  
ANISOU 2228  O   LEU A 278     2465   3120   3127    -68    126    260       O  
ATOM   2229  CB  LEU A 278      -1.687  10.755  14.961  1.00 24.69           C  
ANISOU 2229  CB  LEU A 278     2714   3330   3338    -57    132    234       C  
ATOM   2230  CG  LEU A 278      -2.968  11.460  15.166  1.00 28.52           C  
ANISOU 2230  CG  LEU A 278     3204   3798   3835    -59    137    242       C  
ATOM   2231  CD1 LEU A 278      -3.793  10.748  16.264  1.00 29.04           C  
ANISOU 2231  CD1 LEU A 278     3292   3843   3899    -59    134    217       C  
ATOM   2232  CD2 LEU A 278      -2.757  12.913  15.564  1.00 28.14           C  
ANISOU 2232  CD2 LEU A 278     3154   3726   3812    -66    137    261       C  
ATOM   2233  N   PHE A 279       1.131   9.699  13.938  1.00 18.69           N  
ANISOU 2233  N   PHE A 279     1928   2626   2547    -47    126    234       N  
ATOM   2234  CA  PHE A 279       2.407   9.220  14.405  1.00 18.02           C  
ANISOU 2234  CA  PHE A 279     1845   2546   2456    -44    120    223       C  
ATOM   2235  C   PHE A 279       3.154   8.654  13.232  1.00 18.38           C  
ANISOU 2235  C   PHE A 279     1870   2637   2476    -31    120    228       C  
ATOM   2236  O   PHE A 279       3.355   7.450  13.058  1.00 18.16           O  
ANISOU 2236  O   PHE A 279     1850   2624   2426    -16    116    206       O  
ATOM   2237  CB  PHE A 279       2.219   8.143  15.464  1.00 17.74           C  
ANISOU 2237  CB  PHE A 279     1836   2487   2417    -40    116    191       C  
ATOM   2238  CG  PHE A 279       1.446   8.601  16.656  1.00 17.06           C  
ANISOU 2238  CG  PHE A 279     1769   2361   2352    -51    116    185       C  
ATOM   2239  CD1 PHE A 279       1.971   9.553  17.528  1.00 18.72           C  
ANISOU 2239  CD1 PHE A 279     1980   2549   2584    -62    115    192       C  
ATOM   2240  CD2 PHE A 279       0.200   8.135  16.906  1.00 17.69           C  
ANISOU 2240  CD2 PHE A 279     1863   2427   2431    -50    117    172       C  
ATOM   2241  CE1 PHE A 279       1.231  10.018  18.605  1.00 19.36           C  
ANISOU 2241  CE1 PHE A 279     2078   2595   2683    -69    115    185       C  
ATOM   2242  CE2 PHE A 279      -0.514   8.582  18.004  1.00 17.29           C  
ANISOU 2242  CE2 PHE A 279     1827   2345   2397    -57    118    168       C  
ATOM   2243  CZ  PHE A 279      -0.002   9.534  18.837  1.00 17.98           C  
ANISOU 2243  CZ  PHE A 279     1916   2411   2504    -65    117    173       C  
ATOM   2244  N   PRO A 280       3.628   9.554  12.365  1.00 20.66           N  
ANISOU 2244  N   PRO A 280     2132   2952   2766    -34    123    259       N  
ATOM   2245  CA  PRO A 280       4.275   9.099  11.153  1.00 21.77           C  
ANISOU 2245  CA  PRO A 280     2249   3143   2880    -19    123    266       C  
ATOM   2246  C   PRO A 280       5.606   8.368  11.342  1.00 23.64           C  
ANISOU 2246  C   PRO A 280     2483   3401   3099     -8    117    254       C  
ATOM   2247  O   PRO A 280       6.013   7.637  10.434  1.00 25.75           O  
ANISOU 2247  O   PRO A 280     2737   3710   3337     11    116    249       O  
ATOM   2248  CB  PRO A 280       4.480  10.418  10.353  1.00 22.27           C  
ANISOU 2248  CB  PRO A 280     2283   3226   2953    -29    128    308       C  
ATOM   2249  CG  PRO A 280       4.484  11.476  11.372  1.00 23.96           C  
ANISOU 2249  CG  PRO A 280     2507   3396   3200    -51    127    319       C  
ATOM   2250  CD  PRO A 280       3.543  11.030  12.424  1.00 21.14           C
[truncated: 145,639 more chars]
