# Supplementary material for: Screening potential anti-osteoarthritis compounds using molecular docking based on MAPK and NFκB pathways and validating their anti-osteoarthritis effect
Source: PLoS One. 2025 Mar 25;20(3):e0319686. doi: 10.1371/journal.pone.0319686 (PMC11936181; doi:10.1371/journal.pone.0319686)
Supplement: S2 Structure — (ZIP) [file pone.0319686.s002.zip › Proteins and compounds/protein/Ia╩Ba┴.pdb]

HEADER                                            01-JUN-22                     
TITLE     ALPHAFOLD MONOMER V2.0 PREDICTION FOR NF-KAPPA-B INHIBITOR ALPHA      
TITLE    2 (P25963)                                                             
COMPND    MOL_ID: 1;                                                            
COMPND   2 MOLECULE: NF-KAPPA-B INHIBITOR ALPHA;                                
COMPND   3 CHAIN: A                                                             
SOURCE    MOL_ID: 1;                                                            
SOURCE   2 ORGANISM_SCIENTIFIC: HOMO SAPIENS;                                   
SOURCE   3 ORGANISM_TAXID: 9606                                                 
REMARK   1                                                                      
REMARK   1 REFERENCE 1                                                          
REMARK   1  AUTH   JOHN JUMPER, RICHARD EVANS, ALEXANDER PRITZEL, TIM GREEN,    
REMARK   1  AUTH 2 MICHAEL FIGURNOV, OLAF RONNEBERGER, KATHRYN TUNYASUVUNAKOOL, 
REMARK   1  AUTH 3 RUSS BATES, AUGUSTIN ZIDEK, ANNA POTAPENKO, ALEX BRIDGLAND,  
REMARK   1  AUTH 4 CLEMENS MEYER, SIMON A A KOHL, ANDREW J BALLARD,             
REMARK   1  AUTH 5 ANDREW COWIE, BERNARDINO ROMERA-PAREDES, STANISLAV NIKOLOV,  
REMARK   1  AUTH 6 RISHUB JAIN, JONAS ADLER, TREVOR BACK, STIG PETERSEN,        
REMARK   1  AUTH 7 DAVID REIMAN, ELLEN CLANCY, MICHAL ZIELINSKI,                
REMARK   1  AUTH 8 MARTIN STEINEGGER, MICHALINA PACHOLSKA, TAMAS BERGHAMMER,    
REMARK   1  AUTH 9 DAVID SILVER, ORIOL VINYALS, ANDREW W SENIOR,                
REMARK   1  AUTH10 KORAY KAVUKCUOGLU, PUSHMEET KOHLI, DEMIS HASSABIS            
REMARK   1  TITL   HIGHLY ACCURATE PROTEIN STRUCTURE PREDICTION WITH ALPHAFOLD  
REMARK   1  REF    NATURE                        V. 596   583 2021              
REMARK   1  REFN                   ISSN 0028-0836                               
REMARK   1  PMID   34265844                                                     
REMARK   1  DOI    10.1038/s41586-021-03819-2                                   
REMARK   1                                                                      
REMARK   1 DISCLAIMERS                                                          
REMARK   1 ALPHAFOLD DATA, COPYRIGHT (2021) DEEPMIND TECHNOLOGIES LIMITED. THE  
REMARK   1 INFORMATION PROVIDED IS THEORETICAL MODELLING ONLY AND CAUTION SHOULD
REMARK   1 BE EXERCISED IN ITS USE. IT IS PROVIDED "AS-IS" WITHOUT ANY WARRANTY 
REMARK   1 OF ANY KIND, WHETHER EXPRESSED OR IMPLIED. NO WARRANTY IS GIVEN THAT 
REMARK   1 USE OF THE INFORMATION SHALL NOT INFRINGE THE RIGHTS OF ANY THIRD    
REMARK   1 PARTY. THE INFORMATION IS NOT INTENDED TO BE A SUBSTITUTE FOR        
REMARK   1 PROFESSIONAL MEDICAL ADVICE, DIAGNOSIS, OR TREATMENT, AND DOES NOT   
REMARK   1 CONSTITUTE MEDICAL OR OTHER PROFESSIONAL ADVICE. IT IS AVAILABLE FOR 
REMARK   1 ACADEMIC AND COMMERCIAL PURPOSES, UNDER CC-BY 4.0 LICENCE.           
DBREF  XXXX A    1   317  UNP    P25963   IKBA_HUMAN       1    317             
SEQRES   1 A  317  MET PHE GLN ALA ALA GLU ARG PRO GLN GLU TRP ALA MET          
SEQRES   2 A  317  GLU GLY PRO ARG ASP GLY LEU LYS LYS GLU ARG LEU LEU          
SEQRES   3 A  317  ASP ASP ARG HIS ASP SER GLY LEU ASP SER MET LYS ASP          
SEQRES   4 A  317  GLU GLU TYR GLU GLN MET VAL LYS GLU LEU GLN GLU ILE          
SEQRES   5 A  317  ARG LEU GLU PRO GLN GLU VAL PRO ARG GLY SER GLU PRO          
SEQRES   6 A  317  TRP LYS GLN GLN LEU THR GLU ASP GLY ASP SER PHE LEU          
SEQRES   7 A  317  HIS LEU ALA ILE ILE HIS GLU GLU LYS ALA LEU THR MET          
SEQRES   8 A  317  GLU VAL ILE ARG GLN VAL LYS GLY ASP LEU ALA PHE LEU          
SEQRES   9 A  317  ASN PHE GLN ASN ASN LEU GLN GLN THR PRO LEU HIS LEU          
SEQRES  10 A  317  ALA VAL ILE THR ASN GLN PRO GLU ILE ALA GLU ALA LEU          
SEQRES  11 A  317  LEU GLY ALA GLY CYS ASP PRO GLU LEU ARG ASP PHE ARG          
SEQRES  12 A  317  GLY ASN THR PRO LEU HIS LEU ALA CYS GLU GLN GLY CYS          
SEQRES  13 A  317  LEU ALA SER VAL GLY VAL LEU THR GLN SER CYS THR THR          
SEQRES  14 A  317  PRO HIS LEU HIS SER ILE LEU LYS ALA THR ASN TYR ASN          
SEQRES  15 A  317  GLY HIS THR CYS LEU HIS LEU ALA SER ILE HIS GLY TYR          
SEQRES  16 A  317  LEU GLY ILE VAL GLU LEU LEU VAL SER LEU GLY ALA ASP          
SEQRES  17 A  317  VAL ASN ALA GLN GLU PRO CYS ASN GLY ARG THR ALA LEU          
SEQRES  18 A  317  HIS LEU ALA VAL ASP LEU GLN ASN PRO ASP LEU VAL SER          
SEQRES  19 A  317  LEU LEU LEU LYS CYS GLY ALA ASP VAL ASN ARG VAL THR          
SEQRES  20 A  317  TYR GLN GLY TYR SER PRO TYR GLN LEU THR TRP GLY ARG          
SEQRES  21 A  317  PRO SER THR ARG ILE GLN GLN GLN LEU GLY GLN LEU THR          
SEQRES  22 A  317  LEU GLU ASN LEU GLN MET LEU PRO GLU SER GLU ASP GLU          
SEQRES  23 A  317  GLU SER TYR ASP THR GLU SER GLU PHE THR GLU PHE THR          
SEQRES  24 A  317  GLU ASP GLU LEU PRO TYR ASP ASP CYS VAL PHE GLY GLY          
SEQRES  25 A  317  GLN ARG LEU THR LEU                                          
CRYST1    1.000    1.000    1.000  90.00  90.00  90.00 P 1           1          
ORIGX1      1.000000  0.000000  0.000000        0.00000                         
ORIGX2      0.000000  1.000000  0.000000        0.00000                         
ORIGX3      0.000000  0.000000  1.000000        0.00000                         
SCALE1      1.000000  0.000000  0.000000        0.00000                         
SCALE2      0.000000  1.000000  0.000000        0.00000                         
SCALE3      0.000000  0.000000  1.000000        0.00000                         
MODEL        1                                                                  
ATOM      1  N   MET A   1     -70.734  24.544   3.739  1.00 42.87           N  
ATOM      2  CA  MET A   1     -71.210  23.741   2.592  1.00 42.87           C  
ATOM      3  C   MET A   1     -70.577  22.362   2.751  1.00 42.87           C  
ATOM      4  CB  MET A   1     -70.828  24.438   1.266  1.00 42.87           C  
ATOM      5  O   MET A   1     -69.367  22.340   2.904  1.00 42.87           O  
ATOM      6  CG  MET A   1     -71.860  24.273   0.145  1.00 42.87           C  
ATOM      7  SD  MET A   1     -71.499  25.363  -1.263  1.00 42.87           S  
ATOM      8  CE  MET A   1     -73.070  25.312  -2.167  1.00 42.87           C  
ATOM      9  N   PHE A   2     -71.395  21.298   2.805  1.00 44.39           N  
ATOM     10  CA  PHE A   2     -71.072  19.872   3.072  1.00 44.39           C  
ATOM     11  C   PHE A   2     -70.583  19.564   4.507  1.00 44.39           C  
ATOM     12  CB  PHE A   2     -70.169  19.336   1.950  1.00 44.39           C  
ATOM     13  O   PHE A   2     -69.432  19.815   4.832  1.00 44.39           O  
ATOM     14  CG  PHE A   2     -70.811  19.494   0.583  1.00 44.39           C  
ATOM     15  CD1 PHE A   2     -71.813  18.590   0.183  1.00 44.39           C  
ATOM     16  CD2 PHE A   2     -70.468  20.572  -0.256  1.00 44.39           C  
ATOM     17  CE1 PHE A   2     -72.472  18.767  -1.045  1.00 44.39           C  
ATOM     18  CE2 PHE A   2     -71.132  20.751  -1.483  1.00 44.39           C  
ATOM     19  CZ  PHE A   2     -72.135  19.848  -1.877  1.00 44.39           C  
ATOM     20  N   GLN A   3     -71.467  19.356   5.496  1.00 41.09           N  
ATOM     21  CA  GLN A   3     -72.305  18.181   5.860  1.00 41.09           C  
ATOM     22  C   GLN A   3     -71.540  16.948   6.377  1.00 41.09           C  
ATOM     23  CB  GLN A   3     -73.441  17.784   4.896  1.00 41.09           C  
ATOM     24  O   GLN A   3     -70.709  16.376   5.683  1.00 41.09           O  
ATOM     25  CG  GLN A   3     -74.720  18.614   5.107  1.00 41.09           C  
ATOM     26  CD  GLN A   3     -75.901  18.121   4.271  1.00 41.09           C  
ATOM     27  NE2 GLN A   3     -77.059  18.732   4.388  1.00 41.09           N  
ATOM     28  OE1 GLN A   3     -75.814  17.208   3.476  1.00 41.09           O  
ATOM     29  N   ALA A   4     -71.901  16.568   7.608  1.00 40.95           N  
ATOM     30  CA  ALA A   4     -71.538  15.355   8.329  1.00 40.95           C  
ATOM     31  C   ALA A   4     -72.531  14.214   8.038  1.00 40.95           C  
ATOM     32  CB  ALA A   4     -71.555  15.701   9.827  1.00 40.95           C  
ATOM     33  O   ALA A   4     -73.716  14.473   7.836  1.00 40.95           O  
ATOM     34  N   ALA A   5     -72.046  12.975   8.089  1.00 50.45           N  
ATOM     35  CA  ALA A   5     -72.793  11.714   8.113  1.00 50.45           C  
ATOM     36  C   ALA A   5     -71.848  10.656   8.720  1.00 50.45           C  
ATOM     37  CB  ALA A   5     -73.171  11.345   6.669  1.00 50.45           C  
ATOM     38  O   ALA A   5     -70.645  10.748   8.496  1.00 50.45           O  
ATOM     39  N   GLU A   6     -72.212   9.642   9.497  1.00 49.17           N  
ATOM     40  CA  GLU A   6     -73.446   9.137  10.106  1.00 49.17           C  
ATOM     41  C   GLU A   6     -72.970   8.086  11.144  1.00 49.17           C  
ATOM     42  CB  GLU A   6     -74.323   8.437   9.045  1.00 49.17           C  
ATOM     43  O   GLU A   6     -71.961   7.414  10.922  1.00 49.17           O  
ATOM     44  CG  GLU A   6     -75.536   9.277   8.612  1.00 49.17           C  
ATOM     45  CD  GLU A   6     -76.285   8.702   7.395  1.00 49.17           C  
ATOM     46  OE1 GLU A   6     -77.380   9.234   7.107  1.00 49.17           O  
ATOM     47  OE2 GLU A   6     -75.759   7.766   6.753  1.00 49.17           O  
ATOM     48  N   ARG A   7     -73.672   7.923  12.274  1.00 44.40           N  
ATOM     49  CA  ARG A   7     -73.574   6.731  13.144  1.00 44.40           C  
ATOM     50  C   ARG A   7     -74.809   5.854  12.906  1.00 44.40           C  
ATOM     51  CB  ARG A   7     -73.560   7.098  14.644  1.00 44.40           C  
ATOM     52  O   ARG A   7     -75.910   6.399  12.903  1.00 44.40           O  
ATOM     53  CG  ARG A   7     -72.209   7.501  15.250  1.00 44.40           C  
ATOM     54  CD  ARG A   7     -72.396   7.675  16.770  1.00 44.40           C  
ATOM     55  NE  ARG A   7     -71.152   8.069  17.463  1.00 44.40           N  
ATOM     56  NH1 ARG A   7     -71.999   8.043  19.605  1.00 44.40           N  
ATOM     57  NH2 ARG A   7     -69.857   8.567  19.274  1.00 44.40           N  
ATOM     58  CZ  ARG A   7     -71.011   8.225  18.771  1.00 44.40           C  
ATOM     59  N   PRO A   8     -74.658   4.525  12.847  1.00 53.17           N  
ATOM     60  CA  PRO A   8     -75.723   3.569  13.169  1.00 53.17           C  
ATOM     61  C   PRO A   8     -75.245   2.601  14.282  1.00 53.17           C  
ATOM     62  CB  PRO A   8     -75.969   2.869  11.823  1.00 53.17           C  
ATOM     63  O   PRO A   8     -74.050   2.384  14.428  1.00 53.17           O  
ATOM     64  CG  PRO A   8     -74.665   3.011  11.028  1.00 53.17           C  
ATOM     65  CD  PRO A   8     -73.765   3.910  11.875  1.00 53.17           C  
ATOM     66  N   GLN A   9     -76.039   1.926  15.109  1.00 45.77           N  
ATOM     67  CA  GLN A   9     -77.463   1.897  15.440  1.00 45.77           C  
ATOM     68  C   GLN A   9     -77.537   0.969  16.676  1.00 45.77           C  
ATOM     69  CB  GLN A   9     -78.248   1.285  14.265  1.00 45.77           C  
ATOM     70  O   GLN A   9     -76.894  -0.080  16.679  1.00 45.77           O  
ATOM     71  CG  GLN A   9     -79.708   1.732  14.136  1.00 45.77           C  
ATOM     72  CD  GLN A   9     -80.312   1.313  12.792  1.00 45.77           C  
ATOM     73  NE2 GLN A   9     -81.564   1.625  12.542  1.00 45.77           N  
ATOM     74  OE1 GLN A   9     -79.688   0.713  11.932  1.00 45.77           O  
ATOM     75  N   GLU A  10     -78.264   1.341  17.729  1.00 41.46           N  
ATOM     76  CA  GLU A  10     -78.531   0.465  18.881  1.00 41.46           C  
ATOM     77  C   GLU A  10     -79.523  -0.642  18.483  1.00 41.46           C  
ATOM     78  CB  GLU A  10     -79.105   1.288  20.049  1.00 41.46           C  
ATOM     79  O   GLU A  10     -80.553  -0.367  17.865  1.00 41.46           O  
ATOM     80  CG  GLU A  10     -78.056   2.179  20.736  1.00 41.46           C  
ATOM     81  CD  GLU A  10     -78.660   3.148  21.769  1.00 41.46           C  
ATOM     82  OE1 GLU A  10     -77.912   3.541  22.692  1.00 41.46           O  
ATOM     83  OE2 GLU A  10     -79.831   3.551  21.584  1.00 41.46           O  
ATOM     84  N   TRP A  11     -79.235  -1.894  18.849  1.00 41.76           N  
ATOM     85  CA  TRP A  11     -80.178  -3.011  18.757  1.00 41.76           C  
ATOM     86  C   TRP A  11     -80.691  -3.363  20.153  1.00 41.76           C  
ATOM     87  CB  TRP A  11     -79.542  -4.218  18.048  1.00 41.76           C  
ATOM     88  O   TRP A  11     -80.083  -4.147  20.876  1.00 41.76           O  
ATOM     89  CG  TRP A  11     -79.359  -4.123  16.560  1.00 41.76           C  
ATOM     90  CD1 TRP A  11     -79.780  -3.119  15.755  1.00 41.76           C  
ATOM     91  CD2 TRP A  11     -78.697  -5.082  15.678  1.00 41.76           C  
ATOM     92  CE2 TRP A  11     -78.760  -4.587  14.341  1.00 41.76           C  
ATOM     93  CE3 TRP A  11     -78.037  -6.315  15.876  1.00 41.76           C  
ATOM     94  NE1 TRP A  11     -79.429  -3.388  14.447  1.00 41.76           N  
ATOM     95  CH2 TRP A  11     -77.550  -6.500  13.487  1.00 41.76           C  
ATOM     96  CZ2 TRP A  11     -78.200  -5.276  13.256  1.00 41.76           C  
ATOM     97  CZ3 TRP A  11     -77.469  -7.016  14.794  1.00 41.76           C  
ATOM     98  N   ALA A  12     -81.841  -2.792  20.508  1.00 43.39           N  
ATOM     99  CA  ALA A  12     -82.710  -3.309  21.555  1.00 43.39           C  
ATOM    100  C   ALA A  12     -83.722  -4.279  20.919  1.00 43.39           C  
ATOM    101  CB  ALA A  12     -83.390  -2.127  22.261  1.00 43.39           C  
ATOM    102  O   ALA A  12     -84.471  -3.896  20.021  1.00 43.39           O  
ATOM    103  N   MET A  13     -83.756  -5.532  21.379  1.00 43.54           N  
ATOM    104  CA  MET A  13     -84.868  -6.455  21.130  1.00 43.54           C  
ATOM    105  C   MET A  13     -85.390  -6.979  22.468  1.00 43.54           C  
ATOM    106  CB  MET A  13     -84.487  -7.606  20.174  1.00 43.54           C  
ATOM    107  O   MET A  13     -84.865  -7.942  23.019  1.00 43.54           O  
ATOM    108  CG  MET A  13     -84.636  -7.231  18.691  1.00 43.54           C  
ATOM    109  SD  MET A  13     -85.326  -8.549  17.637  1.00 43.54           S  
ATOM    110  CE  MET A  13     -83.892  -9.640  17.462  1.00 43.54           C  
ATOM    111  N   GLU A  14     -86.452  -6.347  22.967  1.00 43.14           N  
ATOM    112  CA  GLU A  14     -87.402  -6.978  23.882  1.00 43.14           C  
ATOM    113  C   GLU A  14     -88.438  -7.763  23.063  1.00 43.14           C  
ATOM    114  CB  GLU A  14     -88.130  -5.938  24.748  1.00 43.14           C  
ATOM    115  O   GLU A  14     -89.021  -7.253  22.106  1.00 43.14           O  
ATOM    116  CG  GLU A  14     -87.301  -5.412  25.928  1.00 43.14           C  
ATOM    117  CD  GLU A  14     -88.143  -4.533  26.872  1.00 43.14           C  
ATOM    118  OE1 GLU A  14     -87.830  -4.521  28.083  1.00 43.14           O  
ATOM    119  OE2 GLU A  14     -89.109  -3.901  26.385  1.00 43.14           O  
ATOM    120  N   GLY A  15     -88.698  -9.008  23.457  1.00 53.53           N  
ATOM    121  CA  GLY A  15     -89.801  -9.821  22.950  1.00 53.53           C  
ATOM    122  C   GLY A  15     -90.099 -10.963  23.931  1.00 53.53           C  
ATOM    123  O   GLY A  15     -89.199 -11.758  24.201  1.00 53.53           O  
ATOM    124  N   PRO A  16     -91.316 -11.067  24.498  1.00 43.29           N  
ATOM    125  CA  PRO A  16     -91.596 -11.960  25.620  1.00 43.29           C  
ATOM    126  C   PRO A  16     -91.925 -13.383  25.147  1.00 43.29           C  
ATOM    127  CB  PRO A  16     -92.770 -11.305  26.354  1.00 43.29           C  
ATOM    128  O   PRO A  16     -92.660 -13.573  24.176  1.00 43.29           O  
ATOM    129  CG  PRO A  16     -93.555 -10.634  25.226  1.00 43.29           C  
ATOM    130  CD  PRO A  16     -92.477 -10.233  24.220  1.00 43.29           C  
ATOM    131  N   ARG A  17     -91.433 -14.404  25.861  1.00 46.07           N  
ATOM    132  CA  ARG A  17     -91.875 -15.797  25.690  1.00 46.07           C  
ATOM    133  C   ARG A  17     -92.227 -16.422  27.031  1.00 46.07           C  
ATOM    134  CB  ARG A  17     -90.846 -16.636  24.918  1.00 46.07           C  
ATOM    135  O   ARG A  17     -91.357 -16.798  27.810  1.00 46.07           O  
ATOM    136  CG  ARG A  17     -90.951 -16.385  23.407  1.00 46.07           C  
ATOM    137  CD  ARG A  17     -90.066 -17.371  22.640  1.00 46.07           C  
ATOM    138  NE  ARG A  17     -90.222 -17.210  21.182  1.00 46.07           N  
ATOM    139  NH1 ARG A  17     -88.779 -18.878  20.551  1.00 46.07           N  
ATOM    140  NH2 ARG A  17     -89.823 -17.670  18.989  1.00 46.07           N  
ATOM    141  CZ  ARG A  17     -89.612 -17.919  20.251  1.00 46.07           C  
ATOM    142  N   ASP A  18     -93.530 -16.537  27.245  1.00 44.47           N  
ATOM    143  CA  ASP A  18     -94.147 -17.291  28.324  1.00 44.47           C  
ATOM    144  C   ASP A  18     -94.134 -18.802  28.030  1.00 44.47           C  
ATOM    145  CB  ASP A  18     -95.598 -16.795  28.525  1.00 44.47           C  
ATOM    146  O   ASP A  18     -94.436 -19.236  26.919  1.00 44.47           O  
ATOM    147  CG  ASP A  18     -95.860 -16.177  29.900  1.00 44.47           C  
ATOM    148  OD1 ASP A  18     -95.172 -16.591  30.862  1.00 44.47           O  
ATOM    149  OD2 ASP A  18     -96.782 -15.338  29.977  1.00 44.47           O  
ATOM    150  N   GLY A  19     -93.816 -19.571  29.075  1.00 46.04           N  
ATOM    151  CA  GLY A  19     -94.352 -20.896  29.396  1.00 46.04           C  
ATOM    152  C   GLY A  19     -94.200 -22.049  28.399  1.00 46.04           C  
ATOM    153  O   GLY A  19     -94.999 -22.177  27.485  1.00 46.04           O  
ATOM    154  N   LEU A  20     -93.317 -23.007  28.717  1.00 46.29           N  
ATOM    155  CA  LEU A  20     -93.590 -24.456  28.634  1.00 46.29           C  
ATOM    156  C   LEU A  20     -92.500 -25.235  29.401  1.00 46.29           C  
ATOM    157  CB  LEU A  20     -93.728 -24.931  27.167  1.00 46.29           C  
ATOM    158  O   LEU A  20     -91.354 -25.344  28.978  1.00 46.29           O  
ATOM    159  CG  LEU A  20     -95.199 -25.050  26.689  1.00 46.29           C  
ATOM    160  CD1 LEU A  20     -95.289 -24.825  25.181  1.00 46.29           C  
ATOM    161  CD2 LEU A  20     -95.805 -26.410  27.028  1.00 46.29           C  
ATOM    162  N   LYS A  21     -92.876 -25.777  30.566  1.00 43.16           N  
ATOM    163  CA  LYS A  21     -92.097 -26.755  31.342  1.00 43.16           C  
ATOM    164  C   LYS A  21     -92.052 -28.092  30.591  1.00 43.16           C  
ATOM    165  CB  LYS A  21     -92.798 -27.018  32.695  1.00 43.16           C  
ATOM    166  O   LYS A  21     -93.123 -28.654  30.375  1.00 43.16           O  
ATOM    167  CG  LYS A  21     -92.649 -25.934  33.771  1.00 43.16           C  
ATOM    168  CD  LYS A  21     -93.519 -26.283  34.994  1.00 43.16           C  
ATOM    169  CE  LYS A  21     -93.253 -25.307  36.148  1.00 43.16           C  
ATOM    170  NZ  LYS A  21     -94.167 -25.532  37.299  1.00 43.16           N  
ATOM    171  N   LYS A  22     -90.862 -28.665  30.365  1.00 48.88           N  
ATOM    172  CA  LYS A  22     -90.536 -30.048  30.775  1.00 48.88           C  
ATOM    173  C   LYS A  22     -89.097 -30.467  30.447  1.00 48.88           C  
ATOM    174  CB  LYS A  22     -91.490 -31.105  30.171  1.00 48.88           C  
ATOM    175  O   LYS A  22     -88.631 -30.304  29.333  1.00 48.88           O  
ATOM    176  CG  LYS A  22     -92.410 -31.682  31.260  1.00 48.88           C  
ATOM    177  CD  LYS A  22     -93.342 -32.734  30.662  1.00 48.88           C  
ATOM    178  CE  LYS A  22     -94.156 -33.406  31.768  1.00 48.88           C  
ATOM    179  NZ  LYS A  22     -94.839 -34.603  31.232  1.00 48.88           N  
ATOM    180  N   GLU A  23     -88.526 -31.112  31.462  1.00 45.82           N  
ATOM    181  CA  GLU A  23     -87.521 -32.183  31.432  1.00 45.82           C  
ATOM    182  C   GLU A  23     -86.044 -31.843  31.154  1.00 45.82           C  
ATOM    183  CB  GLU A  23     -88.077 -33.433  30.726  1.00 45.82           C  
ATOM    184  O   GLU A  23     -85.621 -31.429  30.083  1.00 45.82           O  
ATOM    185  CG  GLU A  23     -89.033 -34.159  31.701  1.00 45.82           C  
ATOM    186  CD  GLU A  23     -90.052 -35.105  31.052  1.00 45.82           C  
ATOM    187  OE1 GLU A  23     -91.032 -35.444  31.763  1.00 45.82           O  
ATOM    188  OE2 GLU A  23     -89.937 -35.400  29.848  1.00 45.82           O  
ATOM    189  N   ARG A  24     -85.268 -32.076  32.223  1.00 43.38           N  
ATOM    190  CA  ARG A  24     -83.813 -32.043  32.346  1.00 43.38           C  
ATOM    191  C   ARG A  24     -83.169 -33.124  31.478  1.00 43.38           C  
ATOM    192  CB  ARG A  24     -83.449 -32.379  33.809  1.00 43.38           C  
ATOM    193  O   ARG A  24     -83.473 -34.296  31.674  1.00 43.38           O  
ATOM    194  CG  ARG A  24     -83.781 -31.316  34.862  1.00 43.38           C  
ATOM    195  CD  ARG A  24     -83.577 -31.919  36.262  1.00 43.38           C  
ATOM    196  NE  ARG A  24     -83.609 -30.894  37.324  1.00 43.38           N  
ATOM    197  NH1 ARG A  24     -83.091 -32.283  39.083  1.00 43.38           N  
ATOM    198  NH2 ARG A  24     -83.265 -30.085  39.426  1.00 43.38           N  
ATOM    199  CZ  ARG A  24     -83.328 -31.092  38.602  1.00 43.38           C  
ATOM    200  N   LEU A  25     -82.180 -32.733  30.683  1.00 46.19           N  
ATOM    201  CA  LEU A  25     -81.030 -33.554  30.307  1.00 46.19           C  
ATOM    202  C   LEU A  25     -79.795 -32.649  30.425  1.00 46.19           C  
ATOM    203  CB  LEU A  25     -81.231 -34.161  28.904  1.00 46.19           C  
ATOM    204  O   LEU A  25     -79.727 -31.594  29.800  1.00 46.19           O  
ATOM    205  CG  LEU A  25     -81.905 -35.550  28.950  1.00 46.19           C  
ATOM    206  CD1 LEU A  25     -82.630 -35.850  27.641  1.00 46.19           C  
ATOM    207  CD2 LEU A  25     -80.882 -36.659  29.208  1.00 46.19           C  
ATOM    208  N   LEU A  26     -78.913 -33.029  31.347  1.00 46.16           N  
ATOM    209  CA  LEU A  26     -77.608 -32.432  31.618  1.00 46.16           C  
ATOM    210  C   LEU A  26     -76.665 -32.777  30.460  1.00 46.16           C  
ATOM    211  CB  LEU A  26     -77.066 -33.090  32.909  1.00 46.16           C  
ATOM    212  O   LEU A  26     -76.624 -33.946  30.093  1.00 46.16           O  
ATOM    213  CG  LEU A  26     -77.811 -32.722  34.206  1.00 46.16           C  
ATOM    214  CD1 LEU A  26     -77.780 -33.875  35.213  1.00 46.16           C  
ATOM    215  CD2 LEU A  26     -77.180 -31.495  34.863  1.00 46.16           C  
ATOM    216  N   ASP A  27     -75.912 -31.807  29.941  1.00 49.05           N  
ATOM    217  CA  ASP A  27     -74.554 -32.080  29.453  1.00 49.05           C  
ATOM    218  C   ASP A  27     -73.730 -30.782  29.372  1.00 49.05           C  
ATOM    219  CB  ASP A  27     -74.534 -32.870  28.121  1.00 49.05           C  
ATOM    220  O   ASP A  27     -73.996 -29.882  28.570  1.00 49.05           O  
ATOM    221  CG  ASP A  27     -73.682 -34.155  28.171  1.00 49.05           C  
ATOM    222  OD1 ASP A  27     -73.023 -34.414  29.201  1.00 49.05           O  
ATOM    223  OD2 ASP A  27     -73.715 -34.890  27.156  1.00 49.05           O  
ATOM    224  N   ASP A  28     -72.808 -30.677  30.327  1.00 49.46           N  
ATOM    225  CA  ASP A  28     -71.508 -30.005  30.333  1.00 49.46           C  
ATOM    226  C   ASP A  28     -71.299 -28.821  29.377  1.00 49.46           C  
ATOM    227  CB  ASP A  28     -70.428 -31.096  30.202  1.00 49.46           C  
ATOM    228  O   ASP A  28     -70.672 -28.912  28.321  1.00 49.46           O  
ATOM    229  CG  ASP A  28     -70.411 -32.065  31.399  1.00 49.46           C  
ATOM    230  OD1 ASP A  28     -71.094 -31.765  32.411  1.00 49.46           O  
ATOM    231  OD2 ASP A  28     -69.679 -33.074  31.323  1.00 49.46           O  
ATOM    232  N   ARG A  29     -71.726 -27.635  29.825  1.00 57.30           N  
ATOM    233  CA  ARG A  29     -71.106 -26.378  29.391  1.00 57.30           C  
ATOM    234  C   ARG A  29     -70.050 -25.993  30.412  1.00 57.30           C  
ATOM    235  CB  ARG A  29     -72.146 -25.273  29.193  1.00 57.30           C  
ATOM    236  O   ARG A  29     -70.382 -25.724  31.561  1.00 57.30           O  
ATOM    237  CG  ARG A  29     -72.886 -25.477  27.868  1.00 57.30           C  
ATOM    238  CD  ARG A  29     -73.854 -24.319  27.628  1.00 57.30           C  
ATOM    239  NE  ARG A  29     -74.471 -24.416  26.293  1.00 57.30           N  
ATOM    240  NH1 ARG A  29     -75.843 -22.591  26.489  1.00 57.30           N  
ATOM    241  NH2 ARG A  29     -75.811 -23.754  24.580  1.00 57.30           N  
ATOM    242  CZ  ARG A  29     -75.371 -23.590  25.796  1.00 57.30           C  
ATOM    243  N   HIS A  30     -68.797 -25.976  29.969  1.00 56.34           N  
ATOM    244  CA  HIS A  30     -67.679 -25.414  30.713  1.00 56.34           C  
ATOM    245  C   HIS A  30     -68.023 -23.985  31.150  1.00 56.34           C  
ATOM    246  CB  HIS A  30     -66.421 -25.451  29.832  1.00 56.34           C  
ATOM    247  O   HIS A  30     -68.097 -23.075  30.325  1.00 56.34           O  
ATOM    248  CG  HIS A  30     -65.956 -26.851  29.517  1.00 56.34           C  
ATOM    249  CD2 HIS A  30     -66.064 -27.512  28.323  1.00 56.34           C  
ATOM    250  ND1 HIS A  30     -65.348 -27.712  30.402  1.00 56.34           N  
ATOM    251  CE1 HIS A  30     -65.103 -28.865  29.757  1.00 56.34           C  
ATOM    252  NE2 HIS A  30     -65.509 -28.785  28.482  1.00 56.34           N  
ATOM    253  N   ASP A  31     -68.275 -23.822  32.445  1.00 57.76           N  
ATOM    254  CA  ASP A  31     -68.319 -22.534  33.119  1.00 57.76           C  
ATOM    255  C   ASP A  31     -66.918 -21.919  33.015  1.00 57.76           C  
ATOM    256  CB  ASP A  31     -68.770 -22.774  34.571  1.00 57.76           C  
ATOM    257  O   ASP A  31     -65.953 -22.444  33.572  1.00 57.76           O  
ATOM    258  CG  ASP A  31     -68.903 -21.497  35.405  1.00 57.76           C  
ATOM    259  OD1 ASP A  31     -68.590 -20.407  34.868  1.00 57.76           O  
ATOM    260  OD2 ASP A  31     -69.310 -21.638  36.577  1.00 57.76           O  
ATOM    261  N   SER A  32     -66.783 -20.848  32.231  1.00 64.60           N  
ATOM    262  CA  SER A  32     -65.515 -20.142  32.044  1.00 64.60           C  
ATOM    263  C   SER A  32     -65.097 -19.334  33.278  1.00 64.60           C  
ATOM    264  CB  SER A  32     -65.556 -19.291  30.766  1.00 64.60           C  
ATOM    265  O   SER A  32     -64.130 -18.584  33.194  1.00 64.60           O  
ATOM    266  OG  SER A  32     -66.662 -18.408  30.750  1.00 64.60           O  
ATOM    267  N   GLY A  33     -65.814 -19.439  34.406  1.00 62.61           N  
ATOM    268  CA  GLY A  33     -65.467 -18.813  35.684  1.00 62.61           C  
ATOM    269  C   GLY A  33     -65.566 -17.287  35.692  1.00 62.61           C  
ATOM    270  O   GLY A  33     -65.321 -16.666  36.720  1.00 62.61           O  
ATOM    271  N   LEU A  34     -65.942 -16.678  34.565  1.00 57.54           N  
ATOM    272  CA  LEU A  34     -66.073 -15.229  34.420  1.00 57.54           C  
ATOM    273  C   LEU A  34     -67.427 -14.708  34.925  1.00 57.54           C  
ATOM    274  CB  LEU A  34     -65.807 -14.830  32.954  1.00 57.54           C  
ATOM    275  O   LEU A  34     -67.521 -13.536  35.261  1.00 57.54           O  
ATOM    276  CG  LEU A  34     -64.362 -15.066  32.470  1.00 57.54           C  
ATOM    277  CD1 LEU A  34     -64.255 -14.738  30.979  1.00 57.54           C  
ATOM    278  CD2 LEU A  34     -63.338 -14.213  33.222  1.00 57.54           C  
ATOM    279  N   ASP A  35     -68.449 -15.565  35.031  1.00 60.26           N  
ATOM    280  CA  ASP A  35     -69.816 -15.159  35.415  1.00 60.26           C  
ATOM    281  C   ASP A  35     -70.057 -15.187  36.942  1.00 60.26           C  
ATOM    282  CB  ASP A  35     -70.820 -16.040  34.640  1.00 60.26           C  
ATOM    283  O   ASP A  35     -71.113 -14.795  37.429  1.00 60.26           O  
ATOM    284  CG  ASP A  35     -72.131 -15.339  34.245  1.00 60.26           C  
ATOM    285  OD1 ASP A  35     -72.118 -14.103  34.062  1.00 60.26           O  
ATOM    286  OD2 ASP A  35     -73.120 -16.072  34.004  1.00 60.26           O  
ATOM    287  N   SER A  36     -69.073 -15.656  37.723  1.00 65.90           N  
ATOM    288  CA  SER A  36     -69.108 -15.648  39.199  1.00 65.90           C  
ATOM    289  C   SER A  36     -68.288 -14.519  39.828  1.00 65.90           C  
ATOM    290  CB  SER A  36     -68.650 -16.997  39.761  1.00 65.90           C  
ATOM    291  O   SER A  36     -68.234 -14.421  41.055  1.00 65.90           O  
ATOM    292  OG  SER A  36     -69.627 -17.989  39.514  1.00 65.90           O  
ATOM    293  N   MET A  37     -67.645 -13.680  39.015  1.00 67.38           N  
ATOM    294  CA  MET A  37     -66.882 -12.543  39.512  1.00 67.38           C  
ATOM    295  C   MET A  37     -67.854 -11.420  39.855  1.00 67.38           C  
ATOM    296  CB  MET A  37     -65.824 -12.143  38.477  1.00 67.38           C  
ATOM    297  O   MET A  37     -68.643 -10.993  39.013  1.00 67.38           O  
ATOM    298  CG  MET A  37     -64.701 -11.329  39.119  1.00 67.38           C  
ATOM    299  SD  MET A  37     -63.156 -11.406  38.178  1.00 67.38           S  
ATOM    300  CE  MET A  37     -62.006 -10.890  39.479  1.00 67.38           C  
ATOM    301  N   LYS A  38     -67.843 -10.966  41.109  1.00 79.25           N  
ATOM    302  CA  LYS A  38     -68.688  -9.833  41.509  1.00 79.25           C  
ATOM    303  C   LYS A  38     -68.231  -8.585  40.755  1.00 79.25           C  
ATOM    304  CB  LYS A  38     -68.616  -9.629  43.024  1.00 79.25           C  
ATOM    305  O   LYS A  38     -67.031  -8.423  40.542  1.00 79.25           O  
ATOM    306  CG  LYS A  38     -69.256 -10.797  43.785  1.00 79.25           C  
ATOM    307  CD  LYS A  38     -69.050 -10.576  45.280  1.00 79.25           C  
ATOM    308  CE  LYS A  38     -69.641 -11.737  46.071  1.00 79.25           C  
ATOM    309  NZ  LYS A  38     -69.239 -11.602  47.487  1.00 79.25           N  
ATOM    310  N   ASP A  39     -69.154  -7.681  40.428  1.00 79.50           N  
ATOM    311  CA  ASP A  39     -68.831  -6.416  39.743  1.00 79.50           C  
ATOM    312  C   ASP A  39     -67.669  -5.664  40.429  1.00 79.50           C  
ATOM    313  CB  ASP A  39     -70.084  -5.520  39.690  1.00 79.50           C  
ATOM    314  O   ASP A  39     -66.772  -5.153  39.766  1.00 79.50           O  
ATOM    315  CG  ASP A  39     -71.223  -6.064  38.815  1.00 79.50           C  
ATOM    316  OD1 ASP A  39     -70.934  -6.838  37.879  1.00 79.50           O  
ATOM    317  OD2 ASP A  39     -72.390  -5.716  39.111  1.00 79.50           O  
ATOM    318  N   GLU A  40     -67.617  -5.704  41.766  1.00 82.72           N  
ATOM    319  CA  GLU A  40     -66.533  -5.132  42.581  1.00 82.72           C  
ATOM    320  C   GLU A  40     -65.158  -5.781  42.322  1.00 82.72           C  
ATOM    321  CB  GLU A  40     -66.881  -5.310  44.073  1.00 82.72           C  
ATOM    322  O   GLU A  40     -64.133  -5.100  42.295  1.00 82.72           O  
ATOM    323  CG  GLU A  40     -68.143  -4.551  44.523  1.00 82.72           C  
ATOM    324  CD  GLU A  40     -68.519  -4.791  46.000  1.00 82.72           C  
ATOM    325  OE1 GLU A  40     -69.450  -4.104  46.483  1.00 82.72           O  
ATOM    326  OE2 GLU A  40     -67.930  -5.688  46.651  1.00 82.72           O  
ATOM    327  N   GLU A  41     -65.114  -7.101  42.125  1.00 81.57           N  
ATOM    328  CA  GLU A  41     -63.879  -7.841  41.845  1.00 81.57           C  
ATOM    329  C   GLU A  41     -63.397  -7.573  40.412  1.00 81.57           C  
ATOM    330  CB  GLU A  41     -64.102  -9.348  42.070  1.00 81.57           C  
ATOM    331  O   GLU A  41     -62.194  -7.437  40.178  1.00 81.57           O  
ATOM    332  CG  GLU A  41     -64.377  -9.734  43.534  1.00 81.57           C  
ATOM    333  CD  GLU A  41     -64.772 -11.212  43.720  1.00 81.57           C  
ATOM    334  OE1 GLU A  41     -64.815 -11.656  44.895  1.00 81.57           O  
ATOM    335  OE2 GLU A  41     -65.126 -11.875  42.718  1.00 81.57           O  
ATOM    336  N   TYR A  42     -64.327  -7.436  39.460  1.00 83.14           N  
ATOM    337  CA  TYR A  42     -64.012  -7.043  38.086  1.00 83.14           C  
ATOM    338  C   TYR A  42     -63.429  -5.624  38.030  1.00 83.14           C  
ATOM    339  CB  TYR A  42     -65.269  -7.167  37.216  1.00 83.14           C  
ATOM    340  O   TYR A  42     -62.386  -5.407  37.411  1.00 83.14           O  
ATOM    341  CG  TYR A  42     -65.025  -6.820  35.759  1.00 83.14           C  
ATOM    342  CD1 TYR A  42     -65.255  -5.510  35.295  1.00 83.14           C  
ATOM    343  CD2 TYR A  42     -64.546  -7.806  34.875  1.00 83.14           C  
ATOM    344  CE1 TYR A  42     -65.009  -5.183  33.948  1.00 83.14           C  
ATOM    345  CE2 TYR A  42     -64.298  -7.484  33.527  1.00 83.14           C  
ATOM    346  OH  TYR A  42     -64.295  -5.859  31.761  1.00 83.14           O  
ATOM    347  CZ  TYR A  42     -64.530  -6.173  33.063  1.00 83.14           C  
ATOM    348  N   GLU A  43     -64.047  -4.663  38.724  1.00 86.14           N  
ATOM    349  CA  GLU A  43     -63.533  -3.293  38.820  1.00 86.14           C  
ATOM    350  C   GLU A  43     -62.139  -3.243  39.461  1.00 86.14           C  
ATOM    351  CB  GLU A  43     -64.508  -2.408  39.612  1.00 86.14           C  
ATOM    352  O   GLU A  43     -61.263  -2.521  38.975  1.00 86.14           O  
ATOM    353  CG  GLU A  43     -65.747  -2.016  38.791  1.00 86.14           C  
ATOM    354  CD  GLU A  43     -66.677  -1.030  39.523  1.00 86.14           C  
ATOM    355  OE1 GLU A  43     -67.634  -0.555  38.867  1.00 86.14           O  
ATOM    356  OE2 GLU A  43     -66.397  -0.679  40.694  1.00 86.14           O  
ATOM    357  N   GLN A  44     -61.898  -4.048  40.500  1.00 87.67           N  
ATOM    358  CA  GLN A  44     -60.589  -4.151  41.145  1.00 87.67           C  
ATOM    359  C   GLN A  44     -59.524  -4.731  40.199  1.00 87.67           C  
ATOM    360  CB  GLN A  44     -60.742  -4.961  42.443  1.00 87.67           C  
ATOM    361  O   GLN A  44     -58.432  -4.174  40.106  1.00 87.67           O  
ATOM    362  CG  GLN A  44     -59.443  -5.099  43.249  1.00 87.67           C  
ATOM    363  CD  GLN A  44     -58.807  -3.769  43.649  1.00 87.67           C  
ATOM    364  NE2 GLN A  44     -57.499  -3.680  43.558  1.00 87.67           N  
ATOM    365  OE1 GLN A  44     -59.449  -2.809  44.061  1.00 87.67           O  
ATOM    366  N   MET A  45     -59.839  -5.784  39.437  1.00 84.59           N  
ATOM    367  CA  MET A  45     -58.913  -6.354  38.448  1.00 84.59           C  
ATOM    368  C   MET A  45     -58.584  -5.358  37.329  1.00 84.59           C  
ATOM    369  CB  MET A  45     -59.530  -7.617  37.837  1.00 84.59           C  
ATOM    370  O   MET A  45     -57.426  -5.216  36.942  1.00 84.59           O  
ATOM    371  CG  MET A  45     -58.532  -8.384  36.954  1.00 84.59           C  
ATOM    372  SD  MET A  45     -59.279  -9.393  35.644  1.00 84.59           S  
ATOM    373  CE  MET A  45     -60.522 -10.291  36.592  1.00 84.59           C  
ATOM    374  N   VAL A  46     -59.586  -4.639  36.810  1.00 85.10           N  
ATOM    375  CA  VAL A  46     -59.372  -3.603  35.787  1.00 85.10           C  
ATOM    376  C   VAL A  46     -58.473  -2.495  36.329  1.00 85.10           C  
ATOM    377  CB  VAL A  46     -60.716  -3.037  35.289  1.00 85.10           C  
ATOM    378  O   VAL A  46     -57.589  -2.022  35.614  1.00 85.10           O  
ATOM    379  CG1 VAL A  46     -60.542  -1.806  34.385  1.00 85.10           C  
ATOM    380  CG2 VAL A  46     -61.468  -4.091  34.466  1.00 85.10           C  
ATOM    381  N   LYS A  47     -58.652  -2.109  37.595  1.00 87.01           N  
ATOM    382  CA  LYS A  47     -57.798  -1.127  38.262  1.00 87.01           C  
ATOM    383  C   LYS A  47     -56.360  -1.630  38.414  1.00 87.01           C  
ATOM    384  CB  LYS A  47     -58.444  -0.766  39.599  1.00 87.01           C  
ATOM    385  O   LYS A  47     -55.438  -0.897  38.075  1.00 87.01           O  
ATOM    386  CG  LYS A  47     -57.775   0.458  40.218  1.00 87.01           C  
ATOM    387  CD  LYS A  47     -58.441   0.748  41.558  1.00 87.01           C  
ATOM    388  CE  LYS A  47     -57.714   1.913  42.217  1.00 87.01           C  
ATOM    389  NZ  LYS A  47     -58.210   2.085  43.597  1.00 87.01           N  
ATOM    390  N   GLU A  48     -56.159  -2.880  38.823  1.00 86.55           N  
ATOM    391  CA  GLU A  48     -54.828  -3.499  38.907  1.00 86.55           C  
ATOM    392  C   GLU A  48     -54.146  -3.575  37.537  1.00 86.55           C  
ATOM    393  CB  GLU A  48     -54.932  -4.902  39.521  1.00 86.55           C  
ATOM    394  O   GLU A  48     -52.989  -3.190  37.403  1.00 86.55           O  
ATOM    395  CG  GLU A  48     -55.160  -4.813  41.034  1.00 86.55           C  
ATOM    396  CD  GLU A  48     -55.429  -6.166  41.702  1.00 86.55           C  
ATOM    397  OE1 GLU A  48     -55.961  -6.112  42.839  1.00 86.55           O  
ATOM    398  OE2 GLU A  48     -55.101  -7.219  41.109  1.00 86.55           O  
ATOM    399  N   LEU A  49     -54.866  -3.981  36.488  1.00 82.94           N  
ATOM    400  CA  LEU A  49     -54.340  -4.012  35.120  1.00 82.94           C  
ATOM    401  C   LEU A  49     -53.980  -2.611  34.600  1.00 82.94           C  
ATOM    402  CB  LEU A  49     -55.367  -4.686  34.195  1.00 82.94           C  
ATOM    403  O   LEU A  49     -53.012  -2.470  33.856  1.00 82.94           O  
ATOM    404  CG  LEU A  49     -55.504  -6.209  34.383  1.00 82.94           C  
ATOM    405  CD1 LEU A  49     -56.713  -6.707  33.591  1.00 82.94           C  
ATOM    406  CD2 LEU A  49     -54.275  -6.968  33.875  1.00 82.94           C  
ATOM    407  N   GLN A  50     -54.723  -1.572  34.996  1.00 79.71           N  
ATOM    408  CA  GLN A  50     -54.388  -0.176  34.686  1.00 79.71           C  
ATOM    409  C   GLN A  50     -53.185   0.339  35.492  1.00 79.71           C  
ATOM    410  CB  GLN A  50     -55.612   0.717  34.936  1.00 79.71           C  
ATOM    411  O   GLN A  50     -52.460   1.216  35.014  1.00 79.71           O  
ATOM    412  CG  GLN A  50     -56.689   0.555  33.854  1.00 79.71           C  
ATOM    413  CD  GLN A  50     -57.956   1.351  34.153  1.00 79.71           C  
ATOM    414  NE2 GLN A  50     -58.956   1.262  33.304  1.00 79.71           N  
ATOM    415  OE1 GLN A  50     -58.083   2.092  35.113  1.00 79.71           O  
ATOM    416  N   GLU A  51     -52.961  -0.199  36.694  1.00 78.63           N  
ATOM    417  CA  GLU A  51     -51.791   0.081  37.533  1.00 78.63           C  
ATOM    418  C   GLU A  51     -50.533  -0.669  37.062  1.00 78.63           C  
ATOM    419  CB  GLU A  51     -52.110  -0.213  39.012  1.00 78.63           C  
ATOM    420  O   GLU A  51     -49.422  -0.195  37.314  1.00 78.63           O  
ATOM    421  CG  GLU A  51     -53.032   0.856  39.634  1.00 78.63           C  
ATOM    422  CD  GLU A  51     -53.414   0.592  41.105  1.00 78.63           C  
ATOM    423  OE1 GLU A  51     -54.340   1.289  41.602  1.00 78.63           O  
ATOM    424  OE2 GLU A  51     -52.756  -0.246  41.760  1.00 78.63           O  
ATOM    425  N   ILE A  52     -50.672  -1.764  36.298  1.00 74.59           N  
ATOM    426  CA  ILE A  52     -49.562  -2.415  35.583  1.00 74.59           C  
ATOM    427  C   ILE A  52     -49.129  -1.524  34.409  1.00 74.59           C  
ATOM    428  CB  ILE A  52     -49.872  -3.882  35.184  1.00 74.59           C  
ATOM    429  O   ILE A  52     -49.389  -1.768  33.231  1.00 74.59           O  
ATOM    430  CG1 ILE A  52     -50.156  -4.744  36.437  1.00 74.59           C  
ATOM    431  CG2 ILE A  52     -48.677  -4.520  34.438  1.00 74.59           C  
ATOM    432  CD1 ILE A  52     -50.762  -6.115  36.118  1.00 74.59           C  
ATOM    433  N   ARG A  53     -48.401  -0.459  34.740  1.00 63.15           N  
ATOM    434  CA  ARG A  53     -47.500   0.206  33.805  1.00 63.15           C  
ATOM    435  C   ARG A  53     -46.212  -0.596  33.760  1.00 63.15           C  
ATOM    436  CB  ARG A  53     -47.260   1.662  34.214  1.00 63.15           C  
ATOM    437  O   ARG A  53     -45.350  -0.458  34.623  1.00 63.15           O  
ATOM    438  CG  ARG A  53     -48.459   2.533  33.833  1.00 63.15           C  
ATOM    439  CD  ARG A  53     -48.152   3.990  34.172  1.00 63.15           C  
ATOM    440  NE  ARG A  53     -49.278   4.862  33.799  1.00 63.15           N  
ATOM    441  NH1 ARG A  53     -48.097   6.827  33.762  1.00 63.15           N  
ATOM    442  NH2 ARG A  53     -50.283   6.830  33.274  1.00 63.15           N  
ATOM    443  CZ  ARG A  53     -49.213   6.166  33.613  1.00 63.15           C  
ATOM    444  N   LEU A  54     -46.081  -1.423  32.729  1.00 64.90           N  
ATOM    445  CA  LEU A  54     -44.770  -1.861  32.265  1.00 64.90           C  
ATOM    446  C   LEU A  54     -44.064  -0.617  31.719  1.00 64.90           C  
ATOM    447  CB  LEU A  54     -44.931  -2.958  31.195  1.00 64.90           C  
ATOM    448  O   LEU A  54     -44.206  -0.277  30.546  1.00 64.90           O  
ATOM    449  CG  LEU A  54     -45.420  -4.309  31.747  1.00 64.90           C  
ATOM    450  CD1 LEU A  54     -45.940  -5.177  30.602  1.00 64.90           C  
ATOM    451  CD2 LEU A  54     -44.300  -5.072  32.458  1.00 64.90           C  
ATOM    452  N   GLU A  55     -43.358   0.112  32.580  1.00 58.88           N  
ATOM    453  CA  GLU A  55     -42.357   1.043  32.076  1.00 58.88           C  
ATOM    454  C   GLU A  55     -41.330   0.202  31.313  1.00 58.88           C  
ATOM    455  CB  GLU A  55     -41.705   1.881  33.185  1.00 58.88           C  
ATOM    456  O   GLU A  55     -40.857  -0.799  31.865  1.00 58.88           O  
ATOM    457  CG  GLU A  55     -42.739   2.788  33.879  1.00 58.88           C  
ATOM    458  CD  GLU A  55     -42.185   4.147  34.341  1.00 58.88           C  
ATOM    459  OE1 GLU A  55     -43.025   5.066  34.500  1.00 58.88           O  
ATOM    460  OE2 GLU A  55     -40.953   4.276  34.518  1.00 58.88           O  
ATOM    461  N   PRO A  56     -41.012   0.524  30.045  1.00 56.59           N  
ATOM    462  CA  PRO A  56     -39.923  -0.142  29.357  1.00 56.59           C  
ATOM    463  C   PRO A  56     -38.687   0.050  30.226  1.00 56.59           C  
ATOM    464  CB  PRO A  56     -39.796   0.528  27.979  1.00 56.59           C  
ATOM    465  O   PRO A  56     -38.197   1.169  30.367  1.00 56.59           O  
ATOM    466  CG  PRO A  56     -41.125   1.260  27.801  1.00 56.59           C  
ATOM    467  CD  PRO A  56     -41.560   1.588  29.226  1.00 56.59           C  
ATOM    468  N   GLN A  57     -38.224  -1.019  30.870  1.00 51.21           N  
ATOM    469  CA  GLN A  57     -36.964  -0.978  31.582  1.00 51.21           C  
ATOM    470  C   GLN A  57     -35.913  -0.704  30.508  1.00 51.21           C  
ATOM    471  CB  GLN A  57     -36.752  -2.297  32.344  1.00 51.21           C  
ATOM    472  O   GLN A  57     -35.612  -1.583  29.701  1.00 51.21           O  
ATOM    473  CG  GLN A  57     -35.556  -2.222  33.304  1.00 51.21           C  
ATOM    474  CD  GLN A  57     -35.333  -3.511  34.093  1.00 51.21           C  
ATOM    475  NE2 GLN A  57     -34.477  -3.489  35.091  1.00 51.21           N  
ATOM    476  OE1 GLN A  57     -35.897  -4.562  33.842  1.00 51.21           O  
ATOM    477  N   GLU A  58     -35.422   0.535  30.429  1.00 52.09           N  
ATOM    478  CA  GLU A  58     -34.296   0.861  29.567  1.00 52.09           C  
ATOM    479  C   GLU A  58     -33.129  -0.005  30.041  1.00 52.09           C  
ATOM    480  CB  GLU A  58     -33.945   2.362  29.601  1.00 52.09           C  
ATOM    481  O   GLU A  58     -32.517   0.252  31.080  1.00 52.09           O  
ATOM    482  CG  GLU A  58     -34.977   3.257  28.889  1.00 52.09           C  
ATOM    483  CD  GLU A  58     -34.465   4.693  28.649  1.00 52.09           C  
ATOM    484  OE1 GLU A  58     -34.988   5.352  27.719  1.00 52.09           O  
ATOM    485  OE2 GLU A  58     -33.499   5.117  29.326  1.00 52.09           O  
ATOM    486  N   VAL A  59     -32.864  -1.093  29.313  1.00 51.99           N  
ATOM    487  CA  VAL A  59     -31.674  -1.909  29.533  1.00 51.99           C  
ATOM    488  C   VAL A  59     -30.498  -0.942  29.407  1.00 51.99           C  
ATOM    489  CB  VAL A  59     -31.547  -3.063  28.517  1.00 51.99           C  
ATOM    490  O   VAL A  59     -30.444  -0.204  28.416  1.00 51.99           O  
ATOM    491  CG1 VAL A  59     -30.487  -4.070  28.984  1.00 51.99           C  
ATOM    492  CG2 VAL A  59     -32.868  -3.823  28.331  1.00 51.99           C  
ATOM    493  N   PRO A  60     -29.586  -0.866  30.393  1.00 52.30           N  
ATOM    494  CA  PRO A  60     -28.455   0.043  30.299  1.00 52.30           C  
ATOM    495  C   PRO A  60     -27.751  -0.214  28.962  1.00 52.30           C  
ATOM    496  CB  PRO A  60     -27.587  -0.237  31.533  1.00 52.30           C  
ATOM    497  O   PRO A  60     -27.304  -1.336  28.710  1.00 52.30           O  
ATOM    498  CG  PRO A  60     -28.051  -1.608  32.030  1.00 52.30           C  
ATOM    499  CD  PRO A  60     -29.510  -1.677  31.595  1.00 52.30           C  
ATOM    500  N   ARG A  61     -27.689   0.822  28.106  1.00 55.26           N  
ATOM    501  CA  ARG A  61     -27.263   0.797  26.684  1.00 55.26           C  
ATOM    502  C   ARG A  61     -25.853   0.226  26.416  1.00 55.26           C  
ATOM    503  CB  ARG A  61     -27.381   2.217  26.079  1.00 55.26           C  
ATOM    504  O   ARG A  61     -25.367   0.289  25.293  1.00 55.26           O  
ATOM    505  CG  ARG A  61     -28.816   2.698  25.813  1.00 55.26           C  
ATOM    506  CD  ARG A  61     -28.773   4.031  25.047  1.00 55.26           C  
ATOM    507  NE  ARG A  61     -30.119   4.611  24.870  1.00 55.26           N  
ATOM    508  NH1 ARG A  61     -29.735   5.745  22.906  1.00 55.26           N  
ATOM    509  NH2 ARG A  61     -31.735   5.880  23.904  1.00 55.26           N  
ATOM    510  CZ  ARG A  61     -30.521   5.406  23.894  1.00 55.26           C  
ATOM    511  N   GLY A  62     -25.175  -0.310  27.428  1.00 55.26           N  
ATOM    512  CA  GLY A  62     -23.809  -0.825  27.367  1.00 55.26           C  
ATOM    513  C   GLY A  62     -23.650  -2.336  27.561  1.00 55.26           C  
ATOM    514  O   GLY A  62     -22.516  -2.782  27.669  1.00 55.26           O  
ATOM    515  N   SER A  63     -24.723  -3.136  27.637  1.00 61.13           N  
ATOM    516  CA  SER A  63     -24.607  -4.585  27.922  1.00 61.13           C  
ATOM    517  C   SER A  63     -25.448  -5.481  27.015  1.00 61.13           C  
ATOM    518  CB  SER A  63     -24.840  -4.874  29.409  1.00 61.13           C  
ATOM    519  O   SER A  63     -25.988  -6.498  27.442  1.00 61.13           O  
ATOM    520  OG  SER A  63     -26.154  -4.535  29.809  1.00 61.13           O  
ATOM    521  N   GLU A  64     -25.581  -5.113  25.746  1.00 75.06           N  
ATOM    522  CA  GLU A  64     -26.243  -5.992  24.789  1.00 75.06           C  
ATOM    523  C   GLU A  64     -25.342  -7.207  24.493  1.00 75.06           C  
ATOM    524  CB  GLU A  64     -26.595  -5.231  23.519  1.00 75.06           C  
ATOM    525  O   GLU A  64     -24.207  -7.027  24.043  1.00 75.06           O  
ATOM    526  CG  GLU A  64     -27.624  -4.126  23.789  1.00 75.06           C  
ATOM    527  CD  GLU A  64     -27.930  -3.314  22.530  1.00 75.06           C  
ATOM    528  OE1 GLU A  64     -29.129  -3.092  22.264  1.00 75.06           O  
ATOM    529  OE2 GLU A  64     -26.953  -2.889  21.875  1.00 75.06           O  
ATOM    530  N   PRO A  65     -25.807  -8.449  24.730  1.00 82.96           N  
ATOM    531  CA  PRO A  65     -24.961  -9.643  24.653  1.00 82.96           C  
ATOM    532  C   PRO A  65     -24.387  -9.871  23.250  1.00 82.96           C  
ATOM    533  CB  PRO A  65     -25.860 -10.802  25.102  1.00 82.96           C  
ATOM    534  O   PRO A  65     -23.278 -10.381  23.105  1.00 82.96           O  
ATOM    535  CG  PRO A  65     -27.281 -10.296  24.851  1.00 82.96           C  
ATOM    536  CD  PRO A  65     -27.161  -8.802  25.124  1.00 82.96           C  
ATOM    537  N   TRP A  66     -25.103  -9.432  22.211  1.00 87.22           N  
ATOM    538  CA  TRP A  66     -24.667  -9.565  20.823  1.00 87.22           C  
ATOM    539  C   TRP A  66     -23.427  -8.723  20.492  1.00 87.22           C  
ATOM    540  CB  TRP A  66     -25.843  -9.236  19.895  1.00 87.22           C  
ATOM    541  O   TRP A  66     -22.710  -9.063  19.555  1.00 87.22           O  
ATOM    542  CG  TRP A  66     -26.379  -7.839  19.982  1.00 87.22           C  
ATOM    543  CD1 TRP A  66     -27.509  -7.453  20.622  1.00 87.22           C  
ATOM    544  CD2 TRP A  66     -25.852  -6.634  19.343  1.00 87.22           C  
ATOM    545  CE2 TRP A  66     -26.715  -5.546  19.662  1.00 87.22           C  
ATOM    546  CE3 TRP A  66     -24.757  -6.356  18.496  1.00 87.22           C  
ATOM    547  NE1 TRP A  66     -27.710  -6.098  20.430  1.00 87.22           N  
ATOM    548  CH2 TRP A  66     -25.422  -4.013  18.336  1.00 87.22           C  
ATOM    549  CZ2 TRP A  66     -26.509  -4.253  19.180  1.00 87.22           C  
ATOM    550  CZ3 TRP A  66     -24.552  -5.058  17.991  1.00 87.22           C  
ATOM    551  N   LYS A  67     -23.116  -7.673  21.270  1.00 87.64           N  
ATOM    552  CA  LYS A  67     -21.906  -6.863  21.057  1.00 87.64           C  
ATOM    553  C   LYS A  67     -20.614  -7.593  21.429  1.00 87.64           C  
ATOM    554  CB  LYS A  67     -21.986  -5.540  21.831  1.00 87.64           C  
ATOM    555  O   LYS A  67     -19.549  -7.211  20.960  1.00 87.64           O  
ATOM    556  CG  LYS A  67     -23.006  -4.561  21.240  1.00 87.64           C  
ATOM    557  CD  LYS A  67     -22.861  -3.202  21.935  1.00 87.64           C  
ATOM    558  CE  LYS A  67     -23.759  -2.155  21.277  1.00 87.64           C  
ATOM    559  NZ  LYS A  67     -23.363  -0.784  21.693  1.00 87.64           N  
ATOM    560  N   GLN A  68     -20.700  -8.609  22.288  1.00 86.15           N  
ATOM    561  CA  GLN A  68     -19.541  -9.357  22.792  1.00 86.15           C  
ATOM    562  C   GLN A  68     -19.340 -10.693  22.071  1.00 86.15           C  
ATOM    563  CB  GLN A  68     -19.703  -9.580  24.303  1.00 86.15           C  
ATOM    564  O   GLN A  68     -18.305 -11.333  22.243  1.00 86.15           O  
ATOM    565  CG  GLN A  68     -19.745  -8.259  25.087  1.00 86.15           C  
ATOM    566  CD  GLN A  68     -19.949  -8.456  26.585  1.00 86.15           C  
ATOM    567  NE2 GLN A  68     -20.247  -7.400  27.310  1.00 86.15           N  
ATOM    568  OE1 GLN A  68     -19.853  -9.534  27.146  1.00 86.15           O  
ATOM    569  N   GLN A  69     -20.321 -11.128  21.278  1.00 89.91           N  
ATOM    570  CA  GLN A  69     -20.240 -12.386  20.551  1.00 89.91           C  
ATOM    571  C   GLN A  69     -19.346 -12.227  19.320  1.00 89.91           C  
ATOM    572  CB  GLN A  69     -21.652 -12.865  20.184  1.00 89.91           C  
ATOM    573  O   GLN A  69     -19.599 -11.374  18.468  1.00 89.91           O  
ATOM    574  CG  GLN A  69     -21.652 -14.292  19.612  1.00 89.91           C  
ATOM    575  CD  GLN A  69     -21.195 -15.336  20.628  1.00 89.91           C  
ATOM    576  NE2 GLN A  69     -20.269 -16.201  20.278  1.00 89.91           N  
ATOM    577  OE1 GLN A  69     -21.652 -15.383  21.758  1.00 89.91           O  
ATOM    578  N   LEU A  70     -18.339 -13.093  19.224  1.00 93.98           N  
ATOM    579  CA  LEU A  70     -17.439 -13.204  18.079  1.00 93.98           C  
ATOM    580  C   LEU A  70     -17.529 -14.613  17.478  1.00 93.98           C  
ATOM    581  CB  LEU A  70     -16.000 -12.857  18.505  1.00 93.98           C  
ATOM    582  O   LEU A  70     -17.879 -15.568  18.184  1.00 93.98           O  
ATOM    583  CG  LEU A  70     -15.818 -11.463  19.139  1.00 93.98           C  
ATOM    584  CD1 LEU A  70     -14.359 -11.279  19.552  1.00 93.98           C  
ATOM    585  CD2 LEU A  70     -16.200 -10.331  18.186  1.00 93.98           C  
ATOM    586  N   THR A  71     -17.236 -14.739  16.185  1.00 95.41           N  
ATOM    587  CA  THR A  71     -17.048 -16.033  15.507  1.00 95.41           C  
ATOM    588  C   THR A  71     -15.640 -16.591  15.720  1.00 95.41           C  
ATOM    589  CB  THR A  71     -17.330 -15.933  14.002  1.00 95.41           C  
ATOM    590  O   THR A  71     -14.797 -15.962  16.359  1.00 95.41           O  
ATOM    591  CG2 THR A  71     -18.714 -15.359  13.744  1.00 95.41           C  
ATOM    592  OG1 THR A  71     -16.348 -15.137  13.385  1.00 95.41           O  
ATOM    593  N   GLU A  72     -15.373 -17.780  15.171  1.00 95.68           N  
ATOM    594  CA  GLU A  72     -14.029 -18.375  15.146  1.00 95.68           C  
ATOM    595  C   GLU A  72     -13.009 -17.532  14.361  1.00 95.68           C  
ATOM    596  CB  GLU A  72     -14.119 -19.818  14.620  1.00 95.68           C  
ATOM    597  O   GLU A  72     -11.845 -17.451  14.755  1.00 95.68           O  
ATOM    598  CG  GLU A  72     -14.641 -19.973  13.175  1.00 95.68           C  
ATOM    599  CD  GLU A  72     -14.850 -21.447  12.770  1.00 95.68           C  
ATOM    600  OE1 GLU A  72     -15.423 -21.688  11.684  1.00 95.68           O  
ATOM    601  OE2 GLU A  72     -14.511 -22.346  13.578  1.00 95.68           O  
ATOM    602  N   ASP A  73     -13.467 -16.815  13.334  1.00 94.95           N  
ATOM    603  CA  ASP A  73     -12.663 -15.881  12.537  1.00 94.95           C  
ATOM    604  C   ASP A  73     -12.517 -14.496  13.197  1.00 94.95           C  
ATOM    605  CB  ASP A  73     -13.267 -15.780  11.132  1.00 94.95           C  
ATOM    606  O   ASP A  73     -11.889 -13.588  12.648  1.00 94.95           O  
ATOM    607  CG  ASP A  73     -13.248 -17.127  10.408  1.00 94.95           C  
ATOM    608  OD1 ASP A  73     -12.157 -17.743  10.373  1.00 94.95           O  
ATOM    609  OD2 ASP A  73     -14.323 -17.530   9.915  1.00 94.95           O  
ATOM    610  N   GLY A  74     -13.073 -14.321  14.400  1.00 96.31           N  
ATOM    611  CA  GLY A  74     -13.077 -13.048  15.112  1.00 96.31           C  
ATOM    612  C   GLY A  74     -14.082 -12.042  14.548  1.00 96.31           C  
ATOM    613  O   GLY A  74     -13.990 -10.861  14.861  1.00 96.31           O  
ATOM    614  N   ASP A  75     -15.046 -12.460  13.728  1.00 97.49           N  
ATOM    615  CA  ASP A  75     -16.072 -11.559  13.207  1.00 97.49           C  
ATOM    616  C   ASP A  75     -17.074 -11.195  14.303  1.00 97.49           C  
ATOM    617  CB  ASP A  75     -16.792 -12.170  12.001  1.00 97.49           C  
ATOM    618  O   ASP A  75     -17.657 -12.061  14.960  1.00 97.49           O  
ATOM    619  CG  ASP A  75     -15.863 -12.337  10.807  1.00 97.49           C  
ATOM    620  OD1 ASP A  75     -15.270 -11.317  10.377  1.00 97.49           O  
ATOM    621  OD2 ASP A  75     -15.793 -13.483  10.327  1.00 97.49           O  
ATOM    622  N   SER A  76     -17.311  -9.896  14.484  1.00 96.44           N  
ATOM    623  CA  SER A  76     -18.421  -9.417  15.314  1.00 96.44           C  
ATOM    624  C   SER A  76     -19.764  -9.574  14.597  1.00 96.44           C  
ATOM    625  CB  SER A  76     -18.185  -7.975  15.786  1.00 96.44           C  
ATOM    626  O   SER A  76     -19.827  -9.797  13.386  1.00 96.44           O  
ATOM    627  OG  SER A  76     -18.512  -7.015  14.791  1.00 96.44           O  
ATOM    628  N   PHE A  77     -20.868  -9.369  15.320  1.00 96.23           N  
ATOM    629  CA  PHE A  77     -22.208  -9.374  14.723  1.00 96.23           C  
ATOM    630  C   PHE A  77     -22.331  -8.448  13.499  1.00 96.23           C  
ATOM    631  CB  PHE A  77     -23.225  -8.963  15.794  1.00 96.23           C  
ATOM    632  O   PHE A  77     -22.974  -8.800  12.513  1.00 96.23           O  
ATOM    633  CG  PHE A  77     -24.659  -9.112  15.331  1.00 96.23           C  
ATOM    634  CD1 PHE A  77     -25.418  -7.992  14.938  1.00 96.23           C  
ATOM    635  CD2 PHE A  77     -25.227 -10.397  15.271  1.00 96.23           C  
ATOM    636  CE1 PHE A  77     -26.746  -8.168  14.503  1.00 96.23           C  
ATOM    637  CE2 PHE A  77     -26.550 -10.567  14.830  1.00 96.23           C  
ATOM    638  CZ  PHE A  77     -27.310  -9.451  14.452  1.00 96.23           C  
ATOM    639  N   LEU A  78     -21.676  -7.282  13.537  1.00 96.82           N  
ATOM    640  CA  LEU A  78     -21.696  -6.327  12.431  1.00 96.82           C  
ATOM    641  C   LEU A  78     -20.894  -6.817  11.217  1.00 96.82           C  
ATOM    642  CB  LEU A  78     -21.207  -4.970  12.957  1.00 96.82           C  
ATOM    643  O   LEU A  78     -21.331  -6.601  10.091  1.00 96.82           O  
ATOM    644  CG  LEU A  78     -21.205  -3.829  11.925  1.00 96.82           C  
ATOM    645  CD1 LEU A  78     -22.581  -3.569  11.312  1.00 96.82           C  
ATOM    646  CD2 LEU A  78     -20.748  -2.541  12.611  1.00 96.82           C  
ATOM    647  N   HIS A  79     -19.772  -7.513  11.425  1.00 98.16           N  
ATOM    648  CA  HIS A  79     -19.032  -8.147  10.329  1.00 98.16           C  
ATOM    649  C   HIS A  79     -19.920  -9.176   9.624  1.00 98.16           C  
ATOM    650  CB  HIS A  79     -17.761  -8.825  10.856  1.00 98.16           C  
ATOM    651  O   HIS A  79     -20.097  -9.110   8.410  1.00 98.16           O  
ATOM    652  CG  HIS A  79     -16.717  -7.885  11.385  1.00 98.16           C  
ATOM    653  CD2 HIS A  79     -15.596  -7.438  10.739  1.00 98.16           C  
ATOM    654  ND1 HIS A  79     -16.683  -7.355  12.652  1.00 98.16           N  
ATOM    655  CE1 HIS A  79     -15.590  -6.588  12.754  1.00 98.16           C  
ATOM    656  NE2 HIS A  79     -14.920  -6.583  11.601  1.00 98.16           N  
ATOM    657  N   LEU A  80     -20.562 -10.064  10.390  1.00 97.09           N  
ATOM    658  CA  LEU A  80     -21.454 -11.083   9.839  1.00 97.09           C  
ATOM    659  C   LEU A  80     -22.641 -10.490   9.083  1.00 97.09           C  
ATOM    660  CB  LEU A  80     -21.969 -11.987  10.965  1.00 97.09           C  
ATOM    661  O   LEU A  80     -22.946 -10.964   7.991  1.00 97.09           O  
ATOM    662  CG  LEU A  80     -20.919 -12.917  11.589  1.00 97.09           C  
ATOM    663  CD1 LEU A  80     -21.622 -13.703  12.701  1.00 97.09           C  
ATOM    664  CD2 LEU A  80     -20.336 -13.879  10.550  1.00 97.09           C  
ATOM    665  N   ALA A  81     -23.288  -9.460   9.634  1.00 97.17           N  
ATOM    666  CA  ALA A  81     -24.419  -8.804   8.984  1.00 97.17           C  
ATOM    667  C   ALA A  81     -24.031  -8.208   7.616  1.00 97.17           C  
ATOM    668  CB  ALA A  81     -24.981  -7.749   9.946  1.00 97.17           C  
ATOM    669  O   ALA A  81     -24.816  -8.284   6.672  1.00 97.17           O  
ATOM    670  N   ILE A  82     -22.801  -7.694   7.489  1.00 98.13           N  
ATOM    671  CA  ILE A  82     -22.253  -7.179   6.227  1.00 98.13           C  
ATOM    672  C   ILE A  82     -21.900  -8.318   5.266  1.00 98.13           C  
ATOM    673  CB  ILE A  82     -21.044  -6.260   6.507  1.00 98.13           C  
ATOM    674  O   ILE A  82     -22.272  -8.245   4.098  1.00 98.13           O  
ATOM    675  CG1 ILE A  82     -21.531  -4.996   7.244  1.00 98.13           C  
ATOM    676  CG2 ILE A  82     -20.323  -5.851   5.208  1.00 98.13           C  
ATOM    677  CD1 ILE A  82     -20.410  -4.106   7.780  1.00 98.13           C  
ATOM    678  N   ILE A  83     -21.221  -9.371   5.740  1.00 97.63           N  
ATOM    679  CA  ILE A  83     -20.815 -10.536   4.926  1.00 97.63           C  
ATOM    680  C   ILE A  83     -22.027 -11.231   4.306  1.00 97.63           C  
ATOM    681  CB  ILE A  83     -19.998 -11.540   5.780  1.00 97.63           C  
ATOM    682  O   ILE A  83     -21.970 -11.652   3.156  1.00 97.63           O  
ATOM    683  CG1 ILE A  83     -18.626 -10.933   6.125  1.00 97.63           C  
ATOM    684  CG2 ILE A  83     -19.788 -12.891   5.067  1.00 97.63           C  
ATOM    685  CD1 ILE A  83     -17.890 -11.647   7.269  1.00 97.63           C  
ATOM    686  N   HIS A  84     -23.121 -11.339   5.059  1.00 97.33           N  
ATOM    687  CA  HIS A  84     -24.360 -11.966   4.596  1.00 97.33           C  
ATOM    688  C   HIS A  84     -25.270 -10.999   3.821  1.00 97.33           C  
ATOM    689  CB  HIS A  84     -25.076 -12.623   5.786  1.00 97.33           C  
ATOM    690  O   HIS A  84     -26.382 -11.377   3.467  1.00 97.33           O  
ATOM    691  CG  HIS A  84     -24.301 -13.772   6.383  1.00 97.33           C  
ATOM    692  CD2 HIS A  84     -24.535 -15.106   6.197  1.00 97.33           C  
ATOM    693  ND1 HIS A  84     -23.198 -13.668   7.196  1.00 97.33           N  
ATOM    694  CE1 HIS A  84     -22.767 -14.907   7.482  1.00 97.33           C  
ATOM    695  NE2 HIS A  84     -23.564 -15.822   6.908  1.00 97.33           N  
ATOM    696  N   GLU A  85     -24.816  -9.766   3.564  1.00 96.61           N  
ATOM    697  CA  GLU A  85     -25.544  -8.736   2.808  1.00 96.61           C  
ATOM    698  C   GLU A  85     -26.935  -8.402   3.392  1.00 96.61           C  
ATOM    699  CB  GLU A  85     -25.557  -9.064   1.304  1.00 96.61           C  
ATOM    700  O   GLU A  85     -27.854  -7.957   2.698  1.00 96.61           O  
ATOM    701  CG  GLU A  85     -24.145  -9.203   0.702  1.00 96.61           C  
ATOM    702  CD  GLU A  85     -24.175  -9.510  -0.805  1.00 96.61           C  
ATOM    703  OE1 GLU A  85     -23.287 -10.263  -1.268  1.00 96.61           O  
ATOM    704  OE2 GLU A  85     -25.074  -8.985  -1.506  1.00 96.61           O  
ATOM    705  N   GLU A  86     -27.095  -8.550   4.711  1.00 96.51           N  
ATOM    706  CA  GLU A  86     -28.330  -8.237   5.429  1.00 96.51           C  
ATOM    707  C   GLU A  86     -28.437  -6.723   5.654  1.00 96.51           C  
ATOM    708  CB  GLU A  86     -28.422  -9.044   6.734  1.00 96.51           C  
ATOM    709  O   GLU A  86     -28.250  -6.201   6.758  1.00 96.51           O  
ATOM    710  CG  GLU A  86     -28.725 -10.533   6.502  1.00 96.51           C  
ATOM    711  CD  GLU A  86     -30.093 -10.773   5.836  1.00 96.51           C  
ATOM    712  OE1 GLU A  86     -30.246 -11.809   5.154  1.00 96.51           O  
ATOM    713  OE2 GLU A  86     -31.005  -9.932   6.043  1.00 96.51           O  
ATOM    714  N   LYS A  87     -28.727  -5.981   4.579  1.00 96.31           N  
ATOM    715  CA  LYS A  87     -28.692  -4.510   4.555  1.00 96.31           C  
ATOM    716  C   LYS A  87     -29.586  -3.868   5.615  1.00 96.31           C  
ATOM    717  CB  LYS A  87     -29.032  -4.030   3.134  1.00 96.31           C  
ATOM    718  O   LYS A  87     -29.146  -2.962   6.317  1.00 96.31           O  
ATOM    719  CG  LYS A  87     -28.950  -2.501   2.982  1.00 96.31           C  
ATOM    720  CD  LYS A  87     -29.024  -2.103   1.501  1.00 96.31           C  
ATOM    721  CE  LYS A  87     -28.940  -0.580   1.326  1.00 96.31           C  
ATOM    722  NZ  LYS A  87     -28.657  -0.205  -0.085  1.00 96.31           N  
ATOM    723  N   ALA A  88     -30.834  -4.317   5.754  1.00 97.30           N  
ATOM    724  CA  ALA A  88     -31.772  -3.729   6.717  1.00 97.30           C  
ATOM    725  C   ALA A  88     -31.307  -3.933   8.168  1.00 97.30           C  
ATOM    726  CB  ALA A  88     -33.165  -4.324   6.482  1.00 97.30           C  
ATOM    727  O   ALA A  88     -31.327  -2.991   8.962  1.00 97.30           O  
ATOM    728  N   LEU A  89     -30.841  -5.145   8.485  1.00 96.68           N  
ATOM    729  CA  LEU A  89     -30.283  -5.478   9.791  1.00 96.68           C  
ATOM    730  C   LEU A  89     -29.017  -4.665  10.063  1.00 96.68           C  
ATOM    731  CB  LEU A  89     -29.992  -6.986   9.821  1.00 96.68           C  
ATOM    732  O   LEU A  89     -28.910  -4.032  11.106  1.00 96.68           O  
ATOM    733  CG  LEU A  89     -29.340  -7.489  11.119  1.00 96.68           C  
ATOM    734  CD1 LEU A  89     -30.256  -7.299  12.330  1.00 96.68           C  
ATOM    735  CD2 LEU A  89     -29.012  -8.972  10.963  1.00 96.68           C  
ATOM    736  N   THR A  90     -28.094  -4.625   9.104  1.00 97.65           N  
ATOM    737  CA  THR A  90     -26.842  -3.873   9.214  1.00 97.65           C  
ATOM    738  C   THR A  90     -27.099  -2.396   9.498  1.00 97.65           C  
ATOM    739  CB  THR A  90     -26.010  -4.020   7.936  1.00 97.65           C  
ATOM    740  O   THR A  90     -26.507  -1.833  10.416  1.00 97.65           O  
ATOM    741  CG2 THR A  90     -24.710  -3.231   8.045  1.00 97.65           C  
ATOM    742  OG1 THR A  90     -25.673  -5.369   7.745  1.00 97.65           O  
ATOM    743  N   MET A  91     -28.025  -1.767   8.771  1.00 97.66           N  
ATOM    744  CA  MET A  91     -28.373  -0.359   8.985  1.00 97.66           C  
ATOM    745  C   MET A  91     -28.966  -0.108  10.376  1.00 97.66           C  
ATOM    746  CB  MET A  91     -29.355   0.101   7.899  1.00 97.66           C  
ATOM    747  O   MET A  91     -28.648   0.904  11.002  1.00 97.66           O  
ATOM    748  CG  MET A  91     -28.693   0.190   6.517  1.00 97.66           C  
ATOM    749  SD  MET A  91     -27.360   1.404   6.352  1.00 97.66           S  
ATOM    750  CE  MET A  91     -28.300   2.950   6.397  1.00 97.66           C  
ATOM    751  N   GLU A  92     -29.791  -1.025  10.885  1.00 96.18           N  
ATOM    752  CA  GLU A  92     -30.326  -0.926  12.245  1.00 96.18           C  
ATOM    753  C   GLU A  92     -29.226  -1.099  13.301  1.00 96.18           C  
ATOM    754  CB  GLU A  92     -31.477  -1.929  12.424  1.00 96.18           C  
ATOM    755  O   GLU A  92     -29.160  -0.309  14.242  1.00 96.18           O  
ATOM    756  CG  GLU A  92     -32.088  -1.948  13.836  1.00 96.18           C  
ATOM    757  CD  GLU A  92     -32.577  -0.583  14.357  1.00 96.18           C  
ATOM    758  OE1 GLU A  92     -32.684  -0.423  15.597  1.00 96.18           O  
ATOM    759  OE2 GLU A  92     -32.843   0.357  13.574  1.00 96.18           O  
ATOM    760  N   VAL A  93     -28.308  -2.053  13.114  1.00 95.75           N  
ATOM    761  CA  VAL A  93     -27.145  -2.229  13.997  1.00 95.75           C  
ATOM    762  C   VAL A  93     -26.305  -0.955  14.019  1.00 95.75           C  
ATOM    763  CB  VAL A  93     -26.290  -3.439  13.577  1.00 95.75           C  
ATOM    764  O   VAL A  93     -26.045  -0.431  15.099  1.00 95.75           O  
ATOM    765  CG1 VAL A  93     -25.009  -3.571  14.415  1.00 95.75           C  
ATOM    766  CG2 VAL A  93     -27.059  -4.748  13.752  1.00 95.75           C  
ATOM    767  N   ILE A  94     -25.951  -0.395  12.855  1.00 96.61           N  
ATOM    768  CA  ILE A  94     -25.186   0.862  12.738  1.00 96.61           C  
ATOM    769  C   ILE A  94     -25.903   2.009  13.462  1.00 96.61           C  
ATOM    770  CB  ILE A  94     -24.923   1.205  11.252  1.00 96.61           C  
ATOM    771  O   ILE A  94     -25.267   2.801  14.161  1.00 96.61           O  
ATOM    772  CG1 ILE A  94     -23.959   0.171  10.631  1.00 96.61           C  
ATOM    773  CG2 ILE A  94     -24.313   2.615  11.106  1.00 96.61           C  
ATOM    774  CD1 ILE A  94     -23.852   0.269   9.104  1.00 96.61           C  
ATOM    775  N   ARG A  95     -27.234   2.094  13.344  1.00 95.72           N  
ATOM    776  CA  ARG A  95     -28.043   3.095  14.051  1.00 95.72           C  
ATOM    777  C   ARG A  95     -27.952   2.932  15.572  1.00 95.72           C  
ATOM    778  CB  ARG A  95     -29.497   2.984  13.567  1.00 95.72           C  
ATOM    779  O   ARG A  95     -27.885   3.940  16.277  1.00 95.72           O  
ATOM    780  CG  ARG A  95     -30.365   4.164  14.025  1.00 95.72           C  
ATOM    781  CD  ARG A  95     -31.861   3.832  13.915  1.00 95.72           C  
ATOM    782  NE  ARG A  95     -32.284   2.808  14.888  1.00 95.72           N  
ATOM    783  NH1 ARG A  95     -32.193   4.058  16.813  1.00 95.72           N  
ATOM    784  NH2 ARG A  95     -32.783   1.919  16.916  1.00 95.72           N  
ATOM    785  CZ  ARG A  95     -32.420   2.930  16.194  1.00 95.72           C  
ATOM    786  N   GLN A  96     -27.958   1.699  16.076  1.00 94.22           N  
ATOM    787  CA  GLN A  96     -27.862   1.389  17.506  1.00 94.22           C  
ATOM    788  C   GLN A  96     -26.463   1.658  18.076  1.00 94.22           C  
ATOM    789  CB  GLN A  96     -28.260  -0.075  17.745  1.00 94.22           C  
ATOM    790  O   GLN A  96     -26.350   2.163  19.193  1.00 94.22           O  
ATOM    791  CG  GLN A  96     -29.761  -0.318  17.527  1.00 94.22           C  
ATOM    792  CD  GLN A  96     -30.143  -1.792  17.629  1.00 94.22           C  
ATOM    793  NE2 GLN A  96     -31.401  -2.118  17.450  1.00 94.22           N  
ATOM    794  OE1 GLN A  96     -29.339  -2.676  17.859  1.00 94.22           O  
ATOM    795  N   VAL A  97     -25.403   1.384  17.309  1.00 93.61           N  
ATOM    796  CA  VAL A  97     -23.999   1.569  17.730  1.00 93.61           C  
ATOM    797  C   VAL A  97     -23.392   2.902  17.291  1.00 93.61           C  
ATOM    798  CB  VAL A  97     -23.105   0.380  17.328  1.00 93.61           C  
ATOM    799  O   VAL A  97     -22.176   3.074  17.318  1.00 93.61           O  
ATOM    800  CG1 VAL A  97     -23.712  -0.934  17.816  1.00 93.61           C  
ATOM    801  CG2 VAL A  97     -22.857   0.309  15.818  1.00 93.61           C  
ATOM    802  N   LYS A  98     -24.209   3.871  16.871  1.00 92.37           N  
ATOM    803  CA  LYS A  98     -23.705   5.161  16.391  1.00 92.37           C  
ATOM    804  C   LYS A  98     -22.866   5.863  17.470  1.00 92.37           C  
ATOM    805  CB  LYS A  98     -24.877   6.017  15.898  1.00 92.37           C  
ATOM    806  O   LYS A  98     -23.374   6.163  18.549  1.00 92.37           O  
ATOM    807  CG  LYS A  98     -24.341   7.279  15.217  1.00 92.37           C  
ATOM    808  CD  LYS A  98     -25.443   8.084  14.527  1.00 92.37           C  
ATOM    809  CE  LYS A  98     -24.767   9.236  13.777  1.00 92.37           C  
ATOM    810  NZ  LYS A  98     -25.718   9.992  12.931  1.00 92.37           N  
ATOM    811  N   GLY A  99     -21.603   6.161  17.155  1.00 89.69           N  
ATOM    812  CA  GLY A  99     -20.631   6.756  18.082  1.00 89.69           C  
ATOM    813  C   GLY A  99     -19.894   5.762  18.992  1.00 89.69           C  
ATOM    814  O   GLY A  99     -18.968   6.164  19.694  1.00 89.69           O  
ATOM    815  N   ASP A 100     -20.249   4.475  18.968  1.00 94.22           N  
ATOM    816  CA  ASP A 100     -19.518   3.399  19.645  1.00 94.22           C  
ATOM    817  C   ASP A 100     -18.334   2.961  18.770  1.00 94.22           C  
ATOM    818  CB  ASP A 100     -20.487   2.254  19.982  1.00 94.22           C  
ATOM    819  O   ASP A 100     -18.385   1.967  18.041  1.00 94.22           O  
ATOM    820  CG  ASP A 100     -19.893   1.145  20.855  1.00 94.22           C  
ATOM    821  OD1 ASP A 100     -18.671   1.191  21.134  1.00 94.22           O  
ATOM    822  OD2 ASP A 100     -20.711   0.274  21.260  1.00 94.22           O  
ATOM    823  N   LEU A 101     -17.268   3.766  18.794  1.00 94.49           N  
ATOM    824  CA  LEU A 101     -16.102   3.557  17.933  1.00 94.49           C  
ATOM    825  C   LEU A 101     -15.409   2.223  18.205  1.00 94.49           C  
ATOM    826  CB  LEU A 101     -15.094   4.709  18.089  1.00 94.49           C  
ATOM    827  O   LEU A 101     -14.898   1.620  17.272  1.00 94.49           O  
ATOM    828  CG  LEU A 101     -15.641   6.111  17.773  1.00 94.49           C  
ATOM    829  CD1 LEU A 101     -14.479   7.104  17.717  1.00 94.49           C  
ATOM    830  CD2 LEU A 101     -16.393   6.150  16.447  1.00 94.49           C  
ATOM    831  N   ALA A 102     -15.422   1.739  19.450  1.00 94.76           N  
ATOM    832  CA  ALA A 102     -14.829   0.450  19.796  1.00 94.76           C  
ATOM    833  C   ALA A 102     -15.506  -0.700  19.038  1.00 94.76           C  
ATOM    834  CB  ALA A 102     -14.932   0.258  21.313  1.00 94.76           C  
ATOM    835  O   ALA A 102     -14.828  -1.614  18.576  1.00 94.76           O  
ATOM    836  N   PHE A 103     -16.829  -0.630  18.867  1.00 95.58           N  
ATOM    837  CA  PHE A 103     -17.582  -1.634  18.126  1.00 95.58           C  
ATOM    838  C   PHE A 103     -17.497  -1.439  16.604  1.00 95.58           C  
ATOM    839  CB  PHE A 103     -19.026  -1.624  18.632  1.00 95.58           C  
ATOM    840  O   PHE A 103     -17.320  -2.408  15.868  1.00 95.58           O  
ATOM    841  CG  PHE A 103     -19.813  -2.808  18.126  1.00 95.58           C  
ATOM    842  CD1 PHE A 103     -20.626  -2.676  16.990  1.00 95.58           C  
ATOM    843  CD2 PHE A 103     -19.674  -4.062  18.747  1.00 95.58           C  
ATOM    844  CE1 PHE A 103     -21.339  -3.781  16.501  1.00 95.58           C  
ATOM    845  CE2 PHE A 103     -20.342  -5.181  18.222  1.00 95.58           C  
ATOM    846  CZ  PHE A 103     -21.182  -5.040  17.106  1.00 95.58           C  
ATOM    847  N   LEU A 104     -17.583  -0.193  16.123  1.00 96.59           N  
ATOM    848  CA  LEU A 104     -17.499   0.132  14.690  1.00 96.59           C  
ATOM    849  C   LEU A 104     -16.112  -0.128  14.086  1.00 96.59           C  
ATOM    850  CB  LEU A 104     -17.870   1.610  14.481  1.00 96.59           C  
ATOM    851  O   LEU A 104     -16.019  -0.436  12.902  1.00 96.59           O  
ATOM    852  CG  LEU A 104     -19.361   1.938  14.659  1.00 96.59           C  
ATOM    853  CD1 LEU A 104     -19.558   3.450  14.551  1.00 96.59           C  
ATOM    854  CD2 LEU A 104     -20.216   1.267  13.580  1.00 96.59           C  
ATOM    855  N   ASN A 105     -15.056   0.000  14.890  1.00 97.26           N  
ATOM    856  CA  ASN A 105     -13.663  -0.179  14.478  1.00 97.26           C  
ATOM    857  C   ASN A 105     -13.077  -1.523  14.917  1.00 97.26           C  
ATOM    858  CB  ASN A 105     -12.831   0.988  15.025  1.00 97.26           C  
ATOM    859  O   ASN A 105     -11.874  -1.735  14.770  1.00 97.26           O  
ATOM    860  CG  ASN A 105     -13.214   2.327  14.430  1.00 97.26           C  
ATOM    861  ND2 ASN A 105     -12.860   3.410  15.078  1.00 97.26           N  
ATOM    862  OD1 ASN A 105     -13.814   2.434  13.373  1.00 97.26           O  
ATOM    863  N   PHE A 106     -13.898  -2.415  15.476  1.00 97.46           N  
ATOM    864  CA  PHE A 106     -13.445  -3.745  15.854  1.00 97.46           C  
ATOM    865  C   PHE A 106     -12.886  -4.470  14.626  1.00 97.46           C  
ATOM    866  CB  PHE A 106     -14.592  -4.525  16.501  1.00 97.46           C  
ATOM    867  O   PHE A 106     -13.473  -4.388  13.549  1.00 97.46           O  
ATOM    868  CG  PHE A 106     -14.123  -5.829  17.105  1.00 97.46           C  
ATOM    869  CD1 PHE A 106     -14.270  -7.035  16.399  1.00 97.46           C  
ATOM    870  CD2 PHE A 106     -13.463  -5.821  18.349  1.00 97.46           C  
ATOM    871  CE1 PHE A 106     -13.753  -8.221  16.938  1.00 97.46           C  
ATOM    872  CE2 PHE A 106     -12.947  -7.015  18.884  1.00 97.46           C  
ATOM    873  CZ  PHE A 106     -13.088  -8.215  18.171  1.00 97.46           C  
ATOM    874  N   GLN A 107     -11.756  -5.152  14.789  1.00 98.19           N  
ATOM    875  CA  GLN A 107     -11.064  -5.853  13.715  1.00 98.19           C  
ATOM    876  C   GLN A 107     -11.136  -7.365  13.943  1.00 98.19           C  
ATOM    877  CB  GLN A 107      -9.614  -5.354  13.630  1.00 98.19           C  
ATOM    878  O   GLN A 107     -10.844  -7.828  15.045  1.00 98.19           O  
ATOM    879  CG  GLN A 107      -9.498  -3.973  12.974  1.00 98.19           C  
ATOM    880  CD  GLN A 107      -8.059  -3.474  12.876  1.00 98.19           C  
ATOM    881  NE2 GLN A 107      -7.508  -3.355  11.694  1.00 98.19           N  
ATOM    882  OE1 GLN A 107      -7.402  -3.172  13.858  1.00 98.19           O  
ATOM    883  N   ASN A 108     -11.503  -8.123  12.908  1.00 97.73           N  
ATOM    884  CA  ASN A 108     -11.478  -9.589  12.938  1.00 97.73           C  
ATOM    885  C   ASN A 108     -10.038 -10.149  12.851  1.00 97.73           C  
ATOM    886  CB  ASN A 108     -12.438 -10.118  11.851  1.00 97.73           C  
ATOM    887  O   ASN A 108      -9.060  -9.394  12.850  1.00 97.73           O  
ATOM    888  CG  ASN A 108     -11.960  -9.952  10.418  1.00 97.73           C  
ATOM    889  ND2 ASN A 108     -12.803 -10.274   9.469  1.00 97.73           N  
ATOM    890  OD1 ASN A 108     -10.832  -9.560  10.136  1.00 97.73           O  
ATOM    891  N   ASN A 109      -9.872 -11.473  12.738  1.00 97.91           N  
ATOM    892  CA  ASN A 109      -8.545 -12.109  12.682  1.00 97.91           C  
ATOM    893  C   ASN A 109      -7.718 -11.712  11.440  1.00 97.91           C  
ATOM    894  CB  ASN A 109      -8.706 -13.639  12.758  1.00 97.91           C  
ATOM    895  O   ASN A 109      -6.493 -11.817  11.462  1.00 97.91           O  
ATOM    896  CG  ASN A 109      -9.216 -14.151  14.097  1.00 97.91           C  
ATOM    897  ND2 ASN A 109      -9.621 -15.400  14.141  1.00 97.91           N  
ATOM    898  OD1 ASN A 109      -9.222 -13.467  15.108  1.00 97.91           O  
ATOM    899  N   LEU A 110      -8.358 -11.215  10.374  1.00 97.83           N  
ATOM    900  CA  LEU A 110      -7.702 -10.644   9.187  1.00 97.83           C  
ATOM    901  C   LEU A 110      -7.440  -9.135   9.323  1.00 97.83           C  
ATOM    902  CB  LEU A 110      -8.535 -10.965   7.931  1.00 97.83           C  
ATOM    903  O   LEU A 110      -7.127  -8.461   8.339  1.00 97.83           O  
ATOM    904  CG  LEU A 110      -8.647 -12.459   7.594  1.00 97.83           C  
ATOM    905  CD1 LEU A 110      -9.523 -12.620   6.352  1.00 97.83           C  
ATOM    906  CD2 LEU A 110      -7.281 -13.088   7.298  1.00 97.83           C  
ATOM    907  N   GLN A 111      -7.588  -8.591  10.530  1.00 98.11           N  
ATOM    908  CA  GLN A 111      -7.546  -7.162  10.825  1.00 98.11           C  
ATOM    909  C   GLN A 111      -8.561  -6.336  10.013  1.00 98.11           C  
ATOM    910  CB  GLN A 111      -6.113  -6.617  10.754  1.00 98.11           C  
ATOM    911  O   GLN A 111      -8.403  -5.132   9.825  1.00 98.11           O  
ATOM    912  CG  GLN A 111      -5.183  -7.227  11.807  1.00 98.11           C  
ATOM    913  CD  GLN A 111      -3.769  -6.663  11.718  1.00 98.11           C  
ATOM    914  NE2 GLN A 111      -2.914  -6.981  12.664  1.00 98.11           N  
ATOM    915  OE1 GLN A 111      -3.381  -5.951  10.810  1.00 98.11           O  
ATOM    916  N   GLN A 112      -9.626  -6.947   9.502  1.00 98.49           N  
ATOM    917  CA  GLN A 112     -10.636  -6.227   8.736  1.00 98.49           C  
ATOM    918  C   GLN A 112     -11.647  -5.614   9.691  1.00 98.49           C  
ATOM    919  CB  GLN A 112     -11.310  -7.160   7.731  1.00 98.49           C  
ATOM    920  O   GLN A 112     -12.109  -6.279  10.608  1.00 98.49           O  
ATOM    921  CG  GLN A 112     -10.307  -7.638   6.672  1.00 98.49           C  
ATOM    922  CD  GLN A 112     -10.891  -8.705   5.764  1.00 98.49           C  
ATOM    923  NE2 GLN A 112     -10.412  -8.812   4.545  1.00 98.49           N  
ATOM    924  OE1 GLN A 112     -11.768  -9.470   6.119  1.00 98.49           O  
ATOM    925  N   THR A 113     -11.987  -4.350   9.458  1.00 98.38           N  
ATOM    926  CA  THR A 113     -13.112  -3.679  10.124  1.00 98.38           C  
ATOM    927  C   THR A 113     -14.405  -3.894   9.327  1.00 98.38           C  
ATOM    928  CB  THR A 113     -12.855  -2.172  10.320  1.00 98.38           C  
ATOM    929  O   THR A 113     -14.339  -4.225   8.135  1.00 98.38           O  
ATOM    930  CG2 THR A 113     -11.525  -1.848  10.987  1.00 98.38           C  
ATOM    931  OG1 THR A 113     -12.876  -1.468   9.096  1.00 98.38           O  
ATOM    932  N   PRO A 114     -15.587  -3.584   9.894  1.00 98.24           N  
ATOM    933  CA  PRO A 114     -16.841  -3.532   9.144  1.00 98.24           C  
ATOM    934  C   PRO A 114     -16.747  -2.701   7.855  1.00 98.24           C  
ATOM    935  CB  PRO A 114     -17.844  -2.920  10.126  1.00 98.24           C  
ATOM    936  O   PRO A 114     -17.311  -3.078   6.829  1.00 98.24           O  
ATOM    937  CG  PRO A 114     -17.341  -3.406  11.482  1.00 98.24           C  
ATOM    938  CD  PRO A 114     -15.832  -3.311  11.302  1.00 98.24           C  
ATOM    939  N   LEU A 115     -15.984  -1.599   7.873  1.00 98.27           N  
ATOM    940  CA  LEU A 115     -15.798  -0.748   6.696  1.00 98.27           C  
ATOM    941  C   LEU A 115     -14.985  -1.445   5.593  1.00 98.27           C  
ATOM    942  CB  LEU A 115     -15.173   0.592   7.130  1.00 98.27           C  
ATOM    943  O   LEU A 115     -15.310  -1.288   4.418  1.00 98.27           O  
ATOM    944  CG  LEU A 115     -15.029   1.610   5.981  1.00 98.27           C  
ATOM    945  CD1 LEU A 115     -16.376   1.997   5.368  1.00 98.27           C  
ATOM    946  CD2 LEU A 115     -14.351   2.888   6.472  1.00 98.27           C  
ATOM    947  N   HIS A 116     -13.973  -2.249   5.944  1.00 98.70           N  
ATOM    948  CA  HIS A 116     -13.251  -3.064   4.959  1.00 98.70           C  
ATOM    949  C   HIS A 116     -14.201  -4.052   4.275  1.00 98.70           C  
ATOM    950  CB  HIS A 116     -12.100  -3.840   5.614  1.00 98.70           C  
ATOM    951  O   HIS A 116     -14.222  -4.142   3.047  1.00 98.70           O  
ATOM    952  CG  HIS A 116     -10.964  -2.980   6.094  1.00 98.70           C  
ATOM    953  CD2 HIS A 116      -9.801  -2.717   5.423  1.00 98.70           C  
ATOM    954  ND1 HIS A 116     -10.880  -2.335   7.304  1.00 98.70           N  
ATOM    955  CE1 HIS A 116      -9.695  -1.712   7.367  1.00 98.70           C  
ATOM    956  NE2 HIS A 116      -9.017  -1.900   6.230  1.00 98.70           N  
ATOM    957  N   LEU A 117     -15.025  -4.751   5.060  1.00 98.52           N  
ATOM    958  CA  LEU A 117     -15.972  -5.731   4.534  1.00 98.52           C  
ATOM    959  C   LEU A 117     -17.049  -5.090   3.659  1.00 98.52           C  
ATOM    960  CB  LEU A 117     -16.606  -6.514   5.688  1.00 98.52           C  
ATOM    961  O   LEU A 117     -17.368  -5.645   2.610  1.00 98.52           O  
ATOM    962  CG  LEU A 117     -15.619  -7.378   6.490  1.00 98.52           C  
ATOM    963  CD1 LEU A 117     -16.428  -8.147   7.521  1.00 98.52           C  
ATOM    964  CD2 LEU A 117     -14.870  -8.385   5.619  1.00 98.52           C  
ATOM    965  N   ALA A 118     -17.560  -3.909   4.021  1.00 98.36           N  
ATOM    966  CA  ALA A 118     -18.527  -3.179   3.198  1.00 98.36           C  
ATOM    967  C   ALA A 118     -17.960  -2.839   1.808  1.00 98.36           C  
ATOM    968  CB  ALA A 118     -18.955  -1.914   3.952  1.00 98.36           C  
ATOM    969  O   ALA A 118     -18.682  -2.878   0.814  1.00 98.36           O  
ATOM    970  N   VAL A 119     -16.656  -2.555   1.713  1.00 98.25           N  
ATOM    971  CA  VAL A 119     -15.981  -2.325   0.428  1.00 98.25           C  
ATOM    972  C   VAL A 119     -15.769  -3.633  -0.335  1.00 98.25           C  
ATOM    973  CB  VAL A 119     -14.653  -1.577   0.629  1.00 98.25           C  
ATOM    974  O   VAL A 119     -16.078  -3.676  -1.521  1.00 98.25           O  
ATOM    975  CG1 VAL A 119     -13.886  -1.399  -0.687  1.00 98.25           C  
ATOM    976  CG2 VAL A 119     -14.892  -0.177   1.203  1.00 98.25           C  
ATOM    977  N   ILE A 120     -15.280  -4.691   0.324  1.00 98.05           N  
ATOM    978  CA  ILE A 120     -15.030  -6.014  -0.289  1.00 98.05           C  
ATOM    979  C   ILE A 120     -16.310  -6.635  -0.852  1.00 98.05           C  
ATOM    980  CB  ILE A 120     -14.357  -6.961   0.737  1.00 98.05           C  
ATOM    981  O   ILE A 120     -16.301  -7.207  -1.937  1.00 98.05           O  
ATOM    982  CG1 ILE A 120     -12.925  -6.481   1.059  1.00 98.05           C  
ATOM    983  CG2 ILE A 120     -14.306  -8.416   0.227  1.00 98.05           C  
ATOM    984  CD1 ILE A 120     -12.328  -7.131   2.317  1.00 98.05           C  
ATOM    985  N   THR A 121     -17.416  -6.501  -0.127  1.00 97.64           N  
ATOM    986  CA  THR A 121     -18.742  -6.984  -0.545  1.00 97.64           C  
ATOM    987  C   THR A 121     -19.458  -6.012  -1.485  1.00 97.64           C  
ATOM    988  CB  THR A 121     -19.624  -7.297   0.669  1.00 97.64           C  
ATOM    989  O   THR A 121     -20.591  -6.261  -1.880  1.00 97.64           O  
ATOM    990  CG2 THR A 121     -19.056  -8.423   1.532  1.00 97.64           C  
ATOM    991  OG1 THR A 121     -19.727  -6.153   1.486  1.00 97.64           O  
ATOM    992  N   ASN A 122     -18.805  -4.910  -1.875  1.00 97.21           N  
ATOM    993  CA  ASN A 122     -19.331  -3.917  -2.804  1.00 97.21           C  
ATOM    994  C   ASN A 122     -20.690  -3.322  -2.373  1.00 97.21           C  
ATOM    995  CB  ASN A 122     -19.307  -4.523  -4.218  1.00 97.21           C  
ATOM    996  O   ASN A 122     -21.634  -3.262  -3.161  1.00 97.21           O  
ATOM    997  CG  ASN A 122     -19.522  -3.475  -5.282  1.00 97.21           C  
ATOM    998  ND2 ASN A 122     -20.307  -3.759  -6.293  1.00 97.21           N  
ATOM    999  OD1 ASN A 122     -18.977  -2.389  -5.231  1.00 97.21           O  
ATOM   1000  N   GLN A 123     -20.773  -2.846  -1.124  1.00 97.96           N  
ATOM   1001  CA  GLN A 123     -21.964  -2.234  -0.515  1.00 97.96           C  
ATOM   1002  C   GLN A 123     -21.718  -0.751  -0.146  1.00 97.96           C  
ATOM   1003  CB  GLN A 123     -22.400  -3.074   0.703  1.00 97.96           C  
ATOM   1004  O   GLN A 123     -21.551  -0.422   1.036  1.00 97.96           O  
ATOM   1005  CG  GLN A 123     -22.819  -4.502   0.322  1.00 97.96           C  
ATOM   1006  CD  GLN A 123     -23.311  -5.300   1.524  1.00 97.96           C  
ATOM   1007  NE2 GLN A 123     -22.461  -6.073   2.156  1.00 97.96           N  
ATOM   1008  OE1 GLN A 123     -24.456  -5.194   1.933  1.00 97.96           O  
ATOM   1009  N   PRO A 124     -21.709   0.183  -1.124  1.00 97.10           N  
ATOM   1010  CA  PRO A 124     -21.372   1.589  -0.887  1.00 97.10           C  
ATOM   1011  C   PRO A 124     -22.280   2.287   0.128  1.00 97.10           C  
ATOM   1012  CB  PRO A 124     -21.464   2.282  -2.252  1.00 97.10           C  
ATOM   1013  O   PRO A 124     -21.799   3.100   0.910  1.00 97.10           O  
ATOM   1014  CG  PRO A 124     -21.253   1.149  -3.247  1.00 97.10           C  
ATOM   1015  CD  PRO A 124     -21.899  -0.039  -2.550  1.00 97.10           C  
ATOM   1016  N   GLU A 125     -23.575   1.954   0.175  1.00 97.06           N  
ATOM   1017  CA  GLU A 125     -24.495   2.598   1.127  1.00 97.06           C  
ATOM   1018  C   GLU A 125     -24.195   2.204   2.579  1.00 97.06           C  
ATOM   1019  CB  GLU A 125     -25.963   2.269   0.822  1.00 97.06           C  
ATOM   1020  O   GLU A 125     -24.384   3.006   3.492  1.00 97.06           O  
ATOM   1021  CG  GLU A 125     -26.411   2.568  -0.620  1.00 97.06           C  
ATOM   1022  CD  GLU A 125     -26.072   1.447  -1.608  1.00 97.06           C  
ATOM   1023  OE1 GLU A 125     -25.811   1.753  -2.787  1.00 97.06           O  
ATOM   1024  OE2 GLU A 125     -26.200   0.273  -1.184  1.00 97.06           O  
ATOM   1025  N   ILE A 126     -23.706   0.980   2.806  1.00 97.71           N  
ATOM   1026  CA  ILE A 126     -23.272   0.544   4.139  1.00 97.71           C  
ATOM   1027  C   ILE A 126     -21.965   1.241   4.508  1.00 97.71           C  
ATOM   1028  CB  ILE A 126     -23.153  -0.991   4.217  1.00 97.71           C  
ATOM   1029  O   ILE A 126     -21.829   1.716   5.634  1.00 97.71           O  
ATOM   1030  CG1 ILE A 126     -24.543  -1.621   3.977  1.00 97.71           C  
ATOM   1031  CG2 ILE A 126     -22.568  -1.416   5.576  1.00 97.71           C  
ATOM   1032  CD1 ILE A 126     -24.580  -3.140   4.147  1.00 97.71           C  
ATOM   1033  N   ALA A 127     -21.027   1.363   3.563  1.00 97.67           N  
ATOM   1034  CA  ALA A 127     -19.802   2.128   3.780  1.00 97.67           C  
ATOM   1035  C   ALA A 127     -20.109   3.595   4.142  1.00 97.67           C  
ATOM   1036  CB  ALA A 127     -18.912   2.006   2.537  1.00 97.67           C  
ATOM   1037  O   ALA A 127     -19.540   4.123   5.097  1.00 97.67           O  
ATOM   1038  N   GLU A 128     -21.063   4.229   3.452  1.00 97.03           N  
ATOM   1039  CA  GLU A 128     -21.518   5.593   3.750  1.00 97.03           C  
ATOM   1040  C   GLU A 128     -22.121   5.687   5.158  1.00 97.03           C  
ATOM   1041  CB  GLU A 128     -22.538   6.042   2.686  1.00 97.03           C  
ATOM   1042  O   GLU A 128     -21.796   6.599   5.921  1.00 97.03           O  
ATOM   1043  CG  GLU A 128     -22.924   7.518   2.863  1.00 97.03           C  
ATOM   1044  CD  GLU A 128     -23.853   8.031   1.754  1.00 97.03           C  
ATOM   1045  OE1 GLU A 128     -23.618   9.171   1.290  1.00 97.03           O  
ATOM   1046  OE2 GLU A 128     -24.831   7.321   1.424  1.00 97.03           O  
ATOM   1047  N   ALA A 129     -22.956   4.716   5.539  1.00 96.91           N  
ATOM   1048  CA  ALA A 129     -23.564   4.665   6.863  1.00 96.91           C  
ATOM   1049  C   ALA A 129     -22.529   4.474   7.985  1.00 96.91           C  
ATOM   1050  CB  ALA A 129     -24.615   3.554   6.869  1.00 96.91           C  
ATOM   1051  O   ALA A 129     -22.632   5.133   9.021  1.00 96.91           O  
ATOM   1052  N   LEU A 130     -21.524   3.615   7.783  1.00 97.15           N  
ATOM   1053  CA  LEU A 130     -20.429   3.393   8.733  1.00 97.15           C  
ATOM   1054  C   LEU A 130     -19.593   4.666   8.931  1.00 97.15           C  
ATOM   1055  CB  LEU A 130     -19.550   2.229   8.238  1.00 97.15           C  
ATOM   1056  O   LEU A 130     -19.350   5.070  10.072  1.00 97.15           O  
ATOM   1057  CG  LEU A 130     -20.187   0.835   8.363  1.00 97.15           C  
ATOM   1058  CD1 LEU A 130     -19.325  -0.183   7.624  1.00 97.15           C  
ATOM   1059  CD2 LEU A 130     -20.289   0.383   9.820  1.00 97.15           C  
ATOM   1060  N   LEU A 131     -19.234   5.351   7.840  1.00 95.91           N  
ATOM   1061  CA  LEU A 131     -18.525   6.635   7.891  1.00 95.91           C  
ATOM   1062  C   LEU A 131     -19.373   7.707   8.589  1.00 95.91           C  
ATOM   1063  CB  LEU A 131     -18.159   7.075   6.463  1.00 95.91           C  
ATOM   1064  O   LEU A 131     -18.886   8.410   9.472  1.00 95.91           O  
ATOM   1065  CG  LEU A 131     -17.097   6.188   5.789  1.00 95.91           C  
ATOM   1066  CD1 LEU A 131     -17.055   6.470   4.288  1.00 95.91           C  
ATOM   1067  CD2 LEU A 131     -15.699   6.423   6.364  1.00 95.91           C  
ATOM   1068  N   GLY A 132     -20.671   7.781   8.277  1.00 95.06           N  
ATOM   1069  CA  GLY A 132     -21.625   8.667   8.949  1.00 95.06           C  
ATOM   1070  C   GLY A 132     -21.869   8.330  10.429  1.00 95.06           C  
ATOM   1071  O   GLY A 132     -22.370   9.173  11.185  1.00 95.06           O  
ATOM   1072  N   ALA A 133     -21.517   7.117  10.863  1.00 95.44           N  
ATOM   1073  CA  ALA A 133     -21.530   6.689  12.259  1.00 95.44           C  
ATOM   1074  C   ALA A 133     -20.204   6.960  12.995  1.00 95.44           C  
ATOM   1075  CB  ALA A 133     -21.956   5.219  12.322  1.00 95.44           C  
ATOM   1076  O   ALA A 133     -20.179   6.869  14.225  1.00 95.44           O  
ATOM   1077  N   GLY A 134     -19.154   7.360  12.267  1.00 93.54           N  
ATOM   1078  CA  GLY A 134     -17.873   7.816  12.806  1.00 93.54           C  
ATOM   1079  C   GLY A 134     -16.761   6.769  12.831  1.00 93.54           C  
ATOM   1080  O   GLY A 134     -15.792   6.976  13.555  1.00 93.54           O  
ATOM   1081  N   CYS A 135     -16.876   5.657  12.093  1.00 95.05           N  
ATOM   1082  CA  CYS A 135     -15.787   4.677  12.019  1.00 95.05           C  
ATOM   1083  C   CYS A 135     -14.493   5.298  11.460  1.00 95.05           C  
ATOM   1084  CB  CYS A 135     -16.220   3.448  11.208  1.00 95.05           C  
ATOM   1085  O   CYS A 135     -14.536   6.263  10.696  1.00 95.05           O  
ATOM   1086  SG  CYS A 135     -16.336   3.852   9.444  1.00 95.05           S  
ATOM   1087  N   ASP A 136     -13.347   4.716  11.803  1.00 95.27           N  
ATOM   1088  CA  ASP A 136     -12.031   5.189  11.379  1.00 95.27           C  
ATOM   1089  C   ASP A 136     -11.660   4.620   9.990  1.00 95.27           C  
ATOM   1090  CB  ASP A 136     -10.998   4.840  12.459  1.00 95.27           C  
ATOM   1091  O   ASP A 136     -11.505   3.401   9.844  1.00 95.27           O  
ATOM   1092  CG  ASP A 136      -9.612   5.440  12.197  1.00 95.27           C  
ATOM   1093  OD1 ASP A 136      -9.359   5.886  11.054  1.00 95.27           O  
ATOM   1094  OD2 ASP A 136      -8.820   5.454  13.162  1.00 95.27           O  
ATOM   1095  N   PRO A 137     -11.519   5.470   8.955  1.00 96.21           N  
ATOM   1096  CA  PRO A 137     -11.166   5.043   7.604  1.00 96.21           C  
ATOM   1097  C   PRO A 137      -9.662   4.774   7.401  1.00 96.21           C  
ATOM   1098  CB  PRO A 137     -11.671   6.179   6.712  1.00 96.21           C  
ATOM   1099  O   PRO A 137      -9.280   4.347   6.310  1.00 96.21           O  
ATOM   1100  CG  PRO A 137     -11.457   7.419   7.579  1.00 96.21           C  
ATOM   1101  CD  PRO A 137     -11.739   6.912   8.987  1.00 96.21           C  
ATOM   1102  N   GLU A 138      -8.800   5.033   8.392  1.00 96.51           N  
ATOM   1103  CA  GLU A 138      -7.342   4.831   8.306  1.00 96.51           C  
ATOM   1104  C   GLU A 138      -6.873   3.465   8.818  1.00 96.51           C  
ATOM   1105  CB  GLU A 138      -6.581   5.948   9.044  1.00 96.51           C  
ATOM   1106  O   GLU A 138      -5.716   3.090   8.599  1.00 96.51           O  
ATOM   1107  CG  GLU A 138      -6.855   7.331   8.439  1.00 96.51           C  
ATOM   1108  CD  GLU A 138      -5.832   8.413   8.824  1.00 96.51           C  
ATOM   1109  OE1 GLU A 138      -6.186   9.608   8.716  1.00 96.51           O  
ATOM   1110  OE2 GLU A 138      -4.651   8.114   9.106  1.00 96.51           O  
ATOM   1111  N   LEU A 139      -7.757   2.707   9.475  1.00 97.07           N  
ATOM   1112  CA  LEU A 139      -7.446   1.363   9.958  1.00 97.07           C  
ATOM   1113  C   LEU A 139      -7.057   0.443   8.804  1.00 97.07           C  
ATOM   1114  CB  LEU A 139      -8.621   0.795  10.766  1.00 97.07           C  
ATOM   1115  O   LEU A 139      -7.550   0.586   7.685  1.00 97.07           O  
ATOM   1116  CG  LEU A 139      -8.833   1.549  12.087  1.00 97.07           C  
ATOM   1117  CD1 LEU A 139     -10.111   1.072  12.757  1.00 97.07           C  
ATOM   1118  CD2 LEU A 139      -7.687   1.343  13.081  1.00 97.07           C  
ATOM   1119  N   ARG A 140      -6.154  -0.495   9.095  1.00 98.26           N  
ATOM   1120  CA  ARG A 140      -5.505  -1.341   8.095  1.00 98.26           C  
ATOM   1121  C   ARG A 140      -5.839  -2.810   8.296  1.00 98.26           C  
ATOM   1122  CB  ARG A 140      -3.988  -1.136   8.129  1.00 98.26           C  
ATOM   1123  O   ARG A 140      -5.812  -3.279   9.429  1.00 98.26           O  
ATOM   1124  CG  ARG A 140      -3.567   0.295   7.773  1.00 98.26           C  
ATOM   1125  CD  ARG A 140      -2.040   0.385   7.778  1.00 98.26           C  
ATOM   1126  NE  ARG A 140      -1.578   1.743   7.439  1.00 98.26           N  
ATOM   1127  NH1 ARG A 140       0.412   1.128   6.488  1.00 98.26           N  
ATOM   1128  NH2 ARG A 140      -0.155   3.273   6.519  1.00 98.26           N  
ATOM   1129  CZ  ARG A 140      -0.449   2.042   6.824  1.00 98.26           C  
ATOM   1130  N   ASP A 141      -6.083  -3.516   7.198  1.00 98.43           N  
ATOM   1131  CA  ASP A 141      -6.166  -4.977   7.170  1.00 98.43           C  
ATOM   1132  C   ASP A 141      -4.788  -5.645   7.356  1.00 98.43           C  
ATOM   1133  CB  ASP A 141      -6.906  -5.448   5.893  1.00 98.43           C  
ATOM   1134  O   ASP A 141      -3.750  -4.982   7.420  1.00 98.43           O  
ATOM   1135  CG  ASP A 141      -6.099  -5.433   4.577  1.00 98.43           C  
ATOM   1136  OD1 ASP A 141      -4.898  -5.089   4.577  1.00 98.43           O  
ATOM   1137  OD2 ASP A 141      -6.644  -5.827   3.517  1.00 98.43           O  
ATOM   1138  N   PHE A 142      -4.761  -6.982   7.375  1.00 98.16           N  
ATOM   1139  CA  PHE A 142      -3.533  -7.770   7.544  1.00 98.16           C  
ATOM   1140  C   PHE A 142      -2.479  -7.561   6.438  1.00 98.16           C  
ATOM   1141  CB  PHE A 142      -3.899  -9.259   7.624  1.00 98.16           C  
ATOM   1142  O   PHE A 142      -1.323  -7.947   6.608  1.00 98.16           O  
ATOM   1143  CG  PHE A 142      -4.210  -9.907   6.282  1.00 98.16           C  
ATOM   1144  CD1 PHE A 142      -5.462  -9.728   5.660  1.00 98.16           C  
ATOM   1145  CD2 PHE A 142      -3.225 -10.680   5.638  1.00 98.16           C  
ATOM   1146  CE1 PHE A 142      -5.735 -10.340   4.424  1.00 98.16           C  
ATOM   1147  CE2 PHE A 142      -3.496 -11.293   4.402  1.00 98.16           C  
ATOM   1148  CZ  PHE A 142      -4.755 -11.131   3.798  1.00 98.16           C  
ATOM   1149  N   ARG A 143      -2.859  -6.976   5.292  1.00 98.12           N  
ATOM   1150  CA  ARG A 143      -1.962  -6.608   4.181  1.00 98.12           C  
ATOM   1151  C   ARG A 143      -1.541  -5.134   4.260  1.00 98.12           C  
ATOM   1152  CB  ARG A 143      -2.638  -6.922   2.835  1.00 98.12           C  
ATOM   1153  O   ARG A 143      -0.812  -4.648   3.393  1.00 98.12           O  
ATOM   1154  CG  ARG A 143      -3.024  -8.397   2.658  1.00 98.12           C  
ATOM   1155  CD  ARG A 143      -3.607  -8.714   1.268  1.00 98.12           C  
ATOM   1156  NE  ARG A 143      -4.910  -8.052   1.017  1.00 98.12           N  
ATOM   1157  NH1 ARG A 143      -4.900  -8.086  -1.306  1.00 98.12           N  
ATOM   1158  NH2 ARG A 143      -6.476  -6.976  -0.246  1.00 98.12           N  
ATOM   1159  CZ  ARG A 143      -5.427  -7.734  -0.165  1.00 98.12           C  
ATOM   1160  N   GLY A 144      -1.986  -4.407   5.282  1.00 97.98           N  
ATOM   1161  CA  GLY A 144      -1.726  -2.989   5.478  1.00 97.98           C  
ATOM   1162  C   GLY A 144      -2.649  -2.070   4.671  1.00 97.98           C  
ATOM   1163  O   GLY A 144      -2.385  -0.870   4.615  1.00 97.98           O  
ATOM   1164  N   ASN A 145      -3.689  -2.594   4.020  1.00 98.58           N  
ATOM   1165  CA  ASN A 145      -4.605  -1.807   3.197  1.00 98.58           C  
ATOM   1166  C   ASN A 145      -5.635  -1.098   4.067  1.00 98.58           C  
ATOM   1167  CB  ASN A 145      -5.347  -2.714   2.210  1.00 98.58           C  
ATOM   1168  O   ASN A 145      -6.247  -1.727   4.920  1.00 98.58           O  
ATOM   1169  CG  ASN A 145      -4.446  -3.401   1.217  1.00 98.58           C  
ATOM   1170  ND2 ASN A 145      -4.552  -4.700   1.151  1.00 98.58           N  
ATOM   1171  OD1 ASN A 145      -3.669  -2.792   0.494  1.00 98.58           O  
ATOM   1172  N   THR A 146      -5.897   0.174   3.779  1.00 98.13           N  
ATOM   1173  CA  THR A 146      -7.120   0.841   4.252  1.00 98.13           C  
ATOM   1174  C   THR A 146      -8.320   0.444   3.378  1.00 98.13           C  
ATOM   1175  CB  THR A 146      -6.961   2.370   4.288  1.00 98.13           C  
ATOM   1176  O   THR A 146      -8.127  -0.061   2.265  1.00 98.13           O  
ATOM   1177  CG2 THR A 146      -5.695   2.832   5.006  1.00 98.13           C  
ATOM   1178  OG1 THR A 146      -6.923   2.915   2.982  1.00 98.13           O  
ATOM   1179  N   PRO A 147      -9.570   0.746   3.772  1.00 97.98           N  
ATOM   1180  CA  PRO A 147     -10.733   0.502   2.918  1.00 97.98           C  
ATOM   1181  C   PRO A 147     -10.629   1.175   1.538  1.00 97.98           C  
ATOM   1182  CB  PRO A 147     -11.932   1.007   3.726  1.00 97.98           C  
ATOM   1183  O   PRO A 147     -11.077   0.610   0.541  1.00 97.98           O  
ATOM   1184  CG  PRO A 147     -11.467   0.845   5.173  1.00 97.98           C  
ATOM   1185  CD  PRO A 147      -9.992   1.207   5.086  1.00 97.98           C  
ATOM   1186  N   LEU A 148      -9.973   2.342   1.439  1.00 98.04           N  
ATOM   1187  CA  LEU A 148      -9.738   3.003   0.148  1.00 98.04           C  
ATOM   1188  C   LEU A 148      -8.728   2.249  -0.727  1.00 98.04           C  
ATOM   1189  CB  LEU A 148      -9.323   4.471   0.364  1.00 98.04           C  
ATOM   1190  O   LEU A 148      -8.929   2.179  -1.940  1.00 98.04           O  
ATOM   1191  CG  LEU A 148      -9.240   5.298  -0.939  1.00 98.04           C  
ATOM   1192  CD1 LEU A 148     -10.580   5.386  -1.670  1.00 98.04           C  
ATOM   1193  CD2 LEU A 148      -8.789   6.729  -0.644  1.00 98.04           C  
ATOM   1194  N   HIS A 149      -7.694   1.639  -0.137  1.00 98.53           N  
ATOM   1195  CA  HIS A 149      -6.774   0.770  -0.880  1.00 98.53           C  
ATOM   1196  C   HIS A 149      -7.537  -0.399  -1.513  1.00 98.53           C  
ATOM   1197  CB  HIS A 149      -5.656   0.242   0.031  1.00 98.53           C  
ATOM   1198  O   HIS A 149      -7.387  -0.640  -2.709  1.00 98.53           O  
ATOM   1199  CG  HIS A 149      -4.600   1.250   0.381  1.00 98.53           C  
ATOM   1200  CD2 HIS A 149      -3.384   1.401  -0.227  1.00 98.53           C  
ATOM   1201  ND1 HIS A 149      -4.669   2.186   1.386  1.00 98.53           N  
ATOM   1202  CE1 HIS A 149      -3.531   2.898   1.370  1.00 98.53           C  
ATOM   1203  NE2 HIS A 149      -2.727   2.464   0.391  1.00 98.53           N  
ATOM   1204  N   LEU A 150      -8.418  -1.055  -0.748  1.00 98.42           N  
ATOM   1205  CA  LEU A 150      -9.250  -2.154  -1.249  1.00 98.42           C  
ATOM   1206  C   LEU A 150     -10.197  -1.705  -2.368  1.00 98.42           C  
ATOM   1207  CB  LEU A 150     -10.058  -2.765  -0.093  1.00 98.42           C  
ATOM   1208  O   LEU A 150     -10.320  -2.397  -3.377  1.00 98.42           O  
ATOM   1209  CG  LEU A 150      -9.223  -3.397   1.032  1.00 98.42           C  
ATOM   1210  CD1 LEU A 150     -10.181  -4.006   2.049  1.00 98.42           C  
ATOM   1211  CD2 LEU A 150      -8.307  -4.510   0.529  1.00 98.42           C  
ATOM   1212  N   ALA A 151     -10.831  -0.536  -2.229  1.00 98.27           N  
ATOM   1213  CA  ALA A 151     -11.708   0.013  -3.265  1.00 98.27           C  
ATOM   1214  C   ALA A 151     -10.946   0.283  -4.577  1.00 98.27           C  
ATOM   1215  CB  ALA A 151     -12.369   1.289  -2.727  1.00 98.27           C  
ATOM   1216  O   ALA A 151     -11.463   0.012  -5.663  1.00 98.27           O  
ATOM   1217  N   CYS A 152      -9.704   0.774  -4.477  1.00 98.25           N  
ATOM   1218  CA  CYS A 152      -8.830   1.032  -5.622  1.00 98.25           C  
ATOM   1219  C   CYS A 152      -8.272  -0.255  -6.250  1.00 98.25           C  
ATOM   1220  CB  CYS A 152      -7.687   1.959  -5.190  1.00 98.25           C  
ATOM   1221  O   CYS A 152      -8.148  -0.314  -7.468  1.00 98.25           O  
ATOM   1222  SG  CYS A 152      -8.341   3.579  -4.696  1.00 98.25           S  
ATOM   1223  N   GLU A 153      -7.961  -1.282  -5.453  1.00 97.86           N  
ATOM   1224  CA  GLU A 153      -7.538  -2.615  -5.921  1.00 97.86           C  
ATOM   1225  C   GLU A 153      -8.671  -3.327  -6.683  1.00 97.86           C  
ATOM   1226  CB  GLU A 153      -7.075  -3.436  -4.693  1.00 97.86           C  
ATOM   1227  O   GLU A 153      -8.449  -3.912  -7.741  1.00 97.86           O  
ATOM   1228  CG  GLU A 153      -6.414  -4.794  -5.007  1.00 97.86           C  
ATOM   1229  CD  GLU A 153      -6.035  -5.623  -3.749  1.00 97.86           C  
ATOM   1230  OE1 GLU A 153      -5.489  -6.743  -3.880  1.00 97.86           O  
ATOM   1231  OE2 GLU A 153      -6.289  -5.195  -2.598  1.00 97.86           O  
ATOM   1232  N   GLN A 154      -9.911  -3.220  -6.195  1.00 97.67           N  
ATOM   1233  CA  GLN A 154     -11.086  -3.861  -6.803  1.00 97.67           C  
ATOM   1234  C   GLN A 154     -11.690  -3.079  -7.977  1.00 97.67           C  
ATOM   1235  CB  GLN A 154     -12.153  -4.067  -5.724  1.00 97.67           C  
ATOM   1236  O   GLN A 154     -12.501  -3.622  -8.723  1.00 97.67           O  
ATOM   1237  CG  GLN A 154     -11.733  -5.129  -4.701  1.00 97.67           C  
ATOM   1238  CD  GLN A 154     -12.726  -5.184  -3.555  1.00 97.67           C  
ATOM   1239  NE2 GLN A 154     -12.267  -5.075  -2.329  1.00 97.67           N  
ATOM   1240  OE1 GLN A 154     -13.923  -5.290  -3.741  1.00 97.67           O  
ATOM   1241  N   GLY A 155     -11.338  -1.803  -8.140  1.00 97.22           N  
ATOM   1242  CA  GLY A 155     -11.887  -0.964  -9.207  1.00 97.22           C  
ATOM   1243  C   GLY A 155     -13.305  -0.457  -8.942  1.00 97.22           C  
ATOM   1244  O   GLY A 155     -13.990  -0.029  -9.873  1.00 97.22           O  
ATOM   1245  N   CYS A 156     -13.768  -0.480  -7.688  1.00 96.33           N  
ATOM   1246  CA  CYS A 156     -15.109  -0.019  -7.350  1.00 96.33           C  
ATOM   1247  C   CYS A 156     -15.166   1.510  -7.232  1.00 96.33           C  
ATOM   1248  CB  CYS A 156     -15.641  -0.720  -6.102  1.00 96.33           C  
ATOM   1249  O   CYS A 156     -14.926   2.091  -6.171  1.00 96.33           O  
ATOM   1250  SG  CYS A 156     -17.316  -0.058  -5.874  1.00 96.33           S  
ATOM   1251  N   LEU A 157     -15.552   2.170  -8.326  1.00 95.93           N  
ATOM   1252  CA  LEU A 157     -15.681   3.627  -8.374  1.00 95.93           C  
ATOM   1253  C   LEU A 157     -16.719   4.172  -7.376  1.00 95.93           C  
ATOM   1254  CB  LEU A 157     -16.011   4.039  -9.820  1.00 95.93           C  
ATOM   1255  O   LEU A 157     -16.519   5.253  -6.830  1.00 95.93           O  
ATOM   1256  CG  LEU A 157     -15.976   5.560 -10.069  1.00 95.93           C  
ATOM   1257  CD1 LEU A 157     -14.574   6.145  -9.870  1.00 95.93           C  
ATOM   1258  CD2 LEU A 157     -16.413   5.849 -11.506  1.00 95.93           C  
ATOM   1259  N   ALA A 158     -17.799   3.429  -7.109  1.00 96.95           N  
ATOM   1260  CA  ALA A 158     -18.825   3.837  -6.148  1.00 96.95           C  
ATOM   1261  C   ALA A 158     -18.273   3.878  -4.712  1.00 96.95           C  
ATOM   1262  CB  ALA A 158     -20.033   2.902  -6.278  1.00 96.95           C  
ATOM   1263  O   ALA A 158     -18.422   4.891  -4.030  1.00 96.95           O  
ATOM   1264  N   SER A 159     -17.560   2.829  -4.286  1.00 96.95           N  
ATOM   1265  CA  SER A 159     -16.895   2.782  -2.978  1.00 96.95           C  
ATOM   1266  C   SER A 159     -15.806   3.847  -2.855  1.00 96.95           C  
ATOM   1267  CB  SER A 159     -16.291   1.398  -2.723  1.00 96.95           C  
ATOM   1268  O   SER A 159     -15.729   4.509  -1.824  1.00 96.95           O  
ATOM   1269  OG  SER A 159     -17.325   0.437  -2.655  1.00 96.95           O  
ATOM   1270  N   VAL A 160     -15.007   4.080  -3.907  1.00 97.47           N  
ATOM   1271  CA  VAL A 160     -14.040   5.195  -3.930  1.00 97.47           C  
ATOM   1272  C   VAL A 160     -14.758   6.537  -3.750  1.00 97.47           C  
ATOM   1273  CB  VAL A 160     -13.197   5.192  -5.224  1.00 97.47           C  
ATOM   1274  O   VAL A 160     -14.323   7.359  -2.946  1.00 97.47           O  
ATOM   1275  CG1 VAL A 160     -12.298   6.431  -5.338  1.00 97.47           C  
ATOM   1276  CG2 VAL A 160     -12.266   3.975  -5.289  1.00 97.47           C  
ATOM   1277  N   GLY A 161     -15.876   6.758  -4.444  1.00 96.25           N  
ATOM   1278  CA  GLY A 161     -16.690   7.968  -4.307  1.00 96.25           C  
ATOM   1279  C   GLY A 161     -17.154   8.202  -2.869  1.00 96.25           C  
ATOM   1280  O   GLY A 161     -16.861   9.249  -2.300  1.00 96.25           O  
ATOM   1281  N   VAL A 162     -17.788   7.205  -2.251  1.00 96.04           N  
ATOM   1282  CA  VAL A 162     -18.253   7.284  -0.855  1.00 96.04           C  
ATOM   1283  C   VAL A 162     -17.095   7.551   0.112  1.00 96.04           C  
ATOM   1284  CB  VAL A 162     -19.008   5.995  -0.479  1.00 96.04           C  
ATOM   1285  O   VAL A 162     -17.143   8.496   0.897  1.00 96.04           O  
ATOM   1286  CG1 VAL A 162     -19.315   5.913   1.016  1.00 96.04           C  
ATOM   1287  CG2 VAL A 162     -20.337   5.911  -1.240  1.00 96.04           C  
ATOM   1288  N   LEU A 163     -16.013   6.772   0.026  1.00 96.24           N  
ATOM   1289  CA  LEU A 163     -14.864   6.901   0.929  1.00 96.24           C  
ATOM   1290  C   LEU A 163     -14.170   8.264   0.815  1.00 96.24           C  
ATOM   1291  CB  LEU A 163     -13.863   5.775   0.626  1.00 96.24           C  
ATOM   1292  O   LEU A 163     -13.616   8.748   1.796  1.00 96.24           O  
ATOM   1293  CG  LEU A 163     -14.345   4.379   1.053  1.00 96.24           C  
ATOM   1294  CD1 LEU A 163     -13.470   3.325   0.384  1.00 96.24           C  
ATOM   1295  CD2 LEU A 163     -14.225   4.165   2.563  1.00 96.24           C  
ATOM   1296  N   THR A 164     -14.193   8.891  -0.360  1.00 94.72           N  
ATOM   1297  CA  THR A 164     -13.543  10.191  -0.595  1.00 94.72           C  
ATOM   1298  C   THR A 164     -14.452  11.385  -0.307  1.00 94.72           C  
ATOM   1299  CB  THR A 164     -12.978  10.284  -2.017  1.00 94.72           C  
ATOM   1300  O   THR A 164     -13.951  12.441   0.070  1.00 94.72           O  
ATOM   1301  CG2 THR A 164     -11.877   9.249  -2.271  1.00 94.72           C  
ATOM   1302  OG1 THR A 164     -13.976  10.085  -2.987  1.00 94.72           O  
ATOM   1303  N   GLN A 165     -15.774  11.235  -0.437  1.00 92.37           N  
ATOM   1304  CA  GLN A 165     -16.749  12.298  -0.168  1.00 92.37           C  
ATOM   1305  C   GLN A 165     -17.149  12.381   1.308  1.00 92.37           C  
ATOM   1306  CB  GLN A 165     -17.997  12.080  -1.036  1.00 92.37           C  
ATOM   1307  O   GLN A 165     -17.362  13.479   1.820  1.00 92.37           O  
ATOM   1308  CG  GLN A 165     -17.723  12.367  -2.520  1.00 92.37           C  
ATOM   1309  CD  GLN A 165     -18.922  12.080  -3.416  1.00 92.37           C  
ATOM   1310  NE2 GLN A 165     -18.903  12.543  -4.646  1.00 92.37           N  
ATOM   1311  OE1 GLN A 165     -19.905  11.455  -3.062  1.00 92.37           O  
ATOM   1312  N   SER A 166     -17.257  11.242   1.996  1.00 84.95           N  
ATOM   1313  CA  SER A 166     -17.702  11.187   3.395  1.00 84.95           C  
ATOM   1314  C   SER A 166     -16.561  11.367   4.403  1.00 84.95           C  
ATOM   1315  CB  SER A 166     -18.415   9.858   3.660  1.00 84.95           C  
ATOM   1316  O   SER A 166     -16.814  11.681   5.565  1.00 84.95           O  
ATOM   1317  OG  SER A 166     -19.449   9.615   2.724  1.00 84.95           O  
ATOM   1318  N   CYS A 167     -15.307  11.170   3.988  1.00 79.69           N  
ATOM   1319  CA  CYS A 167     -14.137  11.333   4.848  1.00 79.69           C  
ATOM   1320  C   CYS A 167     -13.793  12.819   5.045  1.00 79.69           C  
ATOM   1321  CB  CYS A 167     -12.990  10.527   4.236  1.00 79.69           C  
ATOM   1322  O   CYS A 167     -13.897  13.624   4.118  1.00 79.69           O  
ATOM   1323  SG  CYS A 167     -11.614  10.376   5.391  1.00 79.69           S  
ATOM   1324  N   THR A 168     -13.358  13.212   6.248  1.00 79.00           N  
ATOM   1325  CA  THR A 168     -12.882  14.585   6.459  1.00 79.00           C  
ATOM   1326  C   THR A 168     -11.581  14.818   5.686  1.00 79.00           C  
ATOM   1327  CB  THR A 168     -12.722  14.966   7.939  1.00 79.00           C  
ATOM   1328  O   THR A 168     -10.759  13.918   5.507  1.00 79.00           O  
ATOM   1329  CG2 THR A 168     -14.000  14.795   8.756  1.00 79.00           C  
ATOM   1330  OG1 THR A 168     -11.719  14.202   8.547  1.00 79.00           O  
ATOM   1331  N   THR A 169     -11.362  16.056   5.242  1.00 76.93           N  
ATOM   1332  CA  THR A 169     -10.188  16.428   4.439  1.00 76.93           C  
ATOM   1333  C   THR A 169      -8.821  16.021   5.024  1.00 76.93           C  
ATOM   1334  CB  THR A 169     -10.191  17.930   4.118  1.00 76.93           C  
ATOM   1335  O   THR A 169      -7.985  15.583   4.230  1.00 76.93           O  
ATOM   1336  CG2 THR A 169     -11.360  18.325   3.215  1.00 76.93           C  
ATOM   1337  OG1 THR A 169     -10.326  18.713   5.283  1.00 76.93           O  
ATOM   1338  N   PRO A 170      -8.533  16.103   6.347  1.00 85.28           N  
ATOM   1339  CA  PRO A 170      -7.234  15.670   6.869  1.00 85.28           C  
ATOM   1340  C   PRO A 170      -7.023  14.154   6.779  1.00 85.28           C  
ATOM   1341  CB  PRO A 170      -7.183  16.157   8.321  1.00 85.28           C  
ATOM   1342  O   PRO A 170      -5.927  13.725   6.416  1.00 85.28           O  
ATOM   1343  CG  PRO A 170      -8.652  16.235   8.724  1.00 85.28           C  
ATOM   1344  CD  PRO A 170      -9.317  16.691   7.431  1.00 85.28           C  
ATOM   1345  N   HIS A 171      -8.059  13.357   7.054  1.00 85.92           N  
ATOM   1346  CA  HIS A 171      -7.988  11.901   6.942  1.00 85.92           C  
ATOM   1347  C   HIS A 171      -7.793  11.480   5.488  1.00 85.92           C  
ATOM   1348  CB  HIS A 171      -9.262  11.274   7.517  1.00 85.92           C  
ATOM   1349  O   HIS A 171      -6.927  10.661   5.194  1.00 85.92           O  
ATOM   1350  CG  HIS A 171      -9.319  11.271   9.015  1.00 85.92           C  
ATOM   1351  CD2 HIS A 171     -10.359  11.671   9.803  1.00 85.92           C  
ATOM   1352  ND1 HIS A 171      -8.372  10.743   9.849  1.00 85.92           N  
ATOM   1353  CE1 HIS A 171      -8.815  10.837  11.109  1.00 85.92           C  
ATOM   1354  NE2 HIS A 171     -10.016  11.443  11.138  1.00 85.92           N  
ATOM   1355  N   LEU A 172      -8.511  12.107   4.549  1.00 91.17           N  
ATOM   1356  CA  LEU A 172      -8.327  11.821   3.128  1.00 91.17           C  
ATOM   1357  C   LEU A 172      -6.870  12.047   2.695  1.00 91.17           C  
ATOM   1358  CB  LEU A 172      -9.319  12.657   2.303  1.00 91.17           C  
ATOM   1359  O   LEU A 172      -6.277  11.177   2.067  1.00 91.17           O  
ATOM   1360  CG  LEU A 172      -9.210  12.406   0.786  1.00 91.17           C  
ATOM   1361  CD1 LEU A 172      -9.485  10.949   0.407  1.00 91.17           C  
ATOM   1362  CD2 LEU A 172     -10.208  13.291   0.044  1.00 91.17           C  
ATOM   1363  N   HIS A 173      -6.258  13.170   3.081  1.00 91.65           N  
ATOM   1364  CA  HIS A 173      -4.853  13.449   2.754  1.00 91.65           C  
ATOM   1365  C   HIS A 173      -3.877  12.437   3.369  1.00 91.65           C  
ATOM   1366  CB  HIS A 173      -4.513  14.864   3.217  1.00 91.65           C  
ATOM   1367  O   HIS A 173      -2.895  12.069   2.722  1.00 91.65           O  
ATOM   1368  CG  HIS A 173      -3.127  15.301   2.823  1.00 91.65           C  
ATOM   1369  CD2 HIS A 173      -2.079  15.489   3.673  1.00 91.65           C  
ATOM   1370  ND1 HIS A 173      -2.769  15.773   1.564  1.00 91.65           N  
ATOM   1371  CE1 HIS A 173      -1.538  16.268   1.681  1.00 91.65           C  
ATOM   1372  NE2 HIS A 173      -1.095  16.124   2.946  1.00 91.65           N  
ATOM   1373  N   SER A 174      -4.142  11.976   4.597  1.00 94.49           N  
ATOM   1374  CA  SER A 174      -3.383  10.894   5.239  1.00 94.49           C  
ATOM   1375  C   SER A 174      -3.486   9.600   4.424  1.00 94.49           C  
ATOM   1376  CB  SER A 174      -3.896  10.660   6.669  1.00 94.49           C  
ATOM   1377  O   SER A 174      -2.471   9.030   4.022  1.00 94.49           O  
ATOM   1378  OG  SER A 174      -3.088   9.713   7.337  1.00 94.49           O  
ATOM   1379  N   ILE A 175      -4.710   9.190   4.074  1.00 95.87           N  
ATOM   1380  CA  ILE A 175      -4.984   7.946   3.343  1.00 95.87           C  
ATOM   1381  C   ILE A 175      -4.370   7.966   1.940  1.00 95.87           C  
ATOM   1382  CB  ILE A 175      -6.505   7.675   3.280  1.00 95.87           C  
ATOM   1383  O   ILE A 175      -3.792   6.966   1.521  1.00 95.87           O  
ATOM   1384  CG1 ILE A 175      -7.089   7.459   4.690  1.00 95.87           C  
ATOM   1385  CG2 ILE A 175      -6.792   6.414   2.444  1.00 95.87           C  
ATOM   1386  CD1 ILE A 175      -8.619   7.536   4.750  1.00 95.87           C  
ATOM   1387  N   LEU A 176      -4.446   9.091   1.220  1.00 96.07           N  
ATOM   1388  CA  LEU A 176      -3.871   9.215  -0.127  1.00 96.07           C  
ATOM   1389  C   LEU A 176      -2.340   9.063  -0.139  1.00 96.07           C  
ATOM   1390  CB  LEU A 176      -4.285  10.561  -0.756  1.00 96.07           C  
ATOM   1391  O   LEU A 176      -1.775   8.703  -1.172  1.00 96.07           O  
ATOM   1392  CG  LEU A 176      -5.778  10.701  -1.114  1.00 96.07           C  
ATOM   1393  CD1 LEU A 176      -6.033  12.090  -1.698  1.00 96.07           C  
ATOM   1394  CD2 LEU A 176      -6.257   9.659  -2.122  1.00 96.07           C  
ATOM   1395  N   LYS A 177      -1.673   9.321   0.994  1.00 96.19           N  
ATOM   1396  CA  LYS A 177      -0.225   9.132   1.179  1.00 96.19           C  
ATOM   1397  C   LYS A 177       0.145   7.803   1.823  1.00 96.19           C  
ATOM   1398  CB  LYS A 177       0.323  10.265   2.045  1.00 96.19           C  
ATOM   1399  O   LYS A 177       1.295   7.383   1.713  1.00 96.19           O  
ATOM   1400  CG  LYS A 177       0.268  11.600   1.306  1.00 96.19           C  
ATOM   1401  CD  LYS A 177       0.872  12.674   2.201  1.00 96.19           C  
ATOM   1402  CE  LYS A 177       0.916  13.973   1.409  1.00 96.19           C  
ATOM   1403  NZ  LYS A 177       1.736  14.973   2.126  1.00 96.19           N  
ATOM   1404  N   ALA A 178      -0.789   7.175   2.529  1.00 96.83           N  
ATOM   1405  CA  ALA A 178      -0.559   5.897   3.171  1.00 96.83           C  
ATOM   1406  C   ALA A 178      -0.217   4.823   2.132  1.00 96.83           C  
ATOM   1407  CB  ALA A 178      -1.781   5.521   4.017  1.00 96.83           C  
ATOM   1408  O   ALA A 178      -0.721   4.827   1.009  1.00 96.83           O  
ATOM   1409  N   THR A 179       0.641   3.895   2.541  1.00 97.95           N  
ATOM   1410  CA  THR A 179       1.004   2.710   1.770  1.00 97.95           C  
ATOM   1411  C   THR A 179       0.622   1.451   2.530  1.00 97.95           C  
ATOM   1412  CB  THR A 179       2.504   2.677   1.454  1.00 97.95           C  
ATOM   1413  O   THR A 179       0.694   1.415   3.764  1.00 97.95           O  
ATOM   1414  CG2 THR A 179       2.924   3.792   0.502  1.00 97.95           C  
ATOM   1415  OG1 THR A 179       3.269   2.822   2.631  1.00 97.95           O  
ATOM   1416  N   ASN A 180       0.247   0.408   1.795  1.00 98.19           N  
ATOM   1417  CA  ASN A 180       0.102  -0.934   2.350  1.00 98.19           C  
ATOM   1418  C   ASN A 180       1.471  -1.583   2.639  1.00 98.19           C  
ATOM   1419  CB  ASN A 180      -0.826  -1.736   1.427  1.00 98.19           C  
ATOM   1420  O   ASN A 180       2.517  -0.962   2.439  1.00 98.19           O  
ATOM   1421  CG  ASN A 180      -0.231  -2.140   0.092  1.00 98.19           C  
ATOM   1422  ND2 ASN A 180      -1.051  -2.705  -0.757  1.00 98.19           N  
ATOM   1423  OD1 ASN A 180       0.946  -1.983  -0.198  1.00 98.19           O  
ATOM   1424  N   TYR A 181       1.499  -2.829   3.121  1.00 97.95           N  
ATOM   1425  CA  TYR A 181       2.759  -3.497   3.483  1.00 97.95           C  
ATOM   1426  C   TYR A 181       3.643  -3.857   2.280  1.00 97.95           C  
ATOM   1427  CB  TYR A 181       2.471  -4.716   4.370  1.00 97.95           C  
ATOM   1428  O   TYR A 181       4.836  -4.089   2.449  1.00 97.95           O  
ATOM   1429  CG  TYR A 181       1.785  -4.430   5.701  1.00 97.95           C  
ATOM   1430  CD1 TYR A 181       1.938  -3.188   6.361  1.00 97.95           C  
ATOM   1431  CD2 TYR A 181       1.020  -5.445   6.308  1.00 97.95           C  
ATOM   1432  CE1 TYR A 181       1.320  -2.961   7.604  1.00 97.95           C  
ATOM   1433  CE2 TYR A 181       0.397  -5.219   7.549  1.00 97.95           C  
ATOM   1434  OH  TYR A 181      -0.030  -3.778   9.411  1.00 97.95           O  
ATOM   1435  CZ  TYR A 181       0.549  -3.981   8.201  1.00 97.95           C  
ATOM   1436  N   ASN A 182       3.100  -3.810   1.061  1.00 96.56           N  
ATOM   1437  CA  ASN A 182       3.866  -3.877  -0.185  1.00 96.56           C  
ATOM   1438  C   ASN A 182       4.388  -2.502  -0.637  1.00 96.56           C  
ATOM   1439  CB  ASN A 182       2.996  -4.530  -1.270  1.00 96.56           C  
ATOM   1440  O   ASN A 182       4.998  -2.399  -1.696  1.00 96.56           O  
ATOM   1441  CG  ASN A 182       2.625  -5.955  -0.924  1.00 96.56           C  
ATOM   1442  ND2 ASN A 182       3.359  -6.923  -1.421  1.00 96.56           N  
ATOM   1443  OD1 ASN A 182       1.677  -6.218  -0.208  1.00 96.56           O  
ATOM   1444  N   GLY A 183       4.129  -1.433   0.122  1.00 97.35           N  
ATOM   1445  CA  GLY A 183       4.574  -0.087  -0.220  1.00 97.35           C  
ATOM   1446  C   GLY A 183       3.742   0.604  -1.307  1.00 97.35           C  
ATOM   1447  O   GLY A 183       4.154   1.627  -1.856  1.00 97.35           O  
ATOM   1448  N   HIS A 184       2.559   0.080  -1.628  1.00 98.26           N  
ATOM   1449  CA  HIS A 184       1.673   0.660  -2.632  1.00 98.26           C  
ATOM   1450  C   HIS A 184       0.695   1.652  -2.005  1.00 98.26           C  
ATOM   1451  CB  HIS A 184       0.931  -0.448  -3.381  1.00 98.26           C  
ATOM   1452  O   HIS A 184       0.034   1.329  -1.023  1.00 98.26           O  
ATOM   1453  CG  HIS A 184       1.817  -1.365  -4.185  1.00 98.26           C  
ATOM   1454  CD2 HIS A 184       3.060  -1.098  -4.700  1.00 98.26           C  
ATOM   1455  ND1 HIS A 184       1.486  -2.642  -4.575  1.00 98.26           N  
ATOM   1456  CE1 HIS A 184       2.501  -3.130  -5.305  1.00 98.26           C  
ATOM   1457  NE2 HIS A 184       3.471  -2.216  -5.427  1.00 98.26           N  
ATOM   1458  N   THR A 185       0.578   2.837  -2.608  1.00 98.34           N  
ATOM   1459  CA  THR A 185      -0.498   3.795  -2.331  1.00 98.34           C  
ATOM   1460  C   THR A 185      -1.775   3.387  -3.071  1.00 98.34           C  
ATOM   1461  CB  THR A 185      -0.093   5.217  -2.768  1.00 98.34           C  
ATOM   1462  O   THR A 185      -1.746   2.546  -3.976  1.00 98.34           O  
ATOM   1463  CG2 THR A 185       1.187   5.724  -2.108  1.00 98.34           C  
ATOM   1464  OG1 THR A 185       0.118   5.249  -4.165  1.00 98.34           O  
ATOM   1465  N   CYS A 186      -2.897   4.049  -2.776  1.00 98.32           N  
ATOM   1466  CA  CYS A 186      -4.132   3.908  -3.560  1.00 98.32           C  
ATOM   1467  C   CYS A 186      -3.901   4.171  -5.062  1.00 98.32           C  
ATOM   1468  CB  CYS A 186      -5.175   4.882  -2.997  1.00 98.32           C  
ATOM   1469  O   CYS A 186      -4.427   3.447  -5.908  1.00 98.32           O  
ATOM   1470  SG  CYS A 186      -5.675   4.378  -1.325  1.00 98.32           S  
ATOM   1471  N   LEU A 187      -3.059   5.161  -5.397  1.00 98.49           N  
ATOM   1472  CA  LEU A 187      -2.705   5.478  -6.781  1.00 98.49           C  
ATOM   1473  C   LEU A 187      -1.899   4.349  -7.436  1.00 98.49           C  
ATOM   1474  CB  LEU A 187      -1.937   6.811  -6.822  1.00 98.49           C  
ATOM   1475  O   LEU A 187      -2.168   4.013  -8.590  1.00 98.49           O  
ATOM   1476  CG  LEU A 187      -1.584   7.260  -8.252  1.00 98.49           C  
ATOM   1477  CD1 LEU A 187      -2.826   7.606  -9.072  1.00 98.49           C  
ATOM   1478  CD2 LEU A 187      -0.692   8.490  -8.216  1.00 98.49           C  
ATOM   1479  N   HIS A 188      -0.949   3.738  -6.717  1.00 98.58           N  
ATOM   1480  CA  HIS A 188      -0.220   2.568  -7.215  1.00 98.58           C  
ATOM   1481  C   HIS A 188      -1.173   1.405  -7.496  1.00 98.58           C  
ATOM   1482  CB  HIS A 188       0.891   2.145  -6.237  1.00 98.58           C  
ATOM   1483  O   HIS A 188      -1.142   0.868  -8.598  1.00 98.58           O  
ATOM   1484  CG  HIS A 188       2.032   3.125  -6.122  1.00 98.58           C  
ATOM   1485  CD2 HIS A 188       2.483   3.959  -7.110  1.00 98.58           C  
ATOM   1486  ND1 HIS A 188       2.848   3.327  -5.024  1.00 98.58           N  
ATOM   1487  CE1 HIS A 188       3.738   4.281  -5.344  1.00 98.58           C  
ATOM   1488  NE2 HIS A 188       3.550   4.693  -6.604  1.00 98.58           N  
ATOM   1489  N   LEU A 189      -2.067   1.063  -6.564  1.00 98.44           N  
ATOM   1490  CA  LEU A 189      -3.026  -0.032  -6.753  1.00 98.44           C  
ATOM   1491  C   LEU A 189      -3.956   0.211  -7.950  1.00 98.44           C  
ATOM   1492  CB  LEU A 189      -3.835  -0.257  -5.464  1.00 98.44           C  
ATOM   1493  O   LEU A 189      -4.093  -0.673  -8.795  1.00 98.44           O  
ATOM   1494  CG  LEU A 189      -3.007  -0.749  -4.263  1.00 98.44           C  
ATOM   1495  CD1 LEU A 189      -3.913  -0.862  -3.041  1.00 98.44           C  
ATOM   1496  CD2 LEU A 189      -2.356  -2.113  -4.509  1.00 98.44           C  
ATOM   1497  N   ALA A 190      -4.530   1.411  -8.077  1.00 98.47           N  
ATOM   1498  CA  ALA A 190      -5.381   1.762  -9.217  1.00 98.47           C  
ATOM   1499  C   ALA A 190      -4.614   1.727 -10.553  1.00 98.47           C  
ATOM   1500  CB  ALA A 190      -5.985   3.147  -8.961  1.00 98.47           C  
ATOM   1501  O   ALA A 190      -5.151   1.282 -11.570  1.00 98.47           O  
ATOM   1502  N   SER A 191      -3.347   2.156 -10.547  1.00 98.39           N  
ATOM   1503  CA  SER A 191      -2.462   2.123 -11.719  1.00 98.39           C  
ATOM   1504  C   SER A 191      -2.096   0.693 -12.118  1.00 98.39           C  
ATOM   1505  CB  SER A 191      -1.180   2.918 -11.448  1.00 98.39           C  
ATOM   1506  O   SER A 191      -2.135   0.367 -13.302  1.00 98.39           O  
ATOM   1507  OG  SER A 191      -1.484   4.274 -11.198  1.00 98.39           O  
ATOM   1508  N   ILE A 192      -1.808  -0.177 -11.141  1.00 98.06           N  
ATOM   1509  CA  ILE A 192      -1.455  -1.585 -11.372  1.00 98.06           C  
ATOM   1510  C   ILE A 192      -2.580  -2.332 -12.095  1.00 98.06           C  
ATOM   1511  CB  ILE A 192      -1.028  -2.275 -10.053  1.00 98.06           C  
ATOM   1512  O   ILE A 192      -2.322  -3.122 -12.999  1.00 98.06           O  
ATOM   1513  CG1 ILE A 192       0.375  -1.775  -9.636  1.00 98.06           C  
ATOM   1514  CG2 ILE A 192      -1.001  -3.811 -10.181  1.00 98.06           C  
ATOM   1515  CD1 ILE A 192       0.737  -2.086  -8.178  1.00 98.06           C  
ATOM   1516  N   HIS A 193      -3.828  -2.035 -11.740  1.00 97.86           N  
ATOM   1517  CA  HIS A 193      -5.006  -2.663 -12.338  1.00 97.86           C  
ATOM   1518  C   HIS A 193      -5.554  -1.900 -13.559  1.00 97.86           C  
ATOM   1519  CB  HIS A 193      -6.057  -2.857 -11.244  1.00 97.86           C  
ATOM   1520  O   HIS A 193      -6.489  -2.359 -14.210  1.00 97.86           O  
ATOM   1521  CG  HIS A 193      -5.590  -3.751 -10.123  1.00 97.86           C  
ATOM   1522  CD2 HIS A 193      -5.784  -5.101 -10.016  1.00 97.86           C  
ATOM   1523  ND1 HIS A 193      -4.849  -3.365  -9.032  1.00 97.86           N  
ATOM   1524  CE1 HIS A 193      -4.594  -4.454  -8.291  1.00 97.86           C  
ATOM   1525  NE2 HIS A 193      -5.130  -5.541  -8.862  1.00 97.86           N  
ATOM   1526  N   GLY A 194      -4.974  -0.744 -13.905  1.00 97.26           N  
ATOM   1527  CA  GLY A 194      -5.348   0.033 -15.090  1.00 97.26           C  
ATOM   1528  C   GLY A 194      -6.673   0.798 -14.979  1.00 97.26           C  
ATOM   1529  O   GLY A 194      -7.265   1.136 -16.005  1.00 97.26           O  
ATOM   1530  N   TYR A 195      -7.151   1.106 -13.769  1.00 98.34           N  
ATOM   1531  CA  TYR A 195      -8.414   1.825 -13.559  1.00 98.34           C  
ATOM   1532  C   TYR A 195      -8.264   3.334 -13.784  1.00 98.34           C  
ATOM   1533  CB  TYR A 195      -8.988   1.521 -12.173  1.00 98.34           C  
ATOM   1534  O   TYR A 195      -8.205   4.125 -12.842  1.00 98.34           O  
ATOM   1535  CG  TYR A 195      -9.202   0.057 -11.862  1.00 98.34           C  
ATOM   1536  CD1 TYR A 195      -9.787  -0.825 -12.795  1.00 98.34           C  
ATOM   1537  CD2 TYR A 195      -8.805  -0.421 -10.604  1.00 98.34           C  
ATOM   1538  CE1 TYR A 195      -9.963  -2.184 -12.464  1.00 98.34           C  
ATOM   1539  CE2 TYR A 195      -8.980  -1.772 -10.276  1.00 98.34           C  
ATOM   1540  OH  TYR A 195      -9.712  -3.968 -10.871  1.00 98.34           O  
ATOM   1541  CZ  TYR A 195      -9.562  -2.661 -11.199  1.00 98.34           C  
ATOM   1542  N   LEU A 196      -8.242   3.745 -15.053  1.00 98.21           N  
ATOM   1543  CA  LEU A 196      -7.986   5.130 -15.471  1.00 98.21           C  
ATOM   1544  C   LEU A 196      -8.886   6.165 -14.770  1.00 98.21           C  
ATOM   1545  CB  LEU A 196      -8.146   5.234 -17.001  1.00 98.21           C  
ATOM   1546  O   LEU A 196      -8.399   7.199 -14.327  1.00 98.21           O  
ATOM   1547  CG  LEU A 196      -7.270   4.279 -17.833  1.00 98.21           C  
ATOM   1548  CD1 LEU A 196      -7.406   4.625 -19.315  1.00 98.21           C  
ATOM   1549  CD2 LEU A 196      -5.790   4.348 -17.460  1.00 98.21           C  
ATOM   1550  N   GLY A 197     -10.182   5.876 -14.610  1.00 97.83           N  
ATOM   1551  CA  GLY A 197     -11.109   6.789 -13.930  1.00 97.83           C  
ATOM   1552  C   GLY A 197     -10.795   6.987 -12.442  1.00 97.83           C  
ATOM   1553  O   GLY A 197     -10.916   8.097 -11.932  1.00 97.83           O  
ATOM   1554  N   ILE A 198     -10.336   5.934 -11.755  1.00 98.45           N  
ATOM   1555  CA  ILE A 198      -9.907   6.024 -10.351  1.00 98.45           C  
ATOM   1556  C   ILE A 198      -8.578   6.778 -10.259  1.00 98.45           C  
ATOM   1557  CB  ILE A 198      -9.837   4.624  -9.697  1.00 98.45           C  
ATOM   1558  O   ILE A 198      -8.422   7.618  -9.380  1.00 98.45           O  
ATOM   1559  CG1 ILE A 198     -11.252   4.005  -9.641  1.00 98.45           C  
ATOM   1560  CG2 ILE A 198      -9.229   4.697  -8.284  1.00 98.45           C  
ATOM   1561  CD1 ILE A 198     -11.293   2.583  -9.078  1.00 98.45           C  
ATOM   1562  N   VAL A 199      -7.646   6.539 -11.185  1.00 98.50           N  
ATOM   1563  CA  VAL A 199      -6.374   7.277 -11.264  1.00 98.50           C  
ATOM   1564  C   VAL A 199      -6.620   8.782 -11.420  1.00 98.50           C  
ATOM   1565  CB  VAL A 199      -5.498   6.715 -12.404  1.00 98.50           C  
ATOM   1566  O   VAL A 199      -6.073   9.566 -10.646  1.00 98.50           O  
ATOM   1567  CG1 VAL A 199      -4.268   7.576 -12.714  1.00 98.50           C  
ATOM   1568  CG2 VAL A 199      -5.007   5.302 -12.060  1.00 98.50           C  
ATOM   1569  N   GLU A 200      -7.477   9.194 -12.364  1.00 97.69           N  
ATOM   1570  CA  GLU A 200      -7.808  10.614 -12.576  1.00 97.69           C  
ATOM   1571  C   GLU A 200      -8.470  11.227 -11.330  1.00 97.69           C  
ATOM   1572  CB  GLU A 200      -8.688  10.775 -13.838  1.00 97.69           C  
ATOM   1573  O   GLU A 200      -8.091  12.319 -10.897  1.00 97.69           O  
ATOM   1574  CG  GLU A 200      -8.798  12.242 -14.319  1.00 97.69           C  
ATOM   1575  CD  GLU A 200      -9.431  12.408 -15.724  1.00 97.69           C  
ATOM   1576  OE1 GLU A 200      -8.975  13.297 -16.506  1.00 97.69           O  
ATOM   1577  OE2 GLU A 200     -10.374  11.652 -16.043  1.00 97.69           O  
ATOM   1578  N   LEU A 201      -9.399  10.496 -10.701  1.00 97.34           N  
ATOM   1579  CA  LEU A 201     -10.069  10.933  -9.478  1.00 97.34           C  
ATOM   1580  C   LEU A 201      -9.085  11.117  -8.314  1.00 97.34           C  
ATOM   1581  CB  LEU A 201     -11.192   9.937  -9.138  1.00 97.34           C  
ATOM   1582  O   LEU A 201      -9.087  12.174  -7.687  1.00 97.34           O  
ATOM   1583  CG  LEU A 201     -11.963  10.261  -7.845  1.00 97.34           C  
ATOM   1584  CD1 LEU A 201     -12.635  11.635  -7.879  1.00 97.34           C  
ATOM   1585  CD2 LEU A 201     -13.050   9.209  -7.633  1.00 97.34           C  
ATOM   1586  N   LEU A 202      -8.219  10.139  -8.037  1.00 97.72           N  
ATOM   1587  CA  LEU A 202      -7.263  10.207  -6.926  1.00 97.72           C  
ATOM   1588  C   LEU A 202      -6.305  11.395  -7.070  1.00 97.72           C  
ATOM   1589  CB  LEU A 202      -6.468   8.894  -6.834  1.00 97.72           C  
ATOM   1590  O   LEU A 202      -6.080  12.113  -6.096  1.00 97.72           O  
ATOM   1591  CG  LEU A 202      -7.270   7.675  -6.343  1.00 97.72           C  
ATOM   1592  CD1 LEU A 202      -6.411   6.427  -6.544  1.00 97.72           C  
ATOM   1593  CD2 LEU A 202      -7.639   7.761  -4.862  1.00 97.72           C  
ATOM   1594  N   VAL A 203      -5.782  11.648  -8.275  1.00 97.52           N  
ATOM   1595  CA  VAL A 203      -4.918  12.816  -8.518  1.00 97.52           C  
ATOM   1596  C   VAL A 203      -5.698  14.119  -8.324  1.00 97.52           C  
ATOM   1597  CB  VAL A 203      -4.260  12.762  -9.910  1.00 97.52           C  
ATOM   1598  O   VAL A 203      -5.191  15.042  -7.690  1.00 97.52           O  
ATOM   1599  CG1 VAL A 203      -3.413  14.019 -10.154  1.00 97.52           C  
ATOM   1600  CG2 VAL A 203      -3.331  11.547 -10.040  1.00 97.52           C  
ATOM   1601  N   SER A 204      -6.953  14.194  -8.784  1.00 96.20           N  
ATOM   1602  CA  SER A 204      -7.799  15.381  -8.575  1.00 96.20           C  
ATOM   1603  C   SER A 204      -8.098  15.670  -7.095  1.00 96.20           C  
ATOM   1604  CB  SER A 204      -9.099  15.260  -9.377  1.00 96.20           C  
ATOM   1605  O   SER A 204      -8.296  16.825  -6.723  1.00 96.20           O  
ATOM   1606  OG  SER A 204     -10.057  14.430  -8.752  1.00 96.20           O  
ATOM   1607  N   LEU A 205      -8.079  14.635  -6.249  1.00 95.69           N  
ATOM   1608  CA  LEU A 205      -8.241  14.728  -4.796  1.00 95.69           C  
ATOM   1609  C   LEU A 205      -6.929  15.047  -4.055  1.00 95.69           C  
ATOM   1610  CB  LEU A 205      -8.867  13.419  -4.285  1.00 95.69           C  
ATOM   1611  O   LEU A 205      -6.949  15.223  -2.838  1.00 95.69           O  
ATOM   1612  CG  LEU A 205     -10.323  13.190  -4.729  1.00 95.69           C  
ATOM   1613  CD1 LEU A 205     -10.716  11.760  -4.371  1.00 95.69           C  
ATOM   1614  CD2 LEU A 205     -11.298  14.148  -4.043  1.00 95.69           C  
ATOM   1615  N   GLY A 206      -5.802  15.149  -4.767  1.00 95.45           N  
ATOM   1616  CA  GLY A 206      -4.504  15.529  -4.208  1.00 95.45           C  
ATOM   1617  C   GLY A 206      -3.526  14.376  -3.973  1.00 95.45           C  
ATOM   1618  O   GLY A 206      -2.533  14.574  -3.272  1.00 95.45           O  
ATOM   1619  N   ALA A 207      -3.766  13.187  -4.538  1.00 97.38           N  
ATOM   1620  CA  ALA A 207      -2.763  12.123  -4.528  1.00 97.38           C  
ATOM   1621  C   ALA A 207      -1.509  12.561  -5.301  1.00 97.38           C  
ATOM   1622  CB  ALA A 207      -3.347  10.829  -5.104  1.00 97.38           C  
ATOM   1623  O   ALA A 207      -1.603  13.100  -6.405  1.00 97.38           O  
ATOM   1624  N   ASP A 208      -0.330  12.304  -4.733  1.00 97.97           N  
ATOM   1625  CA  ASP A 208       0.937  12.619  -5.389  1.00 97.97           C  
ATOM   1626  C   ASP A 208       1.193  11.646  -6.547  1.00 97.97           C  
ATOM   1627  CB  ASP A 208       2.082  12.627  -4.366  1.00 97.97           C  
ATOM   1628  O   ASP A 208       1.515  10.475  -6.343  1.00 97.97           O  
ATOM   1629  CG  ASP A 208       3.446  12.959  -4.989  1.00 97.97           C  
ATOM   1630  OD1 ASP A 208       3.485  13.370  -6.175  1.00 97.97           O  
ATOM   1631  OD2 ASP A 208       4.450  12.818  -4.259  1.00 97.97           O  
ATOM   1632  N   VAL A 209       1.069  12.150  -7.777  1.00 98.22           N  
ATOM   1633  CA  VAL A 209       1.324  11.389  -9.010  1.00 98.22           C  
ATOM   1634  C   VAL A 209       2.773  10.888  -9.116  1.00 98.22           C  
ATOM   1635  CB  VAL A 209       0.887  12.221 -10.232  1.00 98.22           C  
ATOM   1636  O   VAL A 209       3.048   9.911  -9.815  1.00 98.22           O  
ATOM   1637  CG1 VAL A 209       1.803  13.421 -10.495  1.00 98.22           C  
ATOM   1638  CG2 VAL A 209       0.778  11.369 -11.499  1.00 98.22           C  
ATOM   1639  N   ASN A 210       3.694  11.527  -8.389  1.00 98.39           N  
ATOM   1640  CA  ASN A 210       5.119  11.218  -8.362  1.00 98.39           C  
ATOM   1641  C   ASN A 210       5.546  10.459  -7.097  1.00 98.39           C  
ATOM   1642  CB  ASN A 210       5.903  12.524  -8.553  1.00 98.39           C  
ATOM   1643  O   ASN A 210       6.750  10.300  -6.871  1.00 98.39           O  
ATOM   1644  CG  ASN A 210       5.568  13.184  -9.871  1.00 98.39           C  
ATOM   1645  ND2 ASN A 210       5.173  14.436  -9.861  1.00 98.39           N  
ATOM   1646  OD1 ASN A 210       5.640  12.573 -10.923  1.00 98.39           O  
ATOM   1647  N   ALA A 211       4.590   9.972  -6.294  1.00 98.20           N  
ATOM   1648  CA  ALA A 211       4.882   9.094  -5.168  1.00 98.20           C  
ATOM   1649  C   ALA A 211       5.686   7.876  -5.647  1.00 98.20           C  
ATOM   1650  CB  ALA A 211       3.576   8.671  -4.487  1.00 98.20           C  
ATOM   1651  O   ALA A 211       5.412   7.321  -6.711  1.00 98.20           O  
ATOM   1652  N   GLN A 212       6.689   7.480  -4.864  1.00 98.19           N  
ATOM   1653  CA  GLN A 212       7.558   6.348  -5.176  1.00 98.19           C  
ATOM   1654  C   GLN A 212       7.232   5.169  -4.263  1.00 98.19           C  
ATOM   1655  CB  GLN A 212       9.033   6.749  -5.052  1.00 98.19           C  
ATOM   1656  O   GLN A 212       7.123   5.341  -3.049  1.00 98.19           O  
ATOM   1657  CG  GLN A 212       9.463   7.742  -6.137  1.00 98.19           C  
ATOM   1658  CD  GLN A 212      10.958   8.031  -6.078  1.00 98.19           C  
ATOM   1659  NE2 GLN A 212      11.721   7.586  -7.050  1.00 98.19           N  
ATOM   1660  OE1 GLN A 212      11.464   8.687  -5.175  1.00 98.19           O  
ATOM   1661  N   GLU A 213       7.088   3.975  -4.834  1.00 96.75           N  
ATOM   1662  CA  GLU A 213       7.039   2.744  -4.047  1.00 96.75           C  
ATOM   1663  C   GLU A 213       8.436   2.415  -3.475  1.00 96.75           C  
ATOM   1664  CB  GLU A 213       6.370   1.596  -4.827  1.00 96.75           C  
ATOM   1665  O   GLU A 213       9.449   2.722  -4.108  1.00 96.75           O  
ATOM   1666  CG  GLU A 213       7.071   1.135  -6.114  1.00 96.75           C  
ATOM   1667  CD  GLU A 213       8.392   0.403  -5.884  1.00 96.75           C  
ATOM   1668  OE1 GLU A 213       9.324   0.535  -6.712  1.00 96.75           O  
ATOM   1669  OE2 GLU A 213       8.493  -0.295  -4.863  1.00 96.75           O  
ATOM   1670  N   PRO A 214       8.520   1.849  -2.262  1.00 96.71           N  
ATOM   1671  CA  PRO A 214       9.770   1.701  -1.520  1.00 96.71           C  
ATOM   1672  C   PRO A 214      10.651   0.515  -1.943  1.00 96.71           C  
ATOM   1673  CB  PRO A 214       9.331   1.558  -0.060  1.00 96.71           C  
ATOM   1674  O   PRO A 214      11.784   0.434  -1.481  1.00 96.71           O  
ATOM   1675  CG  PRO A 214       7.980   0.858  -0.175  1.00 96.71           C  
ATOM   1676  CD  PRO A 214       7.391   1.487  -1.432  1.00 96.71           C  
ATOM   1677  N   CYS A 215      10.186  -0.421  -2.772  1.00 94.89           N  
ATOM   1678  CA  CYS A 215      10.990  -1.566  -3.202  1.00 94.89           C  
ATOM   1679  C   CYS A 215      12.027  -1.184  -4.270  1.00 94.89           C  
ATOM   1680  CB  CYS A 215      10.085  -2.710  -3.693  1.00 94.89           C  
ATOM   1681  O   CYS A 215      13.153  -1.669  -4.215  1.00 94.89           O  
ATOM   1682  SG  CYS A 215       8.955  -3.276  -2.388  1.00 94.89           S  
ATOM   1683  N   ASN A 216      11.687  -0.328  -5.240  1.00 96.39           N  
ATOM   1684  CA  ASN A 216      12.621   0.124  -6.283  1.00 96.39           C  
ATOM   1685  C   ASN A 216      12.489   1.625  -6.611  1.00 96.39           C  
ATOM   1686  CB  ASN A 216      12.449  -0.788  -7.513  1.00 96.39           C  
ATOM   1687  O   ASN A 216      13.041   2.114  -7.599  1.00 96.39           O  
ATOM   1688  CG  ASN A 216      13.559  -0.663  -8.545  1.00 96.39           C  
ATOM   1689  ND2 ASN A 216      13.348  -1.204  -9.724  1.00 96.39           N  
ATOM   1690  OD1 ASN A 216      14.646  -0.161  -8.322  1.00 96.39           O  
ATOM   1691  N   GLY A 217      11.750   2.397  -5.816  1.00 97.45           N  
ATOM   1692  CA  GLY A 217      11.557   3.821  -6.075  1.00 97.45           C  
ATOM   1693  C   GLY A 217      10.707   4.094  -7.320  1.00 97.45           C  
ATOM   1694  O   GLY A 217      10.854   5.145  -7.947  1.00 97.45           O  
ATOM   1695  N   ARG A 218       9.855   3.160  -7.751  1.00 98.27           N  
ATOM   1696  CA  ARG A 218       9.042   3.334  -8.962  1.00 98.27           C  
ATOM   1697  C   ARG A 218       7.875   4.276  -8.698  1.00 98.27           C  
ATOM   1698  CB  ARG A 218       8.567   1.973  -9.484  1.00 98.27           C  
ATOM   1699  O   ARG A 218       7.194   4.184  -7.686  1.00 98.27           O  
ATOM   1700  CG  ARG A 218       9.742   1.137 -10.000  1.00 98.27           C  
ATOM   1701  CD  ARG A 218       9.299  -0.309 -10.192  1.00 98.27           C  
ATOM   1702  NE  ARG A 218      10.356  -1.093 -10.854  1.00 98.27           N  
ATOM   1703  NH1 ARG A 218       8.989  -2.754 -11.624  1.00 98.27           N  
ATOM   1704  NH2 ARG A 218      11.073  -2.648 -12.360  1.00 98.27           N  
ATOM   1705  CZ  ARG A 218      10.142  -2.162 -11.594  1.00 98.27           C  
ATOM   1706  N   THR A 219       7.621   5.177  -9.636  1.00 98.40           N  
ATOM   1707  CA  THR A 219       6.386   5.978  -9.658  1.00 98.40           C  
ATOM   1708  C   THR A 219       5.281   5.241 -10.410  1.00 98.40           C  
ATOM   1709  CB  THR A 219       6.606   7.376 -10.261  1.00 98.40           C  
ATOM   1710  O   THR A 219       5.557   4.297 -11.157  1.00 98.40           O  
ATOM   1711  CG2 THR A 219       7.730   8.156  -9.583  1.00 98.40           C  
ATOM   1712  OG1 THR A 219       6.934   7.285 -11.632  1.00 98.40           O  
ATOM   1713  N   ALA A 220       4.036   5.718 -10.319  1.00 98.41           N  
ATOM   1714  CA  ALA A 220       2.935   5.215 -11.148  1.00 98.41           C  
ATOM   1715  C   ALA A 220       3.278   5.206 -12.653  1.00 98.41           C  
ATOM   1716  CB  ALA A 220       1.695   6.074 -10.872  1.00 98.41           C  
ATOM   1717  O   ALA A 220       2.865   4.301 -13.377  1.00 98.41           O  
ATOM   1718  N   LEU A 221       4.091   6.163 -13.120  1.00 98.59           N  
ATOM   1719  CA  LEU A 221       4.533   6.227 -14.514  1.00 98.59           C  
ATOM   1720  C   LEU A 221       5.489   5.081 -14.880  1.00 98.59           C  
ATOM   1721  CB  LEU A 221       5.138   7.617 -14.780  1.00 98.59           C  
ATOM   1722  O   LEU A 221       5.351   4.506 -15.956  1.00 98.59           O  
ATOM   1723  CG  LEU A 221       5.430   7.904 -16.264  1.00 98.59           C  
ATOM   1724  CD1 LEU A 221       4.163   7.854 -17.121  1.00 98.59           C  
ATOM   1725  CD2 LEU A 221       6.041   9.296 -16.417  1.00 98.59           C  
ATOM   1726  N   HIS A 222       6.398   4.689 -13.980  1.00 98.52           N  
ATOM   1727  CA  HIS A 222       7.234   3.498 -14.177  1.00 98.52           C  
ATOM   1728  C   HIS A 222       6.379   2.227 -14.235  1.00 98.52           C  
ATOM   1729  CB  HIS A 222       8.254   3.363 -13.043  1.00 98.52           C  
ATOM   1730  O   HIS A 222       6.562   1.404 -15.129  1.00 98.52           O  
ATOM   1731  CG  HIS A 222       9.283   4.455 -12.980  1.00 98.52           C  
ATOM   1732  CD2 HIS A 222      10.536   4.425 -13.527  1.00 98.52           C  
ATOM   1733  ND1 HIS A 222       9.170   5.642 -12.294  1.00 98.52           N  
ATOM   1734  CE1 HIS A 222      10.337   6.292 -12.394  1.00 98.52           C  
ATOM   1735  NE2 HIS A 222      11.192   5.590 -13.143  1.00 98.52           N  
ATOM   1736  N   LEU A 223       5.403   2.093 -13.327  1.00 97.82           N  
ATOM   1737  CA  LEU A 223       4.475   0.958 -13.318  1.00 97.82           C  
ATOM   1738  C   LEU A 223       3.660   0.888 -14.619  1.00 97.82           C  
ATOM   1739  CB  LEU A 223       3.544   1.039 -12.092  1.00 97.82           C  
ATOM   1740  O   LEU A 223       3.489  -0.190 -15.177  1.00 97.82           O  
ATOM   1741  CG  LEU A 223       4.249   1.031 -10.721  1.00 97.82           C  
ATOM   1742  CD1 LEU A 223       3.210   1.179  -9.609  1.00 97.82           C  
ATOM   1743  CD2 LEU A 223       5.045  -0.253 -10.479  1.00 97.82           C  
ATOM   1744  N   ALA A 224       3.211   2.026 -15.153  1.00 98.39           N  
ATOM   1745  CA  ALA A 224       2.478   2.088 -16.417  1.00 98.39           C  
ATOM   1746  C   ALA A 224       3.316   1.615 -17.618  1.00 98.39           C  
ATOM   1747  CB  ALA A 224       1.994   3.526 -16.616  1.00 98.39           C  
ATOM   1748  O   ALA A 224       2.800   0.920 -18.501  1.00 98.39           O  
ATOM   1749  N   VAL A 225       4.612   1.953 -17.636  1.00 98.23           N  
ATOM   1750  CA  VAL A 225       5.567   1.435 -18.627  1.00 98.23           C  
ATOM   1751  C   VAL A 225       5.751  -0.067 -18.444  1.00 98.23           C  
ATOM   1752  CB  VAL A 225       6.924   2.162 -18.548  1.00 98.23           C  
ATOM   1753  O   VAL A 225       5.651  -0.815 -19.417  1.00 98.23           O  
ATOM   1754  CG1 VAL A 225       7.940   1.535 -19.514  1.00 98.23           C  
ATOM   1755  CG2 VAL A 225       6.762   3.638 -18.922  1.00 98.23           C  
ATOM   1756  N   ASP A 226       5.937  -0.537 -17.214  1.00 97.16           N  
ATOM   1757  CA  ASP A 226       6.108  -1.961 -16.934  1.00 97.16           C  
ATOM   1758  C   ASP A 226       4.879  -2.803 -17.267  1.00 97.16           C  
ATOM   1759  CB  ASP A 226       6.513  -2.173 -15.470  1.00 97.16           C  
ATOM   1760  O   ASP A 226       5.014  -3.942 -17.709  1.00 97.16           O  
ATOM   1761  CG  ASP A 226       8.022  -2.120 -15.259  1.00 97.16           C  
ATOM   1762  OD1 ASP A 226       8.764  -2.361 -16.237  1.00 97.16           O  
ATOM   1763  OD2 ASP A 226       8.426  -1.980 -14.086  1.00 97.16           O  
ATOM   1764  N   LEU A 227       3.686  -2.240 -17.135  1.00 97.60           N  
ATOM   1765  CA  LEU A 227       2.431  -2.881 -17.523  1.00 97.60           C  
ATOM   1766  C   LEU A 227       2.117  -2.729 -19.011  1.00 97.60           C  
ATOM   1767  CB  LEU A 227       1.315  -2.311 -16.642  1.00 97.60           C  
ATOM   1768  O   LEU A 227       1.130  -3.283 -19.487  1.00 97.60           O  
ATOM   1769  CG  LEU A 227       1.490  -2.730 -15.176  1.00 97.60           C  
ATOM   1770  CD1 LEU A 227       0.575  -1.900 -14.301  1.00 97.60           C  
ATOM   1771  CD2 LEU A 227       1.167  -4.210 -14.952  1.00 97.60           C  
ATOM   1772  N   GLN A 228       2.949  -1.992 -19.753  1.00 98.21           N  
ATOM   1773  CA  GLN A 228       2.762  -1.700 -21.173  1.00 98.21           C  
ATOM   1774  C   GLN A 228       1.392  -1.070 -21.474  1.00 98.21           C  
ATOM   1775  CB  GLN A 228       3.081  -2.947 -22.022  1.00 98.21           C  
ATOM   1776  O   GLN A 228       0.772  -1.369 -22.494  1.00 98.21           O  
ATOM   1777  CG  GLN A 228       4.556  -3.360 -21.936  1.00 98.21           C  
ATOM   1778  CD  GLN A 228       5.445  -2.386 -22.694  1.00 98.21           C  
ATOM   1779  NE2 GLN A 228       6.125  -1.472 -22.047  1.00 98.21           N  
ATOM   1780  OE1 GLN A 228       5.550  -2.437 -23.907  1.00 98.21           O  
ATOM   1781  N   ASN A 229       0.938  -0.158 -20.607  1.00 98.17           N  
ATOM   1782  CA  ASN A 229      -0.358   0.509 -20.722  1.00 98.17           C  
ATOM   1783  C   ASN A 229      -0.209   1.958 -21.249  1.00 98.17           C  
ATOM   1784  CB  ASN A 229      -1.077   0.405 -19.367  1.00 98.17           C  
ATOM   1785  O   ASN A 229       0.003   2.883 -20.459  1.00 98.17           O  
ATOM   1786  CG  ASN A 229      -2.517   0.883 -19.443  1.00 98.17           C  
ATOM   1787  ND2 ASN A 229      -3.350   0.460 -18.523  1.00 98.17           N  
ATOM   1788  OD1 ASN A 229      -2.910   1.642 -20.317  1.00 98.17           O  
ATOM   1789  N   PRO A 230      -0.324   2.197 -22.574  1.00 97.91           N  
ATOM   1790  CA  PRO A 230      -0.151   3.530 -23.158  1.00 97.91           C  
ATOM   1791  C   PRO A 230      -1.239   4.526 -22.742  1.00 97.91           C  
ATOM   1792  CB  PRO A 230      -0.170   3.312 -24.675  1.00 97.91           C  
ATOM   1793  O   PRO A 230      -0.982   5.730 -22.687  1.00 97.91           O  
ATOM   1794  CG  PRO A 230      -1.011   2.047 -24.845  1.00 97.91           C  
ATOM   1795  CD  PRO A 230      -0.628   1.226 -23.618  1.00 97.91           C  
ATOM   1796  N   ASP A 231      -2.454   4.064 -22.447  1.00 98.32           N  
ATOM   1797  CA  ASP A 231      -3.546   4.951 -22.041  1.00 98.32           C  
ATOM   1798  C   ASP A 231      -3.322   5.460 -20.609  1.00 98.32           C  
ATOM   1799  CB  ASP A 231      -4.896   4.246 -22.230  1.00 98.32           C  
ATOM   1800  O   ASP A 231      -3.488   6.653 -20.348  1.00 98.32           O  
ATOM   1801  CG  ASP A 231      -5.155   3.860 -23.697  1.00 98.32           C  
ATOM   1802  OD1 ASP A 231      -4.849   4.674 -24.611  1.00 98.32           O  
ATOM   1803  OD2 ASP A 231      -5.629   2.727 -23.919  1.00 98.32           O  
ATOM   1804  N   LEU A 232      -2.814   4.603 -19.714  1.00 98.58           N  
ATOM   1805  CA  LEU A 232      -2.370   5.007 -18.378  1.00 98.58           C  
ATOM   1806  C   LEU A 232      -1.180   5.973 -18.435  1.00 98.58           C  
ATOM   1807  CB  LEU A 232      -2.051   3.754 -17.550  1.00 98.58           C  
ATOM   1808  O   LEU A 232      -1.201   6.989 -17.746  1.00 98.58           O  
ATOM   1809  CG  LEU A 232      -1.569   4.044 -16.118  1.00 98.58           C  
ATOM   1810  CD1 LEU A 232      -2.596   4.797 -15.274  1.00 98.58           C  
ATOM   1811  CD2 LEU A 232      -1.259   2.719 -15.430  1.00 98.58           C  
ATOM   1812  N   VAL A 233      -0.180   5.716 -19.289  1.00 98.45           N  
ATOM   1813  CA  VAL A 233       0.930   6.663 -19.521  1.00 98.45           C  
ATOM   1814  C   VAL A 233       0.383   8.024 -19.958  1.00 98.45           C  
ATOM   1815  CB  VAL A 233       1.934   6.107 -20.555  1.00 98.45           C  
ATOM   1816  O   VAL A 233       0.731   9.043 -19.370  1.00 98.45           O  
ATOM   1817  CG1 VAL A 233       2.962   7.148 -21.021  1.00 98.45           C  
ATOM   1818  CG2 VAL A 233       2.714   4.924 -19.968  1.00 98.45           C  
ATOM   1819  N   SER A 234      -0.529   8.049 -20.936  1.00 98.14           N  
ATOM   1820  CA  SER A 234      -1.157   9.289 -21.422  1.00 98.14           C  
ATOM   1821  C   SER A 234      -1.848  10.067 -20.301  1.00 98.14           C  
ATOM   1822  CB  SER A 234      -2.230   9.001 -22.478  1.00 98.14           C  
ATOM   1823  O   SER A 234      -1.702  11.286 -20.207  1.00 98.14           O  
ATOM   1824  OG  SER A 234      -1.769   8.151 -23.503  1.00 98.14           O  
ATOM   1825  N   LEU A 235      -2.604   9.360 -19.457  1.00 98.51           N  
ATOM   1826  CA  LEU A 235      -3.324   9.955 -18.340  1.00 98.51           C  
ATOM   1827  C   LEU A 235      -2.364  10.524 -17.292  1.00 98.51           C  
ATOM   1828  CB  LEU A 235      -4.265   8.899 -17.739  1.00 98.51           C  
ATOM   1829  O   LEU A 235      -2.512  11.677 -16.901  1.00 98.51           O  
ATOM   1830  CG  LEU A 235      -5.032   9.406 -16.505  1.00 98.51           C  
ATOM   1831  CD1 LEU A 235      -5.944  10.589 -16.839  1.00 98.51           C  
ATOM   1832  CD2 LEU A 235      -5.880   8.272 -15.948  1.00 98.51           C  
ATOM   1833  N   LEU A 236      -1.358   9.754 -16.876  1.00 98.51           N  
ATOM   1834  CA  LEU A 236      -0.376  10.193 -15.884  1.00 98.51           C  
ATOM   1835  C   LEU A 236       0.402  11.427 -16.366  1.00 98.51           C  
ATOM   1836  CB  LEU A 236       0.564   9.022 -15.562  1.00 98.51           C  
ATOM   1837  O   LEU A 236       0.598  12.363 -15.593  1.00 98.51           O  
ATOM   1838  CG  LEU A 236      -0.101   7.879 -14.770  1.00 98.51           C  
ATOM   1839  CD1 LEU A 236       0.872   6.708 -14.710  1.00 98.51           C  
ATOM   1840  CD2 LEU A 236      -0.447   8.276 -13.334  1.00 98.51           C  
ATOM   1841  N   LEU A 237       0.765  11.484 -17.652  1.00 98.13           N  
ATOM   1842  CA  LEU A 237       1.381  12.671 -18.259  1.00 98.13           C  
ATOM   1843  C   LEU A 237       0.450  13.891 -18.210  1.00 98.13           C  
ATOM   1844  CB  LEU A 237       1.772  12.363 -19.715  1.00 98.13           C  
ATOM   1845  O   LEU A 237       0.877  14.976 -17.820  1.00 98.13           O  
ATOM   1846  CG  LEU A 237       2.917  11.350 -19.882  1.00 98.13           C  
ATOM   1847  CD1 LEU A 237       3.110  11.041 -21.369  1.00 98.13           C  
ATOM   1848  CD2 LEU A 237       4.230  11.867 -19.320  1.00 98.13           C  
ATOM   1849  N   LYS A 238      -0.836  13.720 -18.546  1.00 97.87           N  
ATOM   1850  CA  LYS A 238      -1.855  14.782 -18.435  1.00 97.87           C  
ATOM   1851  C   LYS A 238      -2.029  15.256 -16.984  1.00 97.87           C  
ATOM   1852  CB  LYS A 238      -3.172  14.253 -19.026  1.00 97.87           C  
ATOM   1853  O   LYS A 238      -2.291  16.432 -16.755  1.00 97.87           O  
ATOM   1854  CG  LYS A 238      -4.311  15.288 -19.058  1.00 97.87           C  
ATOM   1855  CD  LYS A 238      -5.635  14.589 -19.397  1.00 97.87           C  
ATOM   1856  CE  LYS A 238      -6.838  15.523 -19.203  1.00 97.87           C  
ATOM   1857  NZ  LYS A 238      -8.081  14.752 -18.903  1.00 97.87           N  
ATOM   1858  N   CYS A 239      -1.856  14.353 -16.022  1.00 97.21           N  
ATOM   1859  CA  CYS A 239      -1.891  14.615 -14.585  1.00 97.21           C  
ATOM   1860  C   CYS A 239      -0.605  15.256 -14.025  1.00 97.21           C  
ATOM   1861  CB  CYS A 239      -2.213  13.288 -13.886  1.00 97.21           C  
ATOM   1862  O   CYS A 239      -0.551  15.526 -12.828  1.00 97.21           O  
ATOM   1863  SG  CYS A 239      -3.976  12.879 -14.069  1.00 97.21           S  
ATOM   1864  N   GLY A 240       0.414  15.519 -14.851  1.00 97.22           N  
ATOM   1865  CA  GLY A 240       1.652  16.175 -14.418  1.00 97.22           C  
ATOM   1866  C   GLY A 240       2.699  15.232 -13.817  1.00 97.22           C  
ATOM   1867  O   GLY A 240       3.513  15.673 -13.005  1.00 97.22           O  
ATOM   1868  N   ALA A 241       2.689  13.948 -14.190  1.00 98.29           N  
ATOM   1869  CA  ALA A 241       3.761  13.024 -13.830  1.00 98.29           C  
ATOM   1870  C   ALA A 241       5.115  13.499 -14.383  1.00 98.29           C  
ATOM   1871  CB  ALA A 241       3.422  11.616 -14.330  1.00 98.29           C  
ATOM   1872  O   ALA A 241       5.241  13.822 -15.566  1.00 98.29           O  
ATOM   1873  N   ASP A 242       6.137  13.502 -13.530  1.00 98.14           N  
ATOM   1874  CA  ASP A 242       7.505  13.835 -13.906  1.00 98.14           C  
ATOM   1875  C   ASP A 242       8.148  12.655 -14.646  1.00 98.14           C  
ATOM   1876  CB  ASP A 242       8.312  14.264 -12.671  1.00 98.14           C  
ATOM   1877  O   ASP A 242       8.475  11.616 -14.067  1.00 98.14           O  
ATOM   1878  CG  ASP A 242       9.731  14.736 -13.019  1.00 98.14           C  
ATOM   1879  OD1 ASP A 242      10.096  14.735 -14.222  1.00 98.14           O  
ATOM   1880  OD2 ASP A 242      10.457  15.086 -12.065  1.00 98.14           O  
ATOM   1881  N   VAL A 243       8.349  12.831 -15.951  1.00 97.97           N  
ATOM   1882  CA  VAL A 243       8.984  11.849 -16.843  1.00 97.97           C  
ATOM   1883  C   VAL A 243      10.468  11.621 -16.557  1.00 97.97           C  
ATOM   1884  CB  VAL A 243       8.829  12.267 -18.314  1.00 97.97           C  
ATOM   1885  O   VAL A 243      11.045  10.684 -17.106  1.00 97.97           O  
ATOM   1886  CG1 VAL A 243       7.355  12.377 -18.695  1.00 97.97           C  
ATOM   1887  CG2 VAL A 243       9.519  13.599 -18.619  1.00 97.97           C  
ATOM   1888  N   ASN A 244      11.092  12.478 -15.746  1.00 97.56           N  
ATOM   1889  CA  ASN A 244      12.513  12.421 -15.409  1.00 97.56           C  
ATOM   1890  C   ASN A 244      12.766  11.879 -13.999  1.00 97.56           C  
ATOM   1891  CB  ASN A 244      13.124  13.815 -15.592  1.00 97.56           C  
ATOM   1892  O   ASN A 244      13.921  11.741 -13.597  1.00 97.56           O  
ATOM   1893  CG  ASN A 244      12.958  14.321 -17.007  1.00 97.56           C  
ATOM   1894  ND2 ASN A 244      12.318  15.451 -17.180  1.00 97.56           N  
ATOM   1895  OD1 ASN A 244      13.374  13.700 -17.973  1.00 97.56           O  
ATOM   1896  N   ARG A 245      11.714  11.552 -13.235  1.00 97.42           N  
ATOM   1897  CA  ARG A 245      11.875  10.869 -11.950  1.00 97.42           C  
ATOM   1898  C   ARG A 245      12.504   9.500 -12.178  1.00 97.42           C  
ATOM   1899  CB  ARG A 245      10.520  10.754 -11.224  1.00 97.42           C  
ATOM   1900  O   ARG A 245      12.051   8.774 -13.051  1.00 97.42           O  
ATOM   1901  CG  ARG A 245      10.436  11.652  -9.986  1.00 97.42           C  
ATOM   1902  CD  ARG A 245      11.464  11.221  -8.932  1.00 97.42           C  
ATOM   1903  NE  ARG A 245      11.217  11.871  -7.638  1.00 97.42           N  
ATOM   1904  NH1 ARG A 245      12.786  10.686  -6.468  1.00 97.42           N  
ATOM   1905  NH2 ARG A 245      11.337  11.965  -5.367  1.00 97.42           N  
ATOM   1906  CZ  ARG A 245      11.787  11.519  -6.503  1.00 97.42           C  
ATOM   1907  N   VAL A 246      13.498   9.138 -11.371  1.00 97.50           N  
ATOM   1908  CA  VAL A 246      14.217   7.863 -11.508  1.00 97.50           C  
ATOM   1909  C   VAL A 246      13.937   6.901 -10.355  1.00 97.50           C  
ATOM   1910  CB  VAL A 246      15.731   8.065 -11.711  1.00 97.50           C  
ATOM   1911  O   VAL A 246      13.693   7.322  -9.220  1.00 97.50           O  
ATOM   1912  CG1 VAL A 246      16.017   8.835 -13.005  1.00 97.50           C  
ATOM   1913  CG2 VAL A 246      16.408   8.795 -10.543  1.00 97.50           C  
ATOM   1914  N   THR A 247      13.997   5.608 -10.664  1.00 97.71           N  
ATOM   1915  CA  THR A 247      14.077   4.498  -9.698  1.00 97.71           C  
ATOM   1916  C   THR A 247      15.355   4.569  -8.853  1.00 97.71           C  
ATOM   1917  CB  THR A 247      14.039   3.142 -10.427  1.00 97.71           C  
ATOM   1918  O   THR A 247      16.263   5.350  -9.143  1.00 97.71           O  
ATOM   1919  CG2 THR A 247      12.757   2.942 -11.228  1.00 97.71           C  
ATOM   1920  OG1 THR A 247      15.110   3.033 -11.330  1.00 97.71           O  
ATOM   1921  N   TYR A 248      15.476   3.723  -7.826  1.00 96.59           N  
ATOM   1922  CA  TYR A 248      16.712   3.613  -7.033  1.00 96.59           C  
ATOM   1923  C   TYR A 248      17.909   3.107  -7.844  1.00 96.59           C  
ATOM   1924  CB  TYR A 248      16.468   2.707  -5.820  1.00 96.59           C  
ATOM   1925  O   TYR A 248      19.047   3.416  -7.509  1.00 96.59           O  
ATOM   1926  CG  TYR A 248      15.420   3.187  -4.830  1.00 96.59           C  
ATOM   1927  CD1 TYR A 248      15.092   4.557  -4.702  1.00 96.59           C  
ATOM   1928  CD2 TYR A 248      14.794   2.242  -3.997  1.00 96.59           C  
ATOM   1929  CE1 TYR A 248      14.126   4.972  -3.768  1.00 96.59           C  
ATOM   1930  CE2 TYR A 248      13.842   2.660  -3.051  1.00 96.59           C  
ATOM   1931  OH  TYR A 248      12.570   4.418  -2.033  1.00 96.59           O  
ATOM   1932  CZ  TYR A 248      13.498   4.020  -2.940  1.00 96.59           C  
ATOM   1933  N   GLN A 249      17.652   2.398  -8.944  1.00 94.60           N  
ATOM   1934  CA  GLN A 249      18.667   1.985  -9.916  1.00 94.60           C  
ATOM   1935  C   GLN A 249      19.016   3.093 -10.930  1.00 94.60           C  
ATOM   1936  CB  GLN A 249      18.178   0.714 -10.624  1.00 94.60           C  
ATOM   1937  O   GLN A 249      19.778   2.858 -11.859  1.00 94.60           O  
ATOM   1938  CG  GLN A 249      18.010  -0.474  -9.664  1.00 94.60           C  
ATOM   1939  CD  GLN A 249      17.422  -1.709 -10.338  1.00 94.60           C  
ATOM   1940  NE2 GLN A 249      17.119  -2.741  -9.585  1.00 94.60           N  
ATOM   1941  OE1 GLN A 249      17.187  -1.782 -11.533  1.00 94.60           O  
ATOM   1942  N   GLY A 250      18.444   4.294 -10.796  1.00 95.30           N  
ATOM   1943  CA  GLY A 250      18.724   5.425 -11.684  1.00 95.30           C  
ATOM   1944  C   GLY A 250      17.973   5.404 -13.019  1.00 95.30           C  
ATOM   1945  O   GLY A 250      18.190   6.291 -13.840  1.00 95.30           O  
ATOM   1946  N   TYR A 251      17.063   4.449 -13.239  1.00 96.68           N  
ATOM   1947  CA  TYR A 251      16.277   4.378 -14.475  1.00 96.68           C  
ATOM   1948  C   TYR A 251      15.066   5.309 -14.456  1.00 96.68           C  
ATOM   1949  CB  TYR A 251      15.825   2.943 -14.762  1.00 96.68           C  
ATOM   1950  O   TYR A 251      14.292   5.268 -13.501  1.00 96.68           O  
ATOM   1951  CG  TYR A 251      16.970   1.971 -14.921  1.00 96.68           C  
ATOM   1952  CD1 TYR A 251      17.906   2.167 -15.954  1.00 96.68           C  
ATOM   1953  CD2 TYR A 251      17.111   0.884 -14.037  1.00 96.68           C  
ATOM   1954  CE1 TYR A 251      18.984   1.277 -16.100  1.00 96.68           C  
ATOM   1955  CE2 TYR A 251      18.199   0.002 -14.176  1.00 96.68           C  
ATOM   1956  OH  TYR A 251      20.193  -0.641 -15.354  1.00 96.68           O  
ATOM   1957  CZ  TYR A 251      19.141   0.202 -15.205  1.00 96.68           C  
ATOM   1958  N   SER A 252      14.878   6.077 -15.527  1.00 97.59           N  
ATOM   1959  CA  SER A 252      13.663   6.822 -15.865  1.00 97.59           C  
ATOM   1960  C   SER A 252      12.573   5.891 -16.424  1.00 97.59           C  
ATOM   1961  CB  SER A 252      14.007   7.919 -16.890  1.00 97.59           C  
ATOM   1962  O   SER A 252      12.879   4.792 -16.907  1.00 97.59           O  
ATOM   1963  OG  SER A 252      14.138   7.389 -18.204  1.00 97.59           O  
ATOM   1964  N   PRO A 253      11.298   6.325 -16.477  1.00 97.92           N  
ATOM   1965  CA  PRO A 253      10.242   5.568 -17.139  1.00 97.92           C  
ATOM   1966  C   PRO A 253      10.569   5.259 -18.605  1.00 97.92           C  
ATOM   1967  CB  PRO A 253       8.981   6.432 -17.023  1.00 97.92           C  
ATOM   1968  O   PRO A 253      10.233   4.184 -19.091  1.00 97.92           O  
ATOM   1969  CG  PRO A 253       9.244   7.299 -15.797  1.00 97.92           C  
ATOM   1970  CD  PRO A 253      10.751   7.515 -15.853  1.00 97.92           C  
ATOM   1971  N   TYR A 254      11.252   6.167 -19.312  1.00 97.91           N  
ATOM   1972  CA  TYR A 254      11.648   5.932 -20.700  1.00 97.91           C  
ATOM   1973  C   TYR A 254      12.694   4.821 -20.817  1.00 97.91           C  
ATOM   1974  CB  TYR A 254      12.179   7.219 -21.329  1.00 97.91           C  
ATOM   1975  O   TYR A 254      12.559   3.957 -21.680  1.00 97.91           O  
ATOM   1976  CG  TYR A 254      12.533   7.058 -22.794  1.00 97.91           C  
ATOM   1977  CD1 TYR A 254      13.811   6.611 -23.174  1.00 97.91           C  
ATOM   1978  CD2 TYR A 254      11.569   7.303 -23.783  1.00 97.91           C  
ATOM   1979  CE1 TYR A 254      14.147   6.477 -24.534  1.00 97.91           C  
ATOM   1980  CE2 TYR A 254      11.884   7.127 -25.141  1.00 97.91           C  
ATOM   1981  OH  TYR A 254      13.486   6.624 -26.840  1.00 97.91           O  
ATOM   1982  CZ  TYR A 254      13.180   6.746 -25.523  1.00 97.91           C  
ATOM   1983  N   GLN A 255      13.707   4.789 -19.946  1.00 96.70           N  
ATOM   1984  CA  GLN A 255      14.724   3.730 -19.961  1.00 96.70           C  
ATOM   1985  C   GLN A 255      14.109   2.335 -19.764  1.00 96.70           C  
ATOM   1986  CB  GLN A 255      15.785   4.019 -18.890  1.00 96.70           C  
ATOM   1987  O   GLN A 255      14.567   1.376 -20.380  1.00 96.70           O  
ATOM   1988  CG  GLN A 255      16.860   5.000 -19.394  1.00 96.70           C  
ATOM   1989  CD  GLN A 255      17.600   5.700 -18.254  1.00 96.70           C  
ATOM   1990  NE2 GLN A 255      18.871   5.991 -18.352  1.00 96.70           N  
ATOM   1991  OE1 GLN A 255      17.037   6.016 -17.228  1.00 96.70           O  
ATOM   1992  N   LEU A 256      13.012   2.221 -19.007  1.00 96.18           N  
ATOM   1993  CA  LEU A 256      12.279   0.957 -18.842  1.00 96.18           C  
ATOM   1994  C   LEU A 256      11.505   0.502 -20.096  1.00 96.18           C  
ATOM   1995  CB  LEU A 256      11.345   1.045 -17.621  1.00 96.18           C  
ATOM   1996  O   LEU A 256      10.938  -0.591 -20.103  1.00 96.18           O  
ATOM   1997  CG  LEU A 256      12.028   1.301 -16.266  1.00 96.18           C  
ATOM   1998  CD1 LEU A 256      10.979   1.167 -15.160  1.00 96.18           C  
ATOM   1999  CD2 LEU A 256      13.163   0.320 -15.963  1.00 96.18           C  
ATOM   2000  N   THR A 257      11.466   1.302 -21.168  1.00 96.93           N  
ATOM   2001  CA  THR A 257      10.865   0.893 -22.451  1.00 96.93           C  
ATOM   2002  C   THR A 257      11.775  -0.023 -23.269  1.00 96.93           C  
ATOM   2003  CB  THR A 257      10.432   2.082 -23.322  1.00 96.93           C  
ATOM   2004  O   THR A 257      11.280  -0.775 -24.112  1.00 96.93           O  
ATOM   2005  CG2 THR A 257       9.476   3.031 -22.603  1.00 96.93           C  
ATOM   2006  OG1 THR A 257      11.515   2.834 -23.807  1.00 96.93           O  
ATOM   2007  N   TRP A 258      13.089  -0.013 -23.016  1.00 94.79           N  
ATOM   2008  CA  TRP A 258      14.036  -0.869 -23.725  1.00 94.79           C  
ATOM   2009  C   TRP A 258      13.729  -2.353 -23.479  1.00 94.79           C  
ATOM   2010  CB  TRP A 258      15.473  -0.497 -23.344  1.00 94.79           C  
ATOM   2011  O   TRP A 258      13.511  -2.792 -22.354  1.00 94.79           O  
ATOM   2012  CG  TRP A 258      15.938   0.821 -23.890  1.00 94.79           C  
ATOM   2013  CD1 TRP A 258      16.222   1.927 -23.166  1.00 94.79           C  
ATOM   2014  CD2 TRP A 258      16.186   1.189 -25.282  1.00 94.79           C  
ATOM   2015  CE2 TRP A 258      16.618   2.550 -25.321  1.00 94.79           C  
ATOM   2016  CE3 TRP A 258      16.098   0.505 -26.515  1.00 94.79           C  
ATOM   2017  NE1 TRP A 258      16.612   2.955 -24.004  1.00 94.79           N  
ATOM   2018  CH2 TRP A 258      16.852   2.487 -27.728  1.00 94.79           C  
ATOM   2019  CZ2 TRP A 258      16.950   3.197 -26.519  1.00 94.79           C  
ATOM   2020  CZ3 TRP A 258      16.425   1.146 -27.725  1.00 94.79           C  
ATOM   2021  N   GLY A 259      13.665  -3.135 -24.561  1.00 93.73           N  
ATOM   2022  CA  GLY A 259      13.288  -4.554 -24.512  1.00 93.73           C  
ATOM   2023  C   GLY A 259      11.783  -4.819 -24.366  1.00 93.73           C  
ATOM   2024  O   GLY A 259      11.375  -5.978 -24.293  1.00 93.73           O  
ATOM   2025  N   ARG A 260      10.938  -3.779 -24.342  1.00 95.76           N  
ATOM   2026  CA  ARG A 260       9.477  -3.901 -24.229  1.00 95.76           C  
ATOM   2027  C   ARG A 260       8.787  -3.647 -25.581  1.00 95.76           C  
ATOM   2028  CB  ARG A 260       8.956  -2.973 -23.120  1.00 95.76           C  
ATOM   2029  O   ARG A 260       9.322  -2.921 -26.415  1.00 95.76           O  
ATOM   2030  CG  ARG A 260       9.736  -3.026 -21.795  1.00 95.76           C  
ATOM   2031  CD  ARG A 260       9.833  -4.429 -21.180  1.00 95.76           C  
ATOM   2032  NE  ARG A 260       8.525  -4.927 -20.710  1.00 95.76           N  
ATOM   2033  NH1 ARG A 260       8.550  -3.833 -18.696  1.00 95.76           N  
ATOM   2034  NH2 ARG A 260       6.817  -5.161 -19.263  1.00 95.76           N  
ATOM   2035  CZ  ARG A 260       7.969  -4.633 -19.549  1.00 95.76           C  
ATOM   2036  N   PRO A 261       7.608  -4.241 -25.841  1.00 96.28           N  
ATOM   2037  CA  PRO A 261       6.999  -4.222 -27.177  1.00 96.28           C  
ATOM   2038  C   PRO A 261       6.364  -2.884 -27.605  1.00 96.28           C  
ATOM   2039  CB  PRO A 261       5.956  -5.348 -27.141  1.00 96.28           C  
ATOM   2040  O   PRO A 261       6.186  -2.651 -28.801  1.00 96.28           O  
ATOM   2041  CG  PRO A 261       5.577  -5.452 -25.664  1.00 96.28           C  
ATOM   2042  CD  PRO A 261       6.901  -5.167 -24.967  1.00 96.28           C  
ATOM   2043  N   SER A 262       5.962  -2.013 -26.674  1.00 95.65           N  
ATOM   2044  CA  SER A 262       5.147  -0.833 -26.988  1.00 95.65           C  
ATOM   2045  C   SER A 262       5.968   0.342 -27.523  1.00 95.65           C  
ATOM   2046  CB  SER A 262       4.321  -0.407 -25.776  1.00 95.65           C  
ATOM   2047  O   SER A 262       6.457   1.190 -26.775  1.00 95.65           O  
ATOM   2048  OG  SER A 262       3.415   0.624 -26.133  1.00 95.65           O  
ATOM   2049  N   THR A 263       6.009   0.468 -28.849  1.00 95.14           N  
ATOM   2050  CA  THR A 263       6.563   1.652 -29.529  1.00 95.14           C  
ATOM   2051  C   THR A 263       5.783   2.927 -29.210  1.00 95.14           C  
ATOM   2052  CB  THR A 263       6.568   1.459 -31.049  1.00 95.14           C  
ATOM   2053  O   THR A 263       6.358   4.013 -29.185  1.00 95.14           O  
ATOM   2054  CG2 THR A 263       7.461   0.297 -31.480  1.00 95.14           C  
ATOM   2055  OG1 THR A 263       5.265   1.176 -31.516  1.00 95.14           O  
ATOM   2056  N   ARG A 264       4.478   2.812 -28.920  1.00 97.07           N  
ATOM   2057  CA  ARG A 264       3.625   3.952 -28.557  1.00 97.07           C  
ATOM   2058  C   ARG A 264       4.085   4.604 -27.255  1.00 97.07           C  
ATOM   2059  CB  ARG A 264       2.155   3.505 -28.507  1.00 97.07           C  
ATOM   2060  O   ARG A 264       4.210   5.821 -27.219  1.00 97.07           O  
ATOM   2061  CG  ARG A 264       1.197   4.674 -28.223  1.00 97.07           C  
ATOM   2062  CD  ARG A 264      -0.260   4.234 -28.411  1.00 97.07           C  
ATOM   2063  NE  ARG A 264      -1.212   5.290 -28.015  1.00 97.07           N  
ATOM   2064  NH1 ARG A 264      -3.144   4.066 -28.280  1.00 97.07           N  
ATOM   2065  NH2 ARG A 264      -3.235   6.039 -27.269  1.00 97.07           N  
ATOM   2066  CZ  ARG A 264      -2.520   5.138 -27.876  1.00 97.07           C  
ATOM   2067  N   ILE A 265       4.391   3.815 -26.223  1.00 97.70           N  
ATOM   2068  CA  ILE A 265       4.887   4.343 -24.939  1.00 97.70           C  
ATOM   2069  C   ILE A 265       6.235   5.038 -25.135  1.00 97.70           C  
ATOM   2070  CB  ILE A 265       4.978   3.214 -23.891  1.00 97.70           C  
ATOM   2071  O   ILE A 265       6.432   6.153 -24.654  1.00 97.70           O  
ATOM   2072  CG1 ILE A 265       3.552   2.772 -23.507  1.00 97.70           C  
ATOM   2073  CG2 ILE A 265       5.740   3.659 -22.633  1.00 97.70           C  
ATOM   2074  CD1 ILE A 265       3.498   1.549 -22.590  1.00 97.70           C  
ATOM   2075  N   GLN A 266       7.135   4.414 -25.899  1.00 96.12           N  
ATOM   2076  CA  GLN A 266       8.432   5.002 -26.215  1.00 96.12           C  
ATOM   2077  C   GLN A 266       8.276   6.347 -26.947  1.00 96.12           C  
ATOM   2078  CB  GLN A 266       9.245   3.977 -27.014  1.00 96.12           C  
ATOM   2079  O   GLN A 266       8.904   7.329 -26.570  1.00 96.12           O  
ATOM   2080  CG  GLN A 266      10.726   4.365 -27.084  1.00 96.12           C  
ATOM   2081  CD  GLN A 266      11.587   3.310 -27.768  1.00 96.12           C  
ATOM   2082  NE2 GLN A 266      12.886   3.506 -27.782  1.00 96.12           N  
ATOM   2083  OE1 GLN A 266      11.117   2.325 -28.318  1.00 96.12           O  
ATOM   2084  N   GLN A 267       7.371   6.453 -27.925  1.00 96.21           N  
ATOM   2085  CA  GLN A 267       7.086   7.723 -28.610  1.00 96.21           C  
ATOM   2086  C   GLN A 267       6.514   8.803 -27.683  1.00 96.21           C  
ATOM   2087  CB  GLN A 267       6.089   7.484 -29.751  1.00 96.21           C  
ATOM   2088  O   GLN A 267       6.844   9.978 -27.851  1.00 96.21           O  
ATOM   2089  CG  GLN A 267       6.728   6.783 -30.954  1.00 96.21           C  
ATOM   2090  CD  GLN A 267       5.705   6.409 -32.020  1.00 96.21           C  
ATOM   2091  NE2 GLN A 267       6.133   5.767 -33.084  1.00 96.21           N  
ATOM   2092  OE1 GLN A 267       4.517   6.680 -31.942  1.00 96.21           O  
ATOM   2093  N   GLN A 268       5.651   8.423 -26.736  1.00 95.75           N  
ATOM   2094  CA  GLN A 268       5.028   9.352 -25.788  1.00 95.75           C  
ATOM   2095  C   GLN A 268       6.038   9.934 -24.802  1.00 95.75           C  
ATOM   2096  CB  GLN A 268       3.912   8.633 -25.019  1.00 95.75           C  
ATOM   2097  O   GLN A 268       6.000  11.128 -24.520  1.00 95.75           O  
ATOM   2098  CG  GLN A 268       2.705   8.387 -25.923  1.00 95.75           C  
ATOM   2099  CD  GLN A 268       1.614   7.611 -25.211  1.00 95.75           C  
ATOM   2100  NE2 GLN A 268       0.476   8.238 -25.055  1.00 95.75           N  
ATOM   2101  OE1 GLN A 268       1.738   6.458 -24.828  1.00 95.75           O  
ATOM   2102  N   LEU A 269       6.938   9.096 -24.291  1.00 96.99           N  
ATOM   2103  CA  LEU A 269       7.920   9.498 -23.290  1.00 96.99           C  
ATOM   2104  C   LEU A 269       9.169  10.135 -23.917  1.00 96.99           C  
ATOM   2105  CB  LEU A 269       8.248   8.272 -22.422  1.00 96.99           C  
ATOM   2106  O   LEU A 269       9.690  11.105 -23.377  1.00 96.99           O  
ATOM   2107  CG  LEU A 269       7.094   7.769 -21.540  1.00 96.99           C  
ATOM   2108  CD1 LEU A 269       7.551   6.519 -20.793  1.00 96.99           C  
ATOM   2109  CD2 LEU A 269       6.652   8.806 -20.510  1.00 96.99           C  
ATOM   2110  N   GLY A 270       9.618   9.663 -25.084  1.00 93.91           N  
ATOM   2111  CA  GLY A 270      10.894  10.086 -25.683  1.00 93.91           C  
ATOM   2112  C   GLY A 270      10.964  11.557 -26.080  1.00 93.91           C  
ATOM   2113  O   GLY A 270      12.044  12.129 -26.134  1.00 93.91           O  
ATOM   2114  N   GLN A 271       9.815  12.190 -26.319  1.00 90.61           N  
ATOM   2115  CA  GLN A 271       9.738  13.627 -26.610  1.00 90.61           C  
ATOM   2116  C   GLN A 271       9.862  14.502 -25.352  1.00 90.61           C  
ATOM   2117  CB  GLN A 271       8.408  13.916 -27.321  1.00 90.61           C  
ATOM   2118  O   GLN A 271      10.050  15.709 -25.472  1.00 90.61           O  
ATOM   2119  CG  GLN A 271       8.341  13.269 -28.710  1.00 90.61           C  
ATOM   2120  CD  GLN A 271       6.947  13.378 -29.311  1.00 90.61           C  
ATOM   2121  NE2 GLN A 271       6.317  12.271 -29.632  1.00 90.61           N  
ATOM   2122  OE1 GLN A 271       6.383  14.443 -29.493  1.00 90.61           O  
ATOM   2123  N   LEU A 272       9.704  13.913 -24.163  1.00 94.92           N  
ATOM   2124  CA  LEU A 272       9.601  14.624 -22.887  1.00 94.92           C  
ATOM   2125  C   LEU A 272      10.782  14.328 -21.952  1.00 94.92           C  
ATOM   2126  CB  LEU A 272       8.266  14.240 -22.218  1.00 94.92           C  
ATOM   2127  O   LEU A 272      11.159  15.183 -21.153  1.00 94.92           O  
ATOM   2128  CG  LEU A 272       6.994  14.512 -23.040  1.00 94.92           C  
ATOM   2129  CD1 LEU A 272       5.776  13.990 -22.277  1.00 94.92           C  
ATOM   2130  CD2 LEU A 272       6.793  16.005 -23.306  1.00 94.92           C  
ATOM   2131  N   THR A 273      11.351  13.124 -22.026  1.00 95.76           N  
ATOM   2132  CA  THR A 273      12.471  12.700 -21.179  1.00 95.76           C  
ATOM   2133  C   THR A 273      13.776  13.383 -21.595  1.00 95.76           C  
ATOM   2134  CB  THR A 273      12.613  11.171 -21.207  1.00 95.76           C  
ATOM   2135  O   THR A 273      14.107  13.428 -22.781  1.00 95.76           O  
ATOM   2136  CG2 THR A 273      13.695  10.666 -20.257  1.00 95.76           C  
ATOM   2137  OG1 THR A 273      11.409  10.572 -20.780  1.00 95.76           O  
ATOM   2138  N   LEU A 274      14.543  13.878 -20.618  1.00 94.76           N  
ATOM   2139  CA  LEU A 274      15.866  14.477 -20.831  1.00 94.76           C  
ATOM   2140  C   LEU A 274      16.806  13.516 -21.568  1.00 94.76           C  
ATOM   2141  CB  LEU A 274      16.493  14.857 -19.477  1.00 94.76           C  
ATOM   2142  O   LEU A 274      16.819  12.322 -21.282  1.00 94.76           O  
ATOM   2143  CG  LEU A 274      15.815  16.020 -18.735  1.00 94.76           C  
ATOM   2144  CD1 LEU A 274      16.401  16.136 -17.326  1.00 94.76           C  
ATOM   2145  CD2 LEU A 274      16.022  17.354 -19.454  1.00 94.76           C  
ATOM   2146  N   GLU A 275      17.629  14.041 -22.477  1.00 91.68           N  
ATOM   2147  CA  GLU A 275      18.500  13.253 -23.366  1.00 91.68           C  
ATOM   2148  C   GLU A 275      19.399  12.257 -22.608  1.00 91.68           C  
ATOM   2149  CB  GLU A 275      19.373  14.214 -24.195  1.00 91.68           C  
ATOM   2150  O   GLU A 275      19.511  11.094 -22.994  1.00 91.68           O  
ATOM   2151  CG  GLU A 275      18.557  15.105 -25.152  1.00 91.68           C  
ATOM   2152  CD  GLU A 275      19.408  16.138 -25.916  1.00 91.68           C  
ATOM   2153  OE1 GLU A 275      18.807  16.895 -26.713  1.00 91.68           O  
ATOM   2154  OE2 GLU A 275      20.638  16.197 -25.689  1.00 91.68           O  
ATOM   2155  N   ASN A 276      19.974  12.672 -21.474  1.00 92.59           N  
ATOM   2156  CA  ASN A 276      20.838  11.837 -20.631  1.00 92.59           C  
ATOM   2157  C   ASN A 276      20.090  10.733 -19.857  1.00 92.59           C  
ATOM   2158  CB  ASN A 276      21.625  12.750 -19.675  1.00 92.59           C  
ATOM   2159  O   ASN A 276      20.729   9.868 -19.270  1.00 92.59           O  
ATOM   2160  CG  ASN A 276      20.735  13.414 -18.637  1.00 92.59           C  
ATOM   2161  ND2 ASN A 276      20.984  13.199 -17.368  1.00 92.59           N  
ATOM   2162  OD1 ASN A 276      19.800  14.129 -18.956  1.00 92.59           O  
ATOM   2163  N   LEU A 277      18.756  10.763 -19.846  1.00 93.63           N  
ATOM   2164  CA  LEU A 277      17.885   9.771 -19.212  1.00 93.63           C  
ATOM   2165  C   LEU A 277      17.179   8.871 -20.239  1.00 93.63           C  
ATOM   2166  CB  LEU A 277      16.873  10.491 -18.298  1.00 93.63           C  
ATOM   2167  O   LEU A 277      16.232   8.171 -19.879  1.00 93.63           O  
ATOM   2168  CG  LEU A 277      17.470  11.234 -17.093  1.00 93.63           C  
ATOM   2169  CD1 LEU A 277      16.335  11.911 -16.323  1.00 93.63           C  
ATOM   2170  CD2 LEU A 277      18.207  10.296 -16.135  1.00 93.63           C  
ATOM   2171  N   GLN A 278      17.595   8.896 -21.513  1.00 91.40           N  
ATOM   2172  CA  GLN A 278      17.002   8.066 -22.571  1.00 91.40           C  
ATOM   2173  C   GLN A 278      17.770   6.766 -22.837  1.00 91.40           C  
ATOM   2174  CB  GLN A 278      16.866   8.863 -23.875  1.00 91.40           C  
ATOM   2175  O   GLN A 278      17.169   5.735 -23.155  1.00 91.40           O  
ATOM   2176  CG  GLN A 278      15.905  10.051 -23.730  1.00 91.40           C  
ATOM   2177  CD  GLN A 278      15.515  10.684 -25.060  1.00 91.40           C  
ATOM   2178  NE2 GLN A 278      14.932  11.860 -25.036  1.00 91.40           N  
ATOM   2179  OE1 GLN A 278      15.680  10.121 -26.133  1.00 91.40           O  
ATOM   2180  N   MET A 279      19.095   6.807 -22.712  1.00 87.76           N  
ATOM   2181  CA  MET A 279      19.971   5.663 -22.962  1.00 87.76           C  
ATOM   2182  C   MET A 279      20.224   4.895 -21.670  1.00 87.76           C  
ATOM   2183  CB  MET A 279      21.282   6.133 -23.606  1.00 87.76           C  
ATOM   2184  O   MET A 279      20.361   5.504 -20.612  1.00 87.76           O  
ATOM   2185  CG  MET A 279      21.048   6.770 -24.985  1.00 87.76           C  
ATOM   2186  SD  MET A 279      20.168   5.739 -26.200  1.00 87.76           S  
ATOM   2187  CE  MET A 279      21.345   4.369 -26.371  1.00 87.76           C  
ATOM   2188  N   LEU A 280      20.271   3.565 -21.739  1.00 84.27           N  
ATOM   2189  CA  LEU A 280      20.725   2.761 -20.604  1.00 84.27           C  
ATOM   2190  C   LEU A 280      22.206   3.077 -20.334  1.00 84.27           C  
ATOM   2191  CB  LEU A 280      20.516   1.263 -20.894  1.00 84.27           C  
ATOM   2192  O   LEU A 280      22.935   3.295 -21.307  1.00 84.27           O  
ATOM   2193  CG  LEU A 280      19.041   0.852 -21.047  1.00 84.27           C  
ATOM   2194  CD1 LEU A 280      18.947  -0.596 -21.523  1.00 84.27           C  
ATOM   2195  CD2 LEU A 280      18.261   0.979 -19.737  1.00 84.27           C  
ATOM   2196  N   PRO A 281      22.652   3.118 -19.064  1.00 76.70           N  
ATOM   2197  CA  PRO A 281      24.072   3.200 -18.755  1.00 76.70           C  
ATOM   2198  C   PRO A 281      24.824   2.109 -19.520  1.00 76.70           C  
ATOM   2199  CB  PRO A 281      24.190   3.026 -17.235  1.00 76.70           C  
ATOM   2200  O   PRO A 281      24.358   0.968 -19.592  1.00 76.70           O  
ATOM   2201  CG  PRO A 281      22.810   3.434 -16.721  1.00 76.70           C  
ATOM   2202  CD  PRO A 281      21.883   2.968 -17.841  1.00 76.70           C  
ATOM   2203  N   GLU A 282      25.959   2.468 -20.119  1.00 71.70           N  
ATOM   2204  CA  GLU A 282      26.908   1.461 -20.588  1.00 71.70           C  
ATOM   2205  C   GLU A 282      27.265   0.615 -19.363  1.00 71.70           C  
ATOM   2206  CB  GLU A 282      28.137   2.123 -21.244  1.00 71.70           C  
ATOM   2207  O   GLU A 282      27.486   1.175 -18.290  1.00 71.70           O  
ATOM   2208  CG  GLU A 282      27.733   2.914 -22.506  1.00 71.70           C  
ATOM   2209  CD  GLU A 282      28.895   3.571 -23.276  1.00 71.70           C  
ATOM   2210  OE1 GLU A 282      28.600   4.154 -24.349  1.00 71.70           O  
ATOM   2211  OE2 GLU A 282      30.058   3.501 -22.825  1.00 71.70           O  
ATOM   2212  N   SER A 283      27.202  -0.714 -19.482  1.00 62.43           N  
ATOM   2213  CA  SER A 283      27.574  -1.607 -18.388  1.00 62.43           C  
ATOM   2214  C   SER A 283      28.996  -1.251 -17.970  1.00 62.43           C  
ATOM   2215  CB  SER A 283      27.495  -3.073 -18.845  1.00 62.43           C  
ATOM   2216  O   SER A 283      29.930  -1.573 -18.704  1.00 62.43           O  
ATOM   2217  OG  SER A 283      28.236  -3.267 -20.038  1.00 62.43           O  
ATOM   2218  N   GLU A 284      29.164  -0.541 -16.854  1.00 53.66           N  
ATOM   2219  CA  GLU A 284      30.478  -0.454 -16.239  1.00 53.66           C  
ATOM   2220  C   GLU A 284      30.845  -1.888 -15.887  1.00 53.66           C  
ATOM   2221  CB  GLU A 284      30.524   0.510 -15.040  1.00 53.66           C  
ATOM   2222  O   GLU A 284      30.040  -2.611 -15.291  1.00 53.66           O  
ATOM   2223  CG  GLU A 284      30.362   1.971 -15.505  1.00 53.66           C  
ATOM   2224  CD  GLU A 284      30.779   3.034 -14.468  1.00 53.66           C  
ATOM   2225  OE1 GLU A 284      30.826   4.227 -14.859  1.00 53.66           O  
ATOM   2226  OE2 GLU A 284      31.035   2.686 -13.295  1.00 53.66           O  
ATOM   2227  N   ASP A 285      31.991  -2.317 -16.414  1.00 51.34           N  
ATOM   2228  CA  ASP A 285      32.533  -3.650 -16.230  1.00 51.34           C  
ATOM   2229  C   ASP A 285      32.338  -4.062 -14.771  1.00 51.34           C  
ATOM   2230  CB  ASP A 285      34.022  -3.642 -16.613  1.00 51.34           C  
ATOM   2231  O   ASP A 285      32.685  -3.305 -13.866  1.00 51.34           O  
ATOM   2232  CG  ASP A 285      34.255  -3.327 -18.096  1.00 51.34           C  
ATOM   2233  OD1 ASP A 285      33.681  -4.050 -18.944  1.00 51.34           O  
ATOM   2234  OD2 ASP A 285      35.046  -2.401 -18.390  1.00 51.34           O  
ATOM   2235  N   GLU A 286      31.728  -5.229 -14.561  1.00 50.75           N  
ATOM   2236  CA  GLU A 286      31.581  -5.858 -13.253  1.00 50.75           C  
ATOM   2237  C   GLU A 286      32.957  -5.874 -12.568  1.00 50.75           C  
ATOM   2238  CB  GLU A 286      31.050  -7.297 -13.448  1.00 50.75           C  
ATOM   2239  O   GLU A 286      33.761  -6.784 -12.788  1.00 50.75           O  
ATOM   2240  CG  GLU A 286      29.598  -7.404 -13.969  1.00 50.75           C  
ATOM   2241  CD  GLU A 286      28.521  -7.751 -12.920  1.00 50.75           C  
ATOM   2242  OE1 GLU A 286      27.342  -7.863 -13.337  1.00 50.75           O  
ATOM   2243  OE2 GLU A 286      28.856  -7.967 -11.734  1.00 50.75           O  
ATOM   2244  N   GLU A 287      33.256  -4.872 -11.735  1.00 45.17           N  
ATOM   2245  CA  GLU A 287      34.200  -5.057 -10.647  1.00 45.17           C  
ATOM   2246  C   GLU A 287      33.535  -6.094  -9.751  1.00 45.17           C  
ATOM   2247  CB  GLU A 287      34.573  -3.764  -9.895  1.00 45.17           C  
ATOM   2248  O   GLU A 287      32.693  -5.793  -8.905  1.00 45.17           O  
ATOM   2249  CG  GLU A 287      35.662  -2.946 -10.621  1.00 45.17           C  
ATOM   2250  CD  GLU A 287      36.420  -1.943  -9.720  1.00 45.17           C  
ATOM   2251  OE1 GLU A 287      37.418  -1.361 -10.215  1.00 45.17           O  
ATOM   2252  OE2 GLU A 287      36.056  -1.772  -8.533  1.00 45.17           O  
ATOM   2253  N   SER A 288      33.872  -7.354 -10.025  1.00 42.96           N  
ATOM   2254  CA  SER A 288      33.624  -8.478  -9.149  1.00 42.96           C  
ATOM   2255  C   SER A 288      34.021  -8.041  -7.749  1.00 42.96           C  
ATOM   2256  CB  SER A 288      34.462  -9.685  -9.599  1.00 42.96           C  
ATOM   2257  O   SER A 288      35.208  -7.875  -7.456  1.00 42.96           O  
ATOM   2258  OG  SER A 288      35.832  -9.347  -9.717  1.00 42.96           O  
ATOM   2259  N   TYR A 289      33.034  -7.844  -6.881  1.00 45.90           N  
ATOM   2260  CA  TYR A 289      33.274  -7.816  -5.452  1.00 45.90           C  
ATOM   2261  C   TYR A 289      33.694  -9.231  -5.039  1.00 45.90           C  
ATOM   2262  CB  TYR A 289      32.045  -7.294  -4.692  1.00 45.90           C  
ATOM   2263  O   TYR A 289      32.926  -9.971  -4.430  1.00 45.90           O  
ATOM   2264  CG  TYR A 289      31.752  -5.816  -4.884  1.00 45.90           C  
ATOM   2265  CD1 TYR A 289      32.504  -4.851  -4.183  1.00 45.90           C  
ATOM   2266  CD2 TYR A 289      30.726  -5.405  -5.756  1.00 45.90           C  
ATOM   2267  CE1 TYR A 289      32.236  -3.479  -4.359  1.00 45.90           C  
ATOM   2268  CE2 TYR A 289      30.441  -4.035  -5.919  1.00 45.90           C  
ATOM   2269  OH  TYR A 289      30.937  -1.748  -5.398  1.00 45.90           O  
ATOM   2270  CZ  TYR A 289      31.200  -3.071  -5.227  1.00 45.90           C  
ATOM   2271  N   ASP A 290      34.942  -9.590  -5.340  1.00 44.17           N  
ATOM   2272  CA  ASP A 290      35.730 -10.536  -4.562  1.00 44.17           C  
ATOM   2273  C   ASP A 290      35.988  -9.864  -3.209  1.00 44.17           C  
ATOM   2274  CB  ASP A 290      37.035 -10.920  -5.290  1.00 44.17           C  
ATOM   2275  O   ASP A 290      37.089  -9.435  -2.869  1.00 44.17           O  
ATOM   2276  CG  ASP A 290      36.869 -11.958  -6.408  1.00 44.17           C  
ATOM   2277  OD1 ASP A 290      35.885 -12.732  -6.369  1.00 44.17           O  
ATOM   2278  OD2 ASP A 290      37.767 -12.006  -7.280  1.00 44.17           O  
ATOM   2279  N   THR A 291      34.926  -9.710  -2.418  1.00 44.74           N  
ATOM   2280  CA  THR A 291      35.111  -9.651  -0.978  1.00 44.74           C  
ATOM   2281  C   THR A 291      35.403 -11.086  -0.595  1.00 44.74           C  
ATOM   2282  CB  THR A 291      33.895  -9.077  -0.243  1.00 44.74           C  
ATOM   2283  O   THR A 291      34.484 -11.893  -0.455  1.00 44.74           O  
ATOM   2284  CG2 THR A 291      34.198  -8.815   1.233  1.00 44.74           C  
ATOM   2285  OG1 THR A 291      33.560  -7.836  -0.819  1.00 44.74           O  
ATOM   2286  N   GLU A 292      36.690 -11.417  -0.493  1.00 42.86           N  
ATOM   2287  CA  GLU A 292      37.139 -12.535   0.320  1.00 42.86           C  
ATOM   2288  C   GLU A 292      36.469 -12.373   1.689  1.00 42.86           C  
ATOM   2289  CB  GLU A 292      38.676 -12.556   0.454  1.00 42.86           C  
ATOM   2290  O   GLU A 292      36.908 -11.604   2.543  1.00 42.86           O  
ATOM   2291  CG  GLU A 292      39.410 -12.879  -0.860  1.00 42.86           C  
ATOM   2292  CD  GLU A 292      40.898 -13.245  -0.660  1.00 42.86           C  
ATOM   2293  OE1 GLU A 292      41.489 -13.821  -1.603  1.00 42.86           O  
ATOM   2294  OE2 GLU A 292      41.452 -12.976   0.431  1.00 42.86           O  
ATOM   2295  N   SER A 293      35.336 -13.047   1.888  1.00 45.59           N  
ATOM   2296  CA  SER A 293      34.862 -13.331   3.224  1.00 45.59           C  
ATOM   2297  C   SER A 293      35.930 -14.241   3.805  1.00 45.59           C  
ATOM   2298  CB  SER A 293      33.468 -13.978   3.214  1.00 45.59           C  
ATOM   2299  O   SER A 293      36.011 -15.411   3.422  1.00 45.59           O  
ATOM   2300  OG  SER A 293      33.473 -15.222   2.541  1.00 45.59           O  
ATOM   2301  N   GLU A 294      36.789 -13.683   4.656  1.00 45.67           N  
ATOM   2302  CA  GLU A 294      37.642 -14.444   5.555  1.00 45.67           C  
ATOM   2303  C   GLU A 294      36.762 -15.492   6.242  1.00 45.67           C  
ATOM   2304  CB  GLU A 294      38.308 -13.526   6.594  1.00 45.67           C  
ATOM   2305  O   GLU A 294      36.011 -15.211   7.178  1.00 45.67           O  
ATOM   2306  CG  GLU A 294      39.493 -12.722   6.035  1.00 45.67           C  
ATOM   2307  CD  GLU A 294      40.212 -11.902   7.126  1.00 45.67           C  
ATOM   2308  OE1 GLU A 294      41.431 -11.652   6.969  1.00 45.67           O  
ATOM   2309  OE2 GLU A 294      39.556 -11.532   8.127  1.00 45.67           O  
ATOM   2310  N   PHE A 295      36.823 -16.708   5.706  1.00 42.34           N  
ATOM   2311  CA  PHE A 295      36.205 -17.908   6.235  1.00 42.34           C  
ATOM   2312  C   PHE A 295      36.995 -18.258   7.499  1.00 42.34           C  
ATOM   2313  CB  PHE A 295      36.206 -18.995   5.137  1.00 42.34           C  
ATOM   2314  O   PHE A 295      37.913 -19.074   7.494  1.00 42.34           O  
ATOM   2315  CG  PHE A 295      34.902 -19.752   4.980  1.00 42.34           C  
ATOM   2316  CD1 PHE A 295      34.669 -20.935   5.705  1.00 42.34           C  
ATOM   2317  CD2 PHE A 295      33.934 -19.290   4.069  1.00 42.34           C  
ATOM   2318  CE1 PHE A 295      33.476 -21.657   5.512  1.00 42.34           C  
ATOM   2319  CE2 PHE A 295      32.743 -20.011   3.874  1.00 42.34           C  
ATOM   2320  CZ  PHE A 295      32.514 -21.197   4.594  1.00 42.34           C  
ATOM   2321  N   THR A 296      36.713 -17.537   8.577  1.00 42.06           N  
ATOM   2322  CA  THR A 296      37.201 -17.872   9.906  1.00 42.06           C  
ATOM   2323  C   THR A 296      36.318 -18.998  10.426  1.00 42.06           C  
ATOM   2324  CB  THR A 296      37.259 -16.647  10.837  1.00 42.06           C  
ATOM   2325  O   THR A 296      35.121 -18.825  10.646  1.00 42.06           O  
ATOM   2326  CG2 THR A 296      38.547 -15.855  10.611  1.00 42.06           C  
ATOM   2327  OG1 THR A 296      36.203 -15.738  10.617  1.00 42.06           O  
ATOM   2328  N   GLU A 297      36.914 -20.186  10.549  1.00 41.49           N  
ATOM   2329  CA  GLU A 297      36.383 -21.311  11.318  1.00 41.49           C  
ATOM   2330  C   GLU A 297      36.010 -20.819  12.723  1.00 41.49           C  
ATOM   2331  CB  GLU A 297      37.457 -22.415  11.445  1.00 41.49           C  
ATOM   2332  O   GLU A 297      36.872 -20.686  13.592  1.00 41.49           O  
ATOM   2333  CG  GLU A 297      37.571 -23.354  10.238  1.00 41.49           C  
ATOM   2334  CD  GLU A 297      38.727 -24.367  10.384  1.00 41.49           C  
ATOM   2335  OE1 GLU A 297      38.526 -25.546  10.008  1.00 41.49           O  
ATOM   2336  OE2 GLU A 297      39.824 -23.961  10.832  1.00 41.49           O  
ATOM   2337  N   PHE A 298      34.728 -20.541  12.951  1.00 43.38           N  
ATOM   2338  CA  PHE A 298      34.195 -20.381  14.294  1.00 43.38           C  
ATOM   2339  C   PHE A 298      33.519 -21.683  14.705  1.00 43.38           C  
ATOM   2340  CB  PHE A 298      33.350 -19.115  14.437  1.00 43.38           C  
ATOM   2341  O   PHE A 298      32.528 -22.135  14.133  1.00 43.38           O  
ATOM   2342  CG  PHE A 298      34.221 -17.903  14.721  1.00 43.38           C  
ATOM   2343  CD1 PHE A 298      34.640 -17.633  16.039  1.00 43.38           C  
ATOM   2344  CD2 PHE A 298      34.662 -17.076  13.671  1.00 43.38           C  
ATOM   2345  CE1 PHE A 298      35.485 -16.540  16.308  1.00 43.38           C  
ATOM   2346  CE2 PHE A 298      35.497 -15.977  13.942  1.00 43.38           C  
ATOM   2347  CZ  PHE A 298      35.912 -15.710  15.257  1.00 43.38           C  
ATOM   2348  N   THR A 299      34.174 -22.301  15.677  1.00 44.73           N  
ATOM   2349  CA  THR A 299      33.784 -23.478  16.436  1.00 44.73           C  
ATOM   2350  C   THR A 299      32.359 -23.370  16.968  1.00 44.73           C  
ATOM   2351  CB  THR A 299      34.761 -23.614  17.615  1.00 44.73           C  
ATOM   2352  O   THR A 299      31.934 -22.307  17.413  1.00 44.73           O  
ATOM   2353  CG2 THR A 299      36.132 -24.101  17.137  1.00 44.73           C  
ATOM   2354  OG1 THR A 299      34.978 -22.356  18.226  1.00 44.73           O  
ATOM   2355  N   GLU A 300      31.660 -24.502  16.938  1.00 42.59           N  
ATOM   2356  CA  GLU A 300      30.370 -24.752  17.581  1.00 42.59           C  
ATOM   2357  C   GLU A 300      30.434 -24.364  19.064  1.00 42.59           C  
ATOM   2358  CB  GLU A 300      30.064 -26.267  17.470  1.00 42.59           C  
ATOM   2359  O   GLU A 300      30.943 -25.145  19.853  1.00 42.59           O  
ATOM   2360  CG  GLU A 300      29.934 -26.806  16.035  1.00 42.59           C  
ATOM   2361  CD  GLU A 300      29.778 -28.340  15.962  1.00 42.59           C  
ATOM   2362  OE1 GLU A 300      29.340 -28.821  14.891  1.00 42.59           O  
ATOM   2363  OE2 GLU A 300      30.122 -29.048  16.937  1.00 42.59           O  
ATOM   2364  N   ASP A 301      30.022 -23.142  19.413  1.00 46.89           N  
ATOM   2365  CA  ASP A 301      29.577 -22.699  20.745  1.00 46.89           C  
ATOM   2366  C   ASP A 301      29.461 -21.163  20.727  1.00 46.89           C  
ATOM   2367  CB  ASP A 301      30.526 -23.137  21.895  1.00 46.89           C  
ATOM   2368  O   ASP A 301      30.415 -20.481  21.075  1.00 46.89           O  
ATOM   2369  CG  ASP A 301      30.244 -24.538  22.471  1.00 46.89           C  
ATOM   2370  OD1 ASP A 301      29.080 -25.000  22.375  1.00 46.89           O  
ATOM   2371  OD2 ASP A 301      31.161 -25.089  23.131  1.00 46.89           O  
ATOM   2372  N   GLU A 302      28.328 -20.620  20.256  1.00 46.19           N  
ATOM   2373  CA  GLU A 302      27.737 -19.317  20.653  1.00 46.19           C  
ATOM   2374  C   GLU A 302      26.636 -18.903  19.654  1.00 46.19           C  
ATOM   2375  CB  GLU A 302      28.756 -18.161  20.851  1.00 46.19           C  
ATOM   2376  O   GLU A 302      26.884 -18.291  18.618  1.00 46.19           O  
ATOM   2377  CG  GLU A 302      29.174 -18.045  22.338  1.00 46.19           C  
ATOM   2378  CD  GLU A 302      30.335 -17.070  22.614  1.00 46.19           C  
ATOM   2379  OE1 GLU A 302      30.878 -17.128  23.746  1.00 46.19           O  
ATOM   2380  OE2 GLU A 302      30.612 -16.195  21.762  1.00 46.19           O  
ATOM   2381  N   LEU A 303      25.381 -19.229  19.975  1.00 45.01           N  
ATOM   2382  CA  LEU A 303      24.211 -18.547  19.414  1.00 45.01           C  
ATOM   2383  C   LEU A 303      23.722 -17.523  20.440  1.00 45.01           C  
ATOM   2384  CB  LEU A 303      23.079 -19.550  19.106  1.00 45.01           C  
ATOM   2385  O   LEU A 303      23.473 -17.894  21.591  1.00 45.01           O  
ATOM   2386  CG  LEU A 303      23.317 -20.494  17.916  1.00 45.01           C  
ATOM   2387  CD1 LEU A 303      22.193 -21.534  17.864  1.00 45.01           C  
ATOM   2388  CD2 LEU A 303      23.322 -19.747  16.581  1.00 45.01           C  
ATOM   2389  N   PRO A 304      23.453 -16.284  20.011  1.00 53.35           N  
ATOM   2390  CA  PRO A 304      22.243 -15.626  20.477  1.00 53.35           C  
ATOM   2391  C   PRO A 304      21.426 -15.062  19.311  1.00 53.35           C  
ATOM   2392  CB  PRO A 304      22.685 -14.560  21.476  1.00 53.35           C  
ATOM   2393  O   PRO A 304      21.911 -14.328  18.453  1.00 53.35           O  
ATOM   2394  CG  PRO A 304      24.161 -14.312  21.153  1.00 53.35           C  
ATOM   2395  CD  PRO A 304      24.501 -15.275  20.012  1.00 53.35           C  
ATOM   2396  N   TYR A 305      20.155 -15.450  19.317  1.00 53.96           N  
ATOM   2397  CA  TYR A 305      19.078 -14.933  18.486  1.00 53.96           C  
ATOM   2398  C   TYR A 305      18.738 -13.467  18.821  1.00 53.96           C  
ATOM   2399  CB  TYR A 305      17.837 -15.812  18.745  1.00 53.96           C  
ATOM   2400  O   TYR A 305      18.875 -13.045  19.965  1.00 53.96           O  
ATOM   2401  CG  TYR A 305      17.761 -17.117  17.971  1.00 53.96           C  
ATOM   2402  CD1 TYR A 305      16.872 -17.206  16.882  1.00 53.96           C  
ATOM   2403  CD2 TYR A 305      18.526 -18.243  18.344  1.00 53.96           C  
ATOM   2404  CE1 TYR A 305      16.751 -18.407  16.160  1.00 53.96           C  
ATOM   2405  CE2 TYR A 305      18.407 -19.448  17.622  1.00 53.96           C  
ATOM   2406  OH  TYR A 305      17.402 -20.686  15.822  1.00 53.96           O  
ATOM   2407  CZ  TYR A 305      17.520 -19.529  16.525  1.00 53.96           C  
ATOM   2408  N   ASP A 306      18.169 -12.792  17.816  1.00 50.01           N  
ATOM   2409  CA  ASP A 306      17.214 -11.671  17.882  1.00 50.01           C  
ATOM   2410  C   ASP A 306      17.650 -10.309  18.457  1.00 50.01           C  
ATOM   2411  CB  ASP A 306      15.871 -12.135  18.496  1.00 50.01           C  
ATOM   2412  O   ASP A 306      17.449 -10.014  19.629  1.00 50.01           O  
ATOM   2413  CG  ASP A 306      14.831 -12.566  17.462  1.00 50.01           C  
ATOM   2414  OD1 ASP A 306      14.798 -11.953  16.368  1.00 50.01           O  
ATOM   2415  OD2 ASP A 306      14.038 -13.476  17.790  1.00 50.01           O  
ATOM   2416  N   ASP A 307      18.032  -9.397  17.553  1.00 52.86           N  
ATOM   2417  CA  ASP A 307      17.939  -7.943  17.758  1.00 52.86           C  
ATOM   2418  C   ASP A 307      16.935  -7.330  16.751  1.00 52.86           C  
ATOM   2419  CB  ASP A 307      19.336  -7.277  17.722  1.00 52.86           C  
ATOM   2420  O   ASP A 307      17.274  -6.511  15.892  1.00 52.86           O  
ATOM   2421  CG  ASP A 307      20.121  -7.266  19.047  1.00 52.86           C  
ATOM   2422  OD1 ASP A 307      19.571  -7.649  20.097  1.00 52.86           O  
ATOM   2423  OD2 ASP A 307      21.245  -6.703  19.039  1.00 52.86           O  
ATOM   2424  N   CYS A 308      15.659  -7.727  16.837  1.00 54.82           N  
ATOM   2425  CA  CYS A 308      14.565  -7.001  16.184  1.00 54.82           C  
ATOM   2426  C   CYS A 308      14.222  -5.732  16.984  1.00 54.82           C  
ATOM   2427  CB  CYS A 308      13.333  -7.903  16.012  1.00 54.82           C  
ATOM   2428  O   CYS A 308      13.736  -5.793  18.113  1.00 54.82           O  
ATOM   2429  SG  CYS A 308      13.613  -9.141  14.711  1.00 54.82           S  
ATOM   2430  N   VAL A 309      14.433  -4.558  16.384  1.00 52.88           N  
ATOM   2431  CA  VAL A 309      14.084  -3.260  16.979  1.00 52.88           C  
ATOM   2432  C   VAL A 309      12.631  -2.908  16.647  1.00 52.88           C  
ATOM   2433  CB  VAL A 309      15.061  -2.154  16.521  1.00 52.88           C  
ATOM   2434  O   VAL A 309      12.327  -2.477  15.538  1.00 52.88           O  
ATOM   2435  CG1 VAL A 309      14.757  -0.817  17.216  1.00 52.88           C  
ATOM   2436  CG2 VAL A 309      16.518  -2.520  16.838  1.00 52.88           C  
ATOM   2437  N   PHE A 310      11.737  -3.018  17.630  1.00 47.83           N  
ATOM   2438  CA  PHE A 310      10.420  -2.370  17.623  1.00 47.83           C  
ATOM   2439  C   PHE A 310      10.412  -1.245  18.672  1.00 47.83           C  
ATOM   2440  CB  PHE A 310       9.295  -3.400  17.857  1.00 47.83           C  
ATOM   2441  O   PHE A 310      10.704  -1.472  19.841  1.00 47.83           O  
ATOM   2442  CG  PHE A 310       8.484  -3.749  16.618  1.00 47.83           C  
ATOM   2443  CD1 PHE A 310       7.311  -3.029  16.315  1.00 47.83           C  
ATOM   2444  CD2 PHE A 310       8.888  -4.800  15.774  1.00 47.83           C  
ATOM   2445  CE1 PHE A 310       6.549  -3.356  15.178  1.00 47.83           C  
ATOM   2446  CE2 PHE A 310       8.125  -5.130  14.638  1.00 47.83           C  
ATOM   2447  CZ  PHE A 310       6.956  -4.408  14.339  1.00 47.83           C  
ATOM   2448  N   GLY A 311      10.074  -0.014  18.275  1.00 52.51           N  
ATOM   2449  CA  GLY A 311       9.694   1.046  19.225  1.00 52.51           C  
ATOM   2450  C   GLY A 311      10.807   1.818  19.955  1.00 52.51           C  
ATOM   2451  O   GLY A 311      10.509   2.513  20.921  1.00 52.51           O  
ATOM   2452  N   GLY A 312      12.068   1.772  19.514  1.00 53.21           N  
ATOM   2453  CA  GLY A 312      13.096   2.720  19.982  1.00 53.21           C  
ATOM   2454  C   GLY A 312      13.582   2.550  21.432  1.00 53.21           C  
ATOM   2455  O   GLY A 312      14.263   3.437  21.946  1.00 53.21           O  
ATOM   2456  N   GLN A 313      13.297   1.422  22.086  1.00 51.39           N  
ATOM   2457  CA  GLN A 313      13.917   1.040  23.358  1.00 51.39           C  
ATOM   2458  C   GLN A 313      14.651  -0.292  23.204  1.00 51.39           C  
ATOM   2459  CB  GLN A 313      12.877   0.999  24.489  1.00 51.39           C  
ATOM   2460  O   GLN A 313      14.066  -1.298  22.819  1.00 51.39           O  
ATOM   2461  CG  GLN A 313      12.609   2.408  25.042  1.00 51.39           C  
ATOM   2462  CD  GLN A 313      11.596   2.428  26.182  1.00 51.39           C  
ATOM   2463  NE2 GLN A 313      11.590   3.462  26.996  1.00 51.39           N  
ATOM   2464  OE1 GLN A 313      10.786   1.542  26.376  1.00 51.39           O  
ATOM   2465  N   ARG A 314      15.953  -0.285  23.505  1.00 45.57           N  
ATOM   2466  CA  ARG A 314      16.795  -1.483  23.537  1.00 45.57           C  
ATOM   2467  C   ARG A 314      16.504  -2.220  24.847  1.00 45.57           C  
ATOM   2468  CB  ARG A 314      18.268  -1.055  23.373  1.00 45.57           C  
ATOM   2469  O   ARG A 314      16.881  -1.729  25.909  1.00 45.57           O  
ATOM   2470  CG  ARG A 314      19.174  -2.180  22.852  1.00 45.57           C  
ATOM   2471  CD  ARG A 314      20.606  -1.660  22.652  1.00 45.57           C  
ATOM   2472  NE  ARG A 314      21.434  -2.629  21.910  1.00 45.57           N  
ATOM   2473  NH1 ARG A 314      23.428  -1.486  21.965  1.00 45.57           N  
ATOM   2474  NH2 ARG A 314      23.280  -3.437  20.869  1.00 45.57           N  
ATOM   2475  CZ  ARG A 314      22.709  -2.512  21.586  1.00 45.57           C  
ATOM   2476  N   LEU A 315      15.789  -3.341  24.779  1.00 50.92           N  
ATOM   2477  CA  LEU A 315      15.572  -4.213  25.932  1.00 50.92           C  
ATOM   2478  C   LEU A 315      16.889  -4.933  26.237  1.00 50.92           C  
ATOM   2479  CB  LEU A 315      14.421  -5.200  25.647  1.00 50.92           C  
ATOM   2480  O   LEU A 315      17.342  -5.770  25.466  1.00 50.92           O  
ATOM   2481  CG  LEU A 315      13.020  -4.557  25.599  1.00 50.92           C  
ATOM   2482  CD1 LEU A 315      12.001  -5.560  25.060  1.00 50.92           C  
ATOM   2483  CD2 LEU A 315      12.545  -4.102  26.983  1.00 50.92           C  
ATOM   2484  N   THR A 316      17.532  -4.567  27.341  1.00 56.34           N  
ATOM   2485  CA  THR A 316      18.577  -5.391  27.950  1.00 56.34           C  
ATOM   2486  C   THR A 316      17.902  -6.601  28.589  1.00 56.34           C  
ATOM   2487  CB  THR A 316      19.349  -4.600  29.019  1.00 56.34           C  
ATOM   2488  O   THR A 316      17.054  -6.409  29.465  1.00 56.34           O  
ATOM   2489  CG2 THR A 316      20.247  -3.530  28.395  1.00 56.34           C  
ATOM   2490  OG1 THR A 316      18.444  -3.940  29.880  1.00 56.34           O  
ATOM   2491  N   LEU A 317      18.255  -7.806  28.133  1.00 55.43           N  
ATOM   2492  CA  LEU A 317      18.025  -9.046  28.882  1.00 55.43           C  
ATOM   2493  C   LEU A 317      18.632  -8.956  30.291  1.00 55.43           C  
ATOM   2494  CB  LEU A 317      18.605 -10.237  28.083  1.00 55.43           C  
ATOM   2495  O   LEU A 317      19.692  -8.300  30.436  1.00 55.43           O  
ATOM   2496  CG  LEU A 317      17.783 -10.665  26.857  1.00 55.43           C  
ATOM   2497  CD1 LEU A 317      18.623 -11.583  25.972  1.00 55.43           C  
ATOM   2498  CD2 LEU A 317      16.524 -11.427  27.276  1.00 55.43           C  
ATOM   2499  OXT LEU A 317      18.003  -9.553  31.189  1.00 55.43           O  
TER    2500      LEU A 317                                                      
ENDMDL                                                                          
END                                                                             
