# Supplementary material for: Screening potential anti-osteoarthritis compounds using molecular docking based on MAPK and NFκB pathways and validating their anti-osteoarthritis effect
Source: PLoS One. 2025 Mar 25;20(3):e0319686. doi: 10.1371/journal.pone.0319686 (PMC11936181; doi:10.1371/journal.pone.0319686)
Supplement: S2 Structure — (ZIP) [file pone.0319686.s002.zip › Proteins and compounds/protein/JNK2.pdb]

HEADER    TRANSFERASE                             15-JUN-21   7N8T              
TITLE     CRYSTAL STRUCTURE OF AMP-BOUND HUMAN JNK2                             
COMPND    MOL_ID: 1;                                                            
COMPND   2 MOLECULE: MITOGEN-ACTIVATED PROTEIN KINASE 9;                        
COMPND   3 CHAIN: A;                                                            
COMPND   4 SYNONYM: MAP KINASE 9,MAPK 9,JNK-55,STRESS-ACTIVATED PROTEIN KINASE  
COMPND   5 1A,SAPK1A,STRESS-ACTIVATED PROTEIN KINASE JNK2,C-JUN N-TERMINAL      
COMPND   6 KINASE 2;                                                            
COMPND   7 EC: 2.7.11.24;                                                       
COMPND   8 ENGINEERED: YES                                                      
SOURCE    MOL_ID: 1;                                                            
SOURCE   2 ORGANISM_SCIENTIFIC: HOMO SAPIENS;                                   
SOURCE   3 ORGANISM_COMMON: HUMAN;                                              
SOURCE   4 ORGANISM_TAXID: 9606;                                                
SOURCE   5 GENE: MAPK9, JNK2, PRKM9, SAPK1A;                                    
SOURCE   6 EXPRESSION_SYSTEM: SPODOPTERA FRUGIPERDA;                            
SOURCE   7 EXPRESSION_SYSTEM_TAXID: 7108                                        
KEYWDS    JNK2, MITOGEN-ACTIVATED PROTEIN KINASE 9, TRANSFERASE, AMP            
EXPDTA    X-RAY DIFFRACTION                                                     
AUTHOR    L.LI,D.GURBANI,K.D.WESTOVER                                           
REVDAT   1   22-JUN-22 7N8T    0                                                
JRNL        AUTH   D.GURBANI,L.LI,K.WESTOVER                                    
JRNL        TITL   STRUCTURE OF AMP-BOUND HUMAN JNK2                            
JRNL        REF    TO BE PUBLISHED                                              
JRNL        REFN                                                                
REMARK   2                                                                      
REMARK   2 RESOLUTION.    1.69 ANGSTROMS.                                       
REMARK   3                                                                      
REMARK   3 REFINEMENT.                                                          
REMARK   3   PROGRAM     : PHENIX 1.19.2_4158                                   
REMARK   3   AUTHORS     : PAUL ADAMS,PAVEL AFONINE,VINCENT CHEN,IAN            
REMARK   3               : DAVIS,KRESHNA GOPAL,RALF GROSSE-KUNSTLEVE,           
REMARK   3               : LI-WEI HUNG,ROBERT IMMORMINO,TOM IOERGER,            
REMARK   3               : AIRLIE MCCOY,ERIK MCKEE,NIGEL MORIARTY,              
REMARK   3               : REETAL PAI,RANDY READ,JANE RICHARDSON,               
REMARK   3               : DAVID RICHARDSON,TOD ROMO,JIM SACCHETTINI,           
REMARK   3               : NICHOLAS SAUTER,JACOB SMITH,LAURENT                  
REMARK   3               : STORONI,TOM TERWILLIGER,PETER ZWART                  
REMARK   3                                                                      
REMARK   3    REFINEMENT TARGET : GEOSTD + MONOMER LIBRARY + CDL V1.2           
REMARK   3                                                                      
REMARK   3  DATA USED IN REFINEMENT.                                            
REMARK   3   RESOLUTION RANGE HIGH (ANGSTROMS) : 1.69                           
REMARK   3   RESOLUTION RANGE LOW  (ANGSTROMS) : 49.09                          
REMARK   3   MIN(FOBS/SIGMA_FOBS)              : 1.340                          
REMARK   3   COMPLETENESS FOR RANGE        (%) : 99.5                           
REMARK   3   NUMBER OF REFLECTIONS             : 49432                          
REMARK   3                                                                      
REMARK   3  FIT TO DATA USED IN REFINEMENT.                                     
REMARK   3   R VALUE     (WORKING + TEST SET) : 0.192                           
REMARK   3   R VALUE            (WORKING SET) : 0.190                           
REMARK   3   FREE R VALUE                     : 0.220                           
REMARK   3   FREE R VALUE TEST SET SIZE   (%) : 5.250                           
REMARK   3   FREE R VALUE TEST SET COUNT      : 2593                            
REMARK   3                                                                      
REMARK   3  FIT TO DATA USED IN REFINEMENT (IN BINS).                           
REMARK   3   BIN  RESOLUTION RANGE  COMPL.    NWORK NFREE   RWORK  RFREE        
REMARK   3     1 49.0900 -  4.5200    1.00     2615   189  0.1702 0.1911        
REMARK   3     2  4.5200 -  3.5900    1.00     2525   144  0.1514 0.1806        
REMARK   3     3  3.5800 -  3.1300    1.00     2516   146  0.1809 0.1901        
REMARK   3     4  3.1300 -  2.8500    1.00     2484   132  0.1960 0.2505        
REMARK   3     5  2.8500 -  2.6400    1.00     2517   127  0.1975 0.2502        
REMARK   3     6  2.6400 -  2.4900    1.00     2484   131  0.2064 0.2542        
REMARK   3     7  2.4900 -  2.3600    1.00     2474   111  0.1960 0.2487        
REMARK   3     8  2.3600 -  2.2600    1.00     2480   129  0.1892 0.2202        
REMARK   3     9  2.2600 -  2.1700    1.00     2478   125  0.1828 0.2184        
REMARK   3    10  2.1700 -  2.1000    1.00     2427   141  0.1821 0.2260        
REMARK   3    11  2.1000 -  2.0300    1.00     2472   132  0.1860 0.1920        
REMARK   3    12  2.0300 -  1.9700    1.00     2431   164  0.1988 0.2454        
REMARK   3    13  1.9700 -  1.9200    1.00     2414   152  0.2280 0.2542        
REMARK   3    14  1.9200 -  1.8700    1.00     2436   160  0.2406 0.3015        
REMARK   3    15  1.8700 -  1.8300    1.00     2450   132  0.2441 0.2886        
REMARK   3    16  1.8300 -  1.7900    1.00     2449   104  0.2540 0.3132        
REMARK   3    17  1.7900 -  1.7600    1.00     2448   120  0.2824 0.2981        
REMARK   3    18  1.7600 -  1.7200    0.99     2417   141  0.3036 0.3214        
REMARK   3    19  1.7200 -  1.6900    0.93     2322   113  0.3217 0.3829        
REMARK   3                                                                      
REMARK   3  BULK SOLVENT MODELLING.                                             
REMARK   3   METHOD USED        : FLAT BULK SOLVENT MODEL                       
REMARK   3   SOLVENT RADIUS     : 1.11                                          
REMARK   3   SHRINKAGE RADIUS   : 0.90                                          
REMARK   3   K_SOL              : NULL                                          
REMARK   3   B_SOL              : NULL                                          
REMARK   3                                                                      
REMARK   3  ERROR ESTIMATES.                                                    
REMARK   3   COORDINATE ERROR (MAXIMUM-LIKELIHOOD BASED)     : 0.210            
REMARK   3   PHASE ERROR (DEGREES, MAXIMUM-LIKELIHOOD BASED) : 23.259           
REMARK   3                                                                      
REMARK   3  B VALUES.                                                           
REMARK   3   FROM WILSON PLOT           (A**2) : 25.27                          
REMARK   3   MEAN B VALUE      (OVERALL, A**2) : 31.65                          
REMARK   3   OVERALL ANISOTROPIC B VALUE.                                       
REMARK   3    B11 (A**2) : NULL                                                 
REMARK   3    B22 (A**2) : NULL                                                 
REMARK   3    B33 (A**2) : NULL                                                 
REMARK   3    B12 (A**2) : NULL                                                 
REMARK   3    B13 (A**2) : NULL                                                 
REMARK   3    B23 (A**2) : NULL                                                 
REMARK   3                                                                      
REMARK   3  TWINNING INFORMATION.                                               
REMARK   3   FRACTION: NULL                                                     
REMARK   3   OPERATOR: NULL                                                     
REMARK   3                                                                      
REMARK   3  DEVIATIONS FROM IDEAL VALUES.                                       
REMARK   3                 RMSD          COUNT                                  
REMARK   3   BOND      :  0.008           3029                                  
REMARK   3   ANGLE     :  1.035           4120                                  
REMARK   3   CHIRALITY :  0.063            460                                  
REMARK   3   PLANARITY :  0.007            520                                  
REMARK   3   DIHEDRAL  : 15.626           1154                                  
REMARK   3                                                                      
REMARK   3  TLS DETAILS                                                         
REMARK   3   NUMBER OF TLS GROUPS  : NULL                                       
REMARK   3                                                                      
REMARK   3  NCS DETAILS                                                         
REMARK   3   NUMBER OF NCS GROUPS : NULL                                        
REMARK   3                                                                      
REMARK   3  OTHER REFINEMENT REMARKS: NULL                                      
REMARK   4                                                                      
REMARK   4 7N8T COMPLIES WITH FORMAT V. 3.30, 13-JUL-11                         
REMARK 100                                                                      
REMARK 100 THIS ENTRY HAS BEEN PROCESSED BY RCSB ON 06-AUG-21.                  
REMARK 100 THE DEPOSITION ID IS D_1000257487.                                   
REMARK 200                                                                      
REMARK 200 EXPERIMENTAL DETAILS                                                 
REMARK 200  EXPERIMENT TYPE                : X-RAY DIFFRACTION                  
REMARK 200  DATE OF DATA COLLECTION        : 12-DEC-18                          
REMARK 200  TEMPERATURE           (KELVIN) : 100                                
REMARK 200  PH                             : NULL                               
REMARK 200  NUMBER OF CRYSTALS USED        : 1                                  
REMARK 200                                                                      
REMARK 200  SYNCHROTRON              (Y/N) : Y                                  
REMARK 200  RADIATION SOURCE               : APS                                
REMARK 200  BEAMLINE                       : 19-ID                              
REMARK 200  X-RAY GENERATOR MODEL          : NULL                               
REMARK 200  MONOCHROMATIC OR LAUE    (M/L) : M                                  
REMARK 200  WAVELENGTH OR RANGE        (A) : 0.9795                             
REMARK 200  MONOCHROMATOR                  : NULL                               
REMARK 200  OPTICS                         : NULL                               
REMARK 200                                                                      
REMARK 200  DETECTOR TYPE                  : PIXEL                              
REMARK 200  DETECTOR MANUFACTURER          : DECTRIS PILATUS3 S 6M              
REMARK 200  INTENSITY-INTEGRATION SOFTWARE : HKL-2000                           
REMARK 200  DATA SCALING SOFTWARE          : HKL-2000                           
REMARK 200                                                                      
REMARK 200  NUMBER OF UNIQUE REFLECTIONS   : 49432                              
REMARK 200  RESOLUTION RANGE HIGH      (A) : 1.690                              
REMARK 200  RESOLUTION RANGE LOW       (A) : 49.095                             
REMARK 200  REJECTION CRITERIA  (SIGMA(I)) : NULL                               
REMARK 200                                                                      
REMARK 200 OVERALL.                                                             
REMARK 200  COMPLETENESS FOR RANGE     (%) : 99.5                               
REMARK 200  DATA REDUNDANCY                : 2.200                              
REMARK 200  R MERGE                    (I) : NULL                               
REMARK 200  R SYM                      (I) : NULL                               
REMARK 200  <I/SIGMA(I)> FOR THE DATA SET  : 10.2000                            
REMARK 200                                                                      
REMARK 200 IN THE HIGHEST RESOLUTION SHELL.                                     
REMARK 200  HIGHEST RESOLUTION SHELL, RANGE HIGH (A) : 1.69                     
REMARK 200  HIGHEST RESOLUTION SHELL, RANGE LOW  (A) : 10.00                    
REMARK 200  COMPLETENESS FOR SHELL     (%) : NULL                               
REMARK 200  DATA REDUNDANCY IN SHELL       : NULL                               
REMARK 200  R MERGE FOR SHELL          (I) : NULL                               
REMARK 200  R SYM FOR SHELL            (I) : NULL                               
REMARK 200  <I/SIGMA(I)> FOR SHELL         : NULL                               
REMARK 200                                                                      
REMARK 200 DIFFRACTION PROTOCOL: SINGLE WAVELENGTH                              
REMARK 200 METHOD USED TO DETERMINE THE STRUCTURE: MOLECULAR REPLACEMENT        
REMARK 200 SOFTWARE USED: PHASER                                                
REMARK 200 STARTING MODEL: 3NPC                                                 
REMARK 200                                                                      
REMARK 200 REMARK: NULL                                                         
REMARK 280                                                                      
REMARK 280 CRYSTAL                                                              
REMARK 280 SOLVENT CONTENT, VS   (%): 54.10                                     
REMARK 280 MATTHEWS COEFFICIENT, VM (ANGSTROMS**3/DA): 2.68                     
REMARK 280                                                                      
REMARK 280 CRYSTALLIZATION CONDITIONS: 0.2 M POTASSIUM PHOSPHATE DIBASIC, 20%   
REMARK 280  W/V POLYETHYLENE GLYCOL 3,350, VAPOR DIFFUSION, HANGING DROP,       
REMARK 280  TEMPERATURE 293.15K                                                 
REMARK 290                                                                      
REMARK 290 CRYSTALLOGRAPHIC SYMMETRY                                            
REMARK 290 SYMMETRY OPERATORS FOR SPACE GROUP: P 21 21 21                       
REMARK 290                                                                      
REMARK 290      SYMOP   SYMMETRY                                                
REMARK 290     NNNMMM   OPERATOR                                                
REMARK 290       1555   X,Y,Z                                                   
REMARK 290       2555   -X+1/2,-Y,Z+1/2                                         
REMARK 290       3555   -X,Y+1/2,-Z+1/2                                         
REMARK 290       4555   X+1/2,-Y+1/2,-Z                                         
REMARK 290                                                                      
REMARK 290     WHERE NNN -> OPERATOR NUMBER                                     
REMARK 290           MMM -> TRANSLATION VECTOR                                  
REMARK 290                                                                      
REMARK 290 CRYSTALLOGRAPHIC SYMMETRY TRANSFORMATIONS                            
REMARK 290 THE FOLLOWING TRANSFORMATIONS OPERATE ON THE ATOM/HETATM             
REMARK 290 RECORDS IN THIS ENTRY TO PRODUCE CRYSTALLOGRAPHICALLY                
REMARK 290 RELATED MOLECULES.                                                   
REMARK 290   SMTRY1   1  1.000000  0.000000  0.000000        0.00000            
REMARK 290   SMTRY2   1  0.000000  1.000000  0.000000        0.00000            
REMARK 290   SMTRY3   1  0.000000  0.000000  1.000000        0.00000            
REMARK 290   SMTRY1   2 -1.000000  0.000000  0.000000       32.69400            
REMARK 290   SMTRY2   2  0.000000 -1.000000  0.000000        0.00000            
REMARK 290   SMTRY3   2  0.000000  0.000000  1.000000       49.09500            
REMARK 290   SMTRY1   3 -1.000000  0.000000  0.000000        0.00000            
REMARK 290   SMTRY2   3  0.000000  1.000000  0.000000       34.12350            
REMARK 290   SMTRY3   3  0.000000  0.000000 -1.000000       49.09500            
REMARK 290   SMTRY1   4  1.000000  0.000000  0.000000       32.69400            
REMARK 290   SMTRY2   4  0.000000 -1.000000  0.000000       34.12350            
REMARK 290   SMTRY3   4  0.000000  0.000000 -1.000000        0.00000            
REMARK 290                                                                      
REMARK 290 REMARK: NULL                                                         
REMARK 300                                                                      
REMARK 300 BIOMOLECULE: 1                                                       
REMARK 300 SEE REMARK 350 FOR THE AUTHOR PROVIDED AND/OR PROGRAM                
REMARK 300 GENERATED ASSEMBLY INFORMATION FOR THE STRUCTURE IN                  
REMARK 300 THIS ENTRY. THE REMARK MAY ALSO PROVIDE INFORMATION ON               
REMARK 300 BURIED SURFACE AREA.                                                 
REMARK 350                                                                      
REMARK 350 COORDINATES FOR A COMPLETE MULTIMER REPRESENTING THE KNOWN           
REMARK 350 BIOLOGICALLY SIGNIFICANT OLIGOMERIZATION STATE OF THE                
REMARK 350 MOLECULE CAN BE GENERATED BY APPLYING BIOMT TRANSFORMATIONS          
REMARK 350 GIVEN BELOW.  BOTH NON-CRYSTALLOGRAPHIC AND                          
REMARK 350 CRYSTALLOGRAPHIC OPERATIONS ARE GIVEN.                               
REMARK 350                                                                      
REMARK 350 BIOMOLECULE: 1                                                       
REMARK 350 AUTHOR DETERMINED BIOLOGICAL UNIT: MONOMERIC                         
REMARK 350 SOFTWARE DETERMINED QUATERNARY STRUCTURE: MONOMERIC                  
REMARK 350 SOFTWARE USED: PISA                                                  
REMARK 350 APPLY THE FOLLOWING TO CHAINS: A                                     
REMARK 350   BIOMT1   1  1.000000  0.000000  0.000000        0.00000            
REMARK 350   BIOMT2   1  0.000000  1.000000  0.000000        0.00000            
REMARK 350   BIOMT3   1  0.000000  0.000000  1.000000        0.00000            
REMARK 500                                                                      
REMARK 500 GEOMETRY AND STEREOCHEMISTRY                                         
REMARK 500 SUBTOPIC: CLOSE CONTACTS IN SAME ASYMMETRIC UNIT                     
REMARK 500                                                                      
REMARK 500 THE FOLLOWING ATOMS ARE IN CLOSE CONTACT.                            
REMARK 500                                                                      
REMARK 500  ATM1  RES C  SSEQI   ATM2  RES C  SSEQI           DISTANCE          
REMARK 500   NZ   LYS A    83     OE1  GLU A   329              2.13            
REMARK 500   O    HOH A   658     O    HOH A   801              2.18            
REMARK 500                                                                      
REMARK 500 REMARK: NULL                                                         
REMARK 500                                                                      
REMARK 500 GEOMETRY AND STEREOCHEMISTRY                                         
REMARK 500 SUBTOPIC: TORSION ANGLES                                             
REMARK 500                                                                      
REMARK 500 TORSION ANGLES OUTSIDE THE EXPECTED RAMACHANDRAN REGIONS:            
REMARK 500 (M=MODEL NUMBER; RES=RESIDUE NAME; C=CHAIN IDENTIFIER;               
REMARK 500 SSEQ=SEQUENCE NUMBER; I=INSERTION CODE).                             
REMARK 500                                                                      
REMARK 500 STANDARD TABLE:                                                      
REMARK 500 FORMAT:(10X,I3,1X,A3,1X,A1,I4,A1,4X,F7.2,3X,F7.2)                    
REMARK 500                                                                      
REMARK 500 EXPECTED VALUES: GJ KLEYWEGT AND TA JONES (1996). PHI/PSI-           
REMARK 500 CHOLOGY: RAMACHANDRAN REVISITED. STRUCTURE 4, 1395 - 1400            
REMARK 500                                                                      
REMARK 500  M RES CSSEQI        PSI       PHI                                   
REMARK 500    ALA A  16      -77.20    -97.76                                   
REMARK 500    ARG A  59       61.25     37.46                                   
REMARK 500    GLN A 102      -51.81   -123.60                                   
REMARK 500    ARG A 150       -2.96     71.52                                   
REMARK 500    ASP A 151       37.64   -141.84                                   
REMARK 500    ALA A 203     -169.06   -128.50                                   
REMARK 500    GLN A 226       75.10   -110.22                                   
REMARK 500    SER A 282       29.55   -146.58                                   
REMARK 500                                                                      
REMARK 500 REMARK: NULL                                                         
DBREF  7N8T A   10   364  UNP    P45984   MK09_HUMAN      10    364             
SEQADV 7N8T GLU A   14  UNP  P45984    GLN    14 CONFLICT                       
SEQADV 7N8T ALA A  203  UNP  P45984    LYS   203 CONFLICT                       
SEQADV 7N8T ALA A  204  UNP  P45984    GLU   204 CONFLICT                       
SEQADV 7N8T ALA A  250  UNP  P45984    LYS   250 CONFLICT                       
SEQADV 7N8T ALA A  251  UNP  P45984    LYS   251 CONFLICT                       
SEQRES   1 A  355  PHE TYR SER VAL GLU VAL ALA ASP SER THR PHE THR VAL          
SEQRES   2 A  355  LEU LYS ARG TYR GLN GLN LEU LYS PRO ILE GLY SER GLY          
SEQRES   3 A  355  ALA GLN GLY ILE VAL CYS ALA ALA PHE ASP THR VAL LEU          
SEQRES   4 A  355  GLY ILE ASN VAL ALA VAL LYS LYS LEU SER ARG PRO PHE          
SEQRES   5 A  355  GLN ASN GLN THR HIS ALA LYS ARG ALA TYR ARG GLU LEU          
SEQRES   6 A  355  VAL LEU LEU LYS CYS VAL ASN HIS LYS ASN ILE ILE SER          
SEQRES   7 A  355  LEU LEU ASN VAL PHE THR PRO GLN LYS THR LEU GLU GLU          
SEQRES   8 A  355  PHE GLN ASP VAL TYR LEU VAL MET GLU LEU MET ASP ALA          
SEQRES   9 A  355  ASN LEU CYS GLN VAL ILE HIS MET GLU LEU ASP HIS GLU          
SEQRES  10 A  355  ARG MET SER TYR LEU LEU TYR GLN MET LEU CYS GLY ILE          
SEQRES  11 A  355  LYS HIS LEU HIS SER ALA GLY ILE ILE HIS ARG ASP LEU          
SEQRES  12 A  355  LYS PRO SER ASN ILE VAL VAL LYS SER ASP CYS THR LEU          
SEQRES  13 A  355  LYS ILE LEU ASP PHE GLY LEU ALA ARG THR ALA CYS THR          
SEQRES  14 A  355  ASN PHE MET MET THR PRO TYR VAL VAL THR ARG TYR TYR          
SEQRES  15 A  355  ARG ALA PRO GLU VAL ILE LEU GLY MET GLY TYR ALA ALA          
SEQRES  16 A  355  ASN VAL ASP ILE TRP SER VAL GLY CYS ILE MET GLY GLU          
SEQRES  17 A  355  LEU VAL LYS GLY CYS VAL ILE PHE GLN GLY THR ASP HIS          
SEQRES  18 A  355  ILE ASP GLN TRP ASN LYS VAL ILE GLU GLN LEU GLY THR          
SEQRES  19 A  355  PRO SER ALA GLU PHE MET ALA ALA LEU GLN PRO THR VAL          
SEQRES  20 A  355  ARG ASN TYR VAL GLU ASN ARG PRO LYS TYR PRO GLY ILE          
SEQRES  21 A  355  LYS PHE GLU GLU LEU PHE PRO ASP TRP ILE PHE PRO SER          
SEQRES  22 A  355  GLU SER GLU ARG ASP LYS ILE LYS THR SER GLN ALA ARG          
SEQRES  23 A  355  ASP LEU LEU SER LYS MET LEU VAL ILE ASP PRO ASP LYS          
SEQRES  24 A  355  ARG ILE SER VAL ASP GLU ALA LEU ARG HIS PRO TYR ILE          
SEQRES  25 A  355  THR VAL TRP TYR ASP PRO ALA GLU ALA GLU ALA PRO PRO          
SEQRES  26 A  355  PRO GLN ILE TYR ASP ALA GLN LEU GLU GLU ARG GLU HIS          
SEQRES  27 A  355  ALA ILE GLU GLU TRP LYS GLU LEU ILE TYR LYS GLU VAL          
SEQRES  28 A  355  MET ASP TRP GLU                                              
HET    AMP  A 401      23                                                       
HET    P6G  A 402      19                                                       
HETNAM     AMP ADENOSINE MONOPHOSPHATE                                          
HETNAM     P6G HEXAETHYLENE GLYCOL                                              
HETSYN     P6G POLYETHYLENE GLYCOL PEG400                                       
FORMUL   2  AMP    C10 H14 N5 O7 P                                              
FORMUL   3  P6G    C12 H26 O7                                                   
FORMUL   4  HOH   *366(H2 O)                                                    
HELIX    1 AA1 ASN A   63  VAL A   80  1                                  18    
HELIX    2 AA2 LEU A  115  ILE A  119  1                                   5    
HELIX    3 AA3 ASP A  124  ALA A  145  1                                  22    
HELIX    4 AA4 LYS A  153  SER A  155  5                                   3    
HELIX    5 AA5 ALA A  193  LEU A  198  1                                   6    
HELIX    6 AA6 ASN A  205  GLY A  221  1                                  17    
HELIX    7 AA7 ASP A  229  GLY A  242  1                                  14    
HELIX    8 AA8 SER A  245  ALA A  251  1                                   7    
HELIX    9 AA9 GLN A  253  ARG A  263  1                                  11    
HELIX   10 AB1 LYS A  270  PHE A  275  1                                   6    
HELIX   11 AB2 PRO A  276  PHE A  280  5                                   5    
HELIX   12 AB3 SER A  284  LEU A  302  1                                  19    
HELIX   13 AB4 SER A  311  ARG A  317  1                                   7    
HELIX   14 AB5 HIS A  318  VAL A  323  1                                   6    
HELIX   15 AB6 ALA A  348  ASP A  362  1                                  15    
SHEET    1 AA1 2 TYR A  11  VAL A  15  0                                        
SHEET    2 AA1 2 THR A  19  LEU A  23 -1  O  PHE A  20   N  GLU A  14           
SHEET    1 AA2 5 TYR A  26  GLY A  35  0                                        
SHEET    2 AA2 5 GLY A  38  ASP A  45 -1  O  PHE A  44   N  GLN A  27           
SHEET    3 AA2 5 ILE A  50  SER A  58 -1  O  VAL A  52   N  ALA A  43           
SHEET    4 AA2 5 ASP A 103  GLU A 109 -1  O  VAL A 104   N  LEU A  57           
SHEET    5 AA2 5 LEU A  88  PHE A  92 -1  N  LEU A  89   O  VAL A 107           
SHEET    1 AA3 3 ALA A 113  ASN A 114  0                                        
SHEET    2 AA3 3 ILE A 157  VAL A 159 -1  O  VAL A 159   N  ALA A 113           
SHEET    3 AA3 3 LEU A 165  ILE A 167 -1  O  LYS A 166   N  VAL A 158           
CRYST1   65.388   68.247   98.190  90.00  90.00  90.00 P 21 21 21    4          
ORIGX1      1.000000  0.000000  0.000000        0.00000                         
ORIGX2      0.000000  1.000000  0.000000        0.00000                         
ORIGX3      0.000000  0.000000  1.000000        0.00000                         
SCALE1      0.015293  0.000000  0.000000        0.00000                         
SCALE2      0.000000  0.014653  0.000000        0.00000                         
SCALE3      0.000000  0.000000  0.010184        0.00000                         
ATOM      1  N   PHE A  10      18.516   3.025  14.367  1.00 52.52           N  
ATOM      2  CA  PHE A  10      17.240   2.725  13.728  1.00 51.44           C  
ATOM      3  C   PHE A  10      17.411   2.454  12.236  1.00 49.74           C  
ATOM      4  O   PHE A  10      16.700   1.627  11.668  1.00 51.90           O  
ATOM      5  CB  PHE A  10      16.251   3.883  13.907  1.00 56.56           C  
ATOM      6  CG  PHE A  10      15.396   3.787  15.138  1.00 58.03           C  
ATOM      7  CD1 PHE A  10      15.492   2.700  15.996  1.00 65.38           C  
ATOM      8  CD2 PHE A  10      14.480   4.792  15.428  1.00 58.74           C  
ATOM      9  CE1 PHE A  10      14.698   2.625  17.132  1.00 69.87           C  
ATOM     10  CE2 PHE A  10      13.683   4.726  16.556  1.00 70.27           C  
ATOM     11  CZ  PHE A  10      13.790   3.641  17.412  1.00 72.29           C  
ATOM     12  N   TYR A  11      18.349   3.154  11.603  1.00 45.04           N  
ATOM     13  CA  TYR A  11      18.454   3.190  10.153  1.00 47.25           C  
ATOM     14  C   TYR A  11      19.765   2.595   9.659  1.00 48.60           C  
ATOM     15  O   TYR A  11      20.721   2.413  10.417  1.00 52.37           O  
ATOM     16  CB  TYR A  11      18.320   4.630   9.630  1.00 44.63           C  
ATOM     17  CG  TYR A  11      16.975   5.234   9.931  1.00 42.50           C  
ATOM     18  CD1 TYR A  11      16.729   5.865  11.141  1.00 45.13           C  
ATOM     19  CD2 TYR A  11      15.945   5.164   9.005  1.00 39.29           C  
ATOM     20  CE1 TYR A  11      15.495   6.403  11.426  1.00 44.69           C  
ATOM     21  CE2 TYR A  11      14.713   5.702   9.275  1.00 35.60           C  
ATOM     22  CZ  TYR A  11      14.489   6.318  10.484  1.00 36.80           C  
ATOM     23  OH  TYR A  11      13.249   6.853  10.753  1.00 49.32           O  
ATOM     24  N   SER A  12      19.770   2.315   8.358  1.00 44.03           N  
ATOM     25  CA  SER A  12      20.970   1.831   7.644  1.00 45.44           C  
ATOM     26  C   SER A  12      20.838   2.374   6.225  1.00 46.64           C  
ATOM     27  O   SER A  12      19.698   2.548   5.768  1.00 49.05           O  
ATOM     28  CB  SER A  12      21.060   0.332   7.628  1.00 52.53           C  
ATOM     29  OG  SER A  12      19.905  -0.268   7.060  1.00 51.02           O  
ATOM     30  N   VAL A  13      21.948   2.633   5.555  1.00 46.33           N  
ATOM     31  CA  VAL A  13      21.901   3.103   4.143  1.00 49.12           C  
ATOM     32  C   VAL A  13      22.356   1.972   3.221  1.00 54.36           C  
ATOM     33  O   VAL A  13      23.282   1.251   3.590  1.00 57.86           O  
ATOM     34  CB  VAL A  13      22.749   4.368   3.932  1.00 52.09           C  
ATOM     35  CG1 VAL A  13      22.437   5.057   2.616  1.00 55.95           C  
ATOM     36  CG2 VAL A  13      22.643   5.344   5.091  1.00 55.08           C  
ATOM     37  N   GLU A  14      21.694   1.813   2.085  1.00 50.27           N  
ATOM     38  CA  GLU A  14      22.044   0.772   1.096  1.00 53.77           C  
ATOM     39  C   GLU A  14      21.996   1.471  -0.250  1.00 58.42           C  
ATOM     40  O   GLU A  14      21.094   2.301  -0.445  1.00 58.71           O  
ATOM     41  CB  GLU A  14      21.029  -0.368   1.149  1.00 55.40           C  
ATOM     42  CG  GLU A  14      21.300  -1.388   2.247  1.00 64.19           C  
ATOM     43  CD  GLU A  14      20.265  -1.522   3.358  1.00 68.05           C  
ATOM     44  OE1 GLU A  14      19.149  -2.006   3.082  1.00 64.63           O  
ATOM     45  OE2 GLU A  14      20.587  -1.171   4.509  1.00 64.54           O  
ATOM     46  N   VAL A  15      22.871   1.141  -1.189  1.00 57.16           N  
ATOM     47  CA  VAL A  15      22.764   1.860  -2.491  1.00 58.12           C  
ATOM     48  C   VAL A  15      22.122   0.963  -3.555  1.00 63.66           C  
ATOM     49  O   VAL A  15      22.602  -0.167  -3.728  1.00 61.49           O  
ATOM     50  CB  VAL A  15      24.142   2.376  -2.941  1.00 62.62           C  
ATOM     51  CG1 VAL A  15      24.027   3.334  -4.117  1.00 63.32           C  
ATOM     52  CG2 VAL A  15      24.903   3.029  -1.798  1.00 60.32           C  
ATOM     53  N   ALA A  16      21.053   1.432  -4.215  1.00 62.44           N  
ATOM     54  CA  ALA A  16      20.458   0.671  -5.340  1.00 65.89           C  
ATOM     55  C   ALA A  16      21.040   1.299  -6.600  1.00 72.56           C  
ATOM     56  O   ALA A  16      21.920   0.664  -7.197  1.00 76.29           O  
ATOM     57  CB  ALA A  16      18.963   0.735  -5.292  1.00 62.89           C  
ATOM     58  N   ASP A  17      20.550   2.460  -7.019  1.00 71.54           N  
ATOM     59  CA  ASP A  17      21.213   3.259  -8.091  1.00 68.66           C  
ATOM     60  C   ASP A  17      21.345   4.620  -7.415  1.00 71.05           C  
ATOM     61  O   ASP A  17      22.121   5.454  -7.904  1.00 68.15           O  
ATOM     62  CB  ASP A  17      20.404   3.270  -9.378  1.00 71.40           C  
ATOM     63  CG  ASP A  17      19.979   1.880  -9.818  1.00 79.64           C  
ATOM     64  OD1 ASP A  17      20.862   1.091 -10.204  1.00 84.93           O  
ATOM     65  OD2 ASP A  17      18.773   1.592  -9.753  1.00 79.26           O  
ATOM     66  N   SER A  18      20.580   4.813  -6.334  1.00 70.61           N  
ATOM     67  CA  SER A  18      20.601   6.012  -5.472  1.00 66.77           C  
ATOM     68  C   SER A  18      20.592   5.441  -4.054  1.00 65.48           C  
ATOM     69  O   SER A  18      20.186   4.275  -3.899  1.00 65.64           O  
ATOM     70  CB  SER A  18      19.389   6.848  -5.729  1.00 59.80           C  
ATOM     71  OG  SER A  18      18.199   6.164  -5.365  1.00 59.58           O  
ATOM     72  N   THR A  19      21.018   6.188  -3.043  1.00 61.86           N  
ATOM     73  CA  THR A  19      21.091   5.580  -1.717  1.00 55.08           C  
ATOM     74  C   THR A  19      19.741   5.618  -1.003  1.00 51.55           C  
ATOM     75  O   THR A  19      19.070   6.655  -0.964  1.00 47.58           O  
ATOM     76  CB  THR A  19      22.167   6.248  -0.853  1.00 56.49           C  
ATOM     77  OG1 THR A  19      21.611   7.367  -0.153  1.00 59.45           O  
ATOM     78  CG2 THR A  19      23.356   6.693  -1.688  1.00 58.02           C  
ATOM     79  N   PHE A  20      19.388   4.476  -0.427  1.00 47.31           N  
ATOM     80  CA  PHE A  20      18.138   4.351   0.343  1.00 47.07           C  
ATOM     81  C   PHE A  20      18.503   4.219   1.818  1.00 44.18           C  
ATOM     82  O   PHE A  20      19.202   3.278   2.180  1.00 44.68           O  
ATOM     83  CB  PHE A  20      17.340   3.113  -0.091  1.00 43.56           C  
ATOM     84  CG  PHE A  20      16.341   3.312  -1.202  1.00 42.40           C  
ATOM     85  CD1 PHE A  20      16.720   3.851  -2.419  1.00 44.55           C  
ATOM     86  CD2 PHE A  20      15.021   2.925  -1.039  1.00 38.05           C  
ATOM     87  CE1 PHE A  20      15.798   4.015  -3.440  1.00 46.02           C  
ATOM     88  CE2 PHE A  20      14.101   3.088  -2.060  1.00 37.50           C  
ATOM     89  CZ  PHE A  20      14.492   3.630  -3.259  1.00 39.16           C  
ATOM     90  N   THR A  21      18.026   5.141   2.634  1.00 40.27           N  
ATOM     91  CA  THR A  21      18.241   5.111   4.078  1.00 37.98           C  
ATOM     92  C   THR A  21      16.934   4.711   4.749  1.00 37.59           C  
ATOM     93  O   THR A  21      15.979   5.495   4.776  1.00 33.14           O  
ATOM     94  CB  THR A  21      18.746   6.464   4.579  1.00 40.84           C  
ATOM     95  OG1 THR A  21      19.835   6.899   3.755  1.00 40.69           O  
ATOM     96  CG2 THR A  21      19.201   6.367   6.020  1.00 42.94           C  
ATOM     97  N   VAL A  22      16.924   3.474   5.243  1.00 35.70           N  
ATOM     98  CA  VAL A  22      15.642   2.896   5.704  1.00 37.17           C  
ATOM     99  C   VAL A  22      15.733   2.274   7.088  1.00 34.36           C  
ATOM    100  O   VAL A  22      16.831   1.982   7.541  1.00 42.92           O  
ATOM    101  CB  VAL A  22      15.177   1.828   4.690  1.00 37.79           C  
ATOM    102  CG1 VAL A  22      14.920   2.390   3.301  1.00 34.74           C  
ATOM    103  CG2 VAL A  22      16.125   0.641   4.618  1.00 37.72           C  
ATOM    104  N   LEU A  23      14.579   2.064   7.696  1.00 31.65           N  
ATOM    105  CA  LEU A  23      14.510   1.399   8.991  1.00 36.71           C  
ATOM    106  C   LEU A  23      15.076  -0.012   8.898  1.00 41.87           C  
ATOM    107  O   LEU A  23      14.903  -0.702   7.890  1.00 37.20           O  
ATOM    108  CB  LEU A  23      13.064   1.355   9.478  1.00 37.55           C  
ATOM    109  CG  LEU A  23      12.428   2.688   9.886  1.00 35.13           C  
ATOM    110  CD1 LEU A  23      10.922   2.551  10.028  1.00 35.26           C  
ATOM    111  CD2 LEU A  23      13.035   3.193  11.202  1.00 39.31           C  
ATOM    112  N   LYS A  24      15.760  -0.441   9.967  0.93 41.49           N  
ATOM    113  CA  LYS A  24      16.461  -1.723   9.964  0.93 45.72           C  
ATOM    114  C   LYS A  24      15.531  -2.897   9.687  0.93 40.80           C  
ATOM    115  O   LYS A  24      15.988  -3.930   9.191  0.93 43.80           O  
ATOM    116  CB  LYS A  24      17.177  -1.930  11.306  0.93 43.83           C  
ATOM    117  CG  LYS A  24      18.501  -1.179  11.428  0.93 50.78           C  
ATOM    118  CD  LYS A  24      19.188  -1.477  12.765  0.93 53.32           C  
ATOM    119  CE  LYS A  24      20.566  -0.833  12.862  0.93 57.61           C  
ATOM    120  NZ  LYS A  24      20.891   0.012  11.678  0.93 51.74           N  
ATOM    121  N   ARG A  25      14.239  -2.757   9.980  1.00 42.36           N  
ATOM    122  CA  ARG A  25      13.289  -3.831   9.710  1.00 41.53           C  
ATOM    123  C   ARG A  25      13.187  -4.181   8.225  1.00 43.89           C  
ATOM    124  O   ARG A  25      12.733  -5.283   7.899  1.00 40.81           O  
ATOM    125  CB  ARG A  25      11.932  -3.437  10.288  1.00 42.17           C  
ATOM    126  CG  ARG A  25      11.315  -2.233   9.608  1.00 36.45           C  
ATOM    127  CD  ARG A  25       9.994  -1.882  10.234  1.00 38.14           C  
ATOM    128  NE  ARG A  25       8.933  -2.852  10.019  1.00 39.02           N  
ATOM    129  CZ  ARG A  25       7.699  -2.684  10.471  1.00 35.31           C  
ATOM    130  NH1 ARG A  25       7.370  -1.625  11.192  1.00 42.21           N  
ATOM    131  NH2 ARG A  25       6.771  -3.592  10.188  1.00 41.55           N  
ATOM    132  N   TYR A  26      13.653  -3.289   7.345  1.00 38.62           N  
ATOM    133  CA  TYR A  26      13.588  -3.503   5.876  1.00 39.95           C  
ATOM    134  C   TYR A  26      14.951  -3.976   5.386  1.00 43.84           C  
ATOM    135  O   TYR A  26      15.894  -3.190   5.388  1.00 45.79           O  
ATOM    136  CB  TYR A  26      13.047  -2.264   5.155  1.00 34.53           C  
ATOM    137  CG  TYR A  26      11.718  -1.813   5.693  1.00 34.21           C  
ATOM    138  CD1 TYR A  26      10.628  -2.663   5.673  1.00 34.66           C  
ATOM    139  CD2 TYR A  26      11.560  -0.562   6.257  1.00 32.65           C  
ATOM    140  CE1 TYR A  26       9.405  -2.277   6.187  1.00 30.23           C  
ATOM    141  CE2 TYR A  26      10.343  -0.160   6.776  1.00 31.89           C  
ATOM    142  CZ  TYR A  26       9.262  -1.020   6.740  1.00 32.43           C  
ATOM    143  OH  TYR A  26       8.063  -0.635   7.251  1.00 28.33           O  
ATOM    144  N   GLN A  27      15.017  -5.229   4.935  1.00 47.35           N  
ATOM    145  CA  GLN A  27      16.263  -5.864   4.540  1.00 46.75           C  
ATOM    146  C   GLN A  27      16.212  -6.300   3.081  1.00 48.77           C  
ATOM    147  O   GLN A  27      15.139  -6.434   2.486  1.00 44.21           O  
ATOM    148  CB  GLN A  27      16.553  -7.078   5.435  1.00 47.62           C  
ATOM    149  CG  GLN A  27      17.094  -6.724   6.809  1.00 51.07           C  
ATOM    150  CD  GLN A  27      18.369  -5.915   6.725  1.00 54.12           C  
ATOM    151  OE1 GLN A  27      19.293  -6.268   5.987  1.00 53.12           O  
ATOM    152  NE2 GLN A  27      18.422  -4.809   7.468  1.00 51.90           N  
ATOM    153  N   GLN A  28      17.389  -6.589   2.533  1.00 44.51           N  
ATOM    154  CA  GLN A  28      17.503  -7.118   1.149  1.00 52.35           C  
ATOM    155  C   GLN A  28      16.750  -6.239   0.151  1.00 49.24           C  
ATOM    156  O   GLN A  28      15.832  -6.740  -0.511  1.00 47.19           O  
ATOM    157  CB  GLN A  28      17.044  -8.578   1.083  1.00 54.40           C  
ATOM    158  CG  GLN A  28      17.913  -9.530   1.891  1.00 57.49           C  
ATOM    159  CD  GLN A  28      17.091 -10.587   2.585  1.00 62.67           C  
ATOM    160  OE1 GLN A  28      16.457 -11.425   1.949  1.00 64.79           O  
ATOM    161  NE2 GLN A  28      17.097 -10.554   3.907  1.00 61.23           N  
ATOM    162  N   LEU A  29      17.224  -5.013  -0.015  1.00 42.30           N  
ATOM    163  CA  LEU A  29      16.548  -4.093  -0.954  1.00 49.20           C  
ATOM    164  C   LEU A  29      17.051  -4.370  -2.366  1.00 48.55           C  
ATOM    165  O   LEU A  29      18.255  -4.585  -2.533  1.00 46.98           O  
ATOM    166  CB  LEU A  29      16.789  -2.641  -0.532  1.00 44.72           C  
ATOM    167  CG  LEU A  29      15.694  -2.023   0.334  1.00 45.07           C  
ATOM    168  CD1 LEU A  29      15.849  -2.423   1.790  1.00 42.78           C  
ATOM    169  CD2 LEU A  29      15.697  -0.513   0.205  1.00 44.46           C  
ATOM    170  N   LYS A  30      16.132  -4.393  -3.342  1.00 43.35           N  
ATOM    171  CA  LYS A  30      16.497  -4.689  -4.757  1.00 42.68           C  
ATOM    172  C   LYS A  30      15.514  -3.985  -5.705  1.00 42.90           C  
ATOM    173  O   LYS A  30      14.292  -4.132  -5.512  1.00 42.49           O  
ATOM    174  CB  LYS A  30      16.512  -6.202  -5.008  1.00 44.16           C  
ATOM    175  CG  LYS A  30      15.368  -6.994  -4.389  1.00 50.18           C  
ATOM    176  CD  LYS A  30      15.823  -8.240  -3.666  1.00 58.79           C  
ATOM    177  CE  LYS A  30      14.677  -9.016  -3.053  1.00 57.33           C  
ATOM    178  NZ  LYS A  30      13.876  -8.178  -2.131  1.00 56.39           N  
ATOM    179  N   PRO A  31      15.992  -3.234  -6.724  1.00 47.71           N  
ATOM    180  CA  PRO A  31      15.109  -2.485  -7.637  1.00 44.88           C  
ATOM    181  C   PRO A  31      14.080  -3.326  -8.408  1.00 49.19           C  
ATOM    182  O   PRO A  31      14.471  -4.310  -9.013  1.00 49.56           O  
ATOM    183  CB  PRO A  31      16.085  -1.858  -8.646  1.00 52.00           C  
ATOM    184  CG  PRO A  31      17.391  -1.777  -7.893  1.00 54.16           C  
ATOM    185  CD  PRO A  31      17.407  -3.022  -7.033  1.00 50.65           C  
ATOM    186  N   ILE A  32      12.805  -2.925  -8.372  1.00 44.22           N  
ATOM    187  CA  ILE A  32      11.743  -3.605  -9.108  1.00 40.64           C  
ATOM    188  C   ILE A  32      11.109  -2.720 -10.168  1.00 42.55           C  
ATOM    189  O   ILE A  32      10.216  -3.173 -10.885  1.00 43.92           O  
ATOM    190  CB  ILE A  32      10.647  -4.153  -8.170  1.00 41.96           C  
ATOM    191  CG1 ILE A  32       9.975  -3.003  -7.415  1.00 38.04           C  
ATOM    192  CG2 ILE A  32      11.210  -5.198  -7.223  1.00 39.29           C  
ATOM    193  CD1 ILE A  32       8.817  -3.440  -6.539  1.00 36.85           C  
ATOM    194  N   GLY A  33      11.513  -1.465 -10.272  1.00 41.51           N  
ATOM    195  CA  GLY A  33      10.925  -0.584 -11.256  1.00 42.97           C  
ATOM    196  C   GLY A  33      11.429   0.825 -11.056  1.00 45.32           C  
ATOM    197  O   GLY A  33      12.148   1.126 -10.097  1.00 43.44           O  
ATOM    198  N   SER A  34      11.027   1.687 -11.983  1.00 45.29           N  
ATOM    199  CA  SER A  34      11.517   3.053 -12.025  1.00 43.22           C  
ATOM    200  C   SER A  34      10.407   3.953 -12.546  1.00 46.06           C  
ATOM    201  O   SER A  34       9.676   3.574 -13.465  1.00 43.97           O  
ATOM    202  CB  SER A  34      12.770   3.148 -12.906  1.00 46.27           C  
ATOM    203  OG  SER A  34      13.221   4.483 -13.014  1.00 53.67           O  
ATOM    204  N   GLY A  35      10.275   5.134 -11.942  1.00 47.51           N  
ATOM    205  CA  GLY A  35       9.254   6.081 -12.346  1.00 48.85           C  
ATOM    206  C   GLY A  35       9.649   7.531 -12.151  1.00 47.47           C  
ATOM    207  O   GLY A  35      10.826   7.836 -11.931  1.00 44.45           O  
ATOM    208  N   ALA A  36       8.667   8.435 -12.234  1.00 45.90           N  
ATOM    209  CA  ALA A  36       8.946   9.860 -12.082  1.00 44.45           C  
ATOM    210  C   ALA A  36       9.512  10.185 -10.705  1.00 50.74           C  
ATOM    211  O   ALA A  36      10.317  11.114 -10.574  1.00 46.63           O  
ATOM    212  CB  ALA A  36       7.678  10.678 -12.339  1.00 45.46           C  
ATOM    213  N   GLN A  37       9.104   9.450  -9.668  1.00 44.92           N  
ATOM    214  CA  GLN A  37       9.633   9.677  -8.328  1.00 48.03           C  
ATOM    215  C   GLN A  37      10.862   8.832  -8.029  1.00 43.20           C  
ATOM    216  O   GLN A  37      11.255   8.729  -6.864  1.00 48.99           O  
ATOM    217  CB  GLN A  37       8.567   9.417  -7.249  1.00 46.46           C  
ATOM    218  CG  GLN A  37       7.095   9.671  -7.593  1.00 50.63           C  
ATOM    219  CD  GLN A  37       6.837  10.902  -8.435  1.00 52.41           C  
ATOM    220  OE1 GLN A  37       5.955  10.893  -9.296  1.00 50.88           O  
ATOM    221  NE2 GLN A  37       7.567  11.986  -8.162  1.00 55.94           N  
ATOM    222  N   GLY A  38      11.473   8.222  -9.038  1.00 44.09           N  
ATOM    223  CA  GLY A  38      12.707   7.496  -8.814  1.00 48.21           C  
ATOM    224  C   GLY A  38      12.567   5.987  -8.755  1.00 48.62           C  
ATOM    225  O   GLY A  38      11.711   5.401  -9.424  1.00 45.27           O  
ATOM    226  N   ILE A  39      13.406   5.350  -7.947  1.00 50.16           N  
ATOM    227  CA  ILE A  39      13.485   3.895  -7.885  1.00 49.36           C  
ATOM    228  C   ILE A  39      12.496   3.368  -6.855  1.00 43.32           C  
ATOM    229  O   ILE A  39      12.284   3.973  -5.796  1.00 45.75           O  
ATOM    230  CB  ILE A  39      14.925   3.443  -7.562  1.00 51.40           C  
ATOM    231  CG1 ILE A  39      15.922   4.099  -8.520  1.00 55.65           C  
ATOM    232  CG2 ILE A  39      15.064   1.927  -7.660  1.00 41.96           C  
ATOM    233  CD1 ILE A  39      15.964   3.455  -9.901  1.00 55.85           C  
ATOM    234  N   VAL A  40      11.875   2.236  -7.174  1.00 41.73           N  
ATOM    235  CA  VAL A  40      11.091   1.462  -6.221  1.00 34.81           C  
ATOM    236  C   VAL A  40      11.847   0.172  -5.944  1.00 39.37           C  
ATOM    237  O   VAL A  40      12.342  -0.478  -6.873  1.00 40.86           O  
ATOM    238  CB  VAL A  40       9.669   1.167  -6.748  1.00 36.18           C  
ATOM    239  CG1 VAL A  40       8.876   0.354  -5.737  1.00 34.98           C  
ATOM    240  CG2 VAL A  40       8.950   2.465  -7.072  1.00 37.27           C  
ATOM    241  N   CYS A  41      11.941  -0.195  -4.671  1.00 32.60           N  
ATOM    242  CA  CYS A  41      12.637  -1.411  -4.282  1.00 37.98           C  
ATOM    243  C   CYS A  41      11.669  -2.419  -3.686  1.00 38.09           C  
ATOM    244  O   CYS A  41      10.662  -2.051  -3.082  1.00 36.15           O  
ATOM    245  CB  CYS A  41      13.731  -1.112  -3.263  1.00 35.90           C  
ATOM    246  SG  CYS A  41      15.090  -0.184  -3.957  1.00 42.13           S  
ATOM    247  N   ALA A  42      11.984  -3.698  -3.851  1.00 38.18           N  
ATOM    248  CA  ALA A  42      11.391  -4.719  -3.007  1.00 34.50           C  
ATOM    249  C   ALA A  42      12.266  -4.892  -1.774  1.00 33.90           C  
ATOM    250  O   ALA A  42      13.468  -4.629  -1.812  1.00 40.71           O  
ATOM    251  CB  ALA A  42      11.256  -6.051  -3.753  1.00 34.71           C  
ATOM    252  N   ALA A  43      11.650  -5.300  -0.669  1.00 31.95           N  
ATOM    253  CA  ALA A  43      12.396  -5.556   0.554  1.00 37.94           C  
ATOM    254  C   ALA A  43      11.648  -6.576   1.393  1.00 39.00           C  
ATOM    255  O   ALA A  43      10.446  -6.796   1.221  1.00 34.87           O  
ATOM    256  CB  ALA A  43      12.620  -4.278   1.379  1.00 35.38           C  
ATOM    257  N   PHE A  44      12.370  -7.193   2.321  1.00 37.78           N  
ATOM    258  CA  PHE A  44      11.756  -8.080   3.293  1.00 40.32           C  
ATOM    259  C   PHE A  44      11.622  -7.337   4.612  1.00 37.06           C  
ATOM    260  O   PHE A  44      12.601  -6.785   5.121  1.00 45.54           O  
ATOM    261  CB  PHE A  44      12.567  -9.365   3.477  1.00 46.43           C  
ATOM    262  CG  PHE A  44      11.959 -10.317   4.464  1.00 46.29           C  
ATOM    263  CD1 PHE A  44      10.795 -11.002   4.152  1.00 47.54           C  
ATOM    264  CD2 PHE A  44      12.544 -10.533   5.698  1.00 48.41           C  
ATOM    265  CE1 PHE A  44      10.223 -11.874   5.054  1.00 46.39           C  
ATOM    266  CE2 PHE A  44      11.975 -11.409   6.600  1.00 45.05           C  
ATOM    267  CZ  PHE A  44      10.816 -12.079   6.279  1.00 48.67           C  
ATOM    268  N   ASP A  45      10.406  -7.302   5.141  1.00 38.10           N  
ATOM    269  CA  ASP A  45      10.111  -6.632   6.400  1.00 39.06           C  
ATOM    270  C   ASP A  45      10.238  -7.694   7.481  1.00 44.82           C  
ATOM    271  O   ASP A  45       9.302  -8.458   7.728  1.00 42.63           O  
ATOM    272  CB  ASP A  45       8.718  -6.012   6.362  1.00 39.96           C  
ATOM    273  CG  ASP A  45       8.297  -5.393   7.687  1.00 41.67           C  
ATOM    274  OD1 ASP A  45       9.002  -5.559   8.707  1.00 42.23           O  
ATOM    275  OD2 ASP A  45       7.235  -4.737   7.716  1.00 37.41           O  
ATOM    276  N   THR A  46      11.403  -7.741   8.132  1.00 42.57           N  
ATOM    277  CA  THR A  46      11.644  -8.767   9.141  1.00 46.60           C  
ATOM    278  C   THR A  46      10.654  -8.683  10.293  1.00 49.29           C  
ATOM    279  O   THR A  46      10.427  -9.688  10.975  1.00 56.46           O  
ATOM    280  CB  THR A  46      13.073  -8.661   9.675  1.00 44.94           C  
ATOM    281  OG1 THR A  46      13.245  -7.401  10.336  1.00 52.46           O  
ATOM    282  CG2 THR A  46      14.084  -8.778   8.545  1.00 41.30           C  
ATOM    283  N   VAL A  47      10.047  -7.518  10.516  1.00 47.72           N  
ATOM    284  CA  VAL A  47       9.120  -7.371  11.631  1.00 47.19           C  
ATOM    285  C   VAL A  47       7.768  -7.986  11.298  1.00 51.52           C  
ATOM    286  O   VAL A  47       7.127  -8.604  12.156  1.00 54.04           O  
ATOM    287  CB  VAL A  47       8.992  -5.887  12.019  1.00 48.14           C  
ATOM    288  CG1 VAL A  47       7.737  -5.651  12.840  1.00 41.56           C  
ATOM    289  CG2 VAL A  47      10.229  -5.435  12.776  1.00 46.91           C  
ATOM    290  N   LEU A  48       7.310  -7.825  10.056  1.00 49.36           N  
ATOM    291  CA  LEU A  48       6.045  -8.400   9.623  1.00 48.79           C  
ATOM    292  C   LEU A  48       6.205  -9.795   9.037  1.00 47.61           C  
ATOM    293  O   LEU A  48       5.222 -10.542   8.968  1.00 45.46           O  
ATOM    294  CB  LEU A  48       5.383  -7.489   8.579  1.00 48.82           C  
ATOM    295  CG  LEU A  48       4.568  -6.303   9.094  1.00 45.27           C  
ATOM    296  CD1 LEU A  48       3.902  -5.552   7.945  1.00 47.15           C  
ATOM    297  CD2 LEU A  48       3.538  -6.768  10.110  1.00 55.62           C  
ATOM    298  N   GLY A  49       7.412 -10.161   8.620  1.00 41.75           N  
ATOM    299  CA  GLY A  49       7.631 -11.423   7.954  1.00 47.20           C  
ATOM    300  C   GLY A  49       7.198 -11.465   6.509  1.00 50.04           C  
ATOM    301  O   GLY A  49       7.231 -12.542   5.902  1.00 52.53           O  
ATOM    302  N   ILE A  50       6.805 -10.331   5.931  1.00 46.62           N  
ATOM    303  CA  ILE A  50       6.305 -10.286   4.564  1.00 46.12           C  
ATOM    304  C   ILE A  50       7.255  -9.458   3.705  1.00 44.26           C  
ATOM    305  O   ILE A  50       8.043  -8.645   4.198  1.00 42.00           O  
ATOM    306  CB  ILE A  50       4.876  -9.709   4.480  1.00 48.86           C  
ATOM    307  CG1 ILE A  50       4.866  -8.233   4.890  1.00 47.63           C  
ATOM    308  CG2 ILE A  50       3.921 -10.504   5.356  1.00 49.34           C  
ATOM    309  CD1 ILE A  50       3.485  -7.607   4.886  1.00 48.80           C  
ATOM    310  N   ASN A  51       7.165  -9.670   2.397  1.00 39.27           N  
ATOM    311  CA  ASN A  51       7.883  -8.830   1.454  1.00 36.96           C  
ATOM    312  C   ASN A  51       7.082  -7.559   1.196  1.00 33.51           C  
ATOM    313  O   ASN A  51       5.849  -7.564   1.252  1.00 34.38           O  
ATOM    314  CB  ASN A  51       8.129  -9.582   0.148  1.00 38.89           C  
ATOM    315  CG  ASN A  51       9.053 -10.770   0.332  1.00 44.68           C  
ATOM    316  OD1 ASN A  51      10.181 -10.629   0.813  1.00 44.69           O  
ATOM    317  ND2 ASN A  51       8.574 -11.954  -0.040  1.00 44.83           N  
ATOM    318  N   VAL A  52       7.794  -6.453   0.941  1.00 32.24           N  
ATOM    319  CA  VAL A  52       7.161  -5.144   0.776  1.00 27.14           C  
ATOM    320  C   VAL A  52       7.814  -4.389  -0.371  1.00 29.72           C  
ATOM    321  O   VAL A  52       8.895  -4.739  -0.841  1.00 28.64           O  
ATOM    322  CB  VAL A  52       7.222  -4.287   2.071  1.00 27.37           C  
ATOM    323  CG1 VAL A  52       6.349  -4.895   3.162  1.00 29.38           C  
ATOM    324  CG2 VAL A  52       8.664  -4.090   2.546  1.00 31.89           C  
ATOM    325  N   ALA A  53       7.134  -3.335  -0.834  1.00 27.94           N  
ATOM    326  CA  ALA A  53       7.722  -2.402  -1.782  1.00 23.59           C  
ATOM    327  C   ALA A  53       8.102  -1.125  -1.045  1.00 25.42           C  
ATOM    328  O   ALA A  53       7.386  -0.693  -0.135  1.00 26.20           O  
ATOM    329  CB  ALA A  53       6.768  -2.070  -2.937  1.00 25.53           C  
ATOM    330  N   VAL A  54       9.229  -0.528  -1.438  1.00 24.61           N  
ATOM    331  CA  VAL A  54       9.732   0.685  -0.788  1.00 29.41           C  
ATOM    332  C   VAL A  54      10.014   1.732  -1.850  1.00 26.82           C  
ATOM    333  O   VAL A  54      10.826   1.506  -2.755  1.00 30.29           O  
ATOM    334  CB  VAL A  54      10.991   0.425   0.057  1.00 29.43           C  
ATOM    335  CG1 VAL A  54      11.432   1.739   0.742  1.00 31.19           C  
ATOM    336  CG2 VAL A  54      10.718  -0.639   1.084  1.00 29.52           C  
ATOM    337  N   LYS A  55       9.348   2.880  -1.734  1.00 23.73           N  
ATOM    338  CA  LYS A  55       9.474   3.990  -2.665  1.00 25.12           C  
ATOM    339  C   LYS A  55      10.055   5.181  -1.923  1.00 27.11           C  
ATOM    340  O   LYS A  55       9.657   5.457  -0.789  1.00 25.94           O  
ATOM    341  CB  LYS A  55       8.101   4.355  -3.244  1.00 28.37           C  
ATOM    342  CG  LYS A  55       8.098   5.327  -4.402  1.00 38.56           C  
ATOM    343  CD  LYS A  55       6.655   5.598  -4.857  1.00 39.63           C  
ATOM    344  CE  LYS A  55       6.599   6.305  -6.202  1.00 46.37           C  
ATOM    345  NZ  LYS A  55       5.284   6.992  -6.383  1.00 46.03           N  
ATOM    346  N   LYS A  56      10.977   5.891  -2.559  1.00 28.56           N  
ATOM    347  CA  LYS A  56      11.629   7.044  -1.945  1.00 27.72           C  
ATOM    348  C   LYS A  56      11.219   8.305  -2.690  1.00 28.35           C  
ATOM    349  O   LYS A  56      11.426   8.411  -3.907  1.00 27.85           O  
ATOM    350  CB  LYS A  56      13.147   6.882  -1.951  1.00 28.75           C  
ATOM    351  CG  LYS A  56      13.917   8.085  -1.385  1.00 31.87           C  
ATOM    352  CD  LYS A  56      15.342   8.080  -1.892  1.00 37.53           C  
ATOM    353  CE  LYS A  56      16.185   9.167  -1.228  1.00 37.81           C  
ATOM    354  NZ  LYS A  56      17.602   9.126  -1.731  1.00 44.20           N  
ATOM    355  N   LEU A  57      10.637   9.258  -1.965  1.00 22.50           N  
ATOM    356  CA  LEU A  57      10.322  10.569  -2.516  1.00 24.91           C  
ATOM    357  C   LEU A  57      11.432  11.516  -2.081  1.00 28.56           C  
ATOM    358  O   LEU A  57      11.569  11.804  -0.888  1.00 26.05           O  
ATOM    359  CB  LEU A  57       8.948  11.056  -2.058  1.00 24.19           C  
ATOM    360  CG  LEU A  57       7.728  10.125  -2.132  1.00 32.73           C  
ATOM    361  CD1 LEU A  57       6.481  10.860  -1.684  1.00 28.02           C  
ATOM    362  CD2 LEU A  57       7.545   9.603  -3.550  1.00 32.58           C  
ATOM    363  N   SER A  58      12.231  11.981  -3.047  1.00 30.01           N  
ATOM    364  CA  SER A  58      13.374  12.855  -2.788  1.00 28.47           C  
ATOM    365  C   SER A  58      12.945  14.317  -2.843  1.00 28.48           C  
ATOM    366  O   SER A  58      12.494  14.791  -3.888  1.00 28.79           O  
ATOM    367  CB  SER A  58      14.491  12.609  -3.807  1.00 34.44           C  
ATOM    368  OG  SER A  58      14.887  11.248  -3.834  1.00 36.42           O  
ATOM    369  N   ARG A  59      13.099  15.024  -1.721  1.00 24.04           N  
ATOM    370  CA  ARG A  59      12.715  16.421  -1.539  1.00 25.71           C  
ATOM    371  C   ARG A  59      11.411  16.735  -2.272  1.00 27.35           C  
ATOM    372  O   ARG A  59      11.394  17.577  -3.174  1.00 26.89           O  
ATOM    373  CB  ARG A  59      13.831  17.365  -1.980  1.00 32.90           C  
ATOM    374  CG  ARG A  59      15.226  16.855  -1.604  1.00 39.10           C  
ATOM    375  CD  ARG A  59      16.313  17.943  -1.626  1.00 49.30           C  
ATOM    376  NE  ARG A  59      16.923  18.109  -2.943  1.00 60.32           N  
ATOM    377  CZ  ARG A  59      18.189  18.454  -3.152  1.00 63.71           C  
ATOM    378  NH1 ARG A  59      19.034  18.637  -2.149  1.00 61.21           N  
ATOM    379  NH2 ARG A  59      18.621  18.613  -4.401  1.00 63.92           N  
ATOM    380  N   PRO A  60      10.307  16.070  -1.911  1.00 23.05           N  
ATOM    381  CA  PRO A  60       9.055  16.278  -2.648  1.00 25.44           C  
ATOM    382  C   PRO A  60       8.492  17.676  -2.492  1.00 26.52           C  
ATOM    383  O   PRO A  60       7.641  18.078  -3.296  1.00 28.89           O  
ATOM    384  CB  PRO A  60       8.127  15.208  -2.055  1.00 24.86           C  
ATOM    385  CG  PRO A  60       8.619  15.037  -0.669  1.00 22.42           C  
ATOM    386  CD  PRO A  60      10.133  15.098  -0.817  1.00 23.00           C  
ATOM    387  N   PHE A  61       8.965  18.446  -1.518  1.00 24.24           N  
ATOM    388  CA  PHE A  61       8.515  19.809  -1.300  1.00 23.08           C  
ATOM    389  C   PHE A  61       9.355  20.822  -2.068  1.00 24.67           C  
ATOM    390  O   PHE A  61       9.207  22.021  -1.826  1.00 29.71           O  
ATOM    391  CB  PHE A  61       8.584  20.148   0.198  1.00 21.97           C  
ATOM    392  CG  PHE A  61       9.899  19.780   0.801  1.00 24.22           C  
ATOM    393  CD1 PHE A  61      10.988  20.621   0.645  1.00 26.53           C  
ATOM    394  CD2 PHE A  61      10.076  18.565   1.434  1.00 25.49           C  
ATOM    395  CE1 PHE A  61      12.217  20.285   1.150  1.00 27.91           C  
ATOM    396  CE2 PHE A  61      11.320  18.215   1.951  1.00 24.89           C  
ATOM    397  CZ  PHE A  61      12.379  19.071   1.809  1.00 28.29           C  
ATOM    398  N   GLN A  62      10.258  20.363  -2.946  1.00 26.22           N  
ATOM    399  CA  GLN A  62      11.204  21.261  -3.619  1.00 27.54           C  
ATOM    400  C   GLN A  62      10.483  22.302  -4.464  1.00 31.12           C  
ATOM    401  O   GLN A  62      10.991  23.416  -4.647  1.00 30.99           O  
ATOM    402  CB  GLN A  62      12.163  20.454  -4.509  1.00 32.09           C  
ATOM    403  CG  GLN A  62      13.350  21.239  -5.106  1.00 39.35           C  
ATOM    404  CD  GLN A  62      13.064  21.946  -6.440  1.00 41.69           C  
ATOM    405  OE1 GLN A  62      12.165  21.562  -7.201  1.00 36.81           O  
ATOM    406  NE2 GLN A  62      13.867  22.969  -6.742  1.00 36.02           N  
ATOM    407  N   ASN A  63       9.312  21.962  -4.996  1.00 24.83           N  
ATOM    408  CA  ASN A  63       8.546  22.921  -5.777  1.00 24.72           C  
ATOM    409  C   ASN A  63       7.069  22.680  -5.520  1.00 26.31           C  
ATOM    410  O   ASN A  63       6.664  21.606  -5.070  1.00 24.27           O  
ATOM    411  CB  ASN A  63       8.872  22.824  -7.275  1.00 24.74           C  
ATOM    412  CG  ASN A  63       8.484  21.481  -7.871  1.00 25.85           C  
ATOM    413  OD1 ASN A  63       7.302  21.201  -8.072  1.00 25.96           O  
ATOM    414  ND2 ASN A  63       9.477  20.644  -8.151  1.00 23.74           N  
ATOM    415  N   GLN A  64       6.265  23.686  -5.862  1.00 28.02           N  
ATOM    416  CA  GLN A  64       4.843  23.669  -5.532  1.00 28.31           C  
ATOM    417  C   GLN A  64       4.106  22.513  -6.204  1.00 26.43           C  
ATOM    418  O   GLN A  64       3.208  21.911  -5.604  1.00 25.14           O  
ATOM    419  CB  GLN A  64       4.210  24.989  -5.958  1.00 32.59           C  
ATOM    420  CG  GLN A  64       4.598  26.150  -5.112  1.00 36.82           C  
ATOM    421  CD  GLN A  64       3.845  27.377  -5.522  1.00 43.39           C  
ATOM    422  OE1 GLN A  64       2.621  27.408  -5.448  1.00 47.32           O  
ATOM    423  NE2 GLN A  64       4.562  28.379  -6.009  1.00 44.62           N  
ATOM    424  N   THR A  65       4.425  22.241  -7.472  1.00 24.77           N  
ATOM    425  CA  THR A  65       3.769  21.167  -8.217  1.00 24.89           C  
ATOM    426  C   THR A  65       3.990  19.809  -7.557  1.00 23.76           C  
ATOM    427  O   THR A  65       3.034  19.067  -7.280  1.00 25.80           O  
ATOM    428  CB  THR A  65       4.306  21.142  -9.650  1.00 28.61           C  
ATOM    429  OG1 THR A  65       4.237  22.460 -10.231  1.00 31.14           O  
ATOM    430  CG2 THR A  65       3.553  20.127 -10.488  1.00 28.90           C  
ATOM    431  N   HIS A  66       5.256  19.444  -7.355  1.00 22.23           N  
ATOM    432  CA  HIS A  66       5.561  18.150  -6.760  1.00 19.65           C  
ATOM    433  C   HIS A  66       5.092  18.086  -5.320  1.00 20.87           C  
ATOM    434  O   HIS A  66       4.706  17.012  -4.846  1.00 22.48           O  
ATOM    435  CB  HIS A  66       7.063  17.872  -6.842  1.00 23.06           C  
ATOM    436  CG  HIS A  66       7.543  17.618  -8.243  1.00 28.26           C  
ATOM    437  ND1 HIS A  66       8.878  17.579  -8.586  1.00 28.93           N  
ATOM    438  CD2 HIS A  66       6.855  17.398  -9.389  1.00 29.00           C  
ATOM    439  CE1 HIS A  66       8.993  17.352  -9.883  1.00 27.11           C  
ATOM    440  NE2 HIS A  66       7.779  17.222 -10.392  1.00 27.08           N  
ATOM    441  N   ALA A  67       5.136  19.213  -4.604  1.00 20.03           N  
ATOM    442  CA  ALA A  67       4.680  19.204  -3.215  1.00 22.84           C  
ATOM    443  C   ALA A  67       3.197  18.870  -3.132  1.00 22.42           C  
ATOM    444  O   ALA A  67       2.785  18.015  -2.340  1.00 21.33           O  
ATOM    445  CB  ALA A  67       4.981  20.551  -2.540  1.00 22.84           C  
ATOM    446  N   LYS A  68       2.375  19.538  -3.942  1.00 19.15           N  
ATOM    447  CA  LYS A  68       0.946  19.280  -3.898  1.00 23.81           C  
ATOM    448  C   LYS A  68       0.660  17.832  -4.287  1.00 23.14           C  
ATOM    449  O   LYS A  68      -0.165  17.159  -3.651  1.00 24.14           O  
ATOM    450  CB  LYS A  68       0.216  20.284  -4.803  1.00 26.56           C  
ATOM    451  CG  LYS A  68      -1.283  20.094  -4.927  1.00 35.57           C  
ATOM    452  CD  LYS A  68      -1.870  21.247  -5.741  1.00 40.33           C  
ATOM    453  CE  LYS A  68      -3.366  21.393  -5.521  1.00 50.59           C  
ATOM    454  NZ  LYS A  68      -3.705  22.764  -5.033  1.00 58.65           N  
ATOM    455  N   ARG A  69       1.372  17.316  -5.298  1.00 24.01           N  
ATOM    456  CA  ARG A  69       1.166  15.929  -5.708  1.00 23.98           C  
ATOM    457  C   ARG A  69       1.536  14.953  -4.596  1.00 24.45           C  
ATOM    458  O   ARG A  69       0.826  13.968  -4.371  1.00 22.14           O  
ATOM    459  CB  ARG A  69       1.987  15.608  -6.957  1.00 24.09           C  
ATOM    460  CG  ARG A  69       1.749  14.180  -7.491  1.00 36.08           C  
ATOM    461  CD  ARG A  69       3.011  13.474  -8.013  1.00 39.16           C  
ATOM    462  NE  ARG A  69       3.917  13.104  -6.928  1.00 43.47           N  
ATOM    463  CZ  ARG A  69       3.816  11.982  -6.226  1.00 41.56           C  
ATOM    464  NH1 ARG A  69       2.875  11.087  -6.486  1.00 42.03           N  
ATOM    465  NH2 ARG A  69       4.673  11.756  -5.231  1.00 41.58           N  
ATOM    466  N   ALA A  70       2.676  15.182  -3.926  1.00 22.29           N  
ATOM    467  CA  ALA A  70       3.121  14.272  -2.874  1.00 23.20           C  
ATOM    468  C   ALA A  70       2.195  14.315  -1.671  1.00 25.13           C  
ATOM    469  O   ALA A  70       1.906  13.273  -1.071  1.00 20.74           O  
ATOM    470  CB  ALA A  70       4.548  14.600  -2.429  1.00 24.15           C  
ATOM    471  N   TYR A  71       1.751  15.518  -1.285  1.00 20.81           N  
ATOM    472  CA  TYR A  71       0.870  15.644  -0.137  1.00 20.36           C  
ATOM    473  C   TYR A  71      -0.445  14.930  -0.405  1.00 21.25           C  
ATOM    474  O   TYR A  71      -0.944  14.179   0.441  1.00 20.28           O  
ATOM    475  CB  TYR A  71       0.647  17.122   0.185  1.00 23.19           C  
ATOM    476  CG  TYR A  71      -0.320  17.340   1.316  1.00 25.32           C  
ATOM    477  CD1 TYR A  71       0.050  17.102   2.640  1.00 27.89           C  
ATOM    478  CD2 TYR A  71      -1.604  17.782   1.061  1.00 27.53           C  
ATOM    479  CE1 TYR A  71      -0.857  17.302   3.671  1.00 29.13           C  
ATOM    480  CE2 TYR A  71      -2.502  17.984   2.075  1.00 30.77           C  
ATOM    481  CZ  TYR A  71      -2.135  17.749   3.366  1.00 34.85           C  
ATOM    482  OH  TYR A  71      -3.075  17.966   4.338  1.00 37.18           O  
ATOM    483  N   ARG A  72      -0.984  15.106  -1.608  1.00 22.20           N  
ATOM    484  CA  ARG A  72      -2.228  14.438  -1.982  1.00 23.93           C  
ATOM    485  C   ARG A  72      -2.077  12.919  -1.924  1.00 20.95           C  
ATOM    486  O   ARG A  72      -2.951  12.215  -1.415  1.00 20.89           O  
ATOM    487  CB  ARG A  72      -2.630  14.882  -3.388  1.00 20.54           C  
ATOM    488  CG  ARG A  72      -3.826  14.155  -3.975  1.00 24.18           C  
ATOM    489  CD  ARG A  72      -4.242  14.864  -5.255  1.00 25.76           C  
ATOM    490  NE  ARG A  72      -5.370  14.215  -5.914  1.00 26.83           N  
ATOM    491  CZ  ARG A  72      -5.244  13.266  -6.830  1.00 32.25           C  
ATOM    492  NH1 ARG A  72      -4.065  12.766  -7.145  1.00 23.94           N  
ATOM    493  NH2 ARG A  72      -6.332  12.792  -7.428  1.00 30.29           N  
ATOM    494  N   GLU A  73      -0.966  12.395  -2.454  1.00 19.58           N  
ATOM    495  CA  GLU A  73      -0.747  10.951  -2.452  1.00 21.79           C  
ATOM    496  C   GLU A  73      -0.644  10.397  -1.038  1.00 23.43           C  
ATOM    497  O   GLU A  73      -1.229   9.351  -0.731  1.00 21.55           O  
ATOM    498  CB  GLU A  73       0.512  10.602  -3.251  1.00 25.67           C  
ATOM    499  CG  GLU A  73       0.417   9.262  -4.005  1.00 33.46           C  
ATOM    500  CD  GLU A  73      -0.551   9.250  -5.227  1.00 37.48           C  
ATOM    501  OE1 GLU A  73      -1.001  10.308  -5.718  1.00 37.66           O  
ATOM    502  OE2 GLU A  73      -0.871   8.146  -5.700  1.00 38.17           O  
ATOM    503  N   LEU A  74       0.094  11.083  -0.159  1.00 18.58           N  
ATOM    504  CA  LEU A  74       0.215  10.633   1.221  1.00 19.50           C  
ATOM    505  C   LEU A  74      -1.141  10.603   1.914  1.00 22.86           C  
ATOM    506  O   LEU A  74      -1.476   9.630   2.594  1.00 26.23           O  
ATOM    507  CB  LEU A  74       1.169  11.552   1.991  1.00 22.82           C  
ATOM    508  CG  LEU A  74       2.635  11.203   1.951  1.00 29.05           C  
ATOM    509  CD1 LEU A  74       3.415  12.458   2.327  1.00 25.54           C  
ATOM    510  CD2 LEU A  74       2.908  10.051   2.912  1.00 29.81           C  
ATOM    511  N   VAL A  75      -1.914  11.679   1.778  1.00 21.00           N  
ATOM    512  CA  VAL A  75      -3.196  11.768   2.469  1.00 24.66           C  
ATOM    513  C   VAL A  75      -4.148  10.699   1.945  1.00 25.43           C  
ATOM    514  O   VAL A  75      -4.862  10.041   2.719  1.00 25.05           O  
ATOM    515  CB  VAL A  75      -3.797  13.177   2.307  1.00 25.06           C  
ATOM    516  CG1 VAL A  75      -5.246  13.176   2.749  1.00 26.78           C  
ATOM    517  CG2 VAL A  75      -2.980  14.236   3.078  1.00 24.70           C  
ATOM    518  N   LEU A  76      -4.171  10.509   0.620  1.00 20.66           N  
ATOM    519  CA  LEU A  76      -5.113   9.560   0.025  1.00 21.83           C  
ATOM    520  C   LEU A  76      -4.695   8.121   0.296  1.00 23.93           C  
ATOM    521  O   LEU A  76      -5.541   7.269   0.596  1.00 25.92           O  
ATOM    522  CB  LEU A  76      -5.236   9.807  -1.479  1.00 19.52           C  
ATOM    523  CG  LEU A  76      -5.998  11.084  -1.859  1.00 22.83           C  
ATOM    524  CD1 LEU A  76      -5.935  11.339  -3.349  1.00 21.42           C  
ATOM    525  CD2 LEU A  76      -7.441  11.020  -1.390  1.00 26.59           C  
ATOM    526  N   LEU A  77      -3.400   7.818   0.166  1.00 22.07           N  
ATOM    527  CA  LEU A  77      -2.959   6.449   0.423  1.00 27.97           C  
ATOM    528  C   LEU A  77      -3.360   6.009   1.821  1.00 29.54           C  
ATOM    529  O   LEU A  77      -3.774   4.861   2.030  1.00 31.25           O  
ATOM    530  CB  LEU A  77      -1.450   6.324   0.262  1.00 25.64           C  
ATOM    531  CG  LEU A  77      -0.964   6.119  -1.169  1.00 27.24           C  
ATOM    532  CD1 LEU A  77       0.569   6.249  -1.190  1.00 28.48           C  
ATOM    533  CD2 LEU A  77      -1.444   4.816  -1.794  1.00 25.57           C  
ATOM    534  N   LYS A  78      -3.233   6.910   2.792  1.00 27.93           N  
ATOM    535  CA  LYS A  78      -3.598   6.581   4.164  1.00 30.89           C  
ATOM    536  C   LYS A  78      -5.100   6.352   4.294  1.00 28.59           C  
ATOM    537  O   LYS A  78      -5.541   5.309   4.790  1.00 30.86           O  
ATOM    538  CB  LYS A  78      -3.145   7.701   5.108  1.00 35.67           C  
ATOM    539  CG  LYS A  78      -3.562   7.493   6.568  1.00 38.88           C  
ATOM    540  CD  LYS A  78      -2.582   8.127   7.558  1.00 39.31           C  
ATOM    541  CE  LYS A  78      -2.691   9.653   7.588  1.00 49.31           C  
ATOM    542  NZ  LYS A  78      -1.385  10.363   7.861  1.00 51.63           N  
ATOM    543  N   CYS A  79      -5.899   7.313   3.836  1.00 26.04           N  
ATOM    544  CA ACYS A  79      -7.339   7.332   4.073  0.62 26.46           C  
ATOM    545  CA BCYS A  79      -7.306   7.222   4.179  0.38 26.57           C  
ATOM    546  C   CYS A  79      -8.069   6.236   3.306  1.00 30.43           C  
ATOM    547  O   CYS A  79      -9.160   5.817   3.703  1.00 23.44           O  
ATOM    548  CB ACYS A  79      -7.900   8.692   3.662  0.62 28.08           C  
ATOM    549  CB BCYS A  79      -7.957   8.603   4.138  0.38 29.39           C  
ATOM    550  SG ACYS A  79      -7.455  10.062   4.752  0.62 39.10           S  
ATOM    551  SG BCYS A  79      -8.141   9.311   2.518  0.38 28.35           S  
ATOM    552  N   VAL A  80      -7.517   5.800   2.188  1.00 27.24           N  
ATOM    553  CA  VAL A  80      -8.204   4.823   1.343  1.00 23.74           C  
ATOM    554  C   VAL A  80      -7.814   3.425   1.779  1.00 22.95           C  
ATOM    555  O   VAL A  80      -6.649   3.142   2.079  1.00 25.61           O  
ATOM    556  CB  VAL A  80      -7.886   5.071  -0.141  1.00 21.59           C  
ATOM    557  CG1 VAL A  80      -8.368   3.899  -1.007  1.00 25.90           C  
ATOM    558  CG2 VAL A  80      -8.492   6.399  -0.583  1.00 23.51           C  
ATOM    559  N   ASN A  81      -8.795   2.532   1.825  1.00 20.64           N  
ATOM    560  CA  ASN A  81      -8.542   1.133   2.156  1.00 25.11           C  
ATOM    561  C   ASN A  81      -9.480   0.318   1.270  1.00 27.27           C  
ATOM    562  O   ASN A  81     -10.623   0.066   1.644  1.00 24.26           O  
ATOM    563  CB  ASN A  81      -8.776   0.864   3.641  1.00 28.12           C  
ATOM    564  CG  ASN A  81      -8.595  -0.603   4.009  1.00 39.90           C  
ATOM    565  OD1 ASN A  81      -7.763  -1.315   3.428  1.00 37.67           O  
ATOM    566  ND2 ASN A  81      -9.350  -1.054   5.006  1.00 45.71           N  
ATOM    567  N   HIS A  82      -9.009  -0.054   0.079  1.00 19.57           N  
ATOM    568  CA  HIS A  82      -9.831  -0.830  -0.841  1.00 20.25           C  
ATOM    569  C   HIS A  82      -8.942  -1.905  -1.445  1.00 20.09           C  
ATOM    570  O   HIS A  82      -7.761  -1.656  -1.701  1.00 19.64           O  
ATOM    571  CB  HIS A  82     -10.449   0.069  -1.926  1.00 18.41           C  
ATOM    572  CG  HIS A  82     -11.380  -0.660  -2.855  1.00 20.50           C  
ATOM    573  ND1 HIS A  82     -10.931  -1.475  -3.877  1.00 18.72           N  
ATOM    574  CD2 HIS A  82     -12.734  -0.726  -2.888  1.00 23.72           C  
ATOM    575  CE1 HIS A  82     -11.972  -1.988  -4.516  1.00 21.44           C  
ATOM    576  NE2 HIS A  82     -13.076  -1.556  -3.928  1.00 22.54           N  
ATOM    577  N   LYS A  83      -9.486  -3.117  -1.638  1.00 17.96           N  
ATOM    578  CA  LYS A  83      -8.607  -4.219  -2.029  1.00 16.35           C  
ATOM    579  C   LYS A  83      -8.007  -4.046  -3.421  1.00 19.33           C  
ATOM    580  O   LYS A  83      -7.044  -4.747  -3.738  1.00 20.17           O  
ATOM    581  CB  LYS A  83      -9.346  -5.566  -1.998  1.00 20.02           C  
ATOM    582  CG  LYS A  83     -10.588  -5.560  -2.855  1.00 25.86           C  
ATOM    583  CD  LYS A  83     -11.305  -6.914  -2.855  1.00 34.08           C  
ATOM    584  CE  LYS A  83     -12.769  -6.711  -3.255  1.00 43.23           C  
ATOM    585  NZ  LYS A  83     -13.553  -7.986  -3.236  1.00 53.65           N  
ATOM    586  N   ASN A  84      -8.522  -3.137  -4.252  1.00 17.86           N  
ATOM    587  CA  ASN A  84      -7.976  -2.965  -5.600  1.00 15.66           C  
ATOM    588  C   ASN A  84      -7.231  -1.631  -5.742  1.00 19.69           C  
ATOM    589  O   ASN A  84      -6.990  -1.164  -6.868  1.00 16.12           O  
ATOM    590  CB  ASN A  84      -9.085  -3.072  -6.650  1.00 15.65           C  
ATOM    591  CG  ASN A  84      -9.789  -4.426  -6.609  1.00 17.66           C  
ATOM    592  OD1 ASN A  84     -11.007  -4.497  -6.387  1.00 20.94           O  
ATOM    593  ND2 ASN A  84      -9.024  -5.504  -6.742  1.00 18.75           N  
ATOM    594  N   ILE A  85      -6.883  -1.003  -4.619  1.00 18.40           N  
ATOM    595  CA  ILE A  85      -6.009   0.169  -4.576  1.00 19.66           C  
ATOM    596  C   ILE A  85      -4.826  -0.176  -3.681  1.00 18.32           C  
ATOM    597  O   ILE A  85      -5.013  -0.717  -2.587  1.00 17.11           O  
ATOM    598  CB  ILE A  85      -6.747   1.410  -4.045  1.00 19.04           C  
ATOM    599  CG1 ILE A  85      -8.041   1.686  -4.819  1.00 23.43           C  
ATOM    600  CG2 ILE A  85      -5.806   2.635  -4.048  1.00 17.84           C  
ATOM    601  CD1 ILE A  85      -7.845   2.082  -6.228  1.00 29.93           C  
ATOM    602  N   ILE A  86      -3.605   0.104  -4.143  1.00 18.75           N  
ATOM    603  CA  ILE A  86      -2.427  -0.350  -3.400  1.00 18.36           C  
ATOM    604  C   ILE A  86      -2.451   0.170  -1.956  1.00 23.61           C  
ATOM    605  O   ILE A  86      -2.797   1.328  -1.696  1.00 23.53           O  
ATOM    606  CB  ILE A  86      -1.145   0.062  -4.148  1.00 21.23           C  
ATOM    607  CG1 ILE A  86       0.051  -0.803  -3.729  1.00 28.68           C  
ATOM    608  CG2 ILE A  86      -0.853   1.549  -3.973  1.00 25.85           C  
ATOM    609  CD1 ILE A  86       0.098  -2.184  -4.383  1.00 25.15           C  
ATOM    610  N   SER A  87      -2.146  -0.729  -1.008  1.00 24.71           N  
ATOM    611  CA  SER A  87      -2.147  -0.421   0.423  1.00 28.48           C  
ATOM    612  C   SER A  87      -0.818   0.198   0.833  1.00 23.22           C  
ATOM    613  O   SER A  87       0.249  -0.306   0.470  1.00 22.68           O  
ATOM    614  CB  SER A  87      -2.387  -1.673   1.281  1.00 28.80           C  
ATOM    615  OG  SER A  87      -3.551  -2.391   0.895  1.00 36.20           O  
ATOM    616  N   LEU A  88      -0.909   1.276   1.601  1.00 24.82           N  
ATOM    617  CA  LEU A  88       0.207   1.878   2.320  1.00 20.53           C  
ATOM    618  C   LEU A  88       0.379   1.193   3.672  1.00 21.10           C  
ATOM    619  O   LEU A  88      -0.550   1.189   4.491  1.00 25.10           O  
ATOM    620  CB  LEU A  88      -0.068   3.368   2.519  1.00 25.35           C  
ATOM    621  CG  LEU A  88       0.999   4.233   3.174  1.00 27.94           C  
ATOM    622  CD1 LEU A  88       2.301   4.145   2.394  1.00 24.28           C  
ATOM    623  CD2 LEU A  88       0.493   5.659   3.220  1.00 31.11           C  
ATOM    624  N   LEU A  89       1.564   0.639   3.910  1.00 20.77           N  
ATOM    625  CA  LEU A  89       1.864  -0.098   5.132  1.00 24.99           C  
ATOM    626  C   LEU A  89       2.639   0.733   6.155  1.00 27.14           C  
ATOM    627  O   LEU A  89       2.444   0.554   7.367  1.00 24.48           O  
ATOM    628  CB  LEU A  89       2.677  -1.347   4.778  1.00 26.11           C  
ATOM    629  CG  LEU A  89       1.921  -2.337   3.864  1.00 25.42           C  
ATOM    630  CD1 LEU A  89       2.670  -3.639   3.740  1.00 29.03           C  
ATOM    631  CD2 LEU A  89       0.481  -2.566   4.356  1.00 29.18           C  
ATOM    632  N   ASN A  90       3.493   1.647   5.696  1.00 22.78           N  
ATOM    633  CA  ASN A  90       4.311   2.458   6.595  1.00 25.15           C  
ATOM    634  C   ASN A  90       4.811   3.670   5.834  1.00 26.84           C  
ATOM    635  O   ASN A  90       4.943   3.630   4.608  1.00 24.22           O  
ATOM    636  CB  ASN A  90       5.511   1.678   7.129  1.00 23.44           C  
ATOM    637  CG  ASN A  90       6.078   2.270   8.425  1.00 23.89           C  
ATOM    638  OD1 ASN A  90       5.486   3.159   9.029  1.00 27.54           O  
ATOM    639  ND2 ASN A  90       7.228   1.771   8.837  1.00 32.30           N  
ATOM    640  N   VAL A  91       5.094   4.743   6.575  1.00 23.21           N  
ATOM    641  CA  VAL A  91       5.714   5.954   6.034  1.00 19.79           C  
ATOM    642  C   VAL A  91       6.750   6.401   7.056  1.00 21.73           C  
ATOM    643  O   VAL A  91       6.471   6.390   8.258  1.00 25.38           O  
ATOM    644  CB  VAL A  91       4.697   7.092   5.791  1.00 23.34           C  
ATOM    645  CG1 VAL A  91       5.412   8.314   5.204  1.00 21.22           C  
ATOM    646  CG2 VAL A  91       3.581   6.646   4.873  1.00 26.21           C  
ATOM    647  N   PHE A  92       7.938   6.784   6.599  1.00 20.59           N  
ATOM    648  CA  PHE A  92       8.937   7.246   7.559  1.00 24.09           C  
ATOM    649  C   PHE A  92       9.907   8.207   6.887  1.00 24.55           C  
ATOM    650  O   PHE A  92      10.014   8.265   5.659  1.00 23.67           O  
ATOM    651  CB  PHE A  92       9.682   6.051   8.199  1.00 21.27           C  
ATOM    652  CG  PHE A  92      10.514   5.237   7.234  1.00 23.85           C  
ATOM    653  CD1 PHE A  92      11.781   5.654   6.846  1.00 23.13           C  
ATOM    654  CD2 PHE A  92      10.016   4.058   6.700  1.00 26.93           C  
ATOM    655  CE1 PHE A  92      12.539   4.904   5.952  1.00 28.42           C  
ATOM    656  CE2 PHE A  92      10.765   3.305   5.813  1.00 27.43           C  
ATOM    657  CZ  PHE A  92      12.025   3.724   5.433  1.00 28.52           C  
ATOM    658  N   THR A  93      10.588   9.004   7.715  1.00 22.34           N  
ATOM    659  CA  THR A  93      11.730   9.745   7.220  1.00 22.85           C  
ATOM    660  C   THR A  93      12.919   9.471   8.127  1.00 23.11           C  
ATOM    661  O   THR A  93      12.763   9.370   9.351  1.00 27.09           O  
ATOM    662  CB  THR A  93      11.487  11.266   7.159  1.00 23.65           C  
ATOM    663  OG1 THR A  93      12.703  11.902   6.729  1.00 24.38           O  
ATOM    664  CG2 THR A  93      11.047  11.819   8.515  1.00 22.48           C  
ATOM    665  N   PRO A  94      14.109   9.326   7.547  1.00 28.71           N  
ATOM    666  CA  PRO A  94      15.313   9.158   8.367  1.00 33.08           C  
ATOM    667  C   PRO A  94      15.797  10.451   8.994  1.00 31.69           C  
ATOM    668  O   PRO A  94      16.599  10.389   9.927  1.00 30.05           O  
ATOM    669  CB  PRO A  94      16.350   8.621   7.371  1.00 33.58           C  
ATOM    670  CG  PRO A  94      15.847   8.996   6.018  1.00 34.18           C  
ATOM    671  CD  PRO A  94      14.392   9.333   6.100  1.00 29.71           C  
ATOM    672  N   GLN A  95      15.325  11.609   8.548  1.00 26.09           N  
ATOM    673  CA  GLN A  95      15.788  12.865   9.136  1.00 27.94           C  
ATOM    674  C   GLN A  95      15.061  13.198  10.440  1.00 28.22           C  
ATOM    675  O   GLN A  95      13.900  12.842  10.647  1.00 27.08           O  
ATOM    676  CB  GLN A  95      15.667  14.003   8.116  1.00 26.36           C  
ATOM    677  CG  GLN A  95      16.682  13.835   6.983  1.00 25.80           C  
ATOM    678  CD  GLN A  95      16.165  13.077   5.792  1.00 29.81           C  
ATOM    679  OE1 GLN A  95      15.021  13.240   5.391  1.00 25.40           O  
ATOM    680  NE2 GLN A  95      17.006  12.213   5.231  1.00 32.80           N  
ATOM    681  N   LYS A  96      15.772  13.906  11.336  1.00 28.39           N  
ATOM    682  CA  LYS A  96      15.387  14.039  12.744  1.00 29.29           C  
ATOM    683  C   LYS A  96      14.597  15.296  13.084  1.00 29.18           C  
ATOM    684  O   LYS A  96      14.026  15.363  14.182  1.00 31.38           O  
ATOM    685  CB  LYS A  96      16.634  14.023  13.648  1.00 34.31           C  
ATOM    686  CG  LYS A  96      17.572  12.848  13.527  1.00 37.73           C  
ATOM    687  CD  LYS A  96      16.833  11.523  13.526  1.00 39.31           C  
ATOM    688  CE  LYS A  96      17.582  10.510  12.677  1.00 45.91           C  
ATOM    689  NZ  LYS A  96      16.971   9.149  12.725  1.00 42.26           N  
ATOM    690  N   THR A  97      14.570  16.301  12.207  1.00 24.12           N  
ATOM    691  CA  THR A  97      13.885  17.556  12.488  1.00 22.51           C  
ATOM    692  C   THR A  97      13.189  18.034  11.228  1.00 22.07           C  
ATOM    693  O   THR A  97      13.529  17.618  10.120  1.00 24.13           O  
ATOM    694  CB  THR A  97      14.853  18.660  12.930  1.00 23.47           C  
ATOM    695  OG1 THR A  97      15.821  18.841  11.890  1.00 23.42           O  
ATOM    696  CG2 THR A  97      15.562  18.271  14.224  1.00 27.93           C  
ATOM    697  N   LEU A  98      12.221  18.933  11.411  1.00 22.10           N  
ATOM    698  CA  LEU A  98      11.612  19.601  10.263  1.00 22.52           C  
ATOM    699  C   LEU A  98      12.669  20.252   9.385  1.00 25.46           C  
ATOM    700  O   LEU A  98      12.638  20.123   8.157  1.00 22.10           O  
ATOM    701  CB  LEU A  98      10.588  20.642  10.726  1.00 22.84           C  
ATOM    702  CG  LEU A  98      10.094  21.634   9.671  1.00 25.29           C  
ATOM    703  CD1 LEU A  98       9.253  20.956   8.548  1.00 22.60           C  
ATOM    704  CD2 LEU A  98       9.276  22.708  10.344  1.00 32.76           C  
ATOM    705  N   GLU A  99      13.632  20.950   9.995  1.00 22.31           N  
ATOM    706  CA  GLU A  99      14.610  21.668   9.190  1.00 23.61           C  
ATOM    707  C   GLU A  99      15.434  20.720   8.327  1.00 24.56           C  
ATOM    708  O   GLU A  99      15.647  20.982   7.140  1.00 25.63           O  
ATOM    709  CB  GLU A  99      15.514  22.519  10.090  1.00 23.79           C  
ATOM    710  CG  GLU A  99      14.830  23.766  10.655  1.00 26.33           C  
ATOM    711  CD  GLU A  99      13.820  23.508  11.772  1.00 26.15           C  
ATOM    712  OE1 GLU A  99      13.734  22.372  12.306  1.00 28.98           O  
ATOM    713  OE2 GLU A  99      13.119  24.475  12.155  1.00 31.90           O  
ATOM    714  N   GLU A 100      15.886  19.602   8.896  1.00 23.71           N  
ATOM    715  CA  GLU A 100      16.741  18.672   8.174  1.00 23.31           C  
ATOM    716  C   GLU A 100      15.966  17.750   7.236  1.00 24.51           C  
ATOM    717  O   GLU A 100      16.580  17.084   6.403  1.00 24.60           O  
ATOM    718  CB  GLU A 100      17.514  17.822   9.173  1.00 25.58           C  
ATOM    719  CG  GLU A 100      18.581  18.583   9.962  1.00 26.46           C  
ATOM    720  CD  GLU A 100      19.042  17.774  11.156  1.00 30.20           C  
ATOM    721  OE1 GLU A 100      18.224  17.593  12.077  1.00 30.77           O  
ATOM    722  OE2 GLU A 100      20.201  17.305  11.168  1.00 37.18           O  
ATOM    723  N   PHE A 101      14.649  17.692   7.378  1.00 21.38           N  
ATOM    724  CA  PHE A 101      13.779  16.827   6.576  1.00 24.42           C  
ATOM    725  C   PHE A 101      14.085  16.955   5.087  1.00 24.68           C  
ATOM    726  O   PHE A 101      14.039  18.053   4.524  1.00 25.97           O  
ATOM    727  CB  PHE A 101      12.329  17.222   6.888  1.00 21.80           C  
ATOM    728  CG  PHE A 101      11.274  16.514   6.060  1.00 20.65           C  
ATOM    729  CD1 PHE A 101      11.305  15.140   5.880  1.00 22.06           C  
ATOM    730  CD2 PHE A 101      10.216  17.241   5.536  1.00 21.13           C  
ATOM    731  CE1 PHE A 101      10.307  14.502   5.133  1.00 24.24           C  
ATOM    732  CE2 PHE A 101       9.215  16.616   4.797  1.00 23.99           C  
ATOM    733  CZ  PHE A 101       9.260  15.249   4.608  1.00 23.06           C  
ATOM    734  N   GLN A 102      14.394  15.820   4.455  1.00 23.33           N  
ATOM    735  CA  GLN A 102      14.716  15.727   3.037  1.00 25.32           C  
ATOM    736  C   GLN A 102      13.811  14.750   2.302  1.00 29.64           C  
ATOM    737  O   GLN A 102      13.211  15.107   1.280  1.00 26.86           O  
ATOM    738  CB  GLN A 102      16.173  15.272   2.867  1.00 27.38           C  
ATOM    739  CG  GLN A 102      17.211  16.368   3.093  1.00 39.19           C  
ATOM    740  CD  GLN A 102      17.162  17.462   2.054  1.00 47.63           C  
ATOM    741  OE1 GLN A 102      16.366  18.408   2.149  1.00 43.86           O  
ATOM    742  NE2 GLN A 102      18.022  17.343   1.046  1.00 55.07           N  
ATOM    743  N   ASP A 103      13.689  13.525   2.809  1.00 24.36           N  
ATOM    744  CA  ASP A 103      13.157  12.410   2.034  1.00 23.90           C  
ATOM    745  C   ASP A 103      12.035  11.709   2.783  1.00 25.17           C  
ATOM    746  O   ASP A 103      12.054  11.594   4.012  1.00 22.54           O  
ATOM    747  CB  ASP A 103      14.259  11.396   1.725  1.00 26.99           C  
ATOM    748  CG  ASP A 103      15.430  12.009   0.973  1.00 31.17           C  
ATOM    749  OD1 ASP A 103      15.201  12.831   0.052  1.00 32.13           O  
ATOM    750  OD2 ASP A 103      16.581  11.656   1.306  1.00 34.14           O  
ATOM    751  N   VAL A 104      11.059  11.222   2.013  1.00 22.15           N  
ATOM    752  CA  VAL A 104       9.935  10.456   2.526  1.00 20.56           C  
ATOM    753  C   VAL A 104      10.022   9.065   1.915  1.00 21.78           C  
ATOM    754  O   VAL A 104      10.168   8.936   0.694  1.00 23.49           O  
ATOM    755  CB  VAL A 104       8.592  11.106   2.151  1.00 21.79           C  
ATOM    756  CG1 VAL A 104       7.423  10.225   2.600  1.00 23.62           C  
ATOM    757  CG2 VAL A 104       8.477  12.523   2.712  1.00 21.22           C  
ATOM    758  N   TYR A 105       9.914   8.035   2.746  1.00 20.19           N  
ATOM    759  CA  TYR A 105       9.857   6.658   2.276  1.00 22.62           C  
ATOM    760  C   TYR A 105       8.446   6.108   2.473  1.00 22.78           C  
ATOM    761  O   TYR A 105       7.882   6.196   3.568  1.00 22.01           O  
ATOM    762  CB  TYR A 105      10.890   5.795   3.011  1.00 22.87           C  
ATOM    763  CG  TYR A 105      12.314   6.179   2.655  1.00 27.74           C  
ATOM    764  CD1 TYR A 105      12.935   7.267   3.260  1.00 25.17           C  
ATOM    765  CD2 TYR A 105      13.023   5.475   1.697  1.00 27.61           C  
ATOM    766  CE1 TYR A 105      14.243   7.627   2.918  1.00 29.78           C  
ATOM    767  CE2 TYR A 105      14.314   5.821   1.351  1.00 32.85           C  
ATOM    768  CZ  TYR A 105      14.924   6.894   1.970  1.00 34.19           C  
ATOM    769  OH  TYR A 105      16.210   7.221   1.617  1.00 33.94           O  
ATOM    770  N   LEU A 106       7.863   5.574   1.404  1.00 20.85           N  
ATOM    771  CA  LEU A 106       6.573   4.906   1.466  1.00 21.04           C  
ATOM    772  C   LEU A 106       6.800   3.405   1.364  1.00 21.14           C  
ATOM    773  O   LEU A 106       7.547   2.948   0.493  1.00 24.82           O  
ATOM    774  CB  LEU A 106       5.660   5.363   0.323  1.00 22.17           C  
ATOM    775  CG  LEU A 106       5.474   6.863   0.137  1.00 25.48           C  
ATOM    776  CD1 LEU A 106       4.650   7.133  -1.145  1.00 30.95           C  
ATOM    777  CD2 LEU A 106       4.804   7.458   1.353  1.00 25.35           C  
ATOM    778  N   VAL A 107       6.158   2.650   2.244  1.00 21.54           N  
ATOM    779  CA  VAL A 107       6.237   1.192   2.240  1.00 21.01           C  
ATOM    780  C   VAL A 107       4.863   0.683   1.818  1.00 21.83           C  
ATOM    781  O   VAL A 107       3.864   0.981   2.480  1.00 20.89           O  
ATOM    782  CB  VAL A 107       6.649   0.653   3.618  1.00 24.27           C  
ATOM    783  CG1 VAL A 107       6.789  -0.865   3.582  1.00 28.21           C  
ATOM    784  CG2 VAL A 107       7.953   1.307   4.064  1.00 25.92           C  
ATOM    785  N   MET A 108       4.811  -0.055   0.701  1.00 23.11           N  
ATOM    786  CA AMET A 108       3.560  -0.538   0.137  0.33 24.47           C  
ATOM    787  CA BMET A 108       3.572  -0.537   0.106  0.67 24.48           C  
ATOM    788  C   MET A 108       3.552  -2.059   0.089  1.00 21.46           C  
ATOM    789  O   MET A 108       4.595  -2.712   0.153  1.00 23.64           O  
ATOM    790  CB AMET A 108       3.340   0.000  -1.286  0.33 24.17           C  
ATOM    791  CB BMET A 108       3.412  -0.066  -1.357  0.67 24.03           C  
ATOM    792  CG AMET A 108       3.925   1.374  -1.551  0.33 29.11           C  
ATOM    793  CG BMET A 108       2.730   1.267  -1.549  0.67 29.48           C  
ATOM    794  SD AMET A 108       3.050   2.700  -0.695  0.33 27.04           S  
ATOM    795  SD BMET A 108       3.862   2.597  -1.103  0.67 36.33           S  
ATOM    796  CE AMET A 108       1.465   2.632  -1.512  0.33 28.72           C  
ATOM    797  CE BMET A 108       5.228   2.223  -2.211  0.67 30.17           C  
ATOM    798  N   GLU A 109       2.355  -2.624  -0.067  1.00 24.53           N  
ATOM    799  CA  GLU A 109       2.294  -4.062  -0.310  1.00 27.78           C  
ATOM    800  C   GLU A 109       2.990  -4.347  -1.641  1.00 27.29           C  
ATOM    801  O   GLU A 109       2.965  -3.525  -2.561  1.00 26.16           O  
ATOM    802  CB  GLU A 109       0.842  -4.563  -0.344  1.00 31.51           C  
ATOM    803  CG  GLU A 109      -0.043  -3.864  -1.338  1.00 33.54           C  
ATOM    804  CD  GLU A 109      -1.486  -4.358  -1.315  1.00 36.29           C  
ATOM    805  OE1 GLU A 109      -1.697  -5.588  -1.234  1.00 43.00           O  
ATOM    806  OE2 GLU A 109      -2.411  -3.524  -1.463  1.00 32.53           O  
ATOM    807  N   LEU A 110       3.643  -5.504  -1.731  1.00 27.25           N  
ATOM    808  CA  LEU A 110       4.485  -5.842  -2.870  1.00 24.98           C  
ATOM    809  C   LEU A 110       3.706  -6.706  -3.855  1.00 26.68           C  
ATOM    810  O   LEU A 110       3.208  -7.778  -3.485  1.00 24.67           O  
ATOM    811  CB  LEU A 110       5.735  -6.588  -2.417  1.00 24.94           C  
ATOM    812  CG  LEU A 110       6.656  -6.980  -3.572  1.00 26.12           C  
ATOM    813  CD1 LEU A 110       7.112  -5.773  -4.368  1.00 27.03           C  
ATOM    814  CD2 LEU A 110       7.839  -7.801  -3.074  1.00 32.92           C  
ATOM    815  N   MET A 111       3.617  -6.262  -5.100  1.00 25.16           N  
ATOM    816  CA  MET A 111       2.944  -7.051  -6.118  1.00 23.88           C  
ATOM    817  C   MET A 111       4.001  -7.679  -7.029  1.00 24.81           C  
ATOM    818  O   MET A 111       5.196  -7.451  -6.856  1.00 26.62           O  
ATOM    819  CB  MET A 111       1.952  -6.172  -6.879  1.00 25.10           C  
ATOM    820  CG  MET A 111       0.885  -5.584  -5.943  1.00 23.10           C  
ATOM    821  SD  MET A 111      -0.229  -6.822  -5.285  1.00 32.27           S  
ATOM    822  CE  MET A 111      -1.578  -6.782  -6.483  1.00 29.26           C  
ATOM    823  N   ASP A 112       3.570  -8.492  -8.003  1.00 22.71           N  
ATOM    824  CA  ASP A 112       4.526  -9.260  -8.804  1.00 24.24           C  
ATOM    825  C   ASP A 112       4.925  -8.599 -10.119  1.00 29.59           C  
ATOM    826  O   ASP A 112       6.041  -8.833 -10.602  1.00 25.89           O  
ATOM    827  CB  ASP A 112       3.974 -10.654  -9.114  1.00 25.03           C  
ATOM    828  CG  ASP A 112       4.045 -11.595  -7.925  1.00 30.93           C  
ATOM    829  OD1 ASP A 112       5.085 -11.607  -7.230  1.00 35.50           O  
ATOM    830  OD2 ASP A 112       3.046 -12.300  -7.666  1.00 32.82           O  
ATOM    831  N   ALA A 113       4.058  -7.789 -10.718  1.00 24.56           N  
ATOM    832  CA  ALA A 113       4.330  -7.221 -12.033  1.00 25.46           C  
ATOM    833  C   ALA A 113       3.328  -6.100 -12.259  1.00 25.26           C  
ATOM    834  O   ALA A 113       2.329  -5.993 -11.550  1.00 25.66           O  
ATOM    835  CB  ALA A 113       4.202  -8.271 -13.139  1.00 24.94           C  
ATOM    836  N   ASN A 114       3.585  -5.285 -13.272  1.00 25.35           N  
ATOM    837  CA  ASN A 114       2.542  -4.405 -13.775  1.00 20.86           C  
ATOM    838  C   ASN A 114       1.892  -5.056 -15.000  1.00 23.02           C  
ATOM    839  O   ASN A 114       2.294  -6.141 -15.449  1.00 22.88           O  
ATOM    840  CB  ASN A 114       3.115  -3.004 -14.035  1.00 20.83           C  
ATOM    841  CG  ASN A 114       4.151  -2.982 -15.144  1.00 23.41           C  
ATOM    842  OD1 ASN A 114       4.042  -3.712 -16.121  1.00 24.56           O  
ATOM    843  ND2 ASN A 114       5.174  -2.146 -14.985  1.00 32.28           N  
ATOM    844  N   LEU A 115       0.841  -4.414 -15.530  1.00 19.76           N  
ATOM    845  CA  LEU A 115       0.073  -5.024 -16.610  1.00 21.36           C  
ATOM    846  C   LEU A 115       0.832  -5.120 -17.928  1.00 24.50           C  
ATOM    847  O   LEU A 115       0.414  -5.888 -18.802  1.00 23.23           O  
ATOM    848  CB  LEU A 115      -1.228  -4.266 -16.859  1.00 21.15           C  
ATOM    849  CG  LEU A 115      -2.377  -4.575 -15.920  1.00 27.97           C  
ATOM    850  CD1 LEU A 115      -3.607  -3.786 -16.374  1.00 23.35           C  
ATOM    851  CD2 LEU A 115      -2.658  -6.076 -15.887  1.00 23.71           C  
ATOM    852  N   CYS A 116       1.907  -4.353 -18.105  1.00 21.23           N  
ATOM    853  CA  CYS A 116       2.731  -4.505 -19.303  1.00 24.81           C  
ATOM    854  C   CYS A 116       3.179  -5.948 -19.471  1.00 24.89           C  
ATOM    855  O   CYS A 116       3.264  -6.459 -20.597  1.00 25.82           O  
ATOM    856  CB  CYS A 116       3.965  -3.616 -19.227  1.00 25.18           C  
ATOM    857  SG  CYS A 116       3.637  -1.869 -18.963  1.00 30.29           S  
ATOM    858  N   GLN A 117       3.492  -6.617 -18.361  1.00 21.73           N  
ATOM    859  CA  GLN A 117       3.924  -8.012 -18.441  1.00 23.61           C  
ATOM    860  C   GLN A 117       2.760  -8.927 -18.794  1.00 24.87           C  
ATOM    861  O   GLN A 117       2.935  -9.932 -19.482  1.00 27.49           O  
ATOM    862  CB  GLN A 117       4.541  -8.432 -17.102  1.00 28.80           C  
ATOM    863  CG  GLN A 117       4.770  -9.940 -16.918  1.00 28.70           C  
ATOM    864  CD  GLN A 117       5.728 -10.524 -17.947  1.00 32.48           C  
ATOM    865  OE1 GLN A 117       6.696  -9.874 -18.331  1.00 40.52           O  
ATOM    866  NE2 GLN A 117       5.468 -11.768 -18.382  1.00 36.28           N  
ATOM    867  N   VAL A 118       1.559  -8.583 -18.343  1.00 23.82           N  
ATOM    868  CA  VAL A 118       0.415  -9.463 -18.519  1.00 23.78           C  
ATOM    869  C   VAL A 118      -0.086  -9.456 -19.953  1.00 24.45           C  
ATOM    870  O   VAL A 118      -0.723 -10.421 -20.396  1.00 24.73           O  
ATOM    871  CB  VAL A 118      -0.669  -9.026 -17.521  1.00 26.44           C  
ATOM    872  CG1 VAL A 118      -1.925  -9.862 -17.672  1.00 29.17           C  
ATOM    873  CG2 VAL A 118      -0.111  -9.102 -16.099  1.00 24.22           C  
ATOM    874  N   ILE A 119       0.218  -8.401 -20.709  1.00 25.95           N  
ATOM    875  CA  ILE A 119      -0.261  -8.287 -22.076  1.00 29.70           C  
ATOM    876  C   ILE A 119       0.224  -9.449 -22.933  1.00 32.52           C  
ATOM    877  O   ILE A 119      -0.444  -9.837 -23.897  1.00 32.32           O  
ATOM    878  CB  ILE A 119       0.167  -6.911 -22.627  1.00 31.54           C  
ATOM    879  CG1 ILE A 119      -0.812  -5.861 -22.103  1.00 34.29           C  
ATOM    880  CG2 ILE A 119       0.222  -6.895 -24.142  1.00 32.20           C  
ATOM    881  CD1 ILE A 119      -0.152  -4.581 -21.709  1.00 38.11           C  
ATOM    882  N   HIS A 120       1.357 -10.054 -22.578  1.00 28.33           N  
ATOM    883  CA  HIS A 120       1.943 -11.127 -23.370  1.00 32.42           C  
ATOM    884  C   HIS A 120       1.608 -12.514 -22.832  1.00 30.96           C  
ATOM    885  O   HIS A 120       2.166 -13.504 -23.316  1.00 30.69           O  
ATOM    886  CB  HIS A 120       3.467 -10.949 -23.436  1.00 36.31           C  
ATOM    887  CG  HIS A 120       3.887  -9.591 -23.904  1.00 41.85           C  
ATOM    888  ND1 HIS A 120       3.469  -9.059 -25.106  1.00 45.47           N  
ATOM    889  CD2 HIS A 120       4.649  -8.637 -23.314  1.00 45.20           C  
ATOM    890  CE1 HIS A 120       3.974  -7.845 -25.247  1.00 43.66           C  
ATOM    891  NE2 HIS A 120       4.693  -7.565 -24.174  1.00 42.72           N  
ATOM    892  N   MET A 121       0.704 -12.621 -21.858  1.00 24.89           N  
ATOM    893  CA  MET A 121       0.528 -13.878 -21.133  1.00 22.03           C  
ATOM    894  C   MET A 121      -0.674 -14.689 -21.601  1.00 22.39           C  
ATOM    895  O   MET A 121      -1.023 -15.679 -20.956  1.00 20.32           O  
ATOM    896  CB  MET A 121       0.429 -13.597 -19.639  1.00 22.31           C  
ATOM    897  CG  MET A 121       1.739 -12.994 -19.147  1.00 26.55           C  
ATOM    898  SD  MET A 121       1.978 -12.922 -17.377  1.00 28.09           S  
ATOM    899  CE  MET A 121       1.648 -14.610 -16.858  1.00 32.14           C  
ATOM    900  N   GLU A 122      -1.283 -14.315 -22.722  1.00 22.14           N  
ATOM    901  CA  GLU A 122      -2.301 -15.137 -23.377  1.00 24.46           C  
ATOM    902  C   GLU A 122      -3.413 -15.537 -22.412  1.00 27.88           C  
ATOM    903  O   GLU A 122      -3.744 -16.715 -22.266  1.00 26.14           O  
ATOM    904  CB  GLU A 122      -1.661 -16.391 -23.988  1.00 27.45           C  
ATOM    905  CG  GLU A 122      -0.563 -16.128 -24.974  1.00 25.69           C  
ATOM    906  CD  GLU A 122       0.198 -17.414 -25.317  1.00 31.84           C  
ATOM    907  OE1 GLU A 122       0.907 -17.962 -24.444  1.00 30.31           O  
ATOM    908  OE2 GLU A 122       0.058 -17.894 -26.453  1.00 33.14           O  
ATOM    909  N   LEU A 123      -4.002 -14.550 -21.735  1.00 23.71           N  
ATOM    910  CA  LEU A 123      -4.991 -14.888 -20.714  1.00 23.68           C  
ATOM    911  C   LEU A 123      -6.310 -15.332 -21.340  1.00 21.09           C  
ATOM    912  O   LEU A 123      -6.683 -14.883 -22.427  1.00 23.75           O  
ATOM    913  CB  LEU A 123      -5.236 -13.678 -19.789  1.00 24.71           C  
ATOM    914  CG  LEU A 123      -4.484 -13.635 -18.459  1.00 32.13           C  
ATOM    915  CD1 LEU A 123      -3.044 -14.023 -18.583  1.00 34.52           C  
ATOM    916  CD2 LEU A 123      -4.591 -12.244 -17.860  1.00 31.73           C  
ATOM    917  N   ASP A 124      -7.028 -16.217 -20.630  1.00 20.80           N  
ATOM    918  CA  ASP A 124      -8.343 -16.695 -21.059  1.00 22.51           C  
ATOM    919  C   ASP A 124      -9.450 -15.777 -20.534  1.00 22.63           C  
ATOM    920  O   ASP A 124      -9.181 -14.759 -19.900  1.00 20.75           O  
ATOM    921  CB  ASP A 124      -8.573 -18.150 -20.627  1.00 27.85           C  
ATOM    922  CG  ASP A 124      -8.560 -18.350 -19.107  1.00 30.15           C  
ATOM    923  OD1 ASP A 124      -8.662 -17.373 -18.318  1.00 26.88           O  
ATOM    924  OD2 ASP A 124      -8.440 -19.524 -18.698  1.00 32.64           O  
ATOM    925  N   HIS A 125     -10.713 -16.115 -20.831  1.00 21.49           N  
ATOM    926  CA  HIS A 125     -11.811 -15.225 -20.445  1.00 20.56           C  
ATOM    927  C   HIS A 125     -11.892 -15.059 -18.938  1.00 22.56           C  
ATOM    928  O   HIS A 125     -12.200 -13.963 -18.447  1.00 21.72           O  
ATOM    929  CB  HIS A 125     -13.153 -15.745 -20.969  1.00 21.83           C  
ATOM    930  CG  HIS A 125     -13.374 -15.490 -22.425  1.00 22.14           C  
ATOM    931  ND1 HIS A 125     -13.334 -14.226 -22.967  1.00 18.22           N  
ATOM    932  CD2 HIS A 125     -13.643 -16.335 -23.450  1.00 22.70           C  
ATOM    933  CE1 HIS A 125     -13.566 -14.301 -24.268  1.00 23.37           C  
ATOM    934  NE2 HIS A 125     -13.768 -15.568 -24.585  1.00 25.38           N  
ATOM    935  N   GLU A 126     -11.697 -16.150 -18.188  1.00 20.57           N  
ATOM    936  CA  GLU A 126     -11.848 -16.079 -16.743  1.00 23.21           C  
ATOM    937  C   GLU A 126     -10.844 -15.100 -16.150  1.00 23.73           C  
ATOM    938  O   GLU A 126     -11.200 -14.254 -15.324  1.00 22.84           O  
ATOM    939  CB  GLU A 126     -11.691 -17.463 -16.097  1.00 25.48           C  
ATOM    940  CG  GLU A 126     -12.776 -18.504 -16.449  1.00 36.91           C  
ATOM    941  CD  GLU A 126     -12.894 -18.885 -17.937  1.00 38.07           C  
ATOM    942  OE1 GLU A 126     -11.929 -18.718 -18.718  1.00 30.91           O  
ATOM    943  OE2 GLU A 126     -13.995 -19.335 -18.332  1.00 48.03           O  
ATOM    944  N   ARG A 127      -9.582 -15.197 -16.566  1.00 21.56           N  
ATOM    945  CA  ARG A 127      -8.562 -14.309 -16.009  1.00 21.73           C  
ATOM    946  C   ARG A 127      -8.719 -12.886 -16.539  1.00 19.59           C  
ATOM    947  O   ARG A 127      -8.497 -11.915 -15.807  1.00 19.75           O  
ATOM    948  CB  ARG A 127      -7.173 -14.841 -16.347  1.00 23.65           C  
ATOM    949  CG  ARG A 127      -6.562 -15.787 -15.317  1.00 34.49           C  
ATOM    950  CD  ARG A 127      -7.484 -16.944 -14.992  1.00 34.06           C  
ATOM    951  NE  ARG A 127      -7.312 -18.055 -15.920  1.00 41.81           N  
ATOM    952  CZ  ARG A 127      -6.414 -19.024 -15.780  1.00 39.11           C  
ATOM    953  NH1 ARG A 127      -5.592 -19.062 -14.745  1.00 42.72           N  
ATOM    954  NH2 ARG A 127      -6.339 -19.976 -16.705  1.00 39.46           N  
ATOM    955  N   MET A 128      -9.078 -12.735 -17.821  1.00 17.91           N  
ATOM    956  CA  MET A 128      -9.224 -11.394 -18.380  1.00 19.27           C  
ATOM    957  C   MET A 128     -10.372 -10.659 -17.709  1.00 19.42           C  
ATOM    958  O   MET A 128     -10.235  -9.493 -17.299  1.00 18.08           O  
ATOM    959  CB  MET A 128      -9.479 -11.475 -19.879  1.00 21.57           C  
ATOM    960  CG  MET A 128      -9.511 -10.130 -20.507  1.00 30.69           C  
ATOM    961  SD  MET A 128      -7.888  -9.907 -21.220  1.00 52.02           S  
ATOM    962  CE  MET A 128      -8.019 -11.205 -22.455  1.00 13.94           C  
ATOM    963  N   SER A 129     -11.517 -11.330 -17.582  1.00 18.11           N  
ATOM    964  CA  SER A 129     -12.665 -10.657 -16.996  1.00 18.93           C  
ATOM    965  C   SER A 129     -12.432 -10.368 -15.527  1.00 16.87           C  
ATOM    966  O   SER A 129     -12.902  -9.341 -15.027  1.00 18.71           O  
ATOM    967  CB  SER A 129     -13.960 -11.465 -17.195  1.00 18.54           C  
ATOM    968  OG  SER A 129     -13.918 -12.744 -16.593  1.00 18.80           O  
ATOM    969  N   TYR A 130     -11.674 -11.220 -14.838  1.00 16.90           N  
ATOM    970  CA  TYR A 130     -11.413 -10.984 -13.420  1.00 19.12           C  
ATOM    971  C   TYR A 130     -10.508  -9.773 -13.222  1.00 21.88           C  
ATOM    972  O   TYR A 130     -10.748  -8.950 -12.329  1.00 17.13           O  
ATOM    973  CB  TYR A 130     -10.788 -12.223 -12.798  1.00 19.58           C  
ATOM    974  CG  TYR A 130     -10.573 -12.106 -11.309  1.00 23.65           C  
ATOM    975  CD1 TYR A 130     -11.586 -11.643 -10.489  1.00 20.96           C  
ATOM    976  CD2 TYR A 130      -9.360 -12.460 -10.731  1.00 25.76           C  
ATOM    977  CE1 TYR A 130     -11.409 -11.547  -9.109  1.00 23.60           C  
ATOM    978  CE2 TYR A 130      -9.173 -12.364  -9.357  1.00 26.25           C  
ATOM    979  CZ  TYR A 130     -10.202 -11.909  -8.559  1.00 29.14           C  
ATOM    980  OH  TYR A 130     -10.017 -11.806  -7.198  1.00 32.90           O  
ATOM    981  N   LEU A 131      -9.457  -9.641 -14.042  1.00 16.69           N  
ATOM    982  CA  LEU A 131      -8.654  -8.419 -14.000  1.00 17.04           C  
ATOM    983  C   LEU A 131      -9.498  -7.186 -14.292  1.00 16.90           C  
ATOM    984  O   LEU A 131      -9.362  -6.160 -13.610  1.00 16.67           O  
ATOM    985  CB  LEU A 131      -7.495  -8.503 -14.993  1.00 18.45           C  
ATOM    986  CG  LEU A 131      -6.384  -9.513 -14.713  1.00 22.42           C  
ATOM    987  CD1 LEU A 131      -5.421  -9.496 -15.871  1.00 22.50           C  
ATOM    988  CD2 LEU A 131      -5.642  -9.148 -13.414  1.00 22.60           C  
ATOM    989  N   LEU A 132     -10.378  -7.257 -15.295  1.00 17.23           N  
ATOM    990  CA  LEU A 132     -11.175  -6.084 -15.645  1.00 18.84           C  
ATOM    991  C   LEU A 132     -12.168  -5.731 -14.544  1.00 17.28           C  
ATOM    992  O   LEU A 132     -12.408  -4.547 -14.276  1.00 15.99           O  
ATOM    993  CB  LEU A 132     -11.896  -6.305 -16.975  1.00 19.59           C  
ATOM    994  CG  LEU A 132     -10.900  -6.363 -18.146  1.00 23.16           C  
ATOM    995  CD1 LEU A 132     -11.509  -7.064 -19.353  1.00 26.44           C  
ATOM    996  CD2 LEU A 132     -10.423  -4.968 -18.519  1.00 23.52           C  
ATOM    997  N   TYR A 133     -12.755  -6.744 -13.905  1.00 17.49           N  
ATOM    998  CA  TYR A 133     -13.663  -6.496 -12.802  1.00 17.48           C  
ATOM    999  C   TYR A 133     -12.944  -5.739 -11.692  1.00 17.37           C  
ATOM   1000  O   TYR A 133     -13.465  -4.753 -11.152  1.00 17.09           O  
ATOM   1001  CB  TYR A 133     -14.210  -7.833 -12.274  1.00 14.96           C  
ATOM   1002  CG  TYR A 133     -14.980  -7.691 -10.988  1.00 19.23           C  
ATOM   1003  CD1 TYR A 133     -16.230  -7.080 -10.975  1.00 19.48           C  
ATOM   1004  CD2 TYR A 133     -14.434  -8.111  -9.778  1.00 22.16           C  
ATOM   1005  CE1 TYR A 133     -16.956  -6.933  -9.765  1.00 24.18           C  
ATOM   1006  CE2 TYR A 133     -15.136  -7.974  -8.589  1.00 22.84           C  
ATOM   1007  CZ  TYR A 133     -16.383  -7.385  -8.585  1.00 25.72           C  
ATOM   1008  OH  TYR A 133     -17.058  -7.254  -7.381  1.00 27.02           O  
ATOM   1009  N   GLN A 134     -11.732  -6.191 -11.354  1.00 16.15           N  
ATOM   1010  CA  GLN A 134     -10.980  -5.572 -10.267  1.00 17.53           C  
ATOM   1011  C   GLN A 134     -10.600  -4.143 -10.615  1.00 16.86           C  
ATOM   1012  O   GLN A 134     -10.686  -3.248  -9.763  1.00 18.68           O  
ATOM   1013  CB  GLN A 134      -9.735  -6.391  -9.973  1.00 16.37           C  
ATOM   1014  CG  GLN A 134     -10.064  -7.755  -9.350  1.00 15.93           C  
ATOM   1015  CD  GLN A 134      -8.800  -8.552  -9.144  1.00 18.55           C  
ATOM   1016  OE1 GLN A 134      -8.180  -8.472  -8.102  1.00 20.90           O  
ATOM   1017  NE2 GLN A 134      -8.387  -9.292 -10.171  1.00 19.40           N  
ATOM   1018  N   MET A 135     -10.191  -3.909 -11.869  1.00 14.34           N  
ATOM   1019  CA AMET A 135      -9.878  -2.555 -12.305  0.40 15.85           C  
ATOM   1020  CA BMET A 135      -9.882  -2.550 -12.312  0.60 15.87           C  
ATOM   1021  C   MET A 135     -11.091  -1.643 -12.146  1.00 16.10           C  
ATOM   1022  O   MET A 135     -10.987  -0.516 -11.637  1.00 16.94           O  
ATOM   1023  CB AMET A 135      -9.415  -2.607 -13.760  0.40 18.26           C  
ATOM   1024  CB BMET A 135      -9.449  -2.554 -13.783  0.60 18.26           C  
ATOM   1025  CG AMET A 135      -8.835  -1.345 -14.305  0.40 20.12           C  
ATOM   1026  CG BMET A 135      -8.055  -3.029 -14.046  0.60 19.41           C  
ATOM   1027  SD AMET A 135      -8.387  -1.672 -16.017  0.40 23.32           S  
ATOM   1028  SD BMET A 135      -7.731  -3.117 -15.827  0.60 25.90           S  
ATOM   1029  CE AMET A 135      -6.922  -2.670 -15.826  0.40 20.40           C  
ATOM   1030  CE BMET A 135      -7.847  -1.383 -16.224  0.60 25.05           C  
ATOM   1031  N   LEU A 136     -12.261  -2.119 -12.584  1.00 16.50           N  
ATOM   1032  CA  LEU A 136     -13.461  -1.301 -12.504  1.00 13.91           C  
ATOM   1033  C   LEU A 136     -13.889  -1.076 -11.057  1.00 17.78           C  
ATOM   1034  O   LEU A 136     -14.416  -0.004 -10.735  1.00 17.41           O  
ATOM   1035  CB  LEU A 136     -14.595  -1.941 -13.314  1.00 14.91           C  
ATOM   1036  CG  LEU A 136     -14.385  -1.910 -14.825  1.00 18.01           C  
ATOM   1037  CD1 LEU A 136     -15.316  -2.914 -15.565  1.00 19.17           C  
ATOM   1038  CD2 LEU A 136     -14.561  -0.478 -15.336  1.00 18.84           C  
ATOM   1039  N   CYS A 137     -13.702  -2.075 -10.183  1.00 17.81           N  
ATOM   1040  CA  CYS A 137     -13.961  -1.872  -8.754  1.00 16.06           C  
ATOM   1041  C   CYS A 137     -13.089  -0.776  -8.179  1.00 18.31           C  
ATOM   1042  O   CYS A 137     -13.561   0.065  -7.403  1.00 17.13           O  
ATOM   1043  CB  CYS A 137     -13.741  -3.154  -7.960  1.00 15.41           C  
ATOM   1044  SG  CYS A 137     -15.037  -4.389  -8.247  1.00 19.68           S  
ATOM   1045  N   GLY A 138     -11.794  -0.798  -8.506  1.00 16.38           N  
ATOM   1046  CA  GLY A 138     -10.908   0.243  -8.003  1.00 19.16           C  
ATOM   1047  C   GLY A 138     -11.278   1.621  -8.510  1.00 16.80           C  
ATOM   1048  O   GLY A 138     -11.261   2.597  -7.755  1.00 17.41           O  
ATOM   1049  N   ILE A 139     -11.635   1.719  -9.793  1.00 15.82           N  
ATOM   1050  CA  ILE A 139     -12.027   2.997 -10.369  1.00 14.80           C  
ATOM   1051  C   ILE A 139     -13.324   3.497  -9.750  1.00 17.13           C  
ATOM   1052  O   ILE A 139     -13.453   4.688  -9.439  1.00 18.10           O  
ATOM   1053  CB  ILE A 139     -12.148   2.881 -11.899  1.00 16.01           C  
ATOM   1054  CG1 ILE A 139     -10.775   2.561 -12.494  1.00 18.36           C  
ATOM   1055  CG2 ILE A 139     -12.753   4.162 -12.502  1.00 18.50           C  
ATOM   1056  CD1 ILE A 139     -10.873   1.946 -13.892  1.00 20.14           C  
ATOM   1057  N   LYS A 140     -14.314   2.605  -9.596  1.00 16.66           N  
ATOM   1058  CA  LYS A 140     -15.564   2.951  -8.913  1.00 18.57           C  
ATOM   1059  C   LYS A 140     -15.305   3.533  -7.527  1.00 20.00           C  
ATOM   1060  O   LYS A 140     -15.906   4.547  -7.141  1.00 19.02           O  
ATOM   1061  CB  LYS A 140     -16.431   1.692  -8.807  1.00 20.81           C  
ATOM   1062  CG  LYS A 140     -17.735   1.803  -8.032  1.00 27.45           C  
ATOM   1063  CD  LYS A 140     -18.652   2.828  -8.627  1.00 29.02           C  
ATOM   1064  CE  LYS A 140     -19.869   3.049  -7.716  1.00 34.71           C  
ATOM   1065  NZ  LYS A 140     -20.671   4.225  -8.156  1.00 38.77           N  
ATOM   1066  N   HIS A 141     -14.397   2.916  -6.773  1.00 16.49           N  
ATOM   1067  CA  HIS A 141     -14.086   3.419  -5.436  1.00 17.35           C  
ATOM   1068  C   HIS A 141     -13.471   4.820  -5.491  1.00 21.41           C  
ATOM   1069  O   HIS A 141     -13.858   5.704  -4.712  1.00 19.98           O  
ATOM   1070  CB  HIS A 141     -13.171   2.439  -4.718  1.00 18.28           C  
ATOM   1071  CG  HIS A 141     -13.017   2.732  -3.256  1.00 19.76           C  
ATOM   1072  ND1 HIS A 141     -14.010   2.461  -2.336  1.00 25.83           N  
ATOM   1073  CD2 HIS A 141     -12.001   3.295  -2.562  1.00 19.81           C  
ATOM   1074  CE1 HIS A 141     -13.605   2.839  -1.132  1.00 24.44           C  
ATOM   1075  NE2 HIS A 141     -12.389   3.346  -1.239  1.00 22.80           N  
ATOM   1076  N   LEU A 142     -12.528   5.050  -6.419  1.00 17.37           N  
ATOM   1077  CA  LEU A 142     -11.982   6.390  -6.611  1.00 16.90           C  
ATOM   1078  C   LEU A 142     -13.078   7.388  -6.949  1.00 18.92           C  
ATOM   1079  O   LEU A 142     -13.131   8.486  -6.372  1.00 20.92           O  
ATOM   1080  CB  LEU A 142     -10.914   6.369  -7.727  1.00 15.76           C  
ATOM   1081  CG  LEU A 142      -9.664   5.557  -7.451  1.00 19.91           C  
ATOM   1082  CD1 LEU A 142      -8.721   5.698  -8.652  1.00 24.82           C  
ATOM   1083  CD2 LEU A 142      -8.984   6.026  -6.178  1.00 25.02           C  
ATOM   1084  N   HIS A 143     -13.980   7.023  -7.878  1.00 15.50           N  
ATOM   1085  CA  HIS A 143     -15.008   7.956  -8.320  1.00 19.70           C  
ATOM   1086  C   HIS A 143     -15.947   8.301  -7.173  1.00 18.34           C  
ATOM   1087  O   HIS A 143     -16.364   9.461  -7.032  1.00 19.93           O  
ATOM   1088  CB  HIS A 143     -15.802   7.385  -9.503  1.00 19.79           C  
ATOM   1089  CG  HIS A 143     -15.036   7.375 -10.792  1.00 18.76           C  
ATOM   1090  ND1 HIS A 143     -15.610   7.048 -12.003  1.00 18.98           N  
ATOM   1091  CD2 HIS A 143     -13.733   7.648 -11.051  1.00 18.11           C  
ATOM   1092  CE1 HIS A 143     -14.693   7.137 -12.958  1.00 17.23           C  
ATOM   1093  NE2 HIS A 143     -13.548   7.502 -12.407  1.00 18.40           N  
ATOM   1094  N   SER A 144     -16.287   7.303  -6.356  1.00 23.31           N  
ATOM   1095  CA ASER A 144     -17.137   7.534  -5.194  0.51 25.29           C  
ATOM   1096  CA BSER A 144     -17.136   7.529  -5.191  0.50 25.29           C  
ATOM   1097  C   SER A 144     -16.469   8.428  -4.164  1.00 27.99           C  
ATOM   1098  O   SER A 144     -17.168   9.087  -3.388  1.00 28.27           O  
ATOM   1099  CB ASER A 144     -17.528   6.201  -4.551  0.51 24.87           C  
ATOM   1100  CB BSER A 144     -17.503   6.191  -4.544  0.50 24.86           C  
ATOM   1101  OG ASER A 144     -16.464   5.664  -3.787  0.51 24.07           O  
ATOM   1102  OG BSER A 144     -18.321   5.411  -5.399  0.50 25.11           O  
ATOM   1103  N   ALA A 145     -15.144   8.465  -4.139  1.00 24.26           N  
ATOM   1104  CA  ALA A 145     -14.398   9.358  -3.266  1.00 27.56           C  
ATOM   1105  C   ALA A 145     -14.175  10.734  -3.879  1.00 24.62           C  
ATOM   1106  O   ALA A 145     -13.582  11.599  -3.223  1.00 29.45           O  
ATOM   1107  CB  ALA A 145     -13.049   8.738  -2.904  1.00 27.30           C  
ATOM   1108  N   GLY A 146     -14.650  10.969  -5.099  1.00 20.01           N  
ATOM   1109  CA  GLY A 146     -14.487  12.250  -5.746  1.00 21.48           C  
ATOM   1110  C   GLY A 146     -13.257  12.378  -6.616  1.00 25.12           C  
ATOM   1111  O   GLY A 146     -12.869  13.503  -6.951  1.00 22.01           O  
ATOM   1112  N   ILE A 147     -12.651  11.262  -7.017  1.00 21.79           N  
ATOM   1113  CA  ILE A 147     -11.371  11.252  -7.722  1.00 18.83           C  
ATOM   1114  C   ILE A 147     -11.588  10.643  -9.098  1.00 20.64           C  
ATOM   1115  O   ILE A 147     -11.952   9.464  -9.200  1.00 21.00           O  
ATOM   1116  CB  ILE A 147     -10.310  10.451  -6.960  1.00 20.08           C  
ATOM   1117  CG1 ILE A 147     -10.054  11.063  -5.574  1.00 24.26           C  
ATOM   1118  CG2 ILE A 147      -9.028  10.328  -7.783  1.00 24.03           C  
ATOM   1119  CD1 ILE A 147      -9.409  10.119  -4.635  1.00 28.19           C  
ATOM   1120  N   ILE A 148     -11.356  11.435 -10.150  1.00 17.28           N  
ATOM   1121  CA  ILE A 148     -11.238  10.893 -11.508  1.00 17.28           C  
ATOM   1122  C   ILE A 148      -9.756  10.678 -11.764  1.00 20.74           C  
ATOM   1123  O   ILE A 148      -8.957  11.609 -11.604  1.00 19.75           O  
ATOM   1124  CB  ILE A 148     -11.838  11.838 -12.557  1.00 18.57           C  
ATOM   1125  CG1 ILE A 148     -13.313  12.130 -12.272  1.00 20.10           C  
ATOM   1126  CG2 ILE A 148     -11.658  11.238 -13.974  1.00 17.71           C  
ATOM   1127  CD1 ILE A 148     -13.881  13.215 -13.168  1.00 25.19           C  
ATOM   1128  N   HIS A 149      -9.377   9.455 -12.148  1.00 18.33           N  
ATOM   1129  CA  HIS A 149      -7.953   9.125 -12.194  1.00 17.46           C  
ATOM   1130  C   HIS A 149      -7.243   9.885 -13.312  1.00 17.88           C  
ATOM   1131  O   HIS A 149      -6.218  10.537 -13.077  1.00 17.01           O  
ATOM   1132  CB  HIS A 149      -7.769   7.606 -12.345  1.00 14.97           C  
ATOM   1133  CG  HIS A 149      -6.349   7.150 -12.157  1.00 15.44           C  
ATOM   1134  ND1 HIS A 149      -5.355   7.404 -13.080  1.00 17.11           N  
ATOM   1135  CD2 HIS A 149      -5.756   6.480 -11.139  1.00 19.20           C  
ATOM   1136  CE1 HIS A 149      -4.213   6.899 -12.646  1.00 20.72           C  
ATOM   1137  NE2 HIS A 149      -4.427   6.334 -11.468  1.00 19.71           N  
ATOM   1138  N   ARG A 150      -7.742   9.770 -14.545  1.00 15.65           N  
ATOM   1139  CA  ARG A 150      -7.305  10.433 -15.773  1.00 14.96           C  
ATOM   1140  C   ARG A 150      -5.973   9.946 -16.337  1.00 18.62           C  
ATOM   1141  O   ARG A 150      -5.589  10.411 -17.428  1.00 20.62           O  
ATOM   1142  CB  ARG A 150      -7.212  11.964 -15.659  1.00 20.14           C  
ATOM   1143  CG  ARG A 150      -8.438  12.665 -15.109  1.00 19.52           C  
ATOM   1144  CD  ARG A 150      -8.007  14.030 -14.563  1.00 22.87           C  
ATOM   1145  NE  ARG A 150      -7.466  14.840 -15.653  1.00 23.28           N  
ATOM   1146  CZ  ARG A 150      -6.673  15.892 -15.493  1.00 32.39           C  
ATOM   1147  NH1 ARG A 150      -6.314  16.311 -14.293  1.00 29.49           N  
ATOM   1148  NH2 ARG A 150      -6.232  16.542 -16.567  1.00 30.61           N  
ATOM   1149  N   ASP A 151      -5.270   9.026 -15.685  1.00 15.95           N  
ATOM   1150  CA  ASP A 151      -3.987   8.579 -16.241  1.00 20.43           C  
ATOM   1151  C   ASP A 151      -3.784   7.088 -16.035  1.00 18.96           C  
ATOM   1152  O   ASP A 151      -2.673   6.627 -15.760  1.00 18.40           O  
ATOM   1153  CB  ASP A 151      -2.817   9.362 -15.643  1.00 24.30           C  
ATOM   1154  CG  ASP A 151      -1.492   9.142 -16.412  1.00 29.12           C  
ATOM   1155  OD1 ASP A 151      -1.514   8.966 -17.655  1.00 29.72           O  
ATOM   1156  OD2 ASP A 151      -0.430   9.113 -15.763  1.00 32.13           O  
ATOM   1157  N   LEU A 152      -4.850   6.305 -16.155  1.00 16.04           N  
ATOM   1158  CA  LEU A 152      -4.705   4.860 -16.057  1.00 13.77           C  
ATOM   1159  C   LEU A 152      -3.893   4.332 -17.234  1.00 18.36           C  
ATOM   1160  O   LEU A 152      -4.104   4.734 -18.381  1.00 17.79           O  
ATOM   1161  CB  LEU A 152      -6.083   4.196 -16.053  1.00 12.86           C  
ATOM   1162  CG  LEU A 152      -6.899   4.564 -14.822  1.00 16.40           C  
ATOM   1163  CD1 LEU A 152      -8.346   4.173 -15.087  1.00 19.76           C  
ATOM   1164  CD2 LEU A 152      -6.372   3.846 -13.569  1.00 18.28           C  
ATOM   1165  N   LYS A 153      -2.972   3.413 -16.955  1.00 16.18           N  
ATOM   1166  CA  LYS A 153      -2.191   2.803 -18.021  1.00 14.99           C  
ATOM   1167  C   LYS A 153      -1.587   1.519 -17.486  1.00 15.78           C  
ATOM   1168  O   LYS A 153      -1.565   1.304 -16.267  1.00 16.68           O  
ATOM   1169  CB  LYS A 153      -1.101   3.764 -18.532  1.00 21.09           C  
ATOM   1170  CG  LYS A 153      -0.195   4.283 -17.437  1.00 20.32           C  
ATOM   1171  CD  LYS A 153       0.602   5.499 -17.924  1.00 23.95           C  
ATOM   1172  CE  LYS A 153       1.422   6.060 -16.782  1.00 26.62           C  
ATOM   1173  NZ  LYS A 153       2.448   7.032 -17.263  1.00 34.07           N  
ATOM   1174  N   PRO A 154      -1.125   0.627 -18.365  1.00 17.36           N  
ATOM   1175  CA  PRO A 154      -0.633  -0.670 -17.878  1.00 16.91           C  
ATOM   1176  C   PRO A 154       0.452  -0.532 -16.838  1.00 18.14           C  
ATOM   1177  O   PRO A 154       0.520  -1.355 -15.913  1.00 19.63           O  
ATOM   1178  CB  PRO A 154      -0.131  -1.343 -19.159  1.00 17.62           C  
ATOM   1179  CG  PRO A 154      -1.080  -0.809 -20.198  1.00 21.68           C  
ATOM   1180  CD  PRO A 154      -1.203   0.653 -19.836  1.00 18.42           C  
ATOM   1181  N   SER A 155       1.287   0.506 -16.929  1.00 19.23           N  
ATOM   1182  CA  SER A 155       2.410   0.591 -16.013  1.00 18.89           C  
ATOM   1183  C   SER A 155       2.025   1.023 -14.598  1.00 21.93           C  
ATOM   1184  O   SER A 155       2.819   0.801 -13.677  1.00 24.58           O  
ATOM   1185  CB  SER A 155       3.487   1.537 -16.548  1.00 22.16           C  
ATOM   1186  OG  SER A 155       3.036   2.877 -16.521  1.00 24.06           O  
ATOM   1187  N   ASN A 156       0.846   1.615 -14.368  1.00 18.87           N  
ATOM   1188  CA  ASN A 156       0.477   1.951 -12.992  1.00 17.46           C  
ATOM   1189  C   ASN A 156      -0.682   1.086 -12.487  1.00 19.95           C  
ATOM   1190  O   ASN A 156      -1.441   1.489 -11.601  1.00 20.09           O  
ATOM   1191  CB  ASN A 156       0.170   3.443 -12.806  1.00 21.23           C  
ATOM   1192  CG  ASN A 156      -0.930   3.996 -13.748  1.00 21.88           C  
ATOM   1193  OD1 ASN A 156      -1.823   3.287 -14.193  1.00 23.18           O  
ATOM   1194  ND2 ASN A 156      -0.874   5.310 -13.994  1.00 22.10           N  
ATOM   1195  N   ILE A 157      -0.802  -0.123 -13.033  1.00 17.45           N  
ATOM   1196  CA  ILE A 157      -1.680  -1.162 -12.517  1.00 17.22           C  
ATOM   1197  C   ILE A 157      -0.835  -2.407 -12.279  1.00 18.47           C  
ATOM   1198  O   ILE A 157      -0.105  -2.839 -13.176  1.00 20.05           O  
ATOM   1199  CB  ILE A 157      -2.834  -1.441 -13.497  1.00 18.87           C  
ATOM   1200  CG1 ILE A 157      -3.639  -0.148 -13.703  1.00 19.72           C  
ATOM   1201  CG2 ILE A 157      -3.715  -2.596 -13.013  1.00 19.57           C  
ATOM   1202  CD1 ILE A 157      -4.689  -0.234 -14.821  1.00 21.20           C  
ATOM   1203  N   VAL A 158      -0.911  -2.977 -11.068  1.00 16.01           N  
ATOM   1204  CA  VAL A 158      -0.030  -4.085 -10.720  1.00 19.49           C  
ATOM   1205  C   VAL A 158      -0.851  -5.301 -10.324  1.00 19.82           C  
ATOM   1206  O   VAL A 158      -2.003  -5.188  -9.889  1.00 17.50           O  
ATOM   1207  CB  VAL A 158       0.965  -3.701  -9.600  1.00 20.46           C  
ATOM   1208  CG1 VAL A 158       2.059  -2.799 -10.179  1.00 20.70           C  
ATOM   1209  CG2 VAL A 158       0.216  -3.014  -8.443  1.00 20.04           C  
ATOM   1210  N   VAL A 159      -0.245  -6.476 -10.496  1.00 20.14           N  
ATOM   1211  CA  VAL A 159      -0.943  -7.747 -10.374  1.00 20.31           C  
ATOM   1212  C   VAL A 159      -0.070  -8.726  -9.598  1.00 21.83           C  
ATOM   1213  O   VAL A 159       1.158  -8.626  -9.602  1.00 21.62           O  
ATOM   1214  CB  VAL A 159      -1.274  -8.329 -11.763  1.00 20.36           C  
ATOM   1215  CG1 VAL A 159      -2.413  -7.526 -12.435  1.00 22.17           C  
ATOM   1216  CG2 VAL A 159      -0.004  -8.372 -12.635  1.00 29.18           C  
ATOM   1217  N   LYS A 160      -0.711  -9.679  -8.930  1.00 23.03           N  
ATOM   1218  CA  LYS A 160      -0.007 -10.809  -8.334  1.00 26.89           C  
ATOM   1219  C   LYS A 160      -0.264 -12.059  -9.163  1.00 25.07           C  
ATOM   1220  O   LYS A 160      -1.168 -12.097  -9.994  1.00 21.45           O  
ATOM   1221  CB  LYS A 160      -0.443 -11.042  -6.884  1.00 26.66           C  
ATOM   1222  CG  LYS A 160       0.313 -10.201  -5.856  1.00 35.09           C  
ATOM   1223  CD  LYS A 160       0.176 -10.770  -4.450  1.00 41.62           C  
ATOM   1224  CE  LYS A 160       1.413 -11.567  -4.059  1.00 53.37           C  
ATOM   1225  NZ  LYS A 160       1.083 -12.715  -3.166  1.00 58.43           N  
ATOM   1226  N   SER A 161       0.545 -13.099  -8.938  1.00 24.38           N  
ATOM   1227  CA ASER A 161       0.404 -14.328  -9.711  0.12 28.66           C  
ATOM   1228  CA BSER A 161       0.389 -14.309  -9.739  0.88 28.59           C  
ATOM   1229  C   SER A 161      -0.916 -15.045  -9.463  1.00 27.92           C  
ATOM   1230  O   SER A 161      -1.262 -15.948 -10.239  1.00 31.55           O  
ATOM   1231  CB ASER A 161       1.572 -15.269  -9.412  0.12 29.81           C  
ATOM   1232  CB BSER A 161       1.578 -15.254  -9.513  0.88 29.84           C  
ATOM   1233  OG ASER A 161       2.732 -14.833 -10.090  0.12 29.20           O  
ATOM   1234  OG BSER A 161       1.586 -15.718  -8.178  0.88 30.57           O  
ATOM   1235  N   ASP A 162      -1.652 -14.690  -8.406  1.00 23.52           N  
ATOM   1236  CA  ASP A 162      -2.979 -15.256  -8.189  1.00 30.36           C  
ATOM   1237  C   ASP A 162      -4.064 -14.452  -8.886  1.00 29.14           C  
ATOM   1238  O   ASP A 162      -5.246 -14.646  -8.594  1.00 29.74           O  
ATOM   1239  CB  ASP A 162      -3.312 -15.358  -6.691  1.00 29.90           C  
ATOM   1240  CG  ASP A 162      -3.340 -14.010  -5.981  1.00 36.28           C  
ATOM   1241  OD1 ASP A 162      -3.005 -12.973  -6.602  1.00 30.39           O  
ATOM   1242  OD2 ASP A 162      -3.747 -13.982  -4.797  1.00 34.71           O  
ATOM   1243  N   CYS A 163      -3.678 -13.529  -9.765  1.00 25.63           N  
ATOM   1244  CA  CYS A 163      -4.554 -12.707 -10.609  1.00 23.51           C  
ATOM   1245  C   CYS A 163      -5.202 -11.559  -9.843  1.00 26.53           C  
ATOM   1246  O   CYS A 163      -6.111 -10.905 -10.399  1.00 24.87           O  
ATOM   1247  CB  CYS A 163      -5.657 -13.530 -11.283  1.00 28.98           C  
ATOM   1248  SG  CYS A 163      -6.067 -12.957 -12.912  1.00 32.93           S  
ATOM   1249  N   THR A 164      -4.795 -11.281  -8.605  1.00 24.63           N  
ATOM   1250  CA  THR A 164      -5.284 -10.093  -7.922  1.00 20.66           C  
ATOM   1251  C   THR A 164      -4.577  -8.853  -8.470  1.00 18.26           C  
ATOM   1252  O   THR A 164      -3.452  -8.918  -8.970  1.00 22.72           O  
ATOM   1253  CB  THR A 164      -5.089 -10.177  -6.406  1.00 27.93           C  
ATOM   1254  OG1 THR A 164      -3.710 -10.408  -6.120  1.00 28.31           O  
ATOM   1255  CG2 THR A 164      -5.927 -11.304  -5.809  1.00 29.99           C  
ATOM   1256  N   LEU A 165      -5.267  -7.719  -8.384  1.00 19.56           N  
ATOM   1257  CA  LEU A 165      -4.906  -6.515  -9.121  1.00 18.08           C  
ATOM   1258  C   LEU A 165      -5.106  -5.285  -8.246  1.00 20.93           C  
ATOM   1259  O   LEU A 165      -6.097  -5.189  -7.518  1.00 20.36           O  
ATOM   1260  CB  LEU A 165      -5.755  -6.410 -10.401  1.00 16.77           C  
ATOM   1261  CG  LEU A 165      -5.616  -5.132 -11.243  1.00 19.45           C  
ATOM   1262  CD1 LEU A 165      -5.835  -5.450 -12.723  1.00 16.01           C  
ATOM   1263  CD2 LEU A 165      -6.554  -3.980 -10.790  1.00 16.83           C  
ATOM   1264  N   LYS A 166      -4.168  -4.330  -8.326  1.00 16.70           N  
ATOM   1265  CA  LYS A 166      -4.329  -3.073  -7.614  1.00 17.64           C  
ATOM   1266  C   LYS A 166      -3.898  -1.912  -8.496  1.00 16.57           C  
ATOM   1267  O   LYS A 166      -2.911  -2.013  -9.228  1.00 19.92           O  
ATOM   1268  CB  LYS A 166      -3.519  -3.051  -6.309  1.00 21.94           C  
ATOM   1269  CG  LYS A 166      -4.152  -3.941  -5.228  1.00 25.45           C  
ATOM   1270  CD  LYS A 166      -3.134  -4.580  -4.339  1.00 33.53           C  
ATOM   1271  CE  LYS A 166      -3.746  -5.797  -3.638  1.00 31.86           C  
ATOM   1272  NZ  LYS A 166      -4.552  -5.416  -2.463  1.00 27.02           N  
ATOM   1273  N   ILE A 167      -4.634  -0.817  -8.392  1.00 15.99           N  
ATOM   1274  CA  ILE A 167      -4.252   0.475  -8.975  1.00 16.58           C  
ATOM   1275  C   ILE A 167      -3.170   1.114  -8.103  1.00 19.34           C  
ATOM   1276  O   ILE A 167      -3.302   1.172  -6.879  1.00 16.29           O  
ATOM   1277  CB  ILE A 167      -5.492   1.374  -9.100  1.00 19.75           C  
ATOM   1278  CG1 ILE A 167      -6.503   0.688 -10.026  1.00 19.05           C  
ATOM   1279  CG2 ILE A 167      -5.119   2.761  -9.611  1.00 23.51           C  
ATOM   1280  CD1 ILE A 167      -7.765   1.454 -10.253  1.00 19.73           C  
ATOM   1281  N   LEU A 168      -2.087   1.598  -8.729  1.00 18.24           N  
ATOM   1282  CA  LEU A 168      -0.907   2.020  -7.970  1.00 21.03           C  
ATOM   1283  C   LEU A 168      -0.971   3.455  -7.442  1.00 23.53           C  
ATOM   1284  O   LEU A 168      -0.292   3.783  -6.455  1.00 27.81           O  
ATOM   1285  CB  LEU A 168       0.335   1.876  -8.849  1.00 23.87           C  
ATOM   1286  CG  LEU A 168       1.598   1.254  -8.305  1.00 33.02           C  
ATOM   1287  CD1 LEU A 168       1.280   0.123  -7.338  1.00 28.41           C  
ATOM   1288  CD2 LEU A 168       2.431   0.787  -9.496  1.00 31.48           C  
ATOM   1289  N   ASP A 169      -1.708   4.347  -8.091  1.00 21.13           N  
ATOM   1290  CA  ASP A 169      -1.691   5.743  -7.667  1.00 22.54           C  
ATOM   1291  C   ASP A 169      -3.053   6.374  -7.920  1.00 24.55           C  
ATOM   1292  O   ASP A 169      -3.934   5.760  -8.522  1.00 20.74           O  
ATOM   1293  CB  ASP A 169      -0.551   6.520  -8.354  1.00 25.85           C  
ATOM   1294  CG  ASP A 169      -0.671   6.557  -9.870  1.00 29.02           C  
ATOM   1295  OD1 ASP A 169      -1.701   7.025 -10.400  1.00 29.94           O  
ATOM   1296  OD2 ASP A 169       0.317   6.170 -10.547  1.00 33.72           O  
ATOM   1297  N   PHE A 170      -3.215   7.625  -7.475  1.00 20.33           N  
ATOM   1298  CA  PHE A 170      -4.512   8.292  -7.540  1.00 19.33           C  
ATOM   1299  C   PHE A 170      -4.623   9.233  -8.734  1.00 22.42           C  
ATOM   1300  O   PHE A 170      -5.551  10.045  -8.809  1.00 27.13           O  
ATOM   1301  CB  PHE A 170      -4.787   9.005  -6.207  1.00 24.15           C  
ATOM   1302  CG  PHE A 170      -4.940   8.047  -5.054  1.00 22.88           C  
ATOM   1303  CD1 PHE A 170      -6.168   7.488  -4.752  1.00 25.25           C  
ATOM   1304  CD2 PHE A 170      -3.842   7.672  -4.305  1.00 24.23           C  
ATOM   1305  CE1 PHE A 170      -6.301   6.582  -3.694  1.00 21.46           C  
ATOM   1306  CE2 PHE A 170      -3.962   6.759  -3.265  1.00 24.98           C  
ATOM   1307  CZ  PHE A 170      -5.184   6.211  -2.968  1.00 22.44           C  
ATOM   1308  N   GLY A 171      -3.712   9.122  -9.690  1.00 20.11           N  
ATOM   1309  CA  GLY A 171      -3.909   9.843 -10.916  1.00 19.57           C  
ATOM   1310  C   GLY A 171      -3.597  11.321 -10.763  1.00 25.81           C  
ATOM   1311  O   GLY A 171      -2.833  11.747  -9.891  1.00 28.39           O  
ATOM   1312  N   LEU A 172      -4.190  12.107 -11.643  1.00 22.88           N  
ATOM   1313  CA  LEU A 172      -3.863  13.518 -11.798  1.00 26.51           C  
ATOM   1314  C   LEU A 172      -5.016  14.353 -11.258  1.00 24.55           C  
ATOM   1315  O   LEU A 172      -6.121  14.307 -11.803  1.00 26.52           O  
ATOM   1316  CB  LEU A 172      -3.605  13.845 -13.270  1.00 27.34           C  
ATOM   1317  CG  LEU A 172      -2.545  12.992 -13.983  1.00 33.10           C  
ATOM   1318  CD1 LEU A 172      -2.409  13.385 -15.445  1.00 32.52           C  
ATOM   1319  CD2 LEU A 172      -1.198  13.088 -13.272  1.00 36.30           C  
ATOM   1320  N   ALA A 173      -4.756  15.142 -10.222  1.00 29.12           N  
ATOM   1321  CA  ALA A 173      -5.753  16.100  -9.754  1.00 29.53           C  
ATOM   1322  C   ALA A 173      -6.102  17.103 -10.853  1.00 31.61           C  
ATOM   1323  O   ALA A 173      -5.282  17.424 -11.720  1.00 28.24           O  
ATOM   1324  CB  ALA A 173      -5.236  16.853  -8.525  1.00 31.97           C  
ATOM   1325  N   ARG A 174      -7.336  17.600 -10.814  1.00 28.54           N  
ATOM   1326  CA  ARG A 174      -7.736  18.660 -11.730  1.00 31.06           C  
ATOM   1327  C   ARG A 174      -7.052  19.946 -11.289  1.00 38.12           C  
ATOM   1328  O   ARG A 174      -7.214  20.385 -10.148  1.00 39.20           O  
ATOM   1329  CB  ARG A 174      -9.258  18.815 -11.756  1.00 35.54           C  
ATOM   1330  CG  ARG A 174      -9.792  19.687 -12.902  1.00 30.76           C  
ATOM   1331  CD  ARG A 174     -11.309  19.919 -12.810  1.00 33.65           C  
ATOM   1332  NE  ARG A 174     -12.115  18.752 -13.158  1.00 28.95           N  
ATOM   1333  CZ  ARG A 174     -12.528  18.459 -14.385  1.00 31.52           C  
ATOM   1334  NH1 ARG A 174     -12.168  19.190 -15.431  1.00 35.49           N  
ATOM   1335  NH2 ARG A 174     -13.324  17.408 -14.569  1.00 29.71           N  
ATOM   1336  N   THR A 175      -6.252  20.531 -12.171  1.00 41.21           N  
ATOM   1337  CA  THR A 175      -5.501  21.714 -11.780  1.00 45.32           C  
ATOM   1338  C   THR A 175      -5.355  22.641 -12.976  1.00 45.68           C  
ATOM   1339  O   THR A 175      -5.183  22.183 -14.109  1.00 47.30           O  
ATOM   1340  CB  THR A 175      -4.127  21.329 -11.200  1.00 47.76           C  
ATOM   1341  OG1 THR A 175      -3.471  22.497 -10.689  1.00 53.87           O  
ATOM   1342  CG2 THR A 175      -3.250  20.647 -12.251  1.00 46.66           C  
ATOM   1343  N   ALA A 176      -5.479  23.940 -12.718  0.80 45.42           N  
ATOM   1344  CA  ALA A 176      -5.160  24.940 -13.724  0.80 48.52           C  
ATOM   1345  C   ALA A 176      -3.652  25.106 -13.785  0.80 40.90           C  
ATOM   1346  O   ALA A 176      -2.981  25.153 -12.752  0.80 41.76           O  
ATOM   1347  CB  ALA A 176      -5.826  26.276 -13.396  0.80 50.29           C  
ATOM   1348  N   CYS A 177      -3.108  25.163 -14.994  1.00 42.22           N  
ATOM   1349  CA  CYS A 177      -1.670  25.307 -15.129  1.00 40.87           C  
ATOM   1350  C   CYS A 177      -1.326  26.788 -15.232  1.00 38.87           C  
ATOM   1351  O   CYS A 177      -1.966  27.552 -15.963  1.00 31.97           O  
ATOM   1352  CB  CYS A 177      -1.123  24.503 -16.313  1.00 49.12           C  
ATOM   1353  SG  CYS A 177      -1.089  25.318 -17.903  1.00 60.48           S  
ATOM   1354  N   THR A 178      -0.363  27.194 -14.425  1.00 30.79           N  
ATOM   1355  CA  THR A 178       0.060  28.563 -14.272  1.00 27.84           C  
ATOM   1356  C   THR A 178       1.572  28.566 -14.433  1.00 26.50           C  
ATOM   1357  O   THR A 178       2.179  27.526 -14.700  1.00 28.48           O  
ATOM   1358  CB  THR A 178      -0.370  29.118 -12.907  1.00 34.93           C  
ATOM   1359  OG1 THR A 178       0.473  28.558 -11.892  1.00 38.37           O  
ATOM   1360  CG2 THR A 178      -1.833  28.758 -12.603  1.00 34.51           C  
ATOM   1361  N   ASN A 179       2.190  29.737 -14.286  1.00 26.81           N  
ATOM   1362  CA  ASN A 179       3.642  29.800 -14.400  1.00 28.23           C  
ATOM   1363  C   ASN A 179       4.346  29.072 -13.267  1.00 30.32           C  
ATOM   1364  O   ASN A 179       5.512  28.681 -13.425  1.00 25.93           O  
ATOM   1365  CB  ASN A 179       4.102  31.255 -14.453  1.00 24.91           C  
ATOM   1366  CG  ASN A 179       3.867  31.867 -15.808  1.00 26.31           C  
ATOM   1367  OD1 ASN A 179       4.564  31.531 -16.759  1.00 28.02           O  
ATOM   1368  ND2 ASN A 179       2.865  32.724 -15.916  1.00 28.83           N  
ATOM   1369  N   PHE A 180       3.662  28.866 -12.143  1.00 28.46           N  
ATOM   1370  CA  PHE A 180       4.298  28.313 -10.965  1.00 37.74           C  
ATOM   1371  C   PHE A 180       3.676  26.997 -10.522  1.00 33.91           C  
ATOM   1372  O   PHE A 180       4.271  26.303  -9.688  1.00 37.97           O  
ATOM   1373  CB  PHE A 180       4.261  29.354  -9.832  1.00 38.92           C  
ATOM   1374  CG  PHE A 180       4.767  30.707 -10.270  1.00 37.67           C  
ATOM   1375  CD1 PHE A 180       6.130  30.947 -10.397  1.00 43.01           C  
ATOM   1376  CD2 PHE A 180       3.877  31.721 -10.611  1.00 39.82           C  
ATOM   1377  CE1 PHE A 180       6.602  32.189 -10.834  1.00 40.30           C  
ATOM   1378  CE2 PHE A 180       4.337  32.970 -11.044  1.00 40.56           C  
ATOM   1379  CZ  PHE A 180       5.702  33.203 -11.153  1.00 42.95           C  
ATOM   1380  N   MET A 181       2.523  26.627 -11.081  1.00 30.17           N  
ATOM   1381  CA  MET A 181       1.902  25.305 -10.947  1.00 35.92           C  
ATOM   1382  C   MET A 181       1.976  24.631 -12.319  1.00 32.63           C  
ATOM   1383  O   MET A 181       1.079  24.766 -13.155  1.00 33.51           O  
ATOM   1384  CB  MET A 181       0.468  25.407 -10.457  1.00 40.69           C  
ATOM   1385  CG  MET A 181       0.334  25.282  -8.963  1.00 49.80           C  
ATOM   1386  SD  MET A 181       0.474  23.552  -8.491  1.00 54.85           S  
ATOM   1387  CE  MET A 181       0.841  23.712  -6.744  1.00 48.49           C  
ATOM   1388  N   MET A 182       3.041  23.884 -12.547  1.00 25.59           N  
ATOM   1389  CA  MET A 182       3.316  23.427 -13.893  1.00 23.16           C  
ATOM   1390  C   MET A 182       2.863  21.985 -14.083  1.00 29.39           C  
ATOM   1391  O   MET A 182       2.357  21.323 -13.170  1.00 28.31           O  
ATOM   1392  CB  MET A 182       4.793  23.612 -14.232  1.00 27.28           C  
ATOM   1393  CG  MET A 182       5.167  25.081 -14.376  1.00 25.25           C  
ATOM   1394  SD  MET A 182       6.958  25.276 -14.449  1.00 29.23           S  
ATOM   1395  CE  MET A 182       7.399  25.714 -12.785  1.00 29.30           C  
ATOM   1396  N   THR A 183       3.036  21.514 -15.309  1.00 28.33           N  
ATOM   1397  CA  THR A 183       2.520  20.226 -15.764  1.00 34.06           C  
ATOM   1398  C   THR A 183       3.688  19.330 -16.123  1.00 26.32           C  
ATOM   1399  O   THR A 183       4.429  19.645 -17.075  1.00 29.80           O  
ATOM   1400  CB  THR A 183       1.615  20.434 -16.984  1.00 36.34           C  
ATOM   1401  OG1 THR A 183       0.446  21.162 -16.584  1.00 43.61           O  
ATOM   1402  CG2 THR A 183       1.194  19.105 -17.588  1.00 36.48           C  
ATOM   1403  N   PRO A 184       3.921  18.219 -15.415  1.00 24.83           N  
ATOM   1404  CA  PRO A 184       4.962  17.290 -15.865  1.00 25.20           C  
ATOM   1405  C   PRO A 184       4.668  16.826 -17.286  1.00 26.31           C  
ATOM   1406  O   PRO A 184       3.511  16.662 -17.681  1.00 27.95           O  
ATOM   1407  CB  PRO A 184       4.877  16.138 -14.854  1.00 25.58           C  
ATOM   1408  CG  PRO A 184       4.279  16.798 -13.608  1.00 24.49           C  
ATOM   1409  CD  PRO A 184       3.263  17.750 -14.183  1.00 31.62           C  
ATOM   1410  N   TYR A 185       5.728  16.665 -18.067  1.00 24.00           N  
ATOM   1411  CA  TYR A 185       5.579  16.224 -19.443  1.00 26.64           C  
ATOM   1412  C   TYR A 185       5.116  14.773 -19.444  1.00 30.47           C  
ATOM   1413  O   TYR A 185       5.598  13.956 -18.657  1.00 29.50           O  
ATOM   1414  CB  TYR A 185       6.911  16.384 -20.186  1.00 26.60           C  
ATOM   1415  CG  TYR A 185       6.874  16.006 -21.651  1.00 30.44           C  
ATOM   1416  CD1 TYR A 185       6.481  16.927 -22.619  1.00 32.19           C  
ATOM   1417  CD2 TYR A 185       7.242  14.735 -22.062  1.00 29.55           C  
ATOM   1418  CE1 TYR A 185       6.451  16.579 -23.965  1.00 33.75           C  
ATOM   1419  CE2 TYR A 185       7.213  14.381 -23.395  1.00 33.73           C  
ATOM   1420  CZ  TYR A 185       6.815  15.301 -24.339  1.00 31.95           C  
ATOM   1421  OH  TYR A 185       6.797  14.926 -25.671  1.00 38.15           O  
ATOM   1422  N   VAL A 186       4.165  14.462 -20.318  1.00 29.75           N  
ATOM   1423  CA  VAL A 186       3.530  13.147 -20.361  1.00 32.00           C  
ATOM   1424  C   VAL A 186       4.203  12.335 -21.461  1.00 29.36           C  
ATOM   1425  O   VAL A 186       4.168  12.719 -22.638  1.00 27.62           O  
ATOM   1426  CB  VAL A 186       2.015  13.267 -20.609  1.00 30.28           C  
ATOM   1427  CG1 VAL A 186       1.361  11.876 -20.710  1.00 32.29           C  
ATOM   1428  CG2 VAL A 186       1.337  14.139 -19.538  1.00 31.83           C  
ATOM   1429  N   VAL A 187       4.807  11.209 -21.091  1.00 32.04           N  
ATOM   1430  CA  VAL A 187       5.453  10.373 -22.097  1.00 35.25           C  
ATOM   1431  C   VAL A 187       4.437   9.466 -22.786  1.00 30.04           C  
ATOM   1432  O   VAL A 187       4.347   9.430 -24.023  1.00 31.83           O  
ATOM   1433  CB  VAL A 187       6.586   9.550 -21.464  1.00 37.44           C  
ATOM   1434  CG1 VAL A 187       7.148   8.587 -22.496  1.00 35.28           C  
ATOM   1435  CG2 VAL A 187       7.667  10.464 -20.911  1.00 39.76           C  
ATOM   1436  N   THR A 188       3.660   8.721 -21.994  1.00 32.04           N  
ATOM   1437  CA  THR A 188       2.756   7.681 -22.486  1.00 27.97           C  
ATOM   1438  C   THR A 188       1.356   8.263 -22.640  1.00 26.91           C  
ATOM   1439  O   THR A 188       0.671   8.498 -21.637  1.00 29.70           O  
ATOM   1440  CB  THR A 188       2.727   6.495 -21.520  1.00 32.00           C  
ATOM   1441  OG1 THR A 188       4.067   6.071 -21.236  1.00 30.04           O  
ATOM   1442  CG2 THR A 188       1.905   5.322 -22.101  1.00 28.28           C  
ATOM   1443  N   ARG A 189       0.910   8.429 -23.891  1.00 26.36           N  
ATOM   1444  CA  ARG A 189      -0.374   9.064 -24.198  1.00 21.34           C  
ATOM   1445  C   ARG A 189      -1.371   8.124 -24.856  1.00 18.93           C  
ATOM   1446  O   ARG A 189      -2.473   8.561 -25.231  1.00 19.08           O  
ATOM   1447  CB  ARG A 189      -0.129  10.260 -25.112  1.00 25.88           C  
ATOM   1448  CG  ARG A 189       0.777  11.284 -24.457  1.00 27.76           C  
ATOM   1449  CD  ARG A 189       1.242  12.283 -25.474  1.00 35.28           C  
ATOM   1450  NE  ARG A 189       2.194  13.204 -24.874  1.00 35.51           N  
ATOM   1451  CZ  ARG A 189       2.701  14.250 -25.500  1.00 35.60           C  
ATOM   1452  NH1 ARG A 189       2.333  14.557 -26.734  1.00 36.38           N  
ATOM   1453  NH2 ARG A 189       3.603  15.001 -24.874  1.00 35.55           N  
ATOM   1454  N   TYR A 190      -1.038   6.838 -24.970  1.00 16.12           N  
ATOM   1455  CA  TYR A 190      -1.843   5.925 -25.774  1.00 17.77           C  
ATOM   1456  C   TYR A 190      -3.184   5.599 -25.140  1.00 17.50           C  
ATOM   1457  O   TYR A 190      -4.045   5.032 -25.821  1.00 17.28           O  
ATOM   1458  CB  TYR A 190      -1.114   4.594 -25.958  1.00 19.02           C  
ATOM   1459  CG  TYR A 190       0.267   4.716 -26.536  1.00 19.23           C  
ATOM   1460  CD1 TYR A 190       0.538   5.587 -27.599  1.00 21.29           C  
ATOM   1461  CD2 TYR A 190       1.302   3.936 -26.041  1.00 22.25           C  
ATOM   1462  CE1 TYR A 190       1.823   5.664 -28.144  1.00 24.55           C  
ATOM   1463  CE2 TYR A 190       2.582   4.009 -26.579  1.00 27.75           C  
ATOM   1464  CZ  TYR A 190       2.831   4.872 -27.628  1.00 27.75           C  
ATOM   1465  OH  TYR A 190       4.098   4.939 -28.160  1.00 28.69           O  
ATOM   1466  N   TYR A 191      -3.356   5.868 -23.847  1.00 15.57           N  
ATOM   1467  CA  TYR A 191      -4.548   5.434 -23.119  1.00 16.37           C  
ATOM   1468  C   TYR A 191      -5.466   6.591 -22.782  1.00 17.50           C  
ATOM   1469  O   TYR A 191      -6.460   6.386 -22.078  1.00 16.80           O  
ATOM   1470  CB  TYR A 191      -4.156   4.662 -21.853  1.00 15.41           C  
ATOM   1471  CG  TYR A 191      -3.148   3.590 -22.199  1.00 18.21           C  
ATOM   1472  CD1 TYR A 191      -3.578   2.340 -22.619  1.00 19.78           C  
ATOM   1473  CD2 TYR A 191      -1.781   3.850 -22.190  1.00 17.50           C  
ATOM   1474  CE1 TYR A 191      -2.681   1.356 -23.008  1.00 18.19           C  
ATOM   1475  CE2 TYR A 191      -0.856   2.847 -22.574  1.00 19.57           C  
ATOM   1476  CZ  TYR A 191      -1.324   1.617 -22.978  1.00 20.68           C  
ATOM   1477  OH  TYR A 191      -0.457   0.625 -23.356  1.00 23.37           O  
ATOM   1478  N   ARG A 192      -5.174   7.791 -23.283  1.00 16.88           N  
ATOM   1479  CA  ARG A 192      -5.929   8.977 -22.907  1.00 18.21           C  
ATOM   1480  C   ARG A 192      -7.077   9.197 -23.894  1.00 19.79           C  
ATOM   1481  O   ARG A 192      -6.897   9.080 -25.110  1.00 19.77           O  
ATOM   1482  CB  ARG A 192      -4.970  10.177 -22.821  1.00 22.54           C  
ATOM   1483  CG  ARG A 192      -5.578  11.523 -22.511  1.00 28.88           C  
ATOM   1484  CD  ARG A 192      -4.767  12.665 -23.206  1.00 34.76           C  
ATOM   1485  NE  ARG A 192      -3.463  12.859 -22.587  1.00 46.98           N  
ATOM   1486  CZ  ARG A 192      -2.427  13.455 -23.164  1.00 43.60           C  
ATOM   1487  NH1 ARG A 192      -2.461  13.839 -24.431  1.00 35.84           N  
ATOM   1488  NH2 ARG A 192      -1.332  13.681 -22.447  1.00 33.86           N  
ATOM   1489  N   ALA A 193      -8.263   9.484 -23.353  1.00 16.83           N  
ATOM   1490  CA  ALA A 193      -9.470   9.636 -24.156  1.00 15.59           C  
ATOM   1491  C   ALA A 193      -9.343  10.810 -25.126  1.00 19.82           C  
ATOM   1492  O   ALA A 193      -8.668  11.802 -24.841  1.00 21.45           O  
ATOM   1493  CB  ALA A 193     -10.691   9.846 -23.248  1.00 18.29           C  
ATOM   1494  N   PRO A 194     -10.007  10.729 -26.279  1.00 18.94           N  
ATOM   1495  CA  PRO A 194      -9.819  11.757 -27.306  1.00 21.08           C  
ATOM   1496  C   PRO A 194     -10.423  13.089 -26.951  1.00 25.55           C  
ATOM   1497  O   PRO A 194      -9.988  14.099 -27.518  1.00 24.70           O  
ATOM   1498  CB  PRO A 194     -10.486  11.141 -28.545  1.00 21.93           C  
ATOM   1499  CG  PRO A 194     -11.483  10.184 -27.981  1.00 22.60           C  
ATOM   1500  CD  PRO A 194     -10.828   9.602 -26.751  1.00 18.05           C  
ATOM   1501  N   GLU A 195     -11.405  13.147 -26.045  1.00 21.11           N  
ATOM   1502  CA  GLU A 195     -11.983  14.456 -25.758  1.00 25.22           C  
ATOM   1503  C   GLU A 195     -10.947  15.437 -25.218  1.00 28.06           C  
ATOM   1504  O   GLU A 195     -11.102  16.649 -25.407  1.00 26.50           O  
ATOM   1505  CB  GLU A 195     -13.202  14.344 -24.814  1.00 26.26           C  
ATOM   1506  CG  GLU A 195     -12.982  13.615 -23.496  1.00 27.03           C  
ATOM   1507  CD  GLU A 195     -13.262  12.112 -23.583  1.00 25.18           C  
ATOM   1508  OE1 GLU A 195     -13.105  11.525 -24.683  1.00 23.30           O  
ATOM   1509  OE2 GLU A 195     -13.605  11.516 -22.531  1.00 21.38           O  
ATOM   1510  N   VAL A 196      -9.856  14.956 -24.626  1.00 25.68           N  
ATOM   1511  CA  VAL A 196      -8.833  15.872 -24.134  1.00 30.63           C  
ATOM   1512  C   VAL A 196      -8.172  16.617 -25.297  1.00 27.62           C  
ATOM   1513  O   VAL A 196      -8.180  17.854 -25.348  1.00 31.35           O  
ATOM   1514  CB  VAL A 196      -7.805  15.108 -23.289  1.00 32.06           C  
ATOM   1515  CG1 VAL A 196      -6.844  16.088 -22.629  1.00 33.99           C  
ATOM   1516  CG2 VAL A 196      -8.535  14.247 -22.254  1.00 34.39           C  
ATOM   1517  N   ILE A 197      -7.625  15.873 -26.264  1.00 26.79           N  
ATOM   1518  CA  ILE A 197      -6.951  16.495 -27.401  1.00 27.55           C  
ATOM   1519  C   ILE A 197      -7.921  17.183 -28.341  1.00 31.31           C  
ATOM   1520  O   ILE A 197      -7.486  17.977 -29.180  1.00 28.48           O  
ATOM   1521  CB  ILE A 197      -6.099  15.467 -28.174  1.00 26.85           C  
ATOM   1522  CG1 ILE A 197      -6.973  14.401 -28.848  1.00 26.06           C  
ATOM   1523  CG2 ILE A 197      -5.063  14.826 -27.250  1.00 30.27           C  
ATOM   1524  CD1 ILE A 197      -6.169  13.394 -29.707  1.00 30.22           C  
ATOM   1525  N   LEU A 198      -9.224  16.920 -28.208  1.00 24.08           N  
ATOM   1526  CA  LEU A 198     -10.245  17.632 -28.972  1.00 24.79           C  
ATOM   1527  C   LEU A 198     -10.640  18.950 -28.321  1.00 28.14           C  
ATOM   1528  O   LEU A 198     -11.457  19.689 -28.889  1.00 25.85           O  
ATOM   1529  CB  LEU A 198     -11.486  16.746 -29.143  1.00 24.61           C  
ATOM   1530  CG  LEU A 198     -11.335  15.585 -30.137  1.00 22.79           C  
ATOM   1531  CD1 LEU A 198     -12.500  14.625 -30.032  1.00 23.61           C  
ATOM   1532  CD2 LEU A 198     -11.173  16.078 -31.596  1.00 23.29           C  
ATOM   1533  N   GLY A 199     -10.078  19.264 -27.154  1.00 28.74           N  
ATOM   1534  CA  GLY A 199     -10.401  20.507 -26.480  1.00 29.73           C  
ATOM   1535  C   GLY A 199     -11.751  20.526 -25.808  1.00 32.02           C  
ATOM   1536  O   GLY A 199     -12.290  21.603 -25.552  1.00 29.15           O  
ATOM   1537  N   MET A 200     -12.316  19.360 -25.507  1.00 29.45           N  
ATOM   1538  CA  MET A 200     -13.683  19.264 -25.011  1.00 26.80           C  
ATOM   1539  C   MET A 200     -13.790  19.247 -23.489  1.00 29.80           C  
ATOM   1540  O   MET A 200     -14.911  19.324 -22.966  1.00 35.97           O  
ATOM   1541  CB  MET A 200     -14.335  17.992 -25.549  1.00 30.15           C  
ATOM   1542  CG  MET A 200     -14.724  18.067 -27.002  1.00 33.23           C  
ATOM   1543  SD  MET A 200     -15.428  16.501 -27.549  1.00 33.08           S  
ATOM   1544  CE  MET A 200     -16.843  16.365 -26.462  1.00 32.49           C  
ATOM   1545  N   GLY A 201     -12.685  19.118 -22.765  1.00 27.95           N  
ATOM   1546  CA  GLY A 201     -12.778  18.834 -21.344  1.00 28.22           C  
ATOM   1547  C   GLY A 201     -13.290  17.417 -21.138  1.00 29.55           C  
ATOM   1548  O   GLY A 201     -13.590  16.694 -22.087  1.00 32.05           O  
ATOM   1549  N   TYR A 202     -13.383  17.003 -19.877  1.00 23.60           N  
ATOM   1550  CA  TYR A 202     -13.597  15.581 -19.641  1.00 23.12           C  
ATOM   1551  C   TYR A 202     -14.498  15.363 -18.431  1.00 22.19           C  
ATOM   1552  O   TYR A 202     -14.683  16.244 -17.585  1.00 24.44           O  
ATOM   1553  CB  TYR A 202     -12.264  14.848 -19.439  1.00 24.82           C  
ATOM   1554  CG  TYR A 202     -11.537  15.360 -18.235  1.00 23.44           C  
ATOM   1555  CD1 TYR A 202     -10.708  16.478 -18.321  1.00 25.98           C  
ATOM   1556  CD2 TYR A 202     -11.738  14.782 -16.994  1.00 21.11           C  
ATOM   1557  CE1 TYR A 202     -10.075  16.979 -17.213  1.00 25.48           C  
ATOM   1558  CE2 TYR A 202     -11.107  15.271 -15.873  1.00 25.82           C  
ATOM   1559  CZ  TYR A 202     -10.275  16.371 -15.988  1.00 31.40           C  
ATOM   1560  OH  TYR A 202      -9.648  16.860 -14.866  1.00 27.19           O  
ATOM   1561  N   ALA A 203     -15.042  14.158 -18.352  1.00 20.18           N  
ATOM   1562  CA  ALA A 203     -15.851  13.772 -17.209  1.00 20.34           C  
ATOM   1563  C   ALA A 203     -15.320  12.455 -16.678  1.00 21.05           C  
ATOM   1564  O   ALA A 203     -14.261  12.005 -17.116  1.00 20.26           O  
ATOM   1565  CB  ALA A 203     -17.321  13.662 -17.603  1.00 22.12           C  
ATOM   1566  N   ALA A 204     -16.048  11.802 -15.768  1.00 18.11           N  
ATOM   1567  CA  ALA A 204     -15.485  10.632 -15.102  1.00 18.82           C  
ATOM   1568  C   ALA A 204     -15.228   9.474 -16.065  1.00 19.80           C  
ATOM   1569  O   ALA A 204     -14.308   8.679 -15.828  1.00 20.00           O  
ATOM   1570  CB  ALA A 204     -16.402  10.176 -13.969  1.00 25.56           C  
ATOM   1571  N   ASN A 205     -16.006   9.353 -17.137  1.00 17.54           N  
ATOM   1572  CA  ASN A 205     -15.801   8.220 -18.042  1.00 18.19           C  
ATOM   1573  C   ASN A 205     -14.617   8.412 -18.986  1.00 18.22           C  
ATOM   1574  O   ASN A 205     -14.402   7.575 -19.861  1.00 17.03           O  
ATOM   1575  CB  ASN A 205     -17.095   7.891 -18.814  1.00 19.04           C  
ATOM   1576  CG  ASN A 205     -17.453   8.905 -19.880  1.00 22.91           C  
ATOM   1577  OD1 ASN A 205     -16.750   9.885 -20.115  1.00 24.08           O  
ATOM   1578  ND2 ASN A 205     -18.580   8.661 -20.539  1.00 25.07           N  
ATOM   1579  N   VAL A 206     -13.817   9.457 -18.786  1.00 16.30           N  
ATOM   1580  CA  VAL A 206     -12.461   9.446 -19.328  1.00 17.13           C  
ATOM   1581  C   VAL A 206     -11.733   8.183 -18.886  1.00 17.33           C  
ATOM   1582  O   VAL A 206     -10.939   7.615 -19.645  1.00 16.37           O  
ATOM   1583  CB  VAL A 206     -11.725  10.742 -18.893  1.00 22.34           C  
ATOM   1584  CG1 VAL A 206     -11.095  10.629 -17.490  1.00 17.14           C  
ATOM   1585  CG2 VAL A 206     -10.729  11.180 -19.931  1.00 27.32           C  
ATOM   1586  N   ASP A 207     -12.032   7.682 -17.678  1.00 14.64           N  
ATOM   1587  CA  ASP A 207     -11.331   6.503 -17.185  1.00 15.24           C  
ATOM   1588  C   ASP A 207     -11.807   5.244 -17.901  1.00 16.22           C  
ATOM   1589  O   ASP A 207     -11.051   4.279 -18.025  1.00 17.59           O  
ATOM   1590  CB  ASP A 207     -11.548   6.377 -15.674  1.00 17.31           C  
ATOM   1591  CG  ASP A 207     -10.722   7.373 -14.875  1.00 18.32           C  
ATOM   1592  OD1 ASP A 207      -9.683   7.878 -15.388  1.00 16.80           O  
ATOM   1593  OD2 ASP A 207     -11.125   7.675 -13.719  1.00 16.52           O  
ATOM   1594  N   ILE A 208     -13.060   5.237 -18.377  1.00 14.44           N  
ATOM   1595  CA  ILE A 208     -13.588   4.082 -19.094  1.00 15.43           C  
ATOM   1596  C   ILE A 208     -12.875   3.911 -20.431  1.00 16.64           C  
ATOM   1597  O   ILE A 208     -12.600   2.784 -20.868  1.00 15.55           O  
ATOM   1598  CB  ILE A 208     -15.111   4.234 -19.299  1.00 15.38           C  
ATOM   1599  CG1 ILE A 208     -15.858   3.946 -18.008  1.00 18.51           C  
ATOM   1600  CG2 ILE A 208     -15.575   3.295 -20.417  1.00 19.31           C  
ATOM   1601  CD1 ILE A 208     -15.739   2.497 -17.575  1.00 21.01           C  
ATOM   1602  N   TRP A 209     -12.564   5.022 -21.104  1.00 16.06           N  
ATOM   1603  CA  TRP A 209     -11.801   4.926 -22.348  1.00 15.79           C  
ATOM   1604  C   TRP A 209     -10.467   4.226 -22.098  1.00 13.82           C  
ATOM   1605  O   TRP A 209     -10.088   3.316 -22.837  1.00 13.72           O  
ATOM   1606  CB  TRP A 209     -11.572   6.316 -22.944  1.00 16.01           C  
ATOM   1607  CG  TRP A 209     -10.639   6.287 -24.152  1.00 16.82           C  
ATOM   1608  CD1 TRP A 209      -9.268   6.280 -24.134  1.00 14.94           C  
ATOM   1609  CD2 TRP A 209     -11.023   6.210 -25.534  1.00 19.10           C  
ATOM   1610  NE1 TRP A 209      -8.779   6.235 -25.434  1.00 16.44           N  
ATOM   1611  CE2 TRP A 209      -9.839   6.181 -26.301  1.00 19.34           C  
ATOM   1612  CE3 TRP A 209     -12.254   6.172 -26.200  1.00 16.98           C  
ATOM   1613  CZ2 TRP A 209      -9.853   6.130 -27.697  1.00 17.96           C  
ATOM   1614  CZ3 TRP A 209     -12.264   6.129 -27.593  1.00 17.06           C  
ATOM   1615  CH2 TRP A 209     -11.072   6.096 -28.323  1.00 19.29           C  
ATOM   1616  N   SER A 210      -9.766   4.614 -21.027  1.00 13.62           N  
ATOM   1617  CA  SER A 210      -8.490   3.964 -20.710  1.00 14.31           C  
ATOM   1618  C   SER A 210      -8.679   2.475 -20.450  1.00 15.63           C  
ATOM   1619  O   SER A 210      -7.850   1.651 -20.859  1.00 15.73           O  
ATOM   1620  CB  SER A 210      -7.838   4.622 -19.484  1.00 16.22           C  
ATOM   1621  OG  SER A 210      -7.739   6.037 -19.644  1.00 17.79           O  
ATOM   1622  N   VAL A 211      -9.738   2.100 -19.726  1.00 15.18           N  
ATOM   1623  CA  VAL A 211      -9.967   0.676 -19.483  1.00 16.78           C  
ATOM   1624  C   VAL A 211     -10.209  -0.057 -20.796  1.00 16.86           C  
ATOM   1625  O   VAL A 211      -9.744  -1.195 -20.994  1.00 17.57           O  
ATOM   1626  CB  VAL A 211     -11.145   0.483 -18.510  1.00 18.96           C  
ATOM   1627  CG1 VAL A 211     -11.543  -0.987 -18.394  1.00 18.91           C  
ATOM   1628  CG2 VAL A 211     -10.793   1.032 -17.142  1.00 19.55           C  
ATOM   1629  N   GLY A 212     -10.958   0.566 -21.698  1.00 15.82           N  
ATOM   1630  CA  GLY A 212     -11.153  -0.016 -23.021  1.00 16.35           C  
ATOM   1631  C   GLY A 212      -9.842  -0.232 -23.756  1.00 18.03           C  
ATOM   1632  O   GLY A 212      -9.655  -1.257 -24.420  1.00 17.01           O  
ATOM   1633  N   CYS A 213      -8.923   0.738 -23.662  1.00 15.99           N  
ATOM   1634  CA  CYS A 213      -7.629   0.610 -24.339  1.00 15.94           C  
ATOM   1635  C   CYS A 213      -6.783  -0.497 -23.715  1.00 17.92           C  
ATOM   1636  O   CYS A 213      -6.072  -1.226 -24.422  1.00 16.04           O  
ATOM   1637  CB  CYS A 213      -6.863   1.940 -24.279  1.00 15.35           C  
ATOM   1638  SG  CYS A 213      -7.512   3.284 -25.276  1.00 18.94           S  
ATOM   1639  N   ILE A 214      -6.830  -0.617 -22.390  1.00 16.16           N  
ATOM   1640  CA  ILE A 214      -6.077  -1.648 -21.688  1.00 16.20           C  
ATOM   1641  C   ILE A 214      -6.662  -3.016 -21.978  1.00 16.66           C  
ATOM   1642  O   ILE A 214      -5.931  -3.988 -22.199  1.00 20.05           O  
ATOM   1643  CB  ILE A 214      -6.067  -1.345 -20.183  1.00 15.27           C  
ATOM   1644  CG1 ILE A 214      -5.252  -0.073 -19.940  1.00 17.51           C  
ATOM   1645  CG2 ILE A 214      -5.486  -2.524 -19.376  1.00 17.57           C  
ATOM   1646  CD1 ILE A 214      -5.432   0.487 -18.505  1.00 17.77           C  
ATOM   1647  N   MET A 215      -7.991  -3.108 -22.007  1.00 16.93           N  
ATOM   1648  CA  MET A 215      -8.610  -4.389 -22.314  1.00 17.69           C  
ATOM   1649  C   MET A 215      -8.285  -4.811 -23.730  1.00 16.27           C  
ATOM   1650  O   MET A 215      -7.953  -5.978 -23.980  1.00 17.87           O  
ATOM   1651  CB  MET A 215     -10.120  -4.318 -22.073  1.00 18.92           C  
ATOM   1652  CG  MET A 215     -10.878  -5.600 -22.455  1.00 19.14           C  
ATOM   1653  SD  MET A 215     -12.658  -5.338 -22.371  1.00 24.22           S  
ATOM   1654  CE  MET A 215     -13.249  -7.000 -22.749  1.00 23.41           C  
ATOM   1655  N   GLY A 216      -8.333  -3.860 -24.660  1.00 17.20           N  
ATOM   1656  CA  GLY A 216      -8.021  -4.189 -26.040  1.00 16.69           C  
ATOM   1657  C   GLY A 216      -6.612  -4.720 -26.174  1.00 19.90           C  
ATOM   1658  O   GLY A 216      -6.370  -5.687 -26.899  1.00 21.15           O  
ATOM   1659  N   GLU A 217      -5.669  -4.112 -25.456  1.00 19.05           N  
ATOM   1660  CA  GLU A 217      -4.274  -4.533 -25.515  1.00 19.57           C  
ATOM   1661  C   GLU A 217      -4.059  -5.892 -24.855  1.00 21.62           C  
ATOM   1662  O   GLU A 217      -3.244  -6.704 -25.332  1.00 21.68           O  
ATOM   1663  CB  GLU A 217      -3.415  -3.432 -24.874  1.00 19.98           C  
ATOM   1664  CG  GLU A 217      -1.926  -3.666 -24.923  1.00 20.41           C  
ATOM   1665  CD  GLU A 217      -1.133  -2.437 -24.496  1.00 25.92           C  
ATOM   1666  OE1 GLU A 217      -1.714  -1.320 -24.406  1.00 22.58           O  
ATOM   1667  OE2 GLU A 217       0.084  -2.593 -24.255  1.00 29.76           O  
ATOM   1668  N   LEU A 218      -4.780  -6.169 -23.761  1.00 18.29           N  
ATOM   1669  CA  LEU A 218      -4.693  -7.484 -23.133  1.00 21.87           C  
ATOM   1670  C   LEU A 218      -5.165  -8.573 -24.083  1.00 27.19           C  
ATOM   1671  O   LEU A 218      -4.644  -9.700 -24.060  1.00 23.58           O  
ATOM   1672  CB  LEU A 218      -5.536  -7.520 -21.858  1.00 21.65           C  
ATOM   1673  CG  LEU A 218      -4.926  -6.939 -20.576  1.00 29.46           C  
ATOM   1674  CD1 LEU A 218      -6.025  -6.777 -19.534  1.00 30.94           C  
ATOM   1675  CD2 LEU A 218      -3.803  -7.798 -20.025  1.00 30.20           C  
ATOM   1676  N   VAL A 219      -6.162  -8.260 -24.905  1.00 21.08           N  
ATOM   1677  CA  VAL A 219      -6.704  -9.260 -25.819  1.00 22.25           C  
ATOM   1678  C   VAL A 219      -5.814  -9.413 -27.040  1.00 25.15           C  
ATOM   1679  O   VAL A 219      -5.540 -10.532 -27.487  1.00 29.28           O  
ATOM   1680  CB  VAL A 219      -8.141  -8.874 -26.220  1.00 21.71           C  
ATOM   1681  CG1 VAL A 219      -8.596  -9.699 -27.420  1.00 28.87           C  
ATOM   1682  CG2 VAL A 219      -9.093  -9.002 -25.040  1.00 27.04           C  
ATOM   1683  N   LYS A 220      -5.330  -8.299 -27.597  1.00 20.61           N  
ATOM   1684  CA  LYS A 220      -4.627  -8.322 -28.882  1.00 23.25           C  
ATOM   1685  C   LYS A 220      -3.121  -8.448 -28.755  1.00 27.96           C  
ATOM   1686  O   LYS A 220      -2.464  -8.860 -29.720  1.00 31.55           O  
ATOM   1687  CB  LYS A 220      -4.909  -7.044 -29.671  1.00 25.75           C  
ATOM   1688  CG  LYS A 220      -6.154  -7.087 -30.485  1.00 28.59           C  
ATOM   1689  CD  LYS A 220      -6.071  -6.036 -31.591  1.00 27.31           C  
ATOM   1690  CE  LYS A 220      -7.302  -6.108 -32.399  1.00 27.49           C  
ATOM   1691  NZ  LYS A 220      -7.287  -5.247 -33.627  1.00 22.29           N  
ATOM   1692  N   GLY A 221      -2.557  -8.073 -27.613  1.00 23.43           N  
ATOM   1693  CA  GLY A 221      -1.127  -8.127 -27.406  1.00 26.63           C  
ATOM   1694  C   GLY A 221      -0.350  -6.957 -27.962  1.00 32.73           C  
ATOM   1695  O   GLY A 221       0.886  -7.015 -27.980  1.00 34.26           O  
ATOM   1696  N   CYS A 222      -1.026  -5.898 -28.411  1.00 25.68           N  
ATOM   1697  CA  CYS A 222      -0.352  -4.696 -28.879  1.00 26.50           C  
ATOM   1698  C   CYS A 222      -1.176  -3.476 -28.477  1.00 24.13           C  
ATOM   1699  O   CYS A 222      -2.373  -3.576 -28.177  1.00 23.14           O  
ATOM   1700  CB  CYS A 222      -0.165  -4.705 -30.395  1.00 31.70           C  
ATOM   1701  SG  CYS A 222      -1.741  -4.774 -31.269  1.00 33.52           S  
ATOM   1702  N   VAL A 223      -0.526  -2.313 -28.507  1.00 21.33           N  
ATOM   1703  CA  VAL A 223      -1.207  -1.055 -28.193  1.00 21.21           C  
ATOM   1704  C   VAL A 223      -2.281  -0.776 -29.238  1.00 19.63           C  
ATOM   1705  O   VAL A 223      -2.011  -0.810 -30.451  1.00 23.14           O  
ATOM   1706  CB  VAL A 223      -0.193   0.098 -28.118  1.00 20.87           C  
ATOM   1707  CG1 VAL A 223      -0.913   1.446 -27.957  1.00 23.38           C  
ATOM   1708  CG2 VAL A 223       0.802  -0.136 -26.977  1.00 21.35           C  
ATOM   1709  N   ILE A 224      -3.503  -0.453 -28.781  1.00 19.50           N  
ATOM   1710  CA  ILE A 224      -4.608  -0.241 -29.717  1.00 19.88           C  
ATOM   1711  C   ILE A 224      -4.430   1.062 -30.507  1.00 19.88           C  
ATOM   1712  O   ILE A 224      -4.553   1.075 -31.734  1.00 21.70           O  
ATOM   1713  CB  ILE A 224      -5.966  -0.277 -28.988  1.00 19.29           C  
ATOM   1714  CG1 ILE A 224      -6.169  -1.607 -28.236  1.00 17.34           C  
ATOM   1715  CG2 ILE A 224      -7.103  -0.014 -29.982  1.00 20.97           C  
ATOM   1716  CD1 ILE A 224      -6.099  -2.875 -29.135  1.00 19.05           C  
ATOM   1717  N   PHE A 225      -4.149   2.171 -29.832  1.00 18.53           N  
ATOM   1718  CA  PHE A 225      -4.033   3.487 -30.477  1.00 20.07           C  
ATOM   1719  C   PHE A 225      -2.635   4.055 -30.220  1.00 22.23           C  
ATOM   1720  O   PHE A 225      -2.404   4.720 -29.211  1.00 21.64           O  
ATOM   1721  CB  PHE A 225      -5.107   4.445 -29.948  1.00 18.17           C  
ATOM   1722  CG  PHE A 225      -6.508   3.950 -30.136  1.00 21.66           C  
ATOM   1723  CD1 PHE A 225      -7.029   3.771 -31.414  1.00 21.58           C  
ATOM   1724  CD2 PHE A 225      -7.310   3.659 -29.043  1.00 19.74           C  
ATOM   1725  CE1 PHE A 225      -8.314   3.313 -31.593  1.00 24.97           C  
ATOM   1726  CE2 PHE A 225      -8.606   3.192 -29.222  1.00 19.54           C  
ATOM   1727  CZ  PHE A 225      -9.110   3.028 -30.502  1.00 23.62           C  
ATOM   1728  N   GLN A 226      -1.698   3.820 -31.139  1.00 22.00           N  
ATOM   1729  CA  GLN A 226      -0.289   4.083 -30.845  1.00 24.56           C  
ATOM   1730  C   GLN A 226       0.197   5.281 -31.659  1.00 29.04           C  
ATOM   1731  O   GLN A 226       0.928   5.134 -32.634  1.00 33.36           O  
ATOM   1732  CB  GLN A 226       0.575   2.818 -31.133  1.00 27.54           C  
ATOM   1733  CG  GLN A 226       1.991   2.933 -30.570  1.00 30.35           C  
ATOM   1734  CD  GLN A 226       2.733   1.617 -30.584  1.00 38.63           C  
ATOM   1735  OE1 GLN A 226       2.215   0.617 -31.062  1.00 38.87           O  
ATOM   1736  NE2 GLN A 226       3.952   1.610 -30.058  1.00 42.52           N  
ATOM   1737  N   GLY A 227      -0.201   6.476 -31.247  1.00 25.73           N  
ATOM   1738  CA  GLY A 227       0.186   7.684 -31.959  1.00 26.04           C  
ATOM   1739  C   GLY A 227       1.431   8.363 -31.405  1.00 29.63           C  
ATOM   1740  O   GLY A 227       1.723   8.302 -30.217  1.00 26.89           O  
ATOM   1741  N   THR A 228       2.154   9.054 -32.294  1.00 28.35           N  
ATOM   1742  CA  THR A 228       3.381   9.760 -31.927  1.00 31.10           C  
ATOM   1743  C   THR A 228       3.159  11.211 -31.499  1.00 36.48           C  
ATOM   1744  O   THR A 228       4.112  11.865 -31.057  1.00 36.08           O  
ATOM   1745  CB  THR A 228       4.362   9.728 -33.101  1.00 35.61           C  
ATOM   1746  OG1 THR A 228       3.710  10.229 -34.275  1.00 30.18           O  
ATOM   1747  CG2 THR A 228       4.829   8.309 -33.364  1.00 37.13           C  
ATOM   1748  N   ASP A 229       1.941  11.721 -31.610  1.00 26.00           N  
ATOM   1749  CA  ASP A 229       1.599  13.103 -31.292  1.00 26.45           C  
ATOM   1750  C   ASP A 229       0.087  13.189 -31.415  1.00 22.47           C  
ATOM   1751  O   ASP A 229      -0.562  12.208 -31.783  1.00 22.27           O  
ATOM   1752  CB  ASP A 229       2.300  14.106 -32.212  1.00 28.12           C  
ATOM   1753  CG  ASP A 229       2.233  13.697 -33.679  1.00 34.45           C  
ATOM   1754  OD1 ASP A 229       1.146  13.807 -34.280  1.00 29.98           O  
ATOM   1755  OD2 ASP A 229       3.248  13.192 -34.214  1.00 41.69           O  
ATOM   1756  N   HIS A 230      -0.472  14.370 -31.126  1.00 22.45           N  
ATOM   1757  CA  HIS A 230      -1.926  14.516 -31.158  1.00 22.40           C  
ATOM   1758  C   HIS A 230      -2.485  14.209 -32.540  1.00 24.32           C  
ATOM   1759  O   HIS A 230      -3.529  13.555 -32.666  1.00 20.60           O  
ATOM   1760  CB  HIS A 230      -2.345  15.932 -30.754  1.00 26.53           C  
ATOM   1761  CG  HIS A 230      -2.175  16.249 -29.300  1.00 25.87           C  
ATOM   1762  ND1 HIS A 230      -2.868  17.274 -28.688  1.00 31.80           N  
ATOM   1763  CD2 HIS A 230      -1.385  15.703 -28.345  1.00 26.50           C  
ATOM   1764  CE1 HIS A 230      -2.525  17.333 -27.412  1.00 31.59           C  
ATOM   1765  NE2 HIS A 230      -1.630  16.387 -27.176  1.00 28.06           N  
ATOM   1766  N   ILE A 231      -1.817  14.703 -33.586  1.00 21.37           N  
ATOM   1767  CA  ILE A 231      -2.319  14.520 -34.941  1.00 20.12           C  
ATOM   1768  C   ILE A 231      -2.359  13.036 -35.276  1.00 21.58           C  
ATOM   1769  O   ILE A 231      -3.370  12.511 -35.753  1.00 23.73           O  
ATOM   1770  CB  ILE A 231      -1.441  15.291 -35.946  1.00 26.51           C  
ATOM   1771  CG1 ILE A 231      -1.480  16.814 -35.691  1.00 26.58           C  
ATOM   1772  CG2 ILE A 231      -1.838  14.944 -37.375  1.00 24.75           C  
ATOM   1773  CD1 ILE A 231      -2.849  17.414 -35.563  1.00 27.84           C  
ATOM   1774  N   ASP A 232      -1.241  12.342 -35.041  1.00 21.07           N  
ATOM   1775  CA  ASP A 232      -1.179  10.910 -35.314  1.00 23.20           C  
ATOM   1776  C   ASP A 232      -2.182  10.141 -34.463  1.00 21.62           C  
ATOM   1777  O   ASP A 232      -2.825   9.205 -34.950  1.00 22.46           O  
ATOM   1778  CB  ASP A 232       0.243  10.408 -35.068  1.00 27.51           C  
ATOM   1779  CG  ASP A 232       0.482   8.999 -35.603  1.00 33.01           C  
ATOM   1780  OD1 ASP A 232      -0.047   8.657 -36.686  1.00 31.26           O  
ATOM   1781  OD2 ASP A 232       1.206   8.236 -34.926  1.00 30.45           O  
ATOM   1782  N   GLN A 233      -2.328  10.520 -33.182  1.00 19.48           N  
ATOM   1783  CA  GLN A 233      -3.267   9.816 -32.306  1.00 18.85           C  
ATOM   1784  C   GLN A 233      -4.696   9.903 -32.833  1.00 21.51           C  
ATOM   1785  O   GLN A 233      -5.433   8.908 -32.822  1.00 18.46           O  
ATOM   1786  CB  GLN A 233      -3.194  10.396 -30.890  1.00 20.35           C  
ATOM   1787  CG  GLN A 233      -4.009   9.640 -29.871  1.00 25.80           C  
ATOM   1788  CD  GLN A 233      -3.384   8.314 -29.473  1.00 29.64           C  
ATOM   1789  OE1 GLN A 233      -2.188   8.089 -29.663  1.00 31.32           O  
ATOM   1790  NE2 GLN A 233      -4.194   7.431 -28.916  1.00 26.35           N  
ATOM   1791  N   TRP A 234      -5.106  11.083 -33.297  1.00 20.56           N  
ATOM   1792  CA  TRP A 234      -6.469  11.226 -33.800  1.00 20.98           C  
ATOM   1793  C   TRP A 234      -6.680  10.376 -35.049  1.00 21.51           C  
ATOM   1794  O   TRP A 234      -7.720   9.722 -35.195  1.00 19.54           O  
ATOM   1795  CB  TRP A 234      -6.786  12.700 -34.079  1.00 17.86           C  
ATOM   1796  CG  TRP A 234      -8.191  12.908 -34.608  1.00 19.02           C  
ATOM   1797  CD1 TRP A 234      -8.547  13.306 -35.870  1.00 21.20           C  
ATOM   1798  CD2 TRP A 234      -9.415  12.657 -33.908  1.00 19.41           C  
ATOM   1799  NE1 TRP A 234      -9.922  13.358 -35.983  1.00 22.51           N  
ATOM   1800  CE2 TRP A 234     -10.477  12.949 -34.797  1.00 19.91           C  
ATOM   1801  CE3 TRP A 234      -9.720  12.211 -32.614  1.00 19.35           C  
ATOM   1802  CZ2 TRP A 234     -11.814  12.802 -34.437  1.00 18.50           C  
ATOM   1803  CZ3 TRP A 234     -11.046  12.070 -32.258  1.00 20.93           C  
ATOM   1804  CH2 TRP A 234     -12.078  12.376 -33.159  1.00 21.95           C  
ATOM   1805  N   ASN A 235      -5.701  10.358 -35.953  1.00 19.36           N  
ATOM   1806  CA  ASN A 235      -5.798   9.499 -37.131  1.00 21.02           C  
ATOM   1807  C   ASN A 235      -5.953   8.037 -36.736  1.00 24.47           C  
ATOM   1808  O   ASN A 235      -6.777   7.314 -37.302  1.00 21.01           O  
ATOM   1809  CB  ASN A 235      -4.564   9.660 -38.019  1.00 24.74           C  
ATOM   1810  CG  ASN A 235      -4.543  10.969 -38.773  1.00 27.89           C  
ATOM   1811  OD1 ASN A 235      -5.571  11.622 -38.949  1.00 25.84           O  
ATOM   1812  ND2 ASN A 235      -3.349  11.374 -39.203  1.00 25.69           N  
ATOM   1813  N   LYS A 236      -5.154   7.568 -35.773  1.00 18.53           N  
ATOM   1814  CA  LYS A 236      -5.251   6.157 -35.423  1.00 19.64           C  
ATOM   1815  C   LYS A 236      -6.596   5.830 -34.778  1.00 20.58           C  
ATOM   1816  O   LYS A 236      -7.109   4.716 -34.938  1.00 21.84           O  
ATOM   1817  CB  LYS A 236      -4.065   5.770 -34.535  1.00 22.64           C  
ATOM   1818  CG  LYS A 236      -2.787   5.663 -35.392  1.00 28.46           C  
ATOM   1819  CD  LYS A 236      -1.536   5.361 -34.606  1.00 33.95           C  
ATOM   1820  CE  LYS A 236      -0.375   4.934 -35.529  1.00 35.44           C  
ATOM   1821  NZ  LYS A 236      -0.354   5.673 -36.833  1.00 41.73           N  
ATOM   1822  N   VAL A 237      -7.193   6.798 -34.090  1.00 17.17           N  
ATOM   1823  CA  VAL A 237      -8.523   6.596 -33.519  1.00 19.12           C  
ATOM   1824  C   VAL A 237      -9.578   6.491 -34.620  1.00 22.05           C  
ATOM   1825  O   VAL A 237     -10.375   5.546 -34.631  1.00 20.83           O  
ATOM   1826  CB  VAL A 237      -8.845   7.712 -32.519  1.00 20.79           C  
ATOM   1827  CG1 VAL A 237     -10.329   7.672 -32.127  1.00 21.75           C  
ATOM   1828  CG2 VAL A 237      -7.952   7.521 -31.275  1.00 18.20           C  
ATOM   1829  N   ILE A 238      -9.591   7.437 -35.566  1.00 19.33           N  
ATOM   1830  CA  ILE A 238     -10.685   7.444 -36.551  1.00 19.61           C  
ATOM   1831  C   ILE A 238     -10.532   6.323 -37.585  1.00 22.20           C  
ATOM   1832  O   ILE A 238     -11.535   5.826 -38.111  1.00 25.36           O  
ATOM   1833  CB  ILE A 238     -10.829   8.817 -37.237  1.00 19.96           C  
ATOM   1834  CG1 ILE A 238      -9.554   9.194 -37.994  1.00 22.18           C  
ATOM   1835  CG2 ILE A 238     -11.302   9.899 -36.246  1.00 22.01           C  
ATOM   1836  CD1 ILE A 238      -9.672  10.539 -38.771  1.00 23.05           C  
ATOM   1837  N   GLU A 239      -9.297   5.918 -37.907  1.00 22.76           N  
ATOM   1838  CA  GLU A 239      -9.064   4.779 -38.804  1.00 22.48           C  
ATOM   1839  C   GLU A 239      -9.690   3.490 -38.292  1.00 29.79           C  
ATOM   1840  O   GLU A 239     -10.111   2.643 -39.094  1.00 24.99           O  
ATOM   1841  CB  GLU A 239      -7.555   4.600 -39.006  1.00 25.14           C  
ATOM   1842  CG  GLU A 239      -6.941   5.795 -39.716  1.00 28.21           C  
ATOM   1843  CD  GLU A 239      -5.421   5.817 -39.687  1.00 36.50           C  
ATOM   1844  OE1 GLU A 239      -4.800   4.840 -39.215  1.00 37.18           O  
ATOM   1845  OE2 GLU A 239      -4.855   6.829 -40.154  1.00 34.69           O  
ATOM   1846  N   GLN A 240      -9.762   3.319 -36.971  1.00 21.33           N  
ATOM   1847  CA  GLN A 240     -10.324   2.107 -36.391  1.00 21.06           C  
ATOM   1848  C   GLN A 240     -11.788   2.269 -35.997  1.00 21.90           C  
ATOM   1849  O   GLN A 240     -12.609   1.382 -36.271  1.00 22.77           O  
ATOM   1850  CB  GLN A 240      -9.502   1.688 -35.158  1.00 22.61           C  
ATOM   1851  CG  GLN A 240      -8.188   0.991 -35.512  1.00 25.17           C  
ATOM   1852  CD  GLN A 240      -7.482   0.407 -34.299  1.00 25.16           C  
ATOM   1853  OE1 GLN A 240      -8.066  -0.363 -33.534  1.00 28.31           O  
ATOM   1854  NE2 GLN A 240      -6.233   0.810 -34.092  1.00 30.46           N  
ATOM   1855  N   LEU A 241     -12.132   3.375 -35.338  1.00 21.13           N  
ATOM   1856  CA  LEU A 241     -13.487   3.558 -34.829  1.00 20.78           C  
ATOM   1857  C   LEU A 241     -14.394   4.288 -35.800  1.00 20.18           C  
ATOM   1858  O   LEU A 241     -15.616   4.243 -35.623  1.00 20.75           O  
ATOM   1859  CB  LEU A 241     -13.470   4.340 -33.515  1.00 18.84           C  
ATOM   1860  CG  LEU A 241     -12.707   3.644 -32.379  1.00 19.69           C  
ATOM   1861  CD1 LEU A 241     -12.854   4.473 -31.098  1.00 20.95           C  
ATOM   1862  CD2 LEU A 241     -13.151   2.202 -32.144  1.00 20.21           C  
ATOM   1863  N   GLY A 242     -13.831   4.978 -36.775  1.00 21.78           N  
ATOM   1864  CA  GLY A 242     -14.609   5.747 -37.731  1.00 20.78           C  
ATOM   1865  C   GLY A 242     -14.717   7.208 -37.346  1.00 25.87           C  
ATOM   1866  O   GLY A 242     -14.636   7.584 -36.169  1.00 23.78           O  
ATOM   1867  N   THR A 243     -14.885   8.053 -38.359  1.00 21.83           N  
ATOM   1868  CA  THR A 243     -15.201   9.455 -38.146  1.00 22.39           C  
ATOM   1869  C   THR A 243     -16.413   9.583 -37.236  1.00 25.11           C  
ATOM   1870  O   THR A 243     -17.415   8.888 -37.449  1.00 26.89           O  
ATOM   1871  CB  THR A 243     -15.488  10.125 -39.491  1.00 23.51           C  
ATOM   1872  OG1 THR A 243     -14.420   9.804 -40.380  1.00 24.94           O  
ATOM   1873  CG2 THR A 243     -15.666  11.643 -39.339  1.00 25.32           C  
ATOM   1874  N   PRO A 244     -16.361  10.438 -36.210  1.00 24.20           N  
ATOM   1875  CA  PRO A 244     -17.541  10.626 -35.353  1.00 27.26           C  
ATOM   1876  C   PRO A 244     -18.662  11.361 -36.074  1.00 31.62           C  
ATOM   1877  O   PRO A 244     -18.512  11.749 -37.236  1.00 28.14           O  
ATOM   1878  CB  PRO A 244     -16.997  11.423 -34.156  1.00 24.90           C  
ATOM   1879  CG  PRO A 244     -15.722  12.080 -34.657  1.00 25.53           C  
ATOM   1880  CD  PRO A 244     -15.199  11.254 -35.792  1.00 24.07           C  
ATOM   1881  N   SER A 245     -19.796  11.540 -35.400  1.00 32.24           N  
ATOM   1882  CA  SER A 245     -20.975  12.063 -36.078  1.00 37.31           C  
ATOM   1883  C   SER A 245     -20.792  13.528 -36.455  1.00 36.41           C  
ATOM   1884  O   SER A 245     -20.007  14.260 -35.852  1.00 33.54           O  
ATOM   1885  CB  SER A 245     -22.208  11.927 -35.190  1.00 34.80           C  
ATOM   1886  OG  SER A 245     -22.137  12.828 -34.097  1.00 39.56           O  
ATOM   1887  N   ALA A 246     -21.560  13.960 -37.460  1.00 40.35           N  
ATOM   1888  CA  ALA A 246     -21.534  15.364 -37.856  1.00 40.59           C  
ATOM   1889  C   ALA A 246     -21.910  16.271 -36.691  1.00 39.30           C  
ATOM   1890  O   ALA A 246     -21.331  17.354 -36.529  1.00 42.16           O  
ATOM   1891  CB  ALA A 246     -22.466  15.593 -39.048  1.00 42.76           C  
ATOM   1892  N   GLU A 247     -22.861  15.842 -35.852  1.00 36.63           N  
ATOM   1893  CA  GLU A 247     -23.260  16.668 -34.718  1.00 36.92           C  
ATOM   1894  C   GLU A 247     -22.138  16.773 -33.693  1.00 37.81           C  
ATOM   1895  O   GLU A 247     -21.948  17.830 -33.074  1.00 35.95           O  
ATOM   1896  CB  GLU A 247     -24.525  16.122 -34.044  1.00 41.92           C  
ATOM   1897  CG  GLU A 247     -25.819  16.126 -34.872  1.00 49.88           C  
ATOM   1898  CD  GLU A 247     -25.769  15.273 -36.134  1.00 55.36           C  
ATOM   1899  OE1 GLU A 247     -24.937  14.330 -36.209  1.00 48.84           O  
ATOM   1900  OE2 GLU A 247     -26.581  15.543 -37.050  1.00 57.16           O  
ATOM   1901  N   PHE A 248     -21.397  15.683 -33.488  1.00 33.59           N  
ATOM   1902  CA  PHE A 248     -20.290  15.711 -32.538  1.00 32.82           C  
ATOM   1903  C   PHE A 248     -19.204  16.661 -33.025  1.00 30.03           C  
ATOM   1904  O   PHE A 248     -18.698  17.494 -32.261  1.00 31.92           O  
ATOM   1905  CB  PHE A 248     -19.737  14.292 -32.351  1.00 31.47           C  
ATOM   1906  CG  PHE A 248     -18.519  14.214 -31.473  1.00 30.98           C  
ATOM   1907  CD1 PHE A 248     -18.656  14.051 -30.099  1.00 29.57           C  
ATOM   1908  CD2 PHE A 248     -17.244  14.283 -32.016  1.00 25.70           C  
ATOM   1909  CE1 PHE A 248     -17.549  13.971 -29.277  1.00 26.45           C  
ATOM   1910  CE2 PHE A 248     -16.115  14.203 -31.195  1.00 24.24           C  
ATOM   1911  CZ  PHE A 248     -16.272  14.057 -29.823  1.00 25.83           C  
ATOM   1912  N   MET A 249     -18.838  16.540 -34.301  1.00 29.34           N  
ATOM   1913  CA  MET A 249     -17.797  17.384 -34.882  1.00 31.05           C  
ATOM   1914  C   MET A 249     -18.212  18.846 -34.869  1.00 36.63           C  
ATOM   1915  O   MET A 249     -17.405  19.732 -34.558  1.00 33.32           O  
ATOM   1916  CB  MET A 249     -17.509  16.909 -36.304  1.00 33.37           C  
ATOM   1917  CG  MET A 249     -17.011  15.469 -36.369  1.00 31.91           C  
ATOM   1918  SD  MET A 249     -16.052  15.098 -37.839  1.00 33.59           S  
ATOM   1919  CE  MET A 249     -17.341  15.072 -39.092  1.00 39.11           C  
ATOM   1920  N   ALA A 250     -19.485  19.112 -35.177  1.00 37.75           N  
ATOM   1921  CA  ALA A 250     -19.980  20.481 -35.238  1.00 36.45           C  
ATOM   1922  C   ALA A 250     -19.981  21.168 -33.879  1.00 35.46           C  
ATOM   1923  O   ALA A 250     -19.942  22.402 -33.827  1.00 42.29           O  
ATOM   1924  CB  ALA A 250     -21.389  20.491 -35.836  1.00 38.21           C  
ATOM   1925  N   ALA A 251     -20.010  20.410 -32.781  1.00 31.48           N  
ATOM   1926  CA  ALA A 251     -19.967  20.994 -31.447  1.00 34.14           C  
ATOM   1927  C   ALA A 251     -18.557  21.379 -30.998  1.00 34.79           C  
ATOM   1928  O   ALA A 251     -18.407  21.994 -29.937  1.00 33.82           O  
ATOM   1929  CB  ALA A 251     -20.575  20.029 -30.428  1.00 38.24           C  
ATOM   1930  N   LEU A 252     -17.536  21.043 -31.773  1.00 32.61           N  
ATOM   1931  CA  LEU A 252     -16.167  21.382 -31.418  1.00 30.63           C  
ATOM   1932  C   LEU A 252     -15.898  22.866 -31.648  1.00 35.17           C  
ATOM   1933  O   LEU A 252     -16.587  23.538 -32.419  1.00 35.94           O  
ATOM   1934  CB  LEU A 252     -15.195  20.540 -32.243  1.00 29.00           C  
ATOM   1935  CG  LEU A 252     -15.299  19.041 -31.962  1.00 28.07           C  
ATOM   1936  CD1 LEU A 252     -14.506  18.274 -32.977  1.00 24.16           C  
ATOM   1937  CD2 LEU A 252     -14.769  18.767 -30.561  1.00 28.96           C  
ATOM   1938  N   GLN A 253     -14.868  23.370 -30.969  1.00 32.89           N  
ATOM   1939  CA  GLN A 253     -14.406  24.728 -31.219  1.00 38.30           C  
ATOM   1940  C   GLN A 253     -13.914  24.880 -32.661  1.00 37.19           C  
ATOM   1941  O   GLN A 253     -13.414  23.920 -33.260  1.00 32.73           O  
ATOM   1942  CB  GLN A 253     -13.296  25.091 -30.242  1.00 35.89           C  
ATOM   1943  CG  GLN A 253     -13.814  25.521 -28.890  1.00 42.60           C  
ATOM   1944  CD  GLN A 253     -14.767  26.705 -29.005  1.00 53.88           C  
ATOM   1945  OE1 GLN A 253     -15.991  26.538 -29.043  1.00 48.65           O  
ATOM   1946  NE2 GLN A 253     -14.203  27.910 -29.109  1.00 54.96           N  
ATOM   1947  N   PRO A 254     -14.008  26.096 -33.226  1.00 38.91           N  
ATOM   1948  CA  PRO A 254     -13.800  26.269 -34.680  1.00 39.82           C  
ATOM   1949  C   PRO A 254     -12.513  25.705 -35.268  1.00 30.10           C  
ATOM   1950  O   PRO A 254     -12.574  25.021 -36.297  1.00 30.25           O  
ATOM   1951  CB  PRO A 254     -13.869  27.795 -34.839  1.00 38.29           C  
ATOM   1952  CG  PRO A 254     -14.805  28.214 -33.768  1.00 38.71           C  
ATOM   1953  CD  PRO A 254     -14.495  27.336 -32.594  1.00 36.61           C  
ATOM   1954  N   THR A 255     -11.343  25.999 -34.689  1.00 28.72           N  
ATOM   1955  CA  THR A 255     -10.110  25.481 -35.282  1.00 28.52           C  
ATOM   1956  C   THR A 255     -10.082  23.955 -35.257  1.00 25.66           C  
ATOM   1957  O   THR A 255      -9.705  23.310 -36.249  1.00 26.08           O  
ATOM   1958  CB  THR A 255      -8.896  26.057 -34.554  1.00 29.76           C  
ATOM   1959  OG1 THR A 255      -8.787  27.460 -34.847  1.00 34.64           O  
ATOM   1960  CG2 THR A 255      -7.618  25.359 -34.989  1.00 30.20           C  
ATOM   1961  N   VAL A 256     -10.477  23.364 -34.129  1.00 25.82           N  
ATOM   1962  CA  VAL A 256     -10.512  21.905 -34.019  1.00 24.09           C  
ATOM   1963  C   VAL A 256     -11.575  21.329 -34.944  1.00 25.77           C  
ATOM   1964  O   VAL A 256     -11.328  20.353 -35.663  1.00 24.69           O  
ATOM   1965  CB  VAL A 256     -10.753  21.489 -32.556  1.00 27.10           C  
ATOM   1966  CG1 VAL A 256     -10.934  19.982 -32.447  1.00 23.65           C  
ATOM   1967  CG2 VAL A 256      -9.591  21.940 -31.680  1.00 29.65           C  
ATOM   1968  N   ARG A 257     -12.780  21.911 -34.919  1.00 30.26           N  
ATOM   1969  CA  ARG A 257     -13.851  21.479 -35.817  1.00 30.50           C  
ATOM   1970  C   ARG A 257     -13.387  21.439 -37.269  1.00 26.45           C  
ATOM   1971  O   ARG A 257     -13.549  20.427 -37.962  1.00 26.28           O  
ATOM   1972  CB  ARG A 257     -15.064  22.405 -35.696  1.00 29.12           C  
ATOM   1973  CG  ARG A 257     -16.164  21.993 -36.674  1.00 34.33           C  
ATOM   1974  CD  ARG A 257     -17.359  22.943 -36.757  1.00 36.48           C  
ATOM   1975  NE  ARG A 257     -17.509  23.806 -35.594  1.00 45.18           N  
ATOM   1976  CZ  ARG A 257     -17.345  25.123 -35.609  1.00 46.87           C  
ATOM   1977  NH1 ARG A 257     -17.037  25.771 -36.725  1.00 49.12           N  
ATOM   1978  NH2 ARG A 257     -17.500  25.810 -34.478  1.00 48.03           N  
ATOM   1979  N   ASN A 258     -12.832  22.552 -37.758  1.00 29.23           N  
ATOM   1980  CA  ASN A 258     -12.421  22.604 -39.155  1.00 31.66           C  
ATOM   1981  C   ASN A 258     -11.421  21.513 -39.468  1.00 28.33           C  
ATOM   1982  O   ASN A 258     -11.499  20.874 -40.521  1.00 29.07           O  
ATOM   1983  CB  ASN A 258     -11.824  23.970 -39.491  1.00 32.97           C  
ATOM   1984  CG  ASN A 258     -12.873  25.028 -39.664  1.00 39.37           C  
ATOM   1985  OD1 ASN A 258     -14.064  24.726 -39.760  1.00 42.66           O  
ATOM   1986  ND2 ASN A 258     -12.444  26.281 -39.706  1.00 43.09           N  
ATOM   1987  N   TYR A 259     -10.476  21.278 -38.554  1.00 27.08           N  
ATOM   1988  CA  TYR A 259      -9.460  20.263 -38.790  1.00 25.58           C  
ATOM   1989  C   TYR A 259     -10.076  18.868 -38.867  1.00 21.65           C  
ATOM   1990  O   TYR A 259      -9.790  18.096 -39.792  1.00 24.26           O  
ATOM   1991  CB  TYR A 259      -8.391  20.322 -37.686  1.00 22.80           C  
ATOM   1992  CG  TYR A 259      -7.381  19.234 -37.869  1.00 24.69           C  
ATOM   1993  CD1 TYR A 259      -6.395  19.335 -38.852  1.00 25.77           C  
ATOM   1994  CD2 TYR A 259      -7.462  18.054 -37.136  1.00 25.82           C  
ATOM   1995  CE1 TYR A 259      -5.500  18.326 -39.056  1.00 25.92           C  
ATOM   1996  CE2 TYR A 259      -6.576  17.033 -37.341  1.00 22.59           C  
ATOM   1997  CZ  TYR A 259      -5.587  17.177 -38.298  1.00 26.86           C  
ATOM   1998  OH  TYR A 259      -4.685  16.167 -38.521  1.00 26.58           O  
ATOM   1999  N   VAL A 260     -10.922  18.523 -37.891  1.00 24.46           N  
ATOM   2000  CA AVAL A 260     -11.440  17.162 -37.875  0.56 23.57           C  
ATOM   2001  CA BVAL A 260     -11.498  17.186 -37.818  0.44 23.59           C  
ATOM   2002  C   VAL A 260     -12.473  16.951 -38.972  1.00 25.68           C  
ATOM   2003  O   VAL A 260     -12.562  15.843 -39.520  1.00 24.53           O  
ATOM   2004  CB AVAL A 260     -12.001  16.779 -36.495  0.56 23.91           C  
ATOM   2005  CB BVAL A 260     -12.157  17.005 -36.437  0.44 23.78           C  
ATOM   2006  CG1AVAL A 260     -10.882  16.743 -35.455  0.56 21.19           C  
ATOM   2007  CG1BVAL A 260     -13.097  15.835 -36.427  0.44 22.72           C  
ATOM   2008  CG2AVAL A 260     -13.089  17.729 -36.091  0.56 22.12           C  
ATOM   2009  CG2BVAL A 260     -11.083  16.849 -35.352  0.44 21.47           C  
ATOM   2010  N   GLU A 261     -13.227  17.994 -39.356  1.00 26.27           N  
ATOM   2011  CA  GLU A 261     -14.130  17.845 -40.501  1.00 28.75           C  
ATOM   2012  C   GLU A 261     -13.365  17.727 -41.818  1.00 32.29           C  
ATOM   2013  O   GLU A 261     -13.873  17.124 -42.771  1.00 32.37           O  
ATOM   2014  CB  GLU A 261     -15.134  19.007 -40.576  1.00 30.63           C  
ATOM   2015  CG  GLU A 261     -16.157  19.037 -39.450  1.00 29.89           C  
ATOM   2016  CD  GLU A 261     -17.037  20.288 -39.449  1.00 40.58           C  
ATOM   2017  OE1 GLU A 261     -16.717  21.249 -40.180  1.00 41.67           O  
ATOM   2018  OE2 GLU A 261     -18.060  20.306 -38.716  1.00 35.62           O  
ATOM   2019  N   ASN A 262     -12.150  18.282 -41.895  1.00 29.63           N  
ATOM   2020  CA  ASN A 262     -11.327  18.209 -43.103  1.00 31.88           C  
ATOM   2021  C   ASN A 262     -10.575  16.893 -43.251  1.00 34.71           C  
ATOM   2022  O   ASN A 262     -10.015  16.637 -44.325  1.00 30.79           O  
ATOM   2023  CB  ASN A 262     -10.290  19.343 -43.132  1.00 36.59           C  
ATOM   2024  CG  ASN A 262     -10.878  20.664 -43.569  1.00 42.36           C  
ATOM   2025  OD1 ASN A 262     -10.274  21.722 -43.365  1.00 43.44           O  
ATOM   2026  ND2 ASN A 262     -12.071  20.620 -44.145  1.00 44.23           N  
ATOM   2027  N   ARG A 263     -10.507  16.068 -42.207  1.00 28.84           N  
ATOM   2028  CA AARG A 263      -9.811  14.805 -42.341  0.52 29.17           C  
ATOM   2029  CA BARG A 263      -9.827  14.786 -42.315  0.48 29.19           C  
ATOM   2030  C   ARG A 263     -10.552  13.903 -43.328  1.00 25.52           C  
ATOM   2031  O   ARG A 263     -11.765  14.039 -43.524  1.00 31.63           O  
ATOM   2032  CB AARG A 263      -9.691  14.119 -40.980  0.52 27.16           C  
ATOM   2033  CB BARG A 263      -9.789  14.056 -40.965  0.48 27.13           C  
ATOM   2034  CG AARG A 263      -8.790  14.855 -39.981  0.52 26.62           C  
ATOM   2035  CG BARG A 263      -8.596  14.339 -40.013  0.48 26.31           C  
ATOM   2036  CD AARG A 263      -7.471  15.304 -40.618  0.52 28.82           C  
ATOM   2037  CD BARG A 263      -7.362  14.903 -40.695  0.48 28.44           C  
ATOM   2038  NE AARG A 263      -6.588  14.178 -40.886  0.52 29.62           N  
ATOM   2039  NE BARG A 263      -7.570  16.321 -40.960  0.48 28.43           N  
ATOM   2040  CZ AARG A 263      -5.772  14.092 -41.925  0.52 29.18           C  
ATOM   2041  CZ BARG A 263      -6.917  17.025 -41.868  0.48 29.21           C  
ATOM   2042  NH1AARG A 263      -5.682  15.065 -42.817  0.52 29.48           N  
ATOM   2043  NH1BARG A 263      -5.918  16.500 -42.561  0.48 29.49           N  
ATOM   2044  NH2AARG A 263      -5.023  13.005 -42.071  0.52 30.58           N  
ATOM   2045  NH2BARG A 263      -7.276  18.283 -42.086  0.48 27.25           N  
ATOM   2046  N   PRO A 264      -9.846  12.976 -43.963  1.00 29.09           N  
ATOM   2047  CA  PRO A 264     -10.540  11.950 -44.741  1.00 28.52           C  
ATOM   2048  C   PRO A 264     -11.530  11.239 -43.833  1.00 34.83           C  
ATOM   2049  O   PRO A 264     -11.319  11.115 -42.625  1.00 31.92           O  
ATOM   2050  CB  PRO A 264      -9.419  11.005 -45.180  1.00 29.44           C  
ATOM   2051  CG  PRO A 264      -8.193  11.792 -45.099  1.00 36.09           C  
ATOM   2052  CD  PRO A 264      -8.385  12.826 -44.027  1.00 29.22           C  
ATOM   2053  N   LYS A 265     -12.621  10.779 -44.415  1.00 29.86           N  
ATOM   2054  CA  LYS A 265     -13.647  10.116 -43.631  1.00 32.14           C  
ATOM   2055  C   LYS A 265     -13.425   8.609 -43.608  1.00 31.37           C  
ATOM   2056  O   LYS A 265     -12.938   8.017 -44.580  1.00 32.68           O  
ATOM   2057  CB  LYS A 265     -15.029  10.482 -44.172  1.00 33.76           C  
ATOM   2058  CG  LYS A 265     -15.162  12.003 -44.307  1.00 41.01           C  
ATOM   2059  CD  LYS A 265     -16.577  12.475 -44.597  1.00 43.91           C  
ATOM   2060  CE  LYS A 265     -16.729  13.976 -44.308  1.00 49.29           C  
ATOM   2061  NZ  LYS A 265     -16.376  14.362 -42.895  1.00 42.07           N  
ATOM   2062  N   TYR A 266     -13.756   7.996 -42.465  1.00 28.30           N  
ATOM   2063  CA  TYR A 266     -13.585   6.563 -42.269  1.00 27.66           C  
ATOM   2064  C   TYR A 266     -14.869   5.962 -41.714  1.00 23.87           C  
ATOM   2065  O   TYR A 266     -15.527   6.565 -40.855  1.00 26.55           O  
ATOM   2066  CB  TYR A 266     -12.434   6.253 -41.299  1.00 26.70           C  
ATOM   2067  CG  TYR A 266     -11.082   6.661 -41.809  1.00 28.51           C  
ATOM   2068  CD1 TYR A 266     -10.356   5.836 -42.656  1.00 35.04           C  
ATOM   2069  CD2 TYR A 266     -10.541   7.893 -41.460  1.00 28.21           C  
ATOM   2070  CE1 TYR A 266      -9.110   6.217 -43.140  1.00 38.45           C  
ATOM   2071  CE2 TYR A 266      -9.296   8.289 -41.942  1.00 33.32           C  
ATOM   2072  CZ  TYR A 266      -8.590   7.446 -42.786  1.00 38.64           C  
ATOM   2073  OH  TYR A 266      -7.352   7.836 -43.259  1.00 38.60           O  
ATOM   2074  N   PRO A 267     -15.233   4.766 -42.177  1.00 23.81           N  
ATOM   2075  CA  PRO A 267     -16.451   4.122 -41.676  1.00 24.68           C  
ATOM   2076  C   PRO A 267     -16.263   3.540 -40.294  1.00 25.11           C  
ATOM   2077  O   PRO A 267     -17.234   3.442 -39.531  1.00 28.88           O  
ATOM   2078  CB  PRO A 267     -16.710   3.009 -42.703  1.00 25.90           C  
ATOM   2079  CG  PRO A 267     -15.377   2.689 -43.254  1.00 30.06           C  
ATOM   2080  CD  PRO A 267     -14.504   3.926 -43.134  1.00 27.60           C  
ATOM   2081  N   GLY A 268     -15.036   3.170 -39.946  1.00 24.74           N  
ATOM   2082  CA  GLY A 268     -14.829   2.411 -38.726  1.00 26.94           C  
ATOM   2083  C   GLY A 268     -14.811   0.938 -39.064  1.00 31.39           C  
ATOM   2084  O   GLY A 268     -15.530   0.489 -39.971  1.00 31.54           O  
ATOM   2085  N   ILE A 269     -13.960   0.183 -38.382  1.00 25.88           N  
ATOM   2086  CA  ILE A 269     -13.897  -1.258 -38.550  1.00 22.85           C  
ATOM   2087  C   ILE A 269     -14.876  -1.893 -37.576  1.00 29.55           C  
ATOM   2088  O   ILE A 269     -14.844  -1.597 -36.376  1.00 24.12           O  
ATOM   2089  CB  ILE A 269     -12.468  -1.768 -38.328  1.00 24.72           C  
ATOM   2090  CG1 ILE A 269     -11.514  -1.059 -39.297  1.00 30.50           C  
ATOM   2091  CG2 ILE A 269     -12.413  -3.279 -38.441  1.00 24.98           C  
ATOM   2092  CD1 ILE A 269     -10.059  -1.187 -38.924  1.00 29.89           C  
ATOM   2093  N   LYS A 270     -15.770  -2.742 -38.091  1.00 23.96           N  
ATOM   2094  CA  LYS A 270     -16.728  -3.407 -37.221  1.00 26.20           C  
ATOM   2095  C   LYS A 270     -15.992  -4.179 -36.130  1.00 22.62           C  
ATOM   2096  O   LYS A 270     -14.926  -4.754 -36.364  1.00 24.08           O  
ATOM   2097  CB  LYS A 270     -17.619  -4.348 -38.032  1.00 31.59           C  
ATOM   2098  CG  LYS A 270     -18.481  -3.632 -39.052  1.00 33.78           C  
ATOM   2099  CD  LYS A 270     -19.628  -2.920 -38.377  1.00 36.44           C  
ATOM   2100  CE  LYS A 270     -20.555  -2.257 -39.394  1.00 46.38           C  
ATOM   2101  NZ  LYS A 270     -21.124  -1.001 -38.817  1.00 48.44           N  
ATOM   2102  N   PHE A 271     -16.545  -4.165 -34.916  1.00 23.71           N  
ATOM   2103  CA  PHE A 271     -15.810  -4.796 -33.828  1.00 22.90           C  
ATOM   2104  C   PHE A 271     -15.703  -6.296 -34.031  1.00 26.71           C  
ATOM   2105  O   PHE A 271     -14.778  -6.916 -33.494  1.00 24.41           O  
ATOM   2106  CB  PHE A 271     -16.451  -4.458 -32.478  1.00 22.47           C  
ATOM   2107  CG  PHE A 271     -15.936  -3.164 -31.867  1.00 28.10           C  
ATOM   2108  CD1 PHE A 271     -16.401  -1.939 -32.326  1.00 31.70           C  
ATOM   2109  CD2 PHE A 271     -14.988  -3.176 -30.845  1.00 24.68           C  
ATOM   2110  CE1 PHE A 271     -15.929  -0.748 -31.781  1.00 34.12           C  
ATOM   2111  CE2 PHE A 271     -14.519  -1.991 -30.287  1.00 22.62           C  
ATOM   2112  CZ  PHE A 271     -14.984  -0.776 -30.759  1.00 27.69           C  
ATOM   2113  N   GLU A 272     -16.602  -6.892 -34.827  1.00 21.63           N  
ATOM   2114  CA  GLU A 272     -16.434  -8.295 -35.177  1.00 28.02           C  
ATOM   2115  C   GLU A 272     -15.201  -8.527 -36.044  1.00 28.10           C  
ATOM   2116  O   GLU A 272     -14.659  -9.636 -36.041  1.00 27.82           O  
ATOM   2117  CB  GLU A 272     -17.705  -8.838 -35.854  1.00 31.37           C  
ATOM   2118  CG  GLU A 272     -19.008  -8.747 -35.003  1.00 35.66           C  
ATOM   2119  CD  GLU A 272     -19.549  -7.328 -34.721  1.00 38.78           C  
ATOM   2120  OE1 GLU A 272     -19.204  -6.353 -35.437  1.00 38.23           O  
ATOM   2121  OE2 GLU A 272     -20.383  -7.203 -33.792  1.00 43.56           O  
ATOM   2122  N   GLU A 273     -14.725  -7.507 -36.756  1.00 26.45           N  
ATOM   2123  CA  GLU A 273     -13.492  -7.624 -37.519  1.00 26.96           C  
ATOM   2124  C   GLU A 273     -12.296  -7.133 -36.731  1.00 23.31           C  
ATOM   2125  O   GLU A 273     -11.183  -7.649 -36.900  1.00 27.67           O  
ATOM   2126  CB  GLU A 273     -13.577  -6.807 -38.815  1.00 30.44           C  
ATOM   2127  CG  GLU A 273     -14.629  -7.281 -39.794  1.00 35.39           C  
ATOM   2128  CD  GLU A 273     -14.475  -8.734 -40.136  1.00 43.17           C  
ATOM   2129  OE1 GLU A 273     -13.340  -9.148 -40.480  1.00 42.43           O  
ATOM   2130  OE2 GLU A 273     -15.490  -9.461 -40.038  1.00 48.74           O  
ATOM   2131  N   LEU A 274     -12.514  -6.127 -35.886  1.00 25.15           N  
ATOM   2132  CA  LEU A 274     -11.428  -5.546 -35.119  1.00 22.73           C  
ATOM   2133  C   LEU A 274     -10.986  -6.496 -34.017  1.00 19.86           C  
ATOM   2134  O   LEU A 274      -9.795  -6.606 -33.725  1.00 22.92           O  
ATOM   2135  CB  LEU A 274     -11.885  -4.220 -34.524  1.00 28.11           C  
ATOM   2136  CG  LEU A 274     -10.804  -3.231 -34.141  1.00 30.67           C  
ATOM   2137  CD1 LEU A 274      -9.888  -2.996 -35.324  1.00 27.27           C  
ATOM   2138  CD2 LEU A 274     -11.491  -1.935 -33.731  1.00 30.52           C  
ATOM   2139  N   PHE A 275     -11.933  -7.191 -33.393  1.00 19.50           N  
ATOM   2140  CA  PHE A 275     -11.656  -8.153 -32.326  1.00 19.44           C  
ATOM   2141  C   PHE A 275     -12.353  -9.454 -32.698  1.00 20.08           C  
ATOM   2142  O   PHE A 275     -13.405  -9.784 -32.142  1.00 20.24           O  
ATOM   2143  CB  PHE A 275     -12.159  -7.634 -30.975  1.00 18.83           C  
ATOM   2144  CG  PHE A 275     -11.432  -6.426 -30.485  1.00 20.42           C  
ATOM   2145  CD1 PHE A 275     -10.243  -6.566 -29.784  1.00 19.82           C  
ATOM   2146  CD2 PHE A 275     -11.921  -5.143 -30.737  1.00 22.32           C  
ATOM   2147  CE1 PHE A 275      -9.541  -5.447 -29.333  1.00 23.80           C  
ATOM   2148  CE2 PHE A 275     -11.227  -4.022 -30.288  1.00 26.04           C  
ATOM   2149  CZ  PHE A 275     -10.029  -4.181 -29.588  1.00 26.04           C  
ATOM   2150  N   PRO A 276     -11.805 -10.203 -33.654  1.00 23.34           N  
ATOM   2151  CA  PRO A 276     -12.520 -11.371 -34.193  1.00 22.17           C  
ATOM   2152  C   PRO A 276     -12.518 -12.572 -33.250  1.00 21.57           C  
ATOM   2153  O   PRO A 276     -11.709 -12.677 -32.325  1.00 20.43           O  
ATOM   2154  CB  PRO A 276     -11.759 -11.676 -35.491  1.00 22.86           C  
ATOM   2155  CG  PRO A 276     -10.365 -11.133 -35.263  1.00 22.88           C  
ATOM   2156  CD  PRO A 276     -10.473 -10.002 -34.260  1.00 21.18           C  
ATOM   2157  N   ASP A 277     -13.465 -13.496 -33.498  1.00 21.14           N  
ATOM   2158  CA  ASP A 277     -13.637 -14.642 -32.603  1.00 23.59           C  
ATOM   2159  C   ASP A 277     -12.328 -15.379 -32.368  1.00 24.25           C  
ATOM   2160  O   ASP A 277     -12.056 -15.828 -31.251  1.00 23.83           O  
ATOM   2161  CB  ASP A 277     -14.664 -15.650 -33.146  1.00 25.33           C  
ATOM   2162  CG  ASP A 277     -16.098 -15.114 -33.206  1.00 36.11           C  
ATOM   2163  OD1 ASP A 277     -16.438 -14.127 -32.524  1.00 31.28           O  
ATOM   2164  OD2 ASP A 277     -16.914 -15.756 -33.903  1.00 34.12           O  
ATOM   2165  N   TRP A 278     -11.494 -15.492 -33.395  1.00 22.67           N  
ATOM   2166  CA  TRP A 278     -10.363 -16.407 -33.334  1.00 24.99           C  
ATOM   2167  C   TRP A 278      -9.164 -15.865 -32.556  1.00 26.83           C  
ATOM   2168  O   TRP A 278      -8.166 -16.584 -32.407  1.00 25.18           O  
ATOM   2169  CB  TRP A 278      -9.964 -16.812 -34.766  1.00 25.03           C  
ATOM   2170  CG  TRP A 278      -9.815 -15.675 -35.739  1.00 25.34           C  
ATOM   2171  CD1 TRP A 278     -10.773 -15.203 -36.586  1.00 24.03           C  
ATOM   2172  CD2 TRP A 278      -8.639 -14.896 -36.001  1.00 24.17           C  
ATOM   2173  NE1 TRP A 278     -10.284 -14.184 -37.339  1.00 23.10           N  
ATOM   2174  CE2 TRP A 278      -8.976 -13.967 -37.006  1.00 27.26           C  
ATOM   2175  CE3 TRP A 278      -7.338 -14.895 -35.491  1.00 25.30           C  
ATOM   2176  CZ2 TRP A 278      -8.064 -13.041 -37.506  1.00 28.57           C  
ATOM   2177  CZ3 TRP A 278      -6.435 -13.984 -35.996  1.00 23.08           C  
ATOM   2178  CH2 TRP A 278      -6.801 -13.063 -36.986  1.00 25.42           C  
ATOM   2179  N   ILE A 279      -9.223 -14.634 -32.033  1.00 23.68           N  
ATOM   2180  CA  ILE A 279      -8.185 -14.177 -31.102  1.00 19.97           C  
ATOM   2181  C   ILE A 279      -8.612 -14.394 -29.648  1.00 22.02           C  
ATOM   2182  O   ILE A 279      -7.809 -14.156 -28.732  1.00 23.76           O  
ATOM   2183  CB  ILE A 279      -7.806 -12.694 -31.330  1.00 18.70           C  
ATOM   2184  CG1 ILE A 279      -8.972 -11.763 -30.996  1.00 23.49           C  
ATOM   2185  CG2 ILE A 279      -7.336 -12.440 -32.775  1.00 24.37           C  
ATOM   2186  CD1 ILE A 279      -8.559 -10.300 -30.930  1.00 25.20           C  
ATOM   2187  N   PHE A 280      -9.850 -14.841 -29.407  1.00 21.69           N  
ATOM   2188  CA  PHE A 280     -10.384 -15.186 -28.086  1.00 22.64           C  
ATOM   2189  C   PHE A 280     -10.481 -16.699 -27.923  1.00 26.51           C  
ATOM   2190  O   PHE A 280     -10.539 -17.445 -28.908  1.00 25.57           O  
ATOM   2191  CB  PHE A 280     -11.798 -14.626 -27.891  1.00 20.73           C  
ATOM   2192  CG  PHE A 280     -11.888 -13.132 -27.830  1.00 21.99           C  
ATOM   2193  CD1 PHE A 280     -11.755 -12.463 -26.617  1.00 22.72           C  
ATOM   2194  CD2 PHE A 280     -12.172 -12.400 -28.967  1.00 20.64           C  
ATOM   2195  CE1 PHE A 280     -11.886 -11.087 -26.550  1.00 18.31           C  
ATOM   2196  CE2 PHE A 280     -12.300 -11.010 -28.912  1.00 21.00           C  
ATOM   2197  CZ  PHE A 280     -12.156 -10.357 -27.684  1.00 22.52           C  
ATOM   2198  N   PRO A 281     -10.555 -17.188 -26.692  1.00 28.09           N  
ATOM   2199  CA  PRO A 281     -10.947 -18.588 -26.488  1.00 25.19           C  
ATOM   2200  C   PRO A 281     -12.300 -18.894 -27.125  1.00 29.83           C  
ATOM   2201  O   PRO A 281     -13.224 -18.083 -27.091  1.00 30.86           O  
ATOM   2202  CB  PRO A 281     -10.994 -18.725 -24.959  1.00 29.49           C  
ATOM   2203  CG  PRO A 281     -10.059 -17.664 -24.451  1.00 28.31           C  
ATOM   2204  CD  PRO A 281     -10.142 -16.521 -25.440  1.00 28.58           C  
ATOM   2205  N   SER A 282     -12.408 -20.092 -27.725  1.00 34.18           N  
ATOM   2206  CA  SER A 282     -13.679 -20.545 -28.284  1.00 40.23           C  
ATOM   2207  C   SER A 282     -13.844 -22.054 -28.159  1.00 42.87           C  
ATOM   2208  O   SER A 282     -14.513 -22.673 -28.994  1.00 48.55           O  
ATOM   2209  CB  SER A 282     -13.818 -20.144 -29.755  1.00 41.36           C  
ATOM   2210  OG  SER A 282     -12.919 -20.887 -30.566  1.00 46.87           O  
ATOM   2211  N   GLU A 283     -13.245 -22.656 -27.130  0.71 42.57           N  
ATOM   2212  CA  GLU A 283     -13.314 -24.105 -26.974  0.71 48.72           C  
ATOM   2213  C   GLU A 283     -14.748 -24.564 -26.747  0.71 47.46           C  
ATOM   2214  O   GLU A 283     -15.222 -25.504 -27.394  0.71 55.54           O  
ATOM   2215  CB  GLU A 283     -12.421 -24.549 -25.814  0.71 54.16           C  
ATOM   2216  CG  GLU A 283     -12.022 -26.028 -25.819  0.71 56.28           C  
ATOM   2217  CD  GLU A 283     -11.184 -26.438 -27.025  0.71 60.04           C  
ATOM   2218  OE1 GLU A 283     -11.688 -26.417 -28.169  0.71 62.13           O  
ATOM   2219  OE2 GLU A 283     -10.009 -26.801 -26.817  0.71 64.03           O  
ATOM   2220  N   SER A 284     -15.456 -23.899 -25.845  1.00 43.69           N  
ATOM   2221  CA  SER A 284     -16.764 -24.321 -25.373  1.00 42.26           C  
ATOM   2222  C   SER A 284     -17.853 -23.361 -25.831  1.00 47.73           C  
ATOM   2223  O   SER A 284     -17.592 -22.271 -26.348  1.00 43.42           O  
ATOM   2224  CB  SER A 284     -16.774 -24.402 -23.845  1.00 49.33           C  
ATOM   2225  OG  SER A 284     -16.673 -23.098 -23.291  1.00 47.45           O  
ATOM   2226  N   GLU A 285     -19.098 -23.780 -25.608  0.95 41.51           N  
ATOM   2227  CA  GLU A 285     -20.223 -22.888 -25.851  0.95 46.31           C  
ATOM   2228  C   GLU A 285     -20.164 -21.685 -24.916  0.95 39.50           C  
ATOM   2229  O   GLU A 285     -20.548 -20.570 -25.294  0.95 36.21           O  
ATOM   2230  CB  GLU A 285     -21.536 -23.649 -25.671  0.95 51.24           C  
ATOM   2231  CG  GLU A 285     -21.896 -24.539 -26.849  0.95 54.65           C  
ATOM   2232  CD  GLU A 285     -21.716 -23.846 -28.191  0.95 55.07           C  
ATOM   2233  OE1 GLU A 285     -22.467 -22.884 -28.472  0.95 56.44           O  
ATOM   2234  OE2 GLU A 285     -20.824 -24.265 -28.965  0.95 54.86           O  
ATOM   2235  N   ARG A 286     -19.687 -21.903 -23.687  1.00 39.13           N  
ATOM   2236  CA  ARG A 286     -19.472 -20.813 -22.739  1.00 37.72           C  
ATOM   2237  C   ARG A 286     -18.458 -19.806 -23.278  1.00 38.38           C  
ATOM   2238  O   ARG A 286     -18.662 -18.591 -23.168  1.00 33.17           O  
ATOM   2239  CB  ARG A 286     -18.993 -21.397 -21.410  1.00 45.88           C  
ATOM   2240  CG  ARG A 286     -18.855 -20.439 -20.244  1.00 47.14           C  
ATOM   2241  CD  ARG A 286     -17.886 -21.058 -19.224  1.00 56.23           C  
ATOM   2242  NE  ARG A 286     -18.244 -20.839 -17.827  1.00 66.94           N  
ATOM   2243  CZ  ARG A 286     -19.268 -21.417 -17.214  1.00 68.02           C  
ATOM   2244  NH1 ARG A 286     -20.071 -22.258 -17.848  1.00 62.85           N  
ATOM   2245  NH2 ARG A 286     -19.484 -21.158 -15.927  1.00 70.79           N  
ATOM   2246  N   ASP A 287     -17.355 -20.295 -23.856  1.00 31.14           N  
ATOM   2247  CA  ASP A 287     -16.339 -19.405 -24.418  1.00 34.83           C  
ATOM   2248  C   ASP A 287     -16.909 -18.518 -25.520  1.00 32.74           C  
ATOM   2249  O   ASP A 287     -16.533 -17.342 -25.636  1.00 25.10           O  
ATOM   2250  CB  ASP A 287     -15.167 -20.215 -24.964  1.00 32.14           C  
ATOM   2251  CG  ASP A 287     -14.192 -20.657 -23.883  1.00 39.94           C  
ATOM   2252  OD1 ASP A 287     -14.137 -20.008 -22.812  1.00 40.16           O  
ATOM   2253  OD2 ASP A 287     -13.463 -21.647 -24.122  1.00 42.62           O  
ATOM   2254  N   LYS A 288     -17.795 -19.071 -26.360  1.00 32.31           N  
ATOM   2255  CA  LYS A 288     -18.368 -18.305 -27.464  1.00 31.18           C  
ATOM   2256  C   LYS A 288     -19.305 -17.216 -26.954  1.00 29.02           C  
ATOM   2257  O   LYS A 288     -19.368 -16.117 -27.526  1.00 26.32           O  
ATOM   2258  CB  LYS A 288     -19.120 -19.245 -28.418  1.00 33.15           C  
ATOM   2259  CG  LYS A 288     -18.284 -20.407 -28.927  1.00 36.95           C  
ATOM   2260  CD  LYS A 288     -19.022 -21.210 -29.995  1.00 42.69           C  
ATOM   2261  CE  LYS A 288     -18.046 -21.895 -30.939  1.00 51.12           C  
ATOM   2262  NZ  LYS A 288     -17.215 -22.917 -30.239  1.00 54.23           N  
ATOM   2263  N   ILE A 289     -20.048 -17.505 -25.881  1.00 25.52           N  
ATOM   2264  CA  ILE A 289     -20.889 -16.481 -25.276  1.00 26.29           C  
ATOM   2265  C   ILE A 289     -20.019 -15.382 -24.694  1.00 23.32           C  
ATOM   2266  O   ILE A 289     -20.281 -14.192 -24.893  1.00 24.06           O  
ATOM   2267  CB  ILE A 289     -21.801 -17.102 -24.204  1.00 28.87           C  
ATOM   2268  CG1 ILE A 289     -22.871 -17.983 -24.861  1.00 40.03           C  
ATOM   2269  CG2 ILE A 289     -22.444 -16.026 -23.352  1.00 32.91           C  
ATOM   2270  CD1 ILE A 289     -23.290 -19.167 -24.007  1.00 44.23           C  
ATOM   2271  N   LYS A 290     -18.950 -15.773 -24.001  1.00 24.98           N  
ATOM   2272  CA  LYS A 290     -18.073 -14.790 -23.369  1.00 24.42           C  
ATOM   2273  C   LYS A 290     -17.359 -13.931 -24.401  1.00 25.26           C  
ATOM   2274  O   LYS A 290     -17.169 -12.732 -24.179  1.00 22.93           O  
ATOM   2275  CB  LYS A 290     -17.068 -15.497 -22.460  1.00 20.12           C  
ATOM   2276  CG  LYS A 290     -17.722 -16.011 -21.159  1.00 28.80           C  
ATOM   2277  CD  LYS A 290     -16.755 -16.763 -20.263  1.00 34.22           C  
ATOM   2278  CE  LYS A 290     -17.419 -17.095 -18.919  1.00 38.03           C  
ATOM   2279  NZ  LYS A 290     -16.490 -17.824 -18.006  1.00 43.65           N  
ATOM   2280  N   THR A 291     -16.952 -14.515 -25.534  1.00 21.27           N  
ATOM   2281  CA  THR A 291     -16.358 -13.704 -26.600  1.00 22.94           C  
ATOM   2282  C   THR A 291     -17.318 -12.623 -27.089  1.00 22.16           C  
ATOM   2283  O   THR A 291     -16.944 -11.450 -27.227  1.00 21.90           O  
ATOM   2284  CB  THR A 291     -15.912 -14.616 -27.743  1.00 21.20           C  
ATOM   2285  OG1 THR A 291     -14.803 -15.392 -27.306  1.00 23.49           O  
ATOM   2286  CG2 THR A 291     -15.530 -13.804 -29.009  1.00 21.51           C  
ATOM   2287  N   SER A 292     -18.567 -12.989 -27.360  1.00 21.10           N  
ATOM   2288  CA  SER A 292     -19.550 -11.983 -27.735  1.00 24.14           C  
ATOM   2289  C   SER A 292     -19.688 -10.915 -26.663  1.00 22.82           C  
ATOM   2290  O   SER A 292     -19.842  -9.731 -26.980  1.00 21.74           O  
ATOM   2291  CB  SER A 292     -20.909 -12.638 -27.984  1.00 30.63           C  
ATOM   2292  OG  SER A 292     -20.837 -13.488 -29.108  1.00 36.94           O  
ATOM   2293  N   GLN A 293     -19.673 -11.322 -25.386  1.00 22.03           N  
ATOM   2294  CA  GLN A 293     -19.817 -10.354 -24.303  1.00 21.02           C  
ATOM   2295  C   GLN A 293     -18.602  -9.444 -24.213  1.00 19.66           C  
ATOM   2296  O   GLN A 293     -18.744  -8.241 -23.977  1.00 20.39           O  
ATOM   2297  CB  GLN A 293     -20.010 -11.077 -22.975  1.00 24.23           C  
ATOM   2298  CG  GLN A 293     -21.326 -11.855 -22.870  1.00 28.26           C  
ATOM   2299  CD  GLN A 293     -21.361 -12.731 -21.629  1.00 25.99           C  
ATOM   2300  OE1 GLN A 293     -20.324 -13.025 -21.026  1.00 28.80           O  
ATOM   2301  NE2 GLN A 293     -22.559 -13.145 -21.233  1.00 29.72           N  
ATOM   2302  N   ALA A 294     -17.398 -10.009 -24.357  1.00 20.51           N  
ATOM   2303  CA  ALA A 294     -16.193  -9.182 -24.297  1.00 21.60           C  
ATOM   2304  C   ALA A 294     -16.191  -8.154 -25.416  1.00 21.01           C  
ATOM   2305  O   ALA A 294     -15.870  -6.981 -25.202  1.00 19.37           O  
ATOM   2306  CB  ALA A 294     -14.952 -10.065 -24.384  1.00 18.41           C  
ATOM   2307  N   ARG A 295     -16.552  -8.578 -26.627  1.00 19.65           N  
ATOM   2308  CA  ARG A 295     -16.590  -7.634 -27.734  1.00 18.53           C  
ATOM   2309  C   ARG A 295     -17.664  -6.563 -27.527  1.00 19.72           C  
ATOM   2310  O   ARG A 295     -17.444  -5.387 -27.842  1.00 18.96           O  
ATOM   2311  CB  ARG A 295     -16.801  -8.398 -29.040  1.00 16.60           C  
ATOM   2312  CG  ARG A 295     -16.798  -7.527 -30.260  1.00 20.19           C  
ATOM   2313  CD  ARG A 295     -17.312  -8.354 -31.453  1.00 23.31           C  
ATOM   2314  NE  ARG A 295     -16.363  -9.423 -31.710  1.00 24.24           N  
ATOM   2315  CZ  ARG A 295     -16.661 -10.715 -31.722  1.00 24.25           C  
ATOM   2316  NH1 ARG A 295     -17.900 -11.141 -31.538  1.00 26.65           N  
ATOM   2317  NH2 ARG A 295     -15.682 -11.601 -31.894  1.00 23.79           N  
ATOM   2318  N   ASP A 296     -18.832  -6.951 -26.997  1.00 22.55           N  
ATOM   2319  CA  ASP A 296     -19.861  -5.965 -26.680  1.00 21.65           C  
ATOM   2320  C   ASP A 296     -19.346  -4.925 -25.693  1.00 21.22           C  
ATOM   2321  O   ASP A 296     -19.571  -3.723 -25.876  1.00 20.68           O  
ATOM   2322  CB  ASP A 296     -21.112  -6.645 -26.116  1.00 19.86           C  
ATOM   2323  CG  ASP A 296     -22.229  -5.663 -25.844  1.00 27.54           C  
ATOM   2324  OD1 ASP A 296     -22.829  -5.135 -26.805  1.00 29.78           O  
ATOM   2325  OD2 ASP A 296     -22.529  -5.421 -24.663  1.00 25.70           O  
ATOM   2326  N   LEU A 297     -18.645  -5.363 -24.649  1.00 19.67           N  
ATOM   2327  CA  LEU A 297     -18.140  -4.395 -23.676  1.00 18.04           C  
ATOM   2328  C   LEU A 297     -17.104  -3.480 -24.313  1.00 19.36           C  
ATOM   2329  O   LEU A 297     -17.145  -2.261 -24.112  1.00 18.01           O  
ATOM   2330  CB  LEU A 297     -17.565  -5.122 -22.470  1.00 19.53           C  
ATOM   2331  CG  LEU A 297     -16.942  -4.235 -21.394  1.00 21.39           C  
ATOM   2332  CD1 LEU A 297     -18.006  -3.297 -20.793  1.00 19.93           C  
ATOM   2333  CD2 LEU A 297     -16.306  -5.146 -20.340  1.00 22.35           C  
ATOM   2334  N   LEU A 298     -16.189  -4.046 -25.106  1.00 17.38           N  
ATOM   2335  CA  LEU A 298     -15.191  -3.221 -25.796  1.00 20.53           C  
ATOM   2336  C   LEU A 298     -15.854  -2.168 -26.677  1.00 21.29           C  
ATOM   2337  O   LEU A 298     -15.449  -1.000 -26.679  1.00 18.66           O  
ATOM   2338  CB  LEU A 298     -14.270  -4.112 -26.633  1.00 18.73           C  
ATOM   2339  CG  LEU A 298     -13.053  -4.694 -25.938  1.00 25.01           C  
ATOM   2340  CD1 LEU A 298     -12.508  -5.874 -26.740  1.00 22.92           C  
ATOM   2341  CD2 LEU A 298     -12.004  -3.600 -25.759  1.00 21.64           C  
ATOM   2342  N   SER A 299     -16.917  -2.550 -27.395  1.00 20.79           N  
ATOM   2343  CA  SER A 299     -17.610  -1.616 -28.276  1.00 20.00           C  
ATOM   2344  C   SER A 299     -18.350  -0.514 -27.523  1.00 20.79           C  
ATOM   2345  O   SER A 299     -18.692   0.506 -28.135  1.00 23.86           O  
ATOM   2346  CB  SER A 299     -18.585  -2.385 -29.179  1.00 25.37           C  
ATOM   2347  OG  SER A 299     -19.790  -2.664 -28.489  1.00 21.18           O  
ATOM   2348  N   LYS A 300     -18.586  -0.679 -26.220  1.00 18.91           N  
ATOM   2349  CA  LYS A 300     -19.237   0.328 -25.403  1.00 18.03           C  
ATOM   2350  C   LYS A 300     -18.241   1.203 -24.631  1.00 15.89           C  
ATOM   2351  O   LYS A 300     -18.595   2.309 -24.220  1.00 18.76           O  
ATOM   2352  CB  LYS A 300     -20.198  -0.361 -24.432  1.00 21.93           C  
ATOM   2353  CG  LYS A 300     -21.470  -0.913 -25.130  1.00 25.00           C  
ATOM   2354  CD  LYS A 300     -22.320  -1.706 -24.137  1.00 28.77           C  
ATOM   2355  CE  LYS A 300     -23.662  -2.159 -24.719  1.00 33.30           C  
ATOM   2356  NZ  LYS A 300     -23.627  -2.389 -26.179  1.00 35.48           N  
ATOM   2357  N   MET A 301     -16.989   0.768 -24.480  1.00 16.05           N  
ATOM   2358  CA  MET A 301     -15.945   1.568 -23.841  1.00 17.76           C  
ATOM   2359  C   MET A 301     -15.135   2.378 -24.857  1.00 15.25           C  
ATOM   2360  O   MET A 301     -14.830   3.552 -24.614  1.00 16.80           O  
ATOM   2361  CB  MET A 301     -15.002   0.631 -23.083  1.00 15.10           C  
ATOM   2362  CG  MET A 301     -15.735  -0.224 -22.030  1.00 19.49           C  
ATOM   2363  SD  MET A 301     -14.649  -0.876 -20.752  1.00 25.79           S  
ATOM   2364  CE  MET A 301     -13.891  -2.120 -21.683  1.00 23.33           C  
ATOM   2365  N   LEU A 302     -14.783   1.769 -25.991  1.00 17.31           N  
ATOM   2366  CA  LEU A 302     -14.014   2.449 -27.038  1.00 16.86           C  
ATOM   2367  C   LEU A 302     -14.972   3.199 -27.964  1.00 20.88           C  
ATOM   2368  O   LEU A 302     -15.241   2.812 -29.111  1.00 20.79           O  
ATOM   2369  CB  LEU A 302     -13.152   1.455 -27.801  1.00 18.32           C  
ATOM   2370  CG  LEU A 302     -12.076   0.818 -26.916  1.00 20.89           C  
ATOM   2371  CD1 LEU A 302     -11.243  -0.161 -27.751  1.00 19.68           C  
ATOM   2372  CD2 LEU A 302     -11.223   1.873 -26.234  1.00 18.45           C  
ATOM   2373  N   VAL A 303     -15.475   4.307 -27.427  1.00 17.14           N  
ATOM   2374  CA  VAL A 303     -16.474   5.152 -28.059  1.00 18.53           C  
ATOM   2375  C   VAL A 303     -15.960   6.581 -27.968  1.00 18.26           C  
ATOM   2376  O   VAL A 303     -15.734   7.086 -26.860  1.00 18.15           O  
ATOM   2377  CB  VAL A 303     -17.841   5.014 -27.360  1.00 21.20           C  
ATOM   2378  CG1 VAL A 303     -18.850   6.017 -27.920  1.00 23.26           C  
ATOM   2379  CG2 VAL A 303     -18.339   3.562 -27.435  1.00 20.83           C  
ATOM   2380  N   ILE A 304     -15.791   7.239 -29.122  1.00 18.51           N  
ATOM   2381  CA  ILE A 304     -15.176   8.568 -29.131  1.00 19.68           C  
ATOM   2382  C   ILE A 304     -16.028   9.572 -28.359  1.00 22.55           C  
ATOM   2383  O   ILE A 304     -15.511  10.372 -27.569  1.00 19.63           O  
ATOM   2384  CB  ILE A 304     -14.932   9.034 -30.579  1.00 19.76           C  
ATOM   2385  CG1 ILE A 304     -13.918   8.138 -31.299  1.00 19.71           C  
ATOM   2386  CG2 ILE A 304     -14.507  10.497 -30.592  1.00 19.50           C  
ATOM   2387  CD1 ILE A 304     -13.871   8.432 -32.837  1.00 20.61           C  
ATOM   2388  N   ASP A 305     -17.353   9.554 -28.578  1.00 18.38           N  
ATOM   2389  CA  ASP A 305     -18.237  10.529 -27.967  1.00 21.30           C  
ATOM   2390  C   ASP A 305     -18.476  10.153 -26.509  1.00 21.80           C  
ATOM   2391  O   ASP A 305     -19.107   9.128 -26.238  1.00 21.39           O  
ATOM   2392  CB  ASP A 305     -19.556  10.590 -28.748  1.00 22.00           C  
ATOM   2393  CG  ASP A 305     -20.483  11.668 -28.241  1.00 29.27           C  
ATOM   2394  OD1 ASP A 305     -20.213  12.246 -27.173  1.00 28.54           O  
ATOM   2395  OD2 ASP A 305     -21.484  11.953 -28.930  1.00 27.25           O  
ATOM   2396  N   PRO A 306     -17.970  10.927 -25.546  1.00 20.71           N  
ATOM   2397  CA  PRO A 306     -18.151  10.536 -24.140  1.00 22.25           C  
ATOM   2398  C   PRO A 306     -19.613  10.506 -23.716  1.00 23.43           C  
ATOM   2399  O   PRO A 306     -19.959   9.791 -22.766  1.00 24.87           O  
ATOM   2400  CB  PRO A 306     -17.368  11.602 -23.356  1.00 25.63           C  
ATOM   2401  CG  PRO A 306     -17.101  12.702 -24.302  1.00 26.84           C  
ATOM   2402  CD  PRO A 306     -17.254  12.205 -25.701  1.00 21.72           C  
ATOM   2403  N   ASP A 307     -20.494  11.257 -24.379  1.00 26.14           N  
ATOM   2404  CA AASP A 307     -21.914  11.172 -24.049  0.48 27.57           C  
ATOM   2405  CA BASP A 307     -21.908  11.167 -24.028  0.52 27.57           C  
ATOM   2406  C   ASP A 307     -22.512   9.817 -24.401  1.00 26.34           C  
ATOM   2407  O   ASP A 307     -23.580   9.464 -23.877  1.00 28.34           O  
ATOM   2408  CB AASP A 307     -22.707  12.271 -24.762  0.48 27.99           C  
ATOM   2409  CB BASP A 307     -22.710  12.297 -24.685  0.52 27.99           C  
ATOM   2410  CG AASP A 307     -24.126  12.398 -24.230  0.48 32.36           C  
ATOM   2411  CG BASP A 307     -22.406  13.666 -24.089  0.52 31.73           C  
ATOM   2412  OD1AASP A 307     -24.303  12.912 -23.109  0.48 34.79           O  
ATOM   2413  OD1BASP A 307     -21.985  13.744 -22.911  0.52 34.50           O  
ATOM   2414  OD2AASP A 307     -25.062  11.959 -24.929  0.48 30.98           O  
ATOM   2415  OD2BASP A 307     -22.595  14.672 -24.807  0.52 37.46           O  
ATOM   2416  N   LYS A 308     -21.874   9.054 -25.280  1.00 23.88           N  
ATOM   2417  CA  LYS A 308     -22.378   7.733 -25.627  1.00 22.88           C  
ATOM   2418  C   LYS A 308     -21.551   6.606 -25.027  1.00 25.13           C  
ATOM   2419  O   LYS A 308     -21.908   5.433 -25.183  1.00 25.93           O  
ATOM   2420  CB  LYS A 308     -22.459   7.571 -27.145  1.00 25.40           C  
ATOM   2421  CG  LYS A 308     -23.280   8.666 -27.824  1.00 34.05           C  
ATOM   2422  CD  LYS A 308     -23.304   8.483 -29.326  1.00 39.50           C  
ATOM   2423  CE  LYS A 308     -24.314   9.423 -29.981  1.00 51.15           C  
ATOM   2424  NZ  LYS A 308     -25.443   9.738 -29.060  1.00 49.43           N  
ATOM   2425  N   ARG A 309     -20.466   6.929 -24.333  1.00 23.33           N  
ATOM   2426  CA  ARG A 309     -19.602   5.912 -23.756  1.00 20.24           C  
ATOM   2427  C   ARG A 309     -20.203   5.404 -22.451  1.00 20.69           C  
ATOM   2428  O   ARG A 309     -20.784   6.175 -21.687  1.00 22.91           O  
ATOM   2429  CB  ARG A 309     -18.222   6.522 -23.506  1.00 19.82           C  
ATOM   2430  CG  ARG A 309     -17.133   5.536 -23.062  1.00 20.76           C  
ATOM   2431  CD  ARG A 309     -15.848   6.342 -22.777  1.00 18.36           C  
ATOM   2432  NE  ARG A 309     -15.458   7.182 -23.900  1.00 17.24           N  
ATOM   2433  CZ  ARG A 309     -14.822   8.347 -23.802  1.00 16.62           C  
ATOM   2434  NH1 ARG A 309     -14.490   8.868 -22.633  1.00 18.22           N  
ATOM   2435  NH2 ARG A 309     -14.544   9.026 -24.907  1.00 17.08           N  
ATOM   2436  N   ILE A 310     -20.037   4.102 -22.190  1.00 19.31           N  
ATOM   2437  CA  ILE A 310     -20.577   3.475 -20.985  1.00 20.92           C  
ATOM   2438  C   ILE A 310     -19.934   4.064 -19.718  1.00 26.20           C  
ATOM   2439  O   ILE A 310     -18.784   4.522 -19.733  1.00 20.34           O  
ATOM   2440  CB  ILE A 310     -20.355   1.954 -21.102  1.00 22.55           C  
ATOM   2441  CG1 ILE A 310     -21.144   1.163 -20.073  1.00 30.56           C  
ATOM   2442  CG2 ILE A 310     -18.876   1.565 -20.983  1.00 24.11           C  
ATOM   2443  CD1 ILE A 310     -20.839  -0.327 -20.130  1.00 28.28           C  
ATOM   2444  N   SER A 311     -20.694   4.081 -18.616  1.00 22.38           N  
ATOM   2445  CA  SER A 311     -20.194   4.510 -17.305  1.00 20.40           C  
ATOM   2446  C   SER A 311     -19.542   3.346 -16.556  1.00 17.84           C  
ATOM   2447  O   SER A 311     -19.732   2.176 -16.895  1.00 18.57           O  
ATOM   2448  CB  SER A 311     -21.327   5.064 -16.438  1.00 24.65           C  
ATOM   2449  OG  SER A 311     -22.209   4.011 -16.072  1.00 22.09           O  
ATOM   2450  N   VAL A 312     -18.767   3.672 -15.508  1.00 17.30           N  
ATOM   2451  CA AVAL A 312     -18.178   2.622 -14.676  0.72 20.03           C  
ATOM   2452  CA BVAL A 312     -18.177   2.594 -14.718  0.28 20.03           C  
ATOM   2453  C   VAL A 312     -19.272   1.764 -14.063  1.00 19.28           C  
ATOM   2454  O   VAL A 312     -19.153   0.538 -13.963  1.00 17.95           O  
ATOM   2455  CB AVAL A 312     -17.287   3.243 -13.585  0.72 20.85           C  
ATOM   2456  CB BVAL A 312     -17.175   3.130 -13.674  0.28 20.85           C  
ATOM   2457  CG1AVAL A 312     -16.672   2.157 -12.708  0.72 17.83           C  
ATOM   2458  CG1BVAL A 312     -16.013   3.858 -14.351  0.28 22.04           C  
ATOM   2459  CG2AVAL A 312     -16.196   4.108 -14.227  0.72 22.91           C  
ATOM   2460  CG2BVAL A 312     -17.853   3.990 -12.625  0.28 20.31           C  
ATOM   2461  N   ASP A 313     -20.366   2.406 -13.624  1.00 21.76           N  
ATOM   2462  CA  ASP A 313     -21.438   1.633 -12.993  1.00 24.25           C  
ATOM   2463  C   ASP A 313     -22.048   0.642 -13.981  1.00 25.31           C  
ATOM   2464  O   ASP A 313     -22.350  -0.511 -13.623  1.00 25.83           O  
ATOM   2465  CB  ASP A 313     -22.523   2.568 -12.477  1.00 26.70           C  
ATOM   2466  CG  ASP A 313     -22.231   3.096 -11.095  1.00 33.62           C  
ATOM   2467  OD1 ASP A 313     -21.292   2.614 -10.436  1.00 38.71           O  
ATOM   2468  OD2 ASP A 313     -22.980   4.012 -10.665  1.00 47.05           O  
ATOM   2469  N   GLU A 314     -22.254   1.085 -15.226  1.00 23.98           N  
ATOM   2470  CA  GLU A 314     -22.823   0.224 -16.254  1.00 24.11           C  
ATOM   2471  C   GLU A 314     -21.847  -0.882 -16.637  1.00 25.59           C  
ATOM   2472  O   GLU A 314     -22.254  -2.019 -16.906  1.00 22.03           O  
ATOM   2473  CB  GLU A 314     -23.189   1.039 -17.501  1.00 27.14           C  
ATOM   2474  CG  GLU A 314     -24.563   1.710 -17.506  1.00 38.52           C  
ATOM   2475  CD  GLU A 314     -24.658   3.001 -18.361  1.00 48.50           C  
ATOM   2476  OE1 GLU A 314     -23.629   3.559 -18.849  1.00 34.61           O  
ATOM   2477  OE2 GLU A 314     -25.806   3.476 -18.529  1.00 50.17           O  
ATOM   2478  N   ALA A 315     -20.547  -0.560 -16.682  1.00 19.84           N  
ATOM   2479  CA  ALA A 315     -19.546  -1.568 -17.026  1.00 19.25           C  
ATOM   2480  C   ALA A 315     -19.485  -2.668 -15.974  1.00 20.16           C  
ATOM   2481  O   ALA A 315     -19.340  -3.846 -16.306  1.00 20.26           O  
ATOM   2482  CB  ALA A 315     -18.177  -0.903 -17.196  1.00 18.71           C  
ATOM   2483  N   LEU A 316     -19.632  -2.306 -14.700  1.00 19.55           N  
ATOM   2484  CA  LEU A 316     -19.596  -3.305 -13.641  1.00 19.16           C  
ATOM   2485  C   LEU A 316     -20.803  -4.238 -13.702  1.00 25.02           C  
ATOM   2486  O   LEU A 316     -20.714  -5.383 -13.251  1.00 29.14           O  
ATOM   2487  CB  LEU A 316     -19.549  -2.602 -12.284  1.00 19.51           C  
ATOM   2488  CG  LEU A 316     -18.165  -2.154 -11.829  1.00 19.68           C  
ATOM   2489  CD1 LEU A 316     -18.342  -1.134 -10.714  1.00 24.36           C  
ATOM   2490  CD2 LEU A 316     -17.370  -3.336 -11.328  1.00 21.58           C  
ATOM   2491  N   ARG A 317     -21.935  -3.762 -14.220  1.00 22.62           N  
ATOM   2492  CA  ARG A 317     -23.127  -4.586 -14.404  1.00 26.16           C  
ATOM   2493  C   ARG A 317     -23.091  -5.415 -15.683  1.00 28.17           C  
ATOM   2494  O   ARG A 317     -23.983  -6.252 -15.884  1.00 23.70           O  
ATOM   2495  CB  ARG A 317     -24.378  -3.702 -14.447  1.00 26.27           C  
ATOM   2496  CG  ARG A 317     -24.649  -2.909 -13.185  1.00 34.57           C  
ATOM   2497  CD  ARG A 317     -26.071  -2.314 -13.195  1.00 39.99           C  
ATOM   2498  NE  ARG A 317     -26.310  -1.382 -14.297  1.00 44.47           N  
ATOM   2499  CZ  ARG A 317     -26.261  -0.057 -14.191  1.00 47.69           C  
ATOM   2500  NH1 ARG A 317     -25.887   0.536 -13.066  1.00 42.81           N  
ATOM   2501  NH2 ARG A 317     -26.584   0.692 -15.242  1.00 45.31           N  
ATOM   2502  N   HIS A 318     -22.105  -5.197 -16.553  1.00 20.24           N  
ATOM   2503  CA  HIS A 318     -22.087  -5.861 -17.850  1.00 23.18           C  
ATOM   2504  C   HIS A 318     -21.929  -7.370 -17.680  1.00 20.75           C  
ATOM   2505  O   HIS A 318     -21.163  -7.818 -16.825  1.00 20.70           O  
ATOM   2506  CB  HIS A 318     -20.937  -5.326 -18.712  1.00 20.65           C  
ATOM   2507  CG  HIS A 318     -21.010  -5.761 -20.143  1.00 21.27           C  
ATOM   2508  ND1 HIS A 318     -20.565  -6.996 -20.559  1.00 21.12           N  
ATOM   2509  CD2 HIS A 318     -21.468  -5.131 -21.250  1.00 21.40           C  
ATOM   2510  CE1 HIS A 318     -20.770  -7.119 -21.861  1.00 20.68           C  
ATOM   2511  NE2 HIS A 318     -21.310  -6.000 -22.306  1.00 20.15           N  
ATOM   2512  N   PRO A 319     -22.606  -8.180 -18.508  1.00 22.47           N  
ATOM   2513  CA  PRO A 319     -22.516  -9.646 -18.366  1.00 24.15           C  
ATOM   2514  C   PRO A 319     -21.096 -10.208 -18.356  1.00 24.96           C  
ATOM   2515  O   PRO A 319     -20.861 -11.231 -17.705  1.00 25.77           O  
ATOM   2516  CB  PRO A 319     -23.295 -10.159 -19.587  1.00 27.40           C  
ATOM   2517  CG  PRO A 319     -24.235  -9.078 -19.935  1.00 27.54           C  
ATOM   2518  CD  PRO A 319     -23.623  -7.764 -19.489  1.00 24.74           C  
ATOM   2519  N   TYR A 320     -20.140  -9.576 -19.056  1.00 21.77           N  
ATOM   2520  CA  TYR A 320     -18.765 -10.078 -19.068  1.00 21.45           C  
ATOM   2521  C   TYR A 320     -18.110  -9.960 -17.695  1.00 21.81           C  
ATOM   2522  O   TYR A 320     -17.257 -10.779 -17.339  1.00 22.21           O  
ATOM   2523  CB  TYR A 320     -17.935  -9.286 -20.087  1.00 20.29           C  
ATOM   2524  CG  TYR A 320     -16.578  -9.900 -20.392  1.00 21.42           C  
ATOM   2525  CD1 TYR A 320     -16.508 -11.190 -20.893  1.00 22.95           C  
ATOM   2526  CD2 TYR A 320     -15.383  -9.198 -20.205  1.00 23.17           C  
ATOM   2527  CE1 TYR A 320     -15.314 -11.767 -21.202  1.00 24.48           C  
ATOM   2528  CE2 TYR A 320     -14.160  -9.794 -20.523  1.00 23.31           C  
ATOM   2529  CZ  TYR A 320     -14.145 -11.073 -21.018  1.00 24.32           C  
ATOM   2530  OH  TYR A 320     -12.966 -11.723 -21.340  1.00 30.79           O  
ATOM   2531  N   ILE A 321     -18.500  -8.941 -16.938  1.00 19.45           N  
ATOM   2532  CA  ILE A 321     -17.812  -8.504 -15.730  1.00 17.78           C  
ATOM   2533  C   ILE A 321     -18.520  -8.988 -14.474  1.00 25.98           C  
ATOM   2534  O   ILE A 321     -17.882  -9.395 -13.504  1.00 23.79           O  
ATOM   2535  CB  ILE A 321     -17.746  -6.963 -15.748  1.00 18.37           C  
ATOM   2536  CG1 ILE A 321     -16.968  -6.457 -16.983  1.00 19.06           C  
ATOM   2537  CG2 ILE A 321     -17.196  -6.401 -14.404  1.00 22.00           C  
ATOM   2538  CD1 ILE A 321     -15.506  -6.895 -17.050  1.00 22.53           C  
ATOM   2539  N   THR A 322     -19.846  -8.932 -14.489  1.00 25.00           N  
ATOM   2540  CA  THR A 322     -20.636  -9.063 -13.273  1.00 28.04           C  
ATOM   2541  C   THR A 322     -20.640 -10.482 -12.706  1.00 27.63           C  
ATOM   2542  O   THR A 322     -21.002 -10.664 -11.537  1.00 27.63           O  
ATOM   2543  CB  THR A 322     -22.049  -8.551 -13.566  1.00 29.80           C  
ATOM   2544  OG1 THR A 322     -22.695  -8.182 -12.344  1.00 38.25           O  
ATOM   2545  CG2 THR A 322     -22.866  -9.587 -14.313  1.00 25.65           C  
ATOM   2546  N   VAL A 323     -20.163 -11.471 -13.464  1.00 26.35           N  
ATOM   2547  CA  VAL A 323     -19.990 -12.822 -12.935  1.00 24.74           C  
ATOM   2548  C   VAL A 323     -19.059 -12.854 -11.730  1.00 28.60           C  
ATOM   2549  O   VAL A 323     -19.054 -13.835 -10.979  1.00 26.27           O  
ATOM   2550  CB  VAL A 323     -19.435 -13.770 -14.016  1.00 31.01           C  
ATOM   2551  CG1 VAL A 323     -20.407 -13.887 -15.184  1.00 34.05           C  
ATOM   2552  CG2 VAL A 323     -18.043 -13.307 -14.474  1.00 28.09           C  
ATOM   2553  N   TRP A 324     -18.237 -11.823 -11.545  1.00 22.57           N  
ATOM   2554  CA  TRP A 324     -17.255 -11.800 -10.472  1.00 23.46           C  
ATOM   2555  C   TRP A 324     -17.758 -11.067  -9.242  1.00 25.39           C  
ATOM   2556  O   TRP A 324     -17.070 -11.043  -8.216  1.00 26.18           O  
ATOM   2557  CB  TRP A 324     -15.948 -11.168 -10.959  1.00 23.45           C  
ATOM   2558  CG  TRP A 324     -15.265 -12.039 -11.926  1.00 22.51           C  
ATOM   2559  CD1 TRP A 324     -15.071 -11.788 -13.247  1.00 20.53           C  
ATOM   2560  CD2 TRP A 324     -14.777 -13.363 -11.692  1.00 24.52           C  
ATOM   2561  NE1 TRP A 324     -14.439 -12.853 -13.844  1.00 19.09           N  
ATOM   2562  CE2 TRP A 324     -14.254 -13.836 -12.914  1.00 23.52           C  
ATOM   2563  CE3 TRP A 324     -14.694 -14.181 -10.562  1.00 26.30           C  
ATOM   2564  CZ2 TRP A 324     -13.658 -15.088 -13.039  1.00 27.69           C  
ATOM   2565  CZ3 TRP A 324     -14.106 -15.431 -10.690  1.00 29.09           C  
ATOM   2566  CH2 TRP A 324     -13.600 -15.874 -11.921  1.00 30.89           C  
ATOM   2567  N   TYR A 325     -18.935 -10.476  -9.320  1.00 23.88           N  
ATOM   2568  CA  TYR A 325     -19.490  -9.783  -8.167  1.00 30.62           C  
ATOM   2569  C   TYR A 325     -19.932 -10.815  -7.136  1.00 35.43           C  
ATOM   2570  O   TYR A 325     -20.713 -11.719  -7.455  1.00 38.04           O  
ATOM   2571  CB  TYR A 325     -20.667  -8.909  -8.582  1.00 31.90           C  
ATOM   2572  CG  TYR A 325     -21.388  -8.359  -7.368  1.00 40.70           C  
ATOM   2573  CD1 TYR A 325     -20.779  -7.407  -6.556  1.00 41.80           C  
ATOM   2574  CD2 TYR A 325     -22.650  -8.821  -7.007  1.00 39.91           C  
ATOM   2575  CE1 TYR A 325     -21.414  -6.909  -5.423  1.00 45.44           C  
ATOM   2576  CE2 TYR A 325     -23.297  -8.327  -5.875  1.00 46.67           C  
ATOM   2577  CZ  TYR A 325     -22.672  -7.370  -5.090  1.00 45.46           C  
ATOM   2578  OH  TYR A 325     -23.297  -6.874  -3.964  1.00 51.61           O  
ATOM   2579  N   ASP A 326     -19.423 -10.699  -5.912  1.00 36.22           N  
ATOM   2580  CA  ASP A 326     -19.832 -11.588  -4.829  1.00 41.03           C  
ATOM   2581  C   ASP A 326     -20.595 -10.780  -3.790  1.00 44.50           C  
ATOM   2582  O   ASP A 326     -19.995  -9.923  -3.116  1.00 41.02           O  
ATOM   2583  CB  ASP A 326     -18.621 -12.276  -4.192  1.00 42.79           C  
ATOM   2584  CG  ASP A 326     -19.011 -13.290  -3.114  1.00 46.12           C  
ATOM   2585  OD1 ASP A 326     -20.202 -13.361  -2.730  1.00 48.33           O  
ATOM   2586  OD2 ASP A 326     -18.121 -14.035  -2.660  1.00 46.00           O  
ATOM   2587  N   PRO A 327     -21.898 -11.025  -3.608  0.72 47.48           N  
ATOM   2588  CA  PRO A 327     -22.657 -10.256  -2.608  0.72 42.93           C  
ATOM   2589  C   PRO A 327     -22.231 -10.536  -1.175  0.72 42.95           C  
ATOM   2590  O   PRO A 327     -22.514  -9.716  -0.295  0.72 42.80           O  
ATOM   2591  CB  PRO A 327     -24.111 -10.692  -2.854  0.72 45.24           C  
ATOM   2592  CG  PRO A 327     -24.103 -11.391  -4.196  0.72 45.54           C  
ATOM   2593  CD  PRO A 327     -22.747 -12.010  -4.300  0.72 40.95           C  
ATOM   2594  N   ALA A 328     -21.555 -11.656  -0.914  1.00 46.14           N  
ATOM   2595  CA  ALA A 328     -21.108 -11.996   0.434  1.00 44.77           C  
ATOM   2596  C   ALA A 328     -19.781 -11.347   0.817  1.00 43.31           C  
ATOM   2597  O   ALA A 328     -19.352 -11.483   1.968  1.00 38.16           O  
ATOM   2598  CB  ALA A 328     -20.984 -13.517   0.572  1.00 47.32           C  
ATOM   2599  N   GLU A 329     -19.116 -10.662  -0.109  0.70 37.74           N  
ATOM   2600  CA  GLU A 329     -17.822 -10.055   0.169  0.70 39.60           C  
ATOM   2601  C   GLU A 329     -18.003  -8.738   0.915  0.70 32.79           C  
ATOM   2602  O   GLU A 329     -18.940  -7.984   0.643  0.70 35.32           O  
ATOM   2603  CB  GLU A 329     -17.076  -9.824  -1.142  0.70 40.22           C  
ATOM   2604  CG  GLU A 329     -16.351 -11.055  -1.654  0.70 45.25           C  
ATOM   2605  CD  GLU A 329     -15.133 -10.704  -2.482  0.70 47.19           C  
ATOM   2606  OE1 GLU A 329     -14.987  -9.515  -2.831  0.70 49.64           O  
ATOM   2607  OE2 GLU A 329     -14.328 -11.613  -2.784  0.70 43.86           O  
ATOM   2608  N   ALA A 330     -17.097  -8.461   1.856  1.00 39.53           N  
ATOM   2609  CA  ALA A 330     -17.144  -7.196   2.591  1.00 39.53           C  
ATOM   2610  C   ALA A 330     -16.906  -6.021   1.648  1.00 40.97           C  
ATOM   2611  O   ALA A 330     -15.921  -5.991   0.903  1.00 39.21           O  
ATOM   2612  CB  ALA A 330     -16.109  -7.180   3.722  1.00 34.33           C  
ATOM   2613  N   GLU A 331     -17.827  -5.064   1.668  0.71 36.84           N  
ATOM   2614  CA  GLU A 331     -17.648  -3.853   0.890  0.71 43.21           C  
ATOM   2615  C   GLU A 331     -16.567  -2.984   1.520  0.71 39.80           C  
ATOM   2616  O   GLU A 331     -16.165  -3.183   2.668  0.71 39.12           O  
ATOM   2617  CB  GLU A 331     -18.959  -3.076   0.798  0.71 44.52           C  
ATOM   2618  CG  GLU A 331     -20.012  -3.765  -0.041  0.71 48.91           C  
ATOM   2619  CD  GLU A 331     -21.239  -2.902  -0.259  0.71 55.38           C  
ATOM   2620  OE1 GLU A 331     -21.255  -1.750   0.226  0.71 57.12           O  
ATOM   2621  OE2 GLU A 331     -22.188  -3.380  -0.915  0.71 59.74           O  
ATOM   2622  N   ALA A 332     -16.076  -2.026   0.739  0.80 38.31           N  
ATOM   2623  CA  ALA A 332     -15.155  -1.074   1.337  0.80 43.97           C  
ATOM   2624  C   ALA A 332     -15.899   0.207   1.654  0.80 43.97           C  
ATOM   2625  O   ALA A 332     -16.647   0.712   0.799  0.80 46.64           O  
ATOM   2626  CB  ALA A 332     -13.986  -0.773   0.402  0.80 38.67           C  
ATOM   2627  N   PRO A 333     -15.732   0.748   2.857  1.00 49.29           N  
ATOM   2628  CA  PRO A 333     -16.354   2.033   3.184  1.00 52.68           C  
ATOM   2629  C   PRO A 333     -15.736   3.144   2.358  1.00 52.51           C  
ATOM   2630  O   PRO A 333     -14.528   3.107   2.070  1.00 48.16           O  
ATOM   2631  CB  PRO A 333     -16.038   2.216   4.676  1.00 52.11           C  
ATOM   2632  CG  PRO A 333     -14.851   1.339   4.940  1.00 44.74           C  
ATOM   2633  CD  PRO A 333     -14.929   0.201   3.967  1.00 43.25           C  
ATOM   2634  N   PRO A 334     -16.525   4.133   1.943  1.00 53.63           N  
ATOM   2635  CA  PRO A 334     -15.948   5.338   1.343  1.00 53.46           C  
ATOM   2636  C   PRO A 334     -14.906   5.939   2.266  1.00 51.59           C  
ATOM   2637  O   PRO A 334     -15.040   5.881   3.499  1.00 45.30           O  
ATOM   2638  CB  PRO A 334     -17.156   6.272   1.174  1.00 52.42           C  
ATOM   2639  CG  PRO A 334     -18.327   5.353   1.078  1.00 51.96           C  
ATOM   2640  CD  PRO A 334     -18.000   4.160   1.945  1.00 53.19           C  
ATOM   2641  N   PRO A 335     -13.826   6.475   1.714  1.00 45.94           N  
ATOM   2642  CA  PRO A 335     -12.787   7.051   2.567  1.00 44.88           C  
ATOM   2643  C   PRO A 335     -13.285   8.330   3.212  1.00 42.67           C  
ATOM   2644  O   PRO A 335     -14.153   9.028   2.683  1.00 48.46           O  
ATOM   2645  CB  PRO A 335     -11.636   7.328   1.594  1.00 39.03           C  
ATOM   2646  CG  PRO A 335     -12.307   7.472   0.269  1.00 37.70           C  
ATOM   2647  CD  PRO A 335     -13.487   6.557   0.282  1.00 40.11           C  
ATOM   2648  N   GLN A 336     -12.729   8.634   4.372  1.00 43.66           N  
ATOM   2649  CA  GLN A 336     -13.048   9.875   5.062  1.00 46.74           C  
ATOM   2650  C   GLN A 336     -11.806  10.751   4.964  1.00 50.91           C  
ATOM   2651  O   GLN A 336     -10.892  10.665   5.784  1.00 53.93           O  
ATOM   2652  CB  GLN A 336     -13.497   9.612   6.486  1.00 45.44           C  
ATOM   2653  CG  GLN A 336     -14.778   8.788   6.521  1.00 48.38           C  
ATOM   2654  CD  GLN A 336     -15.919   9.439   5.737  1.00 46.35           C  
ATOM   2655  OE1 GLN A 336     -16.041  10.663   5.693  1.00 50.02           O  
ATOM   2656  NE2 GLN A 336     -16.761   8.616   5.116  1.00 51.04           N  
ATOM   2657  N   ILE A 337     -11.778  11.572   3.917  1.00 52.07           N  
ATOM   2658  CA  ILE A 337     -10.637  12.423   3.595  1.00 56.19           C  
ATOM   2659  C   ILE A 337     -10.713  13.635   4.517  1.00 58.57           C  
ATOM   2660  O   ILE A 337     -11.479  14.568   4.273  1.00 61.30           O  
ATOM   2661  CB  ILE A 337     -10.633  12.824   2.118  1.00 51.96           C  
ATOM   2662  CG1 ILE A 337     -10.610  11.568   1.242  1.00 50.20           C  
ATOM   2663  CG2 ILE A 337      -9.463  13.744   1.815  1.00 55.97           C  
ATOM   2664  CD1 ILE A 337     -11.073  11.791  -0.181  1.00 49.40           C  
ATOM   2665  N   TYR A 338      -9.916  13.616   5.589  0.74 56.92           N  
ATOM   2666  CA  TYR A 338     -10.022  14.634   6.628  0.74 60.59           C  
ATOM   2667  C   TYR A 338      -9.603  16.019   6.150  0.74 63.10           C  
ATOM   2668  O   TYR A 338     -10.009  17.017   6.757  0.74 65.26           O  
ATOM   2669  CB  TYR A 338      -9.194  14.219   7.844  0.74 63.05           C  
ATOM   2670  CG  TYR A 338      -7.800  13.734   7.509  0.74 57.27           C  
ATOM   2671  CD1 TYR A 338      -6.787  14.628   7.176  0.74 53.15           C  
ATOM   2672  CD2 TYR A 338      -7.496  12.378   7.535  0.74 58.04           C  
ATOM   2673  CE1 TYR A 338      -5.514  14.186   6.873  0.74 48.16           C  
ATOM   2674  CE2 TYR A 338      -6.225  11.926   7.237  0.74 53.70           C  
ATOM   2675  CZ  TYR A 338      -5.241  12.834   6.904  0.74 47.91           C  
ATOM   2676  OH  TYR A 338      -3.983  12.377   6.609  0.74 38.38           O  
ATOM   2677  N   ASP A 339      -8.809  16.108   5.082  1.00 62.05           N  
ATOM   2678  CA  ASP A 339      -8.404  17.389   4.507  1.00 61.74           C  
ATOM   2679  C   ASP A 339      -9.374  17.688   3.366  1.00 63.67           C  
ATOM   2680  O   ASP A 339      -9.204  17.199   2.246  1.00 63.65           O  
ATOM   2681  CB  ASP A 339      -6.951  17.336   4.040  1.00 56.08           C  
ATOM   2682  CG  ASP A 339      -6.492  18.621   3.347  1.00 56.50           C  
ATOM   2683  OD1 ASP A 339      -7.324  19.424   2.879  1.00 61.80           O  
ATOM   2684  OD2 ASP A 339      -5.265  18.838   3.279  1.00 56.37           O  
ATOM   2685  N   ALA A 340     -10.391  18.504   3.655  0.80 66.96           N  
ATOM   2686  CA  ALA A 340     -11.375  18.856   2.636  0.80 65.44           C  
ATOM   2687  C   ALA A 340     -10.728  19.628   1.491  0.80 66.61           C  
ATOM   2688  O   ALA A 340     -10.862  19.254   0.320  0.80 65.31           O  
ATOM   2689  CB  ALA A 340     -12.512  19.664   3.261  0.80 66.71           C  
ATOM   2690  N   GLN A 341     -10.014  20.710   1.810  0.74 67.16           N  
ATOM   2691  CA  GLN A 341      -9.328  21.503   0.791  0.74 64.77           C  
ATOM   2692  C   GLN A 341      -8.060  20.775   0.342  0.74 66.66           C  
ATOM   2693  O   GLN A 341      -6.942  21.223   0.564  0.74 67.01           O  
ATOM   2694  CB  GLN A 341      -8.989  22.889   1.325  0.74 65.90           C  
ATOM   2695  CG  GLN A 341      -9.961  23.425   2.354  0.74 67.52           C  
ATOM   2696  CD  GLN A 341      -9.310  24.426   3.296  0.74 70.72           C  
ATOM   2697  OE1 GLN A 341      -8.113  24.339   3.584  0.74 74.87           O  
ATOM   2698  NE2 GLN A 341     -10.107  25.350   3.821  0.74 71.12           N  
ATOM   2699  N   LEU A 342      -8.249  19.607  -0.272  1.00 64.01           N  
ATOM   2700  CA  LEU A 342      -7.102  18.848  -0.755  1.00 60.28           C  
ATOM   2701  C   LEU A 342      -6.645  19.345  -2.124  1.00 61.50           C  
ATOM   2702  O   LEU A 342      -5.467  19.205  -2.472  1.00 59.56           O  
ATOM   2703  CB  LEU A 342      -7.450  17.355  -0.788  1.00 58.49           C  
ATOM   2704  CG  LEU A 342      -6.351  16.295  -0.914  1.00 47.53           C  
ATOM   2705  CD1 LEU A 342      -5.321  16.450   0.181  1.00 43.94           C  
ATOM   2706  CD2 LEU A 342      -6.958  14.904  -0.844  1.00 40.75           C  
ATOM   2707  N   GLU A 343      -7.553  19.953  -2.894  0.83 62.46           N  
ATOM   2708  CA  GLU A 343      -7.231  20.536  -4.188  0.83 59.80           C  
ATOM   2709  C   GLU A 343      -7.180  22.054  -4.172  0.83 58.85           C  
ATOM   2710  O   GLU A 343      -6.646  22.646  -5.113  0.83 57.99           O  
ATOM   2711  CB  GLU A 343      -8.260  20.102  -5.241  0.83 61.01           C  
ATOM   2712  CG  GLU A 343      -8.043  18.704  -5.772  0.83 59.83           C  
ATOM   2713  CD  GLU A 343      -9.044  17.725  -5.196  0.83 61.51           C  
ATOM   2714  OE1 GLU A 343      -9.586  18.002  -4.104  0.83 61.61           O  
ATOM   2715  OE2 GLU A 343      -9.273  16.669  -5.823  0.83 59.41           O  
ATOM   2716  N   GLU A 344      -7.723  22.693  -3.137  0.81 58.52           N  
ATOM   2717  CA  GLU A 344      -7.781  24.143  -3.042  0.81 60.17           C  
ATOM   2718  C   GLU A 344      -6.600  24.727  -2.275  0.81 62.59           C  
ATOM   2719  O   GLU A 344      -6.700  25.846  -1.758  0.81 64.57           O  
ATOM   2720  CB  GLU A 344      -9.097  24.560  -2.383  0.81 61.98           C  
ATOM   2721  CG  GLU A 344     -10.328  24.226  -3.212  0.81 62.07           C  
ATOM   2722  CD  GLU A 344     -11.607  24.223  -2.388  0.81 64.75           C  
ATOM   2723  OE1 GLU A 344     -11.679  23.451  -1.402  0.81 61.47           O  
ATOM   2724  OE2 GLU A 344     -12.539  24.987  -2.729  0.81 58.80           O  
ATOM   2725  N   ARG A 345      -5.488  24.002  -2.197  1.00 60.86           N  
ATOM   2726  CA  ARG A 345      -4.363  24.389  -1.354  1.00 56.09           C  
ATOM   2727  C   ARG A 345      -3.359  25.203  -2.156  1.00 53.21           C  
ATOM   2728  O   ARG A 345      -2.890  24.756  -3.209  1.00 59.90           O  
ATOM   2729  CB  ARG A 345      -3.667  23.154  -0.784  1.00 54.05           C  
ATOM   2730  CG  ARG A 345      -4.403  22.500   0.351  1.00 56.11           C  
ATOM   2731  CD  ARG A 345      -3.514  21.625   1.205  1.00 51.90           C  
ATOM   2732  NE  ARG A 345      -4.137  21.255   2.473  1.00 53.43           N  
ATOM   2733  CZ  ARG A 345      -4.087  21.968   3.589  1.00 53.23           C  
ATOM   2734  NH1 ARG A 345      -3.495  23.147   3.631  1.00 51.25           N  
ATOM   2735  NH2 ARG A 345      -4.641  21.479   4.696  1.00 53.98           N  
ATOM   2736  N   GLU A 346      -3.015  26.384  -1.648  0.86 50.61           N  
ATOM   2737  CA  GLU A 346      -1.928  27.180  -2.205  0.86 49.73           C  
ATOM   2738  C   GLU A 346      -0.979  27.553  -1.076  0.86 47.39           C  
ATOM   2739  O   GLU A 346      -1.392  28.169  -0.087  0.86 42.56           O  
ATOM   2740  CB  GLU A 346      -2.457  28.426  -2.920  0.86 54.46           C  
ATOM   2741  CG  GLU A 346      -3.239  28.099  -4.183  0.86 62.57           C  
ATOM   2742  CD  GLU A 346      -2.336  27.758  -5.358  0.86 65.16           C  
ATOM   2743  OE1 GLU A 346      -1.114  28.003  -5.261  0.86 64.91           O  
ATOM   2744  OE2 GLU A 346      -2.847  27.236  -6.374  0.86 67.26           O  
ATOM   2745  N   HIS A 347       0.286  27.168  -1.219  1.00 42.98           N  
ATOM   2746  CA  HIS A 347       1.243  27.313  -0.136  1.00 33.25           C  
ATOM   2747  C   HIS A 347       2.614  27.644  -0.699  1.00 29.25           C  
ATOM   2748  O   HIS A 347       2.973  27.222  -1.801  1.00 30.30           O  
ATOM   2749  CB  HIS A 347       1.356  26.030   0.690  1.00 31.10           C  
ATOM   2750  CG  HIS A 347       0.091  25.620   1.366  1.00 35.52           C  
ATOM   2751  ND1 HIS A 347      -0.446  26.316   2.428  1.00 39.14           N  
ATOM   2752  CD2 HIS A 347      -0.726  24.562   1.156  1.00 33.06           C  
ATOM   2753  CE1 HIS A 347      -1.547  25.709   2.836  1.00 40.76           C  
ATOM   2754  NE2 HIS A 347      -1.738  24.641   2.081  1.00 37.73           N  
ATOM   2755  N   ALA A 348       3.393  28.372   0.092  1.00 34.35           N  
ATOM   2756  CA  ALA A 348       4.802  28.514  -0.219  1.00 36.21           C  
ATOM   2757  C   ALA A 348       5.531  27.216   0.116  1.00 33.93           C  
ATOM   2758  O   ALA A 348       5.036  26.377   0.876  1.00 28.95           O  
ATOM   2759  CB  ALA A 348       5.412  29.684   0.551  1.00 39.64           C  
ATOM   2760  N   ILE A 349       6.726  27.071  -0.464  1.00 31.30           N  
ATOM   2761  CA  ILE A 349       7.530  25.858  -0.309  1.00 35.57           C  
ATOM   2762  C   ILE A 349       7.693  25.498   1.164  1.00 33.55           C  
ATOM   2763  O   ILE A 349       7.556  24.335   1.560  1.00 28.69           O  
ATOM   2764  CB  ILE A 349       8.902  26.044  -0.986  1.00 35.72           C  
ATOM   2765  CG1 ILE A 349       8.772  26.107  -2.506  1.00 41.80           C  
ATOM   2766  CG2 ILE A 349       9.834  24.907  -0.625  1.00 37.80           C  
ATOM   2767  CD1 ILE A 349       7.646  25.285  -3.067  1.00 38.62           C  
ATOM   2768  N   GLU A 350       7.997  26.492   1.997  1.00 30.47           N  
ATOM   2769  CA  GLU A 350       8.229  26.227   3.414  1.00 28.19           C  
ATOM   2770  C   GLU A 350       6.981  25.665   4.086  1.00 26.71           C  
ATOM   2771  O   GLU A 350       7.074  24.778   4.943  1.00 29.58           O  
ATOM   2772  CB  GLU A 350       8.719  27.501   4.119  1.00 33.50           C  
ATOM   2773  CG  GLU A 350       9.685  28.369   3.263  1.00 45.20           C  
ATOM   2774  CD  GLU A 350       8.982  29.199   2.169  1.00 46.10           C  
ATOM   2775  OE1 GLU A 350       8.123  30.045   2.515  1.00 56.41           O  
ATOM   2776  OE2 GLU A 350       9.309  29.027   0.972  1.00 38.30           O  
ATOM   2777  N   GLU A 351       5.798  26.143   3.683  1.00 26.31           N  
ATOM   2778  CA  GLU A 351       4.567  25.632   4.268  1.00 25.59           C  
ATOM   2779  C   GLU A 351       4.266  24.225   3.775  1.00 23.34           C  
ATOM   2780  O   GLU A 351       3.779  23.390   4.546  1.00 22.58           O  
ATOM   2781  CB  GLU A 351       3.384  26.542   3.949  1.00 31.07           C  
ATOM   2782  CG  GLU A 351       3.630  28.026   4.079  1.00 41.07           C  
ATOM   2783  CD  GLU A 351       2.465  28.822   3.504  1.00 44.83           C  
ATOM   2784  OE1 GLU A 351       1.351  28.724   4.071  1.00 53.68           O  
ATOM   2785  OE2 GLU A 351       2.658  29.535   2.496  1.00 43.27           O  
ATOM   2786  N   TRP A 352       4.539  23.943   2.495  1.00 25.77           N  
ATOM   2787  CA  TRP A 352       4.354  22.577   1.999  1.00 22.15           C  
ATOM   2788  C   TRP A 352       5.271  21.619   2.734  1.00 22.06           C  
ATOM   2789  O   TRP A 352       4.883  20.493   3.070  1.00 20.53           O  
ATOM   2790  CB  TRP A 352       4.655  22.500   0.503  1.00 24.23           C  
ATOM   2791  CG  TRP A 352       3.545  22.900  -0.418  1.00 26.43           C  
ATOM   2792  CD1 TRP A 352       3.567  23.926  -1.320  1.00 30.50           C  
ATOM   2793  CD2 TRP A 352       2.265  22.272  -0.555  1.00 23.51           C  
ATOM   2794  NE1 TRP A 352       2.371  23.989  -1.996  1.00 29.16           N  
ATOM   2795  CE2 TRP A 352       1.553  22.986  -1.546  1.00 27.56           C  
ATOM   2796  CE3 TRP A 352       1.643  21.194   0.079  1.00 25.68           C  
ATOM   2797  CZ2 TRP A 352       0.246  22.642  -1.931  1.00 28.79           C  
ATOM   2798  CZ3 TRP A 352       0.336  20.854  -0.304  1.00 27.99           C  
ATOM   2799  CH2 TRP A 352      -0.343  21.581  -1.293  1.00 22.56           C  
ATOM   2800  N   LYS A 353       6.510  22.044   2.962  1.00 21.38           N  
ATOM   2801  CA  LYS A 353       7.464  21.182   3.642  1.00 23.80           C  
ATOM   2802  C   LYS A 353       6.941  20.794   5.014  1.00 24.70           C  
ATOM   2803  O   LYS A 353       6.961  19.619   5.391  1.00 21.51           O  
ATOM   2804  CB  LYS A 353       8.822  21.884   3.749  1.00 21.70           C  
ATOM   2805  CG  LYS A 353       9.880  21.027   4.435  1.00 24.16           C  
ATOM   2806  CD  LYS A 353      11.232  21.724   4.465  1.00 24.51           C  
ATOM   2807  CE  LYS A 353      12.275  20.823   5.146  1.00 28.30           C  
ATOM   2808  NZ  LYS A 353      13.657  21.407   5.193  1.00 30.34           N  
ATOM   2809  N   GLU A 354       6.433  21.769   5.770  1.00 21.90           N  
ATOM   2810  CA  GLU A 354       5.904  21.451   7.088  1.00 23.64           C  
ATOM   2811  C   GLU A 354       4.637  20.602   7.005  1.00 23.48           C  
ATOM   2812  O   GLU A 354       4.444  19.699   7.827  1.00 22.92           O  
ATOM   2813  CB  GLU A 354       5.637  22.724   7.890  1.00 25.44           C  
ATOM   2814  CG  GLU A 354       5.200  22.369   9.313  1.00 32.70           C  
ATOM   2815  CD  GLU A 354       5.365  23.496  10.308  1.00 41.97           C  
ATOM   2816  OE1 GLU A 354       5.293  24.671   9.889  1.00 48.37           O  
ATOM   2817  OE2 GLU A 354       5.551  23.191  11.511  1.00 43.03           O  
ATOM   2818  N   LEU A 355       3.762  20.870   6.026  1.00 21.99           N  
ATOM   2819  CA  LEU A 355       2.550  20.054   5.893  1.00 21.94           C  
ATOM   2820  C   LEU A 355       2.912  18.592   5.648  1.00 23.46           C  
ATOM   2821  O   LEU A 355       2.373  17.680   6.294  1.00 22.67           O  
ATOM   2822  CB  LEU A 355       1.671  20.591   4.757  1.00 23.18           C  
ATOM   2823  CG  LEU A 355       0.605  21.604   5.163  1.00 36.94           C  
ATOM   2824  CD1 LEU A 355      -0.043  22.205   3.924  1.00 36.89           C  
ATOM   2825  CD2 LEU A 355      -0.424  20.956   6.080  1.00 34.27           C  
ATOM   2826  N   ILE A 356       3.871  18.357   4.747  1.00 19.77           N  
ATOM   2827  CA  ILE A 356       4.282  16.995   4.431  1.00 17.55           C  
ATOM   2828  C   ILE A 356       4.987  16.356   5.616  1.00 21.80           C  
ATOM   2829  O   ILE A 356       4.754  15.183   5.934  1.00 20.94           O  
ATOM   2830  CB  ILE A 356       5.153  16.994   3.167  1.00 20.49           C  
ATOM   2831  CG1 ILE A 356       4.290  17.390   1.956  1.00 21.49           C  
ATOM   2832  CG2 ILE A 356       5.787  15.638   2.958  1.00 18.81           C  
ATOM   2833  CD1 ILE A 356       5.081  17.738   0.714  1.00 22.71           C  
ATOM   2834  N   TYR A 357       5.866  17.109   6.283  1.00 19.64           N  
ATOM   2835  CA  TYR A 357       6.543  16.584   7.458  1.00 21.06           C  
ATOM   2836  C   TYR A 357       5.538  16.133   8.509  1.00 21.45           C  
ATOM   2837  O   TYR A 357       5.681  15.056   9.095  1.00 23.39           O  
ATOM   2838  CB  TYR A 357       7.450  17.650   8.055  1.00 22.92           C  
ATOM   2839  CG  TYR A 357       8.339  17.131   9.157  1.00 24.21           C  
ATOM   2840  CD1 TYR A 357       9.309  16.174   8.890  1.00 20.08           C  
ATOM   2841  CD2 TYR A 357       8.233  17.626  10.462  1.00 26.08           C  
ATOM   2842  CE1 TYR A 357      10.145  15.699   9.893  1.00 22.95           C  
ATOM   2843  CE2 TYR A 357       9.071  17.157  11.470  1.00 24.52           C  
ATOM   2844  CZ  TYR A 357      10.021  16.201  11.178  1.00 27.77           C  
ATOM   2845  OH  TYR A 357      10.861  15.738  12.174  1.00 26.07           O  
ATOM   2846  N   LYS A 358       4.515  16.949   8.765  1.00 22.07           N  
ATOM   2847  CA  LYS A 358       3.531  16.582   9.778  1.00 25.09           C  
ATOM   2848  C   LYS A 358       2.764  15.327   9.378  1.00 26.49           C  
ATOM   2849  O   LYS A 358       2.451  14.482  10.229  1.00 26.87           O  
ATOM   2850  CB  LYS A 358       2.568  17.733  10.030  1.00 23.29           C  
ATOM   2851  CG  LYS A 358       3.156  18.851  10.892  1.00 37.51           C  
ATOM   2852  CD  LYS A 358       2.127  19.946  11.156  1.00 38.70           C  
ATOM   2853  CE  LYS A 358       2.608  20.911  12.223  1.00 37.92           C  
ATOM   2854  NZ  LYS A 358       1.468  21.611  12.883  1.00 56.35           N  
ATOM   2855  N   GLU A 359       2.452  15.188   8.089  1.00 26.10           N  
ATOM   2856  CA  GLU A 359       1.796  13.971   7.625  1.00 27.14           C  
ATOM   2857  C   GLU A 359       2.660  12.757   7.914  1.00 26.73           C  
ATOM   2858  O   GLU A 359       2.162  11.719   8.360  1.00 27.89           O  
ATOM   2859  CB  GLU A 359       1.507  14.060   6.127  1.00 27.73           C  
ATOM   2860  CG  GLU A 359       0.065  14.300   5.778  1.00 41.60           C  
ATOM   2861  CD  GLU A 359      -0.881  13.337   6.469  1.00 39.02           C  
ATOM   2862  OE1 GLU A 359      -0.772  12.109   6.262  1.00 46.29           O  
ATOM   2863  OE2 GLU A 359      -1.745  13.827   7.216  1.00 43.04           O  
ATOM   2864  N   VAL A 360       3.964  12.872   7.663  1.00 20.03           N  
ATOM   2865  CA  VAL A 360       4.879  11.764   7.892  1.00 24.29           C  
ATOM   2866  C   VAL A 360       4.987  11.458   9.383  1.00 27.91           C  
ATOM   2867  O   VAL A 360       4.965  10.296   9.795  1.00 23.85           O  
ATOM   2868  CB  VAL A 360       6.256  12.088   7.280  1.00 23.31           C  
ATOM   2869  CG1 VAL A 360       7.311  11.103   7.749  1.00 24.08           C  
ATOM   2870  CG2 VAL A 360       6.174  12.154   5.741  1.00 23.26           C  
ATOM   2871  N   MET A 361       5.141  12.496  10.209  1.00 26.65           N  
ATOM   2872  CA  MET A 361       5.248  12.292  11.657  1.00 28.04           C  
ATOM   2873  C   MET A 361       3.975  11.710  12.262  1.00 33.53           C  
ATOM   2874  O   MET A 361       4.044  10.990  13.270  1.00 33.24           O  
ATOM   2875  CB  MET A 361       5.615  13.614  12.343  1.00 27.50           C  
ATOM   2876  CG  MET A 361       6.989  14.201  11.991  1.00 26.42           C  
ATOM   2877  SD  MET A 361       8.312  12.976  12.010  1.00 41.06           S  
ATOM   2878  CE  MET A 361       8.487  12.694  13.770  1.00 43.90           C  
ATOM   2879  N   ASP A 362       2.815  12.025  11.677  1.00 30.85           N  
ATOM   2880  CA  ASP A 362       1.524  11.523  12.128  1.00 33.56           C  
ATOM   2881  C   ASP A 362       1.452  10.008  12.012  1.00 39.02           C  
ATOM   2882  O   ASP A 362       0.573   9.384  12.613  1.00 41.21           O  
ATOM   2883  CB  ASP A 362       0.432  12.214  11.296  1.00 36.30           C  
ATOM   2884  CG  ASP A 362      -0.971  12.080  11.882  1.00 54.07           C  
ATOM   2885  OD1 ASP A 362      -1.236  11.181  12.704  1.00 58.26           O  
ATOM   2886  OD2 ASP A 362      -1.833  12.895  11.479  1.00 62.06           O  
ATOM   2887  N   TRP A 363       2.380   9.401  11.279  1.00 37.18           N  
ATOM   2888  CA  TRP A 363       2.420   7.956  11.160  1.00 36.62           C  
ATOM   2889  C   TRP A 363       3.217   7.328  12.304  1.00 47.26           C  
ATOM   2890  O   TRP A 363       2.813   6.294  12.849  1.00 50.49           O  
ATOM   2891  CB  TRP A 363       3.008   7.565   9.794  1.00 39.97           C  
ATOM   2892  CG  TRP A 363       2.669   6.172   9.449  1.00 42.71           C  
ATOM   2893  CD1 TRP A 363       3.209   5.040   9.985  1.00 41.35           C  
ATOM   2894  CD2 TRP A 363       1.657   5.741   8.530  1.00 31.60           C  
ATOM   2895  NE1 TRP A 363       2.608   3.930   9.442  1.00 40.64           N  
ATOM   2896  CE2 TRP A 363       1.650   4.333   8.550  1.00 33.10           C  
ATOM   2897  CE3 TRP A 363       0.769   6.409   7.682  1.00 37.11           C  
ATOM   2898  CZ2 TRP A 363       0.793   3.578   7.759  1.00 29.29           C  
ATOM   2899  CZ3 TRP A 363      -0.091   5.652   6.899  1.00 34.25           C  
ATOM   2900  CH2 TRP A 363      -0.068   4.257   6.942  1.00 32.84           C  
ATOM   2901  N   GLU A 364       4.325   7.953  12.696  0.78 43.97           N  
ATOM   2902  CA  GLU A 364       5.123   7.509  13.837  0.78 50.68           C  
ATOM   2903  C   GLU A 364       4.352   7.653  15.149  0.78 56.31           C  
ATOM   2904  O   GLU A 364       3.810   6.680  15.675  0.78 54.95           O  
ATOM   2905  CB  GLU A 364       6.429   8.306  13.912  0.78 49.58           C  
ATOM   2906  CG  GLU A 364       7.501   7.678  14.790  0.78 58.04           C  
ATOM   2907  CD  GLU A 364       8.681   8.608  15.030  0.78 60.04           C  
ATOM   2908  OE1 GLU A 364       8.492   9.842  14.972  0.78 57.07           O  
ATOM   2909  OE2 GLU A 364       9.798   8.103  15.276  0.78 60.68           O  
TER    2910      GLU A 364                                                      
HETATM 2911  P   AMP A 401       5.752   3.977 -10.315  1.00 69.23           P  
HETATM 2912  O1P AMP A 401       6.742   4.890 -10.939  1.00 60.01           O  
HETATM 2913  O2P AMP A 401       4.377   3.911 -10.882  1.00 51.03           O  
HETATM 2914  O3P AMP A 401       5.672   4.324  -8.873  1.00 57.20           O  
HETATM 2915  O5' AMP A 401       6.350   2.505 -10.415  1.00 41.00           O  
HETATM 2916  C5' AMP A 401       7.094   2.086 -11.547  1.00 39.95           C  
HETATM 2917  C4' AMP A 401       7.032   0.591 -11.679  1.00 35.40           C  
HETATM 2918  O4' AMP A 401       7.472  -0.013 -10.436  1.00 34.00           O  
HETATM 2919  C3' AMP A 401       5.638   0.016 -11.897  1.00 31.45           C  
HETATM 2920  O3' AMP A 401       5.246   0.062 -13.251  1.00 31.81           O  
HETATM 2921  C2' AMP A 401       5.766  -1.399 -11.351  1.00 31.25           C  
HETATM 2922  O2' AMP A 401       6.405  -2.251 -12.300  1.00 33.16           O  
HETATM 2923  C1' AMP A 401       6.718  -1.180 -10.172  1.00 35.67           C  
HETATM 2924  N9  AMP A 401       6.008  -1.001  -8.892  1.00 32.53           N  
HETATM 2925  C8  AMP A 401       5.691   0.157  -8.220  1.00 30.76           C  
HETATM 2926  N7  AMP A 401       5.062  -0.056  -7.088  1.00 27.88           N  
HETATM 2927  C5  AMP A 401       4.976  -1.444  -7.008  1.00 27.99           C  
HETATM 2928  C6  AMP A 401       4.433  -2.308  -6.039  1.00 28.96           C  
HETATM 2929  N6  AMP A 401       3.835  -1.898  -4.914  1.00 26.37           N  
HETATM 2930  N1  AMP A 401       4.521  -3.632  -6.271  1.00 27.92           N  
HETATM 2931  C2  AMP A 401       5.117  -4.051  -7.399  1.00 29.42           C  
HETATM 2932  N3  AMP A 401       5.669  -3.342  -8.385  1.00 28.91           N  
HETATM 2933  C4  AMP A 401       5.563  -2.030  -8.109  1.00 29.84           C  
HETATM 2934  O1  P6G A 402       5.736 -12.845 -14.156  1.00 42.43           O  
HETATM 2935  C2  P6G A 402       4.782 -12.890 -13.096  1.00 39.47           C  
HETATM 2936  C3  P6G A 402       3.744 -11.816 -13.223  1.00 41.00           C  
HETATM 2937  O4  P6G A 402       2.507 -12.242 -12.654  1.00 45.53           O  
HETATM 2938  C5  P6G A 402       1.380 -11.862 -13.445  1.00 35.60           C  
HETATM 2939  C6  P6G A 402       0.160 -12.643 -13.083  1.00 41.06           C  
HETATM 2940  O7  P6G A 402      -0.805 -12.593 -14.136  1.00 44.97           O  
HETATM 2941  C8  P6G A 402      -1.965 -13.388 -13.898  1.00 39.52           C  
HETATM 2942  C9  P6G A 402      -1.867 -14.671 -14.658  1.00 39.20           C  
HETATM 2943  O10 P6G A 402      -2.864 -15.581 -14.225  1.00 48.04           O  
HETATM 2944  C11 P6G A 402      -2.431 -16.422 -13.167  1.00 41.40           C  
HETATM 2945  C12 P6G A 402      -3.420 -17.511 -12.919  1.00 40.94           C  
HETATM 2946  O13 P6G A 402      -4.205 -17.215 -11.780  1.00 46.14           O  
HETATM 2947  C14 P6G A 402      -5.474 -17.856 -11.796  1.00 39.92           C  
HETATM 2948  C15 P6G A 402      -6.448 -17.087 -10.969  1.00 41.50           C  
HETATM 2949  O16 P6G A 402      -7.786 -17.403 -11.340  1.00 49.37           O  
HETATM 2950  C17 P6G A 402      -8.646 -16.276 -11.273  1.00 38.68           C  
HETATM 2951  C18 P6G A 402     -10.050 -16.717 -11.007  1.00 42.68           C  
HETATM 2952  O19 P6G A 402     -10.531 -16.207  -9.771  1.00 44.99           O  
HETATM 2953  O   HOH A 501      11.294  24.328  13.434  1.00 37.67           O  
HETATM 2954  O   HOH A 502       2.286  -9.852 -26.871  1.00 45.70           O  
HETATM 2955  O   HOH A 503       2.962 -10.297   9.000  1.00 50.20           O  
HETATM 2956  O   HOH A 504       2.213 -13.445  -1.272  1.00 55.04           O  
HETATM 2957  O   HOH A 505      -4.871   3.273   3.611  1.00 24.97           O  
HETATM 2958  O   HOH A 506      -2.436  16.025   6.737  1.00 47.66           O  
HETATM 2959  O   HOH A 507      -3.661 -12.481  -2.969  1.00 44.91           O  
HETATM 2960  O   HOH A 508     -19.079   4.871 -38.937  1.00 34.78           O  
HETATM 2961  O   HOH A 509       7.115  24.616  12.690  1.00 45.56           O  
HETATM 2962  O   HOH A 510       3.978   4.415  -7.119  1.00 41.64           O  
HETATM 2963  O   HOH A 511       5.012  11.209 -25.559  1.00 37.14           O  
HETATM 2964  O   HOH A 512     -20.584   6.267  -5.807  1.00 44.93           O  
HETATM 2965  O   HOH A 513       2.475   5.176  -9.907  1.00 37.74           O  
HETATM 2966  O   HOH A 514      10.903   6.006  -5.652  1.00 44.66           O  
HETATM 2967  O   HOH A 515      -4.976   2.598 -38.198  1.00 37.53           O  
HETATM 2968  O   HOH A 516      -5.655   8.962 -41.862  1.00 39.89           O  
HETATM 2969  O   HOH A 517      -6.766  12.054  -9.749  1.00 34.74           O  
HETATM 2970  O   HOH A 518      -7.253  15.573  -4.844  1.00 49.03           O  
HETATM 2971  O   HOH A 519       3.479  -7.112   0.600  1.00 33.77           O  
HETATM 2972  O   HOH A 520     -21.566   2.955 -25.072  1.00 34.22           O  
HETATM 2973  O   HOH A 521       0.701   8.824 -18.823  1.00 30.96           O  
HETATM 2974  O   HOH A 522       9.144  13.799  -8.882  1.00 46.22           O  
HETATM 2975  O   HOH A 523       7.059  31.343 -16.499  1.00 26.41           O  
HETATM 2976  O   HOH A 524       0.289  20.983 -11.763  1.00 36.59           O  
HETATM 2977  O   HOH A 525       0.359  29.607  -9.594  1.00 45.88           O  
HETATM 2978  O   HOH A 526     -21.902  11.034 -31.250  1.00 29.29           O  
HETATM 2979  O   HOH A 527      -1.091  12.813  -6.069  1.00 30.46           O  
HETATM 2980  O   HOH A 528     -20.336  14.743 -26.749  1.00 34.77           O  
HETATM 2981  O   HOH A 529       8.182 -10.180 -10.402  1.00 28.22           O  
HETATM 2982  O   HOH A 530       0.504   6.143  -4.946  1.00 33.68           O  
HETATM 2983  O   HOH A 531      -4.227 -11.844 -29.233  1.00 33.15           O  
HETATM 2984  O   HOH A 532     -12.574  11.752 -40.497  1.00 25.21           O  
HETATM 2985  O   HOH A 533     -19.832  -7.723  -1.824  1.00 43.55           O  
HETATM 2986  O   HOH A 534     -25.611  -8.127 -16.518  1.00 44.37           O  
HETATM 2987  O   HOH A 535     -19.954  23.324 -28.380  1.00 48.69           O  
HETATM 2988  O   HOH A 536     -22.521 -20.521 -27.457  1.00 41.99           O  
HETATM 2989  O   HOH A 537     -15.315 -19.812 -20.529  1.00 43.45           O  
HETATM 2990  O   HOH A 538       5.405   7.015 -11.547  1.00 48.75           O  
HETATM 2991  O   HOH A 539     -17.486  -8.695  -5.267  1.00 43.96           O  
HETATM 2992  O   HOH A 540      -1.275   9.839 -38.845  1.00 38.46           O  
HETATM 2993  O   HOH A 541      -8.912   1.870 -41.274  1.00 42.27           O  
HETATM 2994  O   HOH A 542       0.658 -16.655 -28.668  1.00 34.72           O  
HETATM 2995  O   HOH A 543     -23.520  13.442 -28.234  1.00 39.59           O  
HETATM 2996  O   HOH A 544      17.088  14.039  -1.301  1.00 41.85           O  
HETATM 2997  O   HOH A 545     -22.377 -12.388  -9.374  1.00 41.60           O  
HETATM 2998  O   HOH A 546       4.462   6.449 -30.279  1.00 36.40           O  
HETATM 2999  O   HOH A 547      11.829  13.237  12.217  1.00 35.49           O  
HETATM 3000  O   HOH A 548     -15.128  -1.103 -42.025  1.00 36.05           O  
HETATM 3001  O   HOH A 549      -1.142 -12.171 -24.897  1.00 27.85           O  
HETATM 3002  O   HOH A 550       6.732   8.541  10.659  1.00 38.71           O  
HETATM 3003  O   HOH A 551      -5.135  -3.062  -1.105  1.00 27.33           O  
HETATM 3004  O   HOH A 552     -15.199  12.324 -20.590  1.00 21.18           O  
HETATM 3005  O   HOH A 553       5.830  14.608  -5.907  1.00 34.52           O  
HETATM 3006  O   HOH A 554     -19.729 -13.751 -18.559  1.00 32.94           O  
HETATM 3007  O   HOH A 555     -24.096  -3.073 -18.482  1.00 34.70           O  
HETATM 3008  O   HOH A 556     -18.870 -13.861 -31.520  1.00 37.06           O  
HETATM 3009  O   HOH A 557     -12.659  -6.520  -6.814  1.00 26.26           O  
HETATM 3010  O   HOH A 558       8.852  -2.406 -13.299  1.00 44.85           O  
HETATM 3011  O   HOH A 559     -15.464   9.680   0.471  1.00 45.80           O  
HETATM 3012  O   HOH A 560       3.608   0.817   9.739  1.00 43.86           O  
HETATM 3013  O   HOH A 561      -5.213   2.645 -35.719  1.00 33.39           O  
HETATM 3014  O   HOH A 562     -21.748  -5.905  -2.030  1.00 54.74           O  
HETATM 3015  O   HOH A 563     -10.335  15.678 -12.580  1.00 30.47           O  
HETATM 3016  O   HOH A 564      14.945   6.390  -6.035  1.00 51.96           O  
HETATM 3017  O   HOH A 565     -23.738  19.808 -33.158  1.00 44.44           O  
HETATM 3018  O   HOH A 566     -19.005   1.448 -30.613  1.00 31.90           O  
HETATM 3019  O   HOH A 567     -19.927  18.394 -38.700  1.00 40.97           O  
HETATM 3020  O   HOH A 568      13.823  21.842  14.924  1.00 26.87           O  
HETATM 3021  O   HOH A 569      -6.202  12.163 -25.808  1.00 38.78           O  
HETATM 3022  O   HOH A 570      -0.889  13.253  -8.842  1.00 38.57           O  
HETATM 3023  O   HOH A 571       0.128  -0.858 -32.055  1.00 34.14           O  
HETATM 3024  O   HOH A 572     -24.147   5.318 -14.773  1.00 41.81           O  
HETATM 3025  O   HOH A 573       3.837   0.897  -4.909  1.00 31.95           O  
HETATM 3026  O   HOH A 574       6.081  -2.445   6.954  1.00 34.92           O  
HETATM 3027  O   HOH A 575      -8.764  14.257 -11.261  1.00 28.37           O  
HETATM 3028  O   HOH A 576      -3.194  15.988 -40.739  1.00 36.01           O  
HETATM 3029  O   HOH A 577       6.386  -4.615 -11.036  1.00 35.32           O  
HETATM 3030  O   HOH A 578     -18.712   6.059  -8.134  1.00 38.69           O  
HETATM 3031  O   HOH A 579      16.993   9.450   2.891  1.00 33.45           O  
HETATM 3032  O   HOH A 580     -11.763 -18.989 -21.384  1.00 27.32           O  
HETATM 3033  O   HOH A 581       3.029  16.278 -21.938  1.00 30.39           O  
HETATM 3034  O   HOH A 582     -10.369 -19.196 -30.939  1.00 34.10           O  
HETATM 3035  O   HOH A 583      12.972  24.798  -3.469  1.00 39.75           O  
HETATM 3036  O   HOH A 584     -16.864   3.189 -31.226  1.00 25.05           O  
HETATM 3037  O   HOH A 585     -19.607  11.824 -39.699  1.00 36.25           O  
HETATM 3038  O   HOH A 586      -5.598 -13.704 -24.596  1.00 35.58           O  
HETATM 3039  O   HOH A 587       1.858  -2.213 -22.259  1.00 32.75           O  
HETATM 3040  O   HOH A 588      14.895  22.234   2.939  1.00 35.21           O  
HETATM 3041  O   HOH A 589     -16.219 -12.053 -39.781  1.00 45.50           O  
HETATM 3042  O   HOH A 590      13.786   9.203  -5.228  1.00 38.76           O  
HETATM 3043  O   HOH A 591      -0.203   9.707   5.139  1.00 35.32           O  
HETATM 3044  O   HOH A 592       4.925  19.794 -19.738  1.00 26.72           O  
HETATM 3045  O   HOH A 593       0.559  18.664  -8.323  1.00 40.41           O  
HETATM 3046  O   HOH A 594     -11.177   8.473 -46.598  1.00 39.02           O  
HETATM 3047  O   HOH A 595      11.109  -8.832  -1.003  1.00 44.68           O  
HETATM 3048  O   HOH A 596       2.870   8.098 -25.878  1.00 34.33           O  
HETATM 3049  O   HOH A 597       5.246  13.745 -29.451  1.00 42.37           O  
HETATM 3050  O   HOH A 598     -18.725 -15.902 -30.170  1.00 33.88           O  
HETATM 3051  O   HOH A 599      -5.308  13.852 -37.213  1.00 24.61           O  
HETATM 3052  O   HOH A 600       2.171  25.602 -16.639  1.00 36.27           O  
HETATM 3053  O   HOH A 601      15.858  -6.602  10.342  1.00 51.91           O  
HETATM 3054  O   HOH A 602     -21.000  -8.769 -29.261  1.00 31.52           O  
HETATM 3055  O   HOH A 603      -1.517 -18.647  -9.892  1.00 34.51           O  
HETATM 3056  O   HOH A 604      -4.980  19.063 -29.346  1.00 36.85           O  
HETATM 3057  O   HOH A 605     -21.646   0.214  -9.168  1.00 38.55           O  
HETATM 3058  O   HOH A 606      -8.581  14.257  -7.966  1.00 40.64           O  
HETATM 3059  O   HOH A 607     -15.575 -15.652 -16.610  1.00 34.46           O  
HETATM 3060  O   HOH A 608      -4.948  -7.031  -0.282  1.00 43.94           O  
HETATM 3061  O   HOH A 609     -23.927   6.256 -19.255  1.00 41.80           O  
HETATM 3062  O   HOH A 610     -20.091  15.565 -24.126  1.00 45.49           O  
HETATM 3063  O   HOH A 611      -6.132   6.638 -26.601  1.00 19.26           O  
HETATM 3064  O   HOH A 612     -13.690  14.251 -41.454  1.00 28.86           O  
HETATM 3065  O   HOH A 613     -13.118  21.857 -29.186  1.00 34.26           O  
HETATM 3066  O   HOH A 614      -3.349   7.158 -19.436  1.00 23.09           O  
HETATM 3067  O   HOH A 615      -2.063   5.475 -38.978  1.00 43.68           O  
HETATM 3068  O   HOH A 616      16.308  18.839  -5.876  1.00 53.34           O  
HETATM 3069  O   HOH A 617     -13.879  12.355   2.314  1.00 51.06           O  
HETATM 3070  O   HOH A 618      -5.884   4.558   7.420  1.00 47.35           O  
HETATM 3071  O   HOH A 619       6.191  24.198  -9.359  1.00 35.61           O  
HETATM 3072  O   HOH A 620     -14.013 -16.953 -29.480  1.00 30.46           O  
HETATM 3073  O   HOH A 621     -17.833   6.872 -39.287  1.00 31.50           O  
HETATM 3074  O   HOH A 622      -4.669   2.948  -0.474  1.00 23.70           O  
HETATM 3075  O   HOH A 623      -2.657   2.160 -33.423  1.00 27.04           O  
HETATM 3076  O   HOH A 624       6.923   7.379  -9.752  1.00 51.99           O  
HETATM 3077  O   HOH A 625       0.641  28.057  -7.397  1.00 53.71           O  
HETATM 3078  O   HOH A 626     -16.731   0.225 -35.501  1.00 33.05           O  
HETATM 3079  O   HOH A 627      -8.237 -21.766 -20.304  1.00 35.54           O  
HETATM 3080  O   HOH A 628      -7.695 -12.966 -26.236  1.00 25.81           O  
HETATM 3081  O   HOH A 629      -9.440  -8.396  -5.638  1.00 25.33           O  
HETATM 3082  O   HOH A 630      -3.951  -0.171 -25.856  1.00 17.28           O  
HETATM 3083  O   HOH A 631       7.948  -7.556  -7.159  1.00 41.21           O  
HETATM 3084  O   HOH A 632     -18.185   4.738 -36.539  1.00 35.08           O  
HETATM 3085  O   HOH A 633      -8.888  28.259 -37.502  1.00 41.70           O  
HETATM 3086  O   HOH A 634     -18.847   0.223   2.417  1.00 50.19           O  
HETATM 3087  O   HOH A 635     -16.094  16.013 -23.070  1.00 32.91           O  
HETATM 3088  O   HOH A 636      -5.387  -0.554   1.877  1.00 34.08           O  
HETATM 3089  O   HOH A 637       1.512   6.868 -12.957  1.00 36.07           O  
HETATM 3090  O   HOH A 638     -22.772   4.802  -6.424  1.00 45.39           O  
HETATM 3091  O   HOH A 639     -17.015  17.722 -17.231  1.00 41.62           O  
HETATM 3092  O   HOH A 640      -0.849   8.844 -12.328  1.00 34.21           O  
HETATM 3093  O   HOH A 641      -0.072  17.963   7.596  1.00 36.11           O  
HETATM 3094  O   HOH A 642     -15.774  -0.442  -5.789  1.00 25.52           O  
HETATM 3095  O   HOH A 643     -16.063   1.066  -3.603  1.00 31.33           O  
HETATM 3096  O   HOH A 644      -5.769   8.652 -19.583  1.00 23.86           O  
HETATM 3097  O   HOH A 645      -2.146   7.471 -40.013  1.00 46.98           O  
HETATM 3098  O   HOH A 646     -18.029  17.454 -29.555  1.00 29.67           O  
HETATM 3099  O   HOH A 647     -20.179   8.621 -37.202  1.00 37.02           O  
HETATM 3100  O   HOH A 648     -13.541  15.254 -45.299  1.00 37.62           O  
HETATM 3101  O   HOH A 649     -16.795   2.474 -33.815  1.00 22.25           O  
HETATM 3102  O   HOH A 650       0.040   9.449 -28.306  1.00 40.41           O  
HETATM 3103  O   HOH A 651      -7.022   9.507 -27.870  1.00 29.63           O  
HETATM 3104  O   HOH A 652     -18.395   2.864  -4.245  1.00 33.73           O  
HETATM 3105  O   HOH A 653      -7.519   7.254 -17.049  1.00 17.14           O  
HETATM 3106  O   HOH A 654      -1.885   7.360 -21.756  1.00 16.81           O  
HETATM 3107  O   HOH A 655       3.267  30.849  -6.317  1.00 49.85           O  
HETATM 3108  O   HOH A 656      -2.763  18.490  -2.245  1.00 36.47           O  
HETATM 3109  O   HOH A 657       2.186  15.566  12.804  1.00 38.11           O  
HETATM 3110  O   HOH A 658     -24.493 -13.153 -23.270  1.00 46.64           O  
HETATM 3111  O   HOH A 659     -15.240 -12.880 -35.588  1.00 33.99           O  
HETATM 3112  O   HOH A 660       1.030  25.781  -3.793  1.00 39.54           O  
HETATM 3113  O   HOH A 661     -10.427  -9.621 -38.760  1.00 33.72           O  
HETATM 3114  O   HOH A 662      17.735  10.087  -4.373  1.00 51.08           O  
HETATM 3115  O   HOH A 663     -23.494   6.907 -21.918  1.00 39.76           O  
HETATM 3116  O   HOH A 664     -23.110 -12.607 -16.710  1.00 31.95           O  
HETATM 3117  O   HOH A 665     -11.733  13.481 -38.139  1.00 21.97           O  
HETATM 3118  O   HOH A 666     -10.797   6.743   5.804  1.00 41.18           O  
HETATM 3119  O   HOH A 667      -2.852  -0.252   5.253  1.00 40.72           O  
HETATM 3120  O   HOH A 668      11.451  11.467  -5.709  1.00 36.68           O  
HETATM 3121  O   HOH A 669     -20.336  -9.731 -31.782  1.00 34.26           O  
HETATM 3122  O   HOH A 670     -19.102  10.119  -6.740  1.00 31.23           O  
HETATM 3123  O   HOH A 671     -11.411   3.668   1.399  1.00 26.12           O  
HETATM 3124  O   HOH A 672     -16.834 -13.499 -18.011  1.00 30.84           O  
HETATM 3125  O   HOH A 673     -22.128  -5.944 -29.433  1.00 41.20           O  
HETATM 3126  O   HOH A 674     -12.867  19.394 -18.174  1.00 32.93           O  
HETATM 3127  O   HOH A 675      -6.301   0.652  -0.408  1.00 22.63           O  
HETATM 3128  O   HOH A 676      -7.488  11.570 -19.195  1.00 26.16           O  
HETATM 3129  O   HOH A 677     -21.100   7.381 -19.134  1.00 33.23           O  
HETATM 3130  O   HOH A 678      -4.308   2.453 -26.990  1.00 18.14           O  
HETATM 3131  O   HOH A 679       0.171 -14.614  -5.964  1.00 39.67           O  
HETATM 3132  O   HOH A 680       7.650  26.044  -6.665  1.00 36.19           O  
HETATM 3133  O   HOH A 681       9.226  24.362   6.767  1.00 30.06           O  
HETATM 3134  O   HOH A 682       2.349  24.423   6.787  1.00 37.09           O  
HETATM 3135  O   HOH A 683      14.265  27.067  12.473  1.00 24.76           O  
HETATM 3136  O   HOH A 684      18.928  13.274   1.445  1.00 43.68           O  
HETATM 3137  O   HOH A 685     -18.351   0.094 -39.785  1.00 38.45           O  
HETATM 3138  O   HOH A 686      -4.871  27.016   0.434  1.00 58.02           O  
HETATM 3139  O   HOH A 687     -17.618  19.933 -28.118  1.00 40.48           O  
HETATM 3140  O   HOH A 688     -21.026  -6.435 -10.609  1.00 39.96           O  
HETATM 3141  O   HOH A 689     -21.832   9.706 -20.604  1.00 31.91           O  
HETATM 3142  O   HOH A 690       1.001  16.779 -30.659  1.00 31.76           O  
HETATM 3143  O   HOH A 691      -6.186  28.518 -34.290  1.00 37.07           O  
HETATM 3144  O   HOH A 692       2.351   3.372  -5.434  1.00 28.59           O  
HETATM 3145  O   HOH A 693     -19.163  -3.109 -34.390  1.00 34.93           O  
HETATM 3146  O   HOH A 694      13.464   9.687  12.120  1.00 42.06           O  
HETATM 3147  O   HOH A 695      -3.126  11.388 -18.544  1.00 29.62           O  
HETATM 3148  O   HOH A 696      16.085  20.903   0.744  1.00 44.16           O  
HETATM 3149  O   HOH A 697     -12.374   2.688 -40.964  1.00 29.05           O  
HETATM 3150  O   HOH A 698       2.325   1.205 -23.892  1.00 34.92           O  
HETATM 3151  O   HOH A 699      -2.293   4.229 -10.921  1.00 28.84           O  
HETATM 3152  O   HOH A 700      -7.131  -7.568  -4.375  1.00 35.83           O  
HETATM 3153  O   HOH A 701       1.142  15.708 -16.320  1.00 30.49           O  
HETATM 3154  O   HOH A 702      -9.696  19.229 -23.300  1.00 34.68           O  
HETATM 3155  O   HOH A 703     -13.745  22.046 -42.260  1.00 42.54           O  
HETATM 3156  O   HOH A 704     -23.056  -1.135 -10.884  1.00 34.12           O  
HETATM 3157  O   HOH A 705     -24.397  10.334 -21.235  1.00 41.43           O  
HETATM 3158  O   HOH A 706       7.171 -10.060  -5.940  1.00 42.39           O  
HETATM 3159  O   HOH A 707     -19.589  13.317 -21.329  1.00 40.14           O  
HETATM 3160  O   HOH A 708       6.050   6.094 -13.493  1.00 47.77           O  
HETATM 3161  O   HOH A 709       1.144  32.456 -13.588  1.00 40.62           O  
HETATM 3162  O   HOH A 710      -5.273  19.330 -14.667  1.00 40.05           O  
HETATM 3163  O   HOH A 711     -14.279 -11.685 -38.071  1.00 39.64           O  
HETATM 3164  O   HOH A 712     -16.748  18.898 -20.750  1.00 39.90           O  
HETATM 3165  O   HOH A 713       9.947  16.477  14.837  1.00 31.84           O  
HETATM 3166  O   HOH A 714      11.340  19.535  14.128  1.00 35.49           O  
HETATM 3167  O   HOH A 715     -17.446 -16.477  -4.122  1.00 54.27           O  
HETATM 3168  O   HOH A 716     -17.357   3.915  -1.612  1.00 44.13           O  
HETATM 3169  O   HOH A 717       7.348 -12.897 -20.328  1.00 39.92           O  
HETATM 3170  O   HOH A 718     -16.838   6.102 -31.615  1.00 21.43           O  
HETATM 3171  O   HOH A 719     -22.331  -1.196 -28.554  1.00 40.65           O  
HETATM 3172  O   HOH A 720     -11.404  -9.795 -22.918  1.00 39.69           O  
HETATM 3173  O   HOH A 721       9.564   8.757  10.461  1.00 28.03           O  
HETATM 3174  O   HOH A 722       7.690   2.268  11.703  1.00 38.57           O  
HETATM 3175  O   HOH A 723     -18.578  12.919 -41.570  1.00 45.12           O  
HETATM 3176  O   HOH A 724       7.916 -11.600  -8.054  1.00 30.57           O  
HETATM 3177  O   HOH A 725     -23.333  11.974 -38.728  1.00 40.49           O  
HETATM 3178  O   HOH A 726      11.891  22.201 -10.068  1.00 33.36           O  
HETATM 3179  O   HOH A 727       2.291  -2.322 -29.387  1.00 35.31           O  
HETATM 3180  O   HOH A 728       6.939   5.719  11.095  1.00 47.12           O  
HETATM 3181  O   HOH A 729       1.960  13.360 -37.084  1.00 40.67           O  
HETATM 3182  O   HOH A 730     -10.771  14.254  -9.488  1.00 34.96           O  
HETATM 3183  O   HOH A 731       6.730  10.725 -30.289  1.00 41.78           O  
HETATM 3184  O   HOH A 732      11.527  25.676   9.971  1.00 36.62           O  
HETATM 3185  O   HOH A 733     -14.557  12.004  -0.459  1.00 44.06           O  
HETATM 3186  O   HOH A 734     -18.750  10.464 -17.146  1.00 23.29           O  
HETATM 3187  O   HOH A 735     -16.683   7.154 -34.073  1.00 27.73           O  
HETATM 3188  O   HOH A 736      -3.690   1.609   2.613  1.00 36.39           O  
HETATM 3189  O   HOH A 737      -8.396   8.966 -20.408  1.00 20.61           O  
HETATM 3190  O   HOH A 738       4.146   4.077 -19.022  1.00 34.61           O  
HETATM 3191  O   HOH A 739     -12.205  -3.631  -0.525  1.00 25.80           O  
HETATM 3192  O   HOH A 740     -23.865 -10.554 -10.697  1.00 39.56           O  
HETATM 3193  O   HOH A 741      -8.266  14.009 -18.415  1.00 24.79           O  
HETATM 3194  O   HOH A 742      -9.763   0.744   7.377  1.00 54.85           O  
HETATM 3195  O   HOH A 743       3.906  -1.846   8.429  1.00 39.68           O  
HETATM 3196  O   HOH A 744       1.962   1.964 -19.469  1.00 23.73           O  
HETATM 3197  O   HOH A 745     -21.913 -14.644 -10.519  1.00 44.91           O  
HETATM 3198  O   HOH A 746      -3.098 -11.594 -21.832  1.00 25.46           O  
HETATM 3199  O   HOH A 747     -18.711   8.044 -30.809  1.00 22.59           O  
HETATM 3200  O   HOH A 748       8.801   6.043  -8.939  1.00 50.62           O  
HETATM 3201  O   HOH A 749     -18.112   6.615 -15.320  1.00 22.06           O  
HETATM 3202  O   HOH A 750       3.665  -4.390 -22.763  1.00 36.42           O  
HETATM 3203  O   HOH A 751     -23.103 -15.273 -28.203  1.00 45.69           O  
HETATM 3204  O   HOH A 752       6.493  20.423  12.292  1.00 43.97           O  
HETATM 3205  O   HOH A 753     -20.105  10.123 -32.743  1.00 30.02           O  
HETATM 3206  O   HOH A 754     -15.593  -3.105  -4.620  1.00 33.05           O  
HETATM 3207  O   HOH A 755      -1.999  15.369  -8.960  1.00 35.93           O  
HETATM 3208  O   HOH A 756     -21.821 -12.070 -31.613  1.00 45.78           O  
HETATM 3209  O   HOH A 757       7.227   1.216 -15.253  1.00 33.16           O  
HETATM 3210  O   HOH A 758     -20.662   5.351 -12.886  1.00 27.51           O  
HETATM 3211  O   HOH A 759      -3.376  -9.577  -3.203  1.00 44.80           O  
HETATM 3212  O   HOH A 760      -3.551  -5.559   1.195  1.00 44.26           O  
HETATM 3213  O   HOH A 761     -20.426  -5.207   3.270  1.00 37.89           O  
HETATM 3214  O   HOH A 762      -2.338  13.830 -40.851  1.00 41.06           O  
HETATM 3215  O   HOH A 763       3.781 -17.236 -25.236  1.00 40.20           O  
HETATM 3216  O   HOH A 764      -2.620  30.435 -16.808  1.00 43.70           O  
HETATM 3217  O   HOH A 765      -3.535  11.330 -26.083  1.00 32.05           O  
HETATM 3218  O   HOH A 766     -20.269  23.969 -36.965  1.00 46.01           O  
HETATM 3219  O   HOH A 767     -15.378  -3.572 -41.039  1.00 35.63           O  
HETATM 3220  O   HOH A 768      -5.117 -17.564 -18.611  1.00 37.59           O  
HETATM 3221  O   HOH A 769       7.214  28.939  -2.878  1.00 44.74           O  
HETATM 3222  O   HOH A 770      18.661  14.477  10.385  1.00 33.82           O  
HETATM 3223  O   HOH A 771       4.273  23.299 -17.520  1.00 29.52           O  
HETATM 3224  O   HOH A 772      -2.884   3.203   4.948  1.00 32.22           O  
HETATM 3225  O   HOH A 773       7.701  15.048 -12.643  1.00 31.50           O  
HETATM 3226  O   HOH A 774     -26.017   3.648 -14.356  1.00 47.67           O  
HETATM 3227  O   HOH A 775       2.229   0.323 -21.756  1.00 36.93           O  
HETATM 3228  O   HOH A 776     -25.972  -5.072 -18.080  1.00 41.85           O  
HETATM 3229  O   HOH A 777      -9.261  26.441 -39.401  1.00 36.85           O  
HETATM 3230  O   HOH A 778     -23.073 -15.135 -18.773  1.00 38.94           O  
HETATM 3231  O   HOH A 779     -18.644  -4.466  -7.224  1.00 36.42           O  
HETATM 3232  O   HOH A 780     -17.779 -12.451 -34.952  1.00 44.73           O  
HETATM 3233  O   HOH A 781       8.648 -11.146 -20.589  1.00 39.37           O  
HETATM 3234  O   HOH A 782     -18.898 -17.681 -15.833  1.00 46.62           O  
HETATM 3235  O   HOH A 783     -18.833   0.621 -37.161  1.00 43.82           O  
HETATM 3236  O   HOH A 784      -5.762  -8.465  -2.308  1.00 43.20           O  
HETATM 3237  O   HOH A 785      -2.576  14.052 -19.422  1.00 30.34           O  
HETATM 3238  O   HOH A 786       6.701  -5.418 -17.117  1.00 39.48           O  
HETATM 3239  O   HOH A 787       7.741  28.588  -5.074  1.00 47.57           O  
HETATM 3240  O   HOH A 788      -3.542 -12.458 -25.660  1.00 36.48           O  
HETATM 3241  O   HOH A 789     -21.713   1.952 -28.084  1.00 42.27           O  
HETATM 3242  O   HOH A 790     -19.888  -5.518 -30.907  1.00 39.53           O  
HETATM 3243  O   HOH A 791     -23.034 -10.792 -25.905  1.00 42.45           O  
HETATM 3244  O   HOH A 792     -24.387   4.118 -22.167  1.00 42.36           O  
HETATM 3245  O   HOH A 793     -17.030  14.317 -21.179  1.00 26.31           O  
HETATM 3246  O   HOH A 794       0.424  26.042   6.058  1.00 49.70           O  
HETATM 3247  O   HOH A 795       0.311  18.635 -12.346  1.00 39.85           O  
HETATM 3248  O   HOH A 796     -24.417  18.796 -37.350  1.00 51.15           O  
HETATM 3249  O   HOH A 797      14.159  10.721  -7.225  1.00 47.46           O  
HETATM 3250  O   HOH A 798      11.884  12.691  15.062  1.00 44.60           O  
HETATM 3251  O   HOH A 799      -6.669  -4.102   1.032  1.00 43.79           O  
HETATM 3252  O   HOH A 800     -20.274   4.763 -40.895  1.00 41.84           O  
HETATM 3253  O   HOH A 801     -25.363 -11.302 -22.528  1.00 45.01           O  
HETATM 3254  O   HOH A 802       7.246 -11.362  -3.355  1.00 41.35           O  
HETATM 3255  O   HOH A 803     -16.533 -16.758 -14.546  1.00 41.68           O  
HETATM 3256  O   HOH A 804      10.962  10.329  12.343  1.00 42.34           O  
HETATM 3257  O   HOH A 805     -19.706   6.487   5.222  1.00 47.01           O  
HETATM 3258  O   HOH A 806     -15.447  21.912 -27.461  1.00 44.44           O  
HETATM 3259  O   HOH A 807     -17.622  16.829 -19.807  1.00 39.60           O  
HETATM 3260  O   HOH A 808     -21.137   8.153 -34.586  1.00 36.86           O  
HETATM 3261  O   HOH A 809     -23.234  22.380 -32.000  1.00 47.01           O  
HETATM 3262  O   HOH A 810     -22.351  16.506 -29.546  1.00 40.34           O  
HETATM 3263  O   HOH A 811      -1.311  11.851 -28.081  1.00 39.45           O  
HETATM 3264  O   HOH A 812     -18.194  17.542 -23.632  1.00 43.56           O  
HETATM 3265  O   HOH A 813     -20.330  11.710 -19.110  1.00 30.21           O  
HETATM 3266  O   HOH A 814     -18.029  -6.724  -3.686  1.00 41.44           O  
HETATM 3267  O   HOH A 815       0.396  11.875 -38.656  1.00 44.82           O  
HETATM 3268  O   HOH A 816      -0.916  31.677 -15.299  1.00 44.26           O  
HETATM 3269  O   HOH A 817      -2.080  17.296  -6.937  1.00 35.33           O  
HETATM 3270  O   HOH A 818     -23.511  -8.985 -23.663  1.00 37.91           O  
HETATM 3271  O   HOH A 819     -16.692 -17.668 -30.544  1.00 38.77           O  
HETATM 3272  O   HOH A 820       3.193   4.997  -3.777  1.00 40.39           O  
HETATM 3273  O   HOH A 821     -22.752   6.820 -13.351  1.00 42.38           O  
HETATM 3274  O   HOH A 822       1.947  22.961   8.792  1.00 44.84           O  
HETATM 3275  O   HOH A 823       1.617 -12.261   8.911  1.00 60.62           O  
HETATM 3276  O   HOH A 824     -10.860  23.640 -28.855  1.00 36.35           O  
HETATM 3277  O   HOH A 825      14.686  21.158  -1.626  1.00 44.15           O  
HETATM 3278  O   HOH A 826      -1.708   2.036 -37.849  1.00 46.67           O  
HETATM 3279  O   HOH A 827     -19.062   6.205 -34.887  1.00 39.79           O  
HETATM 3280  O   HOH A 828      -3.852 -18.931  -8.141  1.00 39.85           O  
HETATM 3281  O   HOH A 829     -20.275  16.810 -28.601  1.00 36.21           O  
HETATM 3282  O   HOH A 830       5.720   4.733 -32.090  1.00 43.78           O  
HETATM 3283  O   HOH A 831       9.241   5.555  12.080  1.00 45.15           O  
HETATM 3284  O   HOH A 832      -3.548   3.265   7.780  1.00 45.12           O  
HETATM 3285  O   HOH A 833     -10.309  20.390 -18.950  1.00 41.48           O  
HETATM 3286  O   HOH A 834       1.208  17.364 -10.625  1.00 40.41           O  
HETATM 3287  O   HOH A 835     -20.000   8.219 -16.622  1.00 25.87           O  
HETATM 3288  O   HOH A 836     -21.054   8.579  -5.162  1.00 40.10           O  
HETATM 3289  O   HOH A 837      -9.012  18.722 -20.674  1.00 39.04           O  
HETATM 3290  O   HOH A 838       1.851  13.368 -15.446  1.00 40.11           O  
HETATM 3291  O   HOH A 839     -21.017 -16.319 -18.299  1.00 46.76           O  
HETATM 3292  O   HOH A 840     -23.548   1.793 -23.447  1.00 42.49           O  
HETATM 3293  O   HOH A 841     -19.425   2.540 -34.353  1.00 45.31           O  
HETATM 3294  O   HOH A 842       9.643  21.174  14.134  1.00 43.91           O  
HETATM 3295  O   HOH A 843      -0.409  17.234 -14.809  1.00 42.28           O  
HETATM 3296  O   HOH A 844     -25.272   9.648 -34.315  1.00 54.48           O  
HETATM 3297  O   HOH A 845     -19.961  -0.059 -32.396  1.00 36.93           O  
HETATM 3298  O   HOH A 846       7.182   0.648 -17.870  1.00 41.54           O  
HETATM 3299  O   HOH A 847     -23.991  -2.567 -21.173  1.00 34.64           O  
HETATM 3300  O   HOH A 848     -11.988   1.178 -42.931  1.00 42.13           O  
HETATM 3301  O   HOH A 849     -23.084 -14.918 -12.970  1.00 48.93           O  
HETATM 3302  O   HOH A 850     -20.112  16.793 -40.883  1.00 47.49           O  
HETATM 3303  O   HOH A 851     -20.856   5.940 -37.989  1.00 40.20           O  
HETATM 3304  O   HOH A 852       7.512  16.289  15.229  1.00 48.09           O  
HETATM 3305  O   HOH A 853       3.800  18.805 -22.352  1.00 33.65           O  
HETATM 3306  O   HOH A 854     -23.446  13.161 -41.545  1.00 50.93           O  
HETATM 3307  O   HOH A 855     -10.475  -5.289 -40.772  1.00 33.64           O  
HETATM 3308  O   HOH A 856       1.142 -18.066 -30.911  1.00 31.10           O  
HETATM 3309  O   HOH A 857     -23.434   8.288 -34.413  1.00 44.11           O  
HETATM 3310  O   HOH A 858       1.233  -7.192   2.353  1.00 45.00           O  
HETATM 3311  O   HOH A 859      12.451  19.680  16.176  1.00 37.52           O  
HETATM 3312  O   HOH A 860     -24.776  -0.262 -21.947  1.00 43.80           O  
HETATM 3313  O   HOH A 861     -12.861  -4.436 -41.957  1.00 41.77           O  
HETATM 3314  O   HOH A 862     -19.986  -0.804  -7.019  1.00 39.23           O  
HETATM 3315  O   HOH A 863     -21.100   6.755 -30.632  1.00 32.75           O  
HETATM 3316  O   HOH A 864      15.032 -14.903   6.346  1.00 60.40           O  
HETATM 3317  O   HOH A 865      12.992 -15.006   4.425  1.00 56.06           O  
HETATM 3318  O   HOH A 866     -21.711   4.342 -36.024  1.00 45.76           O  
CONECT 2911 2912 2913 2914 2915                                                 
CONECT 2912 2911                                                                
CONECT 2913 2911                                                                
CONECT 2914 2911                                                                
CONECT 2915 2911 2916                                                           
CONECT 2916 2915 2917                                                           
CONECT 2917 2916 2918 2919                                                      
CONECT 2918 2917 2923                                                           
CONECT 2919 2917 2920 2921                                                      
CONECT 2920 2919                                                                
CONECT 2921 2919 2922 2923                                                      
CONECT 2922 2921                                                                
CONECT 2923 2918 2921 2924                                                      
CONECT 2924 2923 2925 2933                                                      
CONECT 2925 2924 2926                                                           
CONECT 2926 2925 2927                                                           
CONECT 2927 2926 2928 2933                                                      
CONECT 2928 2927 2929 2930                                                      
CONECT 2929 2928                                                                
CONECT 2930 2928 2931                                                           
CONECT 2931 2930 2932                                                           
CONECT 2932 2931 2933                                                           
CONECT 2933 2924 2927 2932                                                      
CONECT 2934 2935                                                                
CONECT 2935 2934 2936                                                           
CONECT 2936 2935 2937                                                           
CONECT 2937 2936 2938                                                           
CONECT 2938 2937 2939                                                           
CONECT 2939 2938 2940                                                           
CONECT 2940 2939 2941                                                           
CONECT 2941 2940 2942                                                           
CONECT 2942 2941 2943                                                           
CONECT 2943 2942 2944                                                           
CONECT 2944 2943 2945                                                           
CONECT 2945 2944 2946                                                           
CONECT 2946 2945 2947                                                           
CONECT 2947 2946 2948                                                           
CONECT 2948 2947 2949                                                           
CONECT 2949 2948 2950                                                           
CONECT 2950 2949 2951                                                           
CONECT 2951 2950 2952                                                           
CONECT 2952 2951                                                                
MASTER      244    0    2   15   10    0    0    6 3277    1   42   28          
END                                                                             
