# Supplementary material for: Screening potential anti-osteoarthritis compounds using molecular docking based on MAPK and NFκB pathways and validating their anti-osteoarthritis effect
Source: PLoS One. 2025 Mar 25;20(3):e0319686. doi: 10.1371/journal.pone.0319686 (PMC11936181; doi:10.1371/journal.pone.0319686)
Supplement: S2 Structure — (ZIP) [file pone.0319686.s002.zip › Proteins and compounds/protein/p38.pdb]

HEADER    SIGNALING PROTEIN                       03-JAN-19   6QDZ              
TITLE     P38 ALPHA COMPLEX WITH AR117045                                       
COMPND    MOL_ID: 1;                                                            
COMPND   2 MOLECULE: MITOGEN-ACTIVATED PROTEIN KINASE 14;                       
COMPND   3 CHAIN: A;                                                            
COMPND   4 SYNONYM: MAPK 14,CYTOKINE SUPPRESSIVE ANTI-INFLAMMATORY DRUG-BINDING 
COMPND   5 PROTEIN,CSBP,MAP KINASE MXI2,MAX-INTERACTING PROTEIN 2,MITOGEN-      
COMPND   6 ACTIVATED PROTEIN KINASE P38 ALPHA,MAP KINASE P38 ALPHA,STRESS-      
COMPND   7 ACTIVATED PROTEIN KINASE 2A,SAPK2A;                                  
COMPND   8 EC: 2.7.11.24;                                                       
COMPND   9 ENGINEERED: YES                                                      
SOURCE    MOL_ID: 1;                                                            
SOURCE   2 ORGANISM_SCIENTIFIC: HOMO SAPIENS;                                   
SOURCE   3 ORGANISM_COMMON: HUMAN;                                              
SOURCE   4 ORGANISM_TAXID: 9606;                                                
SOURCE   5 GENE: MAPK14, CSBP, CSBP1, CSBP2, CSPB1, MXI2, SAPK2A;               
SOURCE   6 EXPRESSION_SYSTEM: ESCHERICHIA COLI BL21(DE3);                       
SOURCE   7 EXPRESSION_SYSTEM_TAXID: 469008;                                     
SOURCE   8 EXPRESSION_SYSTEM_VARIANT: GOLD PLYSS AG                             
KEYWDS    INHIBITOR, COMPLEX, KINASE, SIGNALING PROTEIN                         
EXPDTA    X-RAY DIFFRACTION                                                     
AUTHOR    D.G.BROWN,C.HURLEY,S.L.IRVING                                         
REVDAT   1   29-JAN-20 6QDZ    0                                                
JRNL        AUTH   D.G.BROWN,S.L.IRVING                                         
JRNL        TITL   P38 ALPHA COMPLEX WITH AR117045                              
JRNL        REF    TO BE PUBLISHED                                              
JRNL        REFN                                                                
REMARK   2                                                                      
REMARK   2 RESOLUTION.    1.73 ANGSTROMS.                                       
REMARK   3                                                                      
REMARK   3 REFINEMENT.                                                          
REMARK   3   PROGRAM     : REFMAC 5.8.0238                                      
REMARK   3   AUTHORS     : MURSHUDOV,SKUBAK,LEBEDEV,PANNU,STEINER,              
REMARK   3               : NICHOLLS,WINN,LONG,VAGIN                             
REMARK   3                                                                      
REMARK   3    REFINEMENT TARGET : NULL                                          
REMARK   3                                                                      
REMARK   3  DATA USED IN REFINEMENT.                                            
REMARK   3   RESOLUTION RANGE HIGH (ANGSTROMS) : 1.73                           
REMARK   3   RESOLUTION RANGE LOW  (ANGSTROMS) : 27.90                          
REMARK   3   DATA CUTOFF            (SIGMA(F)) : NULL                           
REMARK   3   COMPLETENESS FOR RANGE        (%) : 96.4                           
REMARK   3   NUMBER OF REFLECTIONS             : 36804                          
REMARK   3                                                                      
REMARK   3  FIT TO DATA USED IN REFINEMENT.                                     
REMARK   3   CROSS-VALIDATION METHOD          : THROUGHOUT                      
REMARK   3   FREE R VALUE TEST SET SELECTION  : RANDOM                          
REMARK   3   R VALUE     (WORKING + TEST SET) : 0.206                           
REMARK   3   R VALUE            (WORKING SET) : 0.203                           
REMARK   3   FREE R VALUE                     : 0.246                           
REMARK   3   FREE R VALUE TEST SET SIZE   (%) : 5.000                           
REMARK   3   FREE R VALUE TEST SET COUNT      : 1947                            
REMARK   3                                                                      
REMARK   3  FIT IN THE HIGHEST RESOLUTION BIN.                                  
REMARK   3   TOTAL NUMBER OF BINS USED           : 20                           
REMARK   3   BIN RESOLUTION RANGE HIGH       (A) : 1.73                         
REMARK   3   BIN RESOLUTION RANGE LOW        (A) : 1.77                         
REMARK   3   REFLECTION IN BIN     (WORKING SET) : 2050                         
REMARK   3   BIN COMPLETENESS (WORKING+TEST) (%) : 73.67                        
REMARK   3   BIN R VALUE           (WORKING SET) : 0.3790                       
REMARK   3   BIN FREE R VALUE SET COUNT          : 93                           
REMARK   3   BIN FREE R VALUE                    : 0.3620                       
REMARK   3                                                                      
REMARK   3  NUMBER OF NON-HYDROGEN ATOMS USED IN REFINEMENT.                    
REMARK   3   PROTEIN ATOMS            : 2643                                    
REMARK   3   NUCLEIC ACID ATOMS       : 0                                       
REMARK   3   HETEROGEN ATOMS          : 62                                      
REMARK   3   SOLVENT ATOMS            : 157                                     
REMARK   3                                                                      
REMARK   3  B VALUES.                                                           
REMARK   3   FROM WILSON PLOT           (A**2) : NULL                           
REMARK   3   MEAN B VALUE      (OVERALL, A**2) : 27.85                          
REMARK   3   OVERALL ANISOTROPIC B VALUE.                                       
REMARK   3    B11 (A**2) : -0.62000                                             
REMARK   3    B22 (A**2) : -0.39000                                             
REMARK   3    B33 (A**2) : 1.01000                                              
REMARK   3    B12 (A**2) : 0.00000                                              
REMARK   3    B13 (A**2) : 0.00000                                              
REMARK   3    B23 (A**2) : 0.00000                                              
REMARK   3                                                                      
REMARK   3  ESTIMATED OVERALL COORDINATE ERROR.                                 
REMARK   3   ESU BASED ON R VALUE                            (A): 0.122         
REMARK   3   ESU BASED ON FREE R VALUE                       (A): 0.122         
REMARK   3   ESU BASED ON MAXIMUM LIKELIHOOD                 (A): 0.115         
REMARK   3   ESU FOR B VALUES BASED ON MAXIMUM LIKELIHOOD (A**2): 7.613         
REMARK   3                                                                      
REMARK   3 CORRELATION COEFFICIENTS.                                            
REMARK   3   CORRELATION COEFFICIENT FO-FC      : 0.959                         
REMARK   3   CORRELATION COEFFICIENT FO-FC FREE : 0.933                         
REMARK   3                                                                      
REMARK   3  RMS DEVIATIONS FROM IDEAL VALUES        COUNT    RMS    WEIGHT      
REMARK   3   BOND LENGTHS REFINED ATOMS        (A):  2776 ; 0.014 ; 0.013       
REMARK   3   BOND LENGTHS OTHERS               (A):  2587 ; 0.001 ; 0.017       
REMARK   3   BOND ANGLES REFINED ATOMS   (DEGREES):  3775 ; 1.912 ; 1.639       
REMARK   3   BOND ANGLES OTHERS          (DEGREES):  5986 ; 1.423 ; 1.574       
REMARK   3   TORSION ANGLES, PERIOD 1    (DEGREES):   325 ; 6.958 ; 5.000       
REMARK   3   TORSION ANGLES, PERIOD 2    (DEGREES):   148 ;33.996 ;22.027       
REMARK   3   TORSION ANGLES, PERIOD 3    (DEGREES):   471 ;15.363 ;15.000       
REMARK   3   TORSION ANGLES, PERIOD 4    (DEGREES):    18 ;22.367 ;15.000       
REMARK   3   CHIRAL-CENTER RESTRAINTS       (A**3):   356 ; 0.094 ; 0.200       
REMARK   3   GENERAL PLANES REFINED ATOMS      (A):  3050 ; 0.012 ; 0.020       
REMARK   3   GENERAL PLANES OTHERS             (A):   589 ; 0.001 ; 0.020       
REMARK   3   NON-BONDED CONTACTS REFINED ATOMS (A):  NULL ;  NULL ;  NULL       
REMARK   3   NON-BONDED CONTACTS OTHERS        (A):  NULL ;  NULL ;  NULL       
REMARK   3   NON-BONDED TORSION REFINED ATOMS  (A):  NULL ;  NULL ;  NULL       
REMARK   3   NON-BONDED TORSION OTHERS         (A):  NULL ;  NULL ;  NULL       
REMARK   3   H-BOND (X...Y) REFINED ATOMS      (A):  NULL ;  NULL ;  NULL       
REMARK   3   H-BOND (X...Y) OTHERS             (A):  NULL ;  NULL ;  NULL       
REMARK   3   POTENTIAL METAL-ION REFINED ATOMS (A):  NULL ;  NULL ;  NULL       
REMARK   3   POTENTIAL METAL-ION OTHERS        (A):  NULL ;  NULL ;  NULL       
REMARK   3   SYMMETRY VDW REFINED ATOMS        (A):  NULL ;  NULL ;  NULL       
REMARK   3   SYMMETRY VDW OTHERS               (A):  NULL ;  NULL ;  NULL       
REMARK   3   SYMMETRY H-BOND REFINED ATOMS     (A):  NULL ;  NULL ;  NULL       
REMARK   3   SYMMETRY H-BOND OTHERS            (A):  NULL ;  NULL ;  NULL       
REMARK   3   SYMMETRY METAL-ION REFINED ATOMS  (A):  NULL ;  NULL ;  NULL       
REMARK   3   SYMMETRY METAL-ION OTHERS         (A):  NULL ;  NULL ;  NULL       
REMARK   3                                                                      
REMARK   3  ISOTROPIC THERMAL FACTOR RESTRAINTS.     COUNT   RMS    WEIGHT      
REMARK   3   MAIN-CHAIN BOND REFINED ATOMS  (A**2):  1306 ; 1.968 ; 2.273       
REMARK   3   MAIN-CHAIN BOND OTHER ATOMS    (A**2):  1305 ; 1.969 ; 2.272       
REMARK   3   MAIN-CHAIN ANGLE REFINED ATOMS (A**2):  1627 ; 2.988 ; 3.384       
REMARK   3   MAIN-CHAIN ANGLE OTHER ATOMS   (A**2):  1627 ; 2.988 ; 3.386       
REMARK   3   SIDE-CHAIN BOND REFINED ATOMS  (A**2):  1470 ; 2.426 ; 2.541       
REMARK   3   SIDE-CHAIN BOND OTHER ATOMS    (A**2):  1471 ; 2.425 ; 2.541       
REMARK   3   SIDE-CHAIN ANGLE REFINED ATOMS (A**2):  NULL ;  NULL ;  NULL       
REMARK   3   SIDE-CHAIN ANGLE OTHER ATOMS   (A**2):  2148 ; 3.861 ; 3.708       
REMARK   3   LONG RANGE B REFINED ATOMS     (A**2):  3143 ; 5.457 ;26.666       
REMARK   3   LONG RANGE B OTHER ATOMS       (A**2):  3123 ; 5.424 ;26.524       
REMARK   3                                                                      
REMARK   3 ANISOTROPIC THERMAL FACTOR RESTRAINTS.    COUNT   RMS   WEIGHT       
REMARK   3   RIGID-BOND RESTRAINTS          (A**2):  NULL ;  NULL ;  NULL       
REMARK   3   SPHERICITY; FREE ATOMS         (A**2):  NULL ;  NULL ;  NULL       
REMARK   3   SPHERICITY; BONDED ATOMS       (A**2):  NULL ;  NULL ;  NULL       
REMARK   3                                                                      
REMARK   3  NCS RESTRAINTS STATISTICS                                           
REMARK   3   NUMBER OF DIFFERENT NCS GROUPS : NULL                              
REMARK   3                                                                      
REMARK   3  TLS DETAILS                                                         
REMARK   3   NUMBER OF TLS GROUPS  : 1                                          
REMARK   3                                                                      
REMARK   3   TLS GROUP : 1                                                      
REMARK   3    NUMBER OF COMPONENTS GROUP : 1                                    
REMARK   3    COMPONENTS        C SSSEQI   TO  C SSSEQI                         
REMARK   3    RESIDUE RANGE :   A     5        A   401                          
REMARK   3    ORIGIN FOR THE GROUP (A):  -6.9053  -3.0740  15.2654              
REMARK   3    T TENSOR                                                          
REMARK   3      T11:   0.0016 T22:   0.0502                                     
REMARK   3      T33:   0.0812 T12:  -0.0011                                     
REMARK   3      T13:   0.0063 T23:  -0.0241                                     
REMARK   3    L TENSOR                                                          
REMARK   3      L11:   0.5505 L22:   0.3029                                     
REMARK   3      L33:   0.0502 L12:   0.0041                                     
REMARK   3      L13:   0.0568 L23:   0.0615                                     
REMARK   3    S TENSOR                                                          
REMARK   3      S11:   0.0255 S12:  -0.0598 S13:   0.0452                       
REMARK   3      S21:  -0.0034 S22:  -0.0082 S23:  -0.0124                       
REMARK   3      S31:   0.0013 S32:  -0.0079 S33:  -0.0173                       
REMARK   3                                                                      
REMARK   3  BULK SOLVENT MODELLING.                                             
REMARK   3   METHOD USED : NULL                                                 
REMARK   3   PARAMETERS FOR MASK CALCULATION                                    
REMARK   3   VDW PROBE RADIUS   : 1.20                                          
REMARK   3   ION PROBE RADIUS   : 0.80                                          
REMARK   3   SHRINKAGE RADIUS   : 0.80                                          
REMARK   3                                                                      
REMARK   3  OTHER REFINEMENT REMARKS: HYDROGENS HAVE BEEN ADDED IN THE RIDING   
REMARK   3  POSITIONS                                                           
REMARK   4                                                                      
REMARK   4 6QDZ COMPLIES WITH FORMAT V. 3.30, 13-JUL-11                         
REMARK 100                                                                      
REMARK 100 THIS ENTRY HAS BEEN PROCESSED BY PDBE ON 04-JAN-19.                  
REMARK 100 THE DEPOSITION ID IS D_1292100008.                                   
REMARK 200                                                                      
REMARK 200 EXPERIMENTAL DETAILS                                                 
REMARK 200  EXPERIMENT TYPE                : X-RAY DIFFRACTION                  
REMARK 200  DATE OF DATA COLLECTION        : 04-DEC-11                          
REMARK 200  TEMPERATURE           (KELVIN) : 100                                
REMARK 200  PH                             : 9.0                                
REMARK 200  NUMBER OF CRYSTALS USED        : 1                                  
REMARK 200                                                                      
REMARK 200  SYNCHROTRON              (Y/N) : Y                                  
REMARK 200  RADIATION SOURCE               : DIAMOND                            
REMARK 200  BEAMLINE                       : I04-1                              
REMARK 200  X-RAY GENERATOR MODEL          : NULL                               
REMARK 200  MONOCHROMATIC OR LAUE    (M/L) : M                                  
REMARK 200  WAVELENGTH OR RANGE        (A) : 0.9173                             
REMARK 200  MONOCHROMATOR                  : NULL                               
REMARK 200  OPTICS                         : NULL                               
REMARK 200                                                                      
REMARK 200  DETECTOR TYPE                  : PIXEL                              
REMARK 200  DETECTOR MANUFACTURER          : DECTRIS PILATUS 2M                 
REMARK 200  INTENSITY-INTEGRATION SOFTWARE : XIA2                               
REMARK 200  DATA SCALING SOFTWARE          : SCALA                              
REMARK 200                                                                      
REMARK 200  NUMBER OF UNIQUE REFLECTIONS   : 39035                              
REMARK 200  RESOLUTION RANGE HIGH      (A) : 1.730                              
REMARK 200  RESOLUTION RANGE LOW       (A) : 27.900                             
REMARK 200  REJECTION CRITERIA  (SIGMA(I)) : NULL                               
REMARK 200                                                                      
REMARK 200 OVERALL.                                                             
REMARK 200  COMPLETENESS FOR RANGE     (%) : 97.4                               
REMARK 200  DATA REDUNDANCY                : 4.200                              
REMARK 200  R MERGE                    (I) : 0.13600                            
REMARK 200  R SYM                      (I) : NULL                               
REMARK 200  <I/SIGMA(I)> FOR THE DATA SET  : 8.5000                             
REMARK 200                                                                      
REMARK 200 IN THE HIGHEST RESOLUTION SHELL.                                     
REMARK 200  HIGHEST RESOLUTION SHELL, RANGE HIGH (A) : 1.73                     
REMARK 200  HIGHEST RESOLUTION SHELL, RANGE LOW  (A) : 1.77                     
REMARK 200  COMPLETENESS FOR SHELL     (%) : 82.1                               
REMARK 200  DATA REDUNDANCY IN SHELL       : 2.70                               
REMARK 200  R MERGE FOR SHELL          (I) : 2.07200                            
REMARK 200  R SYM FOR SHELL            (I) : NULL                               
REMARK 200  <I/SIGMA(I)> FOR SHELL         : 0.500                              
REMARK 200                                                                      
REMARK 200 DIFFRACTION PROTOCOL: SINGLE WAVELENGTH                              
REMARK 200 METHOD USED TO DETERMINE THE STRUCTURE: MOLECULAR REPLACEMENT        
REMARK 200 SOFTWARE USED: REFMAC                                                
REMARK 200 STARTING MODEL: NULL                                                 
REMARK 200                                                                      
REMARK 200 REMARK: NULL                                                         
REMARK 280                                                                      
REMARK 280 CRYSTAL                                                              
REMARK 280 SOLVENT CONTENT, VS   (%): 45.65                                     
REMARK 280 MATTHEWS COEFFICIENT, VM (ANGSTROMS**3/DA): 2.26                     
REMARK 280                                                                      
REMARK 280 CRYSTALLIZATION CONDITIONS: PEG 3000, CALCIUM CHLORIDE, CHES, PH     
REMARK 280  9.0, VAPOR DIFFUSION, HANGING DROP, TEMPERATURE 293K                
REMARK 290                                                                      
REMARK 290 CRYSTALLOGRAPHIC SYMMETRY                                            
REMARK 290 SYMMETRY OPERATORS FOR SPACE GROUP: P 21 21 21                       
REMARK 290                                                                      
REMARK 290      SYMOP   SYMMETRY                                                
REMARK 290     NNNMMM   OPERATOR                                                
REMARK 290       1555   X,Y,Z                                                   
REMARK 290       2555   -X+1/2,-Y,Z+1/2                                         
REMARK 290       3555   -X,Y+1/2,-Z+1/2                                         
REMARK 290       4555   X+1/2,-Y+1/2,-Z                                         
REMARK 290                                                                      
REMARK 290     WHERE NNN -> OPERATOR NUMBER                                     
REMARK 290           MMM -> TRANSLATION VECTOR                                  
REMARK 290                                                                      
REMARK 290 CRYSTALLOGRAPHIC SYMMETRY TRANSFORMATIONS                            
REMARK 290 THE FOLLOWING TRANSFORMATIONS OPERATE ON THE ATOM/HETATM             
REMARK 290 RECORDS IN THIS ENTRY TO PRODUCE CRYSTALLOGRAPHICALLY                
REMARK 290 RELATED MOLECULES.                                                   
REMARK 290   SMTRY1   1  1.000000  0.000000  0.000000        0.00000            
REMARK 290   SMTRY2   1  0.000000  1.000000  0.000000        0.00000            
REMARK 290   SMTRY3   1  0.000000  0.000000  1.000000        0.00000            
REMARK 290   SMTRY1   2 -1.000000  0.000000  0.000000       32.67550            
REMARK 290   SMTRY2   2  0.000000 -1.000000  0.000000        0.00000            
REMARK 290   SMTRY3   2  0.000000  0.000000  1.000000       38.83550            
REMARK 290   SMTRY1   3 -1.000000  0.000000  0.000000        0.00000            
REMARK 290   SMTRY2   3  0.000000  1.000000  0.000000       36.99500            
REMARK 290   SMTRY3   3  0.000000  0.000000 -1.000000       38.83550            
REMARK 290   SMTRY1   4  1.000000  0.000000  0.000000       32.67550            
REMARK 290   SMTRY2   4  0.000000 -1.000000  0.000000       36.99500            
REMARK 290   SMTRY3   4  0.000000  0.000000 -1.000000        0.00000            
REMARK 290                                                                      
REMARK 290 REMARK: NULL                                                         
REMARK 300                                                                      
REMARK 300 BIOMOLECULE: 1                                                       
REMARK 300 SEE REMARK 350 FOR THE AUTHOR PROVIDED AND/OR PROGRAM                
REMARK 300 GENERATED ASSEMBLY INFORMATION FOR THE STRUCTURE IN                  
REMARK 300 THIS ENTRY. THE REMARK MAY ALSO PROVIDE INFORMATION ON               
REMARK 300 BURIED SURFACE AREA.                                                 
REMARK 350                                                                      
REMARK 350 COORDINATES FOR A COMPLETE MULTIMER REPRESENTING THE KNOWN           
REMARK 350 BIOLOGICALLY SIGNIFICANT OLIGOMERIZATION STATE OF THE                
REMARK 350 MOLECULE CAN BE GENERATED BY APPLYING BIOMT TRANSFORMATIONS          
REMARK 350 GIVEN BELOW.  BOTH NON-CRYSTALLOGRAPHIC AND                          
REMARK 350 CRYSTALLOGRAPHIC OPERATIONS ARE GIVEN.                               
REMARK 350                                                                      
REMARK 350 BIOMOLECULE: 1                                                       
REMARK 350 AUTHOR DETERMINED BIOLOGICAL UNIT: MONOMERIC                         
REMARK 350 SOFTWARE DETERMINED QUATERNARY STRUCTURE: MONOMERIC                  
REMARK 350 SOFTWARE USED: PISA                                                  
REMARK 350 TOTAL BURIED SURFACE AREA: 0 ANGSTROM**2                             
REMARK 350 SURFACE AREA OF THE COMPLEX: 16070 ANGSTROM**2                       
REMARK 350 CHANGE IN SOLVENT FREE ENERGY: 0.0 KCAL/MOL                          
REMARK 350 APPLY THE FOLLOWING TO CHAINS: A                                     
REMARK 350   BIOMT1   1  1.000000  0.000000  0.000000        0.00000            
REMARK 350   BIOMT2   1  0.000000  1.000000  0.000000        0.00000            
REMARK 350   BIOMT3   1  0.000000  0.000000  1.000000        0.00000            
REMARK 465                                                                      
REMARK 465 MISSING RESIDUES                                                     
REMARK 465 THE FOLLOWING RESIDUES WERE NOT LOCATED IN THE                       
REMARK 465 EXPERIMENT. (M=MODEL NUMBER; RES=RESIDUE NAME; C=CHAIN               
REMARK 465 IDENTIFIER; SSSEQ=SEQUENCE NUMBER; I=INSERTION CODE.)                
REMARK 465                                                                      
REMARK 465   M RES C SSSEQI                                                     
REMARK 465     GLY A    -1                                                      
REMARK 465     SER A     0                                                      
REMARK 465     MET A     1                                                      
REMARK 465     SER A     2                                                      
REMARK 465     GLN A     3                                                      
REMARK 465     GLU A     4                                                      
REMARK 465     GLY A    33                                                      
REMARK 465     ALA A    34                                                      
REMARK 465     TYR A    35                                                      
REMARK 465     VAL A   117                                                      
REMARK 465     LYS A   118                                                      
REMARK 465     CYS A   119                                                      
REMARK 465     GLN A   120                                                      
REMARK 465     LYS A   121                                                      
REMARK 465     LEU A   171                                                      
REMARK 465     ALA A   172                                                      
REMARK 465     ARG A   173                                                      
REMARK 465     HIS A   174                                                      
REMARK 465     THR A   175                                                      
REMARK 465     ASP A   176                                                      
REMARK 465     ASP A   177                                                      
REMARK 465     GLU A   178                                                      
REMARK 465     MET A   179                                                      
REMARK 465     THR A   180                                                      
REMARK 465     GLY A   181                                                      
REMARK 465     TYR A   182                                                      
REMARK 465     VAL A   183                                                      
REMARK 465     LEU A   353                                                      
REMARK 465     ASP A   354                                                      
REMARK 465     GLN A   355                                                      
REMARK 465     GLU A   356                                                      
REMARK 465     GLU A   357                                                      
REMARK 465     MET A   358                                                      
REMARK 465     GLU A   359                                                      
REMARK 465     SER A   360                                                      
REMARK 500                                                                      
REMARK 500 GEOMETRY AND STEREOCHEMISTRY                                         
REMARK 500 SUBTOPIC: CLOSE CONTACTS IN SAME ASYMMETRIC UNIT                     
REMARK 500                                                                      
REMARK 500 THE FOLLOWING ATOMS ARE IN CLOSE CONTACT.                            
REMARK 500                                                                      
REMARK 500  ATM1  RES C  SSEQI   ATM2  RES C  SSEQI           DISTANCE          
REMARK 500   O    HOH A   509     O    HOH A   603              2.06            
REMARK 500   O    LEU A    55     O    HOH A   501              2.14            
REMARK 500                                                                      
REMARK 500 REMARK: NULL                                                         
REMARK 500                                                                      
REMARK 500 GEOMETRY AND STEREOCHEMISTRY                                         
REMARK 500 SUBTOPIC: CLOSE CONTACTS                                             
REMARK 500                                                                      
REMARK 500 THE FOLLOWING ATOMS THAT ARE RELATED BY CRYSTALLOGRAPHIC             
REMARK 500 SYMMETRY ARE IN CLOSE CONTACT.  AN ATOM LOCATED WITHIN 0.15          
REMARK 500 ANGSTROMS OF A SYMMETRY RELATED ATOM IS ASSUMED TO BE ON A           
REMARK 500 SPECIAL POSITION AND IS, THEREFORE, LISTED IN REMARK 375             
REMARK 500 INSTEAD OF REMARK 500.  ATOMS WITH NON-BLANK ALTERNATE               
REMARK 500 LOCATION INDICATORS ARE NOT INCLUDED IN THE CALCULATIONS.            
REMARK 500                                                                      
REMARK 500 DISTANCE CUTOFF:                                                     
REMARK 500 2.2 ANGSTROMS FOR CONTACTS NOT INVOLVING HYDROGEN ATOMS              
REMARK 500 1.6 ANGSTROMS FOR CONTACTS INVOLVING HYDROGEN ATOMS                  
REMARK 500                                                                      
REMARK 500  ATM1  RES C  SSEQI   ATM2  RES C  SSEQI  SSYMOP   DISTANCE          
REMARK 500   O    HOH A   508     O    HOH A   646     3455     2.06            
REMARK 500                                                                      
REMARK 500 REMARK: NULL                                                         
REMARK 500                                                                      
REMARK 500 GEOMETRY AND STEREOCHEMISTRY                                         
REMARK 500 SUBTOPIC: COVALENT BOND LENGTHS                                      
REMARK 500                                                                      
REMARK 500 THE STEREOCHEMICAL PARAMETERS OF THE FOLLOWING RESIDUES              
REMARK 500 HAVE VALUES WHICH DEVIATE FROM EXPECTED VALUES BY MORE               
REMARK 500 THAN 6*RMSD (M=MODEL NUMBER; RES=RESIDUE NAME; C=CHAIN               
REMARK 500 IDENTIFIER; SSEQ=SEQUENCE NUMBER; I=INSERTION CODE).                 
REMARK 500                                                                      
REMARK 500 STANDARD TABLE:                                                      
REMARK 500 FORMAT: (10X,I3,1X,2(A3,1X,A1,I4,A1,1X,A4,3X),1X,F6.3)               
REMARK 500                                                                      
REMARK 500 EXPECTED VALUES PROTEIN: ENGH AND HUBER, 1999                        
REMARK 500 EXPECTED VALUES NUCLEIC ACID: CLOWNEY ET AL 1996                     
REMARK 500                                                                      
REMARK 500  M RES CSSEQI ATM1   RES CSSEQI ATM2   DEVIATION                     
REMARK 500    THR A 185   C     THR A 185   O       0.117                       
REMARK 500                                                                      
REMARK 500 REMARK: NULL                                                         
REMARK 500                                                                      
REMARK 500 GEOMETRY AND STEREOCHEMISTRY                                         
REMARK 500 SUBTOPIC: COVALENT BOND ANGLES                                       
REMARK 500                                                                      
REMARK 500 THE STEREOCHEMICAL PARAMETERS OF THE FOLLOWING RESIDUES              
REMARK 500 HAVE VALUES WHICH DEVIATE FROM EXPECTED VALUES BY MORE               
REMARK 500 THAN 6*RMSD (M=MODEL NUMBER; RES=RESIDUE NAME; C=CHAIN               
REMARK 500 IDENTIFIER; SSEQ=SEQUENCE NUMBER; I=INSERTION CODE).                 
REMARK 500                                                                      
REMARK 500 STANDARD TABLE:                                                      
REMARK 500 FORMAT: (10X,I3,1X,A3,1X,A1,I4,A1,3(1X,A4,2X),12X,F5.1)              
REMARK 500                                                                      
REMARK 500 EXPECTED VALUES PROTEIN: ENGH AND HUBER, 1999                        
REMARK 500 EXPECTED VALUES NUCLEIC ACID: CLOWNEY ET AL 1996                     
REMARK 500                                                                      
REMARK 500  M RES CSSEQI ATM1   ATM2   ATM3                                     
REMARK 500    ARG A 189   NE  -  CZ  -  NH1 ANGL. DEV. =   3.2 DEGREES          
REMARK 500    ARG A 189   NE  -  CZ  -  NH2 ANGL. DEV. =  -3.8 DEGREES          
REMARK 500    ARG A 296   NE  -  CZ  -  NH1 ANGL. DEV. =  -3.7 DEGREES          
REMARK 500    ARG A 330   NE  -  CZ  -  NH2 ANGL. DEV. =  -4.0 DEGREES          
REMARK 500                                                                      
REMARK 500 REMARK: NULL                                                         
REMARK 500                                                                      
REMARK 500 GEOMETRY AND STEREOCHEMISTRY                                         
REMARK 500 SUBTOPIC: TORSION ANGLES                                             
REMARK 500                                                                      
REMARK 500 TORSION ANGLES OUTSIDE THE EXPECTED RAMACHANDRAN REGIONS:            
REMARK 500 (M=MODEL NUMBER; RES=RESIDUE NAME; C=CHAIN IDENTIFIER;               
REMARK 500 SSEQ=SEQUENCE NUMBER; I=INSERTION CODE).                             
REMARK 500                                                                      
REMARK 500 STANDARD TABLE:                                                      
REMARK 500 FORMAT:(10X,I3,1X,A3,1X,A1,I4,A1,4X,F7.2,3X,F7.2)                    
REMARK 500                                                                      
REMARK 500 EXPECTED VALUES: GJ KLEYWEGT AND TA JONES (1996). PHI/PSI-           
REMARK 500 CHOLOGY: RAMACHANDRAN REVISITED. STRUCTURE 4, 1395 - 1400            
REMARK 500                                                                      
REMARK 500  M RES CSSEQI        PSI       PHI                                   
REMARK 500    LYS A  15      -19.73     73.30                                   
REMARK 500    ASN A 100       12.05   -145.90                                   
REMARK 500    ARG A 149      -14.16     84.01                                   
REMARK 500    ASP A 150       45.51   -140.14                                   
REMARK 500    ASN A 196       36.94     75.77                                   
REMARK 500    LEU A 289       30.16    -98.45                                   
REMARK 500                                                                      
REMARK 500 REMARK: NULL                                                         
REMARK 800                                                                      
REMARK 800 SITE                                                                 
REMARK 800 SITE_IDENTIFIER: AC1                                                 
REMARK 800 EVIDENCE_CODE: SOFTWARE                                              
REMARK 800 SITE_DESCRIPTION: binding site for residue I46 A 401                 
REMARK 800                                                                      
REMARK 800 SITE_IDENTIFIER: AC2                                                 
REMARK 800 EVIDENCE_CODE: SOFTWARE                                              
REMARK 800 SITE_DESCRIPTION: binding site for residue HYK A 402                 
DBREF  6QDZ A    1   360  UNP    Q16539   MK14_HUMAN       1    360             
SEQADV 6QDZ GLY A   -1  UNP  Q16539              EXPRESSION TAG                 
SEQADV 6QDZ SER A    0  UNP  Q16539              EXPRESSION TAG                 
SEQRES   1 A  362  GLY SER MET SER GLN GLU ARG PRO THR PHE TYR ARG GLN          
SEQRES   2 A  362  GLU LEU ASN LYS THR ILE TRP GLU VAL PRO GLU ARG TYR          
SEQRES   3 A  362  GLN ASN LEU SER PRO VAL GLY SER GLY ALA TYR GLY SER          
SEQRES   4 A  362  VAL CYS ALA ALA PHE ASP THR LYS THR GLY LEU ARG VAL          
SEQRES   5 A  362  ALA VAL LYS LYS LEU SER ARG PRO PHE GLN SER ILE ILE          
SEQRES   6 A  362  HIS ALA LYS ARG THR TYR ARG GLU LEU ARG LEU LEU LYS          
SEQRES   7 A  362  HIS MET LYS HIS GLU ASN VAL ILE GLY LEU LEU ASP VAL          
SEQRES   8 A  362  PHE THR PRO ALA ARG SER LEU GLU GLU PHE ASN ASP VAL          
SEQRES   9 A  362  TYR LEU VAL THR HIS LEU MET GLY ALA ASP LEU ASN ASN          
SEQRES  10 A  362  ILE VAL LYS CYS GLN LYS LEU THR ASP ASP HIS VAL GLN          
SEQRES  11 A  362  PHE LEU ILE TYR GLN ILE LEU ARG GLY LEU LYS TYR ILE          
SEQRES  12 A  362  HIS SER ALA ASP ILE ILE HIS ARG ASP LEU LYS PRO SER          
SEQRES  13 A  362  ASN LEU ALA VAL ASN GLU ASP CYS GLU LEU LYS ILE LEU          
SEQRES  14 A  362  ASP PHE GLY LEU ALA ARG HIS THR ASP ASP GLU MET THR          
SEQRES  15 A  362  GLY TYR VAL ALA THR ARG TRP TYR ARG ALA PRO GLU ILE          
SEQRES  16 A  362  MET LEU ASN TRP MET HIS TYR ASN GLN THR VAL ASP ILE          
SEQRES  17 A  362  TRP SER VAL GLY CYS ILE MET ALA GLU LEU LEU THR GLY          
SEQRES  18 A  362  ARG THR LEU PHE PRO GLY THR ASP HIS ILE ASP GLN LEU          
SEQRES  19 A  362  LYS LEU ILE LEU ARG LEU VAL GLY THR PRO GLY ALA GLU          
SEQRES  20 A  362  LEU LEU LYS LYS ILE SER SER GLU SER ALA ARG ASN TYR          
SEQRES  21 A  362  ILE GLN SER LEU THR GLN MET PRO LYS MET ASN PHE ALA          
SEQRES  22 A  362  ASN VAL PHE ILE GLY ALA ASN PRO LEU ALA VAL ASP LEU          
SEQRES  23 A  362  LEU GLU LYS MET LEU VAL LEU ASP SER ASP LYS ARG ILE          
SEQRES  24 A  362  THR ALA ALA GLN ALA LEU ALA HIS ALA TYR PHE ALA GLN          
SEQRES  25 A  362  TYR HIS ASP PRO ASP ASP GLU PRO VAL ALA ASP PRO TYR          
SEQRES  26 A  362  ASP GLN SER PHE GLU SER ARG ASP LEU LEU ILE ASP GLU          
SEQRES  27 A  362  TRP LYS SER LEU THR TYR ASP GLU VAL ILE SER PHE VAL          
SEQRES  28 A  362  PRO PRO PRO LEU ASP GLN GLU GLU MET GLU SER                  
HET    I46  A 401      19                                                       
HET    HYK  A 402      43                                                       
HETNAM     I46 2-FLUORO-4-[4-(4-FLUOROPHENYL)-1H-PYRAZOL-3-YL]PYRIDINE          
HETNAM     HYK 1-[5-~{TERT}-BUTYL-2-(4-METHYLPHENYL)PYRAZOL-3-YL]-3-            
HETNAM   2 HYK  [(1~{S},4~{S})-4-[(3-PROPAN-2-YL-[1,2,4]TRIAZOLO[4,3-           
HETNAM   3 HYK  A]PYRIDIN-6-YL)OXY]-1,2,3,4-TETRAHYDRONAPHTHALEN-1-             
HETNAM   4 HYK  YL]UREA                                                         
FORMUL   2  I46    C14 H9 F2 N3                                                 
FORMUL   3  HYK    C34 H39 N7 O2                                                
FORMUL   4  HOH   *157(H2 O)                                                    
HELIX    1 AA1 SER A   61  MET A   78  1                                  18    
HELIX    2 AA2 THR A  123  ALA A  144  1                                  22    
HELIX    3 AA3 LYS A  152  SER A  154  5                                   3    
HELIX    4 AA4 ALA A  184  ARG A  189  5                                   6    
HELIX    5 AA5 ALA A  190  LEU A  195  1                                   6    
HELIX    6 AA6 THR A  203  GLY A  219  1                                  17    
HELIX    7 AA7 ASP A  227  GLY A  240  1                                  14    
HELIX    8 AA8 GLY A  243  LYS A  248  1                                   6    
HELIX    9 AA9 SER A  252  LEU A  262  1                                  11    
HELIX   10 AB1 ASN A  269  PHE A  274  1                                   6    
HELIX   11 AB2 ASN A  278  LEU A  289  1                                  12    
HELIX   12 AB3 ASP A  292  ARG A  296  5                                   5    
HELIX   13 AB4 THR A  298  ALA A  304  1                                   7    
HELIX   14 AB5 HIS A  305  ALA A  309  5                                   5    
HELIX   15 AB6 ASP A  313  GLU A  317  5                                   5    
HELIX   16 AB7 GLN A  325  ARG A  330  5                                   6    
HELIX   17 AB8 LEU A  333  SER A  347  1                                  15    
SHEET    1 AA1 2 PHE A   8  LEU A  13  0                                        
SHEET    2 AA1 2 THR A  16  PRO A  21 -1  O  TRP A  18   N  GLN A  11           
SHEET    1 AA2 5 TYR A  24  GLY A  31  0                                        
SHEET    2 AA2 5 SER A  37  ASP A  43 -1  O  PHE A  42   N  GLN A  25           
SHEET    3 AA2 5 ARG A  49  LYS A  54 -1  O  VAL A  52   N  CYS A  39           
SHEET    4 AA2 5 TYR A 103  HIS A 107 -1  O  LEU A 104   N  LYS A  53           
SHEET    5 AA2 5 ASP A  88  PHE A  90 -1  N  ASP A  88   O  VAL A 105           
SHEET    1 AA3 3 ALA A 111  ASP A 112  0                                        
SHEET    2 AA3 3 LEU A 156  VAL A 158 -1  O  VAL A 158   N  ALA A 111           
SHEET    3 AA3 3 LEU A 164  ILE A 166 -1  O  LYS A 165   N  ALA A 157           
SITE     1 AC1  9 LEU A 195  TRP A 197  PRO A 242  LYS A 249                    
SITE     2 AC1  9 ILE A 259  LEU A 291  SER A 293  HOH A 550                    
SITE     3 AC1  9 HOH A 554                                                     
SITE     1 AC2 14 ALA A  51  LYS A  53  GLU A  71  LEU A  74                    
SITE     2 AC2 14 ILE A  84  LEU A 104  THR A 106  HIS A 107                    
SITE     3 AC2 14 MET A 109  GLY A 110  ALA A 111  LEU A 167                    
SITE     4 AC2 14 ASP A 168  HOH A 579                                          
CRYST1   65.351   73.990   77.671  90.00  90.00  90.00 P 21 21 21    4          
ORIGX1      1.000000  0.000000  0.000000        0.00000                         
ORIGX2      0.000000  1.000000  0.000000        0.00000                         
ORIGX3      0.000000  0.000000  1.000000        0.00000                         
SCALE1      0.015302  0.000000  0.000000        0.00000                         
SCALE2      0.000000  0.013515  0.000000        0.00000                         
SCALE3      0.000000  0.000000  0.012875        0.00000                         
ATOM      1  N   ARG A   5      25.023   4.715   6.740  1.00 64.87           N  
ANISOU    1  N   ARG A   5     7392   7876   9377    -44    444   -346       N  
ATOM      2  CA  ARG A   5      24.456   3.706   7.666  1.00 59.69           C  
ANISOU    2  CA  ARG A   5     6754   7239   8686    -37    399   -366       C  
ATOM      3  C   ARG A   5      24.739   4.103   9.113  1.00 55.91           C  
ANISOU    3  C   ARG A   5     6255   6745   8242    -37    361   -394       C  
ATOM      4  O   ARG A   5      25.896   4.213   9.489  1.00 56.11           O  
ANISOU    4  O   ARG A   5     6248   6751   8319    -39    359   -416       O  
ATOM      5  CB  ARG A   5      25.091   2.339   7.428  1.00 60.15           C  
ANISOU    5  CB  ARG A   5     6810   7306   8735    -32    397   -380       C  
ATOM      6  CG  ARG A   5      24.698   1.342   8.504  1.00 61.27           C  
ANISOU    6  CG  ARG A   5     6963   7462   8854    -25    348   -399       C  
ATOM      7  CD  ARG A   5      25.518   0.084   8.528  1.00 62.09           C  
ANISOU    7  CD  ARG A   5     7056   7566   8968    -20    338   -419       C  
ATOM      8  NE  ARG A   5      24.841  -0.842   9.424  1.00 60.87           N  
ANISOU    8  NE  ARG A   5     6919   7427   8781    -15    294   -426       N  
ATOM      9  CZ  ARG A   5      25.323  -1.294  10.582  1.00 63.14           C  
ANISOU    9  CZ  ARG A   5     7192   7710   9089    -12    254   -446       C  
ATOM     10  NH1 ARG A   5      26.531  -0.947  11.002  1.00 64.61           N  
ANISOU   10  NH1 ARG A   5     7344   7874   9330    -15    251   -466       N  
ATOM     11  NH2 ARG A   5      24.603  -2.128  11.312  1.00 60.82           N  
ANISOU   11  NH2 ARG A   5     6915   7432   8759     -8    217   -446       N  
ATOM     12  N   PRO A   6      23.720   4.226  10.001  1.00 51.97           N  
ANISOU   12  N   PRO A   6     5772   6258   7714    -34    327   -399       N  
ATOM     13  CA  PRO A   6      23.952   4.703  11.361  1.00 46.83           C  
ANISOU   13  CA  PRO A   6     5102   5598   7092    -35    292   -428       C  
ATOM     14  C   PRO A   6      24.785   3.731  12.204  1.00 42.31           C  
ANISOU   14  C   PRO A   6     4515   5028   6530    -31    260   -455       C  
ATOM     15  O   PRO A   6      24.992   2.595  11.805  1.00 39.49           O  
ANISOU   15  O   PRO A   6     4167   4682   6154    -27    261   -451       O  
ATOM     16  CB  PRO A   6      22.555   4.871  11.983  1.00 48.17           C  
ANISOU   16  CB  PRO A   6     5297   5788   7217    -33    268   -424       C  
ATOM     17  CG  PRO A   6      21.623   4.020  11.113  1.00 50.86           C  
ANISOU   17  CG  PRO A   6     5673   6151   7498    -29    279   -397       C  
ATOM     18  CD  PRO A   6      22.306   3.871   9.764  1.00 52.39           C  
ANISOU   18  CD  PRO A   6     5862   6336   7704    -31    321   -379       C  
ATOM     19  N   THR A   7      25.260   4.231  13.344  1.00 40.33           N  
ANISOU   19  N   THR A   7     4240   4767   6313    -32    232   -484       N  
ATOM     20  CA  THR A   7      25.988   3.456  14.372  1.00 41.06           C  
ANISOU   20  CA  THR A   7     4319   4864   6417    -29    192   -510       C  
ATOM     21  C   THR A   7      24.968   2.864  15.336  1.00 39.65           C  
ANISOU   21  C   THR A   7     4166   4717   6182    -24    153   -512       C  
ATOM     22  O   THR A   7      24.152   3.632  15.865  1.00 39.86           O  
ANISOU   22  O   THR A   7     4199   4751   6193    -26    144   -516       O  
ATOM     23  CB  THR A   7      26.937   4.316  15.207  1.00 43.15           C  
ANISOU   23  CB  THR A   7     4545   5107   6741    -31    177   -542       C  
ATOM     24  OG1 THR A   7      27.793   5.092  14.354  1.00 44.00           O  
ANISOU   24  OG1 THR A   7     4627   5184   6907    -37    216   -539       O  
ATOM     25  CG2 THR A   7      27.754   3.466  16.158  1.00 43.77           C  
ANISOU   25  CG2 THR A   7     4608   5190   6830    -27    136   -567       C  
ATOM     26  N   PHE A   8      25.012   1.558  15.537  1.00 36.61           N  
ANISOU   26  N   PHE A   8     3791   4347   5770    -20    131   -509       N  
ATOM     27  CA  PHE A   8      24.104   0.828  16.459  1.00 36.12           C  
ANISOU   27  CA  PHE A   8     3752   4315   5654    -16     93   -507       C  
ATOM     28  C   PHE A   8      24.781   0.685  17.816  1.00 35.48           C  
ANISOU   28  C   PHE A   8     3651   4239   5591    -15     49   -533       C  
ATOM     29  O   PHE A   8      25.996   0.681  17.848  1.00 33.27           O  
ANISOU   29  O   PHE A   8     3342   3938   5359    -15     47   -549       O  
ATOM     30  CB  PHE A   8      23.745  -0.541  15.891  1.00 34.91           C  
ANISOU   30  CB  PHE A   8     3621   4174   5467    -12     94   -486       C  
ATOM     31  CG  PHE A   8      22.742  -0.473  14.783  1.00 33.28           C  
ANISOU   31  CG  PHE A   8     3442   3975   5227    -12    127   -461       C  
ATOM     32  CD1 PHE A   8      23.067   0.097  13.567  1.00 34.90           C  
ANISOU   32  CD1 PHE A   8     3642   4163   5454    -15    170   -452       C  
ATOM     33  CD2 PHE A   8      21.456  -0.942  14.974  1.00 30.46           C  
ANISOU   33  CD2 PHE A   8     3115   3642   4815    -11    114   -445       C  
ATOM     34  CE1 PHE A   8      22.126   0.176  12.552  1.00 35.06           C  
ANISOU   34  CE1 PHE A   8     3687   4191   5440    -15    198   -427       C  
ATOM     35  CE2 PHE A   8      20.547  -0.926  13.936  1.00 29.61           C  
ANISOU   35  CE2 PHE A   8     3032   3541   4678    -10    141   -423       C  
ATOM     36  CZ  PHE A   8      20.851  -0.315  12.749  1.00 30.75           C  
ANISOU   36  CZ  PHE A   8     3172   3670   4842    -12    182   -414       C  
ATOM     37  N   TYR A   9      24.010   0.546  18.895  1.00 33.14           N  
ANISOU   37  N   TYR A   9     3368   3970   5252    -14     15   -537       N  
ATOM     38  CA  TYR A   9      24.527   0.133  20.216  1.00 33.42           C  
ANISOU   38  CA  TYR A   9     3390   4020   5288    -12    -31   -556       C  
ATOM     39  C   TYR A   9      23.612  -0.946  20.770  1.00 36.44           C  
ANISOU   39  C   TYR A   9     3799   4434   5609    -10    -58   -536       C  
ATOM     40  O   TYR A   9      22.427  -1.062  20.375  1.00 33.42           O  
ANISOU   40  O   TYR A   9     3445   4066   5185    -11    -43   -515       O  
ATOM     41  CB  TYR A   9      24.683   1.326  21.166  1.00 34.64           C  
ANISOU   41  CB  TYR A   9     3524   4176   5460    -15    -47   -588       C  
ATOM     42  CG  TYR A   9      23.379   1.915  21.659  1.00 33.67           C  
ANISOU   42  CG  TYR A   9     3421   4079   5291    -17    -50   -588       C  
ATOM     43  CD1 TYR A   9      22.607   2.737  20.857  1.00 33.68           C  
ANISOU   43  CD1 TYR A   9     3433   4070   5292    -19    -14   -579       C  
ATOM     44  CD2 TYR A   9      22.957   1.718  22.948  1.00 32.92           C  
ANISOU   44  CD2 TYR A   9     3331   4018   5157    -16    -88   -600       C  
ATOM     45  CE1 TYR A   9      21.431   3.317  21.303  1.00 30.79           C  
ANISOU   45  CE1 TYR A   9     3081   3724   4890    -21    -16   -582       C  
ATOM     46  CE2 TYR A   9      21.770   2.273  23.402  1.00 32.75           C  
ANISOU   46  CE2 TYR A   9     3326   4021   5096    -18    -88   -604       C  
ATOM     47  CZ  TYR A   9      21.002   3.065  22.575  1.00 29.85           C  
ANISOU   47  CZ  TYR A   9     2968   3640   4732    -20    -52   -596       C  
ATOM     48  OH  TYR A   9      19.854   3.637  23.041  1.00 32.63           O  
ANISOU   48  OH  TYR A   9     3332   4015   5051    -21    -53   -603       O  
ATOM     49  N   ARG A  10      24.186  -1.757  21.641  1.00 35.63           N  
ANISOU   49  N   ARG A  10     3688   4343   5507     -8    -98   -540       N  
ATOM     50  CA  ARG A  10      23.589  -3.032  22.090  1.00 40.22           C  
ANISOU   50  CA  ARG A  10     4291   4948   6043     -6   -125   -515       C  
ATOM     51  C   ARG A  10      23.304  -2.895  23.585  1.00 39.10           C  
ANISOU   51  C   ARG A  10     4148   4840   5866     -7   -166   -526       C  
ATOM     52  O   ARG A  10      24.144  -2.344  24.271  1.00 41.61           O  
ANISOU   52  O   ARG A  10     4442   5155   6212     -7   -186   -553       O  
ATOM     53  CB  ARG A  10      24.578  -4.152  21.695  1.00 41.67           C  
ANISOU   53  CB  ARG A  10     4461   5112   6260     -2   -133   -508       C  
ATOM     54  CG  ARG A  10      24.178  -5.535  22.176  1.00 43.52           C  
ANISOU   54  CG  ARG A  10     4710   5364   6461      0   -165   -482       C  
ATOM     55  CD  ARG A  10      25.314  -6.548  22.101  1.00 46.77           C  
ANISOU   55  CD  ARG A  10     5101   5754   6915      4   -185   -481       C  
ATOM     56  NE  ARG A  10      24.832  -7.811  22.628  1.00 47.44           N  
ANISOU   56  NE  ARG A  10     5199   5855   6969      6   -217   -453       N  
ATOM     57  CZ  ARG A  10      24.235  -8.738  21.896  1.00 49.10           C  
ANISOU   57  CZ  ARG A  10     5426   6061   7166      7   -205   -430       C  
ATOM     58  NH1 ARG A  10      24.103  -8.579  20.583  1.00 50.46           N  
ANISOU   58  NH1 ARG A  10     5604   6215   7352      8   -161   -433       N  
ATOM     59  NH2 ARG A  10      23.794  -9.838  22.479  1.00 47.65           N  
ANISOU   59  NH2 ARG A  10     5253   5892   6959      8   -237   -404       N  
ATOM     60  N   GLN A  11      22.167  -3.374  24.061  1.00 38.02           N  
ANISOU   60  N   GLN A  11     4037   4735   5672     -9   -178   -506       N  
ATOM     61  CA  GLN A  11      21.901  -3.501  25.511  1.00 39.47           C  
ANISOU   61  CA  GLN A  11     4222   4957   5816    -10   -220   -510       C  
ATOM     62  C   GLN A  11      20.908  -4.628  25.677  1.00 43.02           C  
ANISOU   62  C   GLN A  11     4699   5431   6215    -11   -230   -473       C  
ATOM     63  O   GLN A  11      20.326  -5.066  24.645  1.00 42.81           O  
ANISOU   63  O   GLN A  11     4690   5390   6186    -11   -203   -451       O  
ATOM     64  CB  GLN A  11      21.369  -2.206  26.135  1.00 39.41           C  
ANISOU   64  CB  GLN A  11     4213   4970   5791    -13   -216   -538       C  
ATOM     65  CG  GLN A  11      19.937  -1.898  25.735  1.00 40.69           C  
ANISOU   65  CG  GLN A  11     4400   5144   5913    -16   -188   -525       C  
ATOM     66  CD  GLN A  11      19.546  -0.498  26.137  1.00 40.25           C  
ANISOU   66  CD  GLN A  11     4337   5098   5858    -18   -179   -558       C  
ATOM     67  OE1 GLN A  11      19.573   0.418  25.316  1.00 42.80           O  
ANISOU   67  OE1 GLN A  11     4653   5392   6215    -19   -147   -570       O  
ATOM     68  NE2 GLN A  11      19.226  -0.331  27.410  1.00 38.73           N  
ANISOU   68  NE2 GLN A  11     4143   4943   5627    -20   -207   -574       N  
ATOM     69  N   GLU A  12      20.740  -5.054  26.926  1.00 47.58           N  
ANISOU   69  N   GLU A  12     5278   6043   6754    -13   -269   -466       N  
ATOM     70  CA  GLU A  12      19.823  -6.131  27.333  1.00 48.39           C  
ANISOU   70  CA  GLU A  12     5404   6173   6807    -15   -285   -429       C  
ATOM     71  C   GLU A  12      18.806  -5.467  28.237  1.00 45.77           C  
ANISOU   71  C   GLU A  12     5084   5884   6421    -20   -288   -437       C  
ATOM     72  O   GLU A  12      19.218  -4.857  29.187  1.00 47.46           O  
ANISOU   72  O   GLU A  12     5284   6119   6628    -21   -310   -463       O  
ATOM     73  CB  GLU A  12      20.577  -7.283  28.006  1.00 51.04           C  
ANISOU   73  CB  GLU A  12     5730   6513   7149    -13   -328   -408       C  
ATOM     74  CG  GLU A  12      19.699  -8.523  28.158  1.00 55.23           C  
ANISOU   74  CG  GLU A  12     6281   7060   7641    -16   -339   -363       C  
ATOM     75  CD  GLU A  12      20.335  -9.794  28.705  1.00 60.68           C  
ANISOU   75  CD  GLU A  12     6962   7749   8341    -14   -381   -335       C  
ATOM     76  OE1 GLU A  12      21.526  -9.752  29.094  1.00 59.74           O  
ANISOU   76  OE1 GLU A  12     6821   7621   8255    -11   -407   -350       O  
ATOM     77  OE2 GLU A  12      19.608 -10.829  28.768  1.00 62.90           O  
ANISOU   77  OE2 GLU A  12     7260   8040   8599    -17   -389   -296       O  
ATOM     78  N   LEU A  13      17.541  -5.484  27.859  1.00 48.41           N  
ANISOU   78  N   LEU A  13     5440   6228   6722    -23   -264   -421       N  
ATOM     79  CA  LEU A  13      16.402  -5.069  28.711  1.00 49.97           C  
ANISOU   79  CA  LEU A  13     5652   6470   6864    -28   -266   -424       C  
ATOM     80  C   LEU A  13      15.501  -6.291  28.891  1.00 53.39           C  
ANISOU   80  C   LEU A  13     6106   6923   7256    -32   -275   -379       C  
ATOM     81  O   LEU A  13      14.893  -6.737  27.896  1.00 50.83           O  
ANISOU   81  O   LEU A  13     5796   6578   6939    -31   -251   -359       O  
ATOM     82  CB  LEU A  13      15.644  -3.932  28.020  1.00 49.33           C  
ANISOU   82  CB  LEU A  13     5576   6377   6787    -29   -227   -445       C  
ATOM     83  CG  LEU A  13      16.360  -2.590  27.981  1.00 50.43           C  
ANISOU   83  CG  LEU A  13     5693   6501   6966    -27   -218   -489       C  
ATOM     84  CD1 LEU A  13      15.883  -1.751  26.804  1.00 48.93           C  
ANISOU   84  CD1 LEU A  13     5508   6280   6802    -26   -175   -496       C  
ATOM     85  CD2 LEU A  13      16.166  -1.837  29.289  1.00 52.45           C  
ANISOU   85  CD2 LEU A  13     5941   6797   7191    -30   -238   -521       C  
ATOM     86  N   ASN A  14      15.510  -6.873  30.090  1.00 63.15           N  
ANISOU   86  N   ASN A  14     7342   8196   8455    -35   -310   -364       N  
ATOM     87  CA  ASN A  14      14.550  -7.929  30.509  1.00 64.49           C  
ANISOU   87  CA  ASN A  14     7529   8392   8579    -41   -320   -320       C  
ATOM     88  C   ASN A  14      14.715  -9.172  29.642  1.00 63.26           C  
ANISOU   88  C   ASN A  14     7378   8201   8454    -38   -320   -284       C  
ATOM     89  O   ASN A  14      13.755  -9.530  28.946  1.00 61.19           O  
ANISOU   89  O   ASN A  14     7133   7930   8185    -40   -297   -265       O  
ATOM     90  CB  ASN A  14      13.122  -7.410  30.433  1.00 67.52           C  
ANISOU   90  CB  ASN A  14     7931   8797   8926    -45   -291   -323       C  
ATOM     91  CG  ASN A  14      12.944  -6.185  31.297  1.00 70.81           C  
ANISOU   91  CG  ASN A  14     8341   9248   9315    -48   -291   -363       C  
ATOM     92  OD1 ASN A  14      11.828  -5.887  31.689  1.00 75.69           O  
ANISOU   92  OD1 ASN A  14     8969   9897   9891    -53   -278   -364       O  
ATOM     93  ND2 ASN A  14      14.023  -5.480  31.613  1.00 71.23           N  
ANISOU   93  ND2 ASN A  14     8373   9296   9393    -44   -304   -398       N  
ATOM     94  N   LYS A  15      15.911  -9.757  29.640  1.00 62.72           N  
ANISOU   94  N   LYS A  15     7294   8111   8424    -34   -344   -279       N  
ATOM     95  CA  LYS A  15      16.198 -11.011  28.898  1.00 66.04           C  
ANISOU   95  CA  LYS A  15     7715   8497   8880    -31   -349   -248       C  
ATOM     96  C   LYS A  15      16.268 -10.732  27.394  1.00 63.28           C  
ANISOU   96  C   LYS A  15     7366   8105   8572    -26   -310   -265       C  
ATOM     97  O   LYS A  15      16.845 -11.578  26.687  1.00 68.45           O  
ANISOU   97  O   LYS A  15     8013   8725   9267    -21   -313   -254       O  
ATOM     98  CB  LYS A  15      15.133 -12.075  29.211  1.00 68.65           C  
ANISOU   98  CB  LYS A  15     8062   8846   9174    -36   -358   -203       C  
ATOM     99  CG  LYS A  15      15.039 -12.429  30.691  1.00 71.58           C  
ANISOU   99  CG  LYS A  15     8433   9263   9500    -43   -395   -179       C  
ATOM    100  CD  LYS A  15      13.921 -13.377  31.069  1.00 74.81           C  
ANISOU  100  CD  LYS A  15     8857   9694   9871    -50   -400   -132       C  
ATOM    101  CE  LYS A  15      14.167 -14.014  32.425  1.00 78.55           C  
ANISOU  101  CE  LYS A  15     9327  10205  10313    -55   -443    -99       C  
ATOM    102  NZ  LYS A  15      13.091 -14.955  32.822  1.00 79.57           N  
ANISOU  102  NZ  LYS A  15     9469  10354  10407    -64   -447    -49       N  
ATOM    103  N   THR A  16      15.700  -9.615  26.911  1.00 59.29           N  
ANISOU  103  N   THR A  16     6869   7601   8057    -26   -276   -291       N  
ATOM    104  CA  THR A  16      15.671  -9.280  25.458  1.00 52.95           C  
ANISOU  104  CA  THR A  16     6069   6762   7287    -22   -238   -303       C  
ATOM    105  C   THR A  16      16.857  -8.370  25.153  1.00 47.82           C  
ANISOU  105  C   THR A  16     5398   6089   6680    -18   -230   -338       C  
ATOM    106  O   THR A  16      17.054  -7.391  25.905  1.00 44.87           O  
ANISOU  106  O   THR A  16     5017   5734   6298    -20   -236   -363       O  
ATOM    107  CB  THR A  16      14.354  -8.619  25.025  1.00 55.12           C  
ANISOU  107  CB  THR A  16     6363   7047   7531    -25   -206   -305       C  
ATOM    108  OG1 THR A  16      13.246  -9.281  25.637  1.00 55.23           O  
ANISOU  108  OG1 THR A  16     6393   7091   7501    -30   -217   -277       O  
ATOM    109  CG2 THR A  16      14.162  -8.624  23.523  1.00 55.33           C  
ANISOU  109  CG2 THR A  16     6397   7042   7583    -21   -172   -306       C  
ATOM    110  N   ILE A  17      17.576  -8.674  24.077  1.00 43.11           N  
ANISOU  110  N   ILE A  17     4793   5456   6129    -13   -214   -341       N  
ATOM    111  CA  ILE A  17      18.653  -7.812  23.509  1.00 43.61           C  
ANISOU  111  CA  ILE A  17     4837   5493   6240    -10   -196   -372       C  
ATOM    112  C   ILE A  17      18.041  -6.766  22.547  1.00 39.17           C  
ANISOU  112  C   ILE A  17     4284   4921   5675    -10   -153   -385       C  
ATOM    113  O   ILE A  17      17.327  -7.139  21.625  1.00 35.59           O  
ANISOU  113  O   ILE A  17     3847   4460   5212     -9   -130   -369       O  
ATOM    114  CB  ILE A  17      19.681  -8.695  22.785  1.00 44.73           C  
ANISOU  114  CB  ILE A  17     4964   5601   6429     -4   -198   -369       C  
ATOM    115  CG1 ILE A  17      20.239  -9.812  23.678  1.00 47.55           C  
ANISOU  115  CG1 ILE A  17     5310   5963   6792     -3   -243   -352       C  
ATOM    116  CG2 ILE A  17      20.758  -7.837  22.176  1.00 44.73           C  
ANISOU  116  CG2 ILE A  17     4943   5574   6477     -2   -176   -398       C  
ATOM    117  CD1 ILE A  17      21.070  -9.354  24.854  1.00 48.32           C  
ANISOU  117  CD1 ILE A  17     5389   6075   6895     -4   -276   -368       C  
ATOM    118  N   TRP A  18      18.393  -5.497  22.705  1.00 38.18           N  
ANISOU  118  N   TRP A  18     4146   4792   5565    -11   -142   -412       N  
ATOM    119  CA  TRP A  18      18.053  -4.416  21.746  1.00 35.11           C  
ANISOU  119  CA  TRP A  18     3762   4389   5188    -12   -102   -423       C  
ATOM    120  C   TRP A  18      19.328  -3.890  21.109  1.00 34.29           C  
ANISOU  120  C   TRP A  18     3635   4253   5141    -10    -86   -443       C  
ATOM    121  O   TRP A  18      20.218  -3.483  21.868  1.00 34.72           O  
ANISOU  121  O   TRP A  18     3667   4306   5220    -10   -105   -465       O  
ATOM    122  CB  TRP A  18      17.293  -3.317  22.466  1.00 35.43           C  
ANISOU  122  CB  TRP A  18     3805   4451   5203    -15   -102   -439       C  
ATOM    123  CG  TRP A  18      15.966  -3.765  22.975  1.00 37.16           C  
ANISOU  123  CG  TRP A  18     4048   4702   5368    -18   -111   -420       C  
ATOM    124  CD1 TRP A  18      15.719  -4.488  24.101  1.00 38.83           C  
ANISOU  124  CD1 TRP A  18     4263   4944   5544    -20   -144   -410       C  
ATOM    125  CD2 TRP A  18      14.682  -3.446  22.411  1.00 36.11           C  
ANISOU  125  CD2 TRP A  18     3935   4574   5209    -19    -86   -410       C  
ATOM    126  NE1 TRP A  18      14.367  -4.669  24.260  1.00 40.56           N  
ANISOU  126  NE1 TRP A  18     4504   5187   5719    -24   -139   -393       N  
ATOM    127  CE2 TRP A  18      13.706  -4.059  23.227  1.00 37.85           C  
ANISOU  127  CE2 TRP A  18     4171   4828   5382    -23   -105   -394       C  
ATOM    128  CE3 TRP A  18      14.268  -2.714  21.302  1.00 35.51           C  
ANISOU  128  CE3 TRP A  18     3865   4478   5146    -18    -51   -411       C  
ATOM    129  CZ2 TRP A  18      12.342  -3.981  22.959  1.00 37.57           C  
ANISOU  129  CZ2 TRP A  18     4154   4804   5314    -24    -89   -381       C  
ATOM    130  CZ3 TRP A  18      12.920  -2.657  21.020  1.00 33.84           C  
ANISOU  130  CZ3 TRP A  18     3674   4279   4903    -19    -38   -397       C  
ATOM    131  CH2 TRP A  18      11.974  -3.285  21.834  1.00 36.23           C  
ANISOU  131  CH2 TRP A  18     3990   4612   5161    -22    -57   -384       C  
ATOM    132  N   GLU A  19      19.414  -3.924  19.776  1.00 33.38           N  
ANISOU  132  N   GLU A  19     3522   4114   5045     -8    -51   -435       N  
ATOM    133  CA  GLU A  19      20.496  -3.260  18.992  1.00 32.92           C  
ANISOU  133  CA  GLU A  19     3443   4025   5039     -7    -25   -451       C  
ATOM    134  C   GLU A  19      19.812  -2.248  18.070  1.00 29.71           C  
ANISOU  134  C   GLU A  19     3048   3612   4629     -9     13   -447       C  
ATOM    135  O   GLU A  19      19.222  -2.656  17.052  1.00 27.43           O  
ANISOU  135  O   GLU A  19     2777   3321   4322     -8     36   -428       O  
ATOM    136  CB  GLU A  19      21.392  -4.204  18.176  1.00 36.01           C  
ANISOU  136  CB  GLU A  19     3825   4396   5461     -3    -17   -446       C  
ATOM    137  CG  GLU A  19      21.706  -5.540  18.825  1.00 40.50           C  
ANISOU  137  CG  GLU A  19     4390   4970   6026     -1    -54   -438       C  
ATOM    138  CD  GLU A  19      22.365  -6.504  17.837  1.00 45.77           C  
ANISOU  138  CD  GLU A  19     5051   5616   6722      3    -41   -434       C  
ATOM    139  OE1 GLU A  19      23.514  -6.193  17.420  1.00 45.53           O  
ANISOU  139  OE1 GLU A  19     4996   5563   6740      4    -27   -451       O  
ATOM    140  OE2 GLU A  19      21.677  -7.491  17.381  1.00 43.92           O  
ANISOU  140  OE2 GLU A  19     4834   5387   6464      5    -40   -415       O  
ATOM    141  N   VAL A  20      19.905  -0.977  18.448  1.00 29.89           N  
ANISOU  141  N   VAL A  20     3057   3630   4668    -12     18   -466       N  
ATOM    142  CA  VAL A  20      19.215   0.188  17.806  1.00 29.63           C  
ANISOU  142  CA  VAL A  20     3031   3590   4636    -15     50   -463       C  
ATOM    143  C   VAL A  20      20.237   1.279  17.498  1.00 29.36           C  
ANISOU  143  C   VAL A  20     2968   3526   4659    -17     69   -480       C  
ATOM    144  O   VAL A  20      21.283   1.352  18.171  1.00 29.85           O  
ANISOU  144  O   VAL A  20     3005   3581   4755    -17     50   -503       O  
ATOM    145  CB  VAL A  20      18.104   0.749  18.708  1.00 30.01           C  
ANISOU  145  CB  VAL A  20     3089   3661   4651    -17     34   -469       C  
ATOM    146  CG1 VAL A  20      17.140  -0.342  19.140  1.00 30.97           C  
ANISOU  146  CG1 VAL A  20     3236   3813   4718    -15     14   -452       C  
ATOM    147  CG2 VAL A  20      18.652   1.457  19.948  1.00 30.15           C  
ANISOU  147  CG2 VAL A  20     3083   3683   4687    -18      9   -502       C  
ATOM    148  N   PRO A  21      19.983   2.111  16.469  1.00 25.98           N  
ANISOU  148  N   PRO A  21     2543   3082   4246    -19    106   -469       N  
ATOM    149  CA  PRO A  21      20.795   3.291  16.207  1.00 27.41           C  
ANISOU  149  CA  PRO A  21     2696   3234   4483    -22    126   -482       C  
ATOM    150  C   PRO A  21      20.899   4.198  17.430  1.00 27.77           C  
ANISOU  150  C   PRO A  21     2721   3280   4548    -24    102   -514       C  
ATOM    151  O   PRO A  21      19.993   4.286  18.252  1.00 24.37           O  
ANISOU  151  O   PRO A  21     2302   2872   4082    -24     81   -521       O  
ATOM    152  CB  PRO A  21      20.064   4.022  15.078  1.00 27.12           C  
ANISOU  152  CB  PRO A  21     2673   3188   4443    -24    163   -457       C  
ATOM    153  CG  PRO A  21      19.382   2.902  14.385  1.00 27.76           C  
ANISOU  153  CG  PRO A  21     2783   3287   4474    -21    169   -432       C  
ATOM    154  CD  PRO A  21      18.910   1.986  15.491  1.00 26.94           C  
ANISOU  154  CD  PRO A  21     2691   3210   4332    -18    130   -441       C  
ATOM    155  N   GLU A  22      22.055   4.866  17.532  1.00 28.70           N  
ANISOU  155  N   GLU A  22     2806   3372   4725    -27    106   -534       N  
ATOM    156  CA  GLU A  22      22.365   5.829  18.610  1.00 29.64           C  
ANISOU  156  CA  GLU A  22     2898   3486   4875    -28     84   -571       C  
ATOM    157  C   GLU A  22      21.375   6.986  18.648  1.00 29.03           C  
ANISOU  157  C   GLU A  22     2825   3407   4798    -30     95   -574       C  
ATOM    158  O   GLU A  22      21.184   7.529  19.729  1.00 30.25           O  
ANISOU  158  O   GLU A  22     2967   3572   4953    -30     70   -606       O  
ATOM    159  CB  GLU A  22      23.801   6.305  18.404  1.00 32.16           C  
ANISOU  159  CB  GLU A  22     3181   3771   5265    -30     94   -587       C  
ATOM    160  CG  GLU A  22      24.737   5.105  18.600  1.00 35.61           C  
ANISOU  160  CG  GLU A  22     3613   4213   5701    -27     75   -590       C  
ATOM    161  CD  GLU A  22      26.182   5.442  18.876  1.00 39.94           C  
ANISOU  161  CD  GLU A  22     4121   4736   6316    -28     68   -617       C  
ATOM    162  OE1 GLU A  22      26.725   6.246  18.083  1.00 39.39           O  
ANISOU  162  OE1 GLU A  22     4033   4635   6299    -33    102   -614       O  
ATOM    163  OE2 GLU A  22      26.714   4.923  19.907  1.00 43.30           O  
ANISOU  163  OE2 GLU A  22     4537   5175   6741    -25     28   -640       O  
ATOM    164  N   ARG A  23      20.758   7.315  17.512  1.00 30.18           N  
ANISOU  164  N   ARG A  23     2985   3540   4939    -32    130   -543       N  
ATOM    165  CA  ARG A  23      19.552   8.200  17.436  1.00 28.84           C  
ANISOU  165  CA  ARG A  23     2826   3372   4759    -33    139   -538       C  
ATOM    166  C   ARG A  23      18.623   7.933  18.640  1.00 27.78           C  
ANISOU  166  C   ARG A  23     2705   3273   4576    -30    105   -558       C  
ATOM    167  O   ARG A  23      18.023   8.893  19.165  1.00 26.37           O  
ANISOU  167  O   ARG A  23     2517   3093   4407    -31    100   -578       O  
ATOM    168  CB  ARG A  23      18.860   7.952  16.088  1.00 29.53           C  
ANISOU  168  CB  ARG A  23     2940   3458   4821    -33    171   -494       C  
ATOM    169  CG  ARG A  23      17.554   8.701  15.868  1.00 32.01           C  
ANISOU  169  CG  ARG A  23     3268   3773   5120    -33    180   -481       C  
ATOM    170  CD  ARG A  23      16.958   8.370  14.538  1.00 31.07           C  
ANISOU  170  CD  ARG A  23     3175   3654   4973    -32    208   -438       C  
ATOM    171  NE  ARG A  23      15.692   9.036  14.426  1.00 33.48           N  
ANISOU  171  NE  ARG A  23     3492   3961   5264    -31    211   -428       N  
ATOM    172  CZ  ARG A  23      14.997   9.116  13.313  1.00 35.36           C  
ANISOU  172  CZ  ARG A  23     3751   4198   5486    -31    234   -392       C  
ATOM    173  NH1 ARG A  23      15.485   8.597  12.192  1.00 36.77           N  
ANISOU  173  NH1 ARG A  23     3938   4373   5658    -31    258   -363       N  
ATOM    174  NH2 ARG A  23      13.824   9.710  13.318  1.00 31.78           N  
ANISOU  174  NH2 ARG A  23     3306   3745   5022    -30    233   -385       N  
ATOM    175  N   TYR A  24      18.408   6.677  19.026  1.00 28.27           N  
ANISOU  175  N   TYR A  24     2788   3366   4587    -28     84   -550       N  
ATOM    176  CA  TYR A  24      17.296   6.292  19.946  1.00 26.81           C  
ANISOU  176  CA  TYR A  24     2622   3218   4344    -26     60   -557       C  
ATOM    177  C   TYR A  24      17.894   6.101  21.343  1.00 28.68           C  
ANISOU  177  C   TYR A  24     2842   3475   4578    -26     22   -591       C  
ATOM    178  O   TYR A  24      18.760   5.186  21.479  1.00 29.23           O  
ANISOU  178  O   TYR A  24     2908   3548   4647    -24      7   -588       O  
ATOM    179  CB  TYR A  24      16.525   5.069  19.427  1.00 24.63           C  
ANISOU  179  CB  TYR A  24     2380   2963   4014    -24     63   -521       C  
ATOM    180  CG  TYR A  24      15.851   5.327  18.099  1.00 23.66           C  
ANISOU  180  CG  TYR A  24     2274   2824   3890    -24     97   -490       C  
ATOM    181  CD1 TYR A  24      14.808   6.223  18.002  1.00 23.13           C  
ANISOU  181  CD1 TYR A  24     2211   2755   3820    -25    107   -489       C  
ATOM    182  CD2 TYR A  24      16.268   4.706  16.929  1.00 23.98           C  
ANISOU  182  CD2 TYR A  24     2323   2852   3933    -23    118   -463       C  
ATOM    183  CE1 TYR A  24      14.215   6.513  16.780  1.00 23.34           C  
ANISOU  183  CE1 TYR A  24     2252   2768   3847    -24    136   -459       C  
ATOM    184  CE2 TYR A  24      15.642   4.927  15.702  1.00 23.12           C  
ANISOU  184  CE2 TYR A  24     2231   2734   3818    -22    148   -433       C  
ATOM    185  CZ  TYR A  24      14.635   5.872  15.632  1.00 22.63           C  
ANISOU  185  CZ  TYR A  24     2173   2669   3754    -23    156   -430       C  
ATOM    186  OH  TYR A  24      14.067   6.157  14.442  1.00 23.97           O  
ANISOU  186  OH  TYR A  24     2357   2829   3920    -23    183   -400       O  
ATOM    187  N   GLN A  25      17.451   6.899  22.342  1.00 26.84           N  
ANISOU  187  N   GLN A  25     2598   3257   4342    -26      6   -625       N  
ATOM    188  CA  GLN A  25      18.081   6.913  23.696  1.00 27.83           C  
ANISOU  188  CA  GLN A  25     2703   3403   4467    -26    -29   -664       C  
ATOM    189  C   GLN A  25      17.050   6.608  24.780  1.00 29.81           C  
ANISOU  189  C   GLN A  25     2969   3701   4655    -26    -53   -674       C  
ATOM    190  O   GLN A  25      15.822   6.676  24.529  1.00 30.21           O  
ANISOU  190  O   GLN A  25     3041   3763   4675    -27    -39   -659       O  
ATOM    191  CB  GLN A  25      18.833   8.230  23.903  1.00 27.73           C  
ANISOU  191  CB  GLN A  25     2654   3362   4521    -27    -27   -703       C  
ATOM    192  CG  GLN A  25      20.047   8.369  23.017  1.00 27.43           C  
ANISOU  192  CG  GLN A  25     2596   3281   4543    -28     -9   -693       C  
ATOM    193  CD  GLN A  25      21.148   7.387  23.388  1.00 28.75           C  
ANISOU  193  CD  GLN A  25     2757   3455   4710    -26    -33   -695       C  
ATOM    194  OE1 GLN A  25      21.327   7.073  24.552  1.00 29.27           O  
ANISOU  194  OE1 GLN A  25     2817   3550   4752    -25    -69   -719       O  
ATOM    195  NE2 GLN A  25      21.904   6.910  22.408  1.00 28.18           N  
ANISOU  195  NE2 GLN A  25     2684   3358   4665    -26    -13   -670       N  
ATOM    196  N   ASN A  26      17.522   6.256  25.957  1.00 30.72           N  
ANISOU  196  N   ASN A  26     3075   3845   4750    -25    -88   -698       N  
ATOM    197  CA  ASN A  26      16.657   6.077  27.152  1.00 34.69           C  
ANISOU  197  CA  ASN A  26     3589   4398   5194    -26   -111   -713       C  
ATOM    198  C   ASN A  26      15.630   4.971  26.901  1.00 34.84           C  
ANISOU  198  C   ASN A  26     3642   4441   5153    -27   -107   -670       C  
ATOM    199  O   ASN A  26      14.509   5.094  27.414  1.00 31.46           O  
ANISOU  199  O   ASN A  26     3226   4042   4682    -29   -107   -675       O  
ATOM    200  CB  ASN A  26      15.903   7.346  27.567  1.00 38.04           C  
ANISOU  200  CB  ASN A  26     3999   4827   5626    -27   -104   -751       C  
ATOM    201  CG  ASN A  26      16.841   8.526  27.700  1.00 42.62           C  
ANISOU  201  CG  ASN A  26     4542   5376   6273    -26   -105   -794       C  
ATOM    202  OD1 ASN A  26      17.991   8.354  28.123  1.00 46.20           O  
ANISOU  202  OD1 ASN A  26     4977   5827   6748    -25   -127   -810       O  
ATOM    203  ND2 ASN A  26      16.385   9.708  27.312  1.00 43.87           N  
ANISOU  203  ND2 ASN A  26     4687   5508   6471    -27    -83   -811       N  
ATOM    204  N   LEU A  27      16.021   3.889  26.250  1.00 33.67           N  
ANISOU  204  N   LEU A  27     3508   4281   5001    -26   -105   -633       N  
ATOM    205  CA  LEU A  27      15.078   2.756  26.034  1.00 35.44           C  
ANISOU  205  CA  LEU A  27     3764   4527   5173    -27   -103   -592       C  
ATOM    206  C   LEU A  27      14.544   2.269  27.375  1.00 37.46           C  
ANISOU  206  C   LEU A  27     4027   4834   5371    -29   -133   -598       C  
ATOM    207  O   LEU A  27      15.353   1.995  28.235  1.00 37.56           O  
ANISOU  207  O   LEU A  27     4027   4863   5380    -29   -163   -611       O  
ATOM    208  CB  LEU A  27      15.779   1.623  25.272  1.00 34.12           C  
ANISOU  208  CB  LEU A  27     3604   4341   5018    -25   -103   -559       C  
ATOM    209  CG  LEU A  27      15.522   1.689  23.777  1.00 34.59           C  
ANISOU  209  CG  LEU A  27     3675   4366   5100    -24    -66   -535       C  
ATOM    210  CD1 LEU A  27      16.162   2.928  23.174  1.00 33.24           C  
ANISOU  210  CD1 LEU A  27     3481   4159   4986    -23    -43   -556       C  
ATOM    211  CD2 LEU A  27      15.994   0.413  23.116  1.00 37.46           C  
ANISOU  211  CD2 LEU A  27     4048   4719   5463    -22    -67   -504       C  
ATOM    212  N   SER A  28      13.227   2.163  27.543  1.00 39.23           N  
ANISOU  212  N   SER A  28     4270   5084   5551    -32   -125   -587       N  
ATOM    213  CA  SER A  28      12.624   1.535  28.744  1.00 41.89           C  
ANISOU  213  CA  SER A  28     4617   5473   5826    -35   -149   -583       C  
ATOM    214  C   SER A  28      11.387   0.734  28.342  1.00 40.76           C  
ANISOU  214  C   SER A  28     4501   5341   5643    -38   -135   -544       C  
ATOM    215  O   SER A  28      10.556   1.217  27.585  1.00 36.44           O  
ANISOU  215  O   SER A  28     3962   4777   5105    -37   -108   -541       O  
ATOM    216  CB  SER A  28      12.321   2.569  29.798  1.00 45.41           C  
ANISOU  216  CB  SER A  28     5047   5948   6258    -37   -157   -629       C  
ATOM    217  OG  SER A  28      11.005   3.040  29.678  1.00 47.43           O  
ANISOU  217  OG  SER A  28     5313   6214   6494    -39   -135   -632       O  
ATOM    218  N   PRO A  29      11.283  -0.536  28.777  1.00 45.11           N  
ANISOU  218  N   PRO A  29     5066   5916   6156    -40   -155   -511       N  
ATOM    219  CA  PRO A  29      10.141  -1.399  28.442  1.00 48.09           C  
ANISOU  219  CA  PRO A  29     5467   6303   6499    -43   -145   -473       C  
ATOM    220  C   PRO A  29       8.764  -0.767  28.672  1.00 48.64           C  
ANISOU  220  C   PRO A  29     5544   6395   6541    -46   -127   -484       C  
ATOM    221  O   PRO A  29       8.631  -0.083  29.647  1.00 47.75           O  
ANISOU  221  O   PRO A  29     5420   6312   6409    -48   -135   -517       O  
ATOM    222  CB  PRO A  29      10.321  -2.563  29.430  1.00 47.80           C  
ANISOU  222  CB  PRO A  29     5436   6302   6423    -46   -177   -448       C  
ATOM    223  CG  PRO A  29      11.813  -2.689  29.553  1.00 45.70           C  
ANISOU  223  CG  PRO A  29     5152   6019   6189    -43   -199   -458       C  
ATOM    224  CD  PRO A  29      12.294  -1.244  29.579  1.00 45.74           C  
ANISOU  224  CD  PRO A  29     5138   6013   6229    -40   -190   -507       C  
ATOM    225  N   VAL A  30       7.795  -1.005  27.787  1.00 53.49           N  
ANISOU  225  N   VAL A  30     6175   6995   7153    -46   -104   -461       N  
ATOM    226  CA  VAL A  30       6.361  -0.627  28.021  1.00 56.79           C  
ANISOU  226  CA  VAL A  30     6600   7434   7541    -49    -89   -466       C  
ATOM    227  C   VAL A  30       5.561  -1.915  28.293  1.00 60.86           C  
ANISOU  227  C   VAL A  30     7135   7975   8013    -54    -96   -425       C  
ATOM    228  O   VAL A  30       4.805  -1.941  29.284  1.00 59.08           O  
ANISOU  228  O   VAL A  30     6910   7791   7744    -60   -101   -430       O  
ATOM    229  CB  VAL A  30       5.777   0.220  26.868  1.00 58.28           C  
ANISOU  229  CB  VAL A  30     6791   7587   7763    -45    -59   -472       C  
ATOM    230  CG1 VAL A  30       6.851   0.899  26.043  1.00 58.75           C  
ANISOU  230  CG1 VAL A  30     6839   7605   7878    -40    -51   -485       C  
ATOM    231  CG2 VAL A  30       4.840  -0.544  25.931  1.00 60.43           C  
ANISOU  231  CG2 VAL A  30     7085   7847   8027    -45    -45   -434       C  
ATOM    232  N   GLY A  31       5.755  -2.954  27.469  1.00 64.99           N  
ANISOU  232  N   GLY A  31     7670   8474   8548    -52    -97   -389       N  
ATOM    233  CA  GLY A  31       4.942  -4.190  27.465  1.00 71.53           C  
ANISOU  233  CA  GLY A  31     8514   9314   9347    -56   -101   -348       C  
ATOM    234  C   GLY A  31       5.607  -5.333  26.704  1.00 73.01           C  
ANISOU  234  C   GLY A  31     8708   9473   9558    -53   -110   -316       C  
ATOM    235  O   GLY A  31       6.217  -5.090  25.638  1.00 71.06           O  
ANISOU  235  O   GLY A  31     8460   9189   9351    -47    -98   -322       O  
ATOM    236  N   SER A  32       5.487  -6.555  27.231  1.00 74.88           N  
ANISOU  236  N   SER A  32     8950   9727   9771    -58   -129   -283       N  
ATOM    237  CA  SER A  32       6.020  -7.804  26.627  1.00 76.13           C  
ANISOU  237  CA  SER A  32     9112   9860   9951    -55   -141   -251       C  
ATOM    238  C   SER A  32       7.535  -7.695  26.452  1.00 76.63           C  
ANISOU  238  C   SER A  32     9162   9901  10051    -50   -153   -266       C  
ATOM    239  O   SER A  32       7.959  -7.911  25.310  1.00 82.96           O  
ANISOU  239  O   SER A  32     9965  10666  10889    -44   -142   -264       O  
ATOM    240  CB  SER A  32       5.334  -8.100  25.320  1.00 74.92           C  
ANISOU  240  CB  SER A  32     8971   9677   9817    -52   -119   -239       C  
ATOM    241  OG  SER A  32       3.968  -8.391  25.541  1.00 71.09           O  
ANISOU  241  OG  SER A  32     8497   9211   9302    -57   -112   -223       O  
ATOM    242  N   GLY A  36       6.354  -9.853  19.749  1.00 57.57           N  
ANISOU  242  N   GLY A  36     6791   7339   7744    -24    -69   -223       N  
ATOM    243  CA  GLY A  36       7.653  -9.274  20.155  1.00 55.92           C  
ANISOU  243  CA  GLY A  36     6566   7125   7553    -23    -75   -241       C  
ATOM    244  C   GLY A  36       7.587  -8.510  21.471  1.00 55.44           C  
ANISOU  244  C   GLY A  36     6500   7093   7470    -29    -86   -251       C  
ATOM    245  O   GLY A  36       6.809  -8.877  22.392  1.00 61.58           O  
ANISOU  245  O   GLY A  36     7282   7897   8216    -35    -99   -237       O  
ATOM    246  N   SER A  37       8.406  -7.476  21.582  1.00 50.81           N  
ANISOU  246  N   SER A  37     5902   6502   6901    -27    -80   -277       N  
ATOM    247  CA  SER A  37       8.544  -6.665  22.803  1.00 43.93           C  
ANISOU  247  CA  SER A  37     5021   5656   6014    -32    -91   -295       C  
ATOM    248  C   SER A  37       8.762  -5.219  22.391  1.00 36.17           C  
ANISOU  248  C   SER A  37     4030   4660   5050    -29    -69   -324       C  
ATOM    249  O   SER A  37       9.167  -4.949  21.245  1.00 31.19           O  
ANISOU  249  O   SER A  37     3400   4001   4449    -25    -49   -327       O  
ATOM    250  CB  SER A  37       9.624  -7.175  23.654  1.00 48.66           C  
ANISOU  250  CB  SER A  37     5607   6262   6620    -32   -120   -294       C  
ATOM    251  OG  SER A  37      10.817  -7.192  22.904  1.00 58.31           O  
ANISOU  251  OG  SER A  37     6818   7452   7885    -27   -116   -303       O  
ATOM    252  N   VAL A  38       8.354  -4.326  23.279  1.00 32.60           N  
ANISOU  252  N   VAL A  38     3574   4232   4580    -33    -71   -344       N  
ATOM    253  CA  VAL A  38       8.174  -2.888  22.962  1.00 32.24           C  
ANISOU  253  CA  VAL A  38     3522   4176   4551    -32    -50   -370       C  
ATOM    254  C   VAL A  38       8.892  -2.079  24.022  1.00 31.18           C  
ANISOU  254  C   VAL A  38     3368   4055   4422    -33    -64   -402       C  
ATOM    255  O   VAL A  38       8.694  -2.384  25.225  1.00 31.90           O  
ANISOU  255  O   VAL A  38     3458   4181   4480    -37    -85   -405       O  
ATOM    256  CB  VAL A  38       6.696  -2.503  22.902  1.00 32.44           C  
ANISOU  256  CB  VAL A  38     3559   4214   4551    -34    -35   -368       C  
ATOM    257  CG1 VAL A  38       6.552  -1.020  22.592  1.00 31.39           C  
ANISOU  257  CG1 VAL A  38     3417   4068   4442    -32    -16   -395       C  
ATOM    258  CG2 VAL A  38       5.934  -3.373  21.895  1.00 32.25           C  
ANISOU  258  CG2 VAL A  38     3554   4178   4519    -32    -25   -337       C  
ATOM    259  N   CYS A  39       9.573  -1.032  23.583  1.00 29.62           N  
ANISOU  259  N   CYS A  39     3156   3832   4264    -31    -50   -426       N  
ATOM    260  CA ACYS A  39      10.294  -0.044  24.434  0.70 29.79           C  
ANISOU  260  CA ACYS A  39     3155   3860   4304    -31    -61   -463       C  
ATOM    261  CA BCYS A  39      10.176  -0.047  24.512  0.30 29.73           C  
ANISOU  261  CA BCYS A  39     3148   3856   4291    -32    -61   -463       C  
ATOM    262  C   CYS A  39       9.809   1.371  24.064  1.00 30.81           C  
ANISOU  262  C   CYS A  39     3275   3973   4455    -31    -37   -486       C  
ATOM    263  O   CYS A  39       9.531   1.598  22.844  1.00 29.99           O  
ANISOU  263  O   CYS A  39     3180   3841   4373    -28    -12   -471       O  
ATOM    264  CB ACYS A  39      11.799  -0.096  24.197  0.70 29.17           C  
ANISOU  264  CB ACYS A  39     3059   3756   4266    -29    -68   -470       C  
ATOM    265  CB BCYS A  39      11.684  -0.206  24.588  0.30 29.51           C  
ANISOU  265  CB BCYS A  39     3102   3811   4296    -30    -76   -472       C  
ATOM    266  SG ACYS A  39      12.602  -1.466  25.061  0.70 31.40           S  
ANISOU  266  SG ACYS A  39     3340   4059   4530    -29   -105   -456       S  
ATOM    267  SG BCYS A  39      12.454   0.059  22.979  0.30 29.14           S  
ANISOU  267  SG BCYS A  39     3051   3714   4305    -25    -46   -463       S  
ATOM    268  N   ALA A  40       9.726   2.269  25.051  1.00 27.47           N  
ANISOU  268  N   ALA A  40     2837   3568   4031    -32    -46   -522       N  
ATOM    269  CA  ALA A  40       9.699   3.713  24.834  1.00 26.50           C  
ANISOU  269  CA  ALA A  40     2696   3424   3947    -31    -30   -553       C  
ATOM    270  C   ALA A  40      11.159   4.154  24.654  1.00 26.25           C  
ANISOU  270  C   ALA A  40     2642   3364   3966    -30    -33   -569       C  
ATOM    271  O   ALA A  40      12.058   3.610  25.327  1.00 25.34           O  
ANISOU  271  O   ALA A  40     2519   3261   3846    -30    -57   -576       O  
ATOM    272  CB  ALA A  40       9.042   4.393  25.999  1.00 27.64           C  
ANISOU  272  CB  ALA A  40     2831   3601   4070    -34    -39   -588       C  
ATOM    273  N   ALA A  41      11.392   5.083  23.742  1.00 26.66           N  
ANISOU  273  N   ALA A  41     2684   3378   4068    -28     -9   -573       N  
ATOM    274  CA  ALA A  41      12.698   5.761  23.554  1.00 26.26           C  
ANISOU  274  CA  ALA A  41     2607   3295   4074    -27     -7   -592       C  
ATOM    275  C   ALA A  41      12.564   7.259  23.353  1.00 26.27           C  
ANISOU  275  C   ALA A  41     2587   3270   4123    -27      8   -618       C  
ATOM    276  O   ALA A  41      11.477   7.758  22.995  1.00 24.14           O  
ANISOU  276  O   ALA A  41     2326   2997   3848    -27     24   -612       O  
ATOM    277  CB  ALA A  41      13.428   5.142  22.382  1.00 25.80           C  
ANISOU  277  CB  ALA A  41     2555   3209   4036    -26      7   -560       C  
ATOM    278  N   PHE A  42      13.708   7.956  23.488  1.00 26.30           N  
ANISOU  278  N   PHE A  42     2562   3250   4179    -27      5   -644       N  
ATOM    279  CA  PHE A  42      13.835   9.348  23.038  1.00 27.93           C  
ANISOU  279  CA  PHE A  42     2745   3418   4447    -28     25   -661       C  
ATOM    280  C   PHE A  42      14.471   9.365  21.644  1.00 26.66           C  
ANISOU  280  C   PHE A  42     2585   3217   4325    -28     52   -626       C  
ATOM    281  O   PHE A  42      15.568   8.849  21.458  1.00 24.36           O  
ANISOU  281  O   PHE A  42     2288   2918   4050    -28     49   -620       O  
ATOM    282  CB  PHE A  42      14.577  10.188  24.080  1.00 30.65           C  
ANISOU  282  CB  PHE A  42     3055   3762   4828    -28      5   -714       C  
ATOM    283  CG  PHE A  42      14.610  11.642  23.712  1.00 32.71           C  
ANISOU  283  CG  PHE A  42     3288   3982   5155    -29     22   -733       C  
ATOM    284  CD1 PHE A  42      13.530  12.466  23.999  1.00 36.86           C  
ANISOU  284  CD1 PHE A  42     3810   4512   5682    -29     26   -753       C  
ATOM    285  CD2 PHE A  42      15.699  12.189  23.060  1.00 35.68           C  
ANISOU  285  CD2 PHE A  42     3642   4316   5598    -30     36   -731       C  
ATOM    286  CE1 PHE A  42      13.547  13.814  23.650  1.00 36.32           C  
ANISOU  286  CE1 PHE A  42     3714   4403   5682    -29     41   -770       C  
ATOM    287  CE2 PHE A  42      15.716  13.541  22.715  1.00 35.27           C  
ANISOU  287  CE2 PHE A  42     3562   4223   5613    -32     52   -745       C  
ATOM    288  CZ  PHE A  42      14.633  14.340  22.998  1.00 36.97           C  
ANISOU  288  CZ  PHE A  42     3774   4442   5831    -31     54   -764       C  
ATOM    289  N   ASP A  43      13.794   9.973  20.679  1.00 24.43           N  
ANISOU  289  N   ASP A  43     2309   2912   4060    -28     79   -603       N  
ATOM    290  CA  ASP A  43      14.304  10.158  19.302  1.00 24.94           C  
ANISOU  290  CA  ASP A  43     2373   2940   4160    -29    109   -569       C  
ATOM    291  C   ASP A  43      15.037  11.509  19.265  1.00 25.29           C  
ANISOU  291  C   ASP A  43     2381   2946   4281    -32    118   -591       C  
ATOM    292  O   ASP A  43      14.373  12.608  19.159  1.00 24.26           O  
ANISOU  292  O   ASP A  43     2240   2797   4180    -32    128   -598       O  
ATOM    293  CB  ASP A  43      13.184  10.233  18.294  1.00 24.57           C  
ANISOU  293  CB  ASP A  43     2351   2890   4095    -28    131   -532       C  
ATOM    294  CG  ASP A  43      13.619  10.322  16.847  1.00 25.46           C  
ANISOU  294  CG  ASP A  43     2468   2973   4232    -29    162   -492       C  
ATOM    295  OD1 ASP A  43      14.769  10.615  16.551  1.00 26.20           O  
ANISOU  295  OD1 ASP A  43     2541   3043   4371    -32    172   -494       O  
ATOM    296  OD2 ASP A  43      12.763  10.051  16.014  1.00 27.27           O  
ANISOU  296  OD2 ASP A  43     2721   3207   4432    -28    175   -459       O  
ATOM    297  N   THR A  44      16.341  11.445  19.433  1.00 25.88           N  
ANISOU  297  N   THR A  44     2435   3008   4390    -33    114   -605       N  
ATOM    298  CA  THR A  44      17.229  12.655  19.438  1.00 27.70           C  
ANISOU  298  CA  THR A  44     2625   3197   4699    -36    121   -629       C  
ATOM    299  C   THR A  44      17.151  13.439  18.111  1.00 29.99           C  
ANISOU  299  C   THR A  44     2912   3449   5033    -39    158   -592       C  
ATOM    300  O   THR A  44      17.448  14.674  18.125  1.00 28.27           O  
ANISOU  300  O   THR A  44     2662   3196   4883    -42    166   -608       O  
ATOM    301  CB  THR A  44      18.680  12.246  19.729  1.00 27.19           C  
ANISOU  301  CB  THR A  44     2541   3127   4661    -37    111   -645       C  
ATOM    302  OG1 THR A  44      19.169  11.345  18.729  1.00 26.87           O  
ANISOU  302  OG1 THR A  44     2517   3083   4606    -38    130   -605       O  
ATOM    303  CG2 THR A  44      18.867  11.650  21.103  1.00 26.85           C  
ANISOU  303  CG2 THR A  44     2497   3121   4584    -34     71   -683       C  
ATOM    304  N   LYS A  45      16.799  12.803  16.986  1.00 32.35           N  
ANISOU  304  N   LYS A  45     3240   3751   5298    -39    181   -543       N  
ATOM    305  CA  LYS A  45      16.762  13.487  15.664  1.00 36.07           C  
ANISOU  305  CA  LYS A  45     3709   4189   5804    -42    217   -503       C  
ATOM    306  C   LYS A  45      15.580  14.462  15.613  1.00 36.80           C  
ANISOU  306  C   LYS A  45     3802   4271   5907    -41    219   -499       C  
ATOM    307  O   LYS A  45      15.697  15.537  14.967  1.00 36.75           O  
ANISOU  307  O   LYS A  45     3777   4227   5959    -45    240   -482       O  
ATOM    308  CB  LYS A  45      16.746  12.463  14.534  1.00 40.69           C  
ANISOU  308  CB  LYS A  45     4326   4788   6345    -41    237   -457       C  
ATOM    309  CG  LYS A  45      17.097  13.029  13.168  1.00 44.05           C  
ANISOU  309  CG  LYS A  45     4747   5184   6806    -45    275   -416       C  
ATOM    310  CD  LYS A  45      16.618  12.135  12.048  1.00 48.55           C  
ANISOU  310  CD  LYS A  45     5352   5774   7319    -43    293   -372       C  
ATOM    311  CE  LYS A  45      16.179  12.849  10.786  1.00 49.60           C  
ANISOU  311  CE  LYS A  45     5492   5889   7464    -46    324   -326       C  
ATOM    312  NZ  LYS A  45      17.019  12.448   9.636  1.00 49.57           N  
ANISOU  312  NZ  LYS A  45     5492   5882   7460    -49    356   -295       N  
ATOM    313  N   THR A  46      14.483  14.167  16.311  1.00 35.81           N  
ANISOU  313  N   THR A  46     3694   4175   5734    -38    199   -515       N  
ATOM    314  CA  THR A  46      13.211  14.918  16.182  1.00 37.68           C  
ANISOU  314  CA  THR A  46     3935   4406   5974    -36    202   -509       C  
ATOM    315  C   THR A  46      12.811  15.539  17.506  1.00 36.16           C  
ANISOU  315  C   THR A  46     3721   4220   5795    -35    177   -563       C  
ATOM    316  O   THR A  46      11.932  16.424  17.475  1.00 39.53           O  
ANISOU  316  O   THR A  46     4140   4633   6246    -34    179   -566       O  
ATOM    317  CB  THR A  46      12.050  14.023  15.720  1.00 38.07           C  
ANISOU  317  CB  THR A  46     4025   4486   5952    -32    203   -477       C  
ATOM    318  OG1 THR A  46      11.738  13.153  16.799  1.00 39.17           O  
ANISOU  318  OG1 THR A  46     4177   4666   6040    -30    176   -506       O  
ATOM    319  CG2 THR A  46      12.396  13.193  14.508  1.00 39.27           C  
ANISOU  319  CG2 THR A  46     4201   4641   6077    -33    223   -430       C  
ATOM    320  N   GLY A  47      13.327  15.047  18.632  1.00 34.11           N  
ANISOU  320  N   GLY A  47     3454   3987   5517    -34    152   -603       N  
ATOM    321  CA  GLY A  47      12.908  15.529  19.962  1.00 33.54           C  
ANISOU  321  CA  GLY A  47     3364   3931   5445    -32    127   -659       C  
ATOM    322  C   GLY A  47      11.590  14.901  20.432  1.00 34.76           C  
ANISOU  322  C   GLY A  47     3547   4128   5530    -29    116   -660       C  
ATOM    323  O   GLY A  47      11.115  15.348  21.474  1.00 35.26           O  
ANISOU  323  O   GLY A  47     3596   4208   5591    -28     99   -705       O  
ATOM    324  N   LEU A  48      11.085  13.865  19.734  1.00 35.05           N  
ANISOU  324  N   LEU A  48     3621   4184   5513    -28    124   -615       N  
ATOM    325  CA  LEU A  48       9.796  13.169  20.043  1.00 35.21           C  
ANISOU  325  CA  LEU A  48     3668   4241   5466    -26    116   -609       C  
ATOM    326  C   LEU A  48      10.092  11.919  20.867  1.00 31.89           C  
ANISOU  326  C   LEU A  48     3263   3864   4988    -26     94   -618       C  
ATOM    327  O   LEU A  48      11.105  11.262  20.612  1.00 29.10           O  
ANISOU  327  O   LEU A  48     2913   3509   4634    -27     93   -605       O  
ATOM    328  CB  LEU A  48       9.080  12.655  18.787  1.00 39.71           C  
ANISOU  328  CB  LEU A  48     4270   4808   6010    -25    135   -555       C  
ATOM    329  CG  LEU A  48       8.882  13.559  17.563  1.00 44.91           C  
ANISOU  329  CG  LEU A  48     4923   5425   6714    -25    159   -523       C  
ATOM    330  CD1 LEU A  48       8.821  12.683  16.291  1.00 48.20           C  
ANISOU  330  CD1 LEU A  48     5371   5844   7097    -24    176   -469       C  
ATOM    331  CD2 LEU A  48       7.628  14.440  17.693  1.00 42.76           C  
ANISOU  331  CD2 LEU A  48     4645   5145   6457    -23    159   -532       C  
ATOM    332  N   ARG A  49       9.157  11.510  21.696  1.00 30.66           N  
ANISOU  332  N   ARG A  49     3120   3747   4782    -26     80   -633       N  
ATOM    333  CA  ARG A  49       9.194  10.167  22.303  1.00 32.30           C  
ANISOU  333  CA  ARG A  49     3348   3997   4927    -26     62   -627       C  
ATOM    334  C   ARG A  49       8.559   9.156  21.335  1.00 28.63           C  
ANISOU  334  C   ARG A  49     2918   3537   4424    -25     73   -576       C  
ATOM    335  O   ARG A  49       7.497   9.438  20.750  1.00 29.48           O  
ANISOU  335  O   ARG A  49     3036   3638   4527    -24     87   -559       O  
ATOM    336  CB  ARG A  49       8.562  10.220  23.687  1.00 36.74           C  
ANISOU  336  CB  ARG A  49     3904   4599   5454    -27     42   -666       C  
ATOM    337  CG  ARG A  49       9.317  11.178  24.599  1.00 43.88           C  
ANISOU  337  CG  ARG A  49     4774   5500   6398    -27     28   -719       C  
ATOM    338  CD  ARG A  49       9.281  10.663  26.019  1.00 48.09           C  
ANISOU  338  CD  ARG A  49     5306   6084   6880    -29      1   -751       C  
ATOM    339  NE  ARG A  49       7.873  10.632  26.353  1.00 52.52           N  
ANISOU  339  NE  ARG A  49     5879   6673   7401    -29      5   -753       N  
ATOM    340  CZ  ARG A  49       7.293   9.754  27.159  1.00 54.87           C  
ANISOU  340  CZ  ARG A  49     6194   7020   7632    -31     -7   -751       C  
ATOM    341  NH1 ARG A  49       5.984   9.808  27.332  1.00 53.80           N  
ANISOU  341  NH1 ARG A  49     6067   6904   7468    -32      1   -752       N  
ATOM    342  NH2 ARG A  49       8.010   8.809  27.746  1.00 57.49           N  
ANISOU  342  NH2 ARG A  49     6534   7380   7930    -33    -27   -744       N  
ATOM    343  N   VAL A  50       9.182   7.983  21.209  1.00 25.63           N  
ANISOU  343  N   VAL A  50     2552   3169   4017    -25     66   -555       N  
ATOM    344  CA  VAL A  50       8.773   6.926  20.238  1.00 25.08           C  
ANISOU  344  CA  VAL A  50     2512   3101   3915    -24     76   -511       C  
ATOM    345  C   VAL A  50       8.567   5.608  20.982  1.00 23.91           C  
ANISOU  345  C   VAL A  50     2380   2991   3711    -25     55   -505       C  
ATOM    346  O   VAL A  50       9.009   5.440  22.165  1.00 22.49           O  
ANISOU  346  O   VAL A  50     2190   2835   3519    -27     33   -531       O  
ATOM    347  CB  VAL A  50       9.806   6.777  19.107  1.00 25.22           C  
ANISOU  347  CB  VAL A  50     2529   3089   3963    -23     93   -487       C  
ATOM    348  CG1 VAL A  50       9.925   8.054  18.284  1.00 23.59           C  
ANISOU  348  CG1 VAL A  50     2307   2844   3809    -23    116   -484       C  
ATOM    349  CG2 VAL A  50      11.168   6.334  19.673  1.00 24.18           C  
ANISOU  349  CG2 VAL A  50     2382   2958   3844    -24     77   -503       C  
ATOM    350  N   ALA A  51       7.799   4.746  20.331  1.00 24.03           N  
ANISOU  350  N   ALA A  51     2421   3013   3694    -24     61   -472       N  
ATOM    351  CA  ALA A  51       7.693   3.324  20.661  1.00 24.19           C  
ANISOU  351  CA  ALA A  51     2459   3060   3671    -24     45   -454       C  
ATOM    352  C   ALA A  51       8.459   2.532  19.592  1.00 22.26           C  
ANISOU  352  C   ALA A  51     2224   2796   3437    -22     53   -427       C  
ATOM    353  O   ALA A  51       8.309   2.765  18.404  1.00 21.80           O  
ANISOU  353  O   ALA A  51     2172   2715   3393    -19     75   -409       O  
ATOM    354  CB  ALA A  51       6.212   2.944  20.757  1.00 25.40           C  
ANISOU  354  CB  ALA A  51     2631   3235   3784    -25     45   -441       C  
ATOM    355  N   VAL A  52       9.243   1.574  20.048  1.00 22.13           N  
ANISOU  355  N   VAL A  52     2206   2790   3411    -22     35   -425       N  
ATOM    356  CA  VAL A  52      10.070   0.699  19.205  1.00 23.87           C  
ANISOU  356  CA  VAL A  52     2431   2994   3643    -20     40   -405       C  
ATOM    357  C   VAL A  52       9.604  -0.747  19.433  1.00 24.19           C  
ANISOU  357  C   VAL A  52     2488   3055   3645    -20     23   -384       C  
ATOM    358  O   VAL A  52       9.576  -1.176  20.592  1.00 25.70           O  
ANISOU  358  O   VAL A  52     2677   3271   3814    -23      0   -390       O  
ATOM    359  CB  VAL A  52      11.539   0.852  19.567  1.00 25.82           C  
ANISOU  359  CB  VAL A  52     2655   3229   3924    -20     31   -424       C  
ATOM    360  CG1 VAL A  52      12.371   0.070  18.579  1.00 27.25           C  
ANISOU  360  CG1 VAL A  52     2838   3391   4123    -17     41   -406       C  
ATOM    361  CG2 VAL A  52      11.935   2.318  19.627  1.00 26.25           C  
ANISOU  361  CG2 VAL A  52     2688   3265   4019    -21     43   -449       C  
ATOM    362  N   LYS A  53       9.145  -1.429  18.375  1.00 24.36           N  
ANISOU  362  N   LYS A  53     2528   3070   3658    -17     36   -360       N  
ATOM    363  CA  LYS A  53       8.761  -2.860  18.487  1.00 23.15           C  
ANISOU  363  CA  LYS A  53     2388   2930   3476    -17     20   -339       C  
ATOM    364  C   LYS A  53       9.916  -3.667  17.885  1.00 23.62           C  
ANISOU  364  C   LYS A  53     2442   2972   3559    -14     19   -334       C  
ATOM    365  O   LYS A  53      10.315  -3.410  16.723  1.00 21.67           O  
ANISOU  365  O   LYS A  53     2195   2703   3333    -10     42   -332       O  
ATOM    366  CB  LYS A  53       7.468  -3.198  17.749  1.00 24.76           C  
ANISOU  366  CB  LYS A  53     2613   3137   3656    -15     31   -320       C  
ATOM    367  CG  LYS A  53       7.053  -4.654  17.911  1.00 23.95           C  
ANISOU  367  CG  LYS A  53     2521   3046   3531    -16     14   -300       C  
ATOM    368  CD  LYS A  53       5.896  -5.089  17.079  1.00 25.01           C  
ANISOU  368  CD  LYS A  53     2674   3181   3648    -14     24   -283       C  
ATOM    369  CE  LYS A  53       5.528  -6.530  17.353  1.00 27.01           C  
ANISOU  369  CE  LYS A  53     2933   3442   3884    -15      5   -265       C  
ATOM    370  NZ  LYS A  53       4.467  -6.957  16.409  1.00 28.53           N  
ANISOU  370  NZ  LYS A  53     3141   3631   4065    -12     14   -252       N  
ATOM    371  N   LYS A  54      10.464  -4.599  18.644  1.00 24.36           N  
ANISOU  371  N   LYS A  54     2530   3074   3650    -15     -5   -331       N  
ATOM    372  CA  LYS A  54      11.432  -5.564  18.097  1.00 24.10           C  
ANISOU  372  CA  LYS A  54     2491   3024   3640    -11     -8   -325       C  
ATOM    373  C   LYS A  54      10.671  -6.842  17.750  1.00 25.54           C  
ANISOU  373  C   LYS A  54     2689   3211   3802    -10    -15   -302       C  
ATOM    374  O   LYS A  54       9.975  -7.370  18.637  1.00 25.60           O  
ANISOU  374  O   LYS A  54     2702   3238   3783    -14    -36   -290       O  
ATOM    375  CB  LYS A  54      12.473  -5.958  19.134  1.00 25.46           C  
ANISOU  375  CB  LYS A  54     2646   3200   3826    -13    -36   -332       C  
ATOM    376  CG  LYS A  54      13.524  -6.874  18.523  1.00 26.39           C  
ANISOU  376  CG  LYS A  54     2754   3295   3975     -9    -39   -329       C  
ATOM    377  CD  LYS A  54      14.488  -7.467  19.502  1.00 26.82           C  
ANISOU  377  CD  LYS A  54     2791   3352   4044     -9    -71   -332       C  
ATOM    378  CE  LYS A  54      15.524  -8.328  18.829  1.00 28.08           C  
ANISOU  378  CE  LYS A  54     2940   3488   4242     -4    -71   -332       C  
ATOM    379  NZ  LYS A  54      16.241  -9.084  19.878  1.00 29.60           N  
ANISOU  379  NZ  LYS A  54     3117   3683   4444     -5   -109   -328       N  
ATOM    380  N   LEU A  55      10.743  -7.324  16.536  1.00 28.92           N  
ANISOU  380  N   LEU A  55     3123   3622   4241     -5      0   -296       N  
ATOM    381  CA  LEU A  55       9.966  -8.562  16.209  1.00 32.99           C  
ANISOU  381  CA  LEU A  55     3651   4141   4741     -4     -7   -278       C  
ATOM    382  C   LEU A  55      10.739  -9.757  16.782  1.00 36.24           C  
ANISOU  382  C   LEU A  55     4051   4548   5169     -4    -34   -272       C  
ATOM    383  O   LEU A  55      11.940  -9.823  16.607  1.00 34.70           O  
ANISOU  383  O   LEU A  55     3841   4338   5006     -1    -34   -284       O  
ATOM    384  CB  LEU A  55       9.757  -8.628  14.695  1.00 32.75           C  
ANISOU  384  CB  LEU A  55     3631   4098   4714      1     18   -278       C  
ATOM    385  CG  LEU A  55       8.767  -7.592  14.153  1.00 33.33           C  
ANISOU  385  CG  LEU A  55     3718   4178   4768      0     39   -277       C  
ATOM    386  CD1 LEU A  55       8.318  -7.937  12.767  1.00 33.04           C  
ANISOU  386  CD1 LEU A  55     3694   4134   4724      6     58   -272       C  
ATOM    387  CD2 LEU A  55       7.572  -7.492  15.051  1.00 35.01           C  
ANISOU  387  CD2 LEU A  55     3940   4410   4952     -3     26   -268       C  
ATOM    388  N   SER A  56      10.118 -10.662  17.522  1.00 42.89           N  
ANISOU  388  N   SER A  56     4898   5403   5995     -7    -58   -254       N  
ATOM    389  CA  SER A  56      10.929 -11.804  18.046  1.00 46.59           C  
ANISOU  389  CA  SER A  56     5353   5864   6485     -6    -86   -245       C  
ATOM    390  C   SER A  56      10.961 -12.901  16.965  1.00 41.48           C  
ANISOU  390  C   SER A  56     4705   5194   5858     -1    -81   -242       C  
ATOM    391  O   SER A  56       9.871 -13.245  16.440  1.00 44.80           O  
ANISOU  391  O   SER A  56     5141   5618   6261      0    -74   -232       O  
ATOM    392  CB  SER A  56      10.464 -12.299  19.419  1.00 49.66           C  
ANISOU  392  CB  SER A  56     5742   6275   6851    -13   -116   -224       C  
ATOM    393  OG  SER A  56       9.044 -12.462  19.465  1.00 52.47           O  
ANISOU  393  OG  SER A  56     6115   6646   7174    -16   -112   -208       O  
ATOM    394  N   ARG A  57      12.157 -13.331  16.549  1.00 41.24           N  
ANISOU  394  N   ARG A  57     4659   5143   5866      3    -83   -254       N  
ATOM    395  CA  ARG A  57      12.319 -14.558  15.711  1.00 44.39           C  
ANISOU  395  CA  ARG A  57     5052   5521   6291      9    -84   -254       C  
ATOM    396  C   ARG A  57      11.466 -14.452  14.443  1.00 39.63           C  
ANISOU  396  C   ARG A  57     4465   4918   5672     12    -57   -260       C  
ATOM    397  O   ARG A  57      10.610 -15.299  14.163  1.00 38.09           O  
ANISOU  397  O   ARG A  57     4278   4722   5470     13    -63   -250       O  
ATOM    398  CB  ARG A  57      11.919 -15.782  16.542  1.00 48.48           C  
ANISOU  398  CB  ARG A  57     5568   6040   6812      6   -119   -228       C  
ATOM    399  CG  ARG A  57      12.745 -15.925  17.813  1.00 52.09           C  
ANISOU  399  CG  ARG A  57     6009   6501   7281      2   -149   -218       C  
ATOM    400  CD  ARG A  57      12.766 -17.344  18.336  1.00 57.81           C  
ANISOU  400  CD  ARG A  57     6724   7214   8026      1   -183   -194       C  
ATOM    401  NE  ARG A  57      12.486 -17.422  19.766  1.00 61.12           N  
ANISOU  401  NE  ARG A  57     7144   7656   8421     -5   -211   -166       N  
ATOM    402  CZ  ARG A  57      11.486 -18.117  20.336  1.00 65.79           C  
ANISOU  402  CZ  ARG A  57     7743   8259   8993    -11   -227   -135       C  
ATOM    403  NH1 ARG A  57      10.616 -18.819  19.622  1.00 62.31           N  
ANISOU  403  NH1 ARG A  57     7310   7808   8557    -10   -219   -128       N  
ATOM    404  NH2 ARG A  57      11.359 -18.098  21.650  1.00 67.46           N  
ANISOU  404  NH2 ARG A  57     7955   8496   9180    -18   -251   -111       N  
ATOM    405  N   PRO A  58      11.676 -13.379  13.655  1.00 33.18           N  
ANISOU  405  N   PRO A  58     3653   4102   4849     14    -26   -276       N  
ATOM    406  CA  PRO A  58      10.762 -13.046  12.569  1.00 29.85           C  
ANISOU  406  CA  PRO A  58     3249   3687   4404     17     -1   -278       C  
ATOM    407  C   PRO A  58      10.718 -14.135  11.484  1.00 29.02           C  
ANISOU  407  C   PRO A  58     3144   3571   4312     24      2   -286       C  
ATOM    408  O   PRO A  58       9.757 -14.209  10.786  1.00 28.29           O  
ANISOU  408  O   PRO A  58     3066   3485   4198     26     12   -284       O  
ATOM    409  CB  PRO A  58      11.326 -11.709  12.058  1.00 30.28           C  
ANISOU  409  CB  PRO A  58     3303   3742   4459     17     27   -291       C  
ATOM    410  CG  PRO A  58      12.770 -11.642  12.544  1.00 33.54           C  
ANISOU  410  CG  PRO A  58     3693   4142   4907     17     21   -303       C  
ATOM    411  CD  PRO A  58      12.769 -12.412  13.834  1.00 32.55           C  
ANISOU  411  CD  PRO A  58     3561   4019   4787     13    -15   -290       C  
ATOM    412  N   PHE A  59      11.756 -14.968  11.350  1.00 27.82           N  
ANISOU  412  N   PHE A  59     2972   3400   4196     27     -4   -298       N  
ATOM    413  CA  PHE A  59      11.898 -15.958  10.266  1.00 28.88           C  
ANISOU  413  CA  PHE A  59     3100   3522   4349     34      1   -314       C  
ATOM    414  C   PHE A  59      11.984 -17.376  10.858  1.00 32.00           C  
ANISOU  414  C   PHE A  59     3481   3901   4775     35    -31   -307       C  
ATOM    415  O   PHE A  59      12.542 -18.281  10.165  1.00 31.17           O  
ANISOU  415  O   PHE A  59     3360   3779   4702     41    -31   -326       O  
ATOM    416  CB  PHE A  59      13.028 -15.553   9.313  1.00 30.55           C  
ANISOU  416  CB  PHE A  59     3300   3727   4578     39     30   -339       C  
ATOM    417  CG  PHE A  59      12.936 -14.103   8.886  1.00 28.82           C  
ANISOU  417  CG  PHE A  59     3094   3522   4332     36     61   -338       C  
ATOM    418  CD1 PHE A  59      11.866 -13.657   8.128  1.00 28.04           C  
ANISOU  418  CD1 PHE A  59     3017   3438   4196     38     78   -333       C  
ATOM    419  CD2 PHE A  59      13.929 -13.192   9.217  1.00 28.84           C  
ANISOU  419  CD2 PHE A  59     3085   3520   4350     33     72   -343       C  
ATOM    420  CE1 PHE A  59      11.745 -12.307   7.812  1.00 28.12           C  
ANISOU  420  CE1 PHE A  59     3038   3459   4185     35    102   -327       C  
ATOM    421  CE2 PHE A  59      13.829 -11.862   8.843  1.00 29.54           C  
ANISOU  421  CE2 PHE A  59     3184   3619   4421     31     99   -340       C  
ATOM    422  CZ  PHE A  59      12.746 -11.415   8.135  1.00 26.21           C  
ANISOU  422  CZ  PHE A  59     2783   3211   3962     32    114   -331       C  
ATOM    423  N   GLN A  60      11.298 -17.601  11.993  1.00 31.35           N  
ANISOU  423  N   GLN A  60     3404   3825   4681     29    -58   -280       N  
ATOM    424  CA  GLN A  60      11.220 -18.909  12.715  1.00 31.85           C  
ANISOU  424  CA  GLN A  60     3454   3875   4770     28    -93   -264       C  
ATOM    425  C   GLN A  60      10.436 -19.983  11.923  1.00 29.95           C  
ANISOU  425  C   GLN A  60     3215   3623   4539     32    -96   -268       C  
ATOM    426  O   GLN A  60      10.626 -21.229  12.164  1.00 26.33           O  
ANISOU  426  O   GLN A  60     2740   3144   4120     34   -121   -262       O  
ATOM    427  CB  GLN A  60      10.470 -18.720  14.027  1.00 35.10           C  
ANISOU  427  CB  GLN A  60     3876   4304   5156     19   -114   -232       C  
ATOM    428  CG  GLN A  60      10.493 -19.980  14.871  1.00 39.80           C  
ANISOU  428  CG  GLN A  60     4457   4886   5778     16   -150   -208       C  
ATOM    429  CD  GLN A  60      11.290 -19.708  16.110  1.00 47.50           C  
ANISOU  429  CD  GLN A  60     5422   5867   6757     11   -171   -193       C  
ATOM    430  OE1 GLN A  60      10.662 -19.410  17.141  1.00 49.55           O  
ANISOU  430  OE1 GLN A  60     5692   6149   6985      3   -183   -169       O  
ATOM    431  NE2 GLN A  60      12.639 -19.714  15.981  1.00 48.01           N  
ANISOU  431  NE2 GLN A  60     5467   5915   6856     16   -173   -211       N  
ATOM    432  N   SER A  61       9.478 -19.541  11.098  1.00 25.92           N  
ANISOU  432  N   SER A  61     2723   3127   3996     34    -75   -275       N  
ATOM    433  CA  SER A  61       8.541 -20.392  10.351  1.00 25.29           C  
ANISOU  433  CA  SER A  61     2648   3042   3918     38    -77   -280       C  
ATOM    434  C   SER A  61       8.029 -19.607   9.148  1.00 26.09           C  
ANISOU  434  C   SER A  61     2767   3159   3984     42    -46   -299       C  
ATOM    435  O   SER A  61       8.215 -18.371   9.112  1.00 24.82           O  
ANISOU  435  O   SER A  61     2618   3014   3797     40    -26   -298       O  
ATOM    436  CB  SER A  61       7.416 -20.858  11.226  1.00 25.25           C  
ANISOU  436  CB  SER A  61     2649   3041   3903     31   -101   -250       C  
ATOM    437  OG  SER A  61       6.436 -19.844  11.419  1.00 28.12           O  
ANISOU  437  OG  SER A  61     3035   3429   4221     26    -88   -237       O  
ATOM    438  N   ILE A  62       7.385 -20.296   8.216  1.00 24.08           N  
ANISOU  438  N   ILE A  62     2515   2901   3731     48    -45   -314       N  
ATOM    439  CA  ILE A  62       6.820 -19.637   7.004  1.00 25.91           C  
ANISOU  439  CA  ILE A  62     2764   3151   3927     53    -18   -330       C  
ATOM    440  C   ILE A  62       5.795 -18.639   7.545  1.00 25.32           C  
ANISOU  440  C   ILE A  62     2711   3096   3813     47    -16   -305       C  
ATOM    441  O   ILE A  62       5.778 -17.539   7.060  1.00 26.74           O  
ANISOU  441  O   ILE A  62     2904   3291   3964     48      6   -307       O  
ATOM    442  CB  ILE A  62       6.228 -20.682   6.024  1.00 27.13           C  
ANISOU  442  CB  ILE A  62     2916   3300   4091     61    -24   -352       C  
ATOM    443  CG1 ILE A  62       7.324 -21.522   5.363  1.00 29.46           C  
ANISOU  443  CG1 ILE A  62     3189   3579   4426     68    -21   -384       C  
ATOM    444  CG2 ILE A  62       5.332 -20.020   4.974  1.00 27.08           C  
ANISOU  444  CG2 ILE A  62     2931   3316   4042     65     -4   -360       C  
ATOM    445  CD1 ILE A  62       6.803 -22.722   4.573  1.00 32.52           C  
ANISOU  445  CD1 ILE A  62     3567   3956   4833     76    -32   -409       C  
ATOM    446  N   ILE A  63       4.980 -19.039   8.522  1.00 25.72           N  
ANISOU  446  N   ILE A  63     2763   3145   3865     41    -39   -281       N  
ATOM    447  CA  ILE A  63       3.895 -18.195   9.091  1.00 29.67           C  
ANISOU  447  CA  ILE A  63     3279   3662   4330     34    -38   -259       C  
ATOM    448  C   ILE A  63       4.459 -16.965   9.794  1.00 27.38           C  
ANISOU  448  C   ILE A  63     2993   3383   4025     29    -27   -250       C  
ATOM    449  O   ILE A  63       3.838 -15.929   9.684  1.00 24.12           O  
ANISOU  449  O   ILE A  63     2595   2986   3582     28    -13   -246       O  
ATOM    450  CB  ILE A  63       2.942 -18.995  10.022  1.00 35.02           C  
ANISOU  450  CB  ILE A  63     3954   4336   5014     28    -63   -235       C  
ATOM    451  CG1 ILE A  63       2.209 -20.086   9.240  1.00 38.60           C  
ANISOU  451  CG1 ILE A  63     4404   4777   5483     33    -73   -245       C  
ATOM    452  CG2 ILE A  63       1.932 -18.081  10.694  1.00 36.34           C  
ANISOU  452  CG2 ILE A  63     4136   4523   5147     21    -60   -215       C  
ATOM    453  CD1 ILE A  63       1.459 -19.611   7.997  1.00 40.97           C  
ANISOU  453  CD1 ILE A  63     4720   5090   5757     40    -55   -263       C  
ATOM    454  N   HIS A  64       5.461 -17.101  10.645  1.00 25.72           N  
ANISOU  454  N   HIS A  64     2770   3166   3836     26    -37   -246       N  
ATOM    455  CA  HIS A  64       6.174 -15.950  11.231  1.00 26.94           C  
ANISOU  455  CA  HIS A  64     2923   3329   3982     22    -27   -244       C  
ATOM    456  C   HIS A  64       6.745 -15.042  10.132  1.00 25.11           C  
ANISOU  456  C   HIS A  64     2697   3100   3744     27      2   -264       C  
ATOM    457  O   HIS A  64       6.694 -13.820  10.306  1.00 20.71           O  
ANISOU  457  O   HIS A  64     2147   2553   3169     24     16   -261       O  
ATOM    458  CB  HIS A  64       7.374 -16.411  12.050  1.00 29.90           C  
ANISOU  458  CB  HIS A  64     3279   3693   4388     20    -45   -242       C  
ATOM    459  CG  HIS A  64       7.078 -16.867  13.428  1.00 35.66           C  
ANISOU  459  CG  HIS A  64     4005   4427   5117     12    -73   -217       C  
ATOM    460  ND1 HIS A  64       6.708 -18.187  13.699  1.00 39.37           N  
ANISOU  460  ND1 HIS A  64     4467   4885   5606     11    -96   -202       N  
ATOM    461  CD2 HIS A  64       7.266 -16.249  14.623  1.00 39.13           C  
ANISOU  461  CD2 HIS A  64     4443   4881   5544      5    -82   -205       C  
ATOM    462  CE1 HIS A  64       6.611 -18.345  15.004  1.00 40.88           C  
ANISOU  462  CE1 HIS A  64     4654   5085   5791      3   -118   -177       C  
ATOM    463  NE2 HIS A  64       6.939 -17.160  15.602  1.00 39.55           N  
ANISOU  463  NE2 HIS A  64     4490   4935   5601      0   -110   -180       N  
ATOM    464  N   ALA A  65       7.386 -15.628   9.122  1.00 21.71           N  
ANISOU  464  N   ALA A  65     2257   2657   3331     34     11   -284       N  
ATOM    465  CA  ALA A  65       8.054 -14.808   8.101  1.00 21.12           C  
ANISOU  465  CA  ALA A  65     2185   2587   3252     38     42   -300       C  
ATOM    466  C   ALA A  65       6.982 -13.993   7.357  1.00 20.83           C  
ANISOU  466  C   ALA A  65     2169   2566   3177     40     59   -295       C  
ATOM    467  O   ALA A  65       7.160 -12.815   7.112  1.00 18.96           O  
ANISOU  467  O   ALA A  65     1939   2337   2927     38     80   -293       O  
ATOM    468  CB  ALA A  65       8.782 -15.706   7.171  1.00 21.93           C  
ANISOU  468  CB  ALA A  65     2275   2678   3377     45     48   -323       C  
ATOM    469  N   LYS A  66       5.871 -14.624   7.054  1.00 20.30           N  
ANISOU  469  N   LYS A  66     2112   2503   3097     42     48   -292       N  
ATOM    470  CA  LYS A  66       4.757 -13.942   6.350  1.00 21.58           C  
ANISOU  470  CA  LYS A  66     2293   2680   3224     44     60   -287       C  
ATOM    471  C   LYS A  66       4.093 -12.903   7.251  1.00 20.03           C  
ANISOU  471  C   LYS A  66     2106   2492   3012     37     58   -267       C  
ATOM    472  O   LYS A  66       3.740 -11.814   6.723  1.00 19.56           O  
ANISOU  472  O   LYS A  66     2058   2442   2932     38     76   -263       O  
ATOM    473  CB  LYS A  66       3.761 -14.991   5.861  1.00 23.02           C  
ANISOU  473  CB  LYS A  66     2480   2862   3402     48     45   -292       C  
ATOM    474  CG  LYS A  66       2.700 -14.453   4.909  1.00 24.70           C  
ANISOU  474  CG  LYS A  66     2711   3090   3582     53     56   -291       C  
ATOM    475  CD  LYS A  66       1.712 -15.538   4.422  1.00 27.05           C  
ANISOU  475  CD  LYS A  66     3010   3387   3879     58     38   -299       C  
ATOM    476  CE  LYS A  66       0.760 -14.968   3.377  1.00 28.56           C  
ANISOU  476  CE  LYS A  66     3220   3595   4036     63     48   -300       C  
ATOM    477  NZ  LYS A  66       0.020 -16.061   2.700  1.00 32.30           N  
ANISOU  477  NZ  LYS A  66     3693   4068   4512     70     33   -316       N  
ATOM    478  N   ARG A  67       3.972 -13.168   8.545  1.00 19.28           N  
ANISOU  478  N   ARG A  67     2003   2394   2926     31     38   -255       N  
ATOM    479  CA  ARG A  67       3.500 -12.180   9.560  1.00 21.42           C  
ANISOU  479  CA  ARG A  67     2279   2675   3184     24     36   -242       C  
ATOM    480  C   ARG A  67       4.425 -10.952   9.608  1.00 19.51           C  
ANISOU  480  C   ARG A  67     2033   2432   2945     22     54   -247       C  
ATOM    481  O   ARG A  67       3.959  -9.832   9.687  1.00 17.01           O  
ANISOU  481  O   ARG A  67     1724   2123   2616     20     65   -242       O  
ATOM    482  CB  ARG A  67       3.492 -12.736  10.983  1.00 24.21           C  
ANISOU  482  CB  ARG A  67     2623   3028   3545     16     12   -230       C  
ATOM    483  CG  ARG A  67       2.152 -13.221  11.486  1.00 29.46           C  
ANISOU  483  CG  ARG A  67     3295   3701   4197     13     -2   -215       C  
ATOM    484  CD  ARG A  67       2.238 -13.593  12.959  1.00 31.76           C  
ANISOU  484  CD  ARG A  67     3576   3998   4491      4    -22   -200       C  
ATOM    485  NE  ARG A  67       1.652 -14.908  13.105  1.00 40.29           N  
ANISOU  485  NE  ARG A  67     4653   5072   5580      3    -41   -188       N  
ATOM    486  CZ  ARG A  67       2.260 -15.994  13.624  1.00 40.74           C  
ANISOU  486  CZ  ARG A  67     4697   5118   5661      1    -61   -179       C  
ATOM    487  NH1 ARG A  67       3.487 -15.941  14.116  1.00 40.08           N  
ANISOU  487  NH1 ARG A  67     4603   5031   5594      0    -67   -182       N  
ATOM    488  NH2 ARG A  67       1.592 -17.126  13.690  1.00 43.83           N  
ANISOU  488  NH2 ARG A  67     5086   5502   6065      0    -77   -167       N  
ATOM    489  N   THR A  68       5.698 -11.211   9.541  1.00 19.46           N  
ANISOU  489  N   THR A  68     2013   2416   2962     23     58   -257       N  
ATOM    490  CA  THR A  68       6.752 -10.161   9.519  1.00 18.77           C  
ANISOU  490  CA  THR A  68     1919   2325   2888     22     76   -264       C  
ATOM    491  C   THR A  68       6.529  -9.265   8.321  1.00 18.58           C  
ANISOU  491  C   THR A  68     1905   2304   2849     26    103   -264       C  
ATOM    492  O   THR A  68       6.345  -8.005   8.497  1.00 18.49           O  
ANISOU  492  O   THR A  68     1896   2295   2832     23    115   -258       O  
ATOM    493  CB  THR A  68       8.156 -10.777   9.565  1.00 18.89           C  
ANISOU  493  CB  THR A  68     1915   2326   2933     23     74   -277       C  
ATOM    494  OG1 THR A  68       8.287 -11.463  10.818  1.00 17.74           O  
ANISOU  494  OG1 THR A  68     1761   2180   2800     19     45   -271       O  
ATOM    495  CG2 THR A  68       9.211  -9.688   9.527  1.00 18.60           C  
ANISOU  495  CG2 THR A  68     1868   2284   2912     22     93   -284       C  
ATOM    496  N   TYR A  69       6.469  -9.877   7.157  1.00 18.68           N  
ANISOU  496  N   TYR A  69     1924   2318   2855     32    112   -270       N  
ATOM    497  CA  TYR A  69       6.243  -9.157   5.903  1.00 18.31           C  
ANISOU  497  CA  TYR A  69     1888   2279   2789     36    138   -268       C  
ATOM    498  C   TYR A  69       4.915  -8.383   6.004  1.00 18.75           C  
ANISOU  498  C   TYR A  69     1959   2343   2822     35    135   -252       C  
ATOM    499  O   TYR A  69       4.808  -7.227   5.604  1.00 16.52           O  
ANISOU  499  O   TYR A  69     1681   2062   2532     34    152   -243       O  
ATOM    500  CB  TYR A  69       6.329 -10.141   4.751  1.00 18.66           C  
ANISOU  500  CB  TYR A  69     1934   2327   2826     43    143   -280       C  
ATOM    501  CG  TYR A  69       6.156  -9.490   3.435  1.00 19.72           C  
ANISOU  501  CG  TYR A  69     2081   2474   2937     47    168   -277       C  
ATOM    502  CD1 TYR A  69       7.132  -8.661   2.935  1.00 19.54           C  
ANISOU  502  CD1 TYR A  69     2052   2450   2920     46    196   -276       C  
ATOM    503  CD2 TYR A  69       4.987  -9.637   2.729  1.00 19.52           C  
ANISOU  503  CD2 TYR A  69     2071   2461   2881     52    164   -272       C  
ATOM    504  CE1 TYR A  69       6.956  -8.042   1.720  1.00 20.25           C  
ANISOU  504  CE1 TYR A  69     2154   2554   2985     49    219   -267       C  
ATOM    505  CE2 TYR A  69       4.843  -9.095   1.481  1.00 19.99           C  
ANISOU  505  CE2 TYR A  69     2143   2535   2915     56    185   -267       C  
ATOM    506  CZ  TYR A  69       5.824  -8.270   0.980  1.00 20.22           C  
ANISOU  506  CZ  TYR A  69     2167   2565   2948     54    213   -263       C  
ATOM    507  OH  TYR A  69       5.648  -7.706  -0.245  1.00 19.69           O  
ANISOU  507  OH  TYR A  69     2112   2515   2853     58    235   -253       O  
ATOM    508  N   ARG A  70       3.870  -9.040   6.479  1.00 18.54           N  
ANISOU  508  N   ARG A  70     1938   2321   2785     34    113   -248       N  
ATOM    509  CA  ARG A  70       2.514  -8.448   6.503  1.00 18.99           C  
ANISOU  509  CA  ARG A  70     2008   2385   2821     34    109   -236       C  
ATOM    510  C   ARG A  70       2.506  -7.189   7.341  1.00 18.27           C  
ANISOU  510  C   ARG A  70     1912   2291   2735     28    113   -229       C  
ATOM    511  O   ARG A  70       1.852  -6.264   6.908  1.00 18.14           O  
ANISOU  511  O   ARG A  70     1904   2278   2709     29    122   -220       O  
ATOM    512  CB  ARG A  70       1.521  -9.484   7.039  1.00 20.13           C  
ANISOU  512  CB  ARG A  70     2155   2532   2960     33     84   -234       C  
ATOM    513  CG  ARG A  70       0.137  -8.912   7.381  1.00 23.11           C  
ANISOU  513  CG  ARG A  70     2541   2917   3322     31     78   -223       C  
ATOM    514  CD  ARG A  70      -0.796  -9.894   8.117  1.00 23.82           C  
ANISOU  514  CD  ARG A  70     2629   3008   3410     28     55   -219       C  
ATOM    515  NE  ARG A  70      -1.069 -11.063   7.285  1.00 25.31           N  
ANISOU  515  NE  ARG A  70     2821   3194   3598     34     47   -226       N  
ATOM    516  CZ  ARG A  70      -0.609 -12.294   7.494  1.00 31.12           C  
ANISOU  516  CZ  ARG A  70     3548   3923   4351     34     34   -231       C  
ATOM    517  NH1 ARG A  70       0.068 -12.582   8.594  1.00 32.83           N  
ANISOU  517  NH1 ARG A  70     3753   4135   4584     28     25   -227       N  
ATOM    518  NH2 ARG A  70      -0.841 -13.255   6.600  1.00 32.35           N  
ANISOU  518  NH2 ARG A  70     3705   4076   4509     40     28   -242       N  
ATOM    519  N   GLU A  71       3.082  -7.204   8.563  1.00 18.57           N  
ANISOU  519  N   GLU A  71     1938   2326   2790     22    103   -234       N  
ATOM    520  CA  GLU A  71       3.071  -6.051   9.502  1.00 19.20           C  
ANISOU  520  CA  GLU A  71     2011   2405   2876     17    104   -233       C  
ATOM    521  C   GLU A  71       3.906  -4.930   8.895  1.00 18.41           C  
ANISOU  521  C   GLU A  71     1906   2296   2791     17    128   -234       C  
ATOM    522  O   GLU A  71       3.474  -3.741   8.910  1.00 16.65           O  
ANISOU  522  O   GLU A  71     1683   2071   2570     16    137   -229       O  
ATOM    523  CB  GLU A  71       3.589  -6.402  10.898  1.00 20.90           C  
ANISOU  523  CB  GLU A  71     2213   2623   3102     11     87   -240       C  
ATOM    524  CG  GLU A  71       3.512  -5.244  11.869  1.00 22.59           C  
ANISOU  524  CG  GLU A  71     2420   2840   3322      6     87   -245       C  
ATOM    525  CD  GLU A  71       3.671  -5.568  13.339  1.00 22.62           C  
ANISOU  525  CD  GLU A  71     2414   2855   3325      0     67   -250       C  
ATOM    526  OE1 GLU A  71       4.329  -6.606  13.677  1.00 21.81           O  
ANISOU  526  OE1 GLU A  71     2306   2752   3227      0     53   -249       O  
ATOM    527  OE2 GLU A  71       3.049  -4.855  14.135  1.00 22.56           O  
ANISOU  527  OE2 GLU A  71     2404   2857   3309     -3     64   -254       O  
ATOM    528  N   LEU A  72       5.026  -5.267   8.289  1.00 17.99           N  
ANISOU  528  N   LEU A  72     1847   2237   2751     19    139   -240       N  
ATOM    529  CA  LEU A  72       5.871  -4.205   7.698  1.00 19.13           C  
ANISOU  529  CA  LEU A  72     1984   2372   2911     19    164   -238       C  
ATOM    530  C   LEU A  72       5.137  -3.590   6.502  1.00 19.33           C  
ANISOU  530  C   LEU A  72     2024   2401   2918     23    181   -223       C  
ATOM    531  O   LEU A  72       5.057  -2.330   6.441  1.00 19.37           O  
ANISOU  531  O   LEU A  72     2026   2398   2933     21    193   -214       O  
ATOM    532  CB  LEU A  72       7.224  -4.775   7.283  1.00 19.32           C  
ANISOU  532  CB  LEU A  72     1997   2389   2953     20    174   -248       C  
ATOM    533  CG  LEU A  72       8.187  -3.779   6.673  1.00 20.64           C  
ANISOU  533  CG  LEU A  72     2155   2546   3140     19    202   -246       C  
ATOM    534  CD1 LEU A  72       8.217  -2.501   7.454  1.00 21.55           C  
ANISOU  534  CD1 LEU A  72     2260   2651   3274     13    203   -245       C  
ATOM    535  CD2 LEU A  72       9.591  -4.386   6.542  1.00 20.77           C  
ANISOU  535  CD2 LEU A  72     2155   2555   3179     19    210   -260       C  
ATOM    536  N   ARG A  73       4.567  -4.405   5.611  1.00 19.06           N  
ANISOU  536  N   ARG A  73     2004   2378   2860     28    179   -219       N  
ATOM    537  CA  ARG A  73       3.861  -3.846   4.436  1.00 20.58           C  
ANISOU  537  CA  ARG A  73     2210   2576   3030     33    192   -203       C  
ATOM    538  C   ARG A  73       2.684  -2.981   4.922  1.00 20.01           C  
ANISOU  538  C   ARG A  73     2143   2502   2955     31    183   -192       C  
ATOM    539  O   ARG A  73       2.424  -1.906   4.325  1.00 21.82           O  
ANISOU  539  O   ARG A  73     2376   2728   3184     32    196   -176       O  
ATOM    540  CB  ARG A  73       3.234  -4.925   3.573  1.00 21.92           C  
ANISOU  540  CB  ARG A  73     2394   2760   3172     39    185   -206       C  
ATOM    541  CG  ARG A  73       4.201  -5.671   2.705  1.00 24.27           C  
ANISOU  541  CG  ARG A  73     2689   3063   3467     43    199   -217       C  
ATOM    542  CD  ARG A  73       4.777  -4.738   1.657  1.00 27.43           C  
ANISOU  542  CD  ARG A  73     3091   3466   3862     43    229   -204       C  
ATOM    543  NE  ARG A  73       3.717  -4.094   0.904  1.00 28.79           N  
ANISOU  543  NE  ARG A  73     3279   3649   4008     47    231   -183       N  
ATOM    544  CZ  ARG A  73       2.977  -4.716   0.009  1.00 31.74           C  
ANISOU  544  CZ  ARG A  73     3668   4040   4351     54    225   -184       C  
ATOM    545  NH1 ARG A  73       3.076  -6.018  -0.155  1.00 33.54           N  
ANISOU  545  NH1 ARG A  73     3895   4275   4572     58    215   -206       N  
ATOM    546  NH2 ARG A  73       2.027  -4.072  -0.632  1.00 36.44           N  
ANISOU  546  NH2 ARG A  73     4276   4643   4923     57    224   -164       N  
ATOM    547  N   LEU A  74       1.921  -3.455   5.902  1.00 21.09           N  
ANISOU  547  N   LEU A  74     2280   2642   3089     29    160   -199       N  
ATOM    548  CA  LEU A  74       0.757  -2.671   6.388  1.00 22.12           C  
ANISOU  548  CA  LEU A  74     2413   2772   3218     28    152   -192       C  
ATOM    549  C   LEU A  74       1.239  -1.345   6.984  1.00 20.94           C  
ANISOU  549  C   LEU A  74     2249   2610   3095     23    162   -193       C  
ATOM    550  O   LEU A  74       0.630  -0.323   6.689  1.00 21.24           O  
ANISOU  550  O   LEU A  74     2289   2642   3139     24    168   -182       O  
ATOM    551  CB  LEU A  74      -0.007  -3.409   7.475  1.00 23.25           C  
ANISOU  551  CB  LEU A  74     2555   2922   3355     25    130   -201       C  
ATOM    552  CG  LEU A  74      -1.092  -4.307   6.943  1.00 27.65           C  
ANISOU  552  CG  LEU A  74     3126   3489   3890     30    118   -197       C  
ATOM    553  CD1 LEU A  74      -1.385  -5.424   7.942  1.00 29.17           C  
ANISOU  553  CD1 LEU A  74     3315   3687   4081     26     98   -205       C  
ATOM    554  CD2 LEU A  74      -2.314  -3.461   6.647  1.00 28.01           C  
ANISOU  554  CD2 LEU A  74     3177   3534   3929     32    117   -186       C  
ATOM    555  N   LEU A  75       2.190  -1.388   7.889  1.00 19.97           N  
ANISOU  555  N   LEU A  75     2112   2483   2992     18    160   -207       N  
ATOM    556  CA  LEU A  75       2.647  -0.183   8.624  1.00 21.03           C  
ANISOU  556  CA  LEU A  75     2230   2605   3155     13    166   -215       C  
ATOM    557  C   LEU A  75       3.275   0.797   7.638  1.00 21.67           C  
ANISOU  557  C   LEU A  75     2307   2671   3253     14    190   -201       C  
ATOM    558  O   LEU A  75       3.088   1.980   7.900  1.00 25.11           O  
ANISOU  558  O   LEU A  75     2733   3094   3711     12    194   -200       O  
ATOM    559  CB  LEU A  75       3.543  -0.557   9.808  1.00 20.95           C  
ANISOU  559  CB  LEU A  75     2206   2596   3158      9    155   -234       C  
ATOM    560  CG  LEU A  75       2.791  -1.247  10.948  1.00 23.53           C  
ANISOU  560  CG  LEU A  75     2533   2937   3467      6    132   -243       C  
ATOM    561  CD1 LEU A  75       3.725  -1.564  12.101  1.00 25.84           C  
ANISOU  561  CD1 LEU A  75     2812   3233   3771      2    120   -259       C  
ATOM    562  CD2 LEU A  75       1.626  -0.415  11.449  1.00 25.65           C  
ANISOU  562  CD2 LEU A  75     2802   3210   3734      5    128   -245       C  
ATOM    563  N   LYS A  76       3.903   0.352   6.547  1.00 20.63           N  
ANISOU  563  N   LYS A  76     2182   2542   3113     17    205   -192       N  
ATOM    564  CA  LYS A  76       4.428   1.309   5.525  1.00 21.73           C  
ANISOU  564  CA  LYS A  76     2319   2670   3266     17    230   -173       C  
ATOM    565  C   LYS A  76       3.316   2.013   4.790  1.00 21.57           C  
ANISOU  565  C   LYS A  76     2310   2651   3234     21    232   -150       C  
ATOM    566  O   LYS A  76       3.508   3.125   4.450  1.00 21.89           O  
ANISOU  566  O   LYS A  76     2343   2677   3295     19    247   -135       O  
ATOM    567  CB  LYS A  76       5.341   0.643   4.487  1.00 21.88           C  
ANISOU  567  CB  LYS A  76     2342   2697   3274     19    248   -169       C  
ATOM    568  CG  LYS A  76       6.708   0.322   5.089  1.00 23.84           C  
ANISOU  568  CG  LYS A  76     2572   2936   3548     15    252   -188       C  
ATOM    569  CD  LYS A  76       7.730  -0.277   4.083  1.00 23.93           C  
ANISOU  569  CD  LYS A  76     2582   2953   3555     17    273   -188       C  
ATOM    570  CE  LYS A  76       7.902   0.492   2.790  1.00 25.15           C  
ANISOU  570  CE  LYS A  76     2741   3108   3704     17    302   -163       C  
ATOM    571  NZ  LYS A  76       9.012  -0.093   1.956  1.00 26.57           N  
ANISOU  571  NZ  LYS A  76     2916   3295   3881     18    325   -168       N  
ATOM    572  N   HIS A  77       2.173   1.366   4.589  1.00 22.02           N  
ANISOU  572  N   HIS A  77     2383   2721   3260     25    217   -148       N  
ATOM    573  CA  HIS A  77       1.038   1.931   3.824  1.00 21.84           C  
ANISOU  573  CA  HIS A  77     2372   2700   3223     30    215   -125       C  
ATOM    574  C   HIS A  77       0.205   2.904   4.683  1.00 20.54           C  
ANISOU  574  C   HIS A  77     2198   2522   3082     27    204   -128       C  
ATOM    575  O   HIS A  77      -0.354   3.846   4.096  1.00 21.11           O  
ANISOU  575  O   HIS A  77     2272   2586   3162     29    209   -107       O  
ATOM    576  CB  HIS A  77       0.222   0.766   3.233  1.00 24.98           C  
ANISOU  576  CB  HIS A  77     2790   3119   3582     36    202   -126       C  
ATOM    577  CG  HIS A  77      -0.751   1.210   2.193  1.00 27.40           C  
ANISOU  577  CG  HIS A  77     3109   3430   3869     41    201   -102       C  
ATOM    578  ND1 HIS A  77      -0.380   1.464   0.914  1.00 32.96           N  
ANISOU  578  ND1 HIS A  77     3822   4142   4558     44    219    -80       N  
ATOM    579  CD2 HIS A  77      -2.046   1.540   2.289  1.00 30.23           C  
ANISOU  579  CD2 HIS A  77     3473   3788   4225     44    186    -95       C  
ATOM    580  CE1 HIS A  77      -1.411   1.874   0.224  1.00 32.48           C  
ANISOU  580  CE1 HIS A  77     3772   4085   4481     49    211    -60       C  
ATOM    581  NE2 HIS A  77      -2.463   1.944   1.074  1.00 32.21           N  
ANISOU  581  NE2 HIS A  77     3735   4043   4458     50    190    -69       N  
ATOM    582  N   MET A  78       0.062   2.708   5.994  1.00 19.80           N  
ANISOU  582  N   MET A  78     2095   2428   2999     24    190   -152       N  
ATOM    583  CA  MET A  78      -0.932   3.472   6.824  1.00 19.33           C  
ANISOU  583  CA  MET A  78     2027   2362   2955     22    179   -160       C  
ATOM    584  C   MET A  78      -0.411   4.898   7.052  1.00 19.38           C  
ANISOU  584  C   MET A  78     2013   2344   3004     19    190   -159       C  
ATOM    585  O   MET A  78       0.576   4.996   7.723  1.00 18.18           O  
ANISOU  585  O   MET A  78     1848   2188   2872     14    195   -176       O  
ATOM    586  CB  MET A  78      -1.130   2.810   8.180  1.00 19.62           C  
ANISOU  586  CB  MET A  78     2057   2409   2986     19    162   -186       C  
ATOM    587  CG  MET A  78      -1.819   1.476   8.152  1.00 20.91           C  
ANISOU  587  CG  MET A  78     2236   2591   3115     21    148   -187       C  
ATOM    588  SD  MET A  78      -3.452   1.435   7.450  1.00 22.34           S  
ANISOU  588  SD  MET A  78     2431   2777   3277     27    139   -172       S  
ATOM    589  CE  MET A  78      -3.020   0.960   5.787  1.00 25.12           C  
ANISOU  589  CE  MET A  78     2800   3134   3608     33    149   -151       C  
ATOM    590  N   LYS A  79      -1.053   5.932   6.469  1.00 20.09           N  
ANISOU  590  N   LYS A  79     2102   2420   3111     21    194   -140       N  
ATOM    591  CA  LYS A  79      -0.687   7.358   6.638  1.00 20.41           C  
ANISOU  591  CA  LYS A  79     2120   2433   3199     18    204   -137       C  
ATOM    592  C   LYS A  79      -1.950   8.178   6.936  1.00 20.40           C  
ANISOU  592  C   LYS A  79     2112   2421   3217     20    193   -139       C  
ATOM    593  O   LYS A  79      -2.573   8.731   5.975  1.00 21.00           O  
ANISOU  593  O   LYS A  79     2194   2487   3296     25    194   -109       O  
ATOM    594  CB  LYS A  79      -0.034   7.800   5.340  1.00 23.24           C  
ANISOU  594  CB  LYS A  79     2483   2782   3564     19    224   -103       C  
ATOM    595  CG  LYS A  79       1.333   7.142   5.135  1.00 25.51           C  
ANISOU  595  CG  LYS A  79     2772   3078   3843     16    239   -106       C  
ATOM    596  CD  LYS A  79       1.998   7.485   3.826  1.00 29.97           C  
ANISOU  596  CD  LYS A  79     3341   3638   4407     16    262    -72       C  
ATOM    597  CE  LYS A  79       3.313   6.727   3.701  1.00 33.79           C  
ANISOU  597  CE  LYS A  79     3824   4131   4883     13    276    -82       C  
ATOM    598  NZ  LYS A  79       4.374   7.587   3.124  1.00 36.99           N  
ANISOU  598  NZ  LYS A  79     4215   4518   5321      9    302    -62       N  
ATOM    599  N   HIS A  80      -2.363   8.129   8.187  1.00 19.95           N  
ANISOU  599  N   HIS A  80     2044   2369   3165     18    180   -172       N  
ATOM    600  CA  HIS A  80      -3.615   8.709   8.700  1.00 19.07           C  
ANISOU  600  CA  HIS A  80     1924   2252   3069     20    169   -183       C  
ATOM    601  C   HIS A  80      -3.390   9.091  10.149  1.00 19.27           C  
ANISOU  601  C   HIS A  80     1926   2276   3117     15    164   -224       C  
ATOM    602  O   HIS A  80      -2.726   8.318  10.847  1.00 18.32           O  
ANISOU  602  O   HIS A  80     1808   2174   2977     11    162   -242       O  
ATOM    603  CB  HIS A  80      -4.762   7.682   8.497  1.00 17.66           C  
ANISOU  603  CB  HIS A  80     1766   2096   2848     24    155   -178       C  
ATOM    604  CG  HIS A  80      -6.090   8.239   8.804  1.00 17.92           C  
ANISOU  604  CG  HIS A  80     1790   2122   2895     26    145   -185       C  
ATOM    605  ND1 HIS A  80      -6.501   8.437  10.109  1.00 18.18           N  
ANISOU  605  ND1 HIS A  80     1807   2161   2940     23    139   -221       N  
ATOM    606  CD2 HIS A  80      -7.094   8.675   7.983  1.00 18.50           C  
ANISOU  606  CD2 HIS A  80     1869   2185   2975     32    139   -163       C  
ATOM    607  CE1 HIS A  80      -7.745   8.918  10.091  1.00 19.40           C  
ANISOU  607  CE1 HIS A  80     1955   2307   3107     26    131   -222       C  
ATOM    608  NE2 HIS A  80      -8.133   9.094   8.796  1.00 19.02           N  
ANISOU  608  NE2 HIS A  80     1920   2248   3059     32    130   -186       N  
ATOM    609  N   GLU A  81      -3.992  10.209  10.594  1.00 19.06           N  
ANISOU  609  N   GLU A  81     1879   2231   3129     15    162   -238       N  
ATOM    610  CA  GLU A  81      -3.899  10.733  11.984  1.00 20.93           C  
ANISOU  610  CA  GLU A  81     2091   2469   3391     11    158   -282       C  
ATOM    611  C   GLU A  81      -4.398   9.756  13.048  1.00 19.94           C  
ANISOU  611  C   GLU A  81     1972   2378   3225      9    147   -309       C  
ATOM    612  O   GLU A  81      -3.841   9.793  14.140  1.00 18.69           O  
ANISOU  612  O   GLU A  81     1799   2230   3069      4    144   -342       O  
ATOM    613  CB  GLU A  81      -4.656  12.066  12.122  1.00 24.65           C  
ANISOU  613  CB  GLU A  81     2538   2913   3912     13    156   -293       C  
ATOM    614  CG  GLU A  81      -3.987  13.171  11.286  1.00 28.03           C  
ANISOU  614  CG  GLU A  81     2954   3304   4391     14    167   -269       C  
ATOM    615  CD  GLU A  81      -4.709  14.515  11.299  1.00 33.81           C  
ANISOU  615  CD  GLU A  81     3661   4003   5181     16    164   -274       C  
ATOM    616  OE1 GLU A  81      -5.951  14.539  11.598  1.00 31.99           O  
ANISOU  616  OE1 GLU A  81     3429   3778   4946     20    154   -286       O  
ATOM    617  OE2 GLU A  81      -4.036  15.555  11.012  1.00 37.28           O  
ANISOU  617  OE2 GLU A  81     4081   4409   5675     15    173   -266       O  
ATOM    618  N   ASN A  82      -5.345   8.858  12.723  1.00 18.64           N  
ANISOU  618  N   ASN A  82     1828   2231   3022     11    140   -294       N  
ATOM    619  CA  ASN A  82      -5.966   7.969  13.733  1.00 18.85           C  
ANISOU  619  CA  ASN A  82     1858   2290   3013      8    130   -315       C  
ATOM    620  C   ASN A  82      -5.590   6.507  13.519  1.00 18.01           C  
ANISOU  620  C   ASN A  82     1774   2205   2861      7    127   -299       C  
ATOM    621  O   ASN A  82      -6.306   5.620  14.093  1.00 17.35           O  
ANISOU  621  O   ASN A  82     1699   2147   2747      5    118   -305       O  
ATOM    622  CB  ASN A  82      -7.471   8.166  13.697  1.00 17.80           C  
ANISOU  622  CB  ASN A  82     1724   2157   2882     11    125   -316       C  
ATOM    623  CG  ASN A  82      -7.872   9.600  13.977  1.00 18.38           C  
ANISOU  623  CG  ASN A  82     1770   2206   3004     12    128   -336       C  
ATOM    624  OD1 ASN A  82      -8.526  10.210  13.151  1.00 19.43           O  
ANISOU  624  OD1 ASN A  82     1903   2317   3161     18    127   -317       O  
ATOM    625  ND2 ASN A  82      -7.466  10.147  15.116  1.00 17.68           N  
ANISOU  625  ND2 ASN A  82     1661   2123   2934      8    129   -375       N  
ATOM    626  N   VAL A  83      -4.489   6.242  12.796  1.00 18.27           N  
ANISOU  626  N   VAL A  83     1816   2231   2893      8    133   -281       N  
ATOM    627  CA  VAL A  83      -3.933   4.886  12.569  1.00 18.09           C  
ANISOU  627  CA  VAL A  83     1811   2225   2835      7    130   -269       C  
ATOM    628  C   VAL A  83      -2.423   4.938  12.846  1.00 20.41           C  
ANISOU  628  C   VAL A  83     2097   2514   3142      4    135   -278       C  
ATOM    629  O   VAL A  83      -1.780   5.952  12.471  1.00 19.10           O  
ANISOU  629  O   VAL A  83     1920   2326   3011      4    146   -276       O  
ATOM    630  CB  VAL A  83      -4.240   4.320  11.177  1.00 17.98           C  
ANISOU  630  CB  VAL A  83     1819   2208   2804     13    132   -237       C  
ATOM    631  CG1 VAL A  83      -3.796   2.862  11.091  1.00 17.25           C  
ANISOU  631  CG1 VAL A  83     1741   2133   2678     12    126   -232       C  
ATOM    632  CG2 VAL A  83      -5.701   4.495  10.750  1.00 18.36           C  
ANISOU  632  CG2 VAL A  83     1873   2254   2848     17    126   -227       C  
ATOM    633  N   ILE A  84      -1.895   3.910  13.515  1.00 20.54           N  
ANISOU  633  N   ILE A  84     2118   2551   3135      0    127   -286       N  
ATOM    634  CA  ILE A  84      -0.429   3.809  13.706  1.00 22.38           C  
ANISOU  634  CA  ILE A  84     2343   2780   3380     -1    130   -293       C  
ATOM    635  C   ILE A  84       0.242   3.917  12.325  1.00 21.57           C  
ANISOU  635  C   ILE A  84     2248   2658   3289      2    145   -269       C  
ATOM    636  O   ILE A  84      -0.181   3.284  11.376  1.00 21.52           O  
ANISOU  636  O   ILE A  84     2260   2655   3262      5    147   -247       O  
ATOM    637  CB  ILE A  84      -0.057   2.589  14.578  1.00 23.36           C  
ANISOU  637  CB  ILE A  84     2471   2928   3477     -5    116   -301       C  
ATOM    638  CG1 ILE A  84       1.433   2.619  14.939  1.00 25.58           C  
ANISOU  638  CG1 ILE A  84     2739   3203   3775     -7    116   -313       C  
ATOM    639  CG2 ILE A  84      -0.496   1.316  13.873  1.00 24.93           C  
ANISOU  639  CG2 ILE A  84     2691   3136   3646     -2    112   -278       C  
ATOM    640  CD1 ILE A  84       2.005   1.373  15.643  1.00 26.51           C  
ANISOU  640  CD1 ILE A  84     2860   3340   3870    -10    101   -315       C  
ATOM    641  N   GLY A  85       1.314   4.721  12.252  1.00 22.98           N  
ANISOU  641  N   GLY A  85     2411   2818   3501      0    156   -274       N  
ATOM    642  CA  GLY A  85       2.199   4.885  11.099  1.00 23.95           C  
ANISOU  642  CA  GLY A  85     2536   2925   3638      2    173   -253       C  
ATOM    643  C   GLY A  85       3.669   4.661  11.474  1.00 23.53           C  
ANISOU  643  C   GLY A  85     2470   2868   3601     -1    176   -267       C  
ATOM    644  O   GLY A  85       4.042   4.681  12.716  1.00 24.66           O  
ANISOU  644  O   GLY A  85     2599   3017   3751     -4    163   -294       O  
ATOM    645  N   LEU A  86       4.496   4.476  10.459  1.00 22.56           N  
ANISOU  645  N   LEU A  86     2351   2737   3483      0    192   -249       N  
ATOM    646  CA  LEU A  86       5.920   4.151  10.685  1.00 23.18           C  
ANISOU  646  CA  LEU A  86     2417   2811   3578     -2    196   -260       C  
ATOM    647  C   LEU A  86       6.756   5.432  10.565  1.00 22.40           C  
ANISOU  647  C   LEU A  86     2296   2686   3528     -5    212   -263       C  
ATOM    648  O   LEU A  86       6.764   5.988   9.443  1.00 21.28           O  
ANISOU  648  O   LEU A  86     2158   2530   3396     -4    232   -237       O  
ATOM    649  CB  LEU A  86       6.438   3.162   9.629  1.00 25.70           C  
ANISOU  649  CB  LEU A  86     2751   3136   3878      0    207   -244       C  
ATOM    650  CG  LEU A  86       6.427   1.679   9.927  1.00 29.82           C  
ANISOU  650  CG  LEU A  86     3283   3677   4369      1    190   -250       C  
ATOM    651  CD1 LEU A  86       7.338   0.964   8.896  1.00 28.78           C  
ANISOU  651  CD1 LEU A  86     3156   3544   4234      4    206   -241       C  
ATOM    652  CD2 LEU A  86       6.886   1.393  11.357  1.00 28.91           C  
ANISOU  652  CD2 LEU A  86     3155   3568   4262     -1    170   -275       C  
ATOM    653  N   LEU A  87       7.464   5.794  11.643  1.00 22.04           N  
ANISOU  653  N   LEU A  87     2229   2634   3509     -9    203   -291       N  
ATOM    654  CA  LEU A  87       8.510   6.855  11.643  1.00 22.94           C  
ANISOU  654  CA  LEU A  87     2317   2722   3676    -13    216   -299       C  
ATOM    655  C   LEU A  87       9.808   6.274  11.064  1.00 23.13           C  
ANISOU  655  C   LEU A  87     2337   2740   3708    -14    230   -292       C  
ATOM    656  O   LEU A  87      10.512   6.993  10.327  1.00 23.13           O  
ANISOU  656  O   LEU A  87     2325   2718   3742    -16    253   -279       O  
ATOM    657  CB  LEU A  87       8.782   7.358  13.062  1.00 24.41           C  
ANISOU  657  CB  LEU A  87     2480   2906   3886    -15    198   -337       C  
ATOM    658  CG  LEU A  87       7.682   8.202  13.706  1.00 27.22           C  
ANISOU  658  CG  LEU A  87     2831   3263   4248    -15    188   -352       C  
ATOM    659  CD1 LEU A  87       8.140   8.681  15.073  1.00 27.10           C  
ANISOU  659  CD1 LEU A  87     2790   3249   4256    -18    171   -394       C  
ATOM    660  CD2 LEU A  87       7.339   9.399  12.804  1.00 30.60           C  
ANISOU  660  CD2 LEU A  87     3252   3662   4712    -15    207   -330       C  
ATOM    661  N   ASP A  88      10.141   5.033  11.449  1.00 23.17           N  
ANISOU  661  N   ASP A  88     2351   2765   3687    -12    215   -302       N  
ATOM    662  CA  ASP A  88      11.394   4.371  11.009  1.00 22.89           C  
ANISOU  662  CA  ASP A  88     2310   2726   3662    -13    225   -301       C  
ATOM    663  C   ASP A  88      11.209   2.892  11.048  1.00 22.05           C  
ANISOU  663  C   ASP A  88     2220   2641   3515     -9    211   -300       C  
ATOM    664  O   ASP A  88      10.278   2.402  11.772  1.00 22.66           O  
ANISOU  664  O   ASP A  88     2310   2737   3562     -8    188   -305       O  
ATOM    665  CB  ASP A  88      12.518   4.810  11.934  1.00 23.32           C  
ANISOU  665  CB  ASP A  88     2335   2766   3758    -16    217   -329       C  
ATOM    666  CG  ASP A  88      13.923   4.552  11.428  1.00 23.93           C  
ANISOU  666  CG  ASP A  88     2397   2829   3863    -18    233   -329       C  
ATOM    667  OD1 ASP A  88      14.058   4.236  10.234  1.00 23.22           O  
ANISOU  667  OD1 ASP A  88     2319   2740   3764    -16    256   -306       O  
ATOM    668  OD2 ASP A  88      14.855   4.696  12.261  1.00 23.93           O  
ANISOU  668  OD2 ASP A  88     2375   2821   3895    -20    221   -354       O  
ATOM    669  N   VAL A  89      12.084   2.209  10.329  1.00 22.20           N  
ANISOU  669  N   VAL A  89     2239   2657   3537     -8    224   -295       N  
ATOM    670  CA  VAL A  89      12.253   0.740  10.393  1.00 22.53           C  
ANISOU  670  CA  VAL A  89     2290   2714   3555     -5    210   -299       C  
ATOM    671  C   VAL A  89      13.726   0.448  10.073  1.00 22.53           C  
ANISOU  671  C   VAL A  89     2271   2701   3585     -5    222   -307       C  
ATOM    672  O   VAL A  89      14.256   1.060   9.147  1.00 21.06           O  
ANISOU  672  O   VAL A  89     2079   2503   3419     -7    251   -297       O  
ATOM    673  CB  VAL A  89      11.335  -0.051   9.438  1.00 23.21           C  
ANISOU  673  CB  VAL A  89     2401   2815   3600      0    215   -280       C  
ATOM    674  CG1 VAL A  89      11.379   0.431   8.023  1.00 25.18           C  
ANISOU  674  CG1 VAL A  89     2658   3060   3849      0    247   -260       C  
ATOM    675  CG2 VAL A  89      11.680  -1.529   9.443  1.00 24.58           C  
ANISOU  675  CG2 VAL A  89     2580   2998   3761      2    202   -287       C  
ATOM    676  N   PHE A  90      14.319  -0.443  10.837  1.00 23.07           N  
ANISOU  676  N   PHE A  90     2332   2773   3659     -5    200   -323       N  
ATOM    677  CA  PHE A  90      15.773  -0.688  10.787  1.00 24.42           C  
ANISOU  677  CA  PHE A  90     2480   2930   3867     -6    206   -337       C  
ATOM    678  C   PHE A  90      16.061  -2.137  11.205  1.00 23.92           C  
ANISOU  678  C   PHE A  90     2417   2874   3794     -2    181   -345       C  
ATOM    679  O   PHE A  90      15.290  -2.801  11.945  1.00 23.12           O  
ANISOU  679  O   PHE A  90     2329   2789   3666     -1    154   -343       O  
ATOM    680  CB  PHE A  90      16.516   0.380  11.615  1.00 22.79           C  
ANISOU  680  CB  PHE A  90     2248   2707   3702    -10    202   -354       C  
ATOM    681  CG  PHE A  90      16.285   0.350  13.099  1.00 21.77           C  
ANISOU  681  CG  PHE A  90     2114   2588   3569    -11    165   -372       C  
ATOM    682  CD1 PHE A  90      16.833  -0.639  13.902  1.00 21.72           C  
ANISOU  682  CD1 PHE A  90     2101   2589   3562    -10    137   -384       C  
ATOM    683  CD2 PHE A  90      15.458   1.277  13.681  1.00 21.04           C  
ANISOU  683  CD2 PHE A  90     2024   2500   3468    -13    159   -375       C  
ATOM    684  CE1 PHE A  90      16.533  -0.684  15.252  1.00 21.86           C  
ANISOU  684  CE1 PHE A  90     2116   2621   3566    -11    104   -396       C  
ATOM    685  CE2 PHE A  90      15.162   1.231  15.027  1.00 21.88           C  
ANISOU  685  CE2 PHE A  90     2127   2622   3563    -14    127   -392       C  
ATOM    686  CZ  PHE A  90      15.713   0.252  15.818  1.00 22.07           C  
ANISOU  686  CZ  PHE A  90     2146   2656   3582    -13    100   -402       C  
ATOM    687  N   THR A  91      17.230  -2.589  10.771  1.00 24.58           N  
ANISOU  687  N   THR A  91     2485   2946   3906     -1    192   -354       N  
ATOM    688  CA  THR A  91      17.899  -3.849  11.180  1.00 24.93           C  
ANISOU  688  CA  THR A  91     2520   2990   3961      1    170   -365       C  
ATOM    689  C   THR A  91      19.379  -3.565  11.420  1.00 25.73           C  
ANISOU  689  C   THR A  91     2590   3071   4113      0    173   -383       C  
ATOM    690  O   THR A  91      19.993  -2.789  10.684  1.00 24.44           O  
ANISOU  690  O   THR A  91     2415   2894   3974     -2    205   -384       O  
ATOM    691  CB  THR A  91      17.730  -4.950  10.139  1.00 25.35           C  
ANISOU  691  CB  THR A  91     2586   3049   3997      6    181   -359       C  
ATOM    692  OG1 THR A  91      18.309  -6.137  10.698  1.00 25.83           O  
ANISOU  692  OG1 THR A  91     2635   3105   4074      9    155   -370       O  
ATOM    693  CG2 THR A  91      18.239  -4.615   8.757  1.00 25.52           C  
ANISOU  693  CG2 THR A  91     2604   3064   4028      6    223   -357       C  
ATOM    694  N   PRO A  92      20.005  -4.129  12.464  1.00 28.12           N  
ANISOU  694  N   PRO A  92     2878   3371   4434      0    140   -397       N  
ATOM    695  CA  PRO A  92      21.473  -4.010  12.560  1.00 30.76           C  
ANISOU  695  CA  PRO A  92     3182   3685   4821      0    144   -416       C  
ATOM    696  C   PRO A  92      22.239  -4.796  11.470  1.00 33.08           C  
ANISOU  696  C   PRO A  92     3466   3967   5134      3    167   -419       C  
ATOM    697  O   PRO A  92      23.362  -4.457  11.126  1.00 32.33           O  
ANISOU  697  O   PRO A  92     3346   3854   5081      1    186   -432       O  
ATOM    698  CB  PRO A  92      21.716  -4.535  13.977  1.00 30.33           C  
ANISOU  698  CB  PRO A  92     3117   3634   4771      0     97   -425       C  
ATOM    699  CG  PRO A  92      20.594  -5.501  14.213  1.00 30.56           C  
ANISOU  699  CG  PRO A  92     3172   3684   4755      2     76   -409       C  
ATOM    700  CD  PRO A  92      19.387  -4.806  13.611  1.00 28.46           C  
ANISOU  700  CD  PRO A  92     2930   3429   4451      1    100   -394       C  
ATOM    701  N   ALA A  93      21.590  -5.767  10.816  1.00 33.93           N  
ANISOU  701  N   ALA A  93     3592   4086   5211      7    170   -410       N  
ATOM    702  CA  ALA A  93      22.191  -6.536   9.686  1.00 33.77           C  
ANISOU  702  CA  ALA A  93     3566   4061   5205     11    195   -417       C  
ATOM    703  C   ALA A  93      22.706  -5.592   8.583  1.00 35.64           C  
ANISOU  703  C   ALA A  93     3794   4291   5455      7    243   -417       C  
ATOM    704  O   ALA A  93      22.065  -4.563   8.278  1.00 32.96           O  
ANISOU  704  O   ALA A  93     3469   3959   5095      4    262   -401       O  
ATOM    705  CB  ALA A  93      21.148  -7.514   9.145  1.00 33.82           C  
ANISOU  705  CB  ALA A  93     3596   4082   5169     15    191   -408       C  
ATOM    706  N   ARG A  94      23.849  -5.902   7.957  1.00 39.08           N  
ANISOU  706  N   ARG A  94     4207   4714   5927      8    265   -432       N  
ATOM    707  CA  ARG A  94      24.395  -5.063   6.848  1.00 42.32           C  
ANISOU  707  CA  ARG A  94     4608   5121   6350      4    315   -429       C  
ATOM    708  C   ARG A  94      24.183  -5.786   5.510  1.00 42.30           C  
ANISOU  708  C   ARG A  94     4617   5134   6319      8    345   -429       C  
ATOM    709  O   ARG A  94      24.498  -5.165   4.481  1.00 43.84           O  
ANISOU  709  O   ARG A  94     4809   5333   6514      5    388   -422       O  
ATOM    710  CB  ARG A  94      25.866  -4.672   7.090  1.00 48.28           C  
ANISOU  710  CB  ARG A  94     5325   5851   7166      1    325   -447       C  
ATOM    711  CG  ARG A  94      26.667  -5.628   7.970  1.00 52.28           C  
ANISOU  711  CG  ARG A  94     5809   6344   7710      5    288   -470       C  
ATOM    712  CD  ARG A  94      28.186  -5.377   8.010  1.00 55.14           C  
ANISOU  712  CD  ARG A  94     6131   6680   8137      2    301   -491       C  
ATOM    713  NE  ARG A  94      28.501  -3.957   7.852  1.00 57.47           N  
ANISOU  713  NE  ARG A  94     6416   6966   8452     -5    329   -484       N  
ATOM    714  CZ  ARG A  94      28.507  -3.056   8.843  1.00 55.80           C  
ANISOU  714  CZ  ARG A  94     6198   6745   8258     -8    307   -484       C  
ATOM    715  NH1 ARG A  94      28.247  -3.438  10.086  1.00 52.43           N  
ANISOU  715  NH1 ARG A  94     5773   6321   7826     -5    257   -491       N  
ATOM    716  NH2 ARG A  94      28.790  -1.785   8.585  1.00 51.28           N  
ANISOU  716  NH2 ARG A  94     5612   6160   7708    -16    336   -478       N  
ATOM    717  N   SER A  95      23.647  -7.022   5.515  1.00 40.22           N  
ANISOU  717  N   SER A  95     4366   4880   6033     15    322   -435       N  
ATOM    718  CA  SER A  95      23.389  -7.839   4.297  1.00 38.81           C  
ANISOU  718  CA  SER A  95     4198   4718   5828     20    345   -441       C  
ATOM    719  C   SER A  95      22.100  -8.645   4.452  1.00 38.68           C  
ANISOU  719  C   SER A  95     4209   4716   5769     25    316   -434       C  
ATOM    720  O   SER A  95      21.777  -9.066   5.609  1.00 37.75           O  
ANISOU  720  O   SER A  95     4093   4591   5658     26    273   -432       O  
ATOM    721  CB  SER A  95      24.524  -8.803   4.029  1.00 39.39           C  
ANISOU  721  CB  SER A  95     4243   4779   5942     24    350   -471       C  
ATOM    722  OG  SER A  95      24.385  -9.958   4.881  1.00 41.37           O  
ANISOU  722  OG  SER A  95     4491   5021   6206     30    304   -481       O  
ATOM    723  N   LEU A  96      21.477  -8.992   3.318  1.00 38.92           N  
ANISOU  723  N   LEU A  96     4258   4768   5762     29    337   -433       N  
ATOM    724  CA  LEU A  96      20.368  -9.974   3.291  1.00 35.41           C  
ANISOU  724  CA  LEU A  96     3833   4335   5283     35    312   -432       C  
ATOM    725  C   LEU A  96      20.811 -11.203   4.065  1.00 36.48           C  
ANISOU  725  C   LEU A  96     3951   4453   5455     40    276   -451       C  
ATOM    726  O   LEU A  96      20.041 -11.718   4.869  1.00 33.36           O  
ANISOU  726  O   LEU A  96     3567   4057   5050     41    239   -442       O  
ATOM    727  CB  LEU A  96      20.002 -10.335   1.853  1.00 37.19           C  
ANISOU  727  CB  LEU A  96     4072   4584   5475     40    341   -439       C  
ATOM    728  CG  LEU A  96      18.903 -11.406   1.711  1.00 37.42           C  
ANISOU  728  CG  LEU A  96     4119   4624   5474     47    316   -444       C  
ATOM    729  CD1 LEU A  96      17.666 -11.009   2.522  1.00 34.78           C  
ANISOU  729  CD1 LEU A  96     3808   4293   5113     44    288   -417       C  
ATOM    730  CD2 LEU A  96      18.540 -11.638   0.248  1.00 37.87           C  
ANISOU  730  CD2 LEU A  96     4188   4706   5492     52    346   -453       C  
ATOM    731  N   GLU A  97      22.023 -11.707   3.833  1.00 40.58           N  
ANISOU  731  N   GLU A  97     4441   4958   6017     42    286   -476       N  
ATOM    732  CA  GLU A  97      22.388 -13.026   4.412  1.00 41.90           C  
ANISOU  732  CA  GLU A  97     4591   5107   6221     47    252   -494       C  
ATOM    733  C   GLU A  97      22.240 -12.976   5.920  1.00 39.23           C  
ANISOU  733  C   GLU A  97     4252   4756   5897     44    207   -478       C  
ATOM    734  O   GLU A  97      21.665 -13.915   6.494  1.00 40.48           O  
ANISOU  734  O   GLU A  97     4415   4911   6053     47    171   -473       O  
ATOM    735  CB  GLU A  97      23.825 -13.433   4.100  1.00 46.54           C  
ANISOU  735  CB  GLU A  97     5143   5677   6862     49    267   -524       C  
ATOM    736  CG  GLU A  97      24.074 -13.566   2.624  1.00 51.89           C  
ANISOU  736  CG  GLU A  97     5818   6371   7527     52    313   -544       C  
ATOM    737  CD  GLU A  97      24.546 -12.258   2.036  1.00 54.53           C  
ANISOU  737  CD  GLU A  97     6151   6714   7851     45    358   -535       C  
ATOM    738  OE1 GLU A  97      23.676 -11.390   1.755  1.00 50.95           O  
ANISOU  738  OE1 GLU A  97     5726   6280   7351     42    370   -509       O  
ATOM    739  OE2 GLU A  97      25.811 -12.102   1.900  1.00 64.00           O  
ANISOU  739  OE2 GLU A  97     7321   7900   9096     44    379   -553       O  
ATOM    740  N   GLU A  98      22.726 -11.921   6.550  1.00 38.40           N  
ANISOU  740  N   GLU A  98     4139   4645   5804     38    209   -469       N  
ATOM    741  CA  GLU A  98      22.733 -11.868   8.039  1.00 39.33           C  
ANISOU  741  CA  GLU A  98     4253   4753   5936     35    166   -458       C  
ATOM    742  C   GLU A  98      21.420 -11.244   8.554  1.00 34.50           C  
ANISOU  742  C   GLU A  98     3671   4159   5276     31    154   -432       C  
ATOM    743  O   GLU A  98      21.191 -11.239   9.762  1.00 32.46           O  
ANISOU  743  O   GLU A  98     3414   3900   5017     29    118   -422       O  
ATOM    744  CB  GLU A  98      23.989 -11.137   8.523  1.00 43.69           C  
ANISOU  744  CB  GLU A  98     4778   5289   6533     32    170   -468       C  
ATOM    745  CG  GLU A  98      23.948  -9.644   8.289  1.00 48.08           C  
ANISOU  745  CG  GLU A  98     5340   5851   7076     25    200   -459       C  
ATOM    746  CD  GLU A  98      25.292  -8.930   8.135  1.00 53.15           C  
ANISOU  746  CD  GLU A  98     5951   6475   7766     22    224   -474       C  
ATOM    747  OE1 GLU A  98      26.156  -9.464   7.374  1.00 51.63           O  
ANISOU  747  OE1 GLU A  98     5740   6274   7603     25    246   -494       O  
ATOM    748  OE2 GLU A  98      25.464  -7.807   8.744  1.00 49.76           O  
ANISOU  748  OE2 GLU A  98     5518   6042   7347     16    223   -469       O  
ATOM    749  N   PHE A  99      20.544 -10.768   7.685  1.00 33.19           N  
ANISOU  749  N   PHE A  99     3529   4011   5069     31    180   -422       N  
ATOM    750  CA  PHE A  99      19.246 -10.178   8.124  1.00 29.99           C  
ANISOU  750  CA  PHE A  99     3151   3623   4621     28    170   -400       C  
ATOM    751  C   PHE A  99      18.512 -11.160   9.030  1.00 31.37           C  
ANISOU  751  C   PHE A  99     3333   3800   4785     29    127   -391       C  
ATOM    752  O   PHE A  99      18.101 -12.207   8.532  1.00 33.71           O  
ANISOU  752  O   PHE A  99     3634   4097   5074     34    122   -394       O  
ATOM    753  CB  PHE A  99      18.432  -9.794   6.900  1.00 29.07           C  
ANISOU  753  CB  PHE A  99     3056   3523   4465     29    202   -392       C  
ATOM    754  CG  PHE A  99      17.064  -9.174   7.144  1.00 27.34           C  
ANISOU  754  CG  PHE A  99     2864   3319   4203     27    195   -370       C  
ATOM    755  CD1 PHE A  99      16.856  -8.239   8.145  1.00 26.17           C  
ANISOU  755  CD1 PHE A  99     2717   3170   4055     21    182   -359       C  
ATOM    756  CD2 PHE A  99      15.996  -9.518   6.340  1.00 26.13           C  
ANISOU  756  CD2 PHE A  99     2733   3181   4011     30    201   -362       C  
ATOM    757  CE1 PHE A  99      15.621  -7.633   8.334  1.00 26.71           C  
ANISOU  757  CE1 PHE A  99     2807   3252   4088     19    178   -342       C  
ATOM    758  CE2 PHE A  99      14.762  -8.896   6.510  1.00 25.95           C  
ANISOU  758  CE2 PHE A  99     2733   3172   3954     28    197   -343       C  
ATOM    759  CZ  PHE A  99      14.559  -7.979   7.517  1.00 25.83           C  
ANISOU  759  CZ  PHE A  99     2718   3155   3941     23    185   -333       C  
ATOM    760  N   ASN A 100      18.345 -10.872  10.329  1.00 30.51           N  
ANISOU  760  N   ASN A 100     3225   3692   4675     25     98   -380       N  
ATOM    761  CA  ASN A 100      17.555 -11.782  11.194  1.00 31.53           C  
ANISOU  761  CA  ASN A 100     3362   3827   4789     25     60   -366       C  
ATOM    762  C   ASN A 100      16.782 -11.030  12.269  1.00 29.58           C  
ANISOU  762  C   ASN A 100     3129   3596   4514     20     43   -350       C  
ATOM    763  O   ASN A 100      16.259 -11.718  13.167  1.00 31.41           O  
ANISOU  763  O   ASN A 100     3365   3834   4735     18     11   -337       O  
ATOM    764  CB  ASN A 100      18.380 -12.876  11.882  1.00 34.26           C  
ANISOU  764  CB  ASN A 100     3686   4156   5172     28     28   -371       C  
ATOM    765  CG  ASN A 100      17.559 -14.077  12.344  1.00 40.04           C  
ANISOU  765  CG  ASN A 100     4426   4891   5894     29     -3   -355       C  
ATOM    766  OD1 ASN A 100      17.932 -14.765  13.288  1.00 50.21           O  
ANISOU  766  OD1 ASN A 100     5702   6172   7203     28    -38   -348       O  
ATOM    767  ND2 ASN A 100      16.402 -14.336  11.758  1.00 38.95           N  
ANISOU  767  ND2 ASN A 100     4309   4764   5724     30      4   -347       N  
ATOM    768  N   ASP A 101      16.684  -9.717  12.187  1.00 31.68           N  
ANISOU  768  N   ASP A 101     3399   3867   4769     16     63   -351       N  
ATOM    769  CA  ASP A 101      15.979  -8.896  13.215  1.00 31.45           C  
ANISOU  769  CA  ASP A 101     3379   3853   4716     11     49   -342       C  
ATOM    770  C   ASP A 101      15.333  -7.705  12.543  1.00 29.66           C  
ANISOU  770  C   ASP A 101     3166   3632   4470      9     80   -339       C  
ATOM    771  O   ASP A 101      15.905  -7.189  11.601  1.00 28.94           O  
ANISOU  771  O   ASP A 101     3070   3531   4395     10    110   -345       O  
ATOM    772  CB  ASP A 101      16.932  -8.364  14.292  1.00 34.26           C  
ANISOU  772  CB  ASP A 101     3714   4204   5097      8     32   -353       C  
ATOM    773  CG  ASP A 101      16.969  -9.346  15.449  1.00 41.55           C  
ANISOU  773  CG  ASP A 101     4633   5133   6020      7     -9   -345       C  
ATOM    774  OD1 ASP A 101      15.877 -10.003  15.736  1.00 43.51           O  
ANISOU  774  OD1 ASP A 101     4898   5396   6236      7    -24   -327       O  
ATOM    775  OD2 ASP A 101      18.069  -9.557  15.994  1.00 43.53           O  
ANISOU  775  OD2 ASP A 101     4862   5373   6303      8    -26   -355       O  
ATOM    776  N   VAL A 102      14.148  -7.331  13.010  1.00 27.88           N  
ANISOU  776  N   VAL A 102     2958   3423   4211      7     72   -327       N  
ATOM    777  CA  VAL A 102      13.398  -6.196  12.421  1.00 28.16           C  
ANISOU  777  CA  VAL A 102     3007   3463   4229      5     97   -322       C  
ATOM    778  C   VAL A 102      12.934  -5.344  13.581  1.00 23.72           C  
ANISOU  778  C   VAL A 102     2443   2911   3657      1     82   -324       C  
ATOM    779  O   VAL A 102      12.293  -5.921  14.486  1.00 22.88           O  
ANISOU  779  O   VAL A 102     2343   2819   3529      0     56   -318       O  
ATOM    780  CB  VAL A 102      12.200  -6.647  11.555  1.00 30.90           C  
ANISOU  780  CB  VAL A 102     3376   3820   4543      9    105   -308       C  
ATOM    781  CG1 VAL A 102      11.368  -5.439  11.111  1.00 32.63           C  
ANISOU  781  CG1 VAL A 102     3608   4043   4745      7    125   -300       C  
ATOM    782  CG2 VAL A 102      12.658  -7.403  10.344  1.00 32.49           C  
ANISOU  782  CG2 VAL A 102     3578   4014   4752     14    122   -311       C  
ATOM    783  N   TYR A 103      13.179  -4.033  13.516  1.00 21.24           N  
ANISOU  783  N   TYR A 103     2121   2589   3358     -1     99   -331       N  
ATOM    784  CA  TYR A 103      12.608  -3.086  14.507  1.00 20.93           C  
ANISOU  784  CA  TYR A 103     2081   2559   3311     -5     89   -337       C  
ATOM    785  C   TYR A 103      11.697  -2.071  13.823  1.00 19.42           C  
ANISOU  785  C   TYR A 103     1900   2366   3109     -5    112   -329       C  
ATOM    786  O   TYR A 103      12.001  -1.517  12.742  1.00 18.25           O  
ANISOU  786  O   TYR A 103     1752   2205   2977     -4    140   -323       O  
ATOM    787  CB  TYR A 103      13.713  -2.342  15.249  1.00 21.75           C  
ANISOU  787  CB  TYR A 103     2160   2653   3449     -7     83   -358       C  
ATOM    788  CG  TYR A 103      14.662  -3.222  16.002  1.00 22.06           C  
ANISOU  788  CG  TYR A 103     2185   2693   3501     -7     57   -367       C  
ATOM    789  CD1 TYR A 103      15.632  -3.971  15.360  1.00 22.96           C  
ANISOU  789  CD1 TYR A 103     2291   2793   3640     -4     63   -367       C  
ATOM    790  CD2 TYR A 103      14.650  -3.227  17.372  1.00 25.11           C  
ANISOU  790  CD2 TYR A 103     2564   3095   3878    -10     27   -377       C  
ATOM    791  CE1 TYR A 103      16.510  -4.797  16.071  1.00 23.78           C  
ANISOU  791  CE1 TYR A 103     2380   2895   3760     -3     36   -374       C  
ATOM    792  CE2 TYR A 103      15.574  -3.973  18.096  1.00 25.96           C  
ANISOU  792  CE2 TYR A 103     2658   3204   3999     -9      0   -383       C  
ATOM    793  CZ  TYR A 103      16.475  -4.798  17.447  1.00 25.15           C  
ANISOU  793  CZ  TYR A 103     2548   3084   3924     -6      3   -380       C  
ATOM    794  OH  TYR A 103      17.368  -5.513  18.234  1.00 26.72           O  
ANISOU  794  OH  TYR A 103     2731   3282   4139     -5    -26   -385       O  
ATOM    795  N   LEU A 104      10.585  -1.785  14.487  1.00 21.04           N  
ANISOU  795  N   LEU A 104     2115   2587   3290     -7    100   -328       N  
ATOM    796  CA  LEU A 104       9.584  -0.809  13.987  1.00 21.57           C  
ANISOU  796  CA  LEU A 104     2192   2653   3350     -7    117   -320       C  
ATOM    797  C   LEU A 104       9.482   0.371  14.960  1.00 20.62           C  
ANISOU  797  C   LEU A 104     2057   2533   3243    -10    111   -339       C  
ATOM    798  O   LEU A 104       9.459   0.160  16.188  1.00 22.46           O  
ANISOU  798  O   LEU A 104     2284   2782   3466    -13     88   -354       O  
ATOM    799  CB  LEU A 104       8.236  -1.513  13.782  1.00 21.71           C  
ANISOU  799  CB  LEU A 104     2232   2687   3329     -5    111   -305       C  
ATOM    800  CG  LEU A 104       8.248  -2.797  12.936  1.00 22.42           C  
ANISOU  800  CG  LEU A 104     2335   2779   3405     -1    112   -291       C  
ATOM    801  CD1 LEU A 104       6.885  -3.490  13.011  1.00 23.62           C  
ANISOU  801  CD1 LEU A 104     2504   2946   3522      0    100   -279       C  
ATOM    802  CD2 LEU A 104       8.563  -2.507  11.475  1.00 23.05           C  
ANISOU  802  CD2 LEU A 104     2419   2845   3493      2    139   -282       C  
ATOM    803  N   VAL A 105       9.405   1.573  14.418  1.00 20.44           N  
ANISOU  803  N   VAL A 105     2028   2494   3244    -11    132   -339       N  
ATOM    804  CA  VAL A 105       9.360   2.791  15.262  1.00 19.62           C  
ANISOU  804  CA  VAL A 105     1906   2385   3162    -14    128   -361       C  
ATOM    805  C   VAL A 105       8.121   3.602  14.929  1.00 19.17           C  
ANISOU  805  C   VAL A 105     1858   2326   3099    -13    137   -353       C  
ATOM    806  O   VAL A 105       7.873   3.840  13.756  1.00 20.59           O  
ANISOU  806  O   VAL A 105     2047   2493   3283    -11    157   -331       O  
ATOM    807  CB  VAL A 105      10.628   3.651  15.078  1.00 19.58           C  
ANISOU  807  CB  VAL A 105     1877   2354   3207    -15    141   -373       C  
ATOM    808  CG1 VAL A 105      10.592   4.826  16.049  1.00 18.75           C  
ANISOU  808  CG1 VAL A 105     1751   2245   3128    -18    132   -401       C  
ATOM    809  CG2 VAL A 105      11.915   2.875  15.238  1.00 19.82           C  
ANISOU  809  CG2 VAL A 105     1898   2382   3249    -15    133   -379       C  
ATOM    810  N   THR A 106       7.395   4.032  15.939  1.00 20.41           N  
ANISOU  810  N   THR A 106     2010   2496   3248    -15    124   -372       N  
ATOM    811  CA  THR A 106       6.208   4.907  15.774  1.00 21.00           C  
ANISOU  811  CA  THR A 106     2087   2567   3324    -14    131   -370       C  
ATOM    812  C   THR A 106       6.145   5.929  16.899  1.00 22.25           C  
ANISOU  812  C   THR A 106     2223   2727   3504    -17    122   -404       C  
ATOM    813  O   THR A 106       6.902   5.784  17.863  1.00 21.02           O  
ANISOU  813  O   THR A 106     2054   2581   3351    -19    107   -428       O  
ATOM    814  CB  THR A 106       4.917   4.064  15.731  1.00 21.31           C  
ANISOU  814  CB  THR A 106     2150   2629   3318    -12    123   -355       C  
ATOM    815  OG1 THR A 106       3.857   4.928  15.333  1.00 21.78           O  
ANISOU  815  OG1 THR A 106     2211   2679   3385    -11    133   -350       O  
ATOM    816  CG2 THR A 106       4.599   3.366  17.032  1.00 21.23           C  
ANISOU  816  CG2 THR A 106     2139   2648   3276    -15    101   -371       C  
ATOM    817  N   HIS A 107       5.188   6.875  16.805  1.00 24.83           N  
ANISOU  817  N   HIS A 107     2545   3044   3843    -16    129   -408       N  
ATOM    818  CA  HIS A 107       4.950   7.949  17.802  1.00 27.90           C  
ANISOU  818  CA  HIS A 107     2911   3433   4256    -17    122   -445       C  
ATOM    819  C   HIS A 107       4.443   7.297  19.078  1.00 26.64           C  
ANISOU  819  C   HIS A 107     2755   3312   4054    -20    102   -467       C  
ATOM    820  O   HIS A 107       3.540   6.463  18.972  1.00 26.07           O  
ANISOU  820  O   HIS A 107     2703   3259   3940    -19     99   -448       O  
ATOM    821  CB  HIS A 107       3.859   8.931  17.369  1.00 32.28           C  
ANISOU  821  CB  HIS A 107     3462   3970   4830    -15    132   -441       C  
ATOM    822  CG  HIS A 107       4.246   9.985  16.395  1.00 39.20           C  
ANISOU  822  CG  HIS A 107     4326   4807   5759    -14    150   -426       C  
ATOM    823  ND1 HIS A 107       4.019   9.847  15.026  1.00 45.08           N  
ANISOU  823  ND1 HIS A 107     5089   5537   6501    -12    166   -384       N  
ATOM    824  CD2 HIS A 107       4.696  11.245  16.583  1.00 45.02           C  
ANISOU  824  CD2 HIS A 107     5035   5516   6553    -15    155   -447       C  
ATOM    825  CE1 HIS A 107       4.387  10.946  14.393  1.00 44.54           C  
ANISOU  825  CE1 HIS A 107     5004   5434   6483    -12    180   -374       C  
ATOM    826  NE2 HIS A 107       4.843  11.817  15.332  1.00 49.12           N  
ANISOU  826  NE2 HIS A 107     5554   6003   7104    -14    174   -413       N  
ATOM    827  N   LEU A 108       4.986   7.664  20.229  1.00 26.01           N  
ANISOU  827  N   LEU A 108     2655   3244   3983    -22     89   -504       N  
ATOM    828  CA  LEU A 108       4.563   7.098  21.515  1.00 25.31           C  
ANISOU  828  CA  LEU A 108     2568   3197   3850    -25     70   -525       C  
ATOM    829  C   LEU A 108       3.359   7.919  21.971  1.00 25.96           C  
ANISOU  829  C   LEU A 108     2641   3287   3933    -25     73   -548       C  
ATOM    830  O   LEU A 108       3.511   9.128  22.045  1.00 23.95           O  
ANISOU  830  O   LEU A 108     2364   3011   3723    -24     79   -574       O  
ATOM    831  CB  LEU A 108       5.674   7.229  22.534  1.00 26.63           C  
ANISOU  831  CB  LEU A 108     2716   3376   4026    -27     53   -557       C  
ATOM    832  CG  LEU A 108       5.282   6.798  23.934  1.00 28.08           C  
ANISOU  832  CG  LEU A 108     2899   3607   4163    -30     34   -581       C  
ATOM    833  CD1 LEU A 108       4.946   5.321  23.963  1.00 28.48           C  
ANISOU  833  CD1 LEU A 108     2976   3684   4161    -32     25   -546       C  
ATOM    834  CD2 LEU A 108       6.378   7.151  24.930  1.00 28.78           C  
ANISOU  834  CD2 LEU A 108     2964   3705   4265    -31     16   -619       C  
ATOM    835  N   MET A 109       2.227   7.271  22.226  1.00 23.82           N  
ANISOU  835  N   MET A 109     2387   3044   3618    -26     71   -537       N  
ATOM    836  CA  MET A 109       0.988   7.952  22.666  1.00 24.34           C  
ANISOU  836  CA  MET A 109     2445   3120   3683    -26     76   -559       C  
ATOM    837  C   MET A 109       0.982   7.900  24.188  1.00 24.52           C  
ANISOU  837  C   MET A 109     2456   3185   3676    -30     61   -598       C  
ATOM    838  O   MET A 109       0.746   8.912  24.787  1.00 24.02           O  
ANISOU  838  O   MET A 109     2369   3122   3633    -30     62   -639       O  
ATOM    839  CB  MET A 109      -0.253   7.266  22.071  1.00 25.73           C  
ANISOU  839  CB  MET A 109     2643   3301   3829    -25     82   -527       C  
ATOM    840  CG  MET A 109      -0.302   7.271  20.561  1.00 25.00           C  
ANISOU  840  CG  MET A 109     2565   3174   3760    -21     95   -489       C  
ATOM    841  SD  MET A 109      -0.363   8.870  19.731  1.00 26.74           S  
ANISOU  841  SD  MET A 109     2766   3347   4045    -17    109   -495       S  
ATOM    842  CE  MET A 109      -2.096   9.309  19.837  1.00 28.61           C  
ANISOU  842  CE  MET A 109     3001   3589   4279    -15    113   -502       C  
ATOM    843  N   GLY A 110       1.339   6.768  24.795  1.00 26.29           N  
ANISOU  843  N   GLY A 110     2692   3442   3854    -34     47   -587       N  
ATOM    844  CA  GLY A 110       1.640   6.704  26.245  1.00 26.98           C  
ANISOU  844  CA  GLY A 110     2767   3571   3912    -38     30   -621       C  
ATOM    845  C   GLY A 110       0.602   5.941  27.051  1.00 27.50           C  
ANISOU  845  C   GLY A 110     2845   3684   3919    -43     27   -616       C  
ATOM    846  O   GLY A 110       0.943   5.448  28.117  1.00 29.41           O  
ANISOU  846  O   GLY A 110     3085   3965   4122    -47     11   -626       O  
ATOM    847  N   ALA A 111      -0.622   5.766  26.539  1.00 27.12           N  
ANISOU  847  N   ALA A 111     2809   3633   3863    -43     40   -596       N  
ATOM    848  CA  ALA A 111      -1.717   5.060  27.240  1.00 26.57           C  
ANISOU  848  CA  ALA A 111     2748   3604   3741    -49     40   -589       C  
ATOM    849  C   ALA A 111      -2.619   4.371  26.204  1.00 26.56           C  
ANISOU  849  C   ALA A 111     2768   3586   3737    -47     51   -545       C  
ATOM    850  O   ALA A 111      -2.496   4.631  24.992  1.00 24.92           O  
ANISOU  850  O   ALA A 111     2566   3336   3565    -42     59   -528       O  
ATOM    851  CB  ALA A 111      -2.515   6.000  28.124  1.00 28.28           C  
ANISOU  851  CB  ALA A 111     2944   3845   3955    -50     47   -635       C  
ATOM    852  N   ASP A 112      -3.363   3.392  26.675  1.00 27.94           N  
ANISOU  852  N   ASP A 112     2954   3792   3866    -53     48   -525       N  
ATOM    853  CA  ASP A 112      -4.462   2.777  25.895  1.00 28.92           C  
ANISOU  853  CA  ASP A 112     3095   3906   3985    -53     58   -492       C  
ATOM    854  C   ASP A 112      -5.810   3.154  26.525  1.00 30.27           C  
ANISOU  854  C   ASP A 112     3256   4102   4141    -56     69   -513       C  
ATOM    855  O   ASP A 112      -5.840   3.835  27.585  1.00 30.65           O  
ANISOU  855  O   ASP A 112     3287   4179   4179    -59     70   -553       O  
ATOM    856  CB  ASP A 112      -4.240   1.274  25.758  1.00 30.16           C  
ANISOU  856  CB  ASP A 112     3272   4073   4113    -56     47   -449       C  
ATOM    857  CG  ASP A 112      -4.467   0.487  27.015  1.00 29.84           C  
ANISOU  857  CG  ASP A 112     3233   4081   4024    -65     38   -444       C  
ATOM    858  OD1 ASP A 112      -5.281   0.917  27.816  1.00 31.59           O  
ANISOU  858  OD1 ASP A 112     3443   4332   4226    -69     46   -467       O  
ATOM    859  OD2 ASP A 112      -3.780  -0.508  27.187  1.00 32.19           O  
ANISOU  859  OD2 ASP A 112     3540   4387   4304    -67     24   -418       O  
ATOM    860  N   LEU A 113      -6.894   2.780  25.857  1.00 30.38           N  
ANISOU  860  N   LEU A 113     3280   4105   4155    -56     78   -489       N  
ATOM    861  CA  LEU A 113      -8.248   3.203  26.275  1.00 33.83           C  
ANISOU  861  CA  LEU A 113     3707   4559   4588    -58     90   -509       C  
ATOM    862  C   LEU A 113      -8.669   2.478  27.561  1.00 35.69           C  
ANISOU  862  C   LEU A 113     3941   4848   4770    -68     90   -510       C  
ATOM    863  O   LEU A 113      -9.413   3.077  28.286  1.00 39.04           O  
ANISOU  863  O   LEU A 113     4349   5296   5187    -71    100   -542       O  
ATOM    864  CB  LEU A 113      -9.206   2.963  25.113  1.00 32.59           C  
ANISOU  864  CB  LEU A 113     3561   4372   4450    -54     97   -481       C  
ATOM    865  CG  LEU A 113     -10.530   3.692  25.207  1.00 33.53           C  
ANISOU  865  CG  LEU A 113     3665   4490   4583    -53    110   -504       C  
ATOM    866  CD1 LEU A 113     -10.369   5.195  25.266  1.00 35.49           C  
ANISOU  866  CD1 LEU A 113     3891   4720   4872    -48    116   -547       C  
ATOM    867  CD2 LEU A 113     -11.432   3.343  24.048  1.00 32.37           C  
ANISOU  867  CD2 LEU A 113     3530   4314   4453    -49    113   -474       C  
ATOM    868  N   ASN A 114      -8.180   1.279  27.880  1.00 41.79           N  
ANISOU  868  N   ASN A 114     4727   5640   5507    -74     78   -477       N  
ATOM    869  CA  ASN A 114      -8.353   0.657  29.226  1.00 45.66           C  
ANISOU  869  CA  ASN A 114     5215   6186   5945    -84     75   -476       C  
ATOM    870  C   ASN A 114      -7.883   1.620  30.316  1.00 51.48           C  
ANISOU  870  C   ASN A 114     5933   6955   6670    -86     74   -526       C  
ATOM    871  O   ASN A 114      -8.671   1.850  31.271  1.00 47.51           O  
ANISOU  871  O   ASN A 114     5418   6493   6138    -92     84   -550       O  
ATOM    872  CB  ASN A 114      -7.581  -0.647  29.358  1.00 50.24           C  
ANISOU  872  CB  ASN A 114     5811   6776   6499    -88     57   -434       C  
ATOM    873  CG  ASN A 114      -8.348  -1.767  28.716  1.00 52.03           C  
ANISOU  873  CG  ASN A 114     6053   6990   6724    -91     59   -388       C  
ATOM    874  OD1 ASN A 114      -7.779  -2.604  28.014  1.00 59.13           O  
ANISOU  874  OD1 ASN A 114     6966   7864   7634    -88     48   -355       O  
ATOM    875  ND2 ASN A 114      -9.649  -1.770  28.939  1.00 50.66           N  
ANISOU  875  ND2 ASN A 114     5874   6832   6540    -96     74   -390       N  
ATOM    876  N   ASN A 115      -6.674   2.181  30.154  1.00 48.57           N  
ANISOU  876  N   ASN A 115     5560   6567   6327    -80     62   -544       N  
ATOM    877  CA  ASN A 115      -6.051   3.147  31.091  1.00 52.80           C  
ANISOU  877  CA  ASN A 115     6075   7125   6859    -79     58   -596       C  
ATOM    878  C   ASN A 115      -6.989   4.334  31.264  1.00 58.33           C  
ANISOU  878  C   ASN A 115     6754   7826   7580    -77     76   -643       C  
ATOM    879  O   ASN A 115      -7.313   4.663  32.414  1.00 62.27           O  
ANISOU  879  O   ASN A 115     7238   8372   8048    -82     80   -679       O  
ATOM    880  CB  ASN A 115      -4.681   3.639  30.616  1.00 54.55           C  
ANISOU  880  CB  ASN A 115     6293   7313   7120    -72     45   -606       C  
ATOM    881  CG  ASN A 115      -3.660   2.522  30.505  1.00 55.34           C  
ANISOU  881  CG  ASN A 115     6409   7412   7203    -74     26   -566       C  
ATOM    882  OD1 ASN A 115      -3.758   1.531  31.230  1.00 57.31           O  
ANISOU  882  OD1 ASN A 115     6668   7700   7405    -81     17   -542       O  
ATOM    883  ND2 ASN A 115      -2.679   2.670  29.621  1.00 48.43           N  
ANISOU  883  ND2 ASN A 115     5538   6494   6369    -67     20   -557       N  
ATOM    884  N   ILE A 116      -7.398   4.954  30.159  1.00 58.30           N  
ANISOU  884  N   ILE A 116     6749   7773   7629    -70     86   -642       N  
ATOM    885  CA  ILE A 116      -8.398   6.059  30.157  1.00 57.33           C  
ANISOU  885  CA  ILE A 116     6604   7640   7535    -67    102   -682       C  
ATOM    886  C   ILE A 116      -9.801   5.451  30.378  1.00 59.11           C  
ANISOU  886  C   ILE A 116     6834   7891   7730    -73    116   -667       C  
ATOM    887  O   ILE A 116     -10.128   5.083  31.540  1.00 57.56           O  
ANISOU  887  O   ILE A 116     6634   7751   7484    -82    119   -679       O  
ATOM    888  CB  ILE A 116      -8.271   6.850  28.839  1.00 58.38           C  
ANISOU  888  CB  ILE A 116     6736   7710   7735    -58    105   -678       C  
ATOM    889  CG1 ILE A 116      -7.895   8.323  29.044  1.00 59.85           C  
ANISOU  889  CG1 ILE A 116     6893   7878   7968    -52    107   -732       C  
ATOM    890  CG2 ILE A 116      -9.534   6.705  28.013  1.00 58.58           C  
ANISOU  890  CG2 ILE A 116     6768   7714   7775    -56    117   -654       C  
ATOM    891  CD1 ILE A 116      -6.447   8.647  28.786  1.00 58.48           C  
ANISOU  891  CD1 ILE A 116     6717   7680   7821    -48     94   -735       C  
ATOM    892  N   LEU A 122     -15.206  10.301  31.987  1.00 44.01           N  
ANISOU  892  N   LEU A 122     4783   5992   5944    -66    200   -908       N  
ATOM    893  CA  LEU A 122     -15.548  10.690  30.594  1.00 43.93           C  
ANISOU  893  CA  LEU A 122     4776   5915   5999    -57    196   -881       C  
ATOM    894  C   LEU A 122     -16.949  11.301  30.524  1.00 42.20           C  
ANISOU  894  C   LEU A 122     4533   5684   5815    -54    212   -909       C  
ATOM    895  O   LEU A 122     -17.955  10.602  30.818  1.00 41.30           O  
ANISOU  895  O   LEU A 122     4422   5599   5668    -61    224   -896       O  
ATOM    896  CB  LEU A 122     -15.500   9.484  29.654  1.00 46.25           C  
ANISOU  896  CB  LEU A 122     5106   6192   6273    -58    188   -809       C  
ATOM    897  CG  LEU A 122     -14.199   8.689  29.623  1.00 47.88           C  
ANISOU  897  CG  LEU A 122     5338   6407   6445    -60    173   -774       C  
ATOM    898  CD1 LEU A 122     -14.293   7.626  28.540  1.00 50.40           C  
ANISOU  898  CD1 LEU A 122     5687   6702   6758    -60    166   -709       C  
ATOM    899  CD2 LEU A 122     -12.973   9.575  29.392  1.00 49.09           C  
ANISOU  899  CD2 LEU A 122     5483   6531   6637    -54    162   -795       C  
ATOM    900  N   THR A 123     -17.022  12.540  30.053  1.00 38.91           N  
ANISOU  900  N   THR A 123     4092   5220   5469    -45    210   -940       N  
ATOM    901  CA  THR A 123     -18.308  13.156  29.668  1.00 39.96           C  
ANISOU  901  CA  THR A 123     4203   5326   5652    -40    219   -956       C  
ATOM    902  C   THR A 123     -18.793  12.519  28.359  1.00 37.02           C  
ANISOU  902  C   THR A 123     3857   4915   5293    -36    212   -891       C  
ATOM    903  O   THR A 123     -18.027  11.711  27.736  1.00 38.39           O  
ANISOU  903  O   THR A 123     4063   5081   5442    -37    201   -838       O  
ATOM    904  CB  THR A 123     -18.234  14.686  29.561  1.00 40.96           C  
ANISOU  904  CB  THR A 123     4294   5411   5857    -31    217  -1007       C  
ATOM    905  OG1 THR A 123     -17.491  15.030  28.380  1.00 40.58           O  
ANISOU  905  OG1 THR A 123     4258   5304   5855    -23    201   -970       O  
ATOM    906  CG2 THR A 123     -17.698  15.340  30.821  1.00 41.07           C  
ANISOU  906  CG2 THR A 123     4281   5462   5861    -34    222  -1077       C  
ATOM    907  N   ASP A 124     -19.995  12.914  27.967  1.00 36.20           N  
ANISOU  907  N   ASP A 124     3735   4787   5229    -32    219   -898       N  
ATOM    908  CA  ASP A 124     -20.600  12.605  26.648  1.00 35.48           C  
ANISOU  908  CA  ASP A 124     3661   4652   5165    -26    210   -846       C  
ATOM    909  C   ASP A 124     -19.669  13.162  25.579  1.00 36.40           C  
ANISOU  909  C   ASP A 124     3788   4717   5326    -17    193   -820       C  
ATOM    910  O   ASP A 124     -19.475  12.455  24.596  1.00 31.83           O  
ANISOU  910  O   ASP A 124     3239   4119   4735    -15    182   -764       O  
ATOM    911  CB  ASP A 124     -22.014  13.158  26.441  1.00 36.16           C  
ANISOU  911  CB  ASP A 124     3721   4718   5299    -22    217   -866       C  
ATOM    912  CG  ASP A 124     -22.687  12.513  25.218  1.00 35.82           C  
ANISOU  912  CG  ASP A 124     3700   4644   5265    -17    206   -808       C  
ATOM    913  OD1 ASP A 124     -22.705  11.246  25.154  1.00 31.31           O  
ANISOU  913  OD1 ASP A 124     3157   4099   4640    -24    206   -768       O  
ATOM    914  OD2 ASP A 124     -23.047  13.277  24.267  1.00 33.72           O  
ANISOU  914  OD2 ASP A 124     3424   4325   5060     -7    195   -800       O  
ATOM    915  N   ASP A 125     -19.108  14.366  25.795  1.00 35.53           N  
ANISOU  915  N   ASP A 125     3651   4584   5262    -12    191   -861       N  
ATOM    916  CA  ASP A 125     -18.285  15.037  24.757  1.00 37.89           C  
ANISOU  916  CA  ASP A 125     3955   4829   5612     -4    176   -836       C  
ATOM    917  C   ASP A 125     -17.028  14.193  24.563  1.00 33.52           C  
ANISOU  917  C   ASP A 125     3434   4289   5011     -8    169   -798       C  
ATOM    918  O   ASP A 125     -16.523  14.161  23.422  1.00 33.22           O  
ANISOU  918  O   ASP A 125     3415   4214   4992     -3    159   -752       O  
ATOM    919  CB  ASP A 125     -17.915  16.492  25.067  1.00 43.81           C  
ANISOU  919  CB  ASP A 125     4668   5550   6428      0    176   -888       C  
ATOM    920  CG  ASP A 125     -19.110  17.414  25.277  1.00 52.30           C  
ANISOU  920  CG  ASP A 125     5704   6607   7559      5    182   -931       C  
ATOM    921  OD1 ASP A 125     -19.956  17.119  26.202  1.00 59.40           O  
ANISOU  921  OD1 ASP A 125     6591   7549   8428      0    196   -967       O  
ATOM    922  OD2 ASP A 125     -19.192  18.423  24.537  1.00 55.17           O  
ANISOU  922  OD2 ASP A 125     6050   6915   7997     13    173   -928       O  
ATOM    923  N   HIS A 126     -16.492  13.610  25.632  1.00 31.34           N  
ANISOU  923  N   HIS A 126     3164   4064   4680    -16    174   -817       N  
ATOM    924  CA  HIS A 126     -15.251  12.807  25.544  1.00 31.74           C  
ANISOU  924  CA  HIS A 126     3242   4127   4687    -20    166   -785       C  
ATOM    925  C   HIS A 126     -15.590  11.550  24.750  1.00 30.98           C  
ANISOU  925  C   HIS A 126     3180   4033   4555    -21    163   -724       C  
ATOM    926  O   HIS A 126     -14.828  11.162  23.875  1.00 30.35           O  
ANISOU  926  O   HIS A 126     3124   3932   4474    -19    153   -682       O  
ATOM    927  CB  HIS A 126     -14.659  12.519  26.931  1.00 35.86           C  
ANISOU  927  CB  HIS A 126     3759   4705   5160    -28    170   -821       C  
ATOM    928  CG  HIS A 126     -14.247  13.760  27.688  1.00 39.46           C  
ANISOU  928  CG  HIS A 126     4180   5158   5652    -26    171   -886       C  
ATOM    929  ND1 HIS A 126     -14.236  13.824  29.091  1.00 43.10           N  
ANISOU  929  ND1 HIS A 126     4624   5674   6077    -32    178   -939       N  
ATOM    930  CD2 HIS A 126     -13.871  14.996  27.254  1.00 40.18           C  
ANISOU  930  CD2 HIS A 126     4248   5201   5815    -19    167   -908       C  
ATOM    931  CE1 HIS A 126     -13.851  15.032  29.470  1.00 44.12           C  
ANISOU  931  CE1 HIS A 126     4721   5787   6254    -28    176   -994       C  
ATOM    932  NE2 HIS A 126     -13.651  15.793  28.353  1.00 42.96           N  
ANISOU  932  NE2 HIS A 126     4569   5575   6179    -20    170   -976       N  
ATOM    933  N   VAL A 127     -16.731  10.937  25.010  1.00 28.37           N  
ANISOU  933  N   VAL A 127     2852   3727   4199    -25    170   -720       N  
ATOM    934  CA  VAL A 127     -17.127   9.729  24.253  1.00 27.56           C  
ANISOU  934  CA  VAL A 127     2780   3624   4068    -26    165   -665       C  
ATOM    935  C   VAL A 127     -17.286  10.090  22.772  1.00 26.39           C  
ANISOU  935  C   VAL A 127     2639   3422   3964    -16    156   -631       C  
ATOM    936  O   VAL A 127     -16.741   9.373  21.902  1.00 23.06           O  
ANISOU  936  O   VAL A 127     2246   2989   3527    -15    146   -586       O  
ATOM    937  CB  VAL A 127     -18.363   9.045  24.822  1.00 28.06           C  
ANISOU  937  CB  VAL A 127     2839   3720   4100    -33    176   -668       C  
ATOM    938  CG1 VAL A 127     -18.781   7.924  23.859  1.00 28.58           C  
ANISOU  938  CG1 VAL A 127     2933   3775   4150    -32    168   -613       C  
ATOM    939  CG2 VAL A 127     -18.120   8.508  26.212  1.00 29.31           C  
ANISOU  939  CG2 VAL A 127     2995   3937   4204    -44    185   -690       C  
ATOM    940  N   GLN A 128     -17.901  11.225  22.473  1.00 26.62           N  
ANISOU  940  N   GLN A 128     2644   3418   4050     -9    156   -653       N  
ATOM    941  CA  GLN A 128     -18.066  11.673  21.065  1.00 27.73           C  
ANISOU  941  CA  GLN A 128     2791   3508   4236      0    145   -619       C  
ATOM    942  C   GLN A 128     -16.695  11.731  20.392  1.00 25.44           C  
ANISOU  942  C   GLN A 128     2519   3198   3948      2    138   -591       C  
ATOM    943  O   GLN A 128     -16.567  11.316  19.200  1.00 22.36           O  
ANISOU  943  O   GLN A 128     2152   2786   3556      7    129   -543       O  
ATOM    944  CB  GLN A 128     -18.640  13.084  20.957  1.00 29.64           C  
ANISOU  944  CB  GLN A 128     2999   3713   4547      6    146   -649       C  
ATOM    945  CG  GLN A 128     -20.111  13.151  21.281  1.00 30.56           C  
ANISOU  945  CG  GLN A 128     3097   3837   4677      7    151   -671       C  
ATOM    946  CD  GLN A 128     -20.612  14.558  21.486  1.00 32.88           C  
ANISOU  946  CD  GLN A 128     3351   4101   5039     12    153   -714       C  
ATOM    947  OE1 GLN A 128     -20.191  15.509  20.807  1.00 35.70           O  
ANISOU  947  OE1 GLN A 128     3700   4414   5451     20    144   -707       O  
ATOM    948  NE2 GLN A 128     -21.517  14.670  22.444  1.00 32.13           N  
ANISOU  948  NE2 GLN A 128     3232   4032   4944      9    166   -759       N  
ATOM    949  N   PHE A 129     -15.731  12.346  21.074  1.00 24.00           N  
ANISOU  949  N   PHE A 129     2322   3019   3776      0    141   -622       N  
ATOM    950  CA  PHE A 129     -14.434  12.640  20.421  1.00 23.95           C  
ANISOU  950  CA  PHE A 129     2325   2986   3786      2    136   -601       C  
ATOM    951  C   PHE A 129     -13.658  11.320  20.191  1.00 21.71           C  
ANISOU  951  C   PHE A 129     2075   2726   3445     -1    132   -564       C  
ATOM    952  O   PHE A 129     -13.034  11.122  19.078  1.00 19.39           O  
ANISOU  952  O   PHE A 129     1801   2408   3156      2    127   -522       O  
ATOM    953  CB  PHE A 129     -13.649  13.669  21.255  1.00 23.68           C  
ANISOU  953  CB  PHE A 129     2262   2949   3784      1    139   -649       C  
ATOM    954  CG  PHE A 129     -12.307  14.000  20.655  1.00 24.26           C  
ANISOU  954  CG  PHE A 129     2342   2995   3878      3    135   -629       C  
ATOM    955  CD1 PHE A 129     -12.197  14.293  19.308  1.00 24.70           C  
ANISOU  955  CD1 PHE A 129     2408   3009   3966      9    131   -585       C  
ATOM    956  CD2 PHE A 129     -11.149  14.024  21.434  1.00 25.67           C  
ANISOU  956  CD2 PHE A 129     2515   3191   4045      0    135   -654       C  
ATOM    957  CE1 PHE A 129     -10.977  14.689  18.777  1.00 25.75           C  
ANISOU  957  CE1 PHE A 129     2543   3117   4123     10    131   -568       C  
ATOM    958  CE2 PHE A 129      -9.934  14.382  20.893  1.00 24.11           C  
ANISOU  958  CE2 PHE A 129     2320   2967   3874      0    133   -638       C  
ATOM    959  CZ  PHE A 129      -9.849  14.728  19.570  1.00 24.35           C  
ANISOU  959  CZ  PHE A 129     2358   2954   3938      5    132   -595       C  
ATOM    960  N   LEU A 130     -13.703  10.437  21.182  1.00 21.19           N  
ANISOU  960  N   LEU A 130     2016   2706   3329     -9    135   -577       N  
ATOM    961  CA  LEU A 130     -12.948   9.151  21.150  1.00 21.68           C  
ANISOU  961  CA  LEU A 130     2105   2791   3338    -13    131   -546       C  
ATOM    962  C   LEU A 130     -13.558   8.234  20.087  1.00 21.44           C  
ANISOU  962  C   LEU A 130     2100   2751   3292    -10    126   -499       C  
ATOM    963  O   LEU A 130     -12.835   7.696  19.276  1.00 20.11           O  
ANISOU  963  O   LEU A 130     1953   2572   3114     -8    121   -466       O  
ATOM    964  CB  LEU A 130     -12.985   8.504  22.533  1.00 21.34           C  
ANISOU  964  CB  LEU A 130     2060   2799   3248    -22    135   -570       C  
ATOM    965  CG  LEU A 130     -12.050   9.186  23.552  1.00 21.79           C  
ANISOU  965  CG  LEU A 130     2098   2871   3310    -25    135   -613       C  
ATOM    966  CD1 LEU A 130     -12.378   8.754  24.934  1.00 22.31           C  
ANISOU  966  CD1 LEU A 130     2156   2990   3330    -34    140   -641       C  
ATOM    967  CD2 LEU A 130     -10.575   8.914  23.272  1.00 21.75           C  
ANISOU  967  CD2 LEU A 130     2106   2858   3299    -25    127   -595       C  
ATOM    968  N   ILE A 131     -14.882   8.136  20.049  1.00 21.60           N  
ANISOU  968  N   ILE A 131     2116   2775   3315    -10    128   -500       N  
ATOM    969  CA  ILE A 131     -15.521   7.242  19.062  1.00 20.78           C  
ANISOU  969  CA  ILE A 131     2034   2663   3198     -7    121   -460       C  
ATOM    970  C   ILE A 131     -15.410   7.859  17.677  1.00 21.02           C  
ANISOU  970  C   ILE A 131     2070   2651   3264      2    115   -434       C  
ATOM    971  O   ILE A 131     -15.124   7.084  16.717  1.00 19.21           O  
ANISOU  971  O   ILE A 131     1865   2416   3017      5    108   -397       O  
ATOM    972  CB  ILE A 131     -16.951   6.884  19.459  1.00 21.33           C  
ANISOU  972  CB  ILE A 131     2095   2749   3260     -9    125   -468       C  
ATOM    973  CG1 ILE A 131     -16.985   6.283  20.850  1.00 21.24           C  
ANISOU  973  CG1 ILE A 131     2077   2783   3208    -20    134   -490       C  
ATOM    974  CG2 ILE A 131     -17.520   5.967  18.383  1.00 21.52           C  
ANISOU  974  CG2 ILE A 131     2140   2762   3272     -6    115   -428       C  
ATOM    975  CD1 ILE A 131     -16.140   5.012  20.962  1.00 22.31           C  
ANISOU  975  CD1 ILE A 131     2237   2940   3298    -26    128   -462       C  
ATOM    976  N   TYR A 132     -15.550   9.196  17.534  1.00 20.14           N  
ANISOU  976  N   TYR A 132     1937   2511   3204      7    116   -452       N  
ATOM    977  CA  TYR A 132     -15.341   9.876  16.226  1.00 19.67           C  
ANISOU  977  CA  TYR A 132     1882   2411   3179     16    110   -423       C  
ATOM    978  C   TYR A 132     -13.971   9.471  15.650  1.00 19.96           C  
ANISOU  978  C   TYR A 132     1939   2445   3198     16    110   -396       C  
ATOM    979  O   TYR A 132     -13.837   9.247  14.444  1.00 20.24           O  
ANISOU  979  O   TYR A 132     1994   2465   3232     21    104   -358       O  
ATOM    980  CB  TYR A 132     -15.358  11.405  16.389  1.00 20.88           C  
ANISOU  980  CB  TYR A 132     2004   2534   3393     19    113   -449       C  
ATOM    981  CG  TYR A 132     -15.025  12.154  15.137  1.00 21.04           C  
ANISOU  981  CG  TYR A 132     2028   2514   3452     27    107   -416       C  
ATOM    982  CD1 TYR A 132     -15.914  12.162  14.080  1.00 20.93           C  
ANISOU  982  CD1 TYR A 132     2023   2481   3449     34     97   -385       C  
ATOM    983  CD2 TYR A 132     -13.760  12.677  14.930  1.00 22.07           C  
ANISOU  983  CD2 TYR A 132     2156   2627   3599     26    111   -410       C  
ATOM    984  CE1 TYR A 132     -15.594  12.759  12.878  1.00 22.30           C  
ANISOU  984  CE1 TYR A 132     2201   2621   3649     40     92   -348       C  
ATOM    985  CE2 TYR A 132     -13.442  13.313  13.742  1.00 22.68           C  
ANISOU  985  CE2 TYR A 132     2238   2670   3709     32    108   -374       C  
ATOM    986  CZ  TYR A 132     -14.373  13.375  12.727  1.00 21.95           C  
ANISOU  986  CZ  TYR A 132     2153   2560   3625     39     98   -342       C  
ATOM    987  OH  TYR A 132     -14.040  13.910  11.529  1.00 25.47           O  
ANISOU  987  OH  TYR A 132     2605   2977   4094     44     95   -301       O  
ATOM    988  N   GLN A 133     -12.935   9.479  16.486  1.00 20.27           N  
ANISOU  988  N   GLN A 133     1974   2500   3228     10    115   -417       N  
ATOM    989  CA  GLN A 133     -11.538   9.246  16.045  1.00 19.12           C  
ANISOU  989  CA  GLN A 133     1842   2349   3074      9    116   -398       C  
ATOM    990  C   GLN A 133     -11.433   7.774  15.614  1.00 18.53           C  
ANISOU  990  C   GLN A 133     1796   2294   2949      8    112   -368       C  
ATOM    991  O   GLN A 133     -10.833   7.513  14.595  1.00 17.58           O  
ANISOU  991  O   GLN A 133     1692   2160   2825     12    111   -338       O  
ATOM    992  CB  GLN A 133     -10.585   9.599  17.179  1.00 19.42           C  
ANISOU  992  CB  GLN A 133     1863   2398   3115      4    121   -434       C  
ATOM    993  CG  GLN A 133     -10.370  11.091  17.339  1.00 20.87           C  
ANISOU  993  CG  GLN A 133     2018   2553   3356      6    124   -459       C  
ATOM    994  CD  GLN A 133      -9.394  11.339  18.455  1.00 20.48           C  
ANISOU  994  CD  GLN A 133     1954   2520   3307      1    127   -497       C  
ATOM    995  OE1 GLN A 133      -8.201  11.434  18.184  1.00 21.82           O  
ANISOU  995  OE1 GLN A 133     2127   2678   3486      0    127   -488       O  
ATOM    996  NE2 GLN A 133      -9.883  11.419  19.682  1.00 19.59           N  
ANISOU  996  NE2 GLN A 133     1824   2434   3182     -2    128   -539       N  
ATOM    997  N   ILE A 134     -11.997   6.850  16.390  1.00 18.67           N  
ANISOU  997  N   ILE A 134     1818   2342   2932      3    110   -377       N  
ATOM    998  CA  ILE A 134     -11.954   5.413  16.051  1.00 17.90           C  
ANISOU  998  CA  ILE A 134     1745   2263   2793      1    104   -351       C  
ATOM    999  C   ILE A 134     -12.593   5.263  14.672  1.00 17.71           C  
ANISOU  999  C   ILE A 134     1735   2218   2775      9     98   -320       C  
ATOM   1000  O   ILE A 134     -12.045   4.528  13.816  1.00 16.92           O  
ANISOU 1000  O   ILE A 134     1654   2116   2657     12     95   -294       O  
ATOM   1001  CB  ILE A 134     -12.658   4.522  17.092  1.00 18.35           C  
ANISOU 1001  CB  ILE A 134     1800   2353   2818     -5    103   -362       C  
ATOM   1002  CG1 ILE A 134     -11.940   4.541  18.444  1.00 19.09           C  
ANISOU 1002  CG1 ILE A 134     1883   2473   2896    -13    107   -389       C  
ATOM   1003  CG2 ILE A 134     -12.731   3.136  16.522  1.00 18.41           C  
ANISOU 1003  CG2 ILE A 134     1830   2368   2795     -5     96   -332       C  
ATOM   1004  CD1 ILE A 134     -12.704   3.964  19.606  1.00 18.98           C  
ANISOU 1004  CD1 ILE A 134     1862   2494   2853    -21    109   -404       C  
ATOM   1005  N   LEU A 135     -13.759   5.889  14.465  1.00 16.54           N  
ANISOU 1005  N   LEU A 135     1575   2057   2650     13     96   -324       N  
ATOM   1006  CA  LEU A 135     -14.496   5.693  13.162  1.00 16.31           C  
ANISOU 1006  CA  LEU A 135     1561   2012   2624     21     87   -295       C  
ATOM   1007  C   LEU A 135     -13.745   6.377  12.026  1.00 15.91           C  
ANISOU 1007  C   LEU A 135     1516   1936   2592     27     87   -271       C  
ATOM   1008  O   LEU A 135     -13.731   5.832  10.942  1.00 15.18           O  
ANISOU 1008  O   LEU A 135     1443   1840   2482     32     81   -243       O  
ATOM   1009  CB  LEU A 135     -15.924   6.186  13.306  1.00 16.93           C  
ANISOU 1009  CB  LEU A 135     1624   2084   2725     23     83   -307       C  
ATOM   1010  CG  LEU A 135     -16.770   5.315  14.206  1.00 17.17           C  
ANISOU 1010  CG  LEU A 135     1649   2140   2732     17     84   -322       C  
ATOM   1011  CD1 LEU A 135     -18.020   6.108  14.613  1.00 17.80           C  
ANISOU 1011  CD1 LEU A 135     1706   2213   2843     18     85   -344       C  
ATOM   1012  CD2 LEU A 135     -17.088   4.007  13.459  1.00 18.78           C  
ANISOU 1012  CD2 LEU A 135     1876   2352   2906     19     74   -294       C  
ATOM   1013  N   ARG A 136     -13.052   7.496  12.270  1.00 16.38           N  
ANISOU 1013  N   ARG A 136     1561   1979   2684     27     95   -283       N  
ATOM   1014  CA  ARG A 136     -12.347   8.210  11.189  1.00 17.48           C  
ANISOU 1014  CA  ARG A 136     1704   2092   2845     32     97   -256       C  
ATOM   1015  C   ARG A 136     -11.149   7.337  10.755  1.00 16.72           C  
ANISOU 1015  C   ARG A 136     1629   2008   2716     30    102   -239       C  
ATOM   1016  O   ARG A 136     -10.889   7.204   9.550  1.00 17.16           O  
ANISOU 1016  O   ARG A 136     1700   2056   2763     35    101   -208       O  
ATOM   1017  CB  ARG A 136     -11.966   9.588  11.763  1.00 19.48           C  
ANISOU 1017  CB  ARG A 136     1930   2324   3147     30    105   -278       C  
ATOM   1018  CG  ARG A 136     -11.291  10.515  10.765  1.00 21.08           C  
ANISOU 1018  CG  ARG A 136     2132   2496   3382     34    109   -251       C  
ATOM   1019  CD  ARG A 136     -10.948  11.865  11.385  1.00 23.33           C  
ANISOU 1019  CD  ARG A 136     2386   2756   3723     33    115   -276       C  
ATOM   1020  NE  ARG A 136     -10.298  12.646  10.353  1.00 25.09           N  
ANISOU 1020  NE  ARG A 136     2608   2948   3975     36    119   -242       N  
ATOM   1021  CZ  ARG A 136      -9.025  13.021  10.413  1.00 29.42           C  
ANISOU 1021  CZ  ARG A 136     3150   3488   4541     32    130   -243       C  
ATOM   1022  NH1 ARG A 136      -8.264  12.676  11.442  1.00 29.23           N  
ANISOU 1022  NH1 ARG A 136     3119   3480   4504     26    135   -276       N  
ATOM   1023  NH2 ARG A 136      -8.495  13.717   9.429  1.00 28.48           N  
ANISOU 1023  NH2 ARG A 136     3030   3341   4448     34    136   -208       N  
ATOM   1024  N   GLY A 137     -10.451   6.731  11.704  1.00 16.56           N  
ANISOU 1024  N   GLY A 137     1608   2008   2677     23    106   -259       N  
ATOM   1025  CA  GLY A 137      -9.372   5.742  11.405  1.00 16.82           C  
ANISOU 1025  CA  GLY A 137     1657   2053   2679     22    108   -246       C  
ATOM   1026  C   GLY A 137      -9.923   4.487  10.697  1.00 16.86           C  
ANISOU 1026  C   GLY A 137     1685   2072   2649     25     99   -226       C  
ATOM   1027  O   GLY A 137      -9.338   4.002   9.711  1.00 15.81           O  
ANISOU 1027  O   GLY A 137     1568   1938   2501     28    101   -205       O  
ATOM   1028  N   LEU A 138     -11.057   3.998  11.140  1.00 16.32           N  
ANISOU 1028  N   LEU A 138     1615   2015   2569     24     91   -235       N  
ATOM   1029  CA  LEU A 138     -11.655   2.792  10.534  1.00 17.31           C  
ANISOU 1029  CA  LEU A 138     1758   2152   2666     27     81   -219       C  
ATOM   1030  C   LEU A 138     -12.150   3.057   9.118  1.00 17.58           C  
ANISOU 1030  C   LEU A 138     1804   2172   2703     36     75   -195       C  
ATOM   1031  O   LEU A 138     -11.992   2.165   8.266  1.00 17.61           O  
ANISOU 1031  O   LEU A 138     1824   2182   2682     39     70   -180       O  
ATOM   1032  CB  LEU A 138     -12.759   2.351  11.482  1.00 18.54           C  
ANISOU 1032  CB  LEU A 138     1906   2322   2816     22     76   -235       C  
ATOM   1033  CG  LEU A 138     -13.175   0.916  11.358  1.00 20.36           C  
ANISOU 1033  CG  LEU A 138     2148   2567   3018     21     66   -227       C  
ATOM   1034  CD1 LEU A 138     -11.919  -0.037  11.536  1.00 20.50           C  
ANISOU 1034  CD1 LEU A 138     2176   2597   3015     17     68   -223       C  
ATOM   1035  CD2 LEU A 138     -14.253   0.655  12.409  1.00 20.96           C  
ANISOU 1035  CD2 LEU A 138     2213   2658   3094     15     65   -242       C  
ATOM   1036  N   LYS A 139     -12.726   4.234   8.864  1.00 18.26           N  
ANISOU 1036  N   LYS A 139     1879   2240   2818     40     75   -192       N  
ATOM   1037  CA  LYS A 139     -13.076   4.616   7.482  1.00 19.44           C  
ANISOU 1037  CA  LYS A 139     2039   2376   2971     48     69   -164       C  
ATOM   1038  C   LYS A 139     -11.846   4.399   6.614  1.00 19.67           C  
ANISOU 1038  C   LYS A 139     2083   2407   2983     50     77   -145       C  
ATOM   1039  O   LYS A 139     -11.957   3.847   5.503  1.00 20.55           O  
ANISOU 1039  O   LYS A 139     2211   2524   3070     56     71   -125       O  
ATOM   1040  CB  LYS A 139     -13.549   6.070   7.341  1.00 20.73           C  
ANISOU 1040  CB  LYS A 139     2185   2514   3175     52     68   -160       C  
ATOM   1041  CG  LYS A 139     -13.921   6.469   5.932  1.00 20.35           C  
ANISOU 1041  CG  LYS A 139     2148   2454   3129     61     60   -126       C  
ATOM   1042  CD  LYS A 139     -14.329   7.883   5.779  1.00 21.55           C  
ANISOU 1042  CD  LYS A 139     2282   2578   3326     64     58   -118       C  
ATOM   1043  CE  LYS A 139     -14.622   8.200   4.313  1.00 21.75           C  
ANISOU 1043  CE  LYS A 139     2321   2595   3347     73     48    -78       C  
ATOM   1044  NZ  LYS A 139     -14.779   9.656   4.164  1.00 23.53           N  
ANISOU 1044  NZ  LYS A 139     2527   2789   3621     75     47    -64       N  
ATOM   1045  N   TYR A 140     -10.709   4.870   7.091  1.00 19.33           N  
ANISOU 1045  N   TYR A 140     2031   2358   2954     45     91   -152       N  
ATOM   1046  CA  TYR A 140      -9.464   4.858   6.296  1.00 19.32           C  
ANISOU 1046  CA  TYR A 140     2040   2355   2944     45    103   -134       C  
ATOM   1047  C   TYR A 140      -9.049   3.391   6.049  1.00 18.77           C  
ANISOU 1047  C   TYR A 140     1987   2307   2835     45    100   -135       C  
ATOM   1048  O   TYR A 140      -8.703   2.966   4.915  1.00 19.95           O  
ANISOU 1048  O   TYR A 140     2153   2464   2963     50    102   -117       O  
ATOM   1049  CB  TYR A 140      -8.412   5.724   7.002  1.00 18.63           C  
ANISOU 1049  CB  TYR A 140     1935   2254   2887     40    117   -146       C  
ATOM   1050  CG  TYR A 140      -7.073   5.700   6.301  1.00 19.85           C  
ANISOU 1050  CG  TYR A 140     2097   2408   3037     39    131   -130       C  
ATOM   1051  CD1 TYR A 140      -6.751   6.606   5.300  1.00 19.50           C  
ANISOU 1051  CD1 TYR A 140     2052   2346   3008     42    140   -101       C  
ATOM   1052  CD2 TYR A 140      -6.096   4.761   6.667  1.00 19.78           C  
ANISOU 1052  CD2 TYR A 140     2092   2413   3009     35    136   -142       C  
ATOM   1053  CE1 TYR A 140      -5.490   6.604   4.689  1.00 20.95           C  
ANISOU 1053  CE1 TYR A 140     2240   2529   3188     40    157    -87       C  
ATOM   1054  CE2 TYR A 140      -4.865   4.731   6.037  1.00 21.27           C  
ANISOU 1054  CE2 TYR A 140     2285   2599   3195     34    151   -130       C  
ATOM   1055  CZ  TYR A 140      -4.549   5.651   5.054  1.00 21.24           C  
ANISOU 1055  CZ  TYR A 140     2280   2580   3206     36    163   -103       C  
ATOM   1056  OH  TYR A 140      -3.318   5.574   4.462  1.00 21.52           O  
ANISOU 1056  OH  TYR A 140     2318   2616   3239     35    180    -92       O  
ATOM   1057  N   ILE A 141      -8.976   2.613   7.123  1.00 19.52           N  
ANISOU 1057  N   ILE A 141     2078   2415   2923     40     97   -158       N  
ATOM   1058  CA  ILE A 141      -8.500   1.191   7.062  1.00 19.02           C  
ANISOU 1058  CA  ILE A 141     2027   2368   2830     39     94   -161       C  
ATOM   1059  C   ILE A 141      -9.432   0.386   6.117  1.00 19.27           C  
ANISOU 1059  C   ILE A 141     2074   2408   2839     45     81   -150       C  
ATOM   1060  O   ILE A 141      -8.917  -0.284   5.159  1.00 18.74           O  
ANISOU 1060  O   ILE A 141     2020   2348   2751     50     82   -141       O  
ATOM   1061  CB  ILE A 141      -8.448   0.578   8.476  1.00 18.85           C  
ANISOU 1061  CB  ILE A 141     1997   2358   2807     31     90   -183       C  
ATOM   1062  CG1 ILE A 141      -7.332   1.172   9.333  1.00 19.31           C  
ANISOU 1062  CG1 ILE A 141     2041   2412   2882     25    100   -196       C  
ATOM   1063  CG2 ILE A 141      -8.293  -0.927   8.401  1.00 18.69           C  
ANISOU 1063  CG2 ILE A 141     1986   2351   2763     30     82   -183       C  
ATOM   1064  CD1 ILE A 141      -7.471   0.953  10.816  1.00 19.00           C  
ANISOU 1064  CD1 ILE A 141     1989   2385   2842     17     96   -217       C  
ATOM   1065  N   HIS A 142     -10.743   0.520   6.312  1.00 18.79           N  
ANISOU 1065  N   HIS A 142     2009   2345   2783     47     69   -152       N  
ATOM   1066  CA  HIS A 142     -11.752  -0.200   5.493  1.00 18.51           C  
ANISOU 1066  CA  HIS A 142     1985   2317   2730     54     54   -145       C  
ATOM   1067  C   HIS A 142     -11.647   0.213   4.023  1.00 19.70           C  
ANISOU 1067  C   HIS A 142     2149   2466   2871     62     54   -123       C  
ATOM   1068  O   HIS A 142     -11.901  -0.659   3.108  1.00 19.93           O  
ANISOU 1068  O   HIS A 142     2191   2505   2875     68     44   -119       O  
ATOM   1069  CB  HIS A 142     -13.182   0.042   6.047  1.00 18.03           C  
ANISOU 1069  CB  HIS A 142     1913   2251   2683     53     43   -152       C  
ATOM   1070  CG  HIS A 142     -13.436  -0.713   7.306  1.00 19.00           C  
ANISOU 1070  CG  HIS A 142     2028   2385   2807     45     41   -171       C  
ATOM   1071  ND1 HIS A 142     -14.598  -0.533   8.034  1.00 18.30           N  
ANISOU 1071  ND1 HIS A 142     1926   2295   2730     42     36   -181       N  
ATOM   1072  CD2 HIS A 142     -12.695  -1.656   7.945  1.00 17.74           C  
ANISOU 1072  CD2 HIS A 142     1868   2236   2634     39     44   -178       C  
ATOM   1073  CE1 HIS A 142     -14.533  -1.279   9.090  1.00 18.06           C  
ANISOU 1073  CE1 HIS A 142     1889   2277   2693     34     38   -193       C  
ATOM   1074  NE2 HIS A 142     -13.367  -1.985   9.064  1.00 17.68           N  
ANISOU 1074  NE2 HIS A 142     1850   2235   2630     32     41   -190       N  
ATOM   1075  N   SER A 143     -11.236   1.456   3.742  1.00 19.58           N  
ANISOU 1075  N   SER A 143     2128   2436   2872     63     64   -109       N  
ATOM   1076  CA  SER A 143     -11.081   1.950   2.349  1.00 20.32           C  
ANISOU 1076  CA  SER A 143     2234   2530   2955     70     66    -82       C  
ATOM   1077  C   SER A 143      -9.921   1.263   1.623  1.00 20.04           C  
ANISOU 1077  C   SER A 143     2212   2509   2892     71     78    -78       C  
ATOM   1078  O   SER A 143      -9.922   1.265   0.408  1.00 20.77           O  
ANISOU 1078  O   SER A 143     2317   2610   2962     77     77    -59       O  
ATOM   1079  CB  SER A 143     -10.997   3.462   2.268  1.00 21.42           C  
ANISOU 1079  CB  SER A 143     2363   2649   3125     70     74    -65       C  
ATOM   1080  OG  SER A 143      -9.706   3.905   2.673  1.00 20.85           O  
ANISOU 1080  OG  SER A 143     2283   2569   3067     64     94    -67       O  
ATOM   1081  N   ALA A 144      -8.990   0.665   2.343  1.00 20.93           N  
ANISOU 1081  N   ALA A 144     2320   2624   3005     65     87    -95       N  
ATOM   1082  CA  ALA A 144      -7.865  -0.148   1.802  1.00 21.71           C  
ANISOU 1082  CA  ALA A 144     2428   2736   3082     65     98    -98       C  
ATOM   1083  C   ALA A 144      -8.230  -1.630   1.680  1.00 23.25           C  
ANISOU 1083  C   ALA A 144     2631   2946   3255     68     84   -114       C  
ATOM   1084  O   ALA A 144      -7.278  -2.411   1.389  1.00 23.08           O  
ANISOU 1084  O   ALA A 144     2613   2934   3221     68     92   -122       O  
ATOM   1085  CB  ALA A 144      -6.714  -0.035   2.738  1.00 20.14           C  
ANISOU 1085  CB  ALA A 144     2217   2531   2903     57    112   -110       C  
ATOM   1086  N   ASP A 145      -9.483  -1.978   1.978  1.00 25.19           N  
ANISOU 1086  N   ASP A 145     2876   3193   3502     69     65   -120       N  
ATOM   1087  CA  ASP A 145      -9.998  -3.384   2.019  1.00 27.52           C  
ANISOU 1087  CA  ASP A 145     3174   3496   3784     71     49   -136       C  
ATOM   1088  C   ASP A 145      -9.299  -4.199   3.120  1.00 23.94           C  
ANISOU 1088  C   ASP A 145     2712   3043   3341     63     52   -153       C  
ATOM   1089  O   ASP A 145      -9.035  -5.362   2.883  1.00 22.87           O  
ANISOU 1089  O   ASP A 145     2579   2913   3195     65     47   -163       O  
ATOM   1090  CB  ASP A 145      -9.807  -4.143   0.697  1.00 32.06           C  
ANISOU 1090  CB  ASP A 145     3762   4086   4330     79     46   -137       C  
ATOM   1091  CG  ASP A 145     -10.270  -3.349  -0.501  1.00 39.50           C  
ANISOU 1091  CG  ASP A 145     4715   5034   5256     87     43   -117       C  
ATOM   1092  OD1 ASP A 145     -11.379  -2.721  -0.435  1.00 44.18           O  
ANISOU 1092  OD1 ASP A 145     5306   5620   5859     89     31   -107       O  
ATOM   1093  OD2 ASP A 145      -9.493  -3.304  -1.472  1.00 53.14           O  
ANISOU 1093  OD2 ASP A 145     6453   6774   6963     91     55   -109       O  
ATOM   1094  N   ILE A 146      -9.026  -3.588   4.259  1.00 19.97           N  
ANISOU 1094  N   ILE A 146     2197   2531   2857     55     60   -155       N  
ATOM   1095  CA  ILE A 146      -8.439  -4.286   5.428  1.00 20.33           C  
ANISOU 1095  CA  ILE A 146     2234   2579   2912     48     60   -168       C  
ATOM   1096  C   ILE A 146      -9.551  -4.366   6.446  1.00 19.95           C  
ANISOU 1096  C   ILE A 146     2177   2530   2871     43     49   -173       C  
ATOM   1097  O   ILE A 146     -10.352  -3.368   6.524  1.00 21.67           O  
ANISOU 1097  O   ILE A 146     2391   2742   3098     43     49   -169       O  
ATOM   1098  CB  ILE A 146      -7.253  -3.459   5.983  1.00 20.64           C  
ANISOU 1098  CB  ILE A 146     2265   2611   2964     42     76   -169       C  
ATOM   1099  CG1 ILE A 146      -6.178  -3.316   4.918  1.00 21.96           C  
ANISOU 1099  CG1 ILE A 146     2440   2779   3125     47     90   -162       C  
ATOM   1100  CG2 ILE A 146      -6.707  -3.996   7.303  1.00 20.65           C  
ANISOU 1100  CG2 ILE A 146     2255   2615   2973     34     74   -181       C  
ATOM   1101  CD1 ILE A 146      -5.203  -2.192   5.254  1.00 24.55           C  
ANISOU 1101  CD1 ILE A 146     2758   3096   3471     43    107   -159       C  
ATOM   1102  N   ILE A 147      -9.672  -5.504   7.078  1.00 18.38           N  
ANISOU 1102  N   ILE A 147     1975   2336   2671     38     40   -180       N  
ATOM   1103  CA  ILE A 147     -10.523  -5.636   8.274  1.00 17.67           C  
ANISOU 1103  CA  ILE A 147     1874   2250   2588     31     33   -184       C  
ATOM   1104  C   ILE A 147      -9.556  -5.687   9.437  1.00 16.94           C  
ANISOU 1104  C   ILE A 147     1773   2162   2499     22     40   -189       C  
ATOM   1105  O   ILE A 147      -8.600  -6.546   9.376  1.00 16.89           O  
ANISOU 1105  O   ILE A 147     1770   2157   2491     22     38   -189       O  
ATOM   1106  CB  ILE A 147     -11.364  -6.929   8.205  1.00 17.85           C  
ANISOU 1106  CB  ILE A 147     1897   2275   2607     31     18   -184       C  
ATOM   1107  CG1 ILE A 147     -12.133  -6.949   6.884  1.00 20.12           C  
ANISOU 1107  CG1 ILE A 147     2194   2560   2890     41      9   -181       C  
ATOM   1108  CG2 ILE A 147     -12.238  -7.071   9.464  1.00 17.57           C  
ANISOU 1108  CG2 ILE A 147     1850   2246   2579     22     15   -185       C  
ATOM   1109  CD1 ILE A 147     -13.111  -8.115   6.743  1.00 21.79           C  
ANISOU 1109  CD1 ILE A 147     2404   2771   3103     42     -7   -184       C  
ATOM   1110  N   HIS A 148      -9.866  -5.037  10.527  1.00 16.37           N  
ANISOU 1110  N   HIS A 148     1691   2095   2433     16     44   -194       N  
ATOM   1111  CA  HIS A 148      -8.952  -5.041  11.701  1.00 16.62           C  
ANISOU 1111  CA  HIS A 148     1713   2135   2465      8     47   -201       C  
ATOM   1112  C   HIS A 148      -9.069  -6.408  12.397  1.00 17.23           C  
ANISOU 1112  C   HIS A 148     1789   2222   2535      2     36   -195       C  
ATOM   1113  O   HIS A 148      -8.047  -7.128  12.562  1.00 15.02           O  
ANISOU 1113  O   HIS A 148     1508   1942   2254      0     32   -193       O  
ATOM   1114  CB  HIS A 148      -9.205  -3.868  12.661  1.00 15.93           C  
ANISOU 1114  CB  HIS A 148     1614   2052   2384      3     55   -212       C  
ATOM   1115  CG  HIS A 148      -8.264  -3.811  13.818  1.00 15.17           C  
ANISOU 1115  CG  HIS A 148     1508   1967   2286     -3     57   -221       C  
ATOM   1116  ND1 HIS A 148      -8.245  -4.749  14.787  1.00 15.91           N  
ANISOU 1116  ND1 HIS A 148     1599   2077   2367    -11     49   -219       N  
ATOM   1117  CD2 HIS A 148      -7.279  -2.923  14.128  1.00 15.47           C  
ANISOU 1117  CD2 HIS A 148     1540   2002   2334     -4     65   -232       C  
ATOM   1118  CE1 HIS A 148      -7.262  -4.493  15.649  1.00 16.58           C  
ANISOU 1118  CE1 HIS A 148     1677   2171   2451    -15     50   -227       C  
ATOM   1119  NE2 HIS A 148      -6.682  -3.344  15.286  1.00 15.90           N  
ANISOU 1119  NE2 HIS A 148     1588   2073   2380    -11     60   -238       N  
ATOM   1120  N   ARG A 149     -10.294  -6.777  12.783  1.00 18.20           N  
ANISOU 1120  N   ARG A 149     1908   2351   2655     -1     30   -192       N  
ATOM   1121  CA  ARG A 149     -10.693  -8.107  13.347  1.00 19.97           C  
ANISOU 1121  CA  ARG A 149     2129   2583   2876     -7     19   -182       C  
ATOM   1122  C   ARG A 149     -10.448  -8.213  14.842  1.00 19.49           C  
ANISOU 1122  C   ARG A 149     2057   2539   2806    -18     20   -181       C  
ATOM   1123  O   ARG A 149     -10.927  -9.163  15.429  1.00 19.25           O  
ANISOU 1123  O   ARG A 149     2023   2517   2773    -25     13   -169       O  
ATOM   1124  CB  ARG A 149      -9.945  -9.307  12.752  1.00 22.38           C  
ANISOU 1124  CB  ARG A 149     2439   2878   3185     -4      9   -176       C  
ATOM   1125  CG  ARG A 149      -9.975  -9.427  11.244  1.00 24.51           C  
ANISOU 1125  CG  ARG A 149     2719   3135   3458      6      7   -179       C  
ATOM   1126  CD  ARG A 149      -9.277 -10.732  10.859  1.00 29.98           C  
ANISOU 1126  CD  ARG A 149     3412   3819   4157      8     -2   -177       C  
ATOM   1127  NE  ARG A 149      -9.667 -11.013   9.485  1.00 32.38           N  
ANISOU 1127  NE  ARG A 149     3725   4116   4462     18     -6   -182       N  
ATOM   1128  CZ  ARG A 149      -9.190 -10.370   8.418  1.00 34.87           C  
ANISOU 1128  CZ  ARG A 149     4049   4428   4770     26      1   -189       C  
ATOM   1129  NH1 ARG A 149      -9.663 -10.684   7.214  1.00 34.02           N  
ANISOU 1129  NH1 ARG A 149     3949   4318   4658     35     -4   -194       N  
ATOM   1130  NH2 ARG A 149      -8.230  -9.449   8.560  1.00 32.14           N  
ANISOU 1130  NH2 ARG A 149     3704   4083   4421     26     15   -190       N  
ATOM   1131  N   ASP A 150      -9.688  -7.325  15.463  1.00 19.56           N  
ANISOU 1131  N   ASP A 150     2063   2557   2812    -20     28   -191       N  
ATOM   1132  CA  ASP A 150      -9.426  -7.411  16.905  1.00 21.04           C  
ANISOU 1132  CA  ASP A 150     2241   2766   2986    -31     27   -192       C  
ATOM   1133  C   ASP A 150      -9.451  -6.009  17.536  1.00 20.19           C  
ANISOU 1133  C   ASP A 150     2124   2669   2876    -32     39   -213       C  
ATOM   1134  O   ASP A 150      -8.653  -5.728  18.431  1.00 18.92           O  
ANISOU 1134  O   ASP A 150     1957   2522   2707    -37     39   -221       O  
ATOM   1135  CB  ASP A 150      -8.163  -8.254  17.159  1.00 23.08           C  
ANISOU 1135  CB  ASP A 150     2499   3024   3243    -32     17   -182       C  
ATOM   1136  CG  ASP A 150      -8.107  -8.786  18.594  1.00 25.40           C  
ANISOU 1136  CG  ASP A 150     2785   3343   3521    -44     11   -173       C  
ATOM   1137  OD1 ASP A 150      -9.188  -8.815  19.285  1.00 27.22           O  
ANISOU 1137  OD1 ASP A 150     3011   3591   3739    -51     14   -169       O  
ATOM   1138  OD2 ASP A 150      -6.981  -9.006  19.090  1.00 29.20           O  
ANISOU 1138  OD2 ASP A 150     3264   3829   4000    -46      3   -171       O  
ATOM   1139  N   LEU A 151     -10.445  -5.180  17.204  1.00 20.76           N  
ANISOU 1139  N   LEU A 151     2194   2737   2956    -29     47   -223       N  
ATOM   1140  CA  LEU A 151     -10.613  -3.877  17.878  1.00 21.15           C  
ANISOU 1140  CA  LEU A 151     2232   2795   3009    -31     58   -246       C  
ATOM   1141  C   LEU A 151     -11.073  -4.091  19.320  1.00 22.06           C  
ANISOU 1141  C   LEU A 151     2336   2942   3103    -42     59   -251       C  
ATOM   1142  O   LEU A 151     -12.028  -4.796  19.526  1.00 23.26           O  
ANISOU 1142  O   LEU A 151     2488   3103   3248    -46     58   -239       O  
ATOM   1143  CB  LEU A 151     -11.622  -2.994  17.140  1.00 21.73           C  
ANISOU 1143  CB  LEU A 151     2303   2852   3099    -24     64   -253       C  
ATOM   1144  CG  LEU A 151     -11.213  -2.236  15.908  1.00 23.88           C  
ANISOU 1144  CG  LEU A 151     2582   3099   3392    -14     66   -253       C  
ATOM   1145  CD1 LEU A 151     -12.363  -1.336  15.445  1.00 24.49           C  
ANISOU 1145  CD1 LEU A 151     2653   3163   3486     -9     70   -259       C  
ATOM   1146  CD2 LEU A 151      -9.950  -1.375  16.100  1.00 24.44           C  
ANISOU 1146  CD2 LEU A 151     2649   3165   3473    -13     72   -265       C  
ATOM   1147  N   LYS A 152     -10.409  -3.471  20.293  1.00 23.51           N  
ANISOU 1147  N   LYS A 152     2511   3143   3279    -46     63   -269       N  
ATOM   1148  CA  LYS A 152     -10.690  -3.606  21.739  1.00 23.42           C  
ANISOU 1148  CA  LYS A 152     2489   3168   3241    -56     65   -277       C  
ATOM   1149  C   LYS A 152      -9.867  -2.518  22.432  1.00 22.85           C  
ANISOU 1149  C   LYS A 152     2406   3107   3169    -56     68   -307       C  
ATOM   1150  O   LYS A 152      -9.027  -1.961  21.752  1.00 21.71           O  
ANISOU 1150  O   LYS A 152     2264   2938   3046    -49     67   -314       O  
ATOM   1151  CB  LYS A 152     -10.344  -5.001  22.246  1.00 24.47           C  
ANISOU 1151  CB  LYS A 152     2627   3317   3352    -64     53   -249       C  
ATOM   1152  CG  LYS A 152      -8.879  -5.388  22.100  1.00 27.62           C  
ANISOU 1152  CG  LYS A 152     3033   3708   3753    -61     41   -241       C  
ATOM   1153  CD  LYS A 152      -8.636  -6.828  22.428  1.00 28.81           C  
ANISOU 1153  CD  LYS A 152     3188   3866   3890    -67     27   -210       C  
ATOM   1154  CE  LYS A 152      -7.153  -7.094  22.479  1.00 31.29           C  
ANISOU 1154  CE  LYS A 152     3504   4175   4208    -65     15   -206       C  
ATOM   1155  NZ  LYS A 152      -6.891  -8.524  22.306  1.00 33.70           N  
ANISOU 1155  NZ  LYS A 152     3815   4472   4516    -67      0   -175       N  
ATOM   1156  N   PRO A 153     -10.223  -2.082  23.672  1.00 22.46           N  
ANISOU 1156  N   PRO A 153     2343   3091   3100    -64     74   -329       N  
ATOM   1157  CA  PRO A 153      -9.626  -0.894  24.291  1.00 22.27           C  
ANISOU 1157  CA  PRO A 153     2304   3075   3080    -63     78   -366       C  
ATOM   1158  C   PRO A 153      -8.099  -0.947  24.281  1.00 22.74           C  
ANISOU 1158  C   PRO A 153     2367   3128   3144    -60     67   -365       C  
ATOM   1159  O   PRO A 153      -7.503   0.125  24.088  1.00 21.63           O  
ANISOU 1159  O   PRO A 153     2217   2970   3028    -55     70   -390       O  
ATOM   1160  CB  PRO A 153     -10.215  -0.903  25.712  1.00 22.74           C  
ANISOU 1160  CB  PRO A 153     2352   3182   3106    -73     84   -382       C  
ATOM   1161  CG  PRO A 153     -11.616  -1.508  25.473  1.00 22.53           C  
ANISOU 1161  CG  PRO A 153     2328   3157   3075    -76     92   -363       C  
ATOM   1162  CD  PRO A 153     -11.335  -2.637  24.512  1.00 21.73           C  
ANISOU 1162  CD  PRO A 153     2244   3029   2980    -73     80   -322       C  
ATOM   1163  N   SER A 154      -7.531  -2.142  24.474  1.00 23.40           N  
ANISOU 1163  N   SER A 154     2461   3221   3207    -64     54   -337       N  
ATOM   1164  CA  SER A 154      -6.072  -2.378  24.535  1.00 24.59           C  
ANISOU 1164  CA  SER A 154     2614   3367   3361    -63     41   -333       C  
ATOM   1165  C   SER A 154      -5.396  -2.214  23.165  1.00 22.53           C  
ANISOU 1165  C   SER A 154     2362   3064   3135    -53     41   -326       C  
ATOM   1166  O   SER A 154      -4.139  -1.866  23.146  1.00 23.17           O  
ANISOU 1166  O   SER A 154     2437   3134   3230    -50     36   -336       O  
ATOM   1167  CB  SER A 154      -5.728  -3.697  25.194  1.00 26.42           C  
ANISOU 1167  CB  SER A 154     2852   3621   3563    -70     26   -304       C  
ATOM   1168  OG  SER A 154      -6.055  -4.777  24.364  1.00 28.66           O  
ANISOU 1168  OG  SER A 154     3149   3886   3855    -68     22   -270       O  
ATOM   1169  N   ASN A 155      -6.133  -2.210  22.067  1.00 19.71           N  
ANISOU 1169  N   ASN A 155     2012   2682   2795    -48     49   -314       N  
ATOM   1170  CA  ASN A 155      -5.567  -1.870  20.727  1.00 19.26           C  
ANISOU 1170  CA  ASN A 155     1962   2587   2768    -39     53   -309       C  
ATOM   1171  C   ASN A 155      -5.828  -0.407  20.323  1.00 20.58           C  
ANISOU 1171  C   ASN A 155     2119   2736   2962    -34     66   -332       C  
ATOM   1172  O   ASN A 155      -5.762  -0.097  19.104  1.00 22.53           O  
ANISOU 1172  O   ASN A 155     2373   2954   3232    -27     72   -323       O  
ATOM   1173  CB  ASN A 155      -6.065  -2.793  19.665  1.00 19.40           C  
ANISOU 1173  CB  ASN A 155     1995   2589   2787    -35     52   -282       C  
ATOM   1174  CG  ASN A 155      -5.291  -4.098  19.664  1.00 19.94           C  
ANISOU 1174  CG  ASN A 155     2070   2658   2846    -37     39   -260       C  
ATOM   1175  OD1 ASN A 155      -4.119  -4.075  20.033  1.00 19.50           O  
ANISOU 1175  OD1 ASN A 155     2010   2605   2794    -38     33   -266       O  
ATOM   1176  ND2 ASN A 155      -5.942  -5.166  19.224  1.00 18.43           N  
ANISOU 1176  ND2 ASN A 155     1888   2464   2649    -37     34   -238       N  
ATOM   1177  N   LEU A 156      -6.196   0.458  21.266  1.00 19.51           N  
ANISOU 1177  N   LEU A 156     1968   2618   2826    -37     71   -361       N  
ATOM   1178  CA  LEU A 156      -6.435   1.879  20.984  1.00 20.88           C  
ANISOU 1178  CA  LEU A 156     2128   2771   3031    -33     81   -385       C  
ATOM   1179  C   LEU A 156      -5.529   2.718  21.874  1.00 20.54           C  
ANISOU 1179  C   LEU A 156     2068   2737   2998    -35     80   -418       C  
ATOM   1180  O   LEU A 156      -5.780   2.723  23.080  1.00 23.09           O  
ANISOU 1180  O   LEU A 156     2380   3093   3297    -41     77   -440       O  
ATOM   1181  CB  LEU A 156      -7.906   2.176  21.281  1.00 21.13           C  
ANISOU 1181  CB  LEU A 156     2154   2815   3059    -34     88   -395       C  
ATOM   1182  CG  LEU A 156      -8.860   1.435  20.361  1.00 21.34           C  
ANISOU 1182  CG  LEU A 156     2196   2830   3081    -32     88   -366       C  
ATOM   1183  CD1 LEU A 156     -10.269   1.646  20.814  1.00 22.58           C  
ANISOU 1183  CD1 LEU A 156     2344   3001   3234    -34     94   -377       C  
ATOM   1184  CD2 LEU A 156      -8.687   1.838  18.914  1.00 20.16           C  
ANISOU 1184  CD2 LEU A 156     2055   2644   2961    -23     90   -350       C  
ATOM   1185  N   ALA A 157      -4.597   3.430  21.235  1.00 21.37           N  
ANISOU 1185  N   ALA A 157     2168   2813   3137    -30     82   -423       N  
ATOM   1186  CA  ALA A 157      -3.520   4.221  21.886  1.00 22.57           C  
ANISOU 1186  CA  ALA A 157     2302   2965   3307    -31     80   -453       C  
ATOM   1187  C   ALA A 157      -3.968   5.663  22.022  1.00 22.38           C  
ANISOU 1187  C   ALA A 157     2257   2927   3319    -28     89   -486       C  
ATOM   1188  O   ALA A 157      -4.436   6.202  20.984  1.00 21.83           O  
ANISOU 1188  O   ALA A 157     2188   2825   3278    -23     98   -473       O  
ATOM   1189  CB  ALA A 157      -2.245   4.173  21.079  1.00 21.41           C  
ANISOU 1189  CB  ALA A 157     2160   2791   3184    -27     79   -438       C  
ATOM   1190  N   VAL A 158      -3.829   6.231  23.222  1.00 21.40           N  
ANISOU 1190  N   VAL A 158     2113   2825   3191    -32     85   -526       N  
ATOM   1191  CA  VAL A 158      -4.409   7.581  23.513  1.00 23.80           C  
ANISOU 1191  CA  VAL A 158     2393   3119   3530    -30     93   -565       C  
ATOM   1192  C   VAL A 158      -3.316   8.421  24.172  1.00 23.54           C  
ANISOU 1192  C   VAL A 158     2337   3084   3523    -30     87   -603       C  
ATOM   1193  O   VAL A 158      -2.641   7.893  25.090  1.00 24.70           O  
ANISOU 1193  O   VAL A 158     2483   3262   3637    -34     76   -615       O  
ATOM   1194  CB  VAL A 158      -5.701   7.473  24.352  1.00 23.79           C  
ANISOU 1194  CB  VAL A 158     2386   3151   3499    -34     96   -583       C  
ATOM   1195  CG1 VAL A 158      -6.377   8.805  24.521  1.00 25.05           C  
ANISOU 1195  CG1 VAL A 158     2520   3296   3699    -31    105   -622       C  
ATOM   1196  CG2 VAL A 158      -6.718   6.509  23.713  1.00 23.51           C  
ANISOU 1196  CG2 VAL A 158     2373   3118   3439    -34     99   -543       C  
ATOM   1197  N   ASN A 159      -3.086   9.640  23.680  1.00 23.92           N  
ANISOU 1197  N   ASN A 159     2366   3092   3628    -26     94   -619       N  
ATOM   1198  CA  ASN A 159      -2.054  10.529  24.289  1.00 23.85           C  
ANISOU 1198  CA  ASN A 159     2331   3076   3652    -26     89   -660       C  
ATOM   1199  C   ASN A 159      -2.765  11.403  25.335  1.00 25.28           C  
ANISOU 1199  C   ASN A 159     2486   3276   3841    -26     89   -715       C  
ATOM   1200  O   ASN A 159      -3.955  11.208  25.570  1.00 22.58           O  
ANISOU 1200  O   ASN A 159     2149   2955   3476    -28     95   -717       O  
ATOM   1201  CB  ASN A 159      -1.219  11.271  23.244  1.00 24.08           C  
ANISOU 1201  CB  ASN A 159     2353   3054   3741    -22     95   -646       C  
ATOM   1202  CG  ASN A 159      -2.011  12.281  22.438  1.00 25.74           C  
ANISOU 1202  CG  ASN A 159     2553   3226   4001    -17    106   -641       C  
ATOM   1203  OD1 ASN A 159      -3.087  12.681  22.886  1.00 24.19           O  
ANISOU 1203  OD1 ASN A 159     2345   3039   3804    -17    109   -665       O  
ATOM   1204  ND2 ASN A 159      -1.504  12.695  21.274  1.00 25.67           N  
ANISOU 1204  ND2 ASN A 159     2546   3174   4033    -14    114   -611       N  
ATOM   1205  N   GLU A 160      -2.031  12.325  25.984  1.00 26.43           N  
ANISOU 1205  N   GLU A 160     2603   3417   4020    -26     84   -761       N  
ATOM   1206  CA  GLU A 160      -2.581  13.250  27.008  1.00 29.70           C  
ANISOU 1206  CA  GLU A 160     2987   3848   4447    -26     84   -823       C  
ATOM   1207  C   GLU A 160      -3.618  14.219  26.424  1.00 28.56           C  
ANISOU 1207  C   GLU A 160     2829   3669   4354    -22     97   -830       C  
ATOM   1208  O   GLU A 160      -4.418  14.700  27.217  1.00 32.42           O  
ANISOU 1208  O   GLU A 160     3298   4178   4840    -22     99   -874       O  
ATOM   1209  CB  GLU A 160      -1.494  14.156  27.604  1.00 34.05           C  
ANISOU 1209  CB  GLU A 160     3508   4390   5038    -25     74   -872       C  
ATOM   1210  CG  GLU A 160      -0.183  13.450  27.904  1.00 41.45           C  
ANISOU 1210  CG  GLU A 160     4455   5343   5949    -28     60   -862       C  
ATOM   1211  CD  GLU A 160       0.724  14.318  28.772  1.00 47.88           C  
ANISOU 1211  CD  GLU A 160     5236   6160   6794    -27     48   -922       C  
ATOM   1212  OE1 GLU A 160       1.484  15.160  28.196  1.00 49.03           O  
ANISOU 1212  OE1 GLU A 160     5364   6256   7009    -24     49   -927       O  
ATOM   1213  OE2 GLU A 160       0.548  14.249  30.013  1.00 52.73           O  
ANISOU 1213  OE2 GLU A 160     5842   6824   7368    -30     38   -965       O  
ATOM   1214  N   ASP A 161      -3.551  14.568  25.143  1.00 28.13           N  
ANISOU 1214  N   ASP A 161     2778   3562   4345    -18    103   -792       N  
ATOM   1215  CA  ASP A 161      -4.538  15.405  24.410  1.00 29.95           C  
ANISOU 1215  CA  ASP A 161     2998   3754   4625    -13    113   -786       C  
ATOM   1216  C   ASP A 161      -5.810  14.595  24.055  1.00 28.43           C  
ANISOU 1216  C   ASP A 161     2829   3579   4390    -13    118   -753       C  
ATOM   1217  O   ASP A 161      -6.713  15.193  23.416  1.00 29.22           O  
ANISOU 1217  O   ASP A 161     2922   3650   4528     -9    124   -745       O  
ATOM   1218  CB  ASP A 161      -3.904  15.996  23.136  1.00 33.02           C  
ANISOU 1218  CB  ASP A 161     3385   4086   5073     -9    117   -750       C  
ATOM   1219  CG  ASP A 161      -3.137  17.320  23.305  1.00 39.68           C  
ANISOU 1219  CG  ASP A 161     4192   4892   5991     -8    116   -787       C  
ATOM   1220  OD1 ASP A 161      -2.814  17.649  24.440  1.00 37.50           O  
ANISOU 1220  OD1 ASP A 161     3893   4638   5715     -9    109   -843       O  
ATOM   1221  OD2 ASP A 161      -2.851  18.020  22.268  1.00 43.68           O  
ANISOU 1221  OD2 ASP A 161     4691   5347   6556     -5    122   -758       O  
ATOM   1222  N   CYS A 162      -5.993  13.366  24.544  1.00 29.51           N  
ANISOU 1222  N   CYS A 162     2990   3764   4458    -18    116   -740       N  
ATOM   1223  CA  CYS A 162      -7.091  12.405  24.127  1.00 28.83           C  
ANISOU 1223  CA  CYS A 162     2929   3693   4330    -19    120   -702       C  
ATOM   1224  C   CYS A 162      -7.138  12.272  22.584  1.00 27.71           C  
ANISOU 1224  C   CYS A 162     2807   3509   4211    -14    122   -647       C  
ATOM   1225  O   CYS A 162      -8.172  11.836  21.996  1.00 24.73           O  
ANISOU 1225  O   CYS A 162     2444   3130   3821    -12    125   -619       O  
ATOM   1226  CB  CYS A 162      -8.416  12.749  24.823  1.00 36.24           C  
ANISOU 1226  CB  CYS A 162     3851   4652   5265    -19    126   -737       C  
ATOM   1227  SG  CYS A 162      -8.295  12.392  26.613  1.00 49.08           S  
ANISOU 1227  SG  CYS A 162     5467   6346   6835    -27    124   -788       S  
ATOM   1228  N   GLU A 163      -5.991  12.445  21.910  1.00 25.23           N  
ANISOU 1228  N   GLU A 163     2496   3166   3921    -12    121   -627       N  
ATOM   1229  CA  GLU A 163      -5.869  12.014  20.490  1.00 26.95           C  
ANISOU 1229  CA  GLU A 163     2740   3358   4142     -9    124   -571       C  
ATOM   1230  C   GLU A 163      -5.674  10.485  20.469  1.00 23.78           C  
ANISOU 1230  C   GLU A 163     2368   2988   3677    -12    119   -541       C  
ATOM   1231  O   GLU A 163      -4.993   9.947  21.349  1.00 23.19           O  
ANISOU 1231  O   GLU A 163     2294   2943   3573    -17    113   -557       O  
ATOM   1232  CB  GLU A 163      -4.762  12.759  19.728  1.00 29.08           C  
ANISOU 1232  CB  GLU A 163     3000   3586   4460     -6    127   -558       C  
ATOM   1233  CG  GLU A 163      -4.994  14.242  19.740  1.00 32.44           C  
ANISOU 1233  CG  GLU A 163     3394   3977   4954     -3    130   -585       C  
ATOM   1234  CD  GLU A 163      -3.811  15.052  19.291  1.00 36.57           C  
ANISOU 1234  CD  GLU A 163     3902   4462   5530     -3    134   -581       C  
ATOM   1235  OE1 GLU A 163      -2.672  14.567  19.382  1.00 35.28           O  
ANISOU 1235  OE1 GLU A 163     3745   4307   5351     -6    133   -576       O  
ATOM   1236  OE2 GLU A 163      -4.069  16.172  18.839  1.00 47.05           O  
ANISOU 1236  OE2 GLU A 163     5209   5750   6918      0    138   -582       O  
ATOM   1237  N   LEU A 164      -6.260   9.808  19.489  1.00 23.43           N  
ANISOU 1237  N   LEU A 164     2348   2938   3617     -9    121   -499       N  
ATOM   1238  CA  LEU A 164      -6.345   8.321  19.490  1.00 22.38           C  
ANISOU 1238  CA  LEU A 164     2241   2834   3428    -12    116   -474       C  
ATOM   1239  C   LEU A 164      -5.809   7.743  18.184  1.00 22.22           C  
ANISOU 1239  C   LEU A 164     2242   2793   3404     -9    117   -429       C  
ATOM   1240  O   LEU A 164      -6.072   8.312  17.124  1.00 20.72           O  
ANISOU 1240  O   LEU A 164     2054   2573   3243     -3    122   -409       O  
ATOM   1241  CB  LEU A 164      -7.819   7.967  19.720  1.00 22.83           C  
ANISOU 1241  CB  LEU A 164     2301   2909   3464    -13    116   -474       C  
ATOM   1242  CG  LEU A 164      -8.190   6.490  19.637  1.00 21.72           C  
ANISOU 1242  CG  LEU A 164     2185   2793   3274    -16    111   -446       C  
ATOM   1243  CD1 LEU A 164      -9.363   6.184  20.573  1.00 21.80           C  
ANISOU 1243  CD1 LEU A 164     2188   2834   3259    -21    112   -463       C  
ATOM   1244  CD2 LEU A 164      -8.514   6.118  18.176  1.00 22.42           C  
ANISOU 1244  CD2 LEU A 164     2292   2856   3367    -10    111   -405       C  
ATOM   1245  N   LYS A 165      -5.096   6.612  18.264  1.00 21.88           N  
ANISOU 1245  N   LYS A 165     2216   2769   3328    -11    111   -415       N  
ATOM   1246  CA  LYS A 165      -4.670   5.847  17.071  1.00 22.33           C  
ANISOU 1246  CA  LYS A 165     2294   2813   3375     -8    113   -376       C  
ATOM   1247  C   LYS A 165      -5.064   4.384  17.220  1.00 20.35           C  
ANISOU 1247  C   LYS A 165     2063   2589   3079    -10    104   -360       C  
ATOM   1248  O   LYS A 165      -4.854   3.813  18.293  1.00 20.21           O  
ANISOU 1248  O   LYS A 165     2043   2598   3038    -16     97   -373       O  
ATOM   1249  CB  LYS A 165      -3.154   5.933  16.866  1.00 23.87           C  
ANISOU 1249  CB  LYS A 165     2487   2996   3585     -8    115   -374       C  
ATOM   1250  CG  LYS A 165      -2.679   7.309  16.477  1.00 26.20           C  
ANISOU 1250  CG  LYS A 165     2764   3260   3931     -6    125   -382       C  
ATOM   1251  CD  LYS A 165      -1.199   7.372  16.221  1.00 29.56           C  
ANISOU 1251  CD  LYS A 165     3185   3671   4373     -7    129   -379       C  
ATOM   1252  CE  LYS A 165      -0.701   8.786  15.988  1.00 33.67           C  
ANISOU 1252  CE  LYS A 165     3683   4159   4949     -6    138   -389       C  
ATOM   1253  NZ  LYS A 165      -0.962   9.153  14.577  1.00 37.90           N  
ANISOU 1253  NZ  LYS A 165     4228   4669   5502     -2    150   -352       N  
ATOM   1254  N   ILE A 166      -5.563   3.783  16.138  1.00 19.63           N  
ANISOU 1254  N   ILE A 166     1990   2489   2978     -6    105   -330       N  
ATOM   1255  CA  ILE A 166      -5.841   2.319  16.077  1.00 17.95           C  
ANISOU 1255  CA  ILE A 166     1795   2295   2730     -8     97   -312       C  
ATOM   1256  C   ILE A 166      -4.504   1.604  15.844  1.00 17.91           C  
ANISOU 1256  C   ILE A 166     1797   2289   2719     -8     94   -302       C  
ATOM   1257  O   ILE A 166      -3.732   2.015  14.928  1.00 17.39           O  
ANISOU 1257  O   ILE A 166     1733   2202   2672     -4    102   -292       O  
ATOM   1258  CB  ILE A 166      -6.803   1.998  14.931  1.00 17.95           C  
ANISOU 1258  CB  ILE A 166     1809   2284   2725     -2     96   -288       C  
ATOM   1259  CG1 ILE A 166      -8.135   2.731  15.155  1.00 18.29           C  
ANISOU 1259  CG1 ILE A 166     1843   2326   2780     -1     98   -299       C  
ATOM   1260  CG2 ILE A 166      -6.926   0.500  14.770  1.00 17.63           C  
ANISOU 1260  CG2 ILE A 166     1784   2258   2655     -3     88   -271       C  
ATOM   1261  CD1 ILE A 166      -8.990   2.771  13.927  1.00 18.63           C  
ANISOU 1261  CD1 ILE A 166     1896   2353   2827      5     97   -278       C  
ATOM   1262  N   LEU A 167      -4.239   0.598  16.643  1.00 19.47           N  
ANISOU 1262  N   LEU A 167     1996   2508   2892    -13     84   -302       N  
ATOM   1263  CA  LEU A 167      -3.064  -0.295  16.447  1.00 19.24           C  
ANISOU 1263  CA  LEU A 167     1974   2478   2858    -13     79   -291       C  
ATOM   1264  C   LEU A 167      -3.484  -1.760  16.609  1.00 19.53           C  
ANISOU 1264  C   LEU A 167     2022   2530   2867    -16     67   -275       C  
ATOM   1265  O   LEU A 167      -4.708  -2.068  16.819  1.00 16.28           O  
ANISOU 1265  O   LEU A 167     1613   2130   2441    -17     65   -270       O  
ATOM   1266  CB  LEU A 167      -1.947   0.102  17.417  1.00 21.93           C  
ANISOU 1266  CB  LEU A 167     2300   2825   3207    -17     76   -312       C  
ATOM   1267  CG  LEU A 167      -2.269   0.157  18.907  1.00 25.36           C  
ANISOU 1267  CG  LEU A 167     2723   3288   3623    -24     67   -331       C  
ATOM   1268  CD1 LEU A 167      -2.243  -1.205  19.536  1.00 26.65           C  
ANISOU 1268  CD1 LEU A 167     2893   3474   3756    -29     52   -317       C  
ATOM   1269  CD2 LEU A 167      -1.224   1.087  19.579  1.00 30.00           C  
ANISOU 1269  CD2 LEU A 167     3292   3874   4230    -25     66   -359       C  
ATOM   1270  N   ASP A 168      -2.514  -2.673  16.457  1.00 17.78           N  
ANISOU 1270  N   ASP A 168     1804   2307   2644    -15     61   -265       N  
ATOM   1271  CA  ASP A 168      -2.776  -4.099  16.728  1.00 20.38           C  
ANISOU 1271  CA  ASP A 168     2141   2648   2954    -18     47   -249       C  
ATOM   1272  C   ASP A 168      -1.515  -4.672  17.372  1.00 22.50           C  
ANISOU 1272  C   ASP A 168     2403   2921   3224    -21     36   -250       C  
ATOM   1273  O   ASP A 168      -0.488  -4.771  16.641  1.00 19.14           O  
ANISOU 1273  O   ASP A 168     1977   2478   2815    -17     40   -250       O  
ATOM   1274  CB  ASP A 168      -3.148  -4.853  15.452  1.00 19.95           C  
ANISOU 1274  CB  ASP A 168     2099   2579   2900    -12     48   -233       C  
ATOM   1275  CG  ASP A 168      -3.685  -6.247  15.708  1.00 22.38           C  
ANISOU 1275  CG  ASP A 168     2412   2896   3195    -15     34   -217       C  
ATOM   1276  OD1 ASP A 168      -3.468  -6.790  16.817  1.00 24.58           O  
ANISOU 1276  OD1 ASP A 168     2684   3191   3464    -22     23   -214       O  
ATOM   1277  OD2 ASP A 168      -4.097  -6.823  14.736  1.00 24.51           O  
ANISOU 1277  OD2 ASP A 168     2690   3155   3466    -10     34   -208       O  
ATOM   1278  N   PHE A 169      -1.599  -4.975  18.660  1.00 27.65           N  
ANISOU 1278  N   PHE A 169     3048   3597   3859    -28     24   -252       N  
ATOM   1279  CA  PHE A 169      -0.509  -5.632  19.425  1.00 32.39           C  
ANISOU 1279  CA  PHE A 169     3642   4206   4458    -32      9   -249       C  
ATOM   1280  C   PHE A 169      -0.398  -7.103  19.020  1.00 36.61           C  
ANISOU 1280  C   PHE A 169     4183   4732   4992    -31     -2   -225       C  
ATOM   1281  O   PHE A 169       0.668  -7.692  19.318  1.00 40.45           O  
ANISOU 1281  O   PHE A 169     4664   5217   5487    -32    -14   -221       O  
ATOM   1282  CB  PHE A 169      -0.752  -5.604  20.935  1.00 37.18           C  
ANISOU 1282  CB  PHE A 169     4240   4845   5039    -40     -1   -254       C  
ATOM   1283  CG  PHE A 169      -0.105  -4.491  21.708  1.00 41.86           C  
ANISOU 1283  CG  PHE A 169     4820   5448   5635    -41      0   -282       C  
ATOM   1284  CD1 PHE A 169       1.192  -4.627  22.211  1.00 45.76           C  
ANISOU 1284  CD1 PHE A 169     5305   5944   6135    -42    -14   -288       C  
ATOM   1285  CD2 PHE A 169      -0.824  -3.350  22.053  1.00 47.19           C  
ANISOU 1285  CD2 PHE A 169     5489   6133   6306    -43     10   -305       C  
ATOM   1286  CE1 PHE A 169       1.772  -3.614  22.967  1.00 46.72           C  
ANISOU 1286  CE1 PHE A 169     5413   6076   6260    -43    -15   -317       C  
ATOM   1287  CE2 PHE A 169      -0.239  -2.339  22.822  1.00 48.02           C  
ANISOU 1287  CE2 PHE A 169     5580   6248   6416    -44     10   -335       C  
ATOM   1288  CZ  PHE A 169       1.054  -2.467  23.274  1.00 46.07           C  
ANISOU 1288  CZ  PHE A 169     5325   6003   6176    -44     -3   -341       C  
ATOM   1289  N   GLY A 170      -1.441  -7.703  18.448  1.00 36.63           N  
ANISOU 1289  N   GLY A 170     4196   4732   4990    -30      0   -211       N  
ATOM   1290  CA  GLY A 170      -1.536  -9.170  18.282  1.00 43.66           C  
ANISOU 1290  CA  GLY A 170     5089   5617   5882    -31    -14   -189       C  
ATOM   1291  C   GLY A 170      -1.569  -9.877  19.626  1.00 42.38           C  
ANISOU 1291  C   GLY A 170     4920   5477   5703    -40    -31   -174       C  
ATOM   1292  O   GLY A 170      -0.955 -10.956  19.680  1.00 53.89           O  
ANISOU 1292  O   GLY A 170     6376   6927   7172    -40    -46   -159       O  
ATOM   1293  N   ALA A 184      -9.940  -9.892  27.513  1.00 58.64           N  
ANISOU 1293  N   ALA A 184     6944   7795   7540   -119     12   -120       N  
ATOM   1294  CA  ALA A 184     -10.461 -11.002  26.675  1.00 50.46           C  
ANISOU 1294  CA  ALA A 184     5912   6727   6531   -119      7    -88       C  
ATOM   1295  C   ALA A 184     -10.896 -10.457  25.309  1.00 48.44           C  
ANISOU 1295  C   ALA A 184     5662   6433   6309   -107     15   -110       C  
ATOM   1296  O   ALA A 184     -11.796  -9.585  25.251  1.00 41.45           O  
ANISOU 1296  O   ALA A 184     4772   5554   5423   -106     32   -134       O  
ATOM   1297  CB  ALA A 184     -11.580 -11.697  27.398  1.00 49.55           C  
ANISOU 1297  CB  ALA A 184     5791   6637   6399   -132     14    -61       C  
ATOM   1298  N   THR A 185     -10.291 -10.951  24.234  1.00 42.21           N  
ANISOU 1298  N   THR A 185     4881   5607   5548    -98      3   -103       N  
ATOM   1299  CA  THR A 185     -10.603 -10.519  22.848  1.00 39.11           C  
ANISOU 1299  CA  THR A 185     4494   5179   5184    -86      9   -120       C  
ATOM   1300  C   THR A 185     -12.071 -10.765  22.566  1.00 36.68           C  
ANISOU 1300  C   THR A 185     4183   4868   4884    -89     17   -114       C  
ATOM   1301  O   THR A 185     -12.730  -9.810  21.883  1.00 30.81           O  
ANISOU 1301  O   THR A 185     3440   4112   4151    -82     28   -138       O  
ATOM   1302  CB  THR A 185      -9.725 -11.198  21.782  1.00 42.50           C  
ANISOU 1302  CB  THR A 185     4931   5575   5639    -77     -4   -112       C  
ATOM   1303  OG1 THR A 185      -8.702 -10.236  21.493  1.00 37.86           O  
ANISOU 1303  OG1 THR A 185     4348   4982   5056    -70     -2   -136       O  
ATOM   1304  CG2 THR A 185     -10.436 -11.570  20.497  1.00 45.85           C  
ANISOU 1304  CG2 THR A 185     5361   5969   6089    -70     -4   -110       C  
ATOM   1305  N   ARG A 186     -12.562 -11.911  23.092  1.00 32.95           N  
ANISOU 1305  N   ARG A 186     3705   4404   4408    -99     12    -83       N  
ATOM   1306  CA  ARG A 186     -13.888 -12.405  22.700  1.00 31.42           C  
ANISOU 1306  CA  ARG A 186     3507   4199   4229   -101     16    -73       C  
ATOM   1307  C   ARG A 186     -14.918 -11.348  23.114  1.00 28.40           C  
ANISOU 1307  C   ARG A 186     3118   3838   3835   -104     36    -96       C  
ATOM   1308  O   ARG A 186     -15.931 -11.269  22.450  1.00 25.68           O  
ANISOU 1308  O   ARG A 186     2771   3478   3509   -100     41   -102       O  
ATOM   1309  CB  ARG A 186     -14.142 -13.813  23.216  1.00 33.95           C  
ANISOU 1309  CB  ARG A 186     3822   4524   4553   -112      7    -34       C  
ATOM   1310  CG  ARG A 186     -14.509 -13.903  24.677  1.00 38.10           C  
ANISOU 1310  CG  ARG A 186     4337   5091   5046   -127     16    -16       C  
ATOM   1311  CD  ARG A 186     -14.694 -15.345  25.136  1.00 41.52           C  
ANISOU 1311  CD  ARG A 186     4764   5524   5486   -138      6     28       C  
ATOM   1312  NE  ARG A 186     -14.391 -15.367  26.565  1.00 45.23           N  
ANISOU 1312  NE  ARG A 186     5230   6039   5917   -151      9     47       N  
ATOM   1313  CZ  ARG A 186     -13.170 -15.365  27.100  1.00 47.20           C  
ANISOU 1313  CZ  ARG A 186     5483   6301   6147   -151     -3     52       C  
ATOM   1314  NH1 ARG A 186     -12.097 -15.405  26.333  1.00 50.03           N  
ANISOU 1314  NH1 ARG A 186     5850   6631   6527   -140    -19     42       N  
ATOM   1315  NH2 ARG A 186     -13.025 -15.353  28.409  1.00 49.28           N  
ANISOU 1315  NH2 ARG A 186     5742   6610   6371   -163     -1     68       N  
ATOM   1316  N   TRP A 187     -14.661 -10.504  24.110  1.00 24.60           N  
ANISOU 1316  N   TRP A 187     2631   3388   3324   -109     46   -112       N  
ATOM   1317  CA  TRP A 187     -15.723  -9.619  24.661  1.00 25.69           C  
ANISOU 1317  CA  TRP A 187     2758   3550   3452   -113     67   -135       C  
ATOM   1318  C   TRP A 187     -16.207  -8.608  23.609  1.00 24.32           C  
ANISOU 1318  C   TRP A 187     2586   3349   3305   -101     72   -165       C  
ATOM   1319  O   TRP A 187     -17.309  -8.102  23.776  1.00 21.40           O  
ANISOU 1319  O   TRP A 187     2205   2987   2939   -103     86   -179       O  
ATOM   1320  CB  TRP A 187     -15.272  -8.880  25.920  1.00 27.85           C  
ANISOU 1320  CB  TRP A 187     3025   3866   3690   -119     75   -153       C  
ATOM   1321  CG  TRP A 187     -14.990  -9.758  27.090  1.00 30.28           C  
ANISOU 1321  CG  TRP A 187     3331   4209   3966   -133     71   -123       C  
ATOM   1322  CD1 TRP A 187     -15.379 -11.048  27.291  1.00 31.93           C  
ANISOU 1322  CD1 TRP A 187     3537   4418   4174   -142     66    -81       C  
ATOM   1323  CD2 TRP A 187     -14.344  -9.331  28.298  1.00 32.98           C  
ANISOU 1323  CD2 TRP A 187     3669   4593   4269   -139     73   -133       C  
ATOM   1324  NE1 TRP A 187     -14.947 -11.477  28.519  1.00 33.20           N  
ANISOU 1324  NE1 TRP A 187     3695   4619   4298   -154     63    -60       N  
ATOM   1325  CE2 TRP A 187     -14.327 -10.446  29.170  1.00 34.01           C  
ANISOU 1325  CE2 TRP A 187     3798   4751   4374   -152     67    -92       C  
ATOM   1326  CE3 TRP A 187     -13.787  -8.117  28.731  1.00 34.62           C  
ANISOU 1326  CE3 TRP A 187     3872   4819   4461   -135     78   -173       C  
ATOM   1327  CZ2 TRP A 187     -13.754 -10.386  30.447  1.00 36.15           C  
ANISOU 1327  CZ2 TRP A 187     4066   5069   4601   -161     65    -88       C  
ATOM   1328  CZ3 TRP A 187     -13.220  -8.057  29.991  1.00 35.85           C  
ANISOU 1328  CZ3 TRP A 187     4024   5021   4576   -143     76   -175       C  
ATOM   1329  CH2 TRP A 187     -13.202  -9.179  30.830  1.00 35.84           C  
ANISOU 1329  CH2 TRP A 187     4023   5048   4544   -156     69   -132       C  
ATOM   1330  N   TYR A 188     -15.345  -8.234  22.646  1.00 20.90           N  
ANISOU 1330  N   TYR A 188     2163   2888   2888    -89     63   -174       N  
ATOM   1331  CA  TYR A 188     -15.568  -7.168  21.632  1.00 21.19           C  
ANISOU 1331  CA  TYR A 188     2202   2899   2949    -76     67   -199       C  
ATOM   1332  C   TYR A 188     -15.804  -7.781  20.248  1.00 20.65           C  
ANISOU 1332  C   TYR A 188     2144   2796   2905    -68     55   -185       C  
ATOM   1333  O   TYR A 188     -15.945  -7.094  19.228  1.00 20.51           O  
ANISOU 1333  O   TYR A 188     2131   2756   2906    -57     55   -198       O  
ATOM   1334  CB  TYR A 188     -14.366  -6.228  21.634  1.00 21.43           C  
ANISOU 1334  CB  TYR A 188     2236   2927   2976    -71     67   -219       C  
ATOM   1335  CG  TYR A 188     -14.141  -5.624  23.000  1.00 21.03           C  
ANISOU 1335  CG  TYR A 188     2174   2914   2902    -79     76   -238       C  
ATOM   1336  CD1 TYR A 188     -14.865  -4.518  23.417  1.00 20.68           C  
ANISOU 1336  CD1 TYR A 188     2116   2880   2859    -79     90   -268       C  
ATOM   1337  CD2 TYR A 188     -13.231  -6.173  23.876  1.00 21.53           C  
ANISOU 1337  CD2 TYR A 188     2239   3000   2940    -86     68   -226       C  
ATOM   1338  CE1 TYR A 188     -14.734  -4.018  24.697  1.00 21.84           C  
ANISOU 1338  CE1 TYR A 188     2251   3064   2981    -87     99   -289       C  
ATOM   1339  CE2 TYR A 188     -13.083  -5.695  25.166  1.00 23.03           C  
ANISOU 1339  CE2 TYR A 188     2419   3229   3102    -94     75   -243       C  
ATOM   1340  CZ  TYR A 188     -13.806  -4.574  25.562  1.00 23.87           C  
ANISOU 1340  CZ  TYR A 188     2511   3348   3208    -94     91   -277       C  
ATOM   1341  OH  TYR A 188     -13.702  -4.085  26.830  1.00 26.38           O  
ANISOU 1341  OH  TYR A 188     2817   3707   3497   -101     99   -299       O  
ATOM   1342  N   ARG A 189     -15.901  -9.086  20.206  1.00 21.46           N  
ANISOU 1342  N   ARG A 189     2249   2895   3009    -72     46   -159       N  
ATOM   1343  CA  ARG A 189     -15.967  -9.842  18.946  1.00 22.40           C  
ANISOU 1343  CA  ARG A 189     2376   2983   3150    -64     32   -148       C  
ATOM   1344  C   ARG A 189     -17.408  -9.983  18.426  1.00 20.87           C  
ANISOU 1344  C   ARG A 189     2176   2778   2974    -62     33   -149       C  
ATOM   1345  O   ARG A 189     -18.303 -10.352  19.219  1.00 21.65           O  
ANISOU 1345  O   ARG A 189     2262   2892   3069    -73     40   -140       O  
ATOM   1346  CB  ARG A 189     -15.348 -11.218  19.151  1.00 26.85           C  
ANISOU 1346  CB  ARG A 189     2943   3545   3714    -69     19   -122       C  
ATOM   1347  CG  ARG A 189     -14.872 -11.773  17.838  1.00 34.88           C  
ANISOU 1347  CG  ARG A 189     3969   4531   4750    -58      5   -120       C  
ATOM   1348  CD  ARG A 189     -13.424 -11.316  17.630  1.00 40.76           C  
ANISOU 1348  CD  ARG A 189     4723   5273   5488    -52      4   -129       C  
ATOM   1349  NE  ARG A 189     -12.604 -12.470  17.746  1.00 44.17           N  
ANISOU 1349  NE  ARG A 189     5156   5700   5927    -54     -8   -111       N  
ATOM   1350  CZ  ARG A 189     -11.508 -12.738  17.052  1.00 46.38           C  
ANISOU 1350  CZ  ARG A 189     5442   5964   6215    -47    -16   -114       C  
ATOM   1351  NH1 ARG A 189     -10.990 -11.913  16.154  1.00 44.22           N  
ANISOU 1351  NH1 ARG A 189     5178   5680   5943    -37    -11   -133       N  
ATOM   1352  NH2 ARG A 189     -10.943 -13.900  17.277  1.00 47.27           N  
ANISOU 1352  NH2 ARG A 189     5552   6071   6338    -50    -29    -96       N  
ATOM   1353  N   ALA A 190     -17.555  -9.780  17.122  1.00 18.13           N  
ANISOU 1353  N   ALA A 190     1837   2406   2644    -50     25   -157       N  
ATOM   1354  CA  ALA A 190     -18.808  -9.979  16.358  1.00 19.29           C  
ANISOU 1354  CA  ALA A 190     1980   2536   2810    -46     20   -158       C  
ATOM   1355  C   ALA A 190     -19.385 -11.364  16.605  1.00 18.93           C  
ANISOU 1355  C   ALA A 190     1926   2488   2775    -54     13   -138       C  
ATOM   1356  O   ALA A 190     -18.659 -12.372  16.586  1.00 17.37           O  
ANISOU 1356  O   ALA A 190     1734   2287   2580    -56      2   -122       O  
ATOM   1357  CB  ALA A 190     -18.508  -9.737  14.905  1.00 18.90           C  
ANISOU 1357  CB  ALA A 190     1944   2464   2772    -31      9   -166       C  
ATOM   1358  N   PRO A 191     -20.736 -11.487  16.785  1.00 19.37           N  
ANISOU 1358  N   PRO A 191     1968   2544   2844    -58     16   -137       N  
ATOM   1359  CA  PRO A 191     -21.352 -12.803  17.011  1.00 19.02           C  
ANISOU 1359  CA  PRO A 191     1913   2495   2815    -67     10   -116       C  
ATOM   1360  C   PRO A 191     -21.112 -13.796  15.864  1.00 19.45           C  
ANISOU 1360  C   PRO A 191     1975   2522   2891    -58    -10   -112       C  
ATOM   1361  O   PRO A 191     -20.892 -15.044  16.118  1.00 21.46           O  
ANISOU 1361  O   PRO A 191     2224   2771   3157    -65    -19    -91       O  
ATOM   1362  CB  PRO A 191     -22.838 -12.479  17.189  1.00 19.70           C  
ANISOU 1362  CB  PRO A 191     1984   2584   2916    -70     19   -124       C  
ATOM   1363  CG  PRO A 191     -23.025 -11.088  16.594  1.00 19.09           C  
ANISOU 1363  CG  PRO A 191     1912   2502   2838    -59     22   -150       C  
ATOM   1364  CD  PRO A 191     -21.712 -10.363  16.773  1.00 18.18           C  
ANISOU 1364  CD  PRO A 191     1810   2397   2700    -55     27   -157       C  
ATOM   1365  N   GLU A 192     -21.015 -13.291  14.629  1.00 19.08           N  
ANISOU 1365  N   GLU A 192     1940   2460   2849    -43    -20   -130       N  
ATOM   1366  CA  GLU A 192     -20.760 -14.148  13.445  1.00 17.31           C  
ANISOU 1366  CA  GLU A 192     1722   2213   2641    -34    -40   -131       C  
ATOM   1367  C   GLU A 192     -19.377 -14.759  13.559  1.00 19.19           C  
ANISOU 1367  C   GLU A 192     1968   2450   2871    -34    -44   -122       C  
ATOM   1368  O   GLU A 192     -19.168 -15.808  12.930  1.00 19.26           O  
ANISOU 1368  O   GLU A 192     1976   2442   2898    -31    -59   -120       O  
ATOM   1369  CB  GLU A 192     -20.987 -13.474  12.101  1.00 16.16           C  
ANISOU 1369  CB  GLU A 192     1587   2055   2496    -18    -48   -151       C  
ATOM   1370  CG  GLU A 192     -20.153 -12.210  11.872  1.00 15.64           C  
ANISOU 1370  CG  GLU A 192     1535   1997   2408    -11    -39   -161       C  
ATOM   1371  CD  GLU A 192     -20.761 -10.896  12.335  1.00 15.33           C  
ANISOU 1371  CD  GLU A 192     1491   1968   2365    -12    -25   -169       C  
ATOM   1372  OE1 GLU A 192     -21.463 -10.861  13.399  1.00 15.53           O  
ANISOU 1372  OE1 GLU A 192     1502   2005   2394    -23    -14   -166       O  
ATOM   1373  OE2 GLU A 192     -20.465  -9.877  11.667  1.00 15.72           O  
ANISOU 1373  OE2 GLU A 192     1550   2014   2408     -3    -24   -179       O  
ATOM   1374  N   ILE A 193     -18.415 -14.078  14.197  1.00 20.28           N  
ANISOU 1374  N   ILE A 193     2113   2605   2986    -37    -32   -121       N  
ATOM   1375  CA  ILE A 193     -17.082 -14.702  14.436  1.00 23.42           C  
ANISOU 1375  CA  ILE A 193     2516   3003   3380    -39    -37   -111       C  
ATOM   1376  C   ILE A 193     -17.163 -15.786  15.525  1.00 24.60           C  
ANISOU 1376  C   ILE A 193     2652   3157   3536    -53    -40    -85       C  
ATOM   1377  O   ILE A 193     -16.553 -16.791  15.309  1.00 26.92           O  
ANISOU 1377  O   ILE A 193     2945   3437   3846    -52    -53    -76       O  
ATOM   1378  CB  ILE A 193     -15.970 -13.655  14.714  1.00 24.25           C  
ANISOU 1378  CB  ILE A 193     2630   3120   3461    -37    -26   -120       C  
ATOM   1379  CG1 ILE A 193     -15.882 -12.613  13.588  1.00 23.89           C  
ANISOU 1379  CG1 ILE A 193     2597   3067   3411    -23    -23   -140       C  
ATOM   1380  CG2 ILE A 193     -14.651 -14.400  14.880  1.00 26.80           C  
ANISOU 1380  CG2 ILE A 193     2956   3439   3784    -38    -34   -110       C  
ATOM   1381  CD1 ILE A 193     -14.830 -11.540  13.830  1.00 25.88           C  
ANISOU 1381  CD1 ILE A 193     2856   3329   3646    -22    -12   -149       C  
ATOM   1382  N   MET A 194     -17.908 -15.595  16.621  1.00 27.64           N  
ANISOU 1382  N   MET A 194     3027   3562   3913    -65    -28    -74       N  
ATOM   1383  CA  MET A 194     -18.077 -16.644  17.656  1.00 28.76           C  
ANISOU 1383  CA  MET A 194     3156   3711   4061    -80    -29    -43       C  
ATOM   1384  C   MET A 194     -18.683 -17.867  16.947  1.00 29.76           C  
ANISOU 1384  C   MET A 194     3273   3809   4225    -78    -45    -35       C  
ATOM   1385  O   MET A 194     -18.369 -18.990  17.292  1.00 26.62           O  
ANISOU 1385  O   MET A 194     2867   3402   3845    -85    -56    -11       O  
ATOM   1386  CB  MET A 194     -19.023 -16.144  18.756  1.00 32.38           C  
ANISOU 1386  CB  MET A 194     3603   4196   4502    -92    -11    -36       C  
ATOM   1387  CG  MET A 194     -18.586 -14.865  19.481  1.00 34.51           C  
ANISOU 1387  CG  MET A 194     3878   4495   4736    -93      4    -51       C  
ATOM   1388  SD  MET A 194     -17.127 -15.199  20.496  1.00 31.43           S  
ANISOU 1388  SD  MET A 194     3492   4125   4322   -101      0    -31       S  
ATOM   1389  CE  MET A 194     -15.854 -14.984  19.264  1.00 31.16           C  
ANISOU 1389  CE  MET A 194     3474   4065   4298    -84    -12    -51       C  
ATOM   1390  N   LEU A 195     -19.564 -17.628  15.960  1.00 27.90           N  
ANISOU 1390  N   LEU A 195     3037   3558   4005    -69    -49    -55       N  
ATOM   1391  CA  LEU A 195     -20.295 -18.717  15.268  1.00 26.59           C  
ANISOU 1391  CA  LEU A 195     2860   3365   3877    -67    -65    -53       C  
ATOM   1392  C   LEU A 195     -19.384 -19.396  14.244  1.00 27.17           C  
ANISOU 1392  C   LEU A 195     2940   3416   3966    -56    -84    -64       C  
ATOM   1393  O   LEU A 195     -19.758 -20.444  13.806  1.00 24.94           O  
ANISOU 1393  O   LEU A 195     2646   3111   3717    -55    -99    -62       O  
ATOM   1394  CB  LEU A 195     -21.564 -18.138  14.616  1.00 26.84           C  
ANISOU 1394  CB  LEU A 195     2888   3392   3918    -61    -63    -73       C  
ATOM   1395  CG  LEU A 195     -22.650 -19.181  14.329  1.00 26.86           C  
ANISOU 1395  CG  LEU A 195     2872   3372   3960    -64    -75    -68       C  
ATOM   1396  CD1 LEU A 195     -23.242 -19.723  15.609  1.00 26.97           C  
ANISOU 1396  CD1 LEU A 195     2867   3396   3982    -83    -64    -37       C  
ATOM   1397  CD2 LEU A 195     -23.734 -18.652  13.385  1.00 27.07           C  
ANISOU 1397  CD2 LEU A 195     2897   3390   3998    -54    -81    -93       C  
ATOM   1398  N   ASN A 196     -18.247 -18.777  13.895  1.00 25.52           N  
ANISOU 1398  N   ASN A 196     2748   3214   3735    -47    -81    -77       N  
ATOM   1399  CA  ASN A 196     -17.210 -19.316  12.987  1.00 26.93           C  
ANISOU 1399  CA  ASN A 196     2932   3374   3923    -37    -95    -89       C  
ATOM   1400  C   ASN A 196     -17.696 -19.214  11.542  1.00 26.44           C  
ANISOU 1400  C   ASN A 196     2876   3299   3869    -22   -105   -118       C  
ATOM   1401  O   ASN A 196     -17.385 -20.080  10.721  1.00 24.00           O  
ANISOU 1401  O   ASN A 196     2565   2972   3582    -15   -120   -129       O  
ATOM   1402  CB  ASN A 196     -16.841 -20.754  13.356  1.00 31.23           C  
ANISOU 1402  CB  ASN A 196     3463   3902   4499    -44   -109    -70       C  
ATOM   1403  CG  ASN A 196     -15.559 -21.205  12.697  1.00 32.24           C  
ANISOU 1403  CG  ASN A 196     3597   4017   4635    -34   -119    -82       C  
ATOM   1404  OD1 ASN A 196     -15.507 -22.312  12.164  1.00 36.32           O  
ANISOU 1404  OD1 ASN A 196     4102   4509   5186    -31   -136    -87       O  
ATOM   1405  ND2 ASN A 196     -14.543 -20.353  12.698  1.00 32.11           N  
ANISOU 1405  ND2 ASN A 196     3594   4015   4590    -30   -110    -90       N  
ATOM   1406  N   TRP A 197     -18.410 -18.140  11.205  1.00 24.90           N  
ANISOU 1406  N   TRP A 197     2689   3114   3657    -17    -97   -130       N  
ATOM   1407  CA  TRP A 197     -18.733 -17.887   9.783  1.00 22.68           C  
ANISOU 1407  CA  TRP A 197     2415   2824   3375     -2   -107   -155       C  
ATOM   1408  C   TRP A 197     -17.464 -17.424   9.069  1.00 26.23           C  
ANISOU 1408  C   TRP A 197     2883   3280   3804      7   -104   -168       C  
ATOM   1409  O   TRP A 197     -16.876 -16.385   9.505  1.00 23.51           O  
ANISOU 1409  O   TRP A 197     2548   2950   3434      5    -88   -164       O  
ATOM   1410  CB  TRP A 197     -19.822 -16.849   9.663  1.00 21.59           C  
ANISOU 1410  CB  TRP A 197     2279   2694   3227      0   -101   -161       C  
ATOM   1411  CG  TRP A 197     -20.349 -16.641   8.289  1.00 20.20           C  
ANISOU 1411  CG  TRP A 197     2110   2512   3053     13   -114   -182       C  
ATOM   1412  CD1 TRP A 197     -20.561 -17.564   7.305  1.00 20.77           C  
ANISOU 1412  CD1 TRP A 197     2179   2569   3143     21   -134   -198       C  
ATOM   1413  CD2 TRP A 197     -20.792 -15.386   7.771  1.00 20.14           C  
ANISOU 1413  CD2 TRP A 197     2112   2512   3027     21   -110   -191       C  
ATOM   1414  NE1 TRP A 197     -21.148 -16.961   6.223  1.00 21.53           N  
ANISOU 1414  NE1 TRP A 197     2283   2667   3228     34   -143   -214       N  
ATOM   1415  CE2 TRP A 197     -21.305 -15.631   6.482  1.00 20.55           C  
ANISOU 1415  CE2 TRP A 197     2167   2556   3084     34   -129   -208       C  
ATOM   1416  CE3 TRP A 197     -20.834 -14.094   8.273  1.00 19.13           C  
ANISOU 1416  CE3 TRP A 197     1989   2397   2881     19    -94   -186       C  
ATOM   1417  CZ2 TRP A 197     -21.801 -14.611   5.671  1.00 20.03           C  
ANISOU 1417  CZ2 TRP A 197     2111   2496   3004     44   -133   -216       C  
ATOM   1418  CZ3 TRP A 197     -21.370 -13.110   7.492  1.00 20.22           C  
ANISOU 1418  CZ3 TRP A 197     2134   2536   3011     29    -97   -195       C  
ATOM   1419  CH2 TRP A 197     -21.876 -13.364   6.219  1.00 19.43           C  
ANISOU 1419  CH2 TRP A 197     2037   2428   2914     41   -116   -208       C  
ATOM   1420  N   MET A 198     -17.087 -18.159   8.039  1.00 28.60           N  
ANISOU 1420  N   MET A 198     3184   3567   4113     16   -117   -185       N  
ATOM   1421  CA  MET A 198     -15.976 -17.858   7.091  1.00 32.53           C  
ANISOU 1421  CA  MET A 198     3697   4069   4593     27   -115   -201       C  
ATOM   1422  C   MET A 198     -16.117 -16.559   6.284  1.00 29.47           C  
ANISOU 1422  C   MET A 198     3325   3695   4175     37   -107   -211       C  
ATOM   1423  O   MET A 198     -15.101 -16.066   5.852  1.00 30.63           O  
ANISOU 1423  O   MET A 198     3484   3849   4303     42    -97   -216       O  
ATOM   1424  CB  MET A 198     -15.946 -19.008   6.091  1.00 41.04           C  
ANISOU 1424  CB  MET A 198     4769   5133   5692     36   -133   -222       C  
ATOM   1425  CG  MET A 198     -14.610 -19.197   5.476  1.00 49.18           C  
ANISOU 1425  CG  MET A 198     5806   6164   6714     43   -130   -236       C  
ATOM   1426  SD  MET A 198     -14.643 -20.773   4.572  1.00 56.44           S  
ANISOU 1426  SD  MET A 198     6712   7064   7669     51   -153   -263       S  
ATOM   1427  CE  MET A 198     -14.622 -21.899   5.972  1.00 55.97           C  
ANISOU 1427  CE  MET A 198     6628   6983   7652     36   -160   -237       C  
ATOM   1428  N   HIS A 199     -17.288 -15.952   6.091  1.00 25.47           N  
ANISOU 1428  N   HIS A 199     2820   3191   3666     39   -110   -211       N  
ATOM   1429  CA  HIS A 199     -17.509 -14.915   5.053  1.00 24.96           C  
ANISOU 1429  CA  HIS A 199     2768   3135   3578     50   -109   -220       C  
ATOM   1430  C   HIS A 199     -17.877 -13.577   5.693  1.00 24.45           C  
ANISOU 1430  C   HIS A 199     2707   3079   3503     46    -94   -208       C  
ATOM   1431  O   HIS A 199     -18.548 -12.781   5.051  1.00 23.95           O  
ANISOU 1431  O   HIS A 199     2649   3017   3431     53    -98   -211       O  
ATOM   1432  CB  HIS A 199     -18.575 -15.416   4.053  1.00 24.56           C  
ANISOU 1432  CB  HIS A 199     2715   3078   3537     60   -130   -236       C  
ATOM   1433  CG  HIS A 199     -18.110 -16.624   3.304  1.00 24.62           C  
ANISOU 1433  CG  HIS A 199     2719   3079   3553     66   -144   -254       C  
ATOM   1434  ND1 HIS A 199     -17.100 -16.556   2.373  1.00 23.39           N  
ANISOU 1434  ND1 HIS A 199     2576   2932   3375     75   -141   -268       N  
ATOM   1435  CD2 HIS A 199     -18.518 -17.923   3.362  1.00 24.15           C  
ANISOU 1435  CD2 HIS A 199     2643   3004   3526     64   -160   -263       C  
ATOM   1436  CE1 HIS A 199     -16.928 -17.755   1.857  1.00 24.62           C  
ANISOU 1436  CE1 HIS A 199     2724   3080   3548     79   -155   -287       C  
ATOM   1437  NE2 HIS A 199     -17.742 -18.641   2.525  1.00 25.04           N  
ANISOU 1437  NE2 HIS A 199     2759   3116   3638     72   -167   -284       N  
ATOM   1438  N   TYR A 200     -17.451 -13.361   6.929  1.00 24.83           N  
ANISOU 1438  N   TYR A 200     2749   3130   3552     35    -80   -195       N  
ATOM   1439  CA  TYR A 200     -17.753 -12.126   7.668  1.00 26.52           C  
ANISOU 1439  CA  TYR A 200     2963   3353   3760     30    -66   -188       C  
ATOM   1440  C   TYR A 200     -17.102 -10.956   6.909  1.00 27.93           C  
ANISOU 1440  C   TYR A 200     3156   3536   3919     39    -57   -191       C  
ATOM   1441  O   TYR A 200     -16.046 -11.191   6.261  1.00 28.36           O  
ANISOU 1441  O   TYR A 200     3221   3592   3963     44    -56   -195       O  
ATOM   1442  CB  TYR A 200     -17.231 -12.218   9.102  1.00 27.83           C  
ANISOU 1442  CB  TYR A 200     3121   3527   3926     16    -53   -177       C  
ATOM   1443  CG  TYR A 200     -15.736 -12.384   9.221  1.00 29.97           C  
ANISOU 1443  CG  TYR A 200     3398   3799   4187     16    -47   -176       C  
ATOM   1444  CD1 TYR A 200     -14.903 -11.272   9.332  1.00 30.96           C  
ANISOU 1444  CD1 TYR A 200     3532   3932   4298     17    -33   -177       C  
ATOM   1445  CD2 TYR A 200     -15.138 -13.646   9.243  1.00 31.96           C  
ANISOU 1445  CD2 TYR A 200     3647   4045   4450     14    -56   -173       C  
ATOM   1446  CE1 TYR A 200     -13.532 -11.419   9.467  1.00 33.19           C  
ANISOU 1446  CE1 TYR A 200     3818   4216   4575     16    -27   -177       C  
ATOM   1447  CE2 TYR A 200     -13.764 -13.807   9.360  1.00 34.31           C  
ANISOU 1447  CE2 TYR A 200     3948   4343   4742     14    -51   -173       C  
ATOM   1448  CZ  TYR A 200     -12.961 -12.681   9.471  1.00 34.60           C  
ANISOU 1448  CZ  TYR A 200     3993   4389   4763     15    -37   -175       C  
ATOM   1449  OH  TYR A 200     -11.618 -12.810   9.595  1.00 38.05           O  
ANISOU 1449  OH  TYR A 200     4432   4825   5197     14    -32   -175       O  
ATOM   1450  N   ASN A 201     -17.660  -9.763   7.069  1.00 26.52           N  
ANISOU 1450  N   ASN A 201     2977   3359   3739     39    -50   -189       N  
ATOM   1451  CA  ASN A 201     -17.330  -8.522   6.310  1.00 26.85           C  
ANISOU 1451  CA  ASN A 201     3030   3402   3770     47    -44   -188       C  
ATOM   1452  C   ASN A 201     -16.756  -7.462   7.258  1.00 26.40           C  
ANISOU 1452  C   ASN A 201     2968   3348   3712     41    -26   -185       C  
ATOM   1453  O   ASN A 201     -16.592  -7.763   8.477  1.00 23.11           O  
ANISOU 1453  O   ASN A 201     2542   2938   3300     30    -19   -185       O  
ATOM   1454  CB  ASN A 201     -18.534  -7.925   5.595  1.00 29.03           C  
ANISOU 1454  CB  ASN A 201     3305   3674   4051     55    -56   -188       C  
ATOM   1455  CG  ASN A 201     -19.731  -7.638   6.482  1.00 30.07           C  
ANISOU 1455  CG  ASN A 201     3421   3802   4202     49    -56   -190       C  
ATOM   1456  OD1 ASN A 201     -19.674  -6.830   7.421  1.00 28.97           O  
ANISOU 1456  OD1 ASN A 201     3273   3665   4068     42    -41   -190       O  
ATOM   1457  ND2 ASN A 201     -20.885  -8.196   6.112  1.00 30.58           N  
ANISOU 1457  ND2 ASN A 201     3478   3860   4278     52    -72   -194       N  
ATOM   1458  N   GLN A 202     -16.526  -6.243   6.737  1.00 23.65           N  
ANISOU 1458  N   GLN A 202     2625   2997   3361     46    -19   -181       N  
ATOM   1459  CA  GLN A 202     -15.882  -5.183   7.531  1.00 23.84           C  
ANISOU 1459  CA  GLN A 202     2645   3022   3390     41     -2   -182       C  
ATOM   1460  C   GLN A 202     -16.683  -4.831   8.775  1.00 22.25           C  
ANISOU 1460  C   GLN A 202     2427   2824   3202     33      1   -189       C  
ATOM   1461  O   GLN A 202     -16.081  -4.224   9.669  1.00 18.33           O  
ANISOU 1461  O   GLN A 202     1924   2332   2708     26     15   -194       O  
ATOM   1462  CB  GLN A 202     -15.702  -3.973   6.649  1.00 26.03           C  
ANISOU 1462  CB  GLN A 202     2929   3292   3668     49      0   -174       C  
ATOM   1463  CG  GLN A 202     -14.563  -4.288   5.718  1.00 29.81           C  
ANISOU 1463  CG  GLN A 202     3422   3774   4130     54      3   -168       C  
ATOM   1464  CD  GLN A 202     -14.241  -3.163   4.761  1.00 31.30           C  
ANISOU 1464  CD  GLN A 202     3618   3957   4316     61      9   -156       C  
ATOM   1465  OE1 GLN A 202     -15.124  -2.369   4.455  1.00 30.60           O  
ANISOU 1465  OE1 GLN A 202     3527   3862   4238     66      3   -149       O  
ATOM   1466  NE2 GLN A 202     -12.976  -3.156   4.294  1.00 32.25           N  
ANISOU 1466  NE2 GLN A 202     3746   4080   4425     62     20   -151       N  
ATOM   1467  N   THR A 203     -17.997  -5.108   8.818  1.00 20.01           N  
ANISOU 1467  N   THR A 203     2135   2538   2928     33     -7   -191       N  
ATOM   1468  CA  THR A 203     -18.815  -4.556   9.932  1.00 20.08           C  
ANISOU 1468  CA  THR A 203     2127   2551   2951     25      0   -200       C  
ATOM   1469  C   THR A 203     -18.550  -5.361  11.216  1.00 17.51           C  
ANISOU 1469  C   THR A 203     1794   2241   2618     13      7   -202       C  
ATOM   1470  O   THR A 203     -19.103  -5.034  12.244  1.00 16.83           O  
ANISOU 1470  O   THR A 203     1693   2163   2537      5     17   -210       O  
ATOM   1471  CB  THR A 203     -20.317  -4.549   9.605  1.00 23.45           C  
ANISOU 1471  CB  THR A 203     2544   2969   3393     29    -10   -203       C  
ATOM   1472  OG1 THR A 203     -20.591  -5.933   9.445  1.00 24.32           O  
ANISOU 1472  OG1 THR A 203     2657   3082   3499     27    -21   -198       O  
ATOM   1473  CG2 THR A 203     -20.699  -3.749   8.373  1.00 24.25           C  
ANISOU 1473  CG2 THR A 203     2653   3057   3503     41    -21   -198       C  
ATOM   1474  N   VAL A 204     -17.725  -6.392  11.190  1.00 16.81           N  
ANISOU 1474  N   VAL A 204     1713   2156   2517     10      4   -194       N  
ATOM   1475  CA  VAL A 204     -17.247  -7.019  12.446  1.00 15.49           C  
ANISOU 1475  CA  VAL A 204     1539   2003   2341     -1     11   -192       C  
ATOM   1476  C   VAL A 204     -16.530  -5.944  13.279  1.00 14.55           C  
ANISOU 1476  C   VAL A 204     1415   1894   2216     -5     25   -202       C  
ATOM   1477  O   VAL A 204     -16.648  -5.975  14.507  1.00 14.76           O  
ANISOU 1477  O   VAL A 204     1432   1939   2238    -15     33   -205       O  
ATOM   1478  CB  VAL A 204     -16.384  -8.292  12.237  1.00 15.58           C  
ANISOU 1478  CB  VAL A 204     1559   2014   2346     -2      2   -182       C  
ATOM   1479  CG1 VAL A 204     -17.055  -9.429  11.442  1.00 15.75           C  
ANISOU 1479  CG1 VAL A 204     1581   2024   2376      1    -13   -176       C  
ATOM   1480  CG2 VAL A 204     -15.016  -7.950  11.630  1.00 16.40           C  
ANISOU 1480  CG2 VAL A 204     1674   2112   2442      4      5   -183       C  
ATOM   1481  N   ASP A 205     -15.863  -4.997  12.638  1.00 13.75           N  
ANISOU 1481  N   ASP A 205     1321   1783   2118      2     29   -206       N  
ATOM   1482  CA  ASP A 205     -15.108  -3.958  13.343  1.00 14.39           C  
ANISOU 1482  CA  ASP A 205     1396   1870   2200      0     41   -217       C  
ATOM   1483  C   ASP A 205     -16.124  -2.961  13.931  1.00 14.49           C  
ANISOU 1483  C   ASP A 205     1393   1885   2226     -2     49   -232       C  
ATOM   1484  O   ASP A 205     -15.877  -2.401  14.972  1.00 13.92           O  
ANISOU 1484  O   ASP A 205     1310   1825   2152     -9     59   -247       O  
ATOM   1485  CB  ASP A 205     -14.122  -3.295  12.364  1.00 14.47           C  
ANISOU 1485  CB  ASP A 205     1417   1865   2215      7     43   -214       C  
ATOM   1486  CG  ASP A 205     -12.915  -4.142  11.982  1.00 15.00           C  
ANISOU 1486  CG  ASP A 205     1495   1932   2270      8     40   -205       C  
ATOM   1487  OD1 ASP A 205     -12.533  -5.022  12.722  1.00 15.11           O  
ANISOU 1487  OD1 ASP A 205     1508   1958   2275      1     38   -203       O  
ATOM   1488  OD2 ASP A 205     -12.320  -3.814  10.966  1.00 17.04           O  
ANISOU 1488  OD2 ASP A 205     1763   2180   2531     15     42   -200       O  
ATOM   1489  N   ILE A 206     -17.249  -2.716  13.227  1.00 15.37           N  
ANISOU 1489  N   ILE A 206     1503   1984   2352      3     43   -231       N  
ATOM   1490  CA  ILE A 206     -18.293  -1.734  13.710  1.00 15.29           C  
ANISOU 1490  CA  ILE A 206     1475   1972   2361      2     49   -247       C  
ATOM   1491  C   ILE A 206     -18.946  -2.346  14.957  1.00 15.40           C  
ANISOU 1491  C   ILE A 206     1476   2009   2366     -9     56   -255       C  
ATOM   1492  O   ILE A 206     -19.246  -1.640  15.877  1.00 16.07           O  
ANISOU 1492  O   ILE A 206     1545   2105   2456    -14     67   -274       O  
ATOM   1493  CB  ILE A 206     -19.319  -1.447  12.597  1.00 16.58           C  
ANISOU 1493  CB  ILE A 206     1639   2116   2543     12     38   -241       C  
ATOM   1494  CG1 ILE A 206     -18.693  -0.702  11.417  1.00 17.71           C  
ANISOU 1494  CG1 ILE A 206     1794   2240   2692     23     33   -231       C  
ATOM   1495  CG2 ILE A 206     -20.567  -0.686  13.123  1.00 17.38           C  
ANISOU 1495  CG2 ILE A 206     1719   2215   2667     11     42   -259       C  
ATOM   1496  CD1 ILE A 206     -18.157   0.678  11.727  1.00 19.27           C  
ANISOU 1496  CD1 ILE A 206     1982   2430   2908     23     44   -242       C  
ATOM   1497  N   TRP A 207     -19.182  -3.663  14.975  1.00 16.39           N  
ANISOU 1497  N   TRP A 207     1607   2141   2479    -13     49   -240       N  
ATOM   1498  CA  TRP A 207     -19.626  -4.367  16.188  1.00 16.04           C  
ANISOU 1498  CA  TRP A 207     1551   2120   2422    -26     56   -240       C  
ATOM   1499  C   TRP A 207     -18.692  -4.003  17.340  1.00 15.39           C  
ANISOU 1499  C   TRP A 207     1464   2060   2321    -33     68   -250       C  
ATOM   1500  O   TRP A 207     -19.146  -3.665  18.412  1.00 14.50           O  
ANISOU 1500  O   TRP A 207     1337   1968   2202    -41     80   -264       O  
ATOM   1501  CB  TRP A 207     -19.721  -5.883  15.964  1.00 16.07           C  
ANISOU 1501  CB  TRP A 207     1562   2123   2419    -29     46   -218       C  
ATOM   1502  CG  TRP A 207     -20.237  -6.608  17.155  1.00 16.59           C  
ANISOU 1502  CG  TRP A 207     1616   2212   2475    -43     53   -212       C  
ATOM   1503  CD1 TRP A 207     -19.542  -7.036  18.258  1.00 17.71           C  
ANISOU 1503  CD1 TRP A 207     1756   2378   2593    -53     60   -205       C  
ATOM   1504  CD2 TRP A 207     -21.612  -6.847  17.438  1.00 18.12           C  
ANISOU 1504  CD2 TRP A 207     1794   2409   2680    -48     58   -212       C  
ATOM   1505  NE1 TRP A 207     -20.383  -7.580  19.191  1.00 18.01           N  
ANISOU 1505  NE1 TRP A 207     1781   2436   2626    -65     68   -198       N  
ATOM   1506  CE2 TRP A 207     -21.666  -7.476  18.703  1.00 19.00           C  
ANISOU 1506  CE2 TRP A 207     1897   2548   2773    -62     68   -203       C  
ATOM   1507  CE3 TRP A 207     -22.788  -6.582  16.711  1.00 18.91           C  
ANISOU 1507  CE3 TRP A 207     1887   2491   2805    -41     53   -219       C  
ATOM   1508  CZ2 TRP A 207     -22.874  -7.862  19.275  1.00 19.47           C  
ANISOU 1508  CZ2 TRP A 207     1939   2618   2839    -72     77   -200       C  
ATOM   1509  CZ3 TRP A 207     -23.972  -7.006  17.269  1.00 19.17           C  
ANISOU 1509  CZ3 TRP A 207     1903   2532   2847    -50     59   -218       C  
ATOM   1510  CH2 TRP A 207     -24.001  -7.633  18.511  1.00 19.43           C  
ANISOU 1510  CH2 TRP A 207     1926   2592   2862    -65     73   -208       C  
ATOM   1511  N   SER A 208     -17.401  -4.225  17.153  1.00 17.19           N  
ANISOU 1511  N   SER A 208     1706   2287   2539    -32     63   -242       N  
ATOM   1512  CA  SER A 208     -16.399  -3.996  18.218  1.00 17.27           C  
ANISOU 1512  CA  SER A 208     1712   2317   2530    -39     70   -250       C  
ATOM   1513  C   SER A 208     -16.538  -2.545  18.706  1.00 17.84           C  
ANISOU 1513  C   SER A 208     1770   2393   2612    -38     82   -280       C  
ATOM   1514  O   SER A 208     -16.522  -2.317  19.944  1.00 18.36           O  
ANISOU 1514  O   SER A 208     1824   2487   2663    -46     92   -295       O  
ATOM   1515  CB  SER A 208     -15.041  -4.279  17.732  1.00 18.31           C  
ANISOU 1515  CB  SER A 208     1858   2440   2658    -35     63   -240       C  
ATOM   1516  OG  SER A 208     -14.901  -5.630  17.303  1.00 16.50           O  
ANISOU 1516  OG  SER A 208     1639   2206   2423    -35     51   -217       O  
ATOM   1517  N   VAL A 209     -16.628  -1.584  17.785  1.00 18.13           N  
ANISOU 1517  N   VAL A 209     1808   2405   2675    -27     81   -287       N  
ATOM   1518  CA  VAL A 209     -16.735  -0.133  18.161  1.00 19.28           C  
ANISOU 1518  CA  VAL A 209     1936   2547   2839    -25     91   -316       C  
ATOM   1519  C   VAL A 209     -17.993   0.072  19.013  1.00 20.34           C  
ANISOU 1519  C   VAL A 209     2052   2699   2976    -31    101   -335       C  
ATOM   1520  O   VAL A 209     -17.965   0.766  20.021  1.00 18.61           O  
ANISOU 1520  O   VAL A 209     1817   2498   2755    -36    112   -362       O  
ATOM   1521  CB  VAL A 209     -16.800   0.791  16.955  1.00 19.61           C  
ANISOU 1521  CB  VAL A 209     1981   2556   2912    -14     87   -315       C  
ATOM   1522  CG1 VAL A 209     -16.999   2.215  17.439  1.00 21.03           C  
ANISOU 1522  CG1 VAL A 209     2141   2731   3119    -12     96   -345       C  
ATOM   1523  CG2 VAL A 209     -15.551   0.665  16.090  1.00 19.56           C  
ANISOU 1523  CG2 VAL A 209     1992   2535   2904     -8     81   -297       C  
ATOM   1524  N   GLY A 210     -19.069  -0.593  18.621  1.00 20.55           N  
ANISOU 1524  N   GLY A 210     2080   2721   3006    -31     97   -321       N  
ATOM   1525  CA  GLY A 210     -20.301  -0.589  19.429  1.00 18.94           C  
ANISOU 1525  CA  GLY A 210     1856   2535   2803    -38    108   -335       C  
ATOM   1526  C   GLY A 210     -20.039  -1.056  20.834  1.00 19.24           C  
ANISOU 1526  C   GLY A 210     1888   2612   2808    -52    119   -341       C  
ATOM   1527  O   GLY A 210     -20.515  -0.400  21.738  1.00 20.57           O  
ANISOU 1527  O   GLY A 210     2038   2800   2976    -57    133   -369       O  
ATOM   1528  N   CYS A 211     -19.321  -2.167  21.019  1.00 19.56           N  
ANISOU 1528  N   CYS A 211     1943   2665   2822    -57    113   -316       N  
ATOM   1529  CA  CYS A 211     -19.040  -2.725  22.339  1.00 19.46           C  
ANISOU 1529  CA  CYS A 211     1926   2692   2774    -70    120   -314       C  
ATOM   1530  C   CYS A 211     -18.183  -1.719  23.115  1.00 19.26           C  
ANISOU 1530  C   CYS A 211     1893   2684   2739    -71    127   -344       C  
ATOM   1531  O   CYS A 211     -18.439  -1.549  24.328  1.00 21.29           O  
ANISOU 1531  O   CYS A 211     2136   2978   2974    -80    140   -362       O  
ATOM   1532  CB  CYS A 211     -18.360  -4.088  22.293  1.00 18.69           C  
ANISOU 1532  CB  CYS A 211     1845   2599   2657    -75    109   -279       C  
ATOM   1533  SG  CYS A 211     -19.416  -5.340  21.548  1.00 19.17           S  
ANISOU 1533  SG  CYS A 211     1910   2642   2732    -76    101   -248       S  
ATOM   1534  N   ILE A 212     -17.218  -1.093  22.446  1.00 19.42           N  
ANISOU 1534  N   ILE A 212     1922   2681   2776    -61    119   -350       N  
ATOM   1535  CA  ILE A 212     -16.358  -0.077  23.125  1.00 18.85           C  
ANISOU 1535  CA  ILE A 212     1840   2619   2701    -61    124   -381       C  
ATOM   1536  C   ILE A 212     -17.174   1.140  23.552  1.00 20.45           C  
ANISOU 1536  C   ILE A 212     2020   2826   2924    -60    137   -420       C  
ATOM   1537  O   ILE A 212     -16.980   1.617  24.653  1.00 23.91           O  
ANISOU 1537  O   ILE A 212     2444   3294   3346    -66    146   -450       O  
ATOM   1538  CB  ILE A 212     -15.168   0.279  22.204  1.00 19.61           C  
ANISOU 1538  CB  ILE A 212     1948   2685   2816    -52    113   -374       C  
ATOM   1539  CG1 ILE A 212     -14.291  -0.948  21.961  1.00 17.67           C  
ANISOU 1539  CG1 ILE A 212     1722   2441   2550    -54    101   -341       C  
ATOM   1540  CG2 ILE A 212     -14.390   1.433  22.814  1.00 19.47           C  
ANISOU 1540  CG2 ILE A 212     1917   2673   2806    -51    118   -409       C  
ATOM   1541  CD1 ILE A 212     -13.339  -0.810  20.901  1.00 17.80           C  
ANISOU 1541  CD1 ILE A 212     1751   2426   2584    -45     93   -331       C  
ATOM   1542  N   MET A 213     -17.966   1.723  22.668  1.00 21.07           N  
ANISOU 1542  N   MET A 213     2092   2872   3038    -52    137   -424       N  
ATOM   1543  CA  MET A 213     -18.752   2.943  22.975  1.00 21.24           C  
ANISOU 1543  CA  MET A 213     2090   2891   3090    -49    148   -463       C  
ATOM   1544  C   MET A 213     -19.655   2.641  24.174  1.00 22.79           C  
ANISOU 1544  C   MET A 213     2270   3128   3261    -60    164   -480       C  
ATOM   1545  O   MET A 213     -19.665   3.404  25.127  1.00 25.66           O  
ANISOU 1545  O   MET A 213     2614   3514   3621    -64    176   -519       O  
ATOM   1546  CB  MET A 213     -19.566   3.324  21.755  1.00 21.01           C  
ANISOU 1546  CB  MET A 213     2060   2820   3101    -39    142   -453       C  
ATOM   1547  CG  MET A 213     -20.424   4.566  21.906  1.00 22.24           C  
ANISOU 1547  CG  MET A 213     2188   2963   3296    -35    151   -489       C  
ATOM   1548  SD  MET A 213     -21.095   5.052  20.343  1.00 25.04           S  
ANISOU 1548  SD  MET A 213     2546   3267   3699    -22    137   -471       S  
ATOM   1549  CE  MET A 213     -22.379   6.207  20.893  1.00 26.79           C  
ANISOU 1549  CE  MET A 213     2731   3484   3963    -20    149   -516       C  
ATOM   1550  N   ALA A 214     -20.349   1.501  24.167  1.00 23.07           N  
ANISOU 1550  N   ALA A 214     2312   3174   3276    -67    165   -451       N  
ATOM   1551  CA  ALA A 214     -21.200   1.049  25.283  1.00 23.58           C  
ANISOU 1551  CA  ALA A 214     2363   3280   3314    -79    181   -459       C  
ATOM   1552  C   ALA A 214     -20.398   1.131  26.589  1.00 26.17           C  
ANISOU 1552  C   ALA A 214     2687   3654   3601    -88    189   -478       C  
ATOM   1553  O   ALA A 214     -20.904   1.752  27.599  1.00 27.98           O  
ANISOU 1553  O   ALA A 214     2894   3915   3822    -93    206   -516       O  
ATOM   1554  CB  ALA A 214     -21.756  -0.331  25.055  1.00 23.31           C  
ANISOU 1554  CB  ALA A 214     2340   3249   3265    -85    178   -418       C  
ATOM   1555  N   GLU A 215     -19.245   0.509  26.627  1.00 25.71           N  
ANISOU 1555  N   GLU A 215     2647   3602   3518    -89    176   -454       N  
ATOM   1556  CA  GLU A 215     -18.426   0.434  27.848  1.00 27.10           C  
ANISOU 1556  CA  GLU A 215     2821   3822   3651    -98    179   -466       C  
ATOM   1557  C   GLU A 215     -17.965   1.840  28.295  1.00 29.96           C  
ANISOU 1557  C   GLU A 215     3166   4189   4027    -93    183   -518       C  
ATOM   1558  O   GLU A 215     -17.778   2.053  29.508  1.00 34.69           O  
ANISOU 1558  O   GLU A 215     3753   4833   4592   -100    192   -545       O  
ATOM   1559  CB  GLU A 215     -17.253  -0.446  27.480  1.00 26.91           C  
ANISOU 1559  CB  GLU A 215     2821   3789   3613    -97    160   -428       C  
ATOM   1560  CG  GLU A 215     -16.398  -0.761  28.647  1.00 30.06           C  
ANISOU 1560  CG  GLU A 215     3221   4233   3967   -106    157   -429       C  
ATOM   1561  CD  GLU A 215     -15.334  -1.788  28.363  1.00 31.12           C  
ANISOU 1561  CD  GLU A 215     3376   4359   4088   -106    138   -389       C  
ATOM   1562  OE1 GLU A 215     -15.554  -2.700  27.549  1.00 28.77           O  
ANISOU 1562  OE1 GLU A 215     3091   4036   3802   -105    130   -351       O  
ATOM   1563  OE2 GLU A 215     -14.279  -1.653  28.991  1.00 32.77           O  
ANISOU 1563  OE2 GLU A 215     3586   4588   4276   -107    130   -398       O  
ATOM   1564  N   LEU A 216     -17.748   2.771  27.368  1.00 29.15           N  
ANISOU 1564  N   LEU A 216     3061   4042   3973    -81    177   -533       N  
ATOM   1565  CA  LEU A 216     -17.305   4.149  27.709  1.00 30.12           C  
ANISOU 1565  CA  LEU A 216     3165   4161   4119    -75    180   -583       C  
ATOM   1566  C   LEU A 216     -18.497   4.916  28.287  1.00 30.26           C  
ANISOU 1566  C   LEU A 216     3153   4192   4150    -77    199   -626       C  
ATOM   1567  O   LEU A 216     -18.258   5.840  29.045  1.00 29.82           O  
ANISOU 1567  O   LEU A 216     3078   4154   4098    -77    205   -674       O  
ATOM   1568  CB  LEU A 216     -16.811   4.900  26.471  1.00 29.78           C  
ANISOU 1568  CB  LEU A 216     3126   4061   4128    -63    169   -580       C  
ATOM   1569  CG  LEU A 216     -15.511   4.414  25.820  1.00 29.15           C  
ANISOU 1569  CG  LEU A 216     3069   3962   4044    -59    153   -547       C  
ATOM   1570  CD1 LEU A 216     -15.000   5.493  24.881  1.00 28.39           C  
ANISOU 1570  CD1 LEU A 216     2968   3818   3999    -48    148   -556       C  
ATOM   1571  CD2 LEU A 216     -14.442   4.031  26.858  1.00 29.38           C  
ANISOU 1571  CD2 LEU A 216     3101   4029   4030    -66    148   -553       C  
ATOM   1572  N   LEU A 217     -19.704   4.653  27.793  1.00 29.78           N  
ANISOU 1572  N   LEU A 217     3090   4117   4107    -77    205   -612       N  
ATOM   1573  CA  LEU A 217     -20.896   5.396  28.229  1.00 30.79           C  
ANISOU 1573  CA  LEU A 217     3189   4253   4256    -77    223   -653       C  
ATOM   1574  C   LEU A 217     -21.263   4.888  29.635  1.00 33.03           C  
ANISOU 1574  C   LEU A 217     3463   4601   4485    -91    241   -667       C  
ATOM   1575  O   LEU A 217     -21.597   5.711  30.476  1.00 35.21           O  
ANISOU 1575  O   LEU A 217     3712   4901   4762    -93    256   -718       O  
ATOM   1576  CB  LEU A 217     -22.042   5.199  27.242  1.00 29.20           C  
ANISOU 1576  CB  LEU A 217     2988   4016   4090    -73    222   -630       C  
ATOM   1577  CG  LEU A 217     -21.933   5.937  25.915  1.00 29.68           C  
ANISOU 1577  CG  LEU A 217     3052   4017   4208    -58    207   -623       C  
ATOM   1578  CD1 LEU A 217     -22.895   5.357  24.887  1.00 31.15           C  
ANISOU 1578  CD1 LEU A 217     3246   4174   4413    -55    200   -588       C  
ATOM   1579  CD2 LEU A 217     -22.163   7.419  26.053  1.00 30.34           C  
ANISOU 1579  CD2 LEU A 217     3105   4082   4340    -51    212   -674       C  
ATOM   1580  N   THR A 218     -21.153   3.593  29.902  1.00 33.59           N  
ANISOU 1580  N   THR A 218     3553   4698   4509   -101    240   -624       N  
ATOM   1581  CA  THR A 218     -21.784   2.904  31.062  1.00 36.19           C  
ANISOU 1581  CA  THR A 218     3875   5086   4788   -116    259   -622       C  
ATOM   1582  C   THR A 218     -20.770   2.582  32.134  1.00 37.78           C  
ANISOU 1582  C   THR A 218     4084   5338   4932   -124    256   -623       C  
ATOM   1583  O   THR A 218     -21.168   2.299  33.265  1.00 41.10           O  
ANISOU 1583  O   THR A 218     4493   5814   5306   -136    273   -633       O  
ATOM   1584  CB  THR A 218     -22.404   1.543  30.708  1.00 34.53           C  
ANISOU 1584  CB  THR A 218     3680   4874   4565   -123    258   -566       C  
ATOM   1585  OG1 THR A 218     -21.415   0.576  30.305  1.00 36.68           O  
ANISOU 1585  OG1 THR A 218     3980   5136   4818   -123    238   -518       O  
ATOM   1586  CG2 THR A 218     -23.470   1.680  29.656  1.00 35.14           C  
ANISOU 1586  CG2 THR A 218     3752   4906   4694   -116    259   -560       C  
ATOM   1587  N   GLY A 219     -19.517   2.493  31.755  1.00 38.01           N  
ANISOU 1587  N   GLY A 219     4131   5349   4961   -118    235   -607       N  
ATOM   1588  CA  GLY A 219     -18.463   2.042  32.664  1.00 40.51           C  
ANISOU 1588  CA  GLY A 219     4457   5709   5225   -125    227   -600       C  
ATOM   1589  C   GLY A 219     -18.419   0.546  32.873  1.00 41.74           C  
ANISOU 1589  C   GLY A 219     4632   5886   5339   -136    222   -540       C  
ATOM   1590  O   GLY A 219     -17.540   0.140  33.630  1.00 45.36           O  
ANISOU 1590  O   GLY A 219     5099   6380   5754   -142    213   -531       O  
ATOM   1591  N   ARG A 220     -19.251  -0.268  32.208  1.00 41.98           N  
ANISOU 1591  N   ARG A 220     4671   5894   5385   -138    225   -501       N  
ATOM   1592  CA  ARG A 220     -19.179  -1.758  32.306  1.00 38.09           C  
ANISOU 1592  CA  ARG A 220     4195   5414   4862   -148    218   -440       C  
ATOM   1593  C   ARG A 220     -18.907  -2.411  30.934  1.00 33.28           C  
ANISOU 1593  C   ARG A 220     3606   4747   4291   -140    198   -400       C  
ATOM   1594  O   ARG A 220     -19.466  -1.968  29.940  1.00 30.88           O  
ANISOU 1594  O   ARG A 220     3300   4401   4032   -130    198   -409       O  
ATOM   1595  CB  ARG A 220     -20.514  -2.384  32.731  1.00 41.97           C  
ANISOU 1595  CB  ARG A 220     4676   5930   5339   -160    239   -423       C  
ATOM   1596  CG  ARG A 220     -21.182  -1.809  33.970  1.00 47.31           C  
ANISOU 1596  CG  ARG A 220     5329   6663   5982   -170    265   -463       C  
ATOM   1597  CD  ARG A 220     -22.505  -2.523  34.236  1.00 48.11           C  
ANISOU 1597  CD  ARG A 220     5420   6782   6077   -182    287   -439       C  
ATOM   1598  NE  ARG A 220     -22.820  -2.462  35.667  1.00 52.18           N  
ANISOU 1598  NE  ARG A 220     5919   7369   6535   -196    311   -457       N  
ATOM   1599  CZ  ARG A 220     -23.616  -3.301  36.339  1.00 50.24           C  
ANISOU 1599  CZ  ARG A 220     5668   7162   6258   -211    330   -426       C  
ATOM   1600  NH1 ARG A 220     -24.231  -4.291  35.713  1.00 46.40           N  
ANISOU 1600  NH1 ARG A 220     5187   6646   5796   -215    328   -377       N  
ATOM   1601  NH2 ARG A 220     -23.775  -3.144  37.644  1.00 49.22           N  
ANISOU 1601  NH2 ARG A 220     5525   7103   6073   -223    351   -445       N  
ATOM   1602  N   THR A 221     -18.166  -3.511  30.905  1.00 30.94           N  
ANISOU 1602  N   THR A 221     3327   4451   3975   -144    181   -355       N  
ATOM   1603  CA  THR A 221     -18.106  -4.422  29.744  1.00 31.42           C  
ANISOU 1603  CA  THR A 221     3406   4467   4066   -139    166   -313       C  
ATOM   1604  C   THR A 221     -19.522  -4.767  29.310  1.00 30.23           C  
ANISOU 1604  C   THR A 221     3246   4301   3936   -141    178   -302       C  
ATOM   1605  O   THR A 221     -20.273  -5.267  30.171  1.00 30.15           O  
ANISOU 1605  O   THR A 221     3226   4328   3900   -154    193   -290       O  
ATOM   1606  CB  THR A 221     -17.412  -5.739  30.068  1.00 31.28           C  
ANISOU 1606  CB  THR A 221     3401   4461   4021   -147    151   -264       C  
ATOM   1607  OG1 THR A 221     -16.201  -5.360  30.721  1.00 33.18           O  
ANISOU 1607  OG1 THR A 221     3645   4725   4235   -146    141   -279       O  
ATOM   1608  CG2 THR A 221     -17.146  -6.548  28.826  1.00 32.15           C  
ANISOU 1608  CG2 THR A 221     3527   4521   4165   -139    133   -231       C  
ATOM   1609  N   LEU A 222     -19.865  -4.531  28.038  1.00 27.29           N  
ANISOU 1609  N   LEU A 222     2878   3879   3610   -130    171   -304       N  
ATOM   1610  CA  LEU A 222     -21.230  -4.857  27.571  1.00 26.52           C  
ANISOU 1610  CA  LEU A 222     2772   3766   3537   -131    180   -296       C  
ATOM   1611  C   LEU A 222     -21.442  -6.363  27.698  1.00 24.53           C  
ANISOU 1611  C   LEU A 222     2526   3519   3273   -142    175   -246       C  
ATOM   1612  O   LEU A 222     -22.452  -6.798  28.265  1.00 23.31           O  
ANISOU 1612  O   LEU A 222     2358   3386   3110   -153    191   -236       O  
ATOM   1613  CB  LEU A 222     -21.391  -4.360  26.140  1.00 26.22           C  
ANISOU 1613  CB  LEU A 222     2740   3675   3546   -116    169   -304       C  
ATOM   1614  CG  LEU A 222     -22.764  -3.801  25.702  1.00 29.19           C  
ANISOU 1614  CG  LEU A 222     3100   4034   3957   -112    179   -324       C  
ATOM   1615  CD1 LEU A 222     -22.984  -3.962  24.217  1.00 25.49           C  
ANISOU 1615  CD1 LEU A 222     2642   3515   3526   -100    162   -311       C  
ATOM   1616  CD2 LEU A 222     -23.981  -4.219  26.511  1.00 28.41           C  
ANISOU 1616  CD2 LEU A 222     2982   3964   3848   -125    199   -322       C  
ATOM   1617  N   PHE A 223     -20.551  -7.159  27.132  1.00 22.45           N  
ANISOU 1617  N   PHE A 223     2280   3234   3013   -138    154   -216       N  
ATOM   1618  CA  PHE A 223     -20.739  -8.616  26.957  1.00 23.13           C  
ANISOU 1618  CA  PHE A 223     2372   3311   3103   -145    144   -169       C  
ATOM   1619  C   PHE A 223     -19.541  -9.392  27.527  1.00 25.14           C  
ANISOU 1619  C   PHE A 223     2638   3583   3330   -151    131   -139       C  
ATOM   1620  O   PHE A 223     -18.674  -9.870  26.811  1.00 24.48           O  
ANISOU 1620  O   PHE A 223     2569   3471   3261   -143    111   -124       O  
ATOM   1621  CB  PHE A 223     -20.955  -9.026  25.494  1.00 21.55           C  
ANISOU 1621  CB  PHE A 223     2181   3059   2946   -134    128   -159       C  
ATOM   1622  CG  PHE A 223     -22.079  -8.340  24.756  1.00 22.14           C  
ANISOU 1622  CG  PHE A 223     2246   3110   3053   -126    135   -184       C  
ATOM   1623  CD1 PHE A 223     -23.405  -8.505  25.139  1.00 22.74           C  
ANISOU 1623  CD1 PHE A 223     2304   3198   3136   -135    152   -183       C  
ATOM   1624  CD2 PHE A 223     -21.799  -7.568  23.633  1.00 20.80           C  
ANISOU 1624  CD2 PHE A 223     2085   2907   2908   -110    125   -204       C  
ATOM   1625  CE1 PHE A 223     -24.421  -7.903  24.396  1.00 23.57           C  
ANISOU 1625  CE1 PHE A 223     2400   3278   3275   -126    155   -205       C  
ATOM   1626  CE2 PHE A 223     -22.803  -6.958  22.902  1.00 20.59           C  
ANISOU 1626  CE2 PHE A 223     2051   2858   2913   -102    128   -223       C  
ATOM   1627  CZ  PHE A 223     -24.112  -7.138  23.278  1.00 20.90           C  
ANISOU 1627  CZ  PHE A 223     2071   2906   2961   -110    141   -224       C  
ATOM   1628  N   PRO A 224     -19.446  -9.551  28.844  1.00 28.72           N  
ANISOU 1628  N   PRO A 224     3084   4084   3741   -164    141   -130       N  
ATOM   1629  CA  PRO A 224     -18.267 -10.197  29.439  1.00 31.68           C  
ANISOU 1629  CA  PRO A 224     3470   4478   4089   -169    125   -103       C  
ATOM   1630  C   PRO A 224     -18.391 -11.728  29.452  1.00 32.39           C  
ANISOU 1630  C   PRO A 224     3561   4558   4185   -178    114    -47       C  
ATOM   1631  O   PRO A 224     -18.455 -12.309  30.492  1.00 33.55           O  
ANISOU 1631  O   PRO A 224     3703   4743   4301   -192    119    -19       O  
ATOM   1632  CB  PRO A 224     -18.250  -9.609  30.858  1.00 31.62           C  
ANISOU 1632  CB  PRO A 224     3452   4530   4031   -179    141   -120       C  
ATOM   1633  CG  PRO A 224     -19.698  -9.308  31.157  1.00 29.71           C  
ANISOU 1633  CG  PRO A 224     3193   4305   3790   -186    168   -134       C  
ATOM   1634  CD  PRO A 224     -20.371  -9.020  29.835  1.00 29.64           C  
ANISOU 1634  CD  PRO A 224     3184   4244   3833   -174    167   -149       C  
ATOM   1635  N   GLY A 225     -18.391 -12.344  28.275  1.00 33.25           N  
ANISOU 1635  N   GLY A 225     3676   4618   4336   -170     99    -34       N  
ATOM   1636  CA  GLY A 225     -18.553 -13.803  28.145  1.00 33.51           C  
ANISOU 1636  CA  GLY A 225     3709   4635   4388   -177     87     14       C  
ATOM   1637  C   GLY A 225     -17.337 -14.572  28.656  1.00 33.65           C  
ANISOU 1637  C   GLY A 225     3734   4661   4390   -181     67     46       C  
ATOM   1638  O   GLY A 225     -16.180 -14.065  28.529  1.00 28.86           O  
ANISOU 1638  O   GLY A 225     3138   4052   3775   -172     56     28       O  
ATOM   1639  N   THR A 226     -17.590 -15.763  29.200  1.00 34.65           N  
ANISOU 1639  N   THR A 226     3853   4794   4515   -194     63     95       N  
ATOM   1640  CA  THR A 226     -16.539 -16.644  29.786  1.00 36.17           C  
ANISOU 1640  CA  THR A 226     4049   4996   4696   -200     43    135       C  
ATOM   1641  C   THR A 226     -15.942 -17.571  28.717  1.00 34.70           C  
ANISOU 1641  C   THR A 226     3868   4755   4559   -190     17    151       C  
ATOM   1642  O   THR A 226     -14.898 -18.118  29.004  1.00 39.64           O  
ANISOU 1642  O   THR A 226     4498   5381   5181   -191     -2    174       O  
ATOM   1643  CB  THR A 226     -17.091 -17.364  31.025  1.00 36.15           C  
ANISOU 1643  CB  THR A 226     4036   5035   4665   -220     52    181       C  
ATOM   1644  OG1 THR A 226     -18.239 -18.116  30.652  1.00 37.20           O  
ANISOU 1644  OG1 THR A 226     4156   5143   4832   -226     60    204       O  
ATOM   1645  CG2 THR A 226     -17.487 -16.398  32.120  1.00 35.91           C  
ANISOU 1645  CG2 THR A 226     4000   5063   4578   -228     77    159       C  
ATOM   1646  N   ASP A 227     -16.572 -17.735  27.545  1.00 32.20           N  
ANISOU 1646  N   ASP A 227     3551   4397   4286   -182     17    138       N  
ATOM   1647  CA  ASP A 227     -16.230 -18.673  26.435  1.00 30.19           C  
ANISOU 1647  CA  ASP A 227     3299   4091   4082   -173     -4    148       C  
ATOM   1648  C   ASP A 227     -17.107 -18.269  25.247  1.00 28.03           C  
ANISOU 1648  C   ASP A 227     3025   3786   3837   -163      2    115       C  
ATOM   1649  O   ASP A 227     -17.977 -17.400  25.465  1.00 27.99           O  
ANISOU 1649  O   ASP A 227     3016   3801   3815   -165     23     93       O  
ATOM   1650  CB  ASP A 227     -16.475 -20.125  26.863  1.00 31.92           C  
ANISOU 1650  CB  ASP A 227     3504   4300   4321   -186    -15    202       C  
ATOM   1651  CG  ASP A 227     -17.907 -20.464  27.274  1.00 31.77           C  
ANISOU 1651  CG  ASP A 227     3471   4293   4308   -200      2    222       C  
ATOM   1652  OD1 ASP A 227     -18.789 -20.237  26.521  1.00 29.63           O  
ANISOU 1652  OD1 ASP A 227     3195   4000   4060   -194     11    199       O  
ATOM   1653  OD2 ASP A 227     -18.104 -20.984  28.351  1.00 36.05           O  
ANISOU 1653  OD2 ASP A 227     4004   4863   4830   -215      8    263       O  
ATOM   1654  N   HIS A 228     -16.929 -18.851  24.073  1.00 26.63           N  
ANISOU 1654  N   HIS A 228     2850   3565   3702   -152    -14    110       N  
ATOM   1655  CA  HIS A 228     -17.594 -18.459  22.792  1.00 26.77           C  
ANISOU 1655  CA  HIS A 228     2871   3554   3746   -139    -12     77       C  
ATOM   1656  C   HIS A 228     -19.116 -18.743  22.868  1.00 27.49           C  
ANISOU 1656  C   HIS A 228     2947   3643   3854   -148      0     85       C  
ATOM   1657  O   HIS A 228     -19.899 -17.925  22.321  1.00 26.25           O  
ANISOU 1657  O   HIS A 228     2790   3483   3699   -141      9     55       O  
ATOM   1658  CB  HIS A 228     -16.978 -19.228  21.610  1.00 27.53           C  
ANISOU 1658  CB  HIS A 228     2971   3607   3881   -128    -34     73       C  
ATOM   1659  CG  HIS A 228     -15.652 -18.731  21.123  1.00 28.21           C  
ANISOU 1659  CG  HIS A 228     3072   3687   3958   -115    -42     52       C  
ATOM   1660  ND1 HIS A 228     -14.814 -17.971  21.886  1.00 32.93           N  
ANISOU 1660  ND1 HIS A 228     3677   4314   4521   -117    -37     48       N  
ATOM   1661  CD2 HIS A 228     -15.093 -18.828  19.907  1.00 27.34           C  
ANISOU 1661  CD2 HIS A 228     2969   3547   3869   -101    -54     31       C  
ATOM   1662  CE1 HIS A 228     -13.738 -17.661  21.155  1.00 32.43           C  
ANISOU 1662  CE1 HIS A 228     3624   4235   4462   -105    -45     27       C  
ATOM   1663  NE2 HIS A 228     -13.910 -18.173  19.922  1.00 29.29           N  
ANISOU 1663  NE2 HIS A 228     3228   3803   4098    -95    -54     17       N  
ATOM   1664  N   ILE A 229     -19.508 -19.789  23.591  1.00 27.23           N  
ANISOU 1664  N   ILE A 229     2900   3615   3831   -162     -1    126       N  
ATOM   1665  CA  ILE A 229     -20.943 -20.131  23.861  1.00 30.25           C  
ANISOU 1665  CA  ILE A 229     3265   3999   4230   -173     12    140       C  
ATOM   1666  C   ILE A 229     -21.596 -19.097  24.800  1.00 29.61           C  
ANISOU 1666  C   ILE A 229     3180   3962   4107   -182     40    129       C  
ATOM   1667  O   ILE A 229     -22.617 -18.492  24.369  1.00 25.66           O  
ANISOU 1667  O   ILE A 229     2674   3458   3617   -178     52    102       O  
ATOM   1668  CB  ILE A 229     -21.079 -21.586  24.372  1.00 34.29           C  
ANISOU 1668  CB  ILE A 229     3761   4500   4767   -187      2    191       C  
ATOM   1669  CG1 ILE A 229     -20.695 -22.559  23.245  1.00 35.95           C  
ANISOU 1669  CG1 ILE A 229     3969   4659   5029   -177    -24    191       C  
ATOM   1670  CG2 ILE A 229     -22.482 -21.838  24.934  1.00 33.84           C  
ANISOU 1670  CG2 ILE A 229     3684   4455   4718   -202     22    210       C  
ATOM   1671  CD1 ILE A 229     -20.482 -24.002  23.713  1.00 42.89           C  
ANISOU 1671  CD1 ILE A 229     4833   5522   5940   -189    -39    242       C  
ATOM   1672  N   ASP A 230     -20.968 -18.815  25.946  1.00 29.45           N  
ANISOU 1672  N   ASP A 230     3163   3983   4042   -191     48    142       N  
ATOM   1673  CA  ASP A 230     -21.394 -17.778  26.917  1.00 31.70           C  
ANISOU 1673  CA  ASP A 230     3444   4316   4281   -198     74    126       C  
ATOM   1674  C   ASP A 230     -21.465 -16.401  26.222  1.00 28.52           C  
ANISOU 1674  C   ASP A 230     3051   3909   3876   -183     81     71       C  
ATOM   1675  O   ASP A 230     -22.479 -15.674  26.437  1.00 26.39           O  
ANISOU 1675  O   ASP A 230     2770   3654   3601   -186    102     49       O  
ATOM   1676  CB  ASP A 230     -20.532 -17.786  28.201  1.00 33.93           C  
ANISOU 1676  CB  ASP A 230     3730   4644   4515   -209     76    149       C  
ATOM   1677  CG  ASP A 230     -21.108 -16.865  29.276  1.00 34.48           C  
ANISOU 1677  CG  ASP A 230     3793   4767   4538   -218    105    132       C  
ATOM   1678  OD1 ASP A 230     -22.297 -16.979  29.555  1.00 35.89           O  
ANISOU 1678  OD1 ASP A 230     3957   4957   4723   -228    125    139       O  
ATOM   1679  OD2 ASP A 230     -20.412 -15.973  29.743  1.00 35.59           O  
ANISOU 1679  OD2 ASP A 230     3942   4937   4642   -215    108    107       O  
ATOM   1680  N   GLN A 231     -20.483 -16.074  25.377  1.00 25.41           N  
ANISOU 1680  N   GLN A 231     2672   3491   3490   -168     64     51       N  
ATOM   1681  CA  GLN A 231     -20.392 -14.779  24.685  1.00 25.80           C  
ANISOU 1681  CA  GLN A 231     2730   3532   3539   -153     68      4       C  
ATOM   1682  C   GLN A 231     -21.615 -14.664  23.747  1.00 26.03           C  
ANISOU 1682  C   GLN A 231     2752   3533   3603   -147     71    -11       C  
ATOM   1683  O   GLN A 231     -22.285 -13.621  23.786  1.00 24.72           O  
ANISOU 1683  O   GLN A 231     2580   3377   3432   -144     86    -40       O  
ATOM   1684  CB  GLN A 231     -19.083 -14.683  23.882  1.00 25.45           C  
ANISOU 1684  CB  GLN A 231     2703   3464   3501   -139     48     -5       C  
ATOM   1685  CG  GLN A 231     -18.881 -13.318  23.228  1.00 25.07           C  
ANISOU 1685  CG  GLN A 231     2663   3409   3450   -126     53    -47       C  
ATOM   1686  CD  GLN A 231     -18.548 -12.282  24.271  1.00 23.73           C  
ANISOU 1686  CD  GLN A 231     2492   3278   3244   -130     68    -66       C  
ATOM   1687  OE1 GLN A 231     -17.880 -12.575  25.255  1.00 25.57           O  
ANISOU 1687  OE1 GLN A 231     2725   3539   3450   -139     67    -49       O  
ATOM   1688  NE2 GLN A 231     -18.955 -11.051  24.033  1.00 23.82           N  
ANISOU 1688  NE2 GLN A 231     2501   3291   3257   -123     80   -102       N  
ATOM   1689  N   LEU A 232     -21.910 -15.709  22.960  1.00 25.59           N  
ANISOU 1689  N   LEU A 232     2694   3444   3585   -145     55      6       N  
ATOM   1690  CA  LEU A 232     -23.055 -15.671  22.023  1.00 26.83           C  
ANISOU 1690  CA  LEU A 232     2843   3573   3776   -138     54     -9       C  
ATOM   1691  C   LEU A 232     -24.371 -15.471  22.791  1.00 26.69           C  
ANISOU 1691  C   LEU A 232     2806   3577   3757   -150     77     -7       C  
ATOM   1692  O   LEU A 232     -25.203 -14.672  22.339  1.00 23.97           O  
ANISOU 1692  O   LEU A 232     2456   3226   3425   -144     84    -36       O  
ATOM   1693  CB  LEU A 232     -23.085 -16.958  21.202  1.00 28.15           C  
ANISOU 1693  CB  LEU A 232     3008   3703   3982   -135     32      9       C  
ATOM   1694  CG  LEU A 232     -24.133 -16.994  20.107  1.00 31.48           C  
ANISOU 1694  CG  LEU A 232     3424   4095   4441   -126     25     -8       C  
ATOM   1695  CD1 LEU A 232     -24.068 -15.757  19.189  1.00 31.16           C  
ANISOU 1695  CD1 LEU A 232     3396   4047   4396   -110     23    -47       C  
ATOM   1696  CD2 LEU A 232     -23.953 -18.281  19.312  1.00 32.34           C  
ANISOU 1696  CD2 LEU A 232     3531   4168   4587   -123      1      5       C  
ATOM   1697  N   LYS A 233     -24.536 -16.160  23.913  1.00 27.32           N  
ANISOU 1697  N   LYS A 233     2874   3681   3822   -168     88     25       N  
ATOM   1698  CA  LYS A 233     -25.767 -16.063  24.761  1.00 30.19           C  
ANISOU 1698  CA  LYS A 233     3217   4071   4182   -182    114     30       C  
ATOM   1699  C   LYS A 233     -25.949 -14.646  25.327  1.00 28.05           C  
ANISOU 1699  C   LYS A 233     2944   3833   3878   -181    136     -6       C  
ATOM   1700  O   LYS A 233     -27.050 -14.113  25.250  1.00 27.04           O  
ANISOU 1700  O   LYS A 233     2802   3705   3764   -181    151    -27       O  
ATOM   1701  CB  LYS A 233     -25.695 -17.172  25.799  1.00 32.72           C  
ANISOU 1701  CB  LYS A 233     3529   4412   4491   -201    119     79       C  
ATOM   1702  CG  LYS A 233     -25.717 -18.545  25.135  1.00 37.94           C  
ANISOU 1702  CG  LYS A 233     4185   5032   5197   -201     96    110       C  
ATOM   1703  CD  LYS A 233     -26.395 -19.671  25.894  1.00 43.74           C  
ANISOU 1703  CD  LYS A 233     4899   5772   5946   -220    105    157       C  
ATOM   1704  CE  LYS A 233     -25.443 -20.374  26.844  1.00 48.57           C  
ANISOU 1704  CE  LYS A 233     5516   6407   6531   -232    100    202       C  
ATOM   1705  NZ  LYS A 233     -26.093 -21.514  27.537  1.00 54.26           N  
ANISOU 1705  NZ  LYS A 233     6215   7130   7268   -252    108    254       N  
ATOM   1706  N   LEU A 234     -24.905 -14.041  25.855  1.00 25.85           N  
ANISOU 1706  N   LEU A 234     2678   3580   3561   -179    137    -15       N  
ATOM   1707  CA  LEU A 234     -24.941 -12.642  26.325  1.00 25.65           C  
ANISOU 1707  CA  LEU A 234     2651   3583   3509   -176    155    -55       C  
ATOM   1708  C   LEU A 234     -25.337 -11.714  25.176  1.00 23.43           C  
ANISOU 1708  C   LEU A 234     2372   3269   3261   -160    149    -94       C  
ATOM   1709  O   LEU A 234     -26.169 -10.871  25.407  1.00 23.48           O  
ANISOU 1709  O   LEU A 234     2364   3286   3269   -160    167   -122       O  
ATOM   1710  CB  LEU A 234     -23.576 -12.275  26.932  1.00 26.52           C  
ANISOU 1710  CB  LEU A 234     2775   3719   3579   -176    150    -58       C  
ATOM   1711  CG  LEU A 234     -23.300 -12.934  28.276  1.00 29.36           C  
ANISOU 1711  CG  LEU A 234     3130   4123   3898   -193    159    -24       C  
ATOM   1712  CD1 LEU A 234     -21.954 -12.595  28.841  1.00 30.28           C  
ANISOU 1712  CD1 LEU A 234     3260   4265   3978   -192    151    -28       C  
ATOM   1713  CD2 LEU A 234     -24.356 -12.552  29.338  1.00 31.15           C  
ANISOU 1713  CD2 LEU A 234     3338   4395   4102   -207    191    -33       C  
ATOM   1714  N   ILE A 235     -24.739 -11.839  23.976  1.00 22.08           N  
ANISOU 1714  N   ILE A 235     2217   3059   3111   -145    125    -96       N  
ATOM   1715  CA  ILE A 235     -25.083 -11.019  22.774  1.00 20.69           C  
ANISOU 1715  CA  ILE A 235     2045   2851   2965   -128    117   -126       C  
ATOM   1716  C   ILE A 235     -26.575 -11.167  22.410  1.00 20.91           C  
ANISOU 1716  C   ILE A 235     2054   2863   3026   -129    122   -131       C  
ATOM   1717  O   ILE A 235     -27.256 -10.120  22.206  1.00 21.25           O  
ANISOU 1717  O   ILE A 235     2088   2902   3081   -123    130   -162       O  
ATOM   1718  CB  ILE A 235     -24.174 -11.398  21.593  1.00 20.11           C  
ANISOU 1718  CB  ILE A 235     1991   2744   2905   -115     91   -120       C  
ATOM   1719  CG1 ILE A 235     -22.703 -11.047  21.874  1.00 20.24           C  
ANISOU 1719  CG1 ILE A 235     2023   2772   2893   -112     87   -122       C  
ATOM   1720  CG2 ILE A 235     -24.701 -10.784  20.320  1.00 19.42           C  
ANISOU 1720  CG2 ILE A 235     1907   2625   2848   -100     81   -143       C  
ATOM   1721  CD1 ILE A 235     -21.767 -11.600  20.786  1.00 20.65           C  
ANISOU 1721  CD1 ILE A 235     2092   2793   2958   -101     64   -113       C  
ATOM   1722  N   LEU A 236     -27.081 -12.396  22.327  1.00 20.95           N  
ANISOU 1722  N   LEU A 236     2051   2856   3050   -137    116   -102       N  
ATOM   1723  CA  LEU A 236     -28.441 -12.607  21.791  1.00 23.78           C  
ANISOU 1723  CA  LEU A 236     2394   3193   3448   -136    115   -107       C  
ATOM   1724  C   LEU A 236     -29.470 -12.128  22.818  1.00 24.78           C  
ANISOU 1724  C   LEU A 236     2497   3349   3568   -148    145   -117       C  
ATOM   1725  O   LEU A 236     -30.592 -11.815  22.391  1.00 27.83           O  
ANISOU 1725  O   LEU A 236     2868   3719   3986   -145    148   -135       O  
ATOM   1726  CB  LEU A 236     -28.622 -14.078  21.434  1.00 23.79           C  
ANISOU 1726  CB  LEU A 236     2391   3171   3475   -141    100    -75       C  
ATOM   1727  CG  LEU A 236     -27.707 -14.531  20.289  1.00 23.73           C  
ANISOU 1727  CG  LEU A 236     2403   3132   3478   -127     71    -72       C  
ATOM   1728  CD1 LEU A 236     -28.022 -15.937  19.882  1.00 25.36           C  
ANISOU 1728  CD1 LEU A 236     2603   3313   3719   -131     55    -47       C  
ATOM   1729  CD2 LEU A 236     -27.772 -13.595  19.077  1.00 24.09           C  
ANISOU 1729  CD2 LEU A 236     2460   3156   3536   -108     58   -105       C  
ATOM   1730  N   ARG A 237     -29.098 -12.030  24.088  1.00 27.30           N  
ANISOU 1730  N   ARG A 237     2813   3711   3849   -161    166   -109       N  
ATOM   1731  CA  ARG A 237     -29.971 -11.487  25.178  1.00 30.33           C  
ANISOU 1731  CA  ARG A 237     3174   4130   4217   -174    198   -123       C  
ATOM   1732  C   ARG A 237     -30.287 -10.020  24.874  1.00 28.82           C  
ANISOU 1732  C   ARG A 237     2977   3935   4034   -161    204   -172       C  
ATOM   1733  O   ARG A 237     -31.432  -9.613  25.074  1.00 26.49           O  
ANISOU 1733  O   ARG A 237     2660   3644   3758   -165    221   -191       O  
ATOM   1734  CB  ARG A 237     -29.323 -11.636  26.555  1.00 35.63           C  
ANISOU 1734  CB  ARG A 237     3847   4853   4837   -189    216   -106       C  
ATOM   1735  CG  ARG A 237     -30.287 -11.558  27.730  1.00 44.86           C  
ANISOU 1735  CG  ARG A 237     4991   6064   5989   -206    250   -107       C  
ATOM   1736  CD  ARG A 237     -29.630 -11.953  29.053  1.00 53.97           C  
ANISOU 1736  CD  ARG A 237     6148   7269   7088   -222    264    -81       C  
ATOM   1737  NE  ARG A 237     -28.774 -10.876  29.569  1.00 62.45           N  
ANISOU 1737  NE  ARG A 237     7231   8373   8121   -217    268   -114       N  
ATOM   1738  CZ  ARG A 237     -27.819 -10.993  30.512  1.00 63.10           C  
ANISOU 1738  CZ  ARG A 237     7323   8497   8153   -225    270    -99       C  
ATOM   1739  NH1 ARG A 237     -27.560 -12.157  31.095  1.00 66.35           N  
ANISOU 1739  NH1 ARG A 237     7737   8926   8544   -239    268    -48       N  
ATOM   1740  NH2 ARG A 237     -27.132  -9.928  30.880  1.00 58.91           N  
ANISOU 1740  NH2 ARG A 237     6798   7989   7594   -218    273   -137       N  
ATOM   1741  N   LEU A 238     -29.310  -9.249  24.388  1.00 24.76           N  
ANISOU 1741  N   LEU A 238     2483   3412   3512   -148    190   -190       N  
ATOM   1742  CA  LEU A 238     -29.537  -7.838  24.018  1.00 23.96           C  
ANISOU 1742  CA  LEU A 238     2377   3301   3426   -135    192   -234       C  
ATOM   1743  C   LEU A 238     -30.177  -7.718  22.640  1.00 22.96           C  
ANISOU 1743  C   LEU A 238     2250   3127   3345   -121    172   -241       C  
ATOM   1744  O   LEU A 238     -31.147  -6.958  22.511  1.00 21.80           O  
ANISOU 1744  O   LEU A 238     2085   2973   3225   -117    180   -267       O  
ATOM   1745  CB  LEU A 238     -28.210  -7.059  24.074  1.00 23.68           C  
ANISOU 1745  CB  LEU A 238     2358   3273   3364   -128    186   -248       C  
ATOM   1746  CG  LEU A 238     -28.356  -5.555  23.813  1.00 23.21           C  
ANISOU 1746  CG  LEU A 238     2291   3203   3321   -116    190   -292       C  
ATOM   1747  CD1 LEU A 238     -29.140  -4.859  24.913  1.00 23.91           C  
ANISOU 1747  CD1 LEU A 238     2354   3326   3404   -125    219   -322       C  
ATOM   1748  CD2 LEU A 238     -27.002  -4.889  23.638  1.00 23.01           C  
ANISOU 1748  CD2 LEU A 238     2285   3176   3280   -107    180   -302       C  
ATOM   1749  N   VAL A 239     -29.580  -8.319  21.594  1.00 22.18           N  
ANISOU 1749  N   VAL A 239     2171   2998   3255   -111    145   -221       N  
ATOM   1750  CA  VAL A 239     -29.957  -8.005  20.195  1.00 22.16           C  
ANISOU 1750  CA  VAL A 239     2174   2956   3289    -95    122   -232       C  
ATOM   1751  C   VAL A 239     -31.035  -8.956  19.684  1.00 22.81           C  
ANISOU 1751  C   VAL A 239     2244   3016   3403    -97    113   -218       C  
ATOM   1752  O   VAL A 239     -31.448  -8.809  18.515  1.00 24.89           O  
ANISOU 1752  O   VAL A 239     2510   3248   3696    -83     92   -225       O  
ATOM   1753  CB  VAL A 239     -28.682  -7.948  19.318  1.00 23.42           C  
ANISOU 1753  CB  VAL A 239     2361   3098   3437    -82    101   -225       C  
ATOM   1754  CG1 VAL A 239     -27.667  -6.954  19.909  1.00 22.95           C  
ANISOU 1754  CG1 VAL A 239     2310   3060   3350    -82    112   -241       C  
ATOM   1755  CG2 VAL A 239     -28.049  -9.320  19.144  1.00 23.95           C  
ANISOU 1755  CG2 VAL A 239     2442   3162   3496    -87     88   -194       C  
ATOM   1756  N   GLY A 240     -31.506  -9.901  20.502  1.00 24.42           N  
ANISOU 1756  N   GLY A 240     2435   3238   3606   -113    127   -197       N  
ATOM   1757  CA  GLY A 240     -32.517 -10.909  20.095  1.00 24.56           C  
ANISOU 1757  CA  GLY A 240     2437   3234   3659   -116    118   -182       C  
ATOM   1758  C   GLY A 240     -31.872 -12.124  19.450  1.00 25.27           C  
ANISOU 1758  C   GLY A 240     2543   3303   3752   -114     95   -155       C  
ATOM   1759  O   GLY A 240     -30.716 -12.020  18.901  1.00 26.60           O  
ANISOU 1759  O   GLY A 240     2736   3465   3903   -104     79   -154       O  
ATOM   1760  N   THR A 241     -32.541 -13.267  19.446  1.00 24.24           N  
ANISOU 1760  N   THR A 241     2398   3161   3649   -123     91   -134       N  
ATOM   1761  CA  THR A 241     -32.149 -14.395  18.574  1.00 24.08           C  
ANISOU 1761  CA  THR A 241     2388   3112   3647   -117     63   -116       C  
ATOM   1762  C   THR A 241     -32.392 -13.943  17.136  1.00 23.25           C  
ANISOU 1762  C   THR A 241     2291   2976   3564    -97     37   -141       C  
ATOM   1763  O   THR A 241     -33.219 -13.070  16.882  1.00 22.80           O  
ANISOU 1763  O   THR A 241     2224   2914   3522    -91     39   -165       O  
ATOM   1764  CB  THR A 241     -32.918 -15.673  18.932  1.00 24.18           C  
ANISOU 1764  CB  THR A 241     2378   3116   3690   -131     66    -90       C  
ATOM   1765  OG1 THR A 241     -34.268 -15.304  19.245  1.00 24.37           O  
ANISOU 1765  OG1 THR A 241     2377   3143   3738   -137     82   -103       O  
ATOM   1766  CG2 THR A 241     -32.265 -16.379  20.101  1.00 26.33           C  
ANISOU 1766  CG2 THR A 241     2652   3415   3937   -149     82    -55       C  
ATOM   1767  N   PRO A 242     -31.736 -14.546  16.128  1.00 23.70           N  
ANISOU 1767  N   PRO A 242     2365   3012   3626    -86     10   -138       N  
ATOM   1768  CA  PRO A 242     -32.025 -14.228  14.726  1.00 22.72           C  
ANISOU 1768  CA  PRO A 242     2249   2862   3521    -68    -16   -160       C  
ATOM   1769  C   PRO A 242     -33.488 -14.296  14.246  1.00 22.76           C  
ANISOU 1769  C   PRO A 242     2231   2847   3569    -65    -25   -173       C  
ATOM   1770  O   PRO A 242     -34.144 -15.284  14.527  1.00 21.98           O  
ANISOU 1770  O   PRO A 242     2113   2740   3499    -75    -25   -160       O  
ATOM   1771  CB  PRO A 242     -31.250 -15.300  13.966  1.00 22.41           C  
ANISOU 1771  CB  PRO A 242     2223   2805   3485    -62    -39   -150       C  
ATOM   1772  CG  PRO A 242     -30.129 -15.649  14.868  1.00 22.79           C  
ANISOU 1772  CG  PRO A 242     2280   2872   3504    -73    -25   -128       C  
ATOM   1773  CD  PRO A 242     -30.682 -15.568  16.274  1.00 23.57           C  
ANISOU 1773  CD  PRO A 242     2360   2995   3598    -91      3   -114       C  
ATOM   1774  N   GLY A 243     -33.872 -13.317  13.452  1.00 23.31           N  
ANISOU 1774  N   GLY A 243     2304   2907   3643    -50    -37   -195       N  
ATOM   1775  CA  GLY A 243     -35.143 -13.338  12.696  1.00 26.30           C  
ANISOU 1775  CA  GLY A 243     2666   3263   4063    -42    -55   -211       C  
ATOM   1776  C   GLY A 243     -34.987 -14.093  11.396  1.00 27.31           C  
ANISOU 1776  C   GLY A 243     2805   3369   4203    -29    -90   -215       C  
ATOM   1777  O   GLY A 243     -33.869 -14.559  11.063  1.00 24.96           O  
ANISOU 1777  O   GLY A 243     2528   3073   3882    -26    -99   -207       O  
ATOM   1778  N   ALA A 244     -36.072 -14.207  10.646  1.00 25.67           N  
ANISOU 1778  N   ALA A 244     2581   3140   4030    -21   -112   -229       N  
ATOM   1779  CA  ALA A 244     -36.197 -15.166   9.538  1.00 26.01           C  
ANISOU 1779  CA  ALA A 244     2626   3162   4093    -11   -145   -236       C  
ATOM   1780  C   ALA A 244     -35.200 -14.796   8.415  1.00 24.40           C  
ANISOU 1780  C   ALA A 244     2454   2961   3856      5   -166   -244       C  
ATOM   1781  O   ALA A 244     -34.529 -15.729   7.848  1.00 24.86           O  
ANISOU 1781  O   ALA A 244     2523   3013   3909      9   -182   -243       O  
ATOM   1782  CB  ALA A 244     -37.638 -15.181   9.088  1.00 26.06           C  
ANISOU 1782  CB  ALA A 244     2607   3148   4144     -7   -162   -252       C  
ATOM   1783  N   GLU A 245     -35.052 -13.505   8.139  1.00 23.12           N  
ANISOU 1783  N   GLU A 245     2305   2807   3671     15   -164   -250       N  
ATOM   1784  CA  GLU A 245     -34.208 -12.978   7.041  1.00 24.69           C  
ANISOU 1784  CA  GLU A 245     2533   3010   3838     31   -182   -256       C  
ATOM   1785  C   GLU A 245     -32.756 -13.370   7.326  1.00 22.72           C  
ANISOU 1785  C   GLU A 245     2303   2773   3554     26   -169   -243       C  
ATOM   1786  O   GLU A 245     -32.006 -13.732   6.368  1.00 22.80           O  
ANISOU 1786  O   GLU A 245     2332   2783   3546     37   -187   -247       O  
ATOM   1787  CB  GLU A 245     -34.344 -11.472   6.882  1.00 26.80           C  
ANISOU 1787  CB  GLU A 245     2806   3282   4094     39   -178   -259       C  
ATOM   1788  CG  GLU A 245     -33.413 -10.918   5.812  1.00 32.32           C  
ANISOU 1788  CG  GLU A 245     3533   3986   4758     54   -193   -259       C  
ATOM   1789  CD  GLU A 245     -33.485  -9.427   5.462  1.00 37.36           C  
ANISOU 1789  CD  GLU A 245     4179   4626   5389     64   -194   -259       C  
ATOM   1790  OE1 GLU A 245     -33.669  -8.548   6.366  1.00 37.74           O  
ANISOU 1790  OE1 GLU A 245     4217   4677   5445     57   -171   -258       O  
ATOM   1791  OE2 GLU A 245     -33.280  -9.141   4.275  1.00 42.99           O  
ANISOU 1791  OE2 GLU A 245     4909   5338   6086     79   -217   -259       O  
ATOM   1792  N   LEU A 246     -32.369 -13.271   8.587  1.00 20.95           N  
ANISOU 1792  N   LEU A 246     2075   2562   3322     11   -139   -230       N  
ATOM   1793  CA  LEU A 246     -30.979 -13.634   8.929  1.00 20.92           C  
ANISOU 1793  CA  LEU A 246     2089   2570   3288      6   -128   -217       C  
ATOM   1794  C   LEU A 246     -30.856 -15.170   8.927  1.00 20.61           C  
ANISOU 1794  C   LEU A 246     2042   2520   3267      1   -138   -210       C  
ATOM   1795  O   LEU A 246     -29.826 -15.668   8.417  1.00 18.23           O  
ANISOU 1795  O   LEU A 246     1758   2219   2950      6   -147   -210       O  
ATOM   1796  CB  LEU A 246     -30.548 -13.022  10.257  1.00 19.70           C  
ANISOU 1796  CB  LEU A 246     1932   2435   3115     -6    -96   -206       C  
ATOM   1797  CG  LEU A 246     -29.188 -13.533  10.721  1.00 18.54           C  
ANISOU 1797  CG  LEU A 246     1800   2299   2942    -12    -87   -191       C  
ATOM   1798  CD1 LEU A 246     -28.082 -13.176   9.707  1.00 18.76           C  
ANISOU 1798  CD1 LEU A 246     1855   2328   2945      1    -99   -197       C  
ATOM   1799  CD2 LEU A 246     -28.874 -12.918  12.075  1.00 19.52           C  
ANISOU 1799  CD2 LEU A 246     1921   2446   3048    -25    -57   -182       C  
ATOM   1800  N   LEU A 247     -31.811 -15.914   9.500  1.00 20.84           N  
ANISOU 1800  N   LEU A 247     2045   2539   3331    -10   -135   -205       N  
ATOM   1801  CA  LEU A 247     -31.680 -17.401   9.524  1.00 22.68           C  
ANISOU 1801  CA  LEU A 247     2268   2758   3588    -16   -146   -196       C  
ATOM   1802  C   LEU A 247     -31.458 -17.962   8.104  1.00 21.32           C  
ANISOU 1802  C   LEU A 247     2105   2570   3422      0   -178   -216       C  
ATOM   1803  O   LEU A 247     -30.778 -19.028   7.991  1.00 20.58           O  
ANISOU 1803  O   LEU A 247     2013   2468   3337     -1   -186   -212       O  
ATOM   1804  CB  LEU A 247     -32.929 -18.028  10.150  1.00 24.33           C  
ANISOU 1804  CB  LEU A 247     2446   2955   3841    -29   -141   -189       C  
ATOM   1805  CG  LEU A 247     -33.095 -17.954  11.666  1.00 26.13           C  
ANISOU 1805  CG  LEU A 247     2661   3201   4067    -49   -108   -165       C  
ATOM   1806  CD1 LEU A 247     -34.525 -18.456  12.067  1.00 27.46           C  
ANISOU 1806  CD1 LEU A 247     2795   3356   4281    -59   -104   -162       C  
ATOM   1807  CD2 LEU A 247     -32.011 -18.745  12.382  1.00 26.15           C  
ANISOU 1807  CD2 LEU A 247     2669   3210   4054    -60    -98   -139       C  
ATOM   1808  N   LYS A 248     -32.066 -17.348   7.068  1.00 22.52           N  
ANISOU 1808  N   LYS A 248     2262   2718   3575     14   -198   -237       N  
ATOM   1809  CA  LYS A 248     -32.016 -17.860   5.683  1.00 23.90           C  
ANISOU 1809  CA  LYS A 248     2443   2882   3753     30   -230   -259       C  
ATOM   1810  C   LYS A 248     -30.602 -17.766   5.148  1.00 23.00           C  
ANISOU 1810  C   LYS A 248     2357   2780   3599     38   -230   -261       C  
ATOM   1811  O   LYS A 248     -30.333 -18.446   4.168  1.00 23.33           O  
ANISOU 1811  O   LYS A 248     2403   2816   3643     49   -253   -279       O  
ATOM   1812  CB  LYS A 248     -32.911 -17.068   4.735  1.00 29.29           C  
ANISOU 1812  CB  LYS A 248     3127   3563   4437     45   -251   -277       C  
ATOM   1813  CG  LYS A 248     -34.392 -17.302   4.919  1.00 34.24           C  
ANISOU 1813  CG  LYS A 248     3725   4173   5111     41   -260   -284       C  
ATOM   1814  CD  LYS A 248     -35.225 -16.155   4.372  1.00 39.60           C  
ANISOU 1814  CD  LYS A 248     4404   4854   5787     52   -271   -294       C  
ATOM   1815  CE  LYS A 248     -35.248 -16.078   2.861  1.00 43.43           C  
ANISOU 1815  CE  LYS A 248     4904   5339   6259     73   -307   -315       C  
ATOM   1816  NZ  LYS A 248     -36.351 -15.187   2.400  1.00 46.58           N  
ANISOU 1816  NZ  LYS A 248     5293   5732   6670     82   -323   -323       N  
ATOM   1817  N   LYS A 249     -29.711 -16.988   5.784  1.00 20.62           N  
ANISOU 1817  N   LYS A 249     2071   2496   3265     34   -206   -245       N  
ATOM   1818  CA  LYS A 249     -28.359 -16.740   5.221  1.00 21.10           C  
ANISOU 1818  CA  LYS A 249     2158   2569   3287     42   -205   -248       C  
ATOM   1819  C   LYS A 249     -27.361 -17.707   5.854  1.00 19.52           C  
ANISOU 1819  C   LYS A 249     1957   2368   3091     32   -195   -236       C  
ATOM   1820  O   LYS A 249     -26.131 -17.557   5.566  1.00 19.10           O  
ANISOU 1820  O   LYS A 249     1923   2324   3009     37   -190   -237       O  
ATOM   1821  CB  LYS A 249     -27.920 -15.300   5.509  1.00 20.81           C  
ANISOU 1821  CB  LYS A 249     2137   2550   3217     43   -185   -238       C  
ATOM   1822  CG  LYS A 249     -28.729 -14.211   4.845  1.00 22.62           C  
ANISOU 1822  CG  LYS A 249     2369   2780   3443     54   -195   -246       C  
ATOM   1823  CD  LYS A 249     -28.352 -12.871   5.356  1.00 23.70           C  
ANISOU 1823  CD  LYS A 249     2515   2929   3558     52   -174   -236       C  
ATOM   1824  CE  LYS A 249     -29.354 -11.821   4.956  1.00 24.74           C  
ANISOU 1824  CE  LYS A 249     2642   3057   3699     60   -182   -241       C  
ATOM   1825  NZ  LYS A 249     -28.739 -10.554   5.351  1.00 23.18           N  
ANISOU 1825  NZ  LYS A 249     2455   2870   3481     59   -162   -232       N  
ATOM   1826  N   ILE A 250     -27.834 -18.569   6.772  1.00 19.11           N  
ANISOU 1826  N   ILE A 250     1884   2305   3072     18   -190   -223       N  
ATOM   1827  CA  ILE A 250     -26.956 -19.441   7.607  1.00 19.19           C  
ANISOU 1827  CA  ILE A 250     1890   2313   3088      6   -180   -204       C  
ATOM   1828  C   ILE A 250     -26.852 -20.811   6.945  1.00 20.87           C  
ANISOU 1828  C   ILE A 250     2091   2503   3332     10   -203   -217       C  
ATOM   1829  O   ILE A 250     -27.870 -21.554   6.932  1.00 20.73           O  
ANISOU 1829  O   ILE A 250     2052   2467   3357      7   -215   -220       O  
ATOM   1830  CB  ILE A 250     -27.350 -19.570   9.090  1.00 18.32           C  
ANISOU 1830  CB  ILE A 250     1763   2207   2991    -12   -158   -176       C  
ATOM   1831  CG1 ILE A 250     -27.523 -18.222   9.784  1.00 18.39           C  
ANISOU 1831  CG1 ILE A 250     1779   2238   2970    -16   -135   -170       C  
ATOM   1832  CG2 ILE A 250     -26.326 -20.468   9.803  1.00 17.77           C  
ANISOU 1832  CG2 ILE A 250     1691   2135   2923    -23   -152   -155       C  
ATOM   1833  CD1 ILE A 250     -28.115 -18.252  11.185  1.00 17.61           C  
ANISOU 1833  CD1 ILE A 250     1661   2148   2880    -35   -113   -148       C  
ATOM   1834  N   SER A 251     -25.694 -21.125   6.369  1.00 22.75           N  
ANISOU 1834  N   SER A 251     2343   2742   3556     18   -209   -227       N  
ATOM   1835  CA  SER A 251     -25.479 -22.394   5.611  1.00 25.89           C  
ANISOU 1835  CA  SER A 251     2732   3120   3984     24   -232   -246       C  
ATOM   1836  C   SER A 251     -25.457 -23.589   6.578  1.00 25.09           C  
ANISOU 1836  C   SER A 251     2606   2998   3926      9   -230   -224       C  
ATOM   1837  O   SER A 251     -26.144 -24.594   6.371  1.00 26.49           O  
ANISOU 1837  O   SER A 251     2761   3152   4150      8   -248   -232       O  
ATOM   1838  CB  SER A 251     -24.203 -22.337   4.816  1.00 27.29           C  
ANISOU 1838  CB  SER A 251     2929   3307   4133     36   -235   -263       C  
ATOM   1839  OG  SER A 251     -24.058 -23.565   4.073  1.00 30.03           O  
ANISOU 1839  OG  SER A 251     3262   3634   4511     42   -257   -288       O  
ATOM   1840  N   SER A 252     -24.704 -23.466   7.636  1.00 23.83           N  
ANISOU 1840  N   SER A 252     2451   2848   3752     -2   -211   -195       N  
ATOM   1841  CA  SER A 252     -24.447 -24.568   8.583  1.00 26.52           C  
ANISOU 1841  CA  SER A 252     2774   3174   4128    -16   -209   -167       C  
ATOM   1842  C   SER A 252     -25.730 -25.047   9.295  1.00 25.40           C  
ANISOU 1842  C   SER A 252     2605   3018   4025    -30   -208   -148       C  
ATOM   1843  O   SER A 252     -26.231 -24.339  10.141  1.00 24.57           O  
ANISOU 1843  O   SER A 252     2500   2931   3902    -40   -188   -128       O  
ATOM   1844  CB  SER A 252     -23.434 -24.109   9.588  1.00 26.81           C  
ANISOU 1844  CB  SER A 252     2823   3230   4132    -25   -188   -140       C  
ATOM   1845  OG  SER A 252     -23.400 -24.998  10.681  1.00 26.86           O  
ANISOU 1845  OG  SER A 252     2810   3226   4167    -42   -185   -105       O  
ATOM   1846  N   GLU A 253     -26.050 -26.316   9.085  1.00 27.55           N  
ANISOU 1846  N   GLU A 253     2854   3261   4352    -32   -226   -150       N  
ATOM   1847  CA  GLU A 253     -27.073 -27.108   9.804  1.00 29.02           C  
ANISOU 1847  CA  GLU A 253     3011   3428   4588    -47   -226   -126       C  
ATOM   1848  C   GLU A 253     -26.721 -27.123  11.292  1.00 28.17           C  
ANISOU 1848  C   GLU A 253     2899   3333   4468    -67   -202    -77       C  
ATOM   1849  O   GLU A 253     -27.588 -26.777  12.122  1.00 27.05           O  
ANISOU 1849  O   GLU A 253     2749   3204   4325    -79   -184    -55       O  
ATOM   1850  CB  GLU A 253     -27.109 -28.485   9.122  1.00 33.34           C  
ANISOU 1850  CB  GLU A 253     3535   3937   5196    -43   -254   -143       C  
ATOM   1851  CG  GLU A 253     -28.420 -29.181   9.099  1.00 38.49           C  
ANISOU 1851  CG  GLU A 253     4155   4562   5904    -49   -265   -143       C  
ATOM   1852  CD  GLU A 253     -29.648 -28.379   8.685  1.00 39.29           C  
ANISOU 1852  CD  GLU A 253     4257   4673   5997    -44   -264   -163       C  
ATOM   1853  OE1 GLU A 253     -29.666 -27.698   7.611  1.00 36.23           O  
ANISOU 1853  OE1 GLU A 253     3887   4297   5581    -26   -276   -201       O  
ATOM   1854  OE2 GLU A 253     -30.617 -28.510   9.434  1.00 46.46           O  
ANISOU 1854  OE2 GLU A 253     5144   5575   6932    -58   -253   -139       O  
ATOM   1855  N   SER A 254     -25.485 -27.451  11.700  1.00 25.63           N  
ANISOU 1855  N   SER A 254     2586   3014   4136    -69   -200    -60       N  
ATOM   1856  CA  SER A 254     -25.225 -27.497  13.146  1.00 26.67           C  
ANISOU 1856  CA  SER A 254     2714   3162   4255    -88   -180    -11       C  
ATOM   1857  C   SER A 254     -25.474 -26.100  13.737  1.00 26.75           C  
ANISOU 1857  C   SER A 254     2742   3211   4208    -91   -154     -8       C  
ATOM   1858  O   SER A 254     -26.131 -26.033  14.829  1.00 24.90           O  
ANISOU 1858  O   SER A 254     2496   2991   3973   -108   -135     23       O  
ATOM   1859  CB  SER A 254     -23.860 -28.061  13.514  1.00 28.22           C  
ANISOU 1859  CB  SER A 254     2915   3354   4450    -90   -185      7       C  
ATOM   1860  OG  SER A 254     -22.886 -27.152  13.091  1.00 32.16           O  
ANISOU 1860  OG  SER A 254     3443   3875   4901    -78   -181    -15       O  
ATOM   1861  N   ALA A 255     -24.966 -25.025  13.118  1.00 24.11           N  
ANISOU 1861  N   ALA A 255     2433   2895   3831    -78   -151    -37       N  
ATOM   1862  CA  ALA A 255     -25.142 -23.647  13.634  1.00 25.75           C  
ANISOU 1862  CA  ALA A 255     2656   3137   3990    -79   -128    -37       C  
ATOM   1863  C   ALA A 255     -26.641 -23.324  13.789  1.00 24.78           C  
ANISOU 1863  C   ALA A 255     2518   3016   3882    -85   -119    -40       C  
ATOM   1864  O   ALA A 255     -27.068 -22.842  14.836  1.00 25.13           O  
ANISOU 1864  O   ALA A 255     2557   3083   3908    -98    -97    -20       O  
ATOM   1865  CB  ALA A 255     -24.457 -22.614  12.740  1.00 26.65           C  
ANISOU 1865  CB  ALA A 255     2796   3262   4066    -62   -130    -69       C  
ATOM   1866  N   ARG A 256     -27.416 -23.529  12.755  1.00 27.36           N  
ANISOU 1866  N   ARG A 256     2836   3320   4238    -74   -137    -66       N  
ATOM   1867  CA  ARG A 256     -28.870 -23.255  12.852  1.00 27.85           C  
ANISOU 1867  CA  ARG A 256     2881   3380   4319    -79   -131    -71       C  
ATOM   1868  C   ARG A 256     -29.484 -24.149  13.950  1.00 29.43           C  
ANISOU 1868  C   ARG A 256     3054   3575   4553    -99   -120    -33       C  
ATOM   1869  O   ARG A 256     -30.308 -23.611  14.779  1.00 28.18           O  
ANISOU 1869  O   ARG A 256     2885   3435   4386   -111    -97    -21       O  
ATOM   1870  CB  ARG A 256     -29.500 -23.438  11.475  1.00 30.68           C  
ANISOU 1870  CB  ARG A 256     3235   3715   4705    -63   -158   -106       C  
ATOM   1871  CG  ARG A 256     -29.872 -22.100  10.862  1.00 32.46           C  
ANISOU 1871  CG  ARG A 256     3476   3955   4899    -50   -156   -133       C  
ATOM   1872  CD  ARG A 256     -30.560 -22.213   9.508  1.00 34.06           C  
ANISOU 1872  CD  ARG A 256     3675   4139   5125    -33   -184   -167       C  
ATOM   1873  NE  ARG A 256     -29.679 -22.861   8.555  1.00 33.49           N  
ANISOU 1873  NE  ARG A 256     3614   4056   5055    -21   -207   -185       N  
ATOM   1874  CZ  ARG A 256     -29.744 -24.126   8.203  1.00 35.33           C  
ANISOU 1874  CZ  ARG A 256     3829   4262   5331    -21   -226   -191       C  
ATOM   1875  NH1 ARG A 256     -28.882 -24.593   7.316  1.00 36.22           N  
ANISOU 1875  NH1 ARG A 256     3953   4368   5440     -9   -244   -212       N  
ATOM   1876  NH2 ARG A 256     -30.686 -24.919   8.706  1.00 38.04           N  
ANISOU 1876  NH2 ARG A 256     4142   4585   5723    -33   -228   -177       N  
ATOM   1877  N   ASN A 257     -29.117 -25.444  14.008  1.00 29.42           N  
ANISOU 1877  N   ASN A 257     3040   3550   4590   -105   -134    -15       N  
ATOM   1878  CA  ASN A 257     -29.721 -26.374  15.016  1.00 31.98           C  
ANISOU 1878  CA  ASN A 257     3335   3864   4951   -126   -124     25       C  
ATOM   1879  C   ASN A 257     -29.525 -25.790  16.403  1.00 33.03           C  
ANISOU 1879  C   ASN A 257     3473   4035   5039   -141    -92     59       C  
ATOM   1880  O   ASN A 257     -30.491 -25.772  17.177  1.00 35.05           O  
ANISOU 1880  O   ASN A 257     3711   4302   5304   -156    -73     79       O  
ATOM   1881  CB  ASN A 257     -29.198 -27.816  14.950  1.00 33.53           C  
ANISOU 1881  CB  ASN A 257     3516   4028   5194   -129   -143     44       C  
ATOM   1882  CG  ASN A 257     -29.831 -28.571  13.799  1.00 34.82           C  
ANISOU 1882  CG  ASN A 257     3662   4152   5416   -119   -171     13       C  
ATOM   1883  OD1 ASN A 257     -30.920 -28.214  13.340  1.00 36.95           O  
ANISOU 1883  OD1 ASN A 257     3922   4416   5699   -115   -173     -9       O  
ATOM   1884  ND2 ASN A 257     -29.153 -29.584  13.298  1.00 38.04           N  
ANISOU 1884  ND2 ASN A 257     4063   4530   5859   -114   -195      9       N  
ATOM   1885  N   TYR A 258     -28.333 -25.295  16.692  1.00 32.31           N  
ANISOU 1885  N   TYR A 258     3407   3968   4902   -138    -87     62       N  
ATOM   1886  CA  TYR A 258     -27.972 -24.733  18.020  1.00 34.18           C  
ANISOU 1886  CA  TYR A 258     3650   4244   5090   -152    -60     92       C  
ATOM   1887  C   TYR A 258     -28.788 -23.441  18.281  1.00 32.37           C  
ANISOU 1887  C   TYR A 258     3424   4044   4830   -153    -37     72       C  
ATOM   1888  O   TYR A 258     -29.442 -23.293  19.337  1.00 35.15           O  
ANISOU 1888  O   TYR A 258     3762   4419   5171   -169    -12     94       O  
ATOM   1889  CB  TYR A 258     -26.470 -24.431  18.126  1.00 33.73           C  
ANISOU 1889  CB  TYR A 258     3618   4202   4993   -146    -64     92       C  
ATOM   1890  CG  TYR A 258     -26.129 -23.912  19.491  1.00 33.79           C  
ANISOU 1890  CG  TYR A 258     3631   4252   4954   -160    -40    120       C  
ATOM   1891  CD1 TYR A 258     -26.038 -24.760  20.592  1.00 35.63           C  
ANISOU 1891  CD1 TYR A 258     3850   4494   5193   -179    -33    169       C  
ATOM   1892  CD2 TYR A 258     -25.954 -22.563  19.689  1.00 33.11           C  
ANISOU 1892  CD2 TYR A 258     3562   4198   4819   -155    -23     97       C  
ATOM   1893  CE1 TYR A 258     -25.799 -24.256  21.863  1.00 36.49           C  
ANISOU 1893  CE1 TYR A 258     3963   4647   5252   -192    -10    193       C  
ATOM   1894  CE2 TYR A 258     -25.705 -22.042  20.943  1.00 33.55           C  
ANISOU 1894  CE2 TYR A 258     3621   4295   4830   -168     -1    116       C  
ATOM   1895  CZ  TYR A 258     -25.644 -22.883  22.038  1.00 36.24           C  
ANISOU 1895  CZ  TYR A 258     3949   4649   5171   -186      5    164       C  
ATOM   1896  OH  TYR A 258     -25.421 -22.326  23.269  1.00 40.06           O  
ANISOU 1896  OH  TYR A 258     4436   5178   5605   -198     27    180       O  
ATOM   1897  N   ILE A 259     -28.743 -22.499  17.348  1.00 31.38           N  
ANISOU 1897  N   ILE A 259     3316   3918   4690   -135    -44     31       N  
ATOM   1898  CA  ILE A 259     -29.344 -21.134  17.556  1.00 31.88           C  
ANISOU 1898  CA  ILE A 259     3383   4007   4723   -133    -24      9       C  
ATOM   1899  C   ILE A 259     -30.870 -21.221  17.713  1.00 30.76           C  
ANISOU 1899  C   ILE A 259     3215   3858   4614   -141    -14      8       C  
ATOM   1900  O   ILE A 259     -31.454 -20.549  18.601  1.00 30.39           O  
ANISOU 1900  O   ILE A 259     3160   3839   4548   -151     12     12       O  
ATOM   1901  CB  ILE A 259     -28.963 -20.204  16.393  1.00 32.21           C  
ANISOU 1901  CB  ILE A 259     3447   4042   4749   -112    -38    -29       C  
ATOM   1902  CG1 ILE A 259     -27.445 -20.048  16.309  1.00 33.53           C  
ANISOU 1902  CG1 ILE A 259     3638   4218   4883   -105    -43    -28       C  
ATOM   1903  CG2 ILE A 259     -29.624 -18.859  16.531  1.00 32.93           C  
ANISOU 1903  CG2 ILE A 259     3539   4152   4820   -109    -21    -51       C  
ATOM   1904  CD1 ILE A 259     -26.818 -19.511  17.570  1.00 33.88           C  
ANISOU 1904  CD1 ILE A 259     3688   4297   4884   -117    -20    -10       C  
ATOM   1905  N   GLN A 260     -31.487 -21.954  16.820  1.00 29.70           N  
ANISOU 1905  N   GLN A 260     3067   3688   4528   -134    -36     -1       N  
ATOM   1906  CA  GLN A 260     -32.964 -22.102  16.772  1.00 29.65           C  
ANISOU 1906  CA  GLN A 260     3033   3668   4563   -140    -32     -6       C  
ATOM   1907  C   GLN A 260     -33.475 -22.989  17.926  1.00 29.86           C  
ANISOU 1907  C   GLN A 260     3033   3699   4611   -163    -12     35       C  
ATOM   1908  O   GLN A 260     -34.682 -22.899  18.234  1.00 27.30           O  
ANISOU 1908  O   GLN A 260     2685   3375   4310   -171      1     35       O  
ATOM   1909  CB  GLN A 260     -33.335 -22.653  15.405  1.00 28.84           C  
ANISOU 1909  CB  GLN A 260     2925   3526   4504   -125    -65    -32       C  
ATOM   1910  CG  GLN A 260     -33.124 -21.640  14.283  1.00 27.14           C  
ANISOU 1910  CG  GLN A 260     2733   3312   4266   -103    -81    -72       C  
ATOM   1911  CD  GLN A 260     -33.692 -22.221  13.018  1.00 27.20           C  
ANISOU 1911  CD  GLN A 260     2731   3285   4317    -89   -114    -97       C  
ATOM   1912  OE1 GLN A 260     -33.041 -22.962  12.267  1.00 28.87           O  
ANISOU 1912  OE1 GLN A 260     2950   3479   4541    -81   -137   -105       O  
ATOM   1913  NE2 GLN A 260     -34.991 -22.035  12.834  1.00 27.93           N  
ANISOU 1913  NE2 GLN A 260     2802   3367   4441    -89   -115   -111       N  
ATOM   1914  N   SER A 261     -32.593 -23.776  18.561  1.00 28.12           N  
ANISOU 1914  N   SER A 261     2817   3484   4383   -173    -11     71       N  
ATOM   1915  CA  SER A 261     -32.880 -24.588  19.771  1.00 31.16           C  
ANISOU 1915  CA  SER A 261     3180   3879   4779   -197      7    120       C  
ATOM   1916  C   SER A 261     -32.764 -23.763  21.040  1.00 32.31           C  
ANISOU 1916  C   SER A 261     3331   4075   4867   -210     42    136       C  
ATOM   1917  O   SER A 261     -33.307 -24.233  22.000  1.00 34.07           O  
ANISOU 1917  O   SER A 261     3535   4313   5098   -229     63    171       O  
ATOM   1918  CB  SER A 261     -32.014 -25.846  19.843  1.00 31.35           C  
ANISOU 1918  CB  SER A 261     3202   3881   4825   -202    -10    154       C  
ATOM   1919  OG  SER A 261     -32.410 -26.694  18.801  1.00 30.88           O  
ANISOU 1919  OG  SER A 261     3128   3775   4828   -193    -38    139       O  
ATOM   1920  N   LEU A 262     -32.153 -22.573  21.035  1.00 31.25           N  
ANISOU 1920  N   LEU A 262     3222   3968   4682   -199     48    109       N  
ATOM   1921  CA  LEU A 262     -32.140 -21.717  22.234  1.00 34.13           C  
ANISOU 1921  CA  LEU A 262     3590   4383   4994   -211     81    116       C  
ATOM   1922  C   LEU A 262     -33.560 -21.208  22.502  1.00 36.50           C  
ANISOU 1922  C   LEU A 262     3866   4692   5308   -217    105    101       C  
ATOM   1923  O   LEU A 262     -34.357 -21.112  21.522  1.00 37.13           O  
ANISOU 1923  O   LEU A 262     3937   4740   5429   -206     91     73       O  
ATOM   1924  CB  LEU A 262     -31.245 -20.503  22.022  1.00 35.09           C  
ANISOU 1924  CB  LEU A 262     3740   4525   5068   -196     80     84       C  
ATOM   1925  CG  LEU A 262     -29.761 -20.783  21.853  1.00 35.05           C  
ANISOU 1925  CG  LEU A 262     3757   4516   5041   -190     61     94       C  
ATOM   1926  CD1 LEU A 262     -29.027 -19.485  21.619  1.00 35.03           C  
ANISOU 1926  CD1 LEU A 262     3779   4532   4997   -176     62     59       C  
ATOM   1927  CD2 LEU A 262     -29.215 -21.496  23.070  1.00 37.70           C  
ANISOU 1927  CD2 LEU A 262     4090   4878   5356   -208     71    142       C  
ATOM   1928  N   THR A 263     -33.817 -20.812  23.748  1.00 35.63           N  
ANISOU 1928  N   THR A 263     3747   4626   5162   -234    139    116       N  
ATOM   1929  CA  THR A 263     -35.051 -20.074  24.082  1.00 39.24           C  
ANISOU 1929  CA  THR A 263     4185   5100   5625   -239    166     94       C  
ATOM   1930  C   THR A 263     -34.990 -18.788  23.271  1.00 36.95           C  
ANISOU 1930  C   THR A 263     3909   4804   5325   -218    156     41       C  
ATOM   1931  O   THR A 263     -33.989 -18.106  23.383  1.00 32.55           O  
ANISOU 1931  O   THR A 263     3376   4266   4724   -210    154     29       O  
ATOM   1932  CB  THR A 263     -35.217 -19.906  25.592  1.00 42.02           C  
ANISOU 1932  CB  THR A 263     4525   5505   5934   -260    205    118       C  
ATOM   1933  OG1 THR A 263     -35.474 -21.250  26.016  1.00 39.42           O  
ANISOU 1933  OG1 THR A 263     4178   5166   5632   -277    207    170       O  
ATOM   1934  CG2 THR A 263     -36.349 -18.955  25.958  1.00 41.65           C  
ANISOU 1934  CG2 THR A 263     4459   5480   5886   -263    235     86       C  
ATOM   1935  N   GLN A 264     -36.007 -18.560  22.434  1.00 35.88           N  
ANISOU 1935  N   GLN A 264     3760   4639   5234   -208    147     13       N  
ATOM   1936  CA  GLN A 264     -36.047 -17.412  21.510  1.00 35.55           C  
ANISOU 1936  CA  GLN A 264     3730   4585   5192   -187    133    -33       C  
ATOM   1937  C   GLN A 264     -36.181 -16.108  22.317  1.00 34.41           C  
ANISOU 1937  C   GLN A 264     3583   4479   5009   -190    163    -56       C  
ATOM   1938  O   GLN A 264     -36.785 -16.111  23.369  1.00 30.20           O  
ANISOU 1938  O   GLN A 264     3030   3975   4467   -207    195    -46       O  
ATOM   1939  CB  GLN A 264     -37.040 -17.685  20.383  1.00 35.21           C  
ANISOU 1939  CB  GLN A 264     3672   4499   5207   -177    111    -51       C  
ATOM   1940  CG  GLN A 264     -36.658 -18.929  19.552  1.00 36.70           C  
ANISOU 1940  CG  GLN A 264     3866   4651   5427   -172     78    -33       C  
ATOM   1941  CD  GLN A 264     -35.233 -18.941  18.998  1.00 38.94           C  
ANISOU 1941  CD  GLN A 264     4183   4931   5681   -160     56    -34       C  
ATOM   1942  OE1 GLN A 264     -34.333 -19.676  19.461  1.00 42.16           O  
ANISOU 1942  OE1 GLN A 264     4600   5346   6073   -168     55     -3       O  
ATOM   1943  NE2 GLN A 264     -34.996 -18.138  17.973  1.00 32.73           N  
ANISOU 1943  NE2 GLN A 264     3414   4133   4889   -140     37    -67       N  
ATOM   1944  N   MET A 265     -35.472 -15.062  21.873  1.00 32.85           N  
ANISOU 1944  N   MET A 265     3409   4285   4788   -174    154    -85       N  
ATOM   1945  CA  MET A 265     -35.285 -13.797  22.619  1.00 35.54           C  
ANISOU 1945  CA  MET A 265     3751   4661   5090   -175    178   -110       C  
ATOM   1946  C   MET A 265     -35.548 -12.623  21.682  1.00 31.48           C  
ANISOU 1946  C   MET A 265     3241   4126   4594   -155    164   -152       C  
ATOM   1947  O   MET A 265     -35.041 -12.589  20.559  1.00 30.29           O  
ANISOU 1947  O   MET A 265     3109   3945   4452   -139    134   -157       O  
ATOM   1948  CB  MET A 265     -33.871 -13.682  23.187  1.00 39.25           C  
ANISOU 1948  CB  MET A 265     4245   5159   5507   -177    180    -98       C  
ATOM   1949  CG  MET A 265     -33.553 -14.760  24.215  1.00 46.09           C  
ANISOU 1949  CG  MET A 265     5108   6051   6352   -197    193    -53       C  
ATOM   1950  SD  MET A 265     -33.823 -14.216  25.900  1.00 58.91           S  
ANISOU 1950  SD  MET A 265     6716   7737   7929   -216    237    -54       S  
ATOM   1951  CE  MET A 265     -35.434 -14.902  26.276  1.00 54.81           C  
ANISOU 1951  CE  MET A 265     6160   7216   7449   -232    260    -38       C  
ATOM   1952  N   PRO A 266     -36.347 -11.624  22.117  1.00 30.77           N  
ANISOU 1952  N   PRO A 266     3131   4050   4509   -156    186   -181       N  
ATOM   1953  CA  PRO A 266     -36.587 -10.424  21.319  1.00 30.13           C  
ANISOU 1953  CA  PRO A 266     3052   3949   4446   -138    173   -219       C  
ATOM   1954  C   PRO A 266     -35.424  -9.447  21.484  1.00 28.88           C  
ANISOU 1954  C   PRO A 266     2915   3807   4248   -131    174   -234       C  
ATOM   1955  O   PRO A 266     -34.779  -9.477  22.561  1.00 28.34           O  
ANISOU 1955  O   PRO A 266     2850   3776   4138   -143    195   -226       O  
ATOM   1956  CB  PRO A 266     -37.802  -9.789  21.994  1.00 29.53           C  
ANISOU 1956  CB  PRO A 266     2943   3888   4390   -145    201   -244       C  
ATOM   1957  CG  PRO A 266     -37.620 -10.140  23.455  1.00 30.48           C  
ANISOU 1957  CG  PRO A 266     3055   4055   4470   -166    236   -228       C  
ATOM   1958  CD  PRO A 266     -37.060 -11.560  23.422  1.00 31.54           C  
ANISOU 1958  CD  PRO A 266     3203   4185   4595   -175    224   -181       C  
ATOM   1959  N   LYS A 267     -35.240  -8.594  20.483  1.00 28.75           N  
ANISOU 1959  N   LYS A 267     2910   3765   4247   -112    153   -256       N  
ATOM   1960  CA  LYS A 267     -34.366  -7.402  20.620  1.00 33.17           C  
ANISOU 1960  CA  LYS A 267     3483   4336   4782   -104    156   -277       C  
ATOM   1961  C   LYS A 267     -34.816  -6.556  21.822  1.00 33.25           C  
ANISOU 1961  C   LYS A 267     3469   4379   4782   -114    190   -305       C  
ATOM   1962  O   LYS A 267     -35.999  -6.189  21.883  1.00 32.84           O  
ANISOU 1962  O   LYS A 267     3391   4321   4763   -114    200   -325       O  
ATOM   1963  CB  LYS A 267     -34.398  -6.554  19.347  1.00 34.27           C  
ANISOU 1963  CB  LYS A 267     3631   4440   4949    -84    130   -295       C  
ATOM   1964  CG  LYS A 267     -33.354  -5.435  19.313  1.00 35.24           C  
ANISOU 1964  CG  LYS A 267     3770   4568   5051    -75    129   -311       C  
ATOM   1965  CD  LYS A 267     -33.560  -4.498  18.115  1.00 38.55           C  
ANISOU 1965  CD  LYS A 267     4192   4952   5501    -56    106   -326       C  
ATOM   1966  CE  LYS A 267     -33.172  -3.080  18.411  1.00 42.75           C  
ANISOU 1966  CE  LYS A 267     4719   5488   6032    -51    116   -354       C  
ATOM   1967  NZ  LYS A 267     -34.103  -2.493  19.395  1.00 46.75           N  
ANISOU 1967  NZ  LYS A 267     5195   6012   6556    -59    142   -383       N  
ATOM   1968  N   MET A 268     -33.909  -6.210  22.736  1.00 31.35           N  
ANISOU 1968  N   MET A 268     3238   4174   4500   -120    206   -309       N  
ATOM   1969  CA  MET A 268     -34.262  -5.338  23.880  1.00 32.36           C  
ANISOU 1969  CA  MET A 268     3343   4337   4615   -128    238   -341       C  
ATOM   1970  C   MET A 268     -34.418  -3.870  23.431  1.00 32.17           C  
ANISOU 1970  C   MET A 268     3311   4293   4619   -113    233   -383       C  
ATOM   1971  O   MET A 268     -34.077  -3.501  22.272  1.00 27.55           O  
ANISOU 1971  O   MET A 268     2740   3670   4054    -97    205   -382       O  
ATOM   1972  CB  MET A 268     -33.236  -5.448  25.002  1.00 34.74           C  
ANISOU 1972  CB  MET A 268     3654   4683   4860   -140    254   -334       C  
ATOM   1973  CG  MET A 268     -33.300  -6.766  25.705  1.00 34.96           C  
ANISOU 1973  CG  MET A 268     3682   4737   4863   -157    266   -295       C  
ATOM   1974  SD  MET A 268     -32.115  -6.687  27.037  1.00 42.33           S  
ANISOU 1974  SD  MET A 268     4627   5727   5729   -169    283   -291       S  
ATOM   1975  CE  MET A 268     -32.433  -8.252  27.859  1.00 42.58           C  
ANISOU 1975  CE  MET A 268     4653   5787   5737   -191    297   -239       C  
ATOM   1976  N   ASN A 269     -35.096  -3.082  24.253  1.00 32.32           N  
ANISOU 1976  N   ASN A 269     3301   4333   4644   -118    259   -418       N  
ATOM   1977  CA  ASN A 269     -35.276  -1.656  23.961  1.00 33.90           C  
ANISOU 1977  CA  ASN A 269     3489   4515   4876   -105    257   -460       C  
ATOM   1978  C   ASN A 269     -34.011  -0.947  24.418  1.00 30.77           C  
ANISOU 1978  C   ASN A 269     3106   4138   4446   -103    259   -475       C  
ATOM   1979  O   ASN A 269     -33.753  -0.895  25.627  1.00 29.55           O  
ANISOU 1979  O   ASN A 269     2944   4028   4254   -115    285   -489       O  
ATOM   1980  CB  ASN A 269     -36.520  -1.098  24.623  1.00 37.58           C  
ANISOU 1980  CB  ASN A 269     3915   4992   5369   -110    283   -497       C  
ATOM   1981  CG  ASN A 269     -36.635   0.378  24.353  1.00 41.30           C  
ANISOU 1981  CG  ASN A 269     4372   5443   5877    -96    279   -540       C  
ATOM   1982  OD1 ASN A 269     -35.631   1.095  24.333  1.00 45.76           O  
ANISOU 1982  OD1 ASN A 269     4950   6007   6429    -90    272   -552       O  
ATOM   1983  ND2 ASN A 269     -37.856   0.840  24.157  1.00 44.31           N  
ANISOU 1983  ND2 ASN A 269     4722   5803   6308    -92    283   -564       N  
ATOM   1984  N   PHE A 270     -33.206  -0.479  23.471  1.00 31.44           N  
ANISOU 1984  N   PHE A 270     3212   4190   4541    -88    233   -470       N  
ATOM   1985  CA  PHE A 270     -31.883   0.128  23.779  1.00 30.32           C  
ANISOU 1985  CA  PHE A 270     3085   4061   4371    -86    232   -480       C  
ATOM   1986  C   PHE A 270     -32.087   1.387  24.625  1.00 29.57           C  
ANISOU 1986  C   PHE A 270     2963   3984   4286    -86    254   -532       C  
ATOM   1987  O   PHE A 270     -31.282   1.618  25.507  1.00 30.20           O  
ANISOU 1987  O   PHE A 270     3046   4098   4330    -92    266   -546       O  
ATOM   1988  CB  PHE A 270     -31.066   0.450  22.529  1.00 29.69           C  
ANISOU 1988  CB  PHE A 270     3030   3941   4307    -70    202   -465       C  
ATOM   1989  CG  PHE A 270     -30.240  -0.708  21.995  1.00 29.78           C  
ANISOU 1989  CG  PHE A 270     3073   3950   4291    -71    185   -421       C  
ATOM   1990  CD1 PHE A 270     -30.813  -1.961  21.760  1.00 28.59           C  
ANISOU 1990  CD1 PHE A 270     2927   3798   4138    -77    180   -391       C  
ATOM   1991  CD2 PHE A 270     -28.932  -0.501  21.567  1.00 28.65           C  
ANISOU 1991  CD2 PHE A 270     2954   3798   4132    -64    171   -412       C  
ATOM   1992  CE1 PHE A 270     -30.051  -3.003  21.207  1.00 29.54           C  
ANISOU 1992  CE1 PHE A 270     3074   3910   4239    -77    162   -354       C  
ATOM   1993  CE2 PHE A 270     -28.208  -1.525  20.965  1.00 27.77           C  
ANISOU 1993  CE2 PHE A 270     2869   3679   4001    -63    154   -375       C  
ATOM   1994  CZ  PHE A 270     -28.768  -2.761  20.766  1.00 27.22           C  
ANISOU 1994  CZ  PHE A 270     2803   3608   3930    -69    149   -347       C  
ATOM   1995  N   ALA A 271     -33.150   2.154  24.379  1.00 32.58           N  
ANISOU 1995  N   ALA A 271     3317   4343   4717    -79    257   -561       N  
ATOM   1996  CA  ALA A 271     -33.483   3.340  25.199  1.00 35.38           C  
ANISOU 1996  CA  ALA A 271     3641   4713   5088    -80    278   -615       C  
ATOM   1997  C   ALA A 271     -33.572   2.928  26.676  1.00 36.86           C  
ANISOU 1997  C   ALA A 271     3816   4962   5227    -98    312   -630       C  
ATOM   1998  O   ALA A 271     -33.123   3.707  27.490  1.00 36.21           O  
ANISOU 1998  O   ALA A 271     3722   4906   5131    -99    326   -669       O  
ATOM   1999  CB  ALA A 271     -34.717   4.045  24.696  1.00 35.69           C  
ANISOU 1999  CB  ALA A 271     3651   4718   5192    -71    275   -640       C  
ATOM   2000  N   ASN A 272     -34.083   1.729  27.000  1.00 39.26           N  
ANISOU 2000  N   ASN A 272     4122   5288   5506   -111    323   -599       N  
ATOM   2001  CA  ASN A 272     -34.137   1.178  28.388  1.00 42.03           C  
ANISOU 2001  CA  ASN A 272     4464   5702   5803   -130    355   -602       C  
ATOM   2002  C   ASN A 272     -32.779   0.725  28.903  1.00 39.26           C  
ANISOU 2002  C   ASN A 272     4141   5382   5392   -136    351   -580       C  
ATOM   2003  O   ASN A 272     -32.460   1.010  30.054  1.00 43.77           O  
ANISOU 2003  O   ASN A 272     4704   6003   5924   -145    372   -605       O  
ATOM   2004  CB  ASN A 272     -35.009  -0.072  28.517  1.00 43.76           C  
ANISOU 2004  CB  ASN A 272     4679   5932   6015   -143    366   -565       C  
ATOM   2005  CG  ASN A 272     -36.468   0.291  28.532  1.00 48.85           C  
ANISOU 2005  CG  ASN A 272     5287   6566   6706   -143    383   -594       C  
ATOM   2006  OD1 ASN A 272     -36.787   1.375  28.997  1.00 51.88           O  
ANISOU 2006  OD1 ASN A 272     5646   6959   7107   -140    399   -645       O  
ATOM   2007  ND2 ASN A 272     -37.329  -0.580  28.010  1.00 50.08           N  
ANISOU 2007  ND2 ASN A 272     5440   6701   6887   -146    378   -563       N  
ATOM   2008  N   VAL A 273     -32.086  -0.107  28.134  1.00 36.33           N  
ANISOU 2008  N   VAL A 273     3801   4988   5013   -133    325   -533       N  
ATOM   2009  CA  VAL A 273     -30.797  -0.699  28.551  1.00 34.23           C  
ANISOU 2009  CA  VAL A 273     3562   4749   4694   -138    318   -506       C  
ATOM   2010  C   VAL A 273     -29.821   0.431  28.870  1.00 33.33           C  
ANISOU 2010  C   VAL A 273     3449   4643   4571   -131    316   -544       C  
ATOM   2011  O   VAL A 273     -29.088   0.287  29.828  1.00 35.98           O  
ANISOU 2011  O   VAL A 273     3789   5022   4856   -140    325   -546       O  
ATOM   2012  CB  VAL A 273     -30.248  -1.627  27.440  1.00 32.89           C  
ANISOU 2012  CB  VAL A 273     3423   4542   4532   -132    288   -455       C  
ATOM   2013  CG1 VAL A 273     -28.847  -2.059  27.762  1.00 30.78           C  
ANISOU 2013  CG1 VAL A 273     3181   4294   4220   -135    278   -433       C  
ATOM   2014  CG2 VAL A 273     -31.169  -2.831  27.205  1.00 33.52           C  
ANISOU 2014  CG2 VAL A 273     3499   4614   4621   -141    290   -418       C  
ATOM   2015  N   PHE A 274     -29.730   1.451  28.010  1.00 32.54           N  
ANISOU 2015  N   PHE A 274     3346   4499   4518   -115    301   -568       N  
ATOM   2016  CA  PHE A 274     -28.675   2.505  28.110  1.00 32.91           C  
ANISOU 2016  CA  PHE A 274     3396   4543   4565   -107    294   -599       C  
ATOM   2017  C   PHE A 274     -29.269   3.843  28.594  1.00 33.51           C  
ANISOU 2017  C   PHE A 274     3437   4623   4673   -103    310   -661       C  
ATOM   2018  O   PHE A 274     -28.645   4.898  28.344  1.00 35.72           O  
ANISOU 2018  O   PHE A 274     3714   4880   4978    -92    300   -689       O  
ATOM   2019  CB  PHE A 274     -27.966   2.714  26.775  1.00 30.81           C  
ANISOU 2019  CB  PHE A 274     3151   4223   4329    -92    264   -577       C  
ATOM   2020  CG  PHE A 274     -27.229   1.490  26.297  1.00 30.63           C  
ANISOU 2020  CG  PHE A 274     3162   4197   4279    -94    247   -523       C  
ATOM   2021  CD1 PHE A 274     -25.974   1.189  26.805  1.00 30.29           C  
ANISOU 2021  CD1 PHE A 274     3136   4179   4193    -99    243   -513       C  
ATOM   2022  CD2 PHE A 274     -27.806   0.610  25.374  1.00 31.13           C  
ANISOU 2022  CD2 PHE A 274     3236   4233   4358    -92    234   -486       C  
ATOM   2023  CE1 PHE A 274     -25.313   0.026  26.408  1.00 28.41           C  
ANISOU 2023  CE1 PHE A 274     2926   3937   3932   -101    227   -465       C  
ATOM   2024  CE2 PHE A 274     -27.112  -0.519  24.949  1.00 30.25           C  
ANISOU 2024  CE2 PHE A 274     3152   4117   4224    -94    218   -441       C  
ATOM   2025  CZ  PHE A 274     -25.890  -0.816  25.501  1.00 28.18           C  
ANISOU 2025  CZ  PHE A 274     2906   3880   3921    -99    216   -431       C  
ATOM   2026  N   ILE A 275     -30.386   3.776  29.312  1.00 36.42           N  
ANISOU 2026  N   ILE A 275     3779   5019   5039   -112    336   -682       N  
ATOM   2027  CA  ILE A 275     -31.064   4.952  29.957  1.00 38.34           C  
ANISOU 2027  CA  ILE A 275     3984   5273   5309   -110    357   -747       C  
ATOM   2028  C   ILE A 275     -30.025   5.725  30.786  1.00 37.37           C  
ANISOU 2028  C   ILE A 275     3858   5181   5160   -110    362   -787       C  
ATOM   2029  O   ILE A 275     -29.165   5.136  31.543  1.00 34.64           O  
ANISOU 2029  O   ILE A 275     3529   4879   4750   -120    365   -772       O  
ATOM   2030  CB  ILE A 275     -32.362   4.558  30.723  1.00 39.59           C  
ANISOU 2030  CB  ILE A 275     4116   5467   5459   -123    388   -759       C  
ATOM   2031  CG1 ILE A 275     -33.169   5.790  31.183  1.00 40.49           C  
ANISOU 2031  CG1 ILE A 275     4188   5583   5613   -119    408   -828       C  
ATOM   2032  CG2 ILE A 275     -32.098   3.597  31.877  1.00 40.54           C  
ANISOU 2032  CG2 ILE A 275     4244   5654   5503   -142    409   -740       C  
ATOM   2033  CD1 ILE A 275     -34.667   5.524  31.293  1.00 39.93           C  
ANISOU 2033  CD1 ILE A 275     4089   5514   5567   -125    430   -835       C  
ATOM   2034  N   GLY A 276     -30.074   7.031  30.590  1.00 38.08           N  
ANISOU 2034  N   GLY A 276     3926   5242   5301    -99    358   -835       N  
ATOM   2035  CA  GLY A 276     -29.115   7.968  31.175  1.00 38.48           C  
ANISOU 2035  CA  GLY A 276     3968   5307   5345    -95    358   -880       C  
ATOM   2036  C   GLY A 276     -28.186   8.472  30.123  1.00 36.95           C  
ANISOU 2036  C   GLY A 276     3792   5058   5188    -82    328   -863       C  
ATOM   2037  O   GLY A 276     -27.768   9.591  30.281  1.00 37.95           O  
ANISOU 2037  O   GLY A 276     3900   5172   5345    -74    326   -908       O  
ATOM   2038  N   ALA A 277     -27.814   7.652  29.128  1.00 35.51           N  
ANISOU 2038  N   ALA A 277     3642   4846   5000    -79    307   -802       N  
ATOM   2039  CA  ALA A 277     -26.918   8.076  28.024  1.00 33.91           C  
ANISOU 2039  CA  ALA A 277     3459   4593   4832    -66    280   -781       C  
ATOM   2040  C   ALA A 277     -27.619   9.098  27.121  1.00 32.43           C  
ANISOU 2040  C   ALA A 277     3251   4349   4721    -52    270   -797       C  
ATOM   2041  O   ALA A 277     -28.828   9.039  26.982  1.00 32.29           O  
ANISOU 2041  O   ALA A 277     3216   4323   4727    -52    278   -802       O  
ATOM   2042  CB  ALA A 277     -26.461   6.892  27.209  1.00 32.99           C  
ANISOU 2042  CB  ALA A 277     3380   4463   4688    -67    262   -716       C  
ATOM   2043  N   ASN A 278     -26.845   9.955  26.472  1.00 30.76           N  
ANISOU 2043  N   ASN A 278     3042   4097   4547    -41    253   -800       N  
ATOM   2044  CA  ASN A 278     -27.343  10.844  25.395  1.00 30.50           C  
ANISOU 2044  CA  ASN A 278     2996   4004   4587    -28    238   -800       C  
ATOM   2045  C   ASN A 278     -28.167   9.989  24.415  1.00 29.98           C  
ANISOU 2045  C   ASN A 278     2947   3917   4525    -26    227   -751       C  
ATOM   2046  O   ASN A 278     -27.682   9.030  23.780  1.00 28.71           O  
ANISOU 2046  O   ASN A 278     2820   3754   4331    -26    214   -700       O  
ATOM   2047  CB  ASN A 278     -26.158  11.611  24.806  1.00 29.65           C  
ANISOU 2047  CB  ASN A 278     2898   3862   4505    -19    221   -794       C  
ATOM   2048  CG  ASN A 278     -26.530  12.518  23.661  1.00 30.57           C  
ANISOU 2048  CG  ASN A 278     3003   3916   4694     -5    203   -785       C  
ATOM   2049  OD1 ASN A 278     -27.638  12.426  23.118  1.00 31.27           O  
ANISOU 2049  OD1 ASN A 278     3085   3985   4811     -1    198   -774       O  
ATOM   2050  ND2 ASN A 278     -25.575  13.317  23.205  1.00 31.11           N  
ANISOU 2050  ND2 ASN A 278     3074   3953   4793      1    191   -783       N  
ATOM   2051  N   PRO A 279     -29.466  10.275  24.241  1.00 29.02           N  
ANISOU 2051  N   PRO A 279     2800   3778   4445    -22    230   -766       N  
ATOM   2052  CA  PRO A 279     -30.289   9.505  23.296  1.00 28.16           C  
ANISOU 2052  CA  PRO A 279     2705   3648   4344    -19    217   -723       C  
ATOM   2053  C   PRO A 279     -29.700   9.442  21.865  1.00 28.00           C  
ANISOU 2053  C   PRO A 279     2714   3585   4338     -8    187   -674       C  
ATOM   2054  O   PRO A 279     -29.990   8.533  21.083  1.00 26.12           O  
ANISOU 2054  O   PRO A 279     2498   3339   4086     -7    174   -632       O  
ATOM   2055  CB  PRO A 279     -31.639  10.248  23.297  1.00 28.90           C  
ANISOU 2055  CB  PRO A 279     2761   3721   4498    -14    222   -757       C  
ATOM   2056  CG  PRO A 279     -31.666  10.983  24.616  1.00 28.58           C  
ANISOU 2056  CG  PRO A 279     2687   3712   4458    -20    248   -820       C  
ATOM   2057  CD  PRO A 279     -30.233  11.321  24.954  1.00 30.29           C  
ANISOU 2057  CD  PRO A 279     2917   3940   4649    -21    246   -827       C  
ATOM   2058  N   LEU A 280     -28.911  10.431  21.473  1.00 27.98           N  
ANISOU 2058  N   LEU A 280     2711   3554   4366      0    176   -680       N  
ATOM   2059  CA  LEU A 280     -28.267  10.353  20.136  1.00 29.25           C  
ANISOU 2059  CA  LEU A 280     2901   3679   4533      9    151   -631       C  
ATOM   2060  C   LEU A 280     -27.191   9.247  20.166  1.00 28.14           C  
ANISOU 2060  C   LEU A 280     2796   3566   4327      2    151   -598       C  
ATOM   2061  O   LEU A 280     -26.972   8.577  19.125  1.00 28.38           O  
ANISOU 2061  O   LEU A 280     2855   3582   4344      6    134   -553       O  
ATOM   2062  CB  LEU A 280     -27.654  11.707  19.781  1.00 31.40           C  
ANISOU 2062  CB  LEU A 280     3160   3914   4855     18    142   -644       C  
ATOM   2063  CG  LEU A 280     -28.365  12.579  18.751  1.00 30.48           C  
ANISOU 2063  CG  LEU A 280     3028   3745   4805     31    123   -634       C  
ATOM   2064  CD1 LEU A 280     -27.391  13.662  18.251  1.00 30.65           C  
ANISOU 2064  CD1 LEU A 280     3049   3732   4864     39    113   -629       C  
ATOM   2065  CD2 LEU A 280     -28.967  11.777  17.593  1.00 30.45           C  
ANISOU 2065  CD2 LEU A 280     3048   3727   4793     37    103   -585       C  
ATOM   2066  N   ALA A 281     -26.491   9.083  21.289  1.00 28.61           N  
ANISOU 2066  N   ALA A 281     2856   3665   4350     -7    168   -621       N  
ATOM   2067  CA  ALA A 281     -25.474   8.029  21.458  1.00 28.37           C  
ANISOU 2067  CA  ALA A 281     2856   3663   4260    -15    168   -593       C  
ATOM   2068  C   ALA A 281     -26.195   6.686  21.336  1.00 30.46           C  
ANISOU 2068  C   ALA A 281     3135   3944   4493    -21    167   -563       C  
ATOM   2069  O   ALA A 281     -25.647   5.805  20.693  1.00 29.71           O  
ANISOU 2069  O   ALA A 281     3068   3846   4372    -20    155   -523       O  
ATOM   2070  CB  ALA A 281     -24.787   8.133  22.795  1.00 29.41           C  
ANISOU 2070  CB  ALA A 281     2980   3836   4359    -24    185   -626       C  
ATOM   2071  N   VAL A 282     -27.375   6.543  21.963  1.00 27.02           N  
ANISOU 2071  N   VAL A 282     2677   3526   4063    -26    182   -583       N  
ATOM   2072  CA  VAL A 282     -28.132   5.264  22.027  1.00 27.51           C  
ANISOU 2072  CA  VAL A 282     2746   3606   4098    -34    185   -558       C  
ATOM   2073  C   VAL A 282     -28.581   4.921  20.597  1.00 26.51           C  
ANISOU 2073  C   VAL A 282     2634   3440   3996    -24    161   -522       C  
ATOM   2074  O   VAL A 282     -28.571   3.743  20.189  1.00 26.77           O  
ANISOU 2074  O   VAL A 282     2688   3477   4004    -27    153   -487       O  
ATOM   2075  CB  VAL A 282     -29.315   5.366  23.011  1.00 28.19           C  
ANISOU 2075  CB  VAL A 282     2801   3718   4191    -43    208   -593       C  
ATOM   2076  CG1 VAL A 282     -30.068   4.072  23.051  1.00 28.41           C  
ANISOU 2076  CG1 VAL A 282     2835   3762   4197    -51    212   -564       C  
ATOM   2077  CG2 VAL A 282     -28.916   5.787  24.439  1.00 28.85           C  
ANISOU 2077  CG2 VAL A 282     2867   3845   4246    -52    232   -634       C  
ATOM   2078  N   ASP A 283     -29.022   5.918  19.852  1.00 27.78           N  
ANISOU 2078  N   ASP A 283     2782   3562   4208    -12    149   -532       N  
ATOM   2079  CA  ASP A 283     -29.505   5.728  18.467  1.00 28.10           C  
ANISOU 2079  CA  ASP A 283     2834   3566   4274     -1    124   -500       C  
ATOM   2080  C   ASP A 283     -28.360   5.169  17.619  1.00 26.41           C  
ANISOU 2080  C   ASP A 283     2656   3345   4030      2    108   -461       C  
ATOM   2081  O   ASP A 283     -28.597   4.265  16.877  1.00 25.90           O  
ANISOU 2081  O   ASP A 283     2610   3276   3954      4     94   -431       O  
ATOM   2082  CB  ASP A 283     -29.981   7.057  17.867  1.00 29.73           C  
ANISOU 2082  CB  ASP A 283     3021   3733   4541     11    112   -515       C  
ATOM   2083  CG  ASP A 283     -30.538   6.889  16.471  1.00 30.09           C  
ANISOU 2083  CG  ASP A 283     3077   3744   4609     22     85   -482       C  
ATOM   2084  OD1 ASP A 283     -31.699   6.463  16.355  1.00 32.55           O  
ANISOU 2084  OD1 ASP A 283     3377   4053   4935     22     81   -483       O  
ATOM   2085  OD2 ASP A 283     -29.793   7.120  15.506  1.00 29.28           O  
ANISOU 2085  OD2 ASP A 283     2996   3622   4507     31     67   -455       O  
ATOM   2086  N   LEU A 284     -27.160   5.758  17.703  1.00 26.13           N  
ANISOU 2086  N   LEU A 284     2630   3309   3988      3    109   -464       N  
ATOM   2087  CA  LEU A 284     -25.959   5.207  17.011  1.00 26.37           C  
ANISOU 2087  CA  LEU A 284     2693   3338   3989      6     98   -430       C  
ATOM   2088  C   LEU A 284     -25.623   3.780  17.498  1.00 24.98           C  
ANISOU 2088  C   LEU A 284     2535   3194   3762     -4    104   -414       C  
ATOM   2089  O   LEU A 284     -25.287   2.948  16.622  1.00 24.34           O  
ANISOU 2089  O   LEU A 284     2477   3105   3664     -1     89   -381       O  
ATOM   2090  CB  LEU A 284     -24.752   6.139  17.188  1.00 27.78           C  
ANISOU 2090  CB  LEU A 284     2872   3510   4172      7    102   -442       C  
ATOM   2091  CG  LEU A 284     -23.480   5.659  16.464  1.00 28.35           C  
ANISOU 2091  CG  LEU A 284     2974   3578   4217     10     93   -409       C  
ATOM   2092  CD1 LEU A 284     -23.716   5.704  14.983  1.00 28.71           C  
ANISOU 2092  CD1 LEU A 284     3035   3593   4280     21     73   -377       C  
ATOM   2093  CD2 LEU A 284     -22.236   6.499  16.829  1.00 28.43           C  
ANISOU 2093  CD2 LEU A 284     2982   3586   4231      9    100   -423       C  
ATOM   2094  N   LEU A 285     -25.585   3.496  18.811  1.00 26.40           N  
ANISOU 2094  N   LEU A 285     2704   3410   3917    -16    123   -434       N  
ATOM   2095  CA  LEU A 285     -25.385   2.124  19.373  1.00 27.28           C  
ANISOU 2095  CA  LEU A 285     2828   3552   3983    -28    129   -415       C  
ATOM   2096  C   LEU A 285     -26.320   1.124  18.696  1.00 28.11           C  
ANISOU 2096  C   LEU A 285     2938   3647   4093    -27    118   -390       C  
ATOM   2097  O   LEU A 285     -25.863  -0.012  18.393  1.00 27.46           O  
ANISOU 2097  O   LEU A 285     2877   3570   3986    -30    109   -361       O  
ATOM   2098  CB  LEU A 285     -25.604   2.029  20.881  1.00 28.14           C  
ANISOU 2098  CB  LEU A 285     2918   3702   4069    -41    152   -440       C  
ATOM   2099  CG  LEU A 285     -24.467   2.492  21.768  1.00 28.28           C  
ANISOU 2099  CG  LEU A 285     2936   3744   4063    -46    161   -459       C  
ATOM   2100  CD1 LEU A 285     -24.859   2.373  23.212  1.00 29.45           C  
ANISOU 2100  CD1 LEU A 285     3066   3937   4185    -59    184   -483       C  
ATOM   2101  CD2 LEU A 285     -23.209   1.680  21.496  1.00 29.17           C  
ANISOU 2101  CD2 LEU A 285     3077   3860   4144    -47    150   -428       C  
ATOM   2102  N   GLU A 286     -27.572   1.487  18.489  1.00 27.89           N  
ANISOU 2102  N   GLU A 286     2891   3605   4098    -24    117   -403       N  
ATOM   2103  CA  GLU A 286     -28.550   0.571  17.826  1.00 28.67           C  
ANISOU 2103  CA  GLU A 286     2992   3692   4207    -22    105   -382       C  
ATOM   2104  C   GLU A 286     -28.133   0.328  16.368  1.00 25.78           C  
ANISOU 2104  C   GLU A 286     2650   3298   3846    -10     79   -354       C  
ATOM   2105  O   GLU A 286     -28.439  -0.754  15.900  1.00 27.78           O  
ANISOU 2105  O   GLU A 286     2914   3549   4092    -11     67   -334       O  
ATOM   2106  CB  GLU A 286     -29.971   1.153  17.827  1.00 31.87           C  
ANISOU 2106  CB  GLU A 286     3369   4085   4655    -19    108   -404       C  
ATOM   2107  CG  GLU A 286     -30.600   1.161  19.190  1.00 33.83           C  
ANISOU 2107  CG  GLU A 286     3592   4364   4898    -33    135   -430       C  
ATOM   2108  CD  GLU A 286     -32.079   1.482  19.126  1.00 40.00           C  
ANISOU 2108  CD  GLU A 286     4344   5131   5721    -30    137   -448       C  
ATOM   2109  OE1 GLU A 286     -32.897   0.544  18.800  1.00 45.42           O  
ANISOU 2109  OE1 GLU A 286     5029   5813   6414    -33    131   -430       O  
ATOM   2110  OE2 GLU A 286     -32.386   2.637  19.350  1.00 42.11           O  
ANISOU 2110  OE2 GLU A 286     4590   5390   6019    -26    144   -479       O  
ATOM   2111  N   LYS A 287     -27.512   1.299  15.679  1.00 20.66           N  
ANISOU 2111  N   LYS A 287     2010   2629   3211      0     69   -355       N  
ATOM   2112  CA  LYS A 287     -27.164   1.131  14.251  1.00 21.02           C  
ANISOU 2112  CA  LYS A 287     2077   2650   3257     12     46   -328       C  
ATOM   2113  C   LYS A 287     -25.879   0.268  14.131  1.00 20.54           C  
ANISOU 2113  C   LYS A 287     2043   2602   3157      8     44   -308       C  
ATOM   2114  O   LYS A 287     -25.709  -0.397  13.069  1.00 20.07           O  
ANISOU 2114  O   LYS A 287     2003   2533   3090     15     27   -286       O  
ATOM   2115  CB  LYS A 287     -27.076   2.470  13.549  1.00 22.74           C  
ANISOU 2115  CB  LYS A 287     2292   2841   3506     23     37   -332       C  
ATOM   2116  CG  LYS A 287     -28.436   3.191  13.533  1.00 24.22           C  
ANISOU 2116  CG  LYS A 287     2452   3011   3737     28     33   -350       C  
ATOM   2117  CD  LYS A 287     -28.372   4.490  12.820  1.00 27.73           C  
ANISOU 2117  CD  LYS A 287     2891   3426   4218     40     22   -349       C  
ATOM   2118  CE  LYS A 287     -29.732   5.024  12.411  1.00 28.60           C  
ANISOU 2118  CE  LYS A 287     2980   3513   4373     48      9   -356       C  
ATOM   2119  NZ  LYS A 287     -30.495   5.261  13.642  1.00 31.30           N  
ANISOU 2119  NZ  LYS A 287     3290   3866   4733     39     29   -392       N  
ATOM   2120  N   MET A 288     -25.011   0.316  15.151  1.00 20.59           N  
ANISOU 2120  N   MET A 288     2049   2631   3143      0     61   -318       N  
ATOM   2121  CA  MET A 288     -23.783  -0.511  15.225  1.00 21.66           C  
ANISOU 2121  CA  MET A 288     2206   2780   3244     -4     61   -301       C  
ATOM   2122  C   MET A 288     -24.065  -1.951  15.664  1.00 22.36           C  
ANISOU 2122  C   MET A 288     2297   2886   3311    -14     62   -287       C  
ATOM   2123  O   MET A 288     -23.382  -2.875  15.142  1.00 21.70           O  
ANISOU 2123  O   MET A 288     2233   2802   3211    -12     51   -267       O  
ATOM   2124  CB  MET A 288     -22.730   0.108  16.159  1.00 22.22           C  
ANISOU 2124  CB  MET A 288     2274   2867   3301    -10     76   -316       C  
ATOM   2125  CG  MET A 288     -22.275   1.466  15.639  1.00 25.61           C  
ANISOU 2125  CG  MET A 288     2700   3273   3754      0     75   -326       C  
ATOM   2126  SD  MET A 288     -21.075   2.214  16.772  1.00 29.77           S  
ANISOU 2126  SD  MET A 288     3219   3818   4271     -7     91   -349       S  
ATOM   2127  CE  MET A 288     -20.288   3.399  15.693  1.00 34.01           C  
ANISOU 2127  CE  MET A 288     3763   4321   4838      4     83   -344       C  
ATOM   2128  N   LEU A 289     -24.921  -2.158  16.641  1.00 20.56           N  
ANISOU 2128  N   LEU A 289     2051   2677   3085    -23     75   -298       N  
ATOM   2129  CA  LEU A 289     -25.110  -3.478  17.250  1.00 22.27           C  
ANISOU 2129  CA  LEU A 289     2267   2912   3282    -35     79   -283       C  
ATOM   2130  C   LEU A 289     -26.344  -4.198  16.662  1.00 24.65           C  
ANISOU 2130  C   LEU A 289     2561   3198   3604    -33     68   -274       C  
ATOM   2131  O   LEU A 289     -26.925  -5.020  17.360  1.00 27.68           O  
ANISOU 2131  O   LEU A 289     2935   3598   3983    -45     76   -267       O  
ATOM   2132  CB  LEU A 289     -25.203  -3.267  18.756  1.00 21.55           C  
ANISOU 2132  CB  LEU A 289     2158   2853   3173    -48    102   -299       C  
ATOM   2133  CG  LEU A 289     -23.926  -2.758  19.433  1.00 22.94           C  
ANISOU 2133  CG  LEU A 289     2341   3048   3325    -51    110   -308       C  
ATOM   2134  CD1 LEU A 289     -24.176  -2.604  20.926  1.00 23.40           C  
ANISOU 2134  CD1 LEU A 289     2382   3145   3364    -64    132   -326       C  
ATOM   2135  CD2 LEU A 289     -22.738  -3.724  19.183  1.00 21.97           C  
ANISOU 2135  CD2 LEU A 289     2241   2927   3179    -52     98   -281       C  
ATOM   2136  N   VAL A 290     -26.703  -3.958  15.417  1.00 25.93           N  
ANISOU 2136  N   VAL A 290     2730   3334   3788    -20     49   -271       N  
ATOM   2137  CA  VAL A 290     -27.695  -4.813  14.690  1.00 24.63           C  
ANISOU 2137  CA  VAL A 290     2562   3154   3642    -17     33   -261       C  
ATOM   2138  C   VAL A 290     -27.095  -6.206  14.448  1.00 22.12           C  
ANISOU 2138  C   VAL A 290     2260   2838   3306    -21     23   -239       C  
ATOM   2139  O   VAL A 290     -25.912  -6.381  14.137  1.00 19.95           O  
ANISOU 2139  O   VAL A 290     2003   2563   3010    -18     19   -230       O  
ATOM   2140  CB  VAL A 290     -28.289  -4.155  13.436  1.00 26.51           C  
ANISOU 2140  CB  VAL A 290     2801   3364   3905     -2     13   -265       C  
ATOM   2141  CG1 VAL A 290     -27.283  -3.685  12.478  1.00 29.94           C  
ANISOU 2141  CG1 VAL A 290     3258   3788   4329      8      1   -258       C  
ATOM   2142  CG2 VAL A 290     -29.334  -5.040  12.713  1.00 28.94           C  
ANISOU 2142  CG2 VAL A 290     3104   3658   4233      0     -5   -259       C  
ATOM   2143  N   LEU A 291     -27.877  -7.244  14.731  1.00 21.44           N  
ANISOU 2143  N   LEU A 291     2163   2754   3230    -29     23   -230       N  
ATOM   2144  CA  LEU A 291     -27.344  -8.601  14.740  1.00 20.20           C  
ANISOU 2144  CA  LEU A 291     2015   2599   3062    -34     16   -210       C  
ATOM   2145  C   LEU A 291     -26.911  -8.974  13.326  1.00 20.01           C  
ANISOU 2145  C   LEU A 291     2009   2554   3040    -21     -8   -205       C  
ATOM   2146  O   LEU A 291     -25.804  -9.552  13.172  1.00 18.87           O  
ANISOU 2146  O   LEU A 291     1879   2411   2877    -20    -13   -194       O  
ATOM   2147  CB  LEU A 291     -28.407  -9.572  15.268  1.00 20.95           C  
ANISOU 2147  CB  LEU A 291     2090   2696   3174    -46     20   -201       C  
ATOM   2148  CG  LEU A 291     -27.931 -11.027  15.187  1.00 21.84           C  
ANISOU 2148  CG  LEU A 291     2209   2804   3284    -51      9   -178       C  
ATOM   2149  CD1 LEU A 291     -26.667 -11.257  16.026  1.00 21.94           C  
ANISOU 2149  CD1 LEU A 291     2232   2838   3266    -59     20   -165       C  
ATOM   2150  CD2 LEU A 291     -29.053 -11.945  15.668  1.00 22.19           C  
ANISOU 2150  CD2 LEU A 291     2231   2847   3353    -62     13   -168       C  
ATOM   2151  N   ASP A 292     -27.760  -8.747  12.322  1.00 18.52           N  
ANISOU 2151  N   ASP A 292     1817   2345   2872    -10    -25   -213       N  
ATOM   2152  CA  ASP A 292     -27.405  -9.091  10.933  1.00 18.06           C  
ANISOU 2152  CA  ASP A 292     1777   2272   2813      3    -50   -211       C  
ATOM   2153  C   ASP A 292     -26.323  -8.099  10.428  1.00 18.21           C  
ANISOU 2153  C   ASP A 292     1815   2293   2811     12    -48   -212       C  
ATOM   2154  O   ASP A 292     -26.626  -6.892  10.277  1.00 17.47           O  
ANISOU 2154  O   ASP A 292     1718   2195   2724     18    -45   -221       O  
ATOM   2155  CB  ASP A 292     -28.640  -9.089  10.059  1.00 19.01           C  
ANISOU 2155  CB  ASP A 292     1887   2375   2959     12    -69   -219       C  
ATOM   2156  CG  ASP A 292     -28.363  -9.535   8.631  1.00 20.07           C  
ANISOU 2156  CG  ASP A 292     2039   2498   3089     26    -96   -219       C  
ATOM   2157  OD1 ASP A 292     -27.124  -9.584   8.174  1.00 19.08           O  
ANISOU 2157  OD1 ASP A 292     1934   2377   2937     31    -97   -214       O  
ATOM   2158  OD2 ASP A 292     -29.388  -9.858   7.940  1.00 20.53           O  
ANISOU 2158  OD2 ASP A 292     2087   2542   3169     33   -116   -226       O  
ATOM   2159  N   SER A 293     -25.116  -8.606  10.152  1.00 16.91           N  
ANISOU 2159  N   SER A 293     1668   2132   2625     13    -50   -204       N  
ATOM   2160  CA  SER A 293     -23.945  -7.774   9.765  1.00 17.55           C  
ANISOU 2160  CA  SER A 293     1765   2215   2686     20    -45   -204       C  
ATOM   2161  C   SER A 293     -24.276  -6.996   8.509  1.00 17.64           C  
ANISOU 2161  C   SER A 293     1784   2214   2701     34    -60   -206       C  
ATOM   2162  O   SER A 293     -23.767  -5.896   8.333  1.00 19.06           O  
ANISOU 2162  O   SER A 293     1970   2393   2875     39    -53   -206       O  
ATOM   2163  CB  SER A 293     -22.663  -8.609   9.628  1.00 16.85           C  
ANISOU 2163  CB  SER A 293     1691   2131   2578     19    -46   -196       C  
ATOM   2164  OG  SER A 293     -22.740  -9.388   8.460  1.00 17.30           O  
ANISOU 2164  OG  SER A 293     1756   2178   2636     28    -66   -196       O  
ATOM   2165  N   ASP A 294     -25.143  -7.508   7.665  1.00 19.22           N  
ANISOU 2165  N   ASP A 294     1984   2406   2913     42    -80   -208       N  
ATOM   2166  CA  ASP A 294     -25.519  -6.815   6.420  1.00 20.38           C  
ANISOU 2166  CA  ASP A 294     2138   2543   3061     56    -98   -208       C  
ATOM   2167  C   ASP A 294     -26.321  -5.542   6.757  1.00 20.32           C  
ANISOU 2167  C   ASP A 294     2116   2528   3074     57    -93   -212       C  
ATOM   2168  O   ASP A 294     -26.441  -4.728   5.885  1.00 21.64           O  
ANISOU 2168  O   ASP A 294     2290   2688   3243     68   -104   -208       O  
ATOM   2169  CB  ASP A 294     -26.381  -7.691   5.519  1.00 22.81           C  
ANISOU 2169  CB  ASP A 294     2444   2843   3378     63   -123   -213       C  
ATOM   2170  CG  ASP A 294     -25.643  -8.840   4.872  1.00 25.38           C  
ANISOU 2170  CG  ASP A 294     2783   3173   3686     66   -133   -214       C  
ATOM   2171  OD1 ASP A 294     -24.460  -8.662   4.538  1.00 25.81           O  
ANISOU 2171  OD1 ASP A 294     2854   3235   3716     69   -126   -209       O  
ATOM   2172  OD2 ASP A 294     -26.285  -9.888   4.683  1.00 25.59           O  
ANISOU 2172  OD2 ASP A 294     2801   3194   3727     66   -148   -221       O  
ATOM   2173  N   LYS A 295     -26.864  -5.383   7.956  1.00 20.29           N  
ANISOU 2173  N   LYS A 295     2093   2527   3088     46    -77   -220       N  
ATOM   2174  CA  LYS A 295     -27.731  -4.207   8.278  1.00 23.19           C  
ANISOU 2174  CA  LYS A 295     2443   2887   3481     48    -73   -229       C  
ATOM   2175  C   LYS A 295     -26.980  -3.191   9.141  1.00 21.34           C  
ANISOU 2175  C   LYS A 295     2205   2659   3242     42    -50   -234       C  
ATOM   2176  O   LYS A 295     -27.573  -2.141   9.418  1.00 18.09           O  
ANISOU 2176  O   LYS A 295     1778   2239   2854     44    -45   -244       O  
ATOM   2177  CB  LYS A 295     -29.011  -4.677   8.971  1.00 25.03           C  
ANISOU 2177  CB  LYS A 295     2651   3118   3739     40    -71   -240       C  
ATOM   2178  CG  LYS A 295     -29.938  -5.467   8.064  1.00 29.81           C  
ANISOU 2178  CG  LYS A 295     3254   3711   4358     47    -96   -239       C  
ATOM   2179  CD  LYS A 295     -29.886  -5.048   6.636  1.00 34.68           C  
ANISOU 2179  CD  LYS A 295     3886   4318   4970     63   -122   -233       C  
ATOM   2180  CE  LYS A 295     -30.916  -5.701   5.725  1.00 42.38           C  
ANISOU 2180  CE  LYS A 295     4857   5283   5961     72   -151   -236       C  
ATOM   2181  NZ  LYS A 295     -30.356  -5.798   4.338  1.00 45.44           N  
ANISOU 2181  NZ  LYS A 295     5269   5672   6324     86   -173   -227       N  
ATOM   2182  N   ARG A 296     -25.768  -3.531   9.618  1.00 18.95           N  
ANISOU 2182  N   ARG A 296     1915   2370   2915     35    -36   -229       N  
ATOM   2183  CA  ARG A 296     -24.946  -2.626  10.459  1.00 20.13           C  
ANISOU 2183  CA  ARG A 296     2061   2526   3058     30    -16   -236       C  
ATOM   2184  C   ARG A 296     -24.481  -1.406   9.649  1.00 19.79           C  
ANISOU 2184  C   ARG A 296     2026   2470   3023     41    -20   -232       C  
ATOM   2185  O   ARG A 296     -24.147  -1.523   8.460  1.00 20.24           O  
ANISOU 2185  O   ARG A 296     2100   2518   3069     50    -35   -217       O  
ATOM   2186  CB  ARG A 296     -23.701  -3.317  11.035  1.00 19.89           C  
ANISOU 2186  CB  ARG A 296     2042   2513   3000     22     -4   -231       C  
ATOM   2187  CG  ARG A 296     -24.025  -4.433  11.990  1.00 20.35           C  
ANISOU 2187  CG  ARG A 296     2091   2586   3051      9      1   -231       C  
ATOM   2188  CD  ARG A 296     -22.807  -5.039  12.611  1.00 18.93           C  
ANISOU 2188  CD  ARG A 296     1922   2422   2847      2     10   -224       C  
ATOM   2189  NE  ARG A 296     -23.212  -6.301  13.090  1.00 18.46           N  
ANISOU 2189  NE  ARG A 296     1856   2370   2785     -6      8   -216       N  
ATOM   2190  CZ  ARG A 296     -22.455  -7.405  13.118  1.00 18.54           C  
ANISOU 2190  CZ  ARG A 296     1876   2385   2781    -10      4   -203       C  
ATOM   2191  NH1 ARG A 296     -23.040  -8.515  13.539  1.00 18.39           N  
ANISOU 2191  NH1 ARG A 296     1848   2369   2768    -18      1   -193       N  
ATOM   2192  NH2 ARG A 296     -21.220  -7.400  12.628  1.00 16.20           N  
ANISOU 2192  NH2 ARG A 296     1596   2086   2471     -5      1   -198       N  
ATOM   2193  N   ILE A 297     -24.440  -0.272  10.323  1.00 19.73           N  
ANISOU 2193  N   ILE A 297     2004   2459   3033     38     -6   -245       N  
ATOM   2194  CA  ILE A 297     -23.895   0.993   9.762  1.00 20.49           C  
ANISOU 2194  CA  ILE A 297     2103   2540   3142     46     -7   -240       C  
ATOM   2195  C   ILE A 297     -22.405   0.767   9.398  1.00 20.66           C  
ANISOU 2195  C   ILE A 297     2147   2567   3136     46     -3   -226       C  
ATOM   2196  O   ILE A 297     -21.684  -0.015  10.090  1.00 20.60           O  
ANISOU 2196  O   ILE A 297     2144   2577   3106     38      6   -229       O  
ATOM   2197  CB  ILE A 297     -24.194   2.122  10.758  1.00 20.84           C  
ANISOU 2197  CB  ILE A 297     2123   2580   3214     42      7   -263       C  
ATOM   2198  CG1 ILE A 297     -24.054   3.526  10.196  1.00 21.23           C  
ANISOU 2198  CG1 ILE A 297     2166   2605   3293     51      3   -260       C  
ATOM   2199  CG2 ILE A 297     -23.354   2.027  12.016  1.00 20.67           C  
ANISOU 2199  CG2 ILE A 297     2097   2579   3175     31     28   -279       C  
ATOM   2200  CD1 ILE A 297     -24.587   4.534  11.129  1.00 20.96           C  
ANISOU 2200  CD1 ILE A 297     2104   2565   3294     48     14   -287       C  
ATOM   2201  N   THR A 298     -21.947   1.381   8.320  1.00 21.64           N  
ANISOU 2201  N   THR A 298     2282   2678   3261     56    -10   -209       N  
ATOM   2202  CA  THR A 298     -20.499   1.417   7.972  1.00 20.44           C  
ANISOU 2202  CA  THR A 298     2147   2530   3089     56     -2   -197       C  
ATOM   2203  C   THR A 298     -19.786   2.527   8.750  1.00 19.55           C  
ANISOU 2203  C   THR A 298     2021   2411   2994     51     14   -209       C  
ATOM   2204  O   THR A 298     -20.419   3.468   9.333  1.00 17.17           O  
ANISOU 2204  O   THR A 298     1699   2100   2724     51     17   -224       O  
ATOM   2205  CB  THR A 298     -20.343   1.598   6.460  1.00 21.35           C  
ANISOU 2205  CB  THR A 298     2278   2635   3196     67    -16   -173       C  
ATOM   2206  OG1 THR A 298     -20.631   2.964   6.134  1.00 20.58           O  
ANISOU 2206  OG1 THR A 298     2171   2518   3128     73    -18   -165       O  
ATOM   2207  CG2 THR A 298     -21.226   0.634   5.675  1.00 21.05           C  
ANISOU 2207  CG2 THR A 298     2250   2603   3146     73    -36   -167       C  
ATOM   2208  N   ALA A 299     -18.476   2.516   8.685  1.00 19.28           N  
ANISOU 2208  N   ALA A 299     1998   2380   2945     49     23   -202       N  
ATOM   2209  CA  ALA A 299     -17.710   3.619   9.287  1.00 20.21           C  
ANISOU 2209  CA  ALA A 299     2103   2490   3083     46     37   -213       C  
ATOM   2210  C   ALA A 299     -18.031   4.953   8.596  1.00 21.17           C  
ANISOU 2210  C   ALA A 299     2217   2586   3240     54     33   -202       C  
ATOM   2211  O   ALA A 299     -18.231   5.943   9.305  1.00 22.05           O  
ANISOU 2211  O   ALA A 299     2307   2686   3384     52     39   -220       O  
ATOM   2212  CB  ALA A 299     -16.244   3.309   9.193  1.00 20.52           C  
ANISOU 2212  CB  ALA A 299     2156   2537   3103     43     46   -205       C  
ATOM   2213  N   ALA A 300     -18.069   5.004   7.267  1.00 22.33           N  
ANISOU 2213  N   ALA A 300     2378   2724   3380     62     22   -174       N  
ATOM   2214  CA  ALA A 300     -18.368   6.286   6.568  1.00 24.26           C
[truncated: 94,609 more chars]
