# Supplementary material for: Screening potential anti-osteoarthritis compounds using molecular docking based on MAPK and NFκB pathways and validating their anti-osteoarthritis effect
Source: PLoS One. 2025 Mar 25;20(3):e0319686. doi: 10.1371/journal.pone.0319686 (PMC11936181; doi:10.1371/journal.pone.0319686)
Supplement: S2 Structure — (ZIP) [file pone.0319686.s002.zip › Proteins and compounds/protein/p65.pdb]

HEADER    COMPLEX (TRANSCRIPTION REG/ANK REPEAT)  25-AUG-98   1NFI              
TITLE     I-KAPPA-B-ALPHA/NF-KAPPA-B COMPLEX                                    
COMPND    MOL_ID: 1;                                                            
COMPND   2 MOLECULE: NF-KAPPA-B P65;                                            
COMPND   3 CHAIN: A, C;                                                         
COMPND   4 ENGINEERED: YES;                                                     
COMPND   5 MOL_ID: 2;                                                           
COMPND   6 MOLECULE: NF-KAPPA-B P50;                                            
COMPND   7 CHAIN: B, D;                                                         
COMPND   8 ENGINEERED: YES;                                                     
COMPND   9 MOL_ID: 3;                                                           
COMPND  10 MOLECULE: I-KAPPA-B-ALPHA;                                           
COMPND  11 CHAIN: E, F;                                                         
COMPND  12 FRAGMENT: ANKYRIN;                                                   
COMPND  13 ENGINEERED: YES                                                      
SOURCE    MOL_ID: 1;                                                            
SOURCE   2 ORGANISM_SCIENTIFIC: HOMO SAPIENS;                                   
SOURCE   3 ORGANISM_COMMON: HUMAN;                                              
SOURCE   4 ORGANISM_TAXID: 9606;                                                
SOURCE   5 EXPRESSION_SYSTEM: ESCHERICHIA COLI;                                 
SOURCE   6 EXPRESSION_SYSTEM_TAXID: 562;                                        
SOURCE   7 MOL_ID: 2;                                                           
SOURCE   8 ORGANISM_SCIENTIFIC: HOMO SAPIENS;                                   
SOURCE   9 ORGANISM_COMMON: HUMAN;                                              
SOURCE  10 ORGANISM_TAXID: 9606;                                                
SOURCE  11 EXPRESSION_SYSTEM: ESCHERICHIA COLI;                                 
SOURCE  12 EXPRESSION_SYSTEM_TAXID: 562;                                        
SOURCE  13 MOL_ID: 3;                                                           
SOURCE  14 ORGANISM_SCIENTIFIC: HOMO SAPIENS;                                   
SOURCE  15 ORGANISM_COMMON: HUMAN;                                              
SOURCE  16 ORGANISM_TAXID: 9606;                                                
SOURCE  17 EXPRESSION_SYSTEM: ESCHERICHIA COLI;                                 
SOURCE  18 EXPRESSION_SYSTEM_TAXID: 562                                         
KEYWDS    COMPLEX (TRANSCRIPTION REGULATION/ANK REPEAT), ANKYRIN                
KEYWDS   2 REPEAT, COMPLEX (TRANSCRIPTION REG/ANK REPEAT) COMPLEX               
EXPDTA    X-RAY DIFFRACTION                                                     
AUTHOR    M.D.JACOBS,S.C.HARRISON                                               
REVDAT   3   24-FEB-09 1NFI    1       VERSN                                    
REVDAT   2   23-FEB-99 1NFI    3       COMPND REMARK TITLE  HETATM              
REVDAT   2 2                   3       DBREF  CRYST1 HEADER TER                 
REVDAT   2 3                   3       SOURCE ATOM   SEQRES JRNL                
REVDAT   2 4                   3       KEYWDS HELIX                             
REVDAT   1   18-NOV-98 1NFI    0                                                
JRNL        AUTH   M.D.JACOBS,S.C.HARRISON                                      
JRNL        TITL   STRUCTURE OF AN IKAPPABALPHA/NF-KAPPAB COMPLEX.              
JRNL        REF    CELL(CAMBRIDGE,MASS.)         V.  95   749 1998              
JRNL        REFN                   ISSN 0092-8674                               
JRNL        PMID   9865693                                                      
JRNL        DOI    10.1016/S0092-8674(00)81698-0                                
REMARK   1                                                                      
REMARK   2                                                                      
REMARK   2 RESOLUTION.    2.70 ANGSTROMS.                                       
REMARK   3                                                                      
REMARK   3 REFINEMENT.                                                          
REMARK   3   PROGRAM     : CNS 0.5                                              
REMARK   3   AUTHORS     : BRUNGER,ADAMS,CLORE,DELANO,GROS,GROSSE-              
REMARK   3               : KUNSTLEVE,JIANG,KUSZEWSKI,NILGES, PANNU,             
REMARK   3               : READ,RICE,SIMONSON,WARREN                            
REMARK   3                                                                      
REMARK   3  REFINEMENT TARGET : NULL                                            
REMARK   3                                                                      
REMARK   3  DATA USED IN REFINEMENT.                                            
REMARK   3   RESOLUTION RANGE HIGH (ANGSTROMS) : 2.70                           
REMARK   3   RESOLUTION RANGE LOW  (ANGSTROMS) : 20.00                          
REMARK   3   DATA CUTOFF            (SIGMA(F)) : 0.000                          
REMARK   3   DATA CUTOFF HIGH         (ABS(F)) : NULL                           
REMARK   3   DATA CUTOFF LOW          (ABS(F)) : NULL                           
REMARK   3   COMPLETENESS (WORKING+TEST)   (%) : 90.9                           
REMARK   3   NUMBER OF REFLECTIONS             : 41835                          
REMARK   3                                                                      
REMARK   3  FIT TO DATA USED IN REFINEMENT.                                     
REMARK   3   CROSS-VALIDATION METHOD          : THROUGHOUT                      
REMARK   3   FREE R VALUE TEST SET SELECTION  : SHELLS                          
REMARK   3   R VALUE            (WORKING SET) : 0.223                           
REMARK   3   FREE R VALUE                     : 0.265                           
REMARK   3   FREE R VALUE TEST SET SIZE   (%) : 5.000                           
REMARK   3   FREE R VALUE TEST SET COUNT      : 2093                            
REMARK   3   ESTIMATED ERROR OF FREE R VALUE  : 0.006                           
REMARK   3                                                                      
REMARK   3  FIT IN THE HIGHEST RESOLUTION BIN.                                  
REMARK   3   TOTAL NUMBER OF BINS USED           : 10                           
REMARK   3   BIN RESOLUTION RANGE HIGH       (A) : 2.70                         
REMARK   3   BIN RESOLUTION RANGE LOW        (A) : 2.80                         
REMARK   3   BIN COMPLETENESS (WORKING+TEST) (%) : 81.80                        
REMARK   3   REFLECTIONS IN BIN    (WORKING SET) : 3541                         
REMARK   3   BIN R VALUE           (WORKING SET) : 0.3160                       
REMARK   3   BIN FREE R VALUE                    : 0.3740                       
REMARK   3   BIN FREE R VALUE TEST SET SIZE  (%) : 4.90                         
REMARK   3   BIN FREE R VALUE TEST SET COUNT     : 183                          
REMARK   3   ESTIMATED ERROR OF BIN FREE R VALUE : 0.028                        
REMARK   3                                                                      
REMARK   3  NUMBER OF NON-HYDROGEN ATOMS USED IN REFINEMENT.                    
REMARK   3   PROTEIN ATOMS            : 9831                                    
REMARK   3   NUCLEIC ACID ATOMS       : 0                                       
REMARK   3   HETEROGEN ATOMS          : 0                                       
REMARK   3   SOLVENT ATOMS            : 71                                      
REMARK   3                                                                      
REMARK   3  B VALUES.                                                           
REMARK   3   FROM WILSON PLOT           (A**2) : 60.40                          
REMARK   3   MEAN B VALUE      (OVERALL, A**2) : 59.80                          
REMARK   3   OVERALL ANISOTROPIC B VALUE.                                       
REMARK   3    B11 (A**2) : -7.18000                                             
REMARK   3    B22 (A**2) : -7.09000                                             
REMARK   3    B33 (A**2) : 14.27000                                             
REMARK   3    B12 (A**2) : 0.00000                                              
REMARK   3    B13 (A**2) : 4.41000                                              
REMARK   3    B23 (A**2) : 0.00000                                              
REMARK   3                                                                      
REMARK   3  ESTIMATED COORDINATE ERROR.                                         
REMARK   3   ESD FROM LUZZATI PLOT        (A) : 0.33                            
REMARK   3   ESD FROM SIGMAA              (A) : 0.31                            
REMARK   3   LOW RESOLUTION CUTOFF        (A) : 5.00                            
REMARK   3                                                                      
REMARK   3  CROSS-VALIDATED ESTIMATED COORDINATE ERROR.                         
REMARK   3   ESD FROM C-V LUZZATI PLOT    (A) : 0.41                            
REMARK   3   ESD FROM C-V SIGMAA          (A) : 0.41                            
REMARK   3                                                                      
REMARK   3  RMS DEVIATIONS FROM IDEAL VALUES.                                   
REMARK   3   BOND LENGTHS                 (A) : 0.010                           
REMARK   3   BOND ANGLES            (DEGREES) : 1.70                            
REMARK   3   DIHEDRAL ANGLES        (DEGREES) : 23.00                           
REMARK   3   IMPROPER ANGLES        (DEGREES) : 0.83                            
REMARK   3                                                                      
REMARK   3  ISOTROPIC THERMAL MODEL : RESTRAINED                                
REMARK   3                                                                      
REMARK   3  ISOTROPIC THERMAL FACTOR RESTRAINTS.    RMS    SIGMA                
REMARK   3   MAIN-CHAIN BOND              (A**2) : 4.250 ; 1.500                
REMARK   3   MAIN-CHAIN ANGLE             (A**2) : 4.970 ; 2.000                
REMARK   3   SIDE-CHAIN BOND              (A**2) : 5.490 ; 2.000                
REMARK   3   SIDE-CHAIN ANGLE             (A**2) : 6.730 ; 2.500                
REMARK   3                                                                      
REMARK   3  BULK SOLVENT MODELING.                                              
REMARK   3   METHOD USED : FLAT MODEL                                           
REMARK   3   KSOL        : 0.34                                                 
REMARK   3   BSOL        : 37.18                                                
REMARK   3                                                                      
REMARK   3  NCS MODEL : CONSTRAINTS                                             
REMARK   3                                                                      
REMARK   3  NCS RESTRAINTS.                         RMS   SIGMA/WEIGHT          
REMARK   3   GROUP  1  POSITIONAL            (A) : NULL  ; NULL                 
REMARK   3   GROUP  1  B-FACTOR           (A**2) : NULL  ; NULL                 
REMARK   3                                                                      
REMARK   3  PARAMETER FILE  1  : PROTEIN_REP.PA                                 
REMARK   3  PARAMETER FILE  2  : WATER_REP.PARA                                 
REMARK   3  PARAMETER FILE  3  : NULL                                           
REMARK   3  TOPOLOGY FILE  1   : PROTEIN.TOP                                    
REMARK   3  TOPOLOGY FILE  2   : WATER.TOP                                      
REMARK   3  TOPOLOGY FILE  3   : NULL                                           
REMARK   3                                                                      
REMARK   3  OTHER REFINEMENT REMARKS: BULK SOLVENT MODEL USED                   
REMARK   4                                                                      
REMARK   4 1NFI COMPLIES WITH FORMAT V. 3.15, 01-DEC-08                         
REMARK 100                                                                      
REMARK 100 THIS ENTRY HAS BEEN PROCESSED BY BNL.                                
REMARK 200                                                                      
REMARK 200 EXPERIMENTAL DETAILS                                                 
REMARK 200  EXPERIMENT TYPE                : X-RAY DIFFRACTION                  
REMARK 200  DATE OF DATA COLLECTION        : NULL                               
REMARK 200  TEMPERATURE           (KELVIN) : 110                                
REMARK 200  PH                             : 5.0                                
REMARK 200  NUMBER OF CRYSTALS USED        : NULL                               
REMARK 200                                                                      
REMARK 200  SYNCHROTRON              (Y/N) : Y                                  
REMARK 200  RADIATION SOURCE               : NSLS                               
REMARK 200  BEAMLINE                       : X25                                
REMARK 200  X-RAY GENERATOR MODEL          : NULL                               
REMARK 200  MONOCHROMATIC OR LAUE    (M/L) : M                                  
REMARK 200  WAVELENGTH OR RANGE        (A) : 0.9879                             
REMARK 200  MONOCHROMATOR                  : NULL                               
REMARK 200  OPTICS                         : NULL                               
REMARK 200                                                                      
REMARK 200  DETECTOR TYPE                  : CCD                                
REMARK 200  DETECTOR MANUFACTURER          : BRANDEIS - B4                      
REMARK 200  INTENSITY-INTEGRATION SOFTWARE : DENZO                              
REMARK 200  DATA SCALING SOFTWARE          : SCALEPACK                          
REMARK 200                                                                      
REMARK 200  NUMBER OF UNIQUE REFLECTIONS   : 41990                              
REMARK 200  RESOLUTION RANGE HIGH      (A) : 2.700                              
REMARK 200  RESOLUTION RANGE LOW       (A) : 20.000                             
REMARK 200  REJECTION CRITERIA  (SIGMA(I)) : NULL                               
REMARK 200                                                                      
REMARK 200 OVERALL.                                                             
REMARK 200  COMPLETENESS FOR RANGE     (%) : 92.0                               
REMARK 200  DATA REDUNDANCY                : 3.600                              
REMARK 200  R MERGE                    (I) : NULL                               
REMARK 200  R SYM                      (I) : 0.05000                            
REMARK 200  <I/SIGMA(I)> FOR THE DATA SET  : NULL                               
REMARK 200                                                                      
REMARK 200 IN THE HIGHEST RESOLUTION SHELL.                                     
REMARK 200  HIGHEST RESOLUTION SHELL, RANGE HIGH (A) : NULL                     
REMARK 200  HIGHEST RESOLUTION SHELL, RANGE LOW  (A) : NULL                     
REMARK 200  COMPLETENESS FOR SHELL     (%) : NULL                               
REMARK 200  DATA REDUNDANCY IN SHELL       : NULL                               
REMARK 200  R MERGE FOR SHELL          (I) : NULL                               
REMARK 200  R SYM FOR SHELL            (I) : NULL                               
REMARK 200  <I/SIGMA(I)> FOR SHELL         : NULL                               
REMARK 200                                                                      
REMARK 200 DIFFRACTION PROTOCOL: NULL                                           
REMARK 200 METHOD USED TO DETERMINE THE STRUCTURE: MIR                          
REMARK 200 SOFTWARE USED: CNS 0.5                                               
REMARK 200 STARTING MODEL: NULL                                                 
REMARK 200                                                                      
REMARK 200 REMARK: NULL                                                         
REMARK 280                                                                      
REMARK 280 CRYSTAL                                                              
REMARK 280 SOLVENT CONTENT, VS   (%): 59.00                                     
REMARK 280 MATTHEWS COEFFICIENT, VM (ANGSTROMS**3/DA): 3.02                     
REMARK 280                                                                      
REMARK 280 CRYSTALLIZATION CONDITIONS: PH 5.0                                   
REMARK 290                                                                      
REMARK 290 CRYSTALLOGRAPHIC SYMMETRY                                            
REMARK 290 SYMMETRY OPERATORS FOR SPACE GROUP: P 1 21 1                         
REMARK 290                                                                      
REMARK 290      SYMOP   SYMMETRY                                                
REMARK 290     NNNMMM   OPERATOR                                                
REMARK 290       1555   X,Y,Z                                                   
REMARK 290       2555   -X,Y+1/2,-Z                                             
REMARK 290                                                                      
REMARK 290     WHERE NNN -> OPERATOR NUMBER                                     
REMARK 290           MMM -> TRANSLATION VECTOR                                  
REMARK 290                                                                      
REMARK 290 CRYSTALLOGRAPHIC SYMMETRY TRANSFORMATIONS                            
REMARK 290 THE FOLLOWING TRANSFORMATIONS OPERATE ON THE ATOM/HETATM             
REMARK 290 RECORDS IN THIS ENTRY TO PRODUCE CRYSTALLOGRAPHICALLY                
REMARK 290 RELATED MOLECULES.                                                   
REMARK 290   SMTRY1   1  1.000000  0.000000  0.000000        0.00000            
REMARK 290   SMTRY2   1  0.000000  1.000000  0.000000        0.00000            
REMARK 290   SMTRY3   1  0.000000  0.000000  1.000000        0.00000            
REMARK 290   SMTRY1   2 -1.000000  0.000000  0.000000        0.00000            
REMARK 290   SMTRY2   2  0.000000  1.000000  0.000000       45.54000            
REMARK 290   SMTRY3   2  0.000000  0.000000 -1.000000        0.00000            
REMARK 290                                                                      
REMARK 290 REMARK: NULL                                                         
REMARK 300                                                                      
REMARK 300 BIOMOLECULE: 1, 2                                                    
REMARK 300 SEE REMARK 350 FOR THE AUTHOR PROVIDED AND/OR PROGRAM                
REMARK 300 GENERATED ASSEMBLY INFORMATION FOR THE STRUCTURE IN                  
REMARK 300 THIS ENTRY. THE REMARK MAY ALSO PROVIDE INFORMATION ON               
REMARK 300 BURIED SURFACE AREA.                                                 
REMARK 350                                                                      
REMARK 350 COORDINATES FOR A COMPLETE MULTIMER REPRESENTING THE KNOWN           
REMARK 350 BIOLOGICALLY SIGNIFICANT OLIGOMERIZATION STATE OF THE                
REMARK 350 MOLECULE CAN BE GENERATED BY APPLYING BIOMT TRANSFORMATIONS          
REMARK 350 GIVEN BELOW.  BOTH NON-CRYSTALLOGRAPHIC AND                          
REMARK 350 CRYSTALLOGRAPHIC OPERATIONS ARE GIVEN.                               
REMARK 350                                                                      
REMARK 350 BIOMOLECULE: 1                                                       
REMARK 350 AUTHOR DETERMINED BIOLOGICAL UNIT: TRIMERIC                          
REMARK 350 SOFTWARE DETERMINED QUATERNARY STRUCTURE: TRIMERIC                   
REMARK 350 SOFTWARE USED: PISA                                                  
REMARK 350 TOTAL BURIED SURFACE AREA: 5210 ANGSTROM**2                          
REMARK 350 SURFACE AREA OF THE COMPLEX: 28880 ANGSTROM**2                       
REMARK 350 CHANGE IN SOLVENT FREE ENERGY: -17.0 KCAL/MOL                        
REMARK 350 APPLY THE FOLLOWING TO CHAINS: A, B, F                               
REMARK 350   BIOMT1   1  1.000000  0.000000  0.000000        0.00000            
REMARK 350   BIOMT2   1  0.000000  1.000000  0.000000        0.00000            
REMARK 350   BIOMT3   1  0.000000  0.000000  1.000000        0.00000            
REMARK 350                                                                      
REMARK 350 BIOMOLECULE: 2                                                       
REMARK 350 AUTHOR DETERMINED BIOLOGICAL UNIT: TRIMERIC                          
REMARK 350 SOFTWARE DETERMINED QUATERNARY STRUCTURE: TRIMERIC                   
REMARK 350 SOFTWARE USED: PISA                                                  
REMARK 350 TOTAL BURIED SURFACE AREA: 5560 ANGSTROM**2                          
REMARK 350 SURFACE AREA OF THE COMPLEX: 29210 ANGSTROM**2                       
REMARK 350 CHANGE IN SOLVENT FREE ENERGY: -21.0 KCAL/MOL                        
REMARK 350 APPLY THE FOLLOWING TO CHAINS: C, D, E                               
REMARK 350   BIOMT1   1  1.000000  0.000000  0.000000        0.00000            
REMARK 350   BIOMT2   1  0.000000  1.000000  0.000000        0.00000            
REMARK 350   BIOMT3   1  0.000000  0.000000  1.000000        0.00000            
REMARK 465                                                                      
REMARK 465 MISSING RESIDUES                                                     
REMARK 465 THE FOLLOWING RESIDUES WERE NOT LOCATED IN THE                       
REMARK 465 EXPERIMENT. (M=MODEL NUMBER; RES=RESIDUE NAME; C=CHAIN               
REMARK 465 IDENTIFIER; SSSEQ=SEQUENCE NUMBER; I=INSERTION CODE.)                
REMARK 465                                                                      
REMARK 465   M RES C SSSEQI                                                     
REMARK 465     LYS A   315                                                      
REMARK 465     SER A   316                                                      
REMARK 465     PRO A   317                                                      
REMARK 465     PHE A   318                                                      
REMARK 465     SER A   319                                                      
REMARK 465     GLY A   320                                                      
REMARK 470                                                                      
REMARK 470 MISSING ATOM                                                         
REMARK 470 THE FOLLOWING RESIDUES HAVE MISSING ATOMS(M=MODEL NUMBER;            
REMARK 470 RES=RESIDUE NAME; C=CHAIN IDENTIFIER; SSEQ=SEQUENCE NUMBER;          
REMARK 470 I=INSERTION CODE):                                                   
REMARK 470   M RES CSSEQI  ATOMS                                                
REMARK 470     LYS A 314    O                                                   
REMARK 470     LYS B 355    O                                                   
REMARK 470     GLY C 320    O                                                   
REMARK 470     LYS D 355    O                                                   
REMARK 470     GLU E 282    O                                                   
REMARK 470     GLU F 282    O                                                   
REMARK 500                                                                      
REMARK 500 GEOMETRY AND STEREOCHEMISTRY                                         
REMARK 500 SUBTOPIC: TORSION ANGLES                                             
REMARK 500                                                                      
REMARK 500 TORSION ANGLES OUTSIDE THE EXPECTED RAMACHANDRAN REGIONS:            
REMARK 500 (M=MODEL NUMBER; RES=RESIDUE NAME; C=CHAIN IDENTIFIER;               
REMARK 500 SSEQ=SEQUENCE NUMBER; I=INSERTION CODE).                             
REMARK 500                                                                      
REMARK 500 STANDARD TABLE:                                                      
REMARK 500 FORMAT:(10X,I3,1X,A3,1X,A1,I4,A1,4X,F7.2,3X,F7.2)                    
REMARK 500                                                                      
REMARK 500 EXPECTED VALUES: GJ KLEYWEGT AND TA JONES (1996). PHI/PSI-           
REMARK 500 CHOLOGY: RAMACHANDRAN REVISITED. STRUCTURE 4, 1395 - 1400            
REMARK 500                                                                      
REMARK 500  M RES CSSEQI        PSI       PHI                                   
REMARK 500    ILE A  24      -60.20    -96.69                                   
REMARK 500    GLN A  26      158.19    -47.15                                   
REMARK 500    LYS A  28      102.87    -59.41                                   
REMARK 500    TYR A  36     -167.32   -100.84                                   
REMARK 500    GLU A  39       57.35   -118.07                                   
REMARK 500    ARG A  41      -54.65     68.74                                   
REMARK 500    SER A  42     -136.88   -132.64                                   
REMARK 500    ALA A  43     -113.78   -178.25                                   
REMARK 500    ARG A  50       35.26   -145.58                                   
REMARK 500    THR A  55       75.93   -107.03                                   
REMARK 500    TYR A  66      122.34   -171.05                                   
REMARK 500    LYS A  79      -75.71    -46.99                                   
REMARK 500    PRO A  81      -33.56    -36.37                                   
REMARK 500    HIS A  83       80.55     42.86                                   
REMARK 500    ARG A  96     -133.45   -119.93                                   
REMARK 500    ASP A  97       59.60    -55.13                                   
REMARK 500    PRO A 106       66.88    -55.63                                   
REMARK 500    ASP A 107      -74.57   -155.04                                   
REMARK 500    CYS A 109       23.81   -144.18                                   
REMARK 500    ILE A 110       56.77   -117.82                                   
REMARK 500    GLN A 114     -123.79    -50.50                                   
REMARK 500    LYS A 122      151.23    -34.04                                   
REMARK 500    LYS A 123      -12.98    -47.45                                   
REMARK 500    GLN A 132        5.61    -69.81                                   
REMARK 500    ASN A 137       96.94     32.96                                   
REMARK 500    ASN A 139       85.21    -11.74                                   
REMARK 500    VAL A 143      151.79    -48.27                                   
REMARK 500    PRO A 144      109.25    -41.91                                   
REMARK 500    LEU A 154        1.55    -60.66                                   
REMARK 500    SER A 169      -71.28    -56.06                                   
REMARK 500    ARG A 174      -86.86    -35.40                                   
REMARK 500    LEU A 175       89.11     75.35                                   
REMARK 500    ASN A 186       43.27    -82.94                                   
REMARK 500    ARG A 187      -80.85   -119.08                                   
REMARK 500    PRO A 189      172.10    -58.59                                   
REMARK 500    ASP A 223       56.16   -140.32                                   
REMARK 500    PRO A 231      101.91    -48.88                                   
REMARK 500    GLN A 247       22.62     49.45                                   
REMARK 500    ARG B 255      145.85    178.67                                   
REMARK 500    PRO B 303      -15.63    -49.40                                   
REMARK 500    ILE B 322       22.12    -76.93                                   
REMARK 500    ILE B 324      149.04    -35.23                                   
REMARK 500    GLU C  25       79.73   -104.16                                   
REMARK 500    GLN C  26      158.36    -46.42                                   
REMARK 500    LYS C  28      101.84    -58.82                                   
REMARK 500    TYR C  36     -167.09   -100.29                                   
REMARK 500    GLU C  39       57.12   -117.68                                   
REMARK 500    ARG C  41      -55.13     68.48                                   
REMARK 500    SER C  42     -136.68   -132.09                                   
REMARK 500    ALA C  43     -113.49   -177.97                                   
REMARK 500    ARG C  50       35.30   -145.67                                   
REMARK 500    THR C  55       75.94   -107.57                                   
REMARK 500    TYR C  66      121.66   -170.50                                   
REMARK 500    LYS C  79      -76.67    -45.99                                   
REMARK 500    PRO C  81      -34.10    -36.36                                   
REMARK 500    HIS C  83       80.70     42.20                                   
REMARK 500    ARG C  96     -132.57   -118.66                                   
REMARK 500    ASP C  97       60.11    -55.85                                   
REMARK 500    PRO C 106       67.44    -55.58                                   
REMARK 500    ASP C 107      -75.20   -155.53                                   
REMARK 500    CYS C 109       23.75   -143.53                                   
REMARK 500    ILE C 110       55.98   -117.86                                   
REMARK 500    GLN C 114     -123.16    -49.61                                   
REMARK 500    LYS C 122      151.45    -33.69                                   
REMARK 500    LYS C 123      -12.97    -47.80                                   
REMARK 500    ASN C 137       97.91     31.90                                   
REMARK 500    ASN C 139       84.94    -11.09                                   
REMARK 500    VAL C 143      151.55    -48.30                                   
REMARK 500    PRO C 144      109.48    -41.46                                   
REMARK 500    LEU C 154        0.73    -60.97                                   
REMARK 500    SER C 169      -70.95    -56.28                                   
REMARK 500    ARG C 174      -85.90    -36.69                                   
REMARK 500    LEU C 175       88.53     74.58                                   
REMARK 500    ASN C 186       42.97    -83.16                                   
REMARK 500    ARG C 187      -80.96   -118.59                                   
REMARK 500    PRO C 189      172.74    -58.21                                   
REMARK 500    ASP C 223       54.70   -143.03                                   
REMARK 500    PRO C 231      103.24    -48.58                                   
REMARK 500    GLN C 247       23.63     49.68                                   
REMARK 500    LYS C 314      -74.32    -93.54                                   
REMARK 500    LYS C 315        0.52    -58.32                                   
REMARK 500    SER C 316       57.76   -168.78                                   
REMARK 500    ARG D 255      145.20    178.78                                   
REMARK 500    ILE D 322       21.50    -77.20                                   
REMARK 500    ILE D 324      149.15    -34.19                                   
REMARK 500    THR E  71       87.81   -162.40                                   
REMARK 500    GLU E  72      -86.66     67.01                                   
REMARK 500    LYS E  98      108.97    -42.12                                   
REMARK 500    ALA E 102      -35.95    -36.09                                   
REMARK 500    SER E 166      -81.35    -55.98                                   
REMARK 500    CYS E 167       63.95    -65.99                                   
REMARK 500    PRO E 170        9.88    -63.94                                   
REMARK 500    TYR E 181        2.14    -64.11                                   
REMARK 500    TYR E 195       73.38    -58.41                                   
REMARK 500    THR E 273      128.57    -35.13                                   
REMARK 500    MET E 279     -158.62    -76.22                                   
REMARK 500    THR F  71     -156.50    -74.94                                   
REMARK 500    ASP F  73       18.66    -69.36                                   
REMARK 500    ALA F 102      -35.78    -35.45                                   
REMARK 500    SER F 166      -81.12    -55.64                                   
REMARK 500    CYS F 167       64.33    -66.76                                   
REMARK 500    PRO F 170        9.44    -63.93                                   
REMARK 500    TYR F 181        0.95    -65.68                                   
REMARK 500    TYR F 195       72.93    -59.75                                   
REMARK 500    THR F 273      128.22    -33.96                                   
REMARK 500    MET F 279     -158.68    -75.86                                   
REMARK 500    PRO F 281     -142.26   -108.93                                   
REMARK 500                                                                      
REMARK 500 REMARK: NULL                                                         
DBREF  1NFI A   20   320  UNP    Q04206   TF65_HUMAN      20    320             
DBREF  1NFI B  249   355  UNP    P19838   NFKB1_HUMAN    248    354             
DBREF  1NFI C   20   320  UNP    Q04206   TF65_HUMAN      20    320             
DBREF  1NFI D  249   355  UNP    P19838   NFKB1_HUMAN    248    354             
DBREF  1NFI E   70   282  UNP    P25963   IKBA_HUMAN      70    282             
DBREF  1NFI F   70   282  UNP    P25963   IKBA_HUMAN      70    282             
SEQRES   1 A  301  TYR VAL GLU ILE ILE GLU GLN PRO LYS GLN ARG GLY MET          
SEQRES   2 A  301  ARG PHE ARG TYR LYS CYS GLU GLY ARG SER ALA GLY SER          
SEQRES   3 A  301  ILE PRO GLY GLU ARG SER THR ASP THR THR LYS THR HIS          
SEQRES   4 A  301  PRO THR ILE LYS ILE ASN GLY TYR THR GLY PRO GLY THR          
SEQRES   5 A  301  VAL ARG ILE SER LEU VAL THR LYS ASP PRO PRO HIS ARG          
SEQRES   6 A  301  PRO HIS PRO HIS GLU LEU VAL GLY LYS ASP CYS ARG ASP          
SEQRES   7 A  301  GLY PHE TYR GLU ALA GLU LEU CYS PRO ASP ARG CYS ILE          
SEQRES   8 A  301  HIS SER PHE GLN ASN LEU GLY ILE GLN CYS VAL LYS LYS          
SEQRES   9 A  301  ARG ASP LEU GLU GLN ALA ILE SER GLN ARG ILE GLN THR          
SEQRES  10 A  301  ASN ASN ASN PRO PHE GLN VAL PRO ILE GLU GLU GLN ARG          
SEQRES  11 A  301  GLY ASP TYR ASP LEU ASN ALA VAL ARG LEU CYS PHE GLN          
SEQRES  12 A  301  VAL THR VAL ARG ASP PRO SER GLY ARG PRO LEU ARG LEU          
SEQRES  13 A  301  PRO PRO VAL LEU PRO HIS PRO ILE PHE ASP ASN ARG ALA          
SEQRES  14 A  301  PRO ASN THR ALA GLU LEU LYS ILE CYS ARG VAL ASN ARG          
SEQRES  15 A  301  ASN SER GLY SER CYS LEU GLY GLY ASP GLU ILE PHE LEU          
SEQRES  16 A  301  LEU CYS ASP LYS VAL GLN LYS GLU ASP ILE GLU VAL TYR          
SEQRES  17 A  301  PHE THR GLY PRO GLY TRP GLU ALA ARG GLY SER PHE SER          
SEQRES  18 A  301  GLN ALA ASP VAL HIS ARG GLN VAL ALA ILE VAL PHE ARG          
SEQRES  19 A  301  THR PRO PRO TYR ALA ASP PRO SER LEU GLN ALA PRO VAL          
SEQRES  20 A  301  ARG VAL SER MET GLN LEU ARG ARG PRO SER ASP ARG GLU          
SEQRES  21 A  301  LEU SER GLU PRO MET GLU PHE GLN TYR LEU PRO ASP THR          
SEQRES  22 A  301  ASP ASP ARG HIS ARG ILE GLU GLU LYS ARG LYS ARG THR          
SEQRES  23 A  301  TYR GLU THR PHE LYS SER ILE MET LYS LYS SER PRO PHE          
SEQRES  24 A  301  SER GLY                                                      
SEQRES   1 B  107  SER ASN LEU LYS ILE VAL ARG MET ASP ARG THR ALA GLY          
SEQRES   2 B  107  CYS VAL THR GLY GLY GLU GLU ILE TYR LEU LEU CYS ASP          
SEQRES   3 B  107  LYS VAL GLN LYS ASP ASP ILE GLN ILE ARG PHE TYR GLU          
SEQRES   4 B  107  GLU GLU GLU ASN GLY GLY VAL TRP GLU GLY PHE GLY ASP          
SEQRES   5 B  107  PHE SER PRO THR ASP VAL HIS ARG GLN PHE ALA ILE VAL          
SEQRES   6 B  107  PHE LYS THR PRO LYS TYR LYS ASP ILE ASN ILE THR LYS          
SEQRES   7 B  107  PRO ALA SER VAL PHE VAL GLN LEU ARG ARG LYS SER ASP          
SEQRES   8 B  107  LEU GLU THR SER GLU PRO LYS PRO PHE LEU TYR TYR PRO          
SEQRES   9 B  107  GLU ILE LYS                                                  
SEQRES   1 C  301  TYR VAL GLU ILE ILE GLU GLN PRO LYS GLN ARG GLY MET          
SEQRES   2 C  301  ARG PHE ARG TYR LYS CYS GLU GLY ARG SER ALA GLY SER          
SEQRES   3 C  301  ILE PRO GLY GLU ARG SER THR ASP THR THR LYS THR HIS          
SEQRES   4 C  301  PRO THR ILE LYS ILE ASN GLY TYR THR GLY PRO GLY THR          
SEQRES   5 C  301  VAL ARG ILE SER LEU VAL THR LYS ASP PRO PRO HIS ARG          
SEQRES   6 C  301  PRO HIS PRO HIS GLU LEU VAL GLY LYS ASP CYS ARG ASP          
SEQRES   7 C  301  GLY PHE TYR GLU ALA GLU LEU CYS PRO ASP ARG CYS ILE          
SEQRES   8 C  301  HIS SER PHE GLN ASN LEU GLY ILE GLN CYS VAL LYS LYS          
SEQRES   9 C  301  ARG ASP LEU GLU GLN ALA ILE SER GLN ARG ILE GLN THR          
SEQRES  10 C  301  ASN ASN ASN PRO PHE GLN VAL PRO ILE GLU GLU GLN ARG          
SEQRES  11 C  301  GLY ASP TYR ASP LEU ASN ALA VAL ARG LEU CYS PHE GLN          
SEQRES  12 C  301  VAL THR VAL ARG ASP PRO SER GLY ARG PRO LEU ARG LEU          
SEQRES  13 C  301  PRO PRO VAL LEU PRO HIS PRO ILE PHE ASP ASN ARG ALA          
SEQRES  14 C  301  PRO ASN THR ALA GLU LEU LYS ILE CYS ARG VAL ASN ARG          
SEQRES  15 C  301  ASN SER GLY SER CYS LEU GLY GLY ASP GLU ILE PHE LEU          
SEQRES  16 C  301  LEU CYS ASP LYS VAL GLN LYS GLU ASP ILE GLU VAL TYR          
SEQRES  17 C  301  PHE THR GLY PRO GLY TRP GLU ALA ARG GLY SER PHE SER          
SEQRES  18 C  301  GLN ALA ASP VAL HIS ARG GLN VAL ALA ILE VAL PHE ARG          
SEQRES  19 C  301  THR PRO PRO TYR ALA ASP PRO SER LEU GLN ALA PRO VAL          
SEQRES  20 C  301  ARG VAL SER MET GLN LEU ARG ARG PRO SER ASP ARG GLU          
SEQRES  21 C  301  LEU SER GLU PRO MET GLU PHE GLN TYR LEU PRO ASP THR          
SEQRES  22 C  301  ASP ASP ARG HIS ARG ILE GLU GLU LYS ARG LYS ARG THR          
SEQRES  23 C  301  TYR GLU THR PHE LYS SER ILE MET LYS LYS SER PRO PHE          
SEQRES  24 C  301  SER GLY                                                      
SEQRES   1 D  107  SER ASN LEU LYS ILE VAL ARG MET ASP ARG THR ALA GLY          
SEQRES   2 D  107  CYS VAL THR GLY GLY GLU GLU ILE TYR LEU LEU CYS ASP          
SEQRES   3 D  107  LYS VAL GLN LYS ASP ASP ILE GLN ILE ARG PHE TYR GLU          
SEQRES   4 D  107  GLU GLU GLU ASN GLY GLY VAL TRP GLU GLY PHE GLY ASP          
SEQRES   5 D  107  PHE SER PRO THR ASP VAL HIS ARG GLN PHE ALA ILE VAL          
SEQRES   6 D  107  PHE LYS THR PRO LYS TYR LYS ASP ILE ASN ILE THR LYS          
SEQRES   7 D  107  PRO ALA SER VAL PHE VAL GLN LEU ARG ARG LYS SER ASP          
SEQRES   8 D  107  LEU GLU THR SER GLU PRO LYS PRO PHE LEU TYR TYR PRO          
SEQRES   9 D  107  GLU ILE LYS                                                  
SEQRES   1 E  213  LEU THR GLU ASP GLY ASP SER PHE LEU HIS LEU ALA ILE          
SEQRES   2 E  213  ILE HIS GLU GLU LYS ALA LEU THR MET GLU VAL ILE ARG          
SEQRES   3 E  213  GLN VAL LYS GLY ASP LEU ALA PHE LEU ASN PHE GLN ASN          
SEQRES   4 E  213  ASN LEU GLN GLN THR PRO LEU HIS LEU ALA VAL ILE THR          
SEQRES   5 E  213  ASN GLN PRO GLU ILE ALA GLU ALA LEU LEU GLY ALA GLY          
SEQRES   6 E  213  CYS ASP PRO GLU LEU ARG ASP PHE ARG GLY ASN THR PRO          
SEQRES   7 E  213  LEU HIS LEU ALA CYS GLU GLN GLY CYS LEU ALA SER VAL          
SEQRES   8 E  213  GLY VAL LEU THR GLN SER CYS THR THR PRO HIS LEU HIS          
SEQRES   9 E  213  SER ILE LEU LYS ALA THR ASN TYR ASN GLY HIS THR CYS          
SEQRES  10 E  213  LEU HIS LEU ALA SER ILE HIS GLY TYR LEU GLY ILE VAL          
SEQRES  11 E  213  GLU LEU LEU VAL SER LEU GLY ALA ASP VAL ASN ALA GLN          
SEQRES  12 E  213  GLU PRO CYS ASN GLY ARG THR ALA LEU HIS LEU ALA VAL          
SEQRES  13 E  213  ASP LEU GLN ASN PRO ASP LEU VAL SER LEU LEU LEU LYS          
SEQRES  14 E  213  CYS GLY ALA ASP VAL ASN ARG VAL THR TYR GLN GLY TYR          
SEQRES  15 E  213  SER PRO TYR GLN LEU THR TRP GLY ARG PRO SER THR ARG          
SEQRES  16 E  213  ILE GLN GLN GLN LEU GLY GLN LEU THR LEU GLU ASN LEU          
SEQRES  17 E  213  GLN MET LEU PRO GLU                                          
SEQRES   1 F  213  LEU THR GLU ASP GLY ASP SER PHE LEU HIS LEU ALA ILE          
SEQRES   2 F  213  ILE HIS GLU GLU LYS ALA LEU THR MET GLU VAL ILE ARG          
SEQRES   3 F  213  GLN VAL LYS GLY ASP LEU ALA PHE LEU ASN PHE GLN ASN          
SEQRES   4 F  213  ASN LEU GLN GLN THR PRO LEU HIS LEU ALA VAL ILE THR          
SEQRES   5 F  213  ASN GLN PRO GLU ILE ALA GLU ALA LEU LEU GLY ALA GLY          
SEQRES   6 F  213  CYS ASP PRO GLU LEU ARG ASP PHE ARG GLY ASN THR PRO          
SEQRES   7 F  213  LEU HIS LEU ALA CYS GLU GLN GLY CYS LEU ALA SER VAL          
SEQRES   8 F  213  GLY VAL LEU THR GLN SER CYS THR THR PRO HIS LEU HIS          
SEQRES   9 F  213  SER ILE LEU LYS ALA THR ASN TYR ASN GLY HIS THR CYS          
SEQRES  10 F  213  LEU HIS LEU ALA SER ILE HIS GLY TYR LEU GLY ILE VAL          
SEQRES  11 F  213  GLU LEU LEU VAL SER LEU GLY ALA ASP VAL ASN ALA GLN          
SEQRES  12 F  213  GLU PRO CYS ASN GLY ARG THR ALA LEU HIS LEU ALA VAL          
SEQRES  13 F  213  ASP LEU GLN ASN PRO ASP LEU VAL SER LEU LEU LEU LYS          
SEQRES  14 F  213  CYS GLY ALA ASP VAL ASN ARG VAL THR TYR GLN GLY TYR          
SEQRES  15 F  213  SER PRO TYR GLN LEU THR TRP GLY ARG PRO SER THR ARG          
SEQRES  16 F  213  ILE GLN GLN GLN LEU GLY GLN LEU THR LEU GLU ASN LEU          
SEQRES  17 F  213  GLN MET LEU PRO GLU                                          
FORMUL   7  HOH   *71(H2 O)                                                     
HELIX    1   1 LEU A  126  ALA A  129  1                                   4    
HELIX    2   2 GLN A  241  ASP A  243  5                                   3    
HELIX    3   3 ASP A  294  ARG A  302  1                                   9    
HELIX    4   4 TYR A  306  ILE A  312  1                                   7    
HELIX    5   5 PRO B  303  ASP B  305  5                                   3    
HELIX    6   6 LEU C  126  ALA C  129  1                                   4    
HELIX    7   7 GLN C  241  ASP C  243  5                                   3    
HELIX    8   8 ASP C  294  LYS C  303  1                                  10    
HELIX    9   9 TYR C  306  LYS C  315  1                                  10    
HELIX   10  10 PRO D  303  ASP D  305  5                                   3    
HELIX   11  11 PHE E   77  ILE E   83  1                                   7    
HELIX   12  12 LYS E   87  GLN E   96  1                                  10    
HELIX   13  13 LEU E  101  LEU E  104  1                                   4    
HELIX   14  14 PRO E  114  ILE E  120  1                                   7    
HELIX   15  15 PRO E  124  GLY E  132  1                                   9    
HELIX   16  16 PRO E  147  GLN E  154  1                                   8    
HELIX   17  17 LEU E  157  GLN E  165  1                                   9    
HELIX   18  18 HIS E  171  LYS E  177  1                                   7    
HELIX   19  19 CYS E  186  ILE E  192  1                                   7    
HELIX   20  20 LEU E  196  SER E  204  1                                   9    
HELIX   21  21 ALA E  220  ASP E  226  1                                   7    
HELIX   22  22 PRO E  230  LYS E  238  1                                   9    
HELIX   23  23 TYR E  254  LEU E  256  5                                   3    
HELIX   24  24 THR E  263  LEU E  269  1                                   7    
HELIX   25  25 LEU E  274  ASN E  276  5                                   3    
HELIX   26  26 PHE F   77  ILE F   83  1                                   7    
HELIX   27  27 LYS F   87  GLN F   96  1                                  10    
HELIX   28  28 LEU F  101  LEU F  104  1                                   4    
HELIX   29  29 PRO F  114  ILE F  120  1                                   7    
HELIX   30  30 PRO F  124  GLY F  132  1                                   9    
HELIX   31  31 PRO F  147  GLN F  154  1                                   8    
HELIX   32  32 LEU F  157  GLN F  165  1                                   9    
HELIX   33  33 HIS F  171  LYS F  177  1                                   7    
HELIX   34  34 CYS F  186  ILE F  192  1                                   7    
HELIX   35  35 LEU F  196  SER F  204  1                                   9    
HELIX   36  36 ALA F  220  ASP F  226  1                                   7    
HELIX   37  37 PRO F  230  LYS F  238  1                                   9    
HELIX   38  38 TYR F  254  LEU F  256  5                                   3    
HELIX   39  39 THR F  263  LEU F  269  1                                   7    
HELIX   40  40 LEU F  274  ASN F  276  5                                   3    
SHEET    1   A 3 PHE A  99  LEU A 104  0                                        
SHEET    2   A 3 GLY A  70  THR A  78 -1  N  ILE A  74   O  TYR A 100           
SHEET    3   A 3 VAL A 157  THR A 164 -1  N  THR A 164   O  THR A  71           
SHEET    1   B 2 GLU A  89  VAL A  91  0                                        
SHEET    2   B 2 GLY A 117  GLN A 119 -1  N  GLN A 119   O  GLU A  89           
SHEET    1   C 5 SER A 203  SER A 205  0                                        
SHEET    2   C 5 MET A 284  LEU A 289  1  N  GLN A 287   O  GLY A 204           
SHEET    3   C 5 VAL A 266  ARG A 273 -1  N  MET A 270   O  MET A 284           
SHEET    4   C 5 GLU A 225  GLY A 230 -1  N  THR A 229   O  SER A 269           
SHEET    5   C 5 TRP A 233  GLY A 237 -1  N  GLY A 237   O  VAL A 226           
SHEET    1   D 3 ALA A 249  ARG A 253  0                                        
SHEET    2   D 3 GLU A 211  CYS A 216 -1  N  LEU A 214   O  ILE A 250           
SHEET    3   D 3 ILE A 196  VAL A 199 -1  N  ARG A 198   O  LEU A 215           
SHEET    1   E 2 TYR A  20  GLU A  25  0                                        
SHEET    2   E 2 THR A  60  ASN A  64 -1  N  ASN A  64   O  TYR A  20           
SHEET    1   F 5 ALA B 260  CYS B 262  0                                        
SHEET    2   F 5 LYS B 346  TYR B 351  1  N  LEU B 349   O  GLY B 261           
SHEET    3   F 5 ALA B 328  ARG B 335 -1  N  VAL B 332   O  LYS B 346           
SHEET    4   F 5 GLN B 282  GLU B 288 -1  N  TYR B 286   O  PHE B 331           
SHEET    5   F 5 VAL B 294  PHE B 298 -1  N  GLY B 297   O  PHE B 285           
SHEET    1   G 3 ALA B 311  LYS B 315  0                                        
SHEET    2   G 3 GLU B 268  CYS B 273 -1  N  LEU B 271   O  ILE B 312           
SHEET    3   G 3 ILE B 253  MET B 256 -1  N  ARG B 255   O  LEU B 272           
SHEET    1   H 3 PHE C  99  LEU C 104  0                                        
SHEET    2   H 3 GLY C  70  THR C  78 -1  N  ILE C  74   O  TYR C 100           
SHEET    3   H 3 VAL C 157  THR C 164 -1  N  THR C 164   O  THR C  71           
SHEET    1   I 2 GLU C  89  VAL C  91  0                                        
SHEET    2   I 2 GLY C 117  GLN C 119 -1  N  GLN C 119   O  GLU C  89           
SHEET    1   J 5 SER C 203  SER C 205  0                                        
SHEET    2   J 5 MET C 284  LEU C 289  1  N  GLN C 287   O  GLY C 204           
SHEET    3   J 5 VAL C 266  ARG C 273 -1  N  MET C 270   O  MET C 284           
SHEET    4   J 5 GLU C 225  GLY C 230 -1  N  THR C 229   O  SER C 269           
SHEET    5   J 5 TRP C 233  GLY C 237 -1  N  GLY C 237   O  VAL C 226           
SHEET    1   K 3 ALA C 249  ARG C 253  0                                        
SHEET    2   K 3 GLU C 211  CYS C 216 -1  N  LEU C 214   O  ILE C 250           
SHEET    3   K 3 ILE C 196  VAL C 199 -1  N  ARG C 198   O  LEU C 215           
SHEET    1   L 2 TYR C  20  GLU C  25  0                                        
SHEET    2   L 2 THR C  60  ASN C  64 -1  N  ASN C  64   O  TYR C  20           
SHEET    1   M 5 ALA D 260  CYS D 262  0                                        
SHEET    2   M 5 LYS D 346  TYR D 351  1  N  LEU D 349   O  GLY D 261           
SHEET    3   M 5 ALA D 328  ARG D 335 -1  N  VAL D 332   O  LYS D 346           
SHEET    4   M 5 GLN D 282  GLU D 288 -1  N  TYR D 286   O  PHE D 331           
SHEET    5   M 5 VAL D 294  PHE D 298 -1  N  GLY D 297   O  PHE D 285           
SHEET    1   N 3 ALA D 311  LYS D 315  0                                        
SHEET    2   N 3 GLU D 268  CYS D 273 -1  N  LEU D 271   O  ILE D 312           
SHEET    3   N 3 ILE D 253  MET D 256 -1  N  ARG D 255   O  LEU D 272           
CRYST1   49.094   91.080  190.980  90.00  96.32  90.00 P 1 21 1      4          
ORIGX1      1.000000  0.000000  0.000000        0.00000                         
ORIGX2      0.000000  1.000000  0.000000        0.00000                         
ORIGX3      0.000000  0.000000  1.000000        0.00000                         
SCALE1      0.020369  0.000000  0.002256        0.00000                         
SCALE2      0.000000  0.010979  0.000000        0.00000                         
SCALE3      0.000000  0.000000  0.005268        0.00000                         
MTRIX1   1 -1.000000  0.003000 -0.001000      -10.25500    1                    
MTRIX2   1 -0.003000 -1.000000 -0.004000      131.39700    1                    
MTRIX3   1 -0.001000 -0.004000  1.000000      -94.81700    1                    
ATOM      1  N   TYR A  20     -14.154  67.215  27.115  1.00 88.27           N  
ATOM      2  CA  TYR A  20     -13.845  65.785  27.127  1.00 89.08           C  
ATOM      3  C   TYR A  20     -12.492  65.402  26.504  1.00 89.13           C  
ATOM      4  O   TYR A  20     -11.798  66.240  25.918  1.00 85.69           O  
ATOM      5  CB  TYR A  20     -14.977  64.983  26.468  1.00 92.07           C  
ATOM      6  CG  TYR A  20     -15.287  65.345  25.027  1.00 95.81           C  
ATOM      7  CD1 TYR A  20     -14.281  65.369  24.058  1.00 96.68           C  
ATOM      8  CD2 TYR A  20     -16.601  65.600  24.619  1.00 95.96           C  
ATOM      9  CE1 TYR A  20     -14.571  65.632  22.722  1.00 98.07           C  
ATOM     10  CE2 TYR A  20     -16.902  65.863  23.285  1.00 96.96           C  
ATOM     11  CZ  TYR A  20     -15.881  65.875  22.342  1.00 98.81           C  
ATOM     12  OH  TYR A  20     -16.164  66.105  21.014  1.00 98.57           O  
ATOM     13  N   VAL A  21     -12.124  64.129  26.646  1.00 90.40           N  
ATOM     14  CA  VAL A  21     -10.857  63.619  26.127  1.00 92.28           C  
ATOM     15  C   VAL A  21     -11.052  62.535  25.064  1.00 92.92           C  
ATOM     16  O   VAL A  21     -11.949  61.698  25.168  1.00 90.54           O  
ATOM     17  CB  VAL A  21      -9.979  63.052  27.285  1.00 92.78           C  
ATOM     18  CG1 VAL A  21     -10.734  61.952  28.015  1.00 91.62           C  
ATOM     19  CG2 VAL A  21      -8.652  62.520  26.743  1.00 91.38           C  
ATOM     20  N   GLU A  22     -10.206  62.571  24.038  1.00 95.78           N  
ATOM     21  CA  GLU A  22     -10.255  61.600  22.946  1.00 99.21           C  
ATOM     22  C   GLU A  22      -8.923  60.857  22.907  1.00 98.38           C  
ATOM     23  O   GLU A  22      -8.057  61.072  23.758  1.00100.31           O  
ATOM     24  CB  GLU A  22     -10.446  62.301  21.599  1.00103.79           C  
ATOM     25  CG  GLU A  22      -9.212  63.086  21.134  1.00112.11           C  
ATOM     26  CD  GLU A  22      -9.322  63.601  19.699  1.00117.75           C  
ATOM     27  OE1 GLU A  22     -10.398  63.444  19.079  1.00120.38           O  
ATOM     28  OE2 GLU A  22      -8.328  64.165  19.188  1.00118.83           O  
ATOM     29  N   ILE A  23      -8.760  59.990  21.913  1.00 95.17           N  
ATOM     30  CA  ILE A  23      -7.521  59.238  21.756  1.00 91.88           C  
ATOM     31  C   ILE A  23      -6.989  59.499  20.353  1.00 89.98           C  
ATOM     32  O   ILE A  23      -7.701  59.330  19.368  1.00 89.12           O  
ATOM     33  CB  ILE A  23      -7.743  57.715  21.952  1.00 91.98           C  
ATOM     34  CG1 ILE A  23      -8.256  57.438  23.368  1.00 92.83           C  
ATOM     35  CG2 ILE A  23      -6.441  56.962  21.727  1.00 91.37           C  
ATOM     36  CD1 ILE A  23      -8.579  55.976  23.634  1.00 90.05           C  
ATOM     37  N   ILE A  24      -5.736  59.928  20.274  1.00 88.35           N  
ATOM     38  CA  ILE A  24      -5.098  60.221  18.999  1.00 86.77           C  
ATOM     39  C   ILE A  24      -4.253  59.049  18.487  1.00 86.26           C  
ATOM     40  O   ILE A  24      -4.506  58.516  17.409  1.00 86.08           O  
ATOM     41  CB  ILE A  24      -4.237  61.490  19.128  1.00 84.16           C  
ATOM     42  CG1 ILE A  24      -5.156  62.676  19.435  1.00 80.49           C  
ATOM     43  CG2 ILE A  24      -3.432  61.717  17.860  1.00 85.77           C  
ATOM     44  CD1 ILE A  24      -4.446  63.991  19.568  1.00 80.98           C  
ATOM     45  N   GLU A  25      -3.251  58.653  19.259  1.00 86.02           N  
ATOM     46  CA  GLU A  25      -2.401  57.535  18.881  1.00 86.11           C  
ATOM     47  C   GLU A  25      -2.752  56.275  19.665  1.00 84.10           C  
ATOM     48  O   GLU A  25      -2.093  55.955  20.650  1.00 85.79           O  
ATOM     49  CB  GLU A  25      -0.930  57.884  19.116  1.00 89.46           C  
ATOM     50  CG  GLU A  25      -0.179  58.307  17.874  1.00 94.50           C  
ATOM     51  CD  GLU A  25       0.064  57.146  16.926  1.00 97.07           C  
ATOM     52  OE1 GLU A  25       0.720  56.169  17.354  1.00 95.33           O  
ATOM     53  OE2 GLU A  25      -0.393  57.214  15.759  1.00 99.61           O  
ATOM     54  N   GLN A  26      -3.792  55.569  19.229  1.00 79.80           N  
ATOM     55  CA  GLN A  26      -4.212  54.324  19.875  1.00 75.47           C  
ATOM     56  C   GLN A  26      -3.011  53.405  20.128  1.00 74.38           C  
ATOM     57  O   GLN A  26      -1.961  53.557  19.514  1.00 74.08           O  
ATOM     58  CB  GLN A  26      -5.212  53.583  18.982  1.00 69.85           C  
ATOM     59  CG  GLN A  26      -6.580  54.235  18.839  1.00 65.07           C  
ATOM     60  CD  GLN A  26      -7.506  53.902  19.990  1.00 64.87           C  
ATOM     61  OE1 GLN A  26      -8.667  54.325  20.014  1.00 62.31           O  
ATOM     62  NE2 GLN A  26      -7.001  53.128  20.951  1.00 61.27           N  
ATOM     63  N   PRO A  27      -3.135  52.468  21.077  1.00 74.43           N  
ATOM     64  CA  PRO A  27      -2.014  51.563  21.340  1.00 74.39           C  
ATOM     65  C   PRO A  27      -2.004  50.490  20.244  1.00 75.43           C  
ATOM     66  O   PRO A  27      -3.067  50.091  19.753  1.00 75.02           O  
ATOM     67  CB  PRO A  27      -2.377  50.984  22.700  1.00 72.64           C  
ATOM     68  CG  PRO A  27      -3.879  50.824  22.554  1.00 72.37           C  
ATOM     69  CD  PRO A  27      -4.236  52.209  22.025  1.00 73.30           C  
ATOM     70  N   LYS A  28      -0.818  50.034  19.850  1.00 75.77           N  
ATOM     71  CA  LYS A  28      -0.711  48.997  18.824  1.00 77.01           C  
ATOM     72  C   LYS A  28      -1.467  47.767  19.345  1.00 77.25           C  
ATOM     73  O   LYS A  28      -0.960  47.032  20.197  1.00 75.92           O  
ATOM     74  CB  LYS A  28       0.761  48.647  18.595  1.00 78.87           C  
ATOM     75  CG  LYS A  28       1.026  47.739  17.400  1.00 83.10           C  
ATOM     76  CD  LYS A  28       0.816  48.473  16.079  1.00 83.53           C  
ATOM     77  CE  LYS A  28       1.835  49.600  15.893  1.00 81.36           C  
ATOM     78  NZ  LYS A  28       3.249  49.110  15.904  1.00 75.55           N  
ATOM     79  N   GLN A  29      -2.674  47.544  18.833  1.00 77.67           N  
ATOM     80  CA  GLN A  29      -3.497  46.425  19.287  1.00 78.76           C  
ATOM     81  C   GLN A  29      -3.140  45.043  18.773  1.00 77.38           C  
ATOM     82  O   GLN A  29      -3.875  44.089  19.017  1.00 75.31           O  
ATOM     83  CB  GLN A  29      -4.971  46.686  18.974  1.00 80.75           C  
ATOM     84  CG  GLN A  29      -5.263  47.009  17.536  1.00 83.16           C  
ATOM     85  CD  GLN A  29      -6.748  46.969  17.225  1.00 86.67           C  
ATOM     86  OE1 GLN A  29      -7.177  47.352  16.132  1.00 93.05           O  
ATOM     87  NE2 GLN A  29      -7.541  46.487  18.176  1.00 82.11           N  
ATOM     88  N   ARG A  30      -2.014  44.930  18.081  1.00 77.72           N  
ATOM     89  CA  ARG A  30      -1.586  43.651  17.527  1.00 78.68           C  
ATOM     90  C   ARG A  30      -0.075  43.521  17.685  1.00 79.91           C  
ATOM     91  O   ARG A  30       0.668  44.447  17.359  1.00 79.92           O  
ATOM     92  CB  ARG A  30      -1.944  43.590  16.033  1.00 80.72           C  
ATOM     93  CG  ARG A  30      -3.407  43.909  15.696  1.00 80.60           C  
ATOM     94  CD  ARG A  30      -4.342  42.684  15.630  1.00 79.06           C  
ATOM     95  NE  ARG A  30      -4.239  41.753  16.755  1.00 75.61           N  
ATOM     96  CZ  ARG A  30      -5.196  40.890  17.100  1.00 76.91           C  
ATOM     97  NH1 ARG A  30      -6.330  40.840  16.414  1.00 75.78           N  
ATOM     98  NH2 ARG A  30      -5.018  40.059  18.120  1.00 75.87           N  
ATOM     99  N   GLY A  31       0.381  42.381  18.193  1.00 81.79           N  
ATOM    100  CA  GLY A  31       1.811  42.169  18.348  1.00 85.68           C  
ATOM    101  C   GLY A  31       2.468  42.676  19.624  1.00 89.98           C  
ATOM    102  O   GLY A  31       3.551  43.275  19.580  1.00 91.36           O  
ATOM    103  N   MET A  32       1.828  42.434  20.764  1.00 91.56           N  
ATOM    104  CA  MET A  32       2.372  42.864  22.045  1.00 92.59           C  
ATOM    105  C   MET A  32       2.497  41.649  22.965  1.00 92.96           C  
ATOM    106  O   MET A  32       1.520  40.933  23.187  1.00 94.05           O  
ATOM    107  CB  MET A  32       1.451  43.917  22.672  1.00 95.20           C  
ATOM    108  CG  MET A  32       1.932  44.524  24.003  1.00 99.95           C  
ATOM    109  SD  MET A  32       3.412  45.592  23.932  1.00105.20           S  
ATOM    110  CE  MET A  32       4.706  44.419  23.415  1.00101.65           C  
ATOM    111  N   ARG A  33       3.702  41.415  23.486  1.00 92.10           N  
ATOM    112  CA  ARG A  33       3.967  40.287  24.389  1.00 91.07           C  
ATOM    113  C   ARG A  33       3.750  40.679  25.851  1.00 89.14           C  
ATOM    114  O   ARG A  33       4.564  41.397  26.431  1.00 88.84           O  
ATOM    115  CB  ARG A  33       5.412  39.802  24.223  1.00 93.49           C  
ATOM    116  CG  ARG A  33       6.467  40.880  24.522  1.00 97.87           C  
ATOM    117  CD  ARG A  33       7.882  40.335  24.448  1.00101.16           C  
ATOM    118  NE  ARG A  33       8.099  39.268  25.422  1.00106.50           N  
ATOM    119  CZ  ARG A  33       9.227  38.569  25.532  1.00108.72           C  
ATOM    120  NH1 ARG A  33      10.252  38.821  24.726  1.00110.01           N  
ATOM    121  NH2 ARG A  33       9.330  37.613  26.446  1.00107.51           N  
ATOM    122  N   PHE A  34       2.660  40.215  26.451  1.00 86.18           N  
ATOM    123  CA  PHE A  34       2.402  40.547  27.843  1.00 86.60           C  
ATOM    124  C   PHE A  34       3.529  40.019  28.729  1.00 91.50           C  
ATOM    125  O   PHE A  34       3.635  38.812  28.967  1.00 92.01           O  
ATOM    126  CB  PHE A  34       1.061  39.966  28.301  1.00 81.51           C  
ATOM    127  CG  PHE A  34      -0.147  40.652  27.709  1.00 76.82           C  
ATOM    128  CD1 PHE A  34      -0.008  41.729  26.833  1.00 75.81           C  
ATOM    129  CD2 PHE A  34      -1.429  40.229  28.046  1.00 73.20           C  
ATOM    130  CE1 PHE A  34      -1.130  42.377  26.300  1.00 73.06           C  
ATOM    131  CE2 PHE A  34      -2.557  40.867  27.520  1.00 73.45           C  
ATOM    132  CZ  PHE A  34      -2.406  41.946  26.645  1.00 72.22           C  
ATOM    133  N   ARG A  35       4.370  40.938  29.207  1.00 96.38           N  
ATOM    134  CA  ARG A  35       5.516  40.620  30.068  1.00100.01           C  
ATOM    135  C   ARG A  35       5.087  39.991  31.392  1.00101.83           C  
ATOM    136  O   ARG A  35       4.033  40.322  31.927  1.00101.94           O  
ATOM    137  CB  ARG A  35       6.316  41.899  30.355  1.00101.84           C  
ATOM    138  CG  ARG A  35       6.955  42.561  29.127  1.00104.67           C  
ATOM    139  CD  ARG A  35       8.199  41.810  28.648  1.00106.17           C  
ATOM    140  NE  ARG A  35       8.755  42.363  27.410  1.00107.12           N  
ATOM    141  CZ  ARG A  35       9.924  42.002  26.883  1.00106.09           C  
ATOM    142  NH1 ARG A  35      10.672  41.083  27.487  1.00106.13           N  
ATOM    143  NH2 ARG A  35      10.340  42.553  25.747  1.00103.31           N  
ATOM    144  N   TYR A  36       5.907  39.088  31.921  1.00104.66           N  
ATOM    145  CA  TYR A  36       5.596  38.441  33.191  1.00108.88           C  
ATOM    146  C   TYR A  36       6.346  39.015  34.397  1.00110.93           C  
ATOM    147  O   TYR A  36       6.949  40.087  34.317  1.00111.97           O  
ATOM    148  CB  TYR A  36       5.850  36.936  33.105  1.00112.11           C  
ATOM    149  CG  TYR A  36       4.606  36.131  32.807  1.00115.88           C  
ATOM    150  CD1 TYR A  36       3.979  36.206  31.566  1.00117.55           C  
ATOM    151  CD2 TYR A  36       4.036  35.314  33.787  1.00117.02           C  
ATOM    152  CE1 TYR A  36       2.810  35.486  31.309  1.00119.45           C  
ATOM    153  CE2 TYR A  36       2.872  34.593  33.542  1.00117.91           C  
ATOM    154  CZ  TYR A  36       2.263  34.681  32.303  1.00118.91           C  
ATOM    155  OH  TYR A  36       1.111  33.965  32.059  1.00118.58           O  
ATOM    156  N   LYS A  37       6.292  38.292  35.516  1.00112.25           N  
ATOM    157  CA  LYS A  37       6.947  38.701  36.760  1.00113.14           C  
ATOM    158  C   LYS A  37       8.402  39.092  36.546  1.00116.41           C  
ATOM    159  O   LYS A  37       8.929  39.970  37.230  1.00116.59           O  
ATOM    160  CB  LYS A  37       6.895  37.569  37.797  1.00110.41           C  
ATOM    161  CG  LYS A  37       7.670  36.286  37.427  1.00105.54           C  
ATOM    162  CD  LYS A  37       7.015  35.507  36.285  1.00101.06           C  
ATOM    163  CE  LYS A  37       7.739  34.197  35.993  1.00 95.82           C  
ATOM    164  NZ  LYS A  37       7.014  33.367  34.981  1.00 92.29           N  
ATOM    165  N   CYS A  38       9.045  38.428  35.592  1.00119.51           N  
ATOM    166  CA  CYS A  38      10.446  38.674  35.280  1.00121.76           C  
ATOM    167  C   CYS A  38      10.726  38.395  33.803  1.00122.93           C  
ATOM    168  O   CYS A  38      11.031  37.263  33.420  1.00122.84           O  
ATOM    169  CB  CYS A  38      11.312  37.775  36.159  1.00121.62           C  
ATOM    170  SG  CYS A  38      10.804  36.041  36.100  1.00122.18           S  
ATOM    171  N   GLU A  39      10.623  39.430  32.976  1.00123.82           N  
ATOM    172  CA  GLU A  39      10.858  39.271  31.546  1.00125.36           C  
ATOM    173  C   GLU A  39      12.049  40.140  31.131  1.00125.90           C  
ATOM    174  O   GLU A  39      11.935  41.000  30.253  1.00125.90           O  
ATOM    175  CB  GLU A  39       9.607  39.685  30.760  1.00125.90           C  
ATOM    176  CG  GLU A  39       9.502  39.097  29.352  1.00125.90           C  
ATOM    177  CD  GLU A  39       9.103  37.633  29.355  1.00125.90           C  
ATOM    178  OE1 GLU A  39       8.006  37.320  29.870  1.00125.90           O  
ATOM    179  OE2 GLU A  39       9.879  36.798  28.841  1.00125.90           O  
ATOM    180  N   GLY A  40      13.191  39.904  31.772  1.00125.90           N  
ATOM    181  CA  GLY A  40      14.386  40.671  31.472  1.00125.60           C  
ATOM    182  C   GLY A  40      14.414  41.967  32.260  1.00125.90           C  
ATOM    183  O   GLY A  40      14.785  43.014  31.722  1.00125.80           O  
ATOM    184  N   ARG A  41      14.025  41.892  33.535  1.00125.90           N  
ATOM    185  CA  ARG A  41      13.982  43.058  34.423  1.00125.27           C  
ATOM    186  C   ARG A  41      12.876  44.008  33.979  1.00124.29           C  
ATOM    187  O   ARG A  41      11.993  44.368  34.763  1.00123.63           O  
ATOM    188  CB  ARG A  41      15.329  43.800  34.414  1.00125.58           C  
ATOM    189  CG  ARG A  41      16.476  43.093  35.138  1.00125.52           C  
ATOM    190  CD  ARG A  41      16.322  43.179  36.658  1.00125.90           C  
ATOM    191  NE  ARG A  41      17.431  42.540  37.369  1.00125.12           N  
ATOM    192  CZ  ARG A  41      17.618  42.599  38.686  1.00123.52           C  
ATOM    193  NH1 ARG A  41      16.772  43.273  39.455  1.00122.60           N  
ATOM    194  NH2 ARG A  41      18.655  41.983  39.238  1.00121.11           N  
ATOM    195  N   SER A  42      12.940  44.397  32.708  1.00123.32           N  
ATOM    196  CA  SER A  42      11.979  45.312  32.104  1.00121.83           C  
ATOM    197  C   SER A  42      11.487  44.787  30.756  1.00120.18           C  
ATOM    198  O   SER A  42      11.198  43.598  30.603  1.00119.87           O  
ATOM    199  CB  SER A  42      12.628  46.684  31.908  1.00122.25           C  
ATOM    200  OG  SER A  42      13.786  46.581  31.092  1.00122.12           O  
ATOM    201  N   ALA A  43      11.403  45.687  29.780  1.00118.26           N  
ATOM    202  CA  ALA A  43      10.942  45.343  28.440  1.00115.80           C  
ATOM    203  C   ALA A  43      11.002  46.579  27.547  1.00113.70           C  
ATOM    204  O   ALA A  43      12.083  47.096  27.257  1.00113.44           O  
ATOM    205  CB  ALA A  43       9.518  44.821  28.501  1.00116.31           C  
ATOM    206  N   GLY A  44       9.829  47.046  27.124  1.00110.97           N  
ATOM    207  CA  GLY A  44       9.747  48.219  26.272  1.00106.37           C  
ATOM    208  C   GLY A  44       8.542  49.087  26.593  1.00102.91           C  
ATOM    209  O   GLY A  44       8.034  49.076  27.714  1.00102.62           O  
ATOM    210  N   SER A  45       8.078  49.841  25.605  1.00 99.80           N  
ATOM    211  CA  SER A  45       6.931  50.723  25.789  1.00 96.37           C  
ATOM    212  C   SER A  45       5.815  50.327  24.824  1.00 93.86           C  
ATOM    213  O   SER A  45       6.080  50.014  23.666  1.00 94.99           O  
ATOM    214  CB  SER A  45       7.344  52.170  25.510  1.00 97.07           C  
ATOM    215  OG  SER A  45       8.485  52.542  26.266  1.00 98.52           O  
ATOM    216  N   ILE A  46       4.572  50.331  25.292  1.00 89.91           N  
ATOM    217  CA  ILE A  46       3.458  49.993  24.416  1.00 86.25           C  
ATOM    218  C   ILE A  46       3.407  51.057  23.321  1.00 86.24           C  
ATOM    219  O   ILE A  46       3.173  52.234  23.600  1.00 85.81           O  
ATOM    220  CB  ILE A  46       2.115  49.992  25.174  1.00 83.79           C  
ATOM    221  CG1 ILE A  46       2.123  48.916  26.259  1.00 78.58           C  
ATOM    222  CG2 ILE A  46       0.966  49.759  24.201  1.00 82.58           C  
ATOM    223  CD1 ILE A  46       0.820  48.830  27.031  1.00 74.25           C  
ATOM    224  N   PRO A  47       3.639  50.653  22.060  1.00 86.88           N  
ATOM    225  CA  PRO A  47       3.649  51.488  20.852  1.00 88.30           C  
ATOM    226  C   PRO A  47       2.304  52.060  20.412  1.00 90.00           C  
ATOM    227  O   PRO A  47       1.243  51.562  20.793  1.00 89.14           O  
ATOM    228  CB  PRO A  47       4.212  50.539  19.808  1.00 87.60           C  
ATOM    229  CG  PRO A  47       3.578  49.247  20.232  1.00 86.50           C  
ATOM    230  CD  PRO A  47       3.963  49.265  21.693  1.00 86.09           C  
ATOM    231  N   GLY A  48       2.364  53.102  19.587  1.00 92.47           N  
ATOM    232  CA  GLY A  48       1.152  53.723  19.082  1.00 95.89           C  
ATOM    233  C   GLY A  48       0.514  52.871  17.999  1.00 98.31           C  
ATOM    234  O   GLY A  48       1.081  51.864  17.576  1.00 98.57           O  
ATOM    235  N   GLU A  49      -0.665  53.273  17.542  1.00100.37           N  
ATOM    236  CA  GLU A  49      -1.372  52.528  16.510  1.00101.73           C  
ATOM    237  C   GLU A  49      -0.646  52.686  15.185  1.00103.42           C  
ATOM    238  O   GLU A  49      -1.035  52.096  14.179  1.00105.13           O  
ATOM    239  CB  GLU A  49      -2.810  53.042  16.371  1.00101.68           C  
ATOM    240  CG  GLU A  49      -3.677  52.236  15.413  1.00102.84           C  
ATOM    241  CD  GLU A  49      -3.842  50.786  15.852  1.00104.56           C  
ATOM    242  OE1 GLU A  49      -2.829  50.056  15.948  1.00103.85           O  
ATOM    243  OE2 GLU A  49      -4.993  50.373  16.105  1.00105.89           O  
ATOM    244  N   ARG A  50       0.414  53.486  15.190  1.00104.26           N  
ATOM    245  CA  ARG A  50       1.184  53.740  13.982  1.00104.63           C  
ATOM    246  C   ARG A  50       2.651  53.906  14.335  1.00104.25           C  
ATOM    247  O   ARG A  50       3.365  54.699  13.725  1.00103.00           O  
ATOM    248  CB  ARG A  50       0.651  55.002  13.294  1.00105.85           C  
ATOM    249  CG  ARG A  50      -0.843  54.915  12.974  1.00109.10           C  
ATOM    250  CD  ARG A  50      -1.396  56.159  12.293  1.00108.32           C  
ATOM    251  NE  ARG A  50      -2.829  56.024  12.048  1.00107.47           N  
ATOM    252  CZ  ARG A  50      -3.580  56.959  11.480  1.00107.45           C  
ATOM    253  NH1 ARG A  50      -3.037  58.102  11.093  1.00108.06           N  
ATOM    254  NH2 ARG A  50      -4.877  56.757  11.313  1.00107.61           N  
ATOM    255  N   SER A  51       3.091  53.146  15.331  1.00105.95           N  
ATOM    256  CA  SER A  51       4.474  53.198  15.783  1.00108.90           C  
ATOM    257  C   SER A  51       5.399  52.371  14.903  1.00109.62           C  
ATOM    258  O   SER A  51       5.635  51.186  15.168  1.00108.94           O  
ATOM    259  CB  SER A  51       4.582  52.700  17.223  1.00110.87           C  
ATOM    260  OG  SER A  51       5.936  52.689  17.645  1.00114.01           O  
ATOM    261  N   THR A  52       5.921  53.005  13.858  1.00110.78           N  
ATOM    262  CA  THR A  52       6.832  52.341  12.936  1.00111.15           C  
ATOM    263  C   THR A  52       8.108  51.926  13.648  1.00111.48           C  
ATOM    264  O   THR A  52       8.430  52.445  14.716  1.00111.78           O  
ATOM    265  CB  THR A  52       7.218  53.258  11.762  1.00110.26           C  
ATOM    266  OG1 THR A  52       8.286  52.654  11.020  1.00109.63           O  
ATOM    267  CG2 THR A  52       7.658  54.621  12.268  1.00107.80           C  
ATOM    268  N   ASP A  53       8.830  50.984  13.053  1.00111.28           N  
ATOM    269  CA  ASP A  53      10.076  50.512  13.631  1.00111.02           C  
ATOM    270  C   ASP A  53      11.107  51.614  13.409  1.00111.46           C  
ATOM    271  O   ASP A  53      12.207  51.583  13.972  1.00111.49           O  
ATOM    272  CB  ASP A  53      10.519  49.220  12.944  1.00110.69           C  
ATOM    273  CG  ASP A  53      11.735  48.597  13.601  1.00112.10           C  
ATOM    274  OD1 ASP A  53      12.809  49.236  13.627  1.00111.66           O  
ATOM    275  OD2 ASP A  53      11.614  47.459  14.096  1.00113.26           O  
ATOM    276  N   THR A  54      10.728  52.595  12.589  1.00110.40           N  
ATOM    277  CA  THR A  54      11.595  53.727  12.267  1.00109.72           C  
ATOM    278  C   THR A  54      11.426  54.869  13.280  1.00107.69           C  
ATOM    279  O   THR A  54      12.344  55.174  14.046  1.00105.07           O  
ATOM    280  CB  THR A  54      11.292  54.253  10.845  1.00110.86           C  
ATOM    281  OG1 THR A  54      11.428  53.181   9.902  1.00110.74           O  
ATOM    282  CG2 THR A  54      12.255  55.374  10.471  1.00110.74           C  
ATOM    283  N   THR A  55      10.248  55.492  13.273  1.00106.76           N  
ATOM    284  CA  THR A  55       9.930  56.592  14.185  1.00105.01           C  
ATOM    285  C   THR A  55       8.947  56.113  15.263  1.00104.53           C  
ATOM    286  O   THR A  55       7.755  56.421  15.215  1.00105.55           O  
ATOM    287  CB  THR A  55       9.307  57.780  13.412  1.00103.61           C  
ATOM    288  OG1 THR A  55       8.105  57.358  12.755  1.00103.53           O  
ATOM    289  CG2 THR A  55      10.276  58.290  12.362  1.00102.36           C  
ATOM    290  N   LYS A  56       9.459  55.361  16.234  1.00102.75           N  
ATOM    291  CA  LYS A  56       8.633  54.814  17.308  1.00101.54           C  
ATOM    292  C   LYS A  56       7.843  55.852  18.102  1.00100.32           C  
ATOM    293  O   LYS A  56       8.420  56.669  18.819  1.00 99.35           O  
ATOM    294  CB  LYS A  56       9.498  53.990  18.271  1.00101.53           C  
ATOM    295  CG  LYS A  56      10.635  54.771  18.920  1.00100.53           C  
ATOM    296  CD  LYS A  56      11.436  53.908  19.887  1.00 99.85           C  
ATOM    297  CE  LYS A  56      12.089  52.725  19.184  1.00 98.91           C  
ATOM    298  NZ  LYS A  56      12.889  51.891  20.126  1.00 98.53           N  
ATOM    299  N   THR A  57       6.519  55.813  17.964  1.00 99.70           N  
ATOM    300  CA  THR A  57       5.637  56.729  18.686  1.00 98.03           C  
ATOM    301  C   THR A  57       4.973  55.942  19.822  1.00 96.85           C  
ATOM    302  O   THR A  57       5.197  54.738  19.965  1.00 95.97           O  
ATOM    303  CB  THR A  57       4.533  57.317  17.760  1.00 97.36           C  
ATOM    304  OG1 THR A  57       3.673  56.268  17.298  1.00 95.35           O  
ATOM    305  CG2 THR A  57       5.158  58.014  16.559  1.00 94.73           C  
ATOM    306  N   HIS A  58       4.165  56.618  20.633  1.00 95.36           N  
ATOM    307  CA  HIS A  58       3.481  55.949  21.737  1.00 92.74           C  
ATOM    308  C   HIS A  58       2.036  56.438  21.843  1.00 89.27           C  
ATOM    309  O   HIS A  58       1.631  57.349  21.122  1.00 88.81           O  
ATOM    310  CB  HIS A  58       4.220  56.211  23.052  1.00 95.49           C  
ATOM    311  CG  HIS A  58       5.668  55.823  23.026  1.00 97.42           C  
ATOM    312  ND1 HIS A  58       6.613  56.514  22.298  1.00 97.98           N  
ATOM    313  CD2 HIS A  58       6.329  54.807  23.632  1.00 97.76           C  
ATOM    314  CE1 HIS A  58       7.794  55.942  22.458  1.00 98.79           C  
ATOM    315  NE2 HIS A  58       7.649  54.904  23.263  1.00 97.86           N  
ATOM    316  N   PRO A  59       1.234  55.834  22.737  1.00 86.84           N  
ATOM    317  CA  PRO A  59      -0.161  56.267  22.880  1.00 85.81           C  
ATOM    318  C   PRO A  59      -0.247  57.762  23.194  1.00 85.80           C  
ATOM    319  O   PRO A  59       0.607  58.297  23.903  1.00 89.07           O  
ATOM    320  CB  PRO A  59      -0.661  55.389  24.025  1.00 83.76           C  
ATOM    321  CG  PRO A  59       0.147  54.122  23.825  1.00 81.70           C  
ATOM    322  CD  PRO A  59       1.514  54.741  23.684  1.00 84.37           C  
ATOM    323  N   THR A  60      -1.264  58.437  22.666  1.00 82.28           N  
ATOM    324  CA  THR A  60      -1.418  59.870  22.904  1.00 79.16           C  
ATOM    325  C   THR A  60      -2.877  60.309  22.918  1.00 78.52           C  
ATOM    326  O   THR A  60      -3.638  60.007  21.999  1.00 76.22           O  
ATOM    327  CB  THR A  60      -0.681  60.702  21.824  1.00 78.22           C  
ATOM    328  OG1 THR A  60       0.708  60.359  21.820  1.00 75.20           O  
ATOM    329  CG2 THR A  60      -0.829  62.200  22.100  1.00 74.19           C  
ATOM    330  N   ILE A  61      -3.268  61.024  23.966  1.00 78.15           N  
ATOM    331  CA  ILE A  61      -4.633  61.521  24.057  1.00 78.16           C  
ATOM    332  C   ILE A  61      -4.587  63.027  23.848  1.00 76.69           C  
ATOM    333  O   ILE A  61      -3.511  63.614  23.724  1.00 73.91           O  
ATOM    334  CB  ILE A  61      -5.284  61.228  25.440  1.00 79.28           C  
ATOM    335  CG1 ILE A  61      -4.498  61.927  26.554  1.00 80.95           C  
ATOM    336  CG2 ILE A  61      -5.354  59.726  25.681  1.00 79.46           C  
ATOM    337  CD1 ILE A  61      -5.140  61.815  27.927  1.00 81.85           C  
ATOM    338  N   LYS A  62      -5.758  63.644  23.797  1.00 77.32           N  
ATOM    339  CA  LYS A  62      -5.844  65.079  23.620  1.00 80.00           C  
ATOM    340  C   LYS A  62      -6.990  65.585  24.473  1.00 81.61           C  
ATOM    341  O   LYS A  62      -8.148  65.227  24.248  1.00 81.59           O  
ATOM    342  CB  LYS A  62      -6.096  65.432  22.152  1.00 83.02           C  
ATOM    343  CG  LYS A  62      -6.053  66.931  21.870  1.00 87.65           C  
ATOM    344  CD  LYS A  62      -6.372  67.266  20.419  1.00 90.41           C  
ATOM    345  CE  LYS A  62      -7.803  66.881  20.058  1.00 94.47           C  
ATOM    346  NZ  LYS A  62      -8.825  67.574  20.901  1.00 90.96           N  
ATOM    347  N   ILE A  63      -6.668  66.404  25.467  1.00 84.18           N  
ATOM    348  CA  ILE A  63      -7.698  66.947  26.341  1.00 88.06           C  
ATOM    349  C   ILE A  63      -8.395  68.055  25.544  1.00 91.14           C  
ATOM    350  O   ILE A  63      -7.840  69.130  25.323  1.00 91.93           O  
ATOM    351  CB  ILE A  63      -7.085  67.508  27.651  1.00 86.20           C  
ATOM    352  CG1 ILE A  63      -6.129  66.478  28.271  1.00 83.52           C  
ATOM    353  CG2 ILE A  63      -8.197  67.832  28.646  1.00 86.35           C  
ATOM    354  CD1 ILE A  63      -6.775  65.145  28.618  1.00 82.40           C  
ATOM    355  N   ASN A  64      -9.615  67.772  25.104  1.00 94.07           N  
ATOM    356  CA  ASN A  64     -10.379  68.710  24.294  1.00 96.81           C  
ATOM    357  C   ASN A  64     -11.118  69.772  25.098  1.00 97.22           C  
ATOM    358  O   ASN A  64     -12.030  69.461  25.866  1.00 97.12           O  
ATOM    359  CB  ASN A  64     -11.375  67.923  23.430  1.00102.32           C  
ATOM    360  CG  ASN A  64     -12.120  68.796  22.437  1.00104.56           C  
ATOM    361  OD1 ASN A  64     -12.802  69.748  22.817  1.00107.57           O  
ATOM    362  ND2 ASN A  64     -12.001  68.464  21.153  1.00102.91           N  
ATOM    363  N   GLY A  65     -10.714  71.026  24.913  1.00 97.35           N  
ATOM    364  CA  GLY A  65     -11.367  72.128  25.599  1.00 98.53           C  
ATOM    365  C   GLY A  65     -10.783  72.527  26.939  1.00 99.27           C  
ATOM    366  O   GLY A  65     -11.498  73.053  27.796  1.00100.19           O  
ATOM    367  N   TYR A  66      -9.489  72.286  27.123  1.00 98.61           N  
ATOM    368  CA  TYR A  66      -8.817  72.625  28.370  1.00 97.85           C  
ATOM    369  C   TYR A  66      -7.318  72.445  28.222  1.00 97.70           C  
ATOM    370  O   TYR A  66      -6.847  71.357  27.902  1.00 97.44           O  
ATOM    371  CB  TYR A  66      -9.349  71.747  29.513  1.00 99.12           C  
ATOM    372  CG  TYR A  66      -8.648  71.965  30.837  1.00100.22           C  
ATOM    373  CD1 TYR A  66      -7.413  71.371  31.108  1.00 99.12           C  
ATOM    374  CD2 TYR A  66      -9.185  72.828  31.790  1.00101.35           C  
ATOM    375  CE1 TYR A  66      -6.730  71.639  32.293  1.00100.12           C  
ATOM    376  CE2 TYR A  66      -8.510  73.106  32.979  1.00101.64           C  
ATOM    377  CZ  TYR A  66      -7.281  72.514  33.226  1.00101.36           C  
ATOM    378  OH  TYR A  66      -6.603  72.824  34.390  1.00 99.15           O  
ATOM    379  N   THR A  67      -6.566  73.512  28.462  1.00 98.37           N  
ATOM    380  CA  THR A  67      -5.114  73.448  28.343  1.00100.18           C  
ATOM    381  C   THR A  67      -4.389  73.850  29.634  1.00101.06           C  
ATOM    382  O   THR A  67      -3.360  74.523  29.582  1.00103.61           O  
ATOM    383  CB  THR A  67      -4.614  74.359  27.195  1.00 99.95           C  
ATOM    384  OG1 THR A  67      -4.964  75.720  27.482  1.00100.07           O  
ATOM    385  CG2 THR A  67      -5.241  73.945  25.863  1.00 97.98           C  
ATOM    386  N   GLY A  68      -4.914  73.426  30.785  1.00 99.85           N  
ATOM    387  CA  GLY A  68      -4.294  73.765  32.061  1.00 97.21           C  
ATOM    388  C   GLY A  68      -3.919  72.576  32.934  1.00 93.97           C  
ATOM    389  O   GLY A  68      -3.740  71.474  32.419  1.00 94.45           O  
ATOM    390  N   PRO A  69      -3.788  72.769  34.263  1.00 90.85           N  
ATOM    391  CA  PRO A  69      -3.433  71.746  35.258  1.00 86.73           C  
ATOM    392  C   PRO A  69      -4.483  70.644  35.438  1.00 82.45           C  
ATOM    393  O   PRO A  69      -5.674  70.926  35.582  1.00 81.71           O  
ATOM    394  CB  PRO A  69      -3.251  72.571  36.534  1.00 87.12           C  
ATOM    395  CG  PRO A  69      -2.882  73.949  36.000  1.00 89.32           C  
ATOM    396  CD  PRO A  69      -3.941  74.065  34.939  1.00 90.28           C  
ATOM    397  N   GLY A  70      -4.031  69.391  35.449  1.00 78.19           N  
ATOM    398  CA  GLY A  70      -4.944  68.270  35.612  1.00 72.42           C  
ATOM    399  C   GLY A  70      -4.252  66.961  35.950  1.00 69.31           C  
ATOM    400  O   GLY A  70      -3.052  66.932  36.208  1.00 69.13           O  
ATOM    401  N   THR A  71      -5.006  65.867  35.926  1.00 67.05           N  
ATOM    402  CA  THR A  71      -4.460  64.552  36.257  1.00 65.09           C  
ATOM    403  C   THR A  71      -5.033  63.443  35.366  1.00 62.76           C  
ATOM    404  O   THR A  71      -6.230  63.439  35.070  1.00 62.12           O  
ATOM    405  CB  THR A  71      -4.757  64.217  37.750  1.00 66.29           C  
ATOM    406  OG1 THR A  71      -4.217  65.253  38.581  1.00 62.17           O  
ATOM    407  CG2 THR A  71      -4.145  62.880  38.153  1.00 62.92           C  
ATOM    408  N   VAL A  72      -4.177  62.503  34.955  1.00 61.71           N  
ATOM    409  CA  VAL A  72      -4.594  61.382  34.103  1.00 60.99           C  
ATOM    410  C   VAL A  72      -4.382  60.009  34.745  1.00 58.80           C  
ATOM    411  O   VAL A  72      -3.306  59.702  35.264  1.00 53.61           O  
ATOM    412  CB  VAL A  72      -3.857  61.397  32.722  1.00 64.07           C  
ATOM    413  CG1 VAL A  72      -2.341  61.253  32.909  1.00 61.78           C  
ATOM    414  CG2 VAL A  72      -4.394  60.271  31.840  1.00 62.44           C  
ATOM    415  N   ARG A  73      -5.422  59.183  34.678  1.00 60.24           N  
ATOM    416  CA  ARG A  73      -5.405  57.838  35.244  1.00 62.22           C  
ATOM    417  C   ARG A  73      -5.445  56.736  34.173  1.00 63.57           C  
ATOM    418  O   ARG A  73      -6.487  56.497  33.566  1.00 61.61           O  
ATOM    419  CB  ARG A  73      -6.606  57.667  36.188  1.00 63.06           C  
ATOM    420  CG  ARG A  73      -6.840  56.239  36.687  1.00 64.53           C  
ATOM    421  CD  ARG A  73      -5.796  55.783  37.675  1.00 63.76           C  
ATOM    422  NE  ARG A  73      -6.043  56.287  39.025  1.00 67.40           N  
ATOM    423  CZ  ARG A  73      -7.088  55.940  39.770  1.00 69.62           C  
ATOM    424  NH1 ARG A  73      -7.998  55.087  39.303  1.00 69.22           N  
ATOM    425  NH2 ARG A  73      -7.207  56.424  40.996  1.00 67.87           N  
ATOM    426  N   ILE A  74      -4.312  56.062  33.957  1.00 65.39           N  
ATOM    427  CA  ILE A  74      -4.229  54.974  32.980  1.00 65.34           C  
ATOM    428  C   ILE A  74      -4.507  53.667  33.695  1.00 64.40           C  
ATOM    429  O   ILE A  74      -3.652  53.167  34.416  1.00 65.80           O  
ATOM    430  CB  ILE A  74      -2.821  54.862  32.339  1.00 67.48           C  
ATOM    431  CG1 ILE A  74      -2.443  56.170  31.646  1.00 67.85           C  
ATOM    432  CG2 ILE A  74      -2.806  53.741  31.301  1.00 67.55           C  
ATOM    433  CD1 ILE A  74      -3.361  56.543  30.541  1.00 62.03           C  
ATOM    434  N   SER A  75      -5.698  53.116  33.483  1.00 64.90           N  
ATOM    435  CA  SER A  75      -6.107  51.865  34.119  1.00 65.74           C  
ATOM    436  C   SER A  75      -6.386  50.771  33.081  1.00 64.91           C  
ATOM    437  O   SER A  75      -6.623  51.066  31.918  1.00 65.49           O  
ATOM    438  CB  SER A  75      -7.365  52.120  34.960  1.00 64.78           C  
ATOM    439  OG  SER A  75      -7.797  50.953  35.635  1.00 75.32           O  
ATOM    440  N   LEU A  76      -6.345  49.509  33.503  1.00 64.37           N  
ATOM    441  CA  LEU A  76      -6.626  48.394  32.603  1.00 62.08           C  
ATOM    442  C   LEU A  76      -7.991  47.795  32.885  1.00 62.96           C  
ATOM    443  O   LEU A  76      -8.209  47.178  33.925  1.00 65.76           O  
ATOM    444  CB  LEU A  76      -5.579  47.293  32.737  1.00 58.71           C  
ATOM    445  CG  LEU A  76      -4.168  47.620  32.271  1.00 58.37           C  
ATOM    446  CD1 LEU A  76      -3.299  46.392  32.449  1.00 59.63           C  
ATOM    447  CD2 LEU A  76      -4.179  48.062  30.816  1.00 56.16           C  
ATOM    448  N   VAL A  77      -8.910  47.982  31.950  1.00 63.48           N  
ATOM    449  CA  VAL A  77     -10.258  47.454  32.078  1.00 63.58           C  
ATOM    450  C   VAL A  77     -10.407  46.256  31.142  1.00 65.45           C  
ATOM    451  O   VAL A  77      -9.474  45.906  30.432  1.00 64.56           O  
ATOM    452  CB  VAL A  77     -11.299  48.547  31.741  1.00 61.37           C  
ATOM    453  CG1 VAL A  77     -11.300  49.604  32.822  1.00 59.51           C  
ATOM    454  CG2 VAL A  77     -10.952  49.204  30.418  1.00 59.64           C  
ATOM    455  N   THR A  78     -11.570  45.619  31.145  1.00 68.83           N  
ATOM    456  CA  THR A  78     -11.785  44.464  30.285  1.00 72.27           C  
ATOM    457  C   THR A  78     -12.365  44.821  28.922  1.00 75.09           C  
ATOM    458  O   THR A  78     -13.216  45.704  28.799  1.00 75.00           O  
ATOM    459  CB  THR A  78     -12.698  43.426  30.965  1.00 72.74           C  
ATOM    460  OG1 THR A  78     -11.983  42.795  32.034  1.00 72.14           O  
ATOM    461  CG2 THR A  78     -13.152  42.372  29.965  1.00 77.39           C  
ATOM    462  N   LYS A  79     -11.882  44.109  27.908  1.00 78.22           N  
ATOM    463  CA  LYS A  79     -12.287  44.279  26.515  1.00 80.52           C  
ATOM    464  C   LYS A  79     -13.792  44.358  26.283  1.00 83.43           C  
ATOM    465  O   LYS A  79     -14.342  45.431  26.031  1.00 83.51           O  
ATOM    466  CB  LYS A  79     -11.709  43.124  25.683  1.00 78.64           C  
ATOM    467  CG  LYS A  79     -12.199  43.053  24.238  1.00 76.10           C  
ATOM    468  CD  LYS A  79     -11.623  41.838  23.526  1.00 72.28           C  
ATOM    469  CE  LYS A  79     -12.187  41.686  22.121  1.00 71.06           C  
ATOM    470  NZ  LYS A  79     -11.606  40.487  21.450  1.00 71.55           N  
ATOM    471  N   ASP A  80     -14.438  43.199  26.359  1.00 88.36           N  
ATOM    472  CA  ASP A  80     -15.873  43.057  26.139  1.00 92.88           C  
ATOM    473  C   ASP A  80     -16.730  43.901  27.102  1.00 95.86           C  
ATOM    474  O   ASP A  80     -16.232  44.389  28.116  1.00 96.23           O  
ATOM    475  CB  ASP A  80     -16.223  41.565  26.218  1.00 93.79           C  
ATOM    476  CG  ASP A  80     -15.447  40.730  25.196  1.00 93.78           C  
ATOM    477  OD1 ASP A  80     -15.648  40.938  23.979  1.00 93.60           O  
ATOM    478  OD2 ASP A  80     -14.630  39.876  25.606  1.00 90.33           O  
ATOM    479  N   PRO A  81     -18.041  44.052  26.806  1.00 98.92           N  
ATOM    480  CA  PRO A  81     -19.055  44.816  27.550  1.00 99.25           C  
ATOM    481  C   PRO A  81     -19.071  44.897  29.078  1.00 99.82           C  
ATOM    482  O   PRO A  81     -19.474  45.919  29.627  1.00101.29           O  
ATOM    483  CB  PRO A  81     -20.378  44.279  26.975  1.00100.30           C  
ATOM    484  CG  PRO A  81     -19.977  42.933  26.337  1.00102.46           C  
ATOM    485  CD  PRO A  81     -18.698  43.373  25.678  1.00101.92           C  
ATOM    486  N   PRO A  82     -18.663  43.836  29.789  1.00100.00           N  
ATOM    487  CA  PRO A  82     -18.683  43.939  31.254  1.00100.28           C  
ATOM    488  C   PRO A  82     -17.832  45.098  31.803  1.00100.77           C  
ATOM    489  O   PRO A  82     -18.206  45.734  32.786  1.00100.60           O  
ATOM    490  CB  PRO A  82     -18.169  42.566  31.687  1.00102.11           C  
ATOM    491  CG  PRO A  82     -17.253  42.174  30.516  1.00102.04           C  
ATOM    492  CD  PRO A  82     -18.195  42.501  29.386  1.00101.15           C  
ATOM    493  N   HIS A  83     -16.697  45.364  31.152  1.00101.44           N  
ATOM    494  CA  HIS A  83     -15.762  46.438  31.534  1.00 99.97           C  
ATOM    495  C   HIS A  83     -15.468  46.598  33.024  1.00 97.02           C  
ATOM    496  O   HIS A  83     -16.027  47.472  33.677  1.00 98.14           O  
ATOM    497  CB  HIS A  83     -16.233  47.795  30.984  1.00102.29           C  
ATOM    498  CG  HIS A  83     -16.036  47.961  29.506  1.00105.46           C  
ATOM    499  ND1 HIS A  83     -16.663  47.166  28.571  1.00107.34           N  
ATOM    500  CD2 HIS A  83     -15.287  48.844  28.804  1.00106.77           C  
ATOM    501  CE1 HIS A  83     -16.309  47.552  27.358  1.00107.21           C  
ATOM    502  NE2 HIS A  83     -15.475  48.569  27.471  1.00105.98           N  
ATOM    503  N   ARG A  84     -14.576  45.767  33.553  1.00 93.53           N  
ATOM    504  CA  ARG A  84     -14.207  45.845  34.961  1.00 89.68           C  
ATOM    505  C   ARG A  84     -12.693  45.958  35.057  1.00 85.87           C  
ATOM    506  O   ARG A  84     -11.989  45.740  34.080  1.00 85.13           O  
ATOM    507  CB  ARG A  84     -14.655  44.588  35.715  1.00 91.31           C  
ATOM    508  CG  ARG A  84     -16.075  44.139  35.423  1.00 95.43           C  
ATOM    509  CD  ARG A  84     -16.109  43.121  34.295  1.00 97.27           C  
ATOM    510  NE  ARG A  84     -15.425  41.890  34.687  1.00 99.65           N  
ATOM    511  CZ  ARG A  84     -15.330  40.800  33.929  1.00100.61           C  
ATOM    512  NH1 ARG A  84     -15.876  40.771  32.719  1.00100.76           N  
ATOM    513  NH2 ARG A  84     -14.688  39.731  34.386  1.00100.18           N  
ATOM    514  N   PRO A  85     -12.171  46.310  36.239  1.00 83.13           N  
ATOM    515  CA  PRO A  85     -10.723  46.427  36.401  1.00 81.41           C  
ATOM    516  C   PRO A  85     -10.090  45.062  36.120  1.00 80.71           C  
ATOM    517  O   PRO A  85     -10.297  44.101  36.862  1.00 81.17           O  
ATOM    518  CB  PRO A  85     -10.591  46.848  37.860  1.00 80.85           C  
ATOM    519  CG  PRO A  85     -11.783  46.165  38.493  1.00 82.03           C  
ATOM    520  CD  PRO A  85     -12.836  46.617  37.512  1.00 82.86           C  
ATOM    521  N   HIS A  86      -9.322  44.990  35.040  1.00 79.22           N  
ATOM    522  CA  HIS A  86      -8.677  43.754  34.611  1.00 76.86           C  
ATOM    523  C   HIS A  86      -7.566  43.264  35.536  1.00 75.43           C  
ATOM    524  O   HIS A  86      -6.798  44.056  36.075  1.00 74.38           O  
ATOM    525  CB  HIS A  86      -8.114  43.955  33.201  1.00 76.91           C  
ATOM    526  CG  HIS A  86      -7.537  42.716  32.592  1.00 74.47           C  
ATOM    527  ND1 HIS A  86      -8.311  41.637  32.225  1.00 73.60           N  
ATOM    528  CD2 HIS A  86      -6.259  42.380  32.302  1.00 73.29           C  
ATOM    529  CE1 HIS A  86      -7.534  40.689  31.733  1.00 73.79           C  
ATOM    530  NE2 HIS A  86      -6.284  41.115  31.769  1.00 74.92           N  
ATOM    531  N   PRO A  87      -7.467  41.938  35.726  1.00 76.09           N  
ATOM    532  CA  PRO A  87      -6.445  41.334  36.581  1.00 77.48           C  
ATOM    533  C   PRO A  87      -5.028  41.819  36.291  1.00 78.17           C  
ATOM    534  O   PRO A  87      -4.247  42.037  37.215  1.00 79.87           O  
ATOM    535  CB  PRO A  87      -6.630  39.844  36.309  1.00 77.34           C  
ATOM    536  CG  PRO A  87      -8.133  39.758  36.164  1.00 76.81           C  
ATOM    537  CD  PRO A  87      -8.328  40.882  35.164  1.00 77.00           C  
ATOM    538  N   HIS A  88      -4.691  41.992  35.018  1.00 78.57           N  
ATOM    539  CA  HIS A  88      -3.351  42.460  34.672  1.00 80.02           C  
ATOM    540  C   HIS A  88      -3.026  43.817  35.290  1.00 80.17           C  
ATOM    541  O   HIS A  88      -3.916  44.602  35.624  1.00 76.91           O  
ATOM    542  CB  HIS A  88      -3.162  42.486  33.156  1.00 83.00           C  
ATOM    543  CG  HIS A  88      -3.078  41.122  32.546  1.00 85.64           C  
ATOM    544  ND1 HIS A  88      -4.076  40.183  32.685  1.00 88.18           N  
ATOM    545  CD2 HIS A  88      -2.102  40.529  31.818  1.00 86.50           C  
ATOM    546  CE1 HIS A  88      -3.721  39.069  32.069  1.00 87.15           C  
ATOM    547  NE2 HIS A  88      -2.527  39.253  31.535  1.00 88.45           N  
ATOM    548  N   GLU A  89      -1.731  44.085  35.417  1.00 82.40           N  
ATOM    549  CA  GLU A  89      -1.244  45.289  36.073  1.00 84.62           C  
ATOM    550  C   GLU A  89      -0.308  46.160  35.239  1.00 84.27           C  
ATOM    551  O   GLU A  89       0.783  45.723  34.854  1.00 86.06           O  
ATOM    552  CB  GLU A  89      -0.548  44.843  37.369  1.00 89.24           C  
ATOM    553  CG  GLU A  89       0.058  45.923  38.242  1.00 95.63           C  
ATOM    554  CD  GLU A  89       0.645  45.350  39.525  1.00 97.31           C  
ATOM    555  OE1 GLU A  89      -0.109  44.693  40.280  1.00 95.99           O  
ATOM    556  OE2 GLU A  89       1.855  45.556  39.775  1.00 97.44           O  
ATOM    557  N   LEU A  90      -0.730  47.394  34.969  1.00 81.54           N  
ATOM    558  CA  LEU A  90       0.102  48.322  34.209  1.00 79.77           C  
ATOM    559  C   LEU A  90       1.278  48.783  35.048  1.00 79.55           C  
ATOM    560  O   LEU A  90       1.111  49.522  36.019  1.00 80.73           O  
ATOM    561  CB  LEU A  90      -0.692  49.547  33.772  1.00 79.07           C  
ATOM    562  CG  LEU A  90      -1.706  49.338  32.660  1.00 79.49           C  
ATOM    563  CD1 LEU A  90      -2.414  50.645  32.373  1.00 81.39           C  
ATOM    564  CD2 LEU A  90      -1.004  48.824  31.417  1.00 78.35           C  
ATOM    565  N   VAL A  91       2.470  48.352  34.661  1.00 78.01           N  
ATOM    566  CA  VAL A  91       3.677  48.713  35.376  1.00 76.81           C  
ATOM    567  C   VAL A  91       4.431  49.792  34.604  1.00 77.89           C  
ATOM    568  O   VAL A  91       4.061  50.119  33.482  1.00 78.80           O  
ATOM    569  CB  VAL A  91       4.553  47.472  35.565  1.00 76.09           C  
ATOM    570  CG1 VAL A  91       3.747  46.399  36.273  1.00 75.59           C  
ATOM    571  CG2 VAL A  91       5.035  46.951  34.223  1.00 77.57           C  
ATOM    572  N   GLY A  92       5.474  50.355  35.205  1.00 79.75           N  
ATOM    573  CA  GLY A  92       6.240  51.390  34.530  1.00 81.62           C  
ATOM    574  C   GLY A  92       6.431  52.664  35.340  1.00 83.13           C  
ATOM    575  O   GLY A  92       6.158  52.691  36.543  1.00 84.11           O  
ATOM    576  N   LYS A  93       6.899  53.720  34.673  1.00 82.77           N  
ATOM    577  CA  LYS A  93       7.142  55.007  35.317  1.00 84.23           C  
ATOM    578  C   LYS A  93       5.830  55.673  35.730  1.00 84.78           C  
ATOM    579  O   LYS A  93       4.887  55.747  34.937  1.00 84.76           O  
ATOM    580  CB  LYS A  93       7.923  55.928  34.369  1.00 85.34           C  
ATOM    581  CG  LYS A  93       8.362  57.264  34.981  1.00 86.84           C  
ATOM    582  CD  LYS A  93       9.188  58.084  33.994  1.00 87.24           C  
ATOM    583  CE  LYS A  93       9.725  59.378  34.603  1.00 88.81           C  
ATOM    584  NZ  LYS A  93       8.654  60.326  35.019  1.00 89.71           N  
ATOM    585  N   ASP A  94       5.784  56.148  36.976  1.00 83.15           N  
ATOM    586  CA  ASP A  94       4.607  56.809  37.531  1.00 81.85           C  
ATOM    587  C   ASP A  94       3.413  55.865  37.597  1.00 81.20           C  
ATOM    588  O   ASP A  94       2.276  56.277  37.386  1.00 81.07           O  
ATOM    589  CB  ASP A  94       4.232  58.038  36.695  1.00 81.79           C  
ATOM    590  CG  ASP A  94       5.351  59.053  36.614  1.00 83.22           C  
ATOM    591  OD1 ASP A  94       5.807  59.539  37.673  1.00 82.05           O  
ATOM    592  OD2 ASP A  94       5.774  59.367  35.482  1.00 83.72           O  
ATOM    593  N   CYS A  95       3.669  54.598  37.898  1.00 80.84           N  
ATOM    594  CA  CYS A  95       2.596  53.616  37.976  1.00 83.17           C  
ATOM    595  C   CYS A  95       2.542  52.939  39.342  1.00 85.17           C  
ATOM    596  O   CYS A  95       3.577  52.642  39.934  1.00 85.30           O  
ATOM    597  CB  CYS A  95       2.772  52.557  36.872  1.00 83.52           C  
ATOM    598  SG  CYS A  95       2.641  53.181  35.165  1.00 79.85           S  
ATOM    599  N   ARG A  96       1.332  52.701  39.842  1.00 87.77           N  
ATOM    600  CA  ARG A  96       1.163  52.051  41.135  1.00 89.50           C  
ATOM    601  C   ARG A  96       0.387  50.747  41.037  1.00 89.71           C  
ATOM    602  O   ARG A  96       0.656  49.915  40.171  1.00 92.47           O  
ATOM    603  CB  ARG A  96       0.469  52.984  42.136  1.00 90.87           C  
ATOM    604  CG  ARG A  96       1.273  54.228  42.491  1.00 94.54           C  
ATOM    605  CD  ARG A  96       0.647  55.004  43.654  1.00 98.99           C  
ATOM    606  NE  ARG A  96      -0.733  55.416  43.393  1.00102.42           N  
ATOM    607  CZ  ARG A  96      -1.466  56.160  44.219  1.00102.69           C  
ATOM    608  NH1 ARG A  96      -0.955  56.583  45.368  1.00103.93           N  
ATOM    609  NH2 ARG A  96      -2.715  56.483  43.902  1.00100.00           N  
ATOM    610  N   ASP A  97      -0.577  50.584  41.933  1.00 88.61           N  
ATOM    611  CA  ASP A  97      -1.401  49.385  42.015  1.00 87.31           C  
ATOM    612  C   ASP A  97      -2.114  49.009  40.727  1.00 88.08           C  
ATOM    613  O   ASP A  97      -3.348  48.926  40.689  1.00 87.51           O  
ATOM    614  CB  ASP A  97      -2.429  49.558  43.126  1.00 87.59           C  
ATOM    615  CG  ASP A  97      -1.795  49.948  44.441  1.00 85.78           C  
ATOM    616  OD1 ASP A  97      -0.986  49.156  44.969  1.00 86.31           O  
ATOM    617  OD2 ASP A  97      -2.101  51.051  44.936  1.00 83.71           O  
ATOM    618  N   GLY A  98      -1.330  48.770  39.680  1.00 88.58           N  
ATOM    619  CA  GLY A  98      -1.889  48.385  38.399  1.00 87.12           C  
ATOM    620  C   GLY A  98      -2.358  49.538  37.541  1.00 86.48           C  
ATOM    621  O   GLY A  98      -3.173  49.338  36.637  1.00 87.82           O  
ATOM    622  N   PHE A  99      -1.855  50.741  37.809  1.00 83.95           N  
ATOM    623  CA  PHE A  99      -2.262  51.899  37.022  1.00 81.57           C  
ATOM    624  C   PHE A  99      -1.224  53.010  36.987  1.00 77.87           C  
ATOM    625  O   PHE A  99      -0.342  53.078  37.842  1.00 78.31           O  
ATOM    626  CB  PHE A  99      -3.590  52.449  37.548  1.00 84.93           C  
ATOM    627  CG  PHE A  99      -3.524  52.964  38.960  1.00 90.26           C  
ATOM    628  CD1 PHE A  99      -2.789  54.102  39.270  1.00 93.65           C  
ATOM    629  CD2 PHE A  99      -4.210  52.316  39.978  1.00 91.06           C  
ATOM    630  CE1 PHE A  99      -2.741  54.586  40.570  1.00 95.70           C  
ATOM    631  CE2 PHE A  99      -4.168  52.790  41.279  1.00 92.07           C  
ATOM    632  CZ  PHE A  99      -3.433  53.927  41.576  1.00 95.04           C  
ATOM    633  N   TYR A 100      -1.345  53.875  35.985  1.00 73.24           N  
ATOM    634  CA  TYR A 100      -0.449  55.009  35.797  1.00 68.79           C  
ATOM    635  C   TYR A 100      -1.153  56.279  36.292  1.00 69.54           C  
ATOM    636  O   TYR A 100      -2.304  56.549  35.942  1.00 70.14           O  
ATOM    637  CB  TYR A 100      -0.058  55.096  34.312  1.00 61.63           C  
ATOM    638  CG  TYR A 100       0.643  56.364  33.867  1.00 53.97           C  
ATOM    639  CD1 TYR A 100      -0.088  57.488  33.468  1.00 48.15           C  
ATOM    640  CD2 TYR A 100       2.034  56.433  33.822  1.00 51.19           C  
ATOM    641  CE1 TYR A 100       0.544  58.650  33.028  1.00 48.49           C  
ATOM    642  CE2 TYR A 100       2.684  57.598  33.381  1.00 53.49           C  
ATOM    643  CZ  TYR A 100       1.932  58.702  32.982  1.00 50.61           C  
ATOM    644  OH  TYR A 100       2.568  59.844  32.535  1.00 49.86           O  
ATOM    645  N   GLU A 101      -0.454  57.042  37.126  1.00 69.55           N  
ATOM    646  CA  GLU A 101      -0.997  58.263  37.710  1.00 69.71           C  
ATOM    647  C   GLU A 101       0.005  59.402  37.526  1.00 70.49           C  
ATOM    648  O   GLU A 101       1.079  59.399  38.138  1.00 74.17           O  
ATOM    649  CB  GLU A 101      -1.250  58.026  39.207  1.00 72.11           C  
ATOM    650  CG  GLU A 101      -1.955  59.143  39.992  1.00 74.04           C  
ATOM    651  CD  GLU A 101      -3.408  59.315  39.602  1.00 71.65           C  
ATOM    652  OE1 GLU A 101      -3.662  59.748  38.465  1.00 76.93           O  
ATOM    653  OE2 GLU A 101      -4.297  59.007  40.421  1.00 62.27           O  
ATOM    654  N   ALA A 102      -0.335  60.363  36.673  1.00 67.25           N  
ATOM    655  CA  ALA A 102       0.530  61.516  36.437  1.00 65.74           C  
ATOM    656  C   ALA A 102      -0.337  62.741  36.170  1.00 66.93           C  
ATOM    657  O   ALA A 102      -1.531  62.608  35.913  1.00 67.91           O  
ATOM    658  CB  ALA A 102       1.451  61.253  35.266  1.00 67.07           C  
ATOM    659  N   GLU A 103       0.252  63.931  36.228  1.00 68.83           N  
ATOM    660  CA  GLU A 103      -0.511  65.155  36.013  1.00 72.25           C  
ATOM    661  C   GLU A 103      -0.331  65.787  34.654  1.00 74.27           C  
ATOM    662  O   GLU A 103       0.778  65.853  34.129  1.00 74.68           O  
ATOM    663  CB  GLU A 103      -0.162  66.179  37.080  1.00 76.19           C  
ATOM    664  CG  GLU A 103      -0.567  65.763  38.466  1.00 83.73           C  
ATOM    665  CD  GLU A 103      -0.201  66.806  39.479  1.00 90.36           C  
ATOM    666  OE1 GLU A 103      -0.722  67.946  39.397  1.00 91.86           O  
ATOM    667  OE2 GLU A 103       0.626  66.487  40.358  1.00 97.97           O  
ATOM    668  N   LEU A 104      -1.434  66.268  34.093  1.00 77.38           N  
ATOM    669  CA  LEU A 104      -1.409  66.908  32.785  1.00 82.61           C  
ATOM    670  C   LEU A 104      -0.616  68.210  32.888  1.00 87.77           C  
ATOM    671  O   LEU A 104      -1.062  69.154  33.539  1.00 89.63           O  
ATOM    672  CB  LEU A 104      -2.840  67.201  32.320  1.00 79.94           C  
ATOM    673  CG  LEU A 104      -3.813  66.015  32.272  1.00 80.92           C  
ATOM    674  CD1 LEU A 104      -5.195  66.497  31.856  1.00 79.45           C  
ATOM    675  CD2 LEU A 104      -3.296  64.951  31.313  1.00 79.11           C  
ATOM    676  N   CYS A 105       0.560  68.255  32.261  1.00 93.19           N  
ATOM    677  CA  CYS A 105       1.396  69.457  32.294  1.00 99.38           C  
ATOM    678  C   CYS A 105       0.645  70.641  31.671  1.00102.50           C  
ATOM    679  O   CYS A 105       0.270  70.603  30.498  1.00101.49           O  
ATOM    680  CB  CYS A 105       2.718  69.210  31.561  1.00 99.70           C  
ATOM    681  SG  CYS A 105       2.543  68.732  29.842  1.00109.58           S  
ATOM    682  N   PRO A 106       0.427  71.711  32.460  1.00105.87           N  
ATOM    683  CA  PRO A 106      -0.272  72.954  32.106  1.00108.42           C  
ATOM    684  C   PRO A 106       0.242  73.725  30.889  1.00110.28           C  
ATOM    685  O   PRO A 106       0.756  74.838  31.021  1.00111.76           O  
ATOM    686  CB  PRO A 106      -0.167  73.771  33.396  1.00108.92           C  
ATOM    687  CG  PRO A 106      -0.156  72.687  34.459  1.00108.49           C  
ATOM    688  CD  PRO A 106       0.902  71.803  33.851  1.00106.68           C  
ATOM    689  N   ASP A 107       0.094  73.137  29.707  1.00110.84           N  
ATOM    690  CA  ASP A 107       0.533  73.782  28.473  1.00110.64           C  
ATOM    691  C   ASP A 107      -0.265  73.240  27.297  1.00110.10           C  
ATOM    692  O   ASP A 107      -1.164  73.895  26.764  1.00108.81           O  
ATOM    693  CB  ASP A 107       2.020  73.503  28.194  1.00110.79           C  
ATOM    694  CG  ASP A 107       2.922  73.869  29.352  1.00110.03           C  
ATOM    695  OD1 ASP A 107       2.843  73.202  30.403  1.00110.42           O  
ATOM    696  OD2 ASP A 107       3.711  74.825  29.212  1.00108.90           O  
ATOM    697  N   ARG A 108       0.086  72.014  26.924  1.00110.13           N  
ATOM    698  CA  ARG A 108      -0.501  71.311  25.796  1.00110.58           C  
ATOM    699  C   ARG A 108      -1.655  70.377  26.139  1.00110.29           C  
ATOM    700  O   ARG A 108      -2.133  70.321  27.272  1.00109.55           O  
ATOM    701  CB  ARG A 108       0.596  70.499  25.108  1.00110.85           C  
ATOM    702  CG  ARG A 108       1.161  69.398  25.996  1.00111.41           C  
ATOM    703  CD  ARG A 108       2.406  68.739  25.429  1.00112.43           C  
ATOM    704  NE  ARG A 108       3.589  69.593  25.518  1.00114.47           N  
ATOM    705  CZ  ARG A 108       3.813  70.673  24.774  1.00117.18           C  
ATOM    706  NH1 ARG A 108       2.936  71.059  23.858  1.00117.80           N  
ATOM    707  NH2 ARG A 108       4.927  71.374  24.948  1.00118.15           N  
ATOM    708  N   CYS A 109      -2.082  69.641  25.120  1.00110.06           N  
ATOM    709  CA  CYS A 109      -3.151  68.668  25.227  1.00110.74           C  
ATOM    710  C   CYS A 109      -2.762  67.532  24.310  1.00109.08           C  
ATOM    711  O   CYS A 109      -3.603  66.779  23.825  1.00109.12           O  
ATOM    712  CB  CYS A 109      -4.474  69.277  24.786  1.00114.38           C  
ATOM    713  SG  CYS A 109      -4.996  70.616  25.873  1.00121.78           S  
ATOM    714  N   ILE A 110      -1.462  67.435  24.069  1.00107.44           N  
ATOM    715  CA  ILE A 110      -0.916  66.396  23.218  1.00107.09           C  
ATOM    716  C   ILE A 110       0.007  65.565  24.107  1.00105.63           C  
ATOM    717  O   ILE A 110       1.199  65.401  23.833  1.00107.03           O  
ATOM    718  CB  ILE A 110      -0.150  67.021  22.002  1.00107.53           C  
ATOM    719  CG1 ILE A 110       0.356  65.922  21.064  1.00106.05           C  
ATOM    720  CG2 ILE A 110       0.998  67.895  22.490  1.00109.13           C  
ATOM    721  CD1 ILE A 110       1.007  66.451  19.803  1.00104.05           C  
ATOM    722  N   HIS A 111      -0.573  65.048  25.186  1.00102.11           N  
ATOM    723  CA  HIS A 111       0.153  64.235  26.153  1.00 98.84           C  
ATOM    724  C   HIS A 111       0.545  62.888  25.563  1.00 97.17           C  
ATOM    725  O   HIS A 111      -0.308  62.122  25.112  1.00 96.84           O  
ATOM    726  CB  HIS A 111      -0.710  64.022  27.390  1.00 98.41           C  
ATOM    727  CG  HIS A 111      -1.230  65.293  27.982  1.00 97.68           C  
ATOM    728  ND1 HIS A 111      -2.111  66.117  27.315  1.00 97.05           N  
ATOM    729  CD2 HIS A 111      -0.982  65.891  29.170  1.00 97.33           C  
ATOM    730  CE1 HIS A 111      -2.386  67.167  28.068  1.00 95.18           C  
ATOM    731  NE2 HIS A 111      -1.713  67.054  29.198  1.00 97.78           N  
ATOM    732  N   SER A 112       1.841  62.603  25.579  1.00 95.29           N  
ATOM    733  CA  SER A 112       2.356  61.356  25.032  1.00 95.38           C  
ATOM    734  C   SER A 112       2.873  60.424  26.124  1.00 93.43           C  
ATOM    735  O   SER A 112       3.987  60.597  26.616  1.00 94.39           O  
ATOM    736  CB  SER A 112       3.485  61.653  24.037  1.00 98.36           C  
ATOM    737  OG  SER A 112       3.036  62.494  22.983  1.00102.18           O  
ATOM    738  N   PHE A 113       2.068  59.432  26.494  1.00 90.27           N  
ATOM    739  CA  PHE A 113       2.468  58.484  27.526  1.00 86.53           C  
ATOM    740  C   PHE A 113       3.545  57.563  26.982  1.00 86.49           C  
ATOM    741  O   PHE A 113       3.252  56.513  26.421  1.00 85.23           O  
ATOM    742  CB  PHE A 113       1.272  57.660  27.996  1.00 79.15           C  
ATOM    743  CG  PHE A 113       0.079  58.488  28.346  1.00 75.64           C  
ATOM    744  CD1 PHE A 113      -0.045  59.051  29.608  1.00 73.94           C  
ATOM    745  CD2 PHE A 113      -0.903  58.746  27.400  1.00 73.47           C  
ATOM    746  CE1 PHE A 113      -1.135  59.863  29.926  1.00 73.18           C  
ATOM    747  CE2 PHE A 113      -1.999  59.556  27.707  1.00 74.46           C  
ATOM    748  CZ  PHE A 113      -2.114  60.116  28.974  1.00 72.03           C  
ATOM    749  N   GLN A 114       4.793  57.981  27.156  1.00 89.15           N  
ATOM    750  CA  GLN A 114       5.959  57.238  26.695  1.00 92.48           C  
ATOM    751  C   GLN A 114       5.932  55.778  27.135  1.00 92.24           C  
ATOM    752  O   GLN A 114       4.985  55.040  26.855  1.00 92.36           O  
ATOM    753  CB  GLN A 114       7.240  57.898  27.224  1.00 97.15           C  
ATOM    754  CG  GLN A 114       7.426  59.371  26.842  1.00103.32           C  
ATOM    755  CD  GLN A 114       7.591  59.590  25.344  1.00105.80           C  
ATOM    756  OE1 GLN A 114       6.697  59.279  24.552  1.00108.11           O  
ATOM    757  NE2 GLN A 114       8.741  60.130  24.949  1.00105.39           N  
ATOM    758  N   ASN A 115       6.990  55.370  27.828  1.00 92.08           N  
ATOM    759  CA  ASN A 115       7.119  54.005  28.313  1.00 91.13           C  
ATOM    760  C   ASN A 115       5.912  53.572  29.138  1.00 90.04           C  
ATOM    761  O   ASN A 115       5.432  54.305  29.992  1.00 87.69           O  
ATOM    762  CB  ASN A 115       8.414  53.864  29.119  1.00 89.85           C  
ATOM    763  CG  ASN A 115       8.486  54.833  30.278  1.00 87.51           C  
ATOM    764  OD1 ASN A 115       8.321  56.043  30.109  1.00 81.94           O  
ATOM    765  ND2 ASN A 115       8.749  54.307  31.465  1.00 89.48           N  
ATOM    766  N   LEU A 116       5.429  52.370  28.852  1.00 91.61           N  
ATOM    767  CA  LEU A 116       4.272  51.798  29.520  1.00 92.40           C  
ATOM    768  C   LEU A 116       4.498  50.286  29.420  1.00 94.91           C  
ATOM    769  O   LEU A 116       5.040  49.811  28.421  1.00 97.00           O  
ATOM    770  CB  LEU A 116       3.005  52.218  28.761  1.00 90.48           C  
ATOM    771  CG  LEU A 116       1.595  52.042  29.330  1.00 90.59           C  
ATOM    772  CD1 LEU A 116       1.369  50.597  29.748  1.00 91.24           C  
ATOM    773  CD2 LEU A 116       1.408  52.971  30.508  1.00 88.76           C  
ATOM    774  N   GLY A 117       4.102  49.533  30.442  1.00 96.33           N  
ATOM    775  CA  GLY A 117       4.304  48.092  30.406  1.00 98.85           C  
ATOM    776  C   GLY A 117       3.117  47.269  30.877  1.00100.66           C  
ATOM    777  O   GLY A 117       2.210  47.791  31.522  1.00100.94           O  
ATOM    778  N   ILE A 118       3.126  45.976  30.560  1.00102.06           N  
ATOM    779  CA  ILE A 118       2.041  45.083  30.954  1.00104.05           C  
ATOM    780  C   ILE A 118       2.528  43.772  31.570  1.00106.12           C  
ATOM    781  O   ILE A 118       3.246  43.002  30.929  1.00106.47           O  
ATOM    782  CB  ILE A 118       1.132  44.721  29.747  1.00104.03           C  
ATOM    783  CG1 ILE A 118       0.447  45.974  29.203  1.00104.90           C  
ATOM    784  CG2 ILE A 118       0.089  43.688  30.164  1.00103.43           C  
ATOM    785  CD1 ILE A 118      -0.489  45.703  28.034  1.00104.87           C  
ATOM    786  N   GLN A 119       2.134  43.526  32.817  1.00108.04           N  
ATOM    787  CA  GLN A 119       2.488  42.288  33.508  1.00109.01           C  
ATOM    788  C   GLN A 119       1.256  41.387  33.556  1.00109.35           C  
ATOM    789  O   GLN A 119       0.130  41.854  33.379  1.00108.76           O  
ATOM    790  CB  GLN A 119       2.992  42.564  34.931  1.00109.77           C  
ATOM    791  CG  GLN A 119       4.382  43.203  35.011  1.00109.51           C  
ATOM    792  CD  GLN A 119       4.901  43.327  36.444  1.00107.88           C  
ATOM    793  OE1 GLN A 119       6.027  43.767  36.672  1.00106.94           O  
ATOM    794  NE2 GLN A 119       4.076  42.940  37.411  1.00104.97           N  
ATOM    795  N   CYS A 120       1.469  40.099  33.799  1.00110.18           N  
ATOM    796  CA  CYS A 120       0.364  39.148  33.838  1.00111.22           C  
ATOM    797  C   CYS A 120       0.017  38.629  35.225  1.00110.52           C  
ATOM    798  O   CYS A 120       0.836  38.644  36.137  1.00109.84           O  
ATOM    799  CB  CYS A 120       0.665  37.959  32.922  1.00112.66           C  
ATOM    800  SG  CYS A 120       0.892  38.397  31.190  1.00113.05           S  
ATOM    801  N   VAL A 121      -1.215  38.159  35.360  1.00110.37           N  
ATOM    802  CA  VAL A 121      -1.714  37.614  36.610  1.00110.40           C  
ATOM    803  C   VAL A 121      -2.056  36.143  36.393  1.00111.45           C  
ATOM    804  O   VAL A 121      -3.168  35.810  35.984  1.00112.54           O  
ATOM    805  CB  VAL A 121      -2.972  38.381  37.066  1.00109.96           C  
ATOM    806  CG1 VAL A 121      -3.565  37.739  38.308  1.00109.42           C  
ATOM    807  CG2 VAL A 121      -2.609  39.829  37.340  1.00109.60           C  
ATOM    808  N   LYS A 122      -1.089  35.272  36.669  1.00111.72           N  
ATOM    809  CA  LYS A 122      -1.249  33.828  36.500  1.00113.42           C  
ATOM    810  C   LYS A 122      -2.665  33.318  36.791  1.00114.16           C  
ATOM    811  O   LYS A 122      -3.400  33.895  37.589  1.00113.77           O  
ATOM    812  CB  LYS A 122      -0.237  33.093  37.387  1.00114.74           C  
ATOM    813  CG  LYS A 122      -0.123  31.586  37.148  1.00115.76           C  
ATOM    814  CD  LYS A 122       0.894  30.966  38.109  1.00118.22           C  
ATOM    815  CE  LYS A 122       1.123  29.480  37.857  1.00118.91           C  
ATOM    816  NZ  LYS A 122       1.735  29.199  36.526  1.00119.74           N  
ATOM    817  N   LYS A 123      -3.026  32.227  36.122  1.00115.86           N  
ATOM    818  CA  LYS A 123      -4.330  31.572  36.240  1.00117.52           C  
ATOM    819  C   LYS A 123      -4.833  31.334  37.679  1.00119.24           C  
ATOM    820  O   LYS A 123      -6.013  31.023  37.879  1.00120.13           O  
ATOM    821  CB  LYS A 123      -4.260  30.236  35.486  1.00116.12           C  
ATOM    822  CG  LYS A 123      -5.475  29.324  35.600  1.00115.71           C  
ATOM    823  CD  LYS A 123      -5.167  27.965  34.966  1.00114.03           C  
ATOM    824  CE  LYS A 123      -6.319  26.982  35.118  1.00113.01           C  
ATOM    825  NZ  LYS A 123      -5.979  25.641  34.560  1.00109.88           N  
ATOM    826  N   ARG A 124      -3.953  31.489  38.673  1.00119.71           N  
ATOM    827  CA  ARG A 124      -4.324  31.255  40.076  1.00118.76           C  
ATOM    828  C   ARG A 124      -4.245  32.490  40.984  1.00117.09           C  
ATOM    829  O   ARG A 124      -4.444  32.381  42.198  1.00117.26           O  
ATOM    830  CB  ARG A 124      -3.445  30.136  40.671  1.00120.28           C  
ATOM    831  CG  ARG A 124      -1.982  30.525  40.923  1.00121.06           C  
ATOM    832  CD  ARG A 124      -1.843  31.369  42.186  1.00122.08           C  
ATOM    833  NE  ARG A 124      -0.543  32.024  42.305  1.00124.01           N  
ATOM    834  CZ  ARG A 124      -0.081  32.929  41.446  1.00123.86           C  
ATOM    835  NH1 ARG A 124      -0.813  33.288  40.401  1.00123.01           N  
ATOM    836  NH2 ARG A 124       1.107  33.489  41.640  1.00123.42           N  
ATOM    837  N   ASP A 125      -3.952  33.654  40.412  1.00114.15           N  
ATOM    838  CA  ASP A 125      -3.854  34.870  41.210  1.00110.94           C  
ATOM    839  C   ASP A 125      -4.931  35.875  40.806  1.00109.31           C  
ATOM    840  O   ASP A 125      -4.749  37.082  40.934  1.00108.88           O  
ATOM    841  CB  ASP A 125      -2.458  35.482  41.050  1.00110.47           C  
ATOM    842  CG  ASP A 125      -2.159  36.551  42.087  1.00110.82           C  
ATOM    843  OD1 ASP A 125      -2.813  37.616  42.068  1.00110.89           O  
ATOM    844  OD2 ASP A 125      -1.264  36.318  42.930  1.00110.01           O  
ATOM    845  N   LEU A 126      -6.058  35.371  40.316  1.00108.07           N  
ATOM    846  CA  LEU A 126      -7.154  36.241  39.912  1.00107.69           C  
ATOM    847  C   LEU A 126      -7.786  36.925  41.124  1.00108.48           C  
ATOM    848  O   LEU A 126      -7.754  38.155  41.236  1.00109.22           O  
ATOM    849  CB  LEU A 126      -8.223  35.449  39.151  1.00105.74           C  
ATOM    850  CG  LEU A 126      -7.851  34.882  37.780  1.00104.98           C  
ATOM    851  CD1 LEU A 126      -7.424  36.021  36.864  1.00105.50           C  
ATOM    852  CD2 LEU A 126      -6.737  33.866  37.917  1.00103.96           C  
ATOM    853  N   GLU A 127      -8.353  36.127  42.030  1.00108.04           N  
ATOM    854  CA  GLU A 127      -8.998  36.655  43.232  1.00106.24           C  
ATOM    855  C   GLU A 127      -8.059  37.491  44.099  1.00103.99           C  
ATOM    856  O   GLU A 127      -8.507  38.262  44.946  1.00102.96           O  
ATOM    857  CB  GLU A 127      -9.592  35.517  44.067  1.00107.16           C  
ATOM    858  CG  GLU A 127     -10.830  34.870  43.468  1.00108.52           C  
ATOM    859  CD  GLU A 127     -11.352  33.732  44.329  1.00111.97           C  
ATOM    860  OE1 GLU A 127     -10.652  32.698  44.433  1.00112.34           O  
ATOM    861  OE2 GLU A 127     -12.453  33.875  44.911  1.00110.88           O  
ATOM    862  N   GLN A 128      -6.758  37.333  43.883  1.00102.20           N  
ATOM    863  CA  GLN A 128      -5.766  38.087  44.636  1.00100.54           C  
ATOM    864  C   GLN A 128      -5.560  39.411  43.909  1.00100.06           C  
ATOM    865  O   GLN A 128      -5.460  40.467  44.533  1.00 99.65           O  
ATOM    866  CB  GLN A 128      -4.461  37.285  44.710  1.00101.52           C  
ATOM    867  CG  GLN A 128      -3.376  37.833  45.649  1.00103.03           C  
ATOM    868  CD  GLN A 128      -2.582  38.989  45.063  1.00105.13           C  
ATOM    869  OE1 GLN A 128      -3.126  40.054  44.761  1.00105.30           O  
ATOM    870  NE2 GLN A 128      -1.278  38.780  44.899  1.00105.29           N  
ATOM    871  N   ALA A 129      -5.516  39.347  42.580  1.00 99.62           N  
ATOM    872  CA  ALA A 129      -5.334  40.534  41.755  1.00 96.77           C  
ATOM    873  C   ALA A 129      -6.597  41.382  41.797  1.00 95.53           C  
ATOM    874  O   ALA A 129      -6.525  42.608  41.769  1.00 95.17           O  
ATOM    875  CB  ALA A 129      -5.020  40.132  40.325  1.00 95.72           C  
ATOM    876  N   ILE A 130      -7.751  40.724  41.867  1.00 95.09           N  
ATOM    877  CA  ILE A 130      -9.028  41.426  41.926  1.00 96.53           C  
ATOM    878  C   ILE A 130      -9.233  42.074  43.285  1.00 97.74           C  
ATOM    879  O   ILE A 130     -10.050  42.985  43.429  1.00 97.99           O  
ATOM    880  CB  ILE A 130     -10.219  40.476  41.618  1.00 95.98           C  
ATOM    881  CG1 ILE A 130     -10.179  40.071  40.145  1.00 96.55           C  
ATOM    882  CG2 ILE A 130     -11.549  41.154  41.925  1.00 94.68           C  
ATOM    883  CD1 ILE A 130     -10.224  41.257  39.183  1.00 97.16           C  
ATOM    884  N   SER A 131      -8.488  41.609  44.284  1.00 99.38           N  
ATOM    885  CA  SER A 131      -8.597  42.186  45.618  1.00101.66           C  
ATOM    886  C   SER A 131      -7.819  43.504  45.624  1.00103.81           C  
ATOM    887  O   SER A 131      -8.360  44.548  45.990  1.00104.79           O  
ATOM    888  CB  SER A 131      -8.032  41.234  46.681  1.00100.40           C  
ATOM    889  OG  SER A 131      -6.634  41.053  46.534  1.00 99.41           O  
ATOM    890  N   GLN A 132      -6.557  43.453  45.199  1.00105.46           N  
ATOM    891  CA  GLN A 132      -5.714  44.645  45.150  1.00107.05           C  
ATOM    892  C   GLN A 132      -6.210  45.575  44.048  1.00107.77           C  
ATOM    893  O   GLN A 132      -5.601  46.604  43.755  1.00108.02           O  
ATOM    894  CB  GLN A 132      -4.259  44.251  44.888  1.00108.73           C  
ATOM    895  CG  GLN A 132      -3.290  45.428  44.866  1.00113.76           C  
ATOM    896  CD  GLN A 132      -1.840  44.998  44.722  1.00117.11           C  
ATOM    897  OE1 GLN A 132      -1.463  44.358  43.737  1.00118.66           O  
ATOM    898  NE2 GLN A 132      -1.018  45.348  45.709  1.00118.20           N  
ATOM    899  N   ARG A 133      -7.334  45.202  43.449  1.00108.39           N  
ATOM    900  CA  ARG A 133      -7.931  45.977  42.374  1.00107.83           C  
ATOM    901  C   ARG A 133      -9.123  46.758  42.911  1.00108.40           C  
ATOM    902  O   ARG A 133      -9.572  47.717  42.286  1.00109.23           O  
ATOM    903  CB  ARG A 133      -8.382  45.039  41.252  1.00106.12           C  
ATOM    904  CG  ARG A 133      -8.184  45.607  39.867  1.00104.02           C  
ATOM    905  CD  ARG A 133      -6.731  46.022  39.696  1.00103.20           C  
ATOM    906  NE  ARG A 133      -5.819  44.949  40.079  1.00103.71           N  
ATOM    907  CZ  ARG A 133      -4.498  45.071  40.127  1.00104.36           C  
ATOM    908  NH1 ARG A 133      -3.929  46.227  39.815  1.00103.59           N  
ATOM    909  NH2 ARG A 133      -3.745  44.040  40.493  1.00105.85           N  
ATOM    910  N   ILE A 134      -9.633  46.338  44.068  1.00108.62           N  
ATOM    911  CA  ILE A 134     -10.769  47.005  44.702  1.00108.61           C  
ATOM    912  C   ILE A 134     -10.366  47.734  45.979  1.00108.16           C  
ATOM    913  O   ILE A 134     -11.072  48.639  46.426  1.00107.61           O  
ATOM    914  CB  ILE A 134     -11.893  46.015  45.037  1.00108.37           C  
ATOM    915  CG1 ILE A 134     -11.365  44.910  45.951  1.00108.76           C  
ATOM    916  CG2 ILE A 134     -12.456  45.441  43.757  1.00109.38           C  
ATOM    917  CD1 ILE A 134     -12.418  43.894  46.362  1.00112.16           C  
ATOM    918  N   GLN A 135      -9.236  47.337  46.565  1.00107.79           N  
ATOM    919  CA  GLN A 135      -8.745  47.990  47.778  1.00106.52           C  
ATOM    920  C   GLN A 135      -8.295  49.385  47.372  1.00104.99           C  
ATOM    921  O   GLN A 135      -8.460  50.347  48.118  1.00106.58           O  
ATOM    922  CB  GLN A 135      -7.568  47.225  48.402  1.00107.09           C  
ATOM    923  CG  GLN A 135      -6.290  47.186  47.575  1.00109.07           C  
ATOM    924  CD  GLN A 135      -5.133  46.555  48.337  1.00109.97           C  
ATOM    925  OE1 GLN A 135      -4.719  47.059  49.380  1.00108.66           O  
ATOM    926  NE2 GLN A 135      -4.611  45.446  47.822  1.00111.25           N  
ATOM    927  N   THR A 136      -7.718  49.478  46.179  1.00102.59           N  
ATOM    928  CA  THR A 136      -7.274  50.750  45.633  1.00 99.32           C  
ATOM    929  C   THR A 136      -8.372  51.182  44.664  1.00 97.65           C  
ATOM    930  O   THR A 136      -8.353  52.289  44.128  1.00 96.33           O  
ATOM    931  CB  THR A 136      -5.937  50.595  44.880  1.00 97.54           C  
ATOM    932  OG1 THR A 136      -6.069  49.587  43.873  1.00 98.82           O  
ATOM    933  CG2 THR A 136      -4.834  50.196  45.837  1.00 95.50           C  
ATOM    934  N   ASN A 137      -9.338  50.282  44.479  1.00 96.99           N  
ATOM    935  CA  ASN A 137     -10.490  50.458  43.590  1.00 97.11           C  
ATOM    936  C   ASN A 137     -10.245  51.286  42.321  1.00 96.98           C  
ATOM    937  O   ASN A 137     -10.302  52.518  42.340  1.00 95.62           O  
ATOM    938  CB  ASN A 137     -11.686  51.031  44.369  1.00 94.94           C  
ATOM    939  CG  ASN A 137     -11.403  52.393  44.961  1.00 92.50           C  
ATOM    940  OD1 ASN A 137     -10.538  52.543  45.822  1.00 90.50           O  
ATOM    941  ND2 ASN A 137     -12.133  53.398  44.497  1.00 90.50           N  
ATOM    942  N   ASN A 138      -9.989  50.585  41.218  1.00 96.74           N  
ATOM    943  CA  ASN A 138      -9.739  51.220  39.933  1.00 98.13           C  
ATOM    944  C   ASN A 138     -11.021  51.532  39.173  1.00 99.20           C  
ATOM    945  O   ASN A 138     -11.062  52.497  38.406  1.00100.82           O  
ATOM    946  CB  ASN A 138      -8.834  50.330  39.080  1.00 97.40           C  
ATOM    947  CG  ASN A 138      -7.425  50.260  39.618  1.00 97.73           C  
ATOM    948  OD1 ASN A 138      -6.717  51.262  39.634  1.00 98.14           O  
ATOM    949  ND2 ASN A 138      -7.013  49.081  40.076  1.00 98.11           N  
ATOM    950  N   ASN A 139     -12.055  50.718  39.392  1.00 99.39           N  
ATOM    951  CA  ASN A 139     -13.361  50.880  38.739  1.00101.33           C  
ATOM    952  C   ASN A 139     -13.579  52.194  37.996  1.00102.18           C  
ATOM    953  O   ASN A 139     -14.132  53.148  38.544  1.00101.11           O  
ATOM    954  CB  ASN A 139     -14.488  50.691  39.756  1.00102.40           C  
ATOM    955  CG  ASN A 139     -14.842  49.237  39.969  1.00103.71           C  
ATOM    956  OD1 ASN A 139     -15.397  48.589  39.080  1.00105.03           O  
ATOM    957  ND2 ASN A 139     -14.515  48.709  41.145  1.00104.25           N  
ATOM    958  N   PRO A 140     -13.137  52.255  36.732  1.00102.97           N  
ATOM    959  CA  PRO A 140     -13.257  53.427  35.865  1.00102.97           C  
ATOM    960  C   PRO A 140     -14.708  53.745  35.504  1.00103.14           C  
ATOM    961  O   PRO A 140     -15.049  54.899  35.237  1.00103.15           O  
ATOM    962  CB  PRO A 140     -12.427  53.021  34.648  1.00104.59           C  
ATOM    963  CG  PRO A 140     -11.429  52.015  35.239  1.00103.85           C  
ATOM    964  CD  PRO A 140     -12.415  51.192  36.018  1.00103.11           C  
ATOM    965  N   PHE A 141     -15.554  52.717  35.492  1.00103.23           N  
ATOM    966  CA  PHE A 141     -16.968  52.889  35.164  1.00104.51           C  
ATOM    967  C   PHE A 141     -17.791  52.712  36.423  1.00105.80           C  
ATOM    968  O   PHE A 141     -18.993  52.987  36.442  1.00104.93           O  
ATOM    969  CB  PHE A 141     -17.395  51.868  34.111  1.00103.49           C  
ATOM    970  CG  PHE A 141     -16.577  51.929  32.863  1.00100.32           C  
ATOM    971  CD1 PHE A 141     -16.596  53.063  32.061  1.00 98.42           C  
ATOM    972  CD2 PHE A 141     -15.729  50.884  32.528  1.00100.86           C  
ATOM    973  CE1 PHE A 141     -15.782  53.157  30.952  1.00 97.41           C  
ATOM    974  CE2 PHE A 141     -14.911  50.969  31.420  1.00 99.94           C  
ATOM    975  CZ  PHE A 141     -14.938  52.110  30.632  1.00 99.63           C  
ATOM    976  N   GLN A 142     -17.122  52.244  37.473  1.00108.30           N  
ATOM    977  CA  GLN A 142     -17.748  52.040  38.772  1.00110.34           C  
ATOM    978  C   GLN A 142     -18.768  50.907  38.769  1.00111.75           C  
ATOM    979  O   GLN A 142     -19.591  50.805  39.682  1.00111.53           O  
ATOM    980  CB  GLN A 142     -18.394  53.354  39.238  1.00108.92           C  
ATOM    981  CG  GLN A 142     -17.378  54.473  39.476  1.00108.19           C  
ATOM    982  CD  GLN A 142     -18.013  55.849  39.565  1.00105.71           C  
ATOM    983  OE1 GLN A 142     -18.931  56.070  40.348  1.00109.13           O  
ATOM    984  NE2 GLN A 142     -17.514  56.787  38.763  1.00105.55           N  
ATOM    985  N   VAL A 143     -18.711  50.054  37.748  1.00113.12           N  
ATOM    986  CA  VAL A 143     -19.635  48.928  37.666  1.00114.87           C  
ATOM    987  C   VAL A 143     -19.651  48.222  39.015  1.00115.92           C  
ATOM    988  O   VAL A 143     -18.658  48.244  39.744  1.00113.87           O  
ATOM    989  CB  VAL A 143     -19.218  47.912  36.577  1.00114.02           C  
ATOM    990  CG1 VAL A 143     -19.303  48.558  35.200  1.00113.88           C  
ATOM    991  CG2 VAL A 143     -17.814  47.404  36.854  1.00112.29           C  
ATOM    992  N   PRO A 144     -20.777  47.577  39.359  1.00118.02           N  
ATOM    993  CA  PRO A 144     -20.907  46.870  40.632  1.00118.99           C  
ATOM    994  C   PRO A 144     -19.664  46.077  41.004  1.00120.07           C  
ATOM    995  O   PRO A 144     -19.345  45.063  40.388  1.00120.72           O  
ATOM    996  CB  PRO A 144     -22.140  46.008  40.398  1.00119.31           C  
ATOM    997  CG  PRO A 144     -23.012  46.974  39.620  1.00119.83           C  
ATOM    998  CD  PRO A 144     -22.004  47.399  38.558  1.00119.67           C  
ATOM    999  N   ILE A 145     -18.965  46.569  42.022  1.00121.49           N  
ATOM   1000  CA  ILE A 145     -17.736  45.957  42.515  1.00121.77           C  
ATOM   1001  C   ILE A 145     -18.005  44.536  43.008  1.00121.54           C  
ATOM   1002  O   ILE A 145     -17.077  43.800  43.343  1.00121.42           O  
ATOM   1003  CB  ILE A 145     -17.141  46.785  43.682  1.00122.41           C  
ATOM   1004  CG1 ILE A 145     -17.128  48.275  43.314  1.00121.92           C  
ATOM   1005  CG2 ILE A 145     -15.716  46.321  43.975  1.00123.28           C  
ATOM   1006  CD1 ILE A 145     -16.647  49.192  44.429  1.00121.44           C  
ATOM   1007  N   GLU A 146     -19.280  44.158  43.054  1.00121.44           N  
ATOM   1008  CA  GLU A 146     -19.665  42.827  43.504  1.00120.98           C  
ATOM   1009  C   GLU A 146     -20.006  41.879  42.349  1.00120.32           C  
ATOM   1010  O   GLU A 146     -20.739  40.906  42.523  1.00118.79           O  
ATOM   1011  CB  GLU A 146     -20.832  42.927  44.501  1.00121.93           C  
ATOM   1012  CG  GLU A 146     -22.063  43.687  44.011  1.00123.25           C  
ATOM   1013  CD  GLU A 146     -22.777  42.992  42.864  1.00125.21           C  
ATOM   1014  OE1 GLU A 146     -23.213  41.834  43.039  1.00125.90           O  
ATOM   1015  OE2 GLU A 146     -22.908  43.606  41.785  1.00125.56           O  
ATOM   1016  N   GLU A 147     -19.465  42.175  41.168  1.00121.11           N  
ATOM   1017  CA  GLU A 147     -19.671  41.346  39.980  1.00121.89           C  
ATOM   1018  C   GLU A 147     -18.330  40.859  39.431  1.00122.01           C  
ATOM   1019  O   GLU A 147     -18.246  40.359  38.308  1.00121.23           O  
ATOM   1020  CB  GLU A 147     -20.433  42.116  38.895  1.00121.50           C  
ATOM   1021  CG  GLU A 147     -21.878  42.433  39.263  1.00121.87           C  
ATOM   1022  CD  GLU A 147     -22.632  43.125  38.145  1.00122.01           C  
ATOM   1023  OE1 GLU A 147     -22.035  43.354  37.073  1.00122.17           O  
ATOM   1024  OE2 GLU A 147     -23.825  43.440  38.338  1.00121.43           O  
ATOM   1025  N   GLN A 148     -17.286  41.016  40.243  1.00122.91           N  
ATOM   1026  CA  GLN A 148     -15.935  40.587  39.894  1.00123.83           C  
ATOM   1027  C   GLN A 148     -15.735  39.111  40.238  1.00124.49           C  
ATOM   1028  O   GLN A 148     -14.611  38.599  40.198  1.00124.51           O  
ATOM   1029  CB  GLN A 148     -14.904  41.435  40.642  1.00124.00           C  
ATOM   1030  CG  GLN A 148     -14.838  42.885  40.186  1.00125.44           C  
ATOM   1031  CD  GLN A 148     -13.913  43.721  41.047  1.00125.90           C  
ATOM   1032  OE1 GLN A 148     -14.194  43.958  42.221  1.00125.90           O  
ATOM   1033  NE2 GLN A 148     -12.797  44.161  40.473  1.00125.90           N  
ATOM   1034  N   ARG A 149     -16.831  38.442  40.596  1.00124.91           N  
ATOM   1035  CA  ARG A 149     -16.806  37.017  40.930  1.00124.22           C  
ATOM   1036  C   ARG A 149     -16.735  36.215  39.633  1.00123.30           C  
ATOM   1037  O   ARG A 149     -16.720  34.983  39.655  1.00122.96           O  
ATOM   1038  CB  ARG A 149     -18.070  36.601  41.704  1.00123.90           C  
ATOM   1039  CG  ARG A 149     -18.120  36.929  43.203  1.00123.27           C  
ATOM   1040  CD  ARG A 149     -18.070  38.423  43.542  1.00124.89           C  
ATOM   1041  NE  ARG A 149     -16.723  38.994  43.458  1.00125.90           N  
ATOM   1042  CZ  ARG A 149     -16.391  40.210  43.894  1.00125.90           C  
ATOM   1043  NH1 ARG A 149     -17.306  40.995  44.451  1.00124.68           N  
ATOM   1044  NH2 ARG A 149     -15.140  40.639  43.781  1.00125.90           N  
ATOM   1045  N   GLY A 150     -16.702  36.927  38.509  1.00122.05           N  
ATOM   1046  CA  GLY A 150     -16.635  36.277  37.213  1.00120.52           C  
ATOM   1047  C   GLY A 150     -15.207  35.997  36.789  1.00119.57           C  
ATOM   1048  O   GLY A 150     -14.266  36.366  37.495  1.00120.36           O  
ATOM   1049  N   ASP A 151     -15.042  35.345  35.640  1.00117.59           N  
ATOM   1050  CA  ASP A 151     -13.715  35.014  35.121  1.00115.10           C  
ATOM   1051  C   ASP A 151     -13.275  36.107  34.139  1.00113.86           C  
ATOM   1052  O   ASP A 151     -14.102  36.895  33.674  1.00114.05           O  
ATOM   1053  CB  ASP A 151     -13.759  33.646  34.432  1.00113.50           C  
ATOM   1054  CG  ASP A 151     -12.383  33.099  34.134  1.00112.80           C  
ATOM   1055  OD1 ASP A 151     -11.650  33.723  33.340  1.00113.53           O  
ATOM   1056  OD2 ASP A 151     -12.033  32.042  34.700  1.00110.99           O  
ATOM   1057  N   TYR A 152     -11.983  36.161  33.823  1.00111.86           N  
ATOM   1058  CA  TYR A 152     -11.478  37.190  32.915  1.00110.20           C  
ATOM   1059  C   TYR A 152     -10.712  36.651  31.700  1.00107.89           C  
ATOM   1060  O   TYR A 152     -10.231  35.516  31.704  1.00107.40           O  
ATOM   1061  CB  TYR A 152     -10.571  38.167  33.681  1.00111.12           C  
ATOM   1062  CG  TYR A 152     -11.188  38.753  34.936  1.00110.59           C  
ATOM   1063  CD1 TYR A 152     -11.400  37.963  36.063  1.00109.99           C  
ATOM   1064  CD2 TYR A 152     -11.577  40.093  34.991  1.00109.87           C  
ATOM   1065  CE1 TYR A 152     -11.983  38.487  37.215  1.00108.71           C  
ATOM   1066  CE2 TYR A 152     -12.162  40.627  36.139  1.00109.31           C  
ATOM   1067  CZ  TYR A 152     -12.362  39.816  37.247  1.00107.91           C  
ATOM   1068  OH  TYR A 152     -12.938  40.325  38.390  1.00106.29           O  
ATOM   1069  N   ASP A 153     -10.608  37.480  30.660  1.00104.36           N  
ATOM   1070  CA  ASP A 153      -9.888  37.112  29.444  1.00100.44           C  
ATOM   1071  C   ASP A 153      -8.496  37.719  29.541  1.00 98.08           C  
ATOM   1072  O   ASP A 153      -8.260  38.830  29.073  1.00 98.48           O  
ATOM   1073  CB  ASP A 153     -10.617  37.651  28.207  1.00 99.51           C  
ATOM   1074  CG  ASP A 153      -9.918  37.284  26.906  1.00 98.59           C  
ATOM   1075  OD1 ASP A 153      -8.815  36.700  26.956  1.00 98.41           O  
ATOM   1076  OD2 ASP A 153     -10.470  37.586  25.828  1.00 96.98           O  
ATOM   1077  N   LEU A 154      -7.582  36.973  30.152  1.00 95.94           N  
ATOM   1078  CA  LEU A 154      -6.205  37.418  30.362  1.00 94.94           C  
ATOM   1079  C   LEU A 154      -5.400  37.728  29.101  1.00 93.45           C  
ATOM   1080  O   LEU A 154      -4.218  38.073  29.190  1.00 93.27           O  
ATOM   1081  CB  LEU A 154      -5.445  36.376  31.191  1.00 94.95           C  
ATOM   1082  CG  LEU A 154      -6.022  35.981  32.552  1.00 94.18           C  
ATOM   1083  CD1 LEU A 154      -5.132  34.917  33.157  1.00 94.73           C  
ATOM   1084  CD2 LEU A 154      -6.120  37.188  33.479  1.00 94.48           C  
ATOM   1085  N   ASN A 155      -6.023  37.599  27.932  1.00 91.76           N  
ATOM   1086  CA  ASN A 155      -5.328  37.881  26.674  1.00 87.94           C  
ATOM   1087  C   ASN A 155      -5.828  39.149  25.973  1.00 84.14           C  
ATOM   1088  O   ASN A 155      -5.323  39.517  24.912  1.00 83.72           O  
ATOM   1089  CB  ASN A 155      -5.423  36.677  25.714  1.00 87.45           C  
ATOM   1090  CG  ASN A 155      -4.548  35.497  26.154  1.00 86.84           C  
ATOM   1091  OD1 ASN A 155      -4.839  34.819  27.137  1.00 84.85           O  
ATOM   1092  ND2 ASN A 155      -3.459  35.267  25.426  1.00 86.54           N  
ATOM   1093  N   ALA A 156      -6.807  39.821  26.576  1.00 80.03           N  
ATOM   1094  CA  ALA A 156      -7.366  41.045  26.004  1.00 75.33           C  
ATOM   1095  C   ALA A 156      -7.557  42.120  27.071  1.00 72.81           C  
ATOM   1096  O   ALA A 156      -8.172  41.874  28.111  1.00 71.81           O  
ATOM   1097  CB  ALA A 156      -8.696  40.741  25.334  1.00 74.68           C  
ATOM   1098  N   VAL A 157      -7.026  43.312  26.812  1.00 68.53           N  
ATOM   1099  CA  VAL A 157      -7.152  44.414  27.755  1.00 62.37           C  
ATOM   1100  C   VAL A 157      -7.246  45.744  27.020  1.00 60.37           C  
ATOM   1101  O   VAL A 157      -6.625  45.929  25.974  1.00 55.75           O  
ATOM   1102  CB  VAL A 157      -5.944  44.476  28.711  1.00 60.54           C  
ATOM   1103  CG1 VAL A 157      -5.643  43.085  29.252  1.00 58.41           C  
ATOM   1104  CG2 VAL A 157      -4.734  45.070  28.004  1.00 58.35           C  
ATOM   1105  N   ARG A 158      -8.037  46.662  27.569  1.00 60.64           N  
ATOM   1106  CA  ARG A 158      -8.195  47.991  26.983  1.00 59.59           C  
ATOM   1107  C   ARG A 158      -7.612  48.966  27.993  1.00 57.65           C  
ATOM   1108  O   ARG A 158      -7.568  48.666  29.186  1.00 57.00           O  
ATOM   1109  CB  ARG A 158      -9.674  48.324  26.757  1.00 62.32           C  
ATOM   1110  CG  ARG A 158     -10.495  47.218  26.088  1.00 69.70           C  
ATOM   1111  CD  ARG A 158     -11.938  47.662  25.881  1.00 73.35           C  
ATOM   1112  NE  ARG A 158     -12.100  48.491  24.691  1.00 78.29           N  
ATOM   1113  CZ  ARG A 158     -12.165  48.005  23.457  1.00 78.76           C  
ATOM   1114  NH1 ARG A 158     -12.084  46.696  23.263  1.00 78.33           N  
ATOM   1115  NH2 ARG A 158     -12.312  48.820  22.420  1.00 78.22           N  
ATOM   1116  N   LEU A 159      -7.163  50.124  27.520  1.00 55.20           N  
ATOM   1117  CA  LEU A 159      -6.593  51.138  28.397  1.00 54.23           C  
ATOM   1118  C   LEU A 159      -7.641  52.184  28.752  1.00 57.08           C  
ATOM   1119  O   LEU A 159      -8.150  52.870  27.877  1.00 57.40           O  
ATOM   1120  CB  LEU A 159      -5.417  51.846  27.720  1.00 49.93           C  
ATOM   1121  CG  LEU A 159      -4.201  51.054  27.250  1.00 48.38           C  
ATOM   1122  CD1 LEU A 159      -3.193  52.031  26.679  1.00 41.10           C  
ATOM   1123  CD2 LEU A 159      -3.584  50.264  28.398  1.00 50.44           C  
ATOM   1124  N   CYS A 160      -7.970  52.327  30.032  1.00 61.07           N  
ATOM   1125  CA  CYS A 160      -8.951  53.339  30.402  1.00 61.66           C  
ATOM   1126  C   CYS A 160      -8.238  54.658  30.727  1.00 61.60           C  
ATOM   1127  O   CYS A 160      -7.239  54.675  31.445  1.00 61.89           O  
ATOM   1128  CB  CYS A 160      -9.789  52.877  31.584  1.00 60.96           C  
ATOM   1129  SG  CYS A 160     -11.228  53.915  31.796  1.00 65.18           S  
ATOM   1130  N   PHE A 161      -8.746  55.751  30.162  1.00 61.41           N  
ATOM   1131  CA  PHE A 161      -8.177  57.083  30.348  1.00 59.75           C  
ATOM   1132  C   PHE A 161      -9.114  57.948  31.197  1.00 61.59           C  
ATOM   1133  O   PHE A 161     -10.241  58.263  30.789  1.00 62.88           O  
ATOM   1134  CB  PHE A 161      -7.938  57.744  28.980  1.00 52.83           C  
ATOM   1135  CG  PHE A 161      -6.806  57.138  28.191  1.00 47.47           C  
ATOM   1136  CD1 PHE A 161      -5.492  57.554  28.395  1.00 44.76           C  
ATOM   1137  CD2 PHE A 161      -7.050  56.133  27.247  1.00 48.21           C  
ATOM   1138  CE1 PHE A 161      -4.424  56.978  27.667  1.00 42.74           C  
ATOM   1139  CE2 PHE A 161      -5.992  55.549  26.518  1.00 43.51           C  
ATOM   1140  CZ  PHE A 161      -4.676  55.977  26.732  1.00 40.33           C  
ATOM   1141  N   GLN A 162      -8.629  58.328  32.377  1.00 62.24           N  
ATOM   1142  CA  GLN A 162      -9.385  59.150  33.322  1.00 62.68           C  
ATOM   1143  C   GLN A 162      -8.640  60.455  33.603  1.00 64.28           C  
ATOM   1144  O   GLN A 162      -7.617  60.456  34.291  1.00 64.95           O  
ATOM   1145  CB  GLN A 162      -9.567  58.373  34.620  1.00 61.19           C  
ATOM   1146  CG  GLN A 162     -10.274  57.050  34.424  1.00 63.05           C  
ATOM   1147  CD  GLN A 162      -9.741  55.950  35.333  1.00 63.00           C  
ATOM   1148  OE1 GLN A 162      -9.789  56.057  36.562  1.00 66.24           O  
ATOM   1149  NE2 GLN A 162      -9.227  54.883  34.726  1.00 57.77           N  
ATOM   1150  N   VAL A 163      -9.143  61.560  33.061  1.00 65.06           N  
ATOM   1151  CA  VAL A 163      -8.507  62.850  33.277  1.00 66.98           C  
ATOM   1152  C   VAL A 163      -9.372  63.748  34.134  1.00 67.25           C  
ATOM   1153  O   VAL A 163     -10.596  63.729  34.042  1.00 67.28           O  
ATOM   1154  CB  VAL A 163      -8.209  63.588  31.950  1.00 68.56           C  
ATOM   1155  CG1 VAL A 163      -7.138  62.851  31.175  1.00 69.08           C  
ATOM   1156  CG2 VAL A 163      -9.483  63.707  31.120  1.00 71.42           C  
ATOM   1157  N   THR A 164      -8.717  64.531  34.980  1.00 68.79           N  
ATOM   1158  CA  THR A 164      -9.408  65.459  35.863  1.00 67.88           C  
ATOM   1159  C   THR A 164      -8.912  66.860  35.584  1.00 68.66           C  
ATOM   1160  O   THR A 164      -7.713  67.131  35.689  1.00 69.17           O  
ATOM   1161  CB  THR A 164      -9.142  65.126  37.336  1.00 65.64           C  
ATOM   1162  OG1 THR A 164      -9.794  63.891  37.664  1.00 60.54           O  
ATOM   1163  CG2 THR A 164      -9.651  66.244  38.238  1.00 65.72           C  
ATOM   1164  N   VAL A 165      -9.834  67.745  35.224  1.00 69.61           N  
ATOM   1165  CA  VAL A 165      -9.480  69.129  34.924  1.00 70.64           C  
ATOM   1166  C   VAL A 165     -10.244  70.084  35.827  1.00 74.52           C  
ATOM   1167  O   VAL A 165     -11.068  69.655  36.631  1.00 73.34           O  
ATOM   1168  CB  VAL A 165      -9.785  69.474  33.445  1.00 64.65           C  
ATOM   1169  CG1 VAL A 165      -8.954  68.589  32.537  1.00 61.20           C  
ATOM   1170  CG2 VAL A 165     -11.274  69.298  33.155  1.00 57.98           C  
ATOM   1171  N   ARG A 166      -9.947  71.375  35.703  1.00 79.17           N  
ATOM   1172  CA  ARG A 166     -10.621  72.408  36.489  1.00 82.53           C  
ATOM   1173  C   ARG A 166     -11.863  72.880  35.735  1.00 84.38           C  
ATOM   1174  O   ARG A 166     -11.825  73.039  34.513  1.00 85.13           O  
ATOM   1175  CB  ARG A 166      -9.692  73.605  36.723  1.00 84.75           C  
ATOM   1176  CG  ARG A 166      -8.885  73.620  38.025  1.00 85.82           C  
ATOM   1177  CD  ARG A 166      -7.836  72.530  38.169  1.00 84.05           C  
ATOM   1178  NE  ARG A 166      -8.409  71.208  38.382  1.00 81.57           N  
ATOM   1179  CZ  ARG A 166      -7.695  70.147  38.743  1.00 82.26           C  
ATOM   1180  NH1 ARG A 166      -6.386  70.259  38.933  1.00 76.39           N  
ATOM   1181  NH2 ARG A 166      -8.286  68.971  38.905  1.00 85.26           N  
ATOM   1182  N   ASP A 167     -12.956  73.103  36.463  1.00 86.63           N  
ATOM   1183  CA  ASP A 167     -14.211  73.559  35.857  1.00 88.47           C  
ATOM   1184  C   ASP A 167     -14.196  75.092  35.788  1.00 88.05           C  
ATOM   1185  O   ASP A 167     -13.148  75.710  36.009  1.00 84.94           O  
ATOM   1186  CB  ASP A 167     -15.416  73.051  36.677  1.00 91.46           C  
ATOM   1187  CG  ASP A 167     -15.561  73.750  38.024  1.00 93.91           C  
ATOM   1188  OD1 ASP A 167     -14.617  73.692  38.839  1.00 98.61           O  
ATOM   1189  OD2 ASP A 167     -16.626  74.356  38.272  1.00 94.08           O  
ATOM   1190  N   PRO A 168     -15.341  75.729  35.457  1.00 89.48           N  
ATOM   1191  CA  PRO A 168     -15.342  77.195  35.389  1.00 90.44           C  
ATOM   1192  C   PRO A 168     -14.763  77.856  36.650  1.00 90.59           C  
ATOM   1193  O   PRO A 168     -13.879  78.714  36.560  1.00 90.50           O  
ATOM   1194  CB  PRO A 168     -16.822  77.512  35.166  1.00 90.80           C  
ATOM   1195  CG  PRO A 168     -17.251  76.354  34.296  1.00 89.97           C  
ATOM   1196  CD  PRO A 168     -16.688  75.220  35.130  1.00 89.51           C  
ATOM   1197  N   SER A 169     -15.263  77.453  37.817  1.00 88.41           N  
ATOM   1198  CA  SER A 169     -14.777  77.993  39.083  1.00 86.38           C  
ATOM   1199  C   SER A 169     -13.262  77.779  39.171  1.00 86.02           C  
ATOM   1200  O   SER A 169     -12.475  78.725  39.067  1.00 87.13           O  
ATOM   1201  CB  SER A 169     -15.455  77.277  40.256  1.00 85.83           C  
ATOM   1202  OG  SER A 169     -16.867  77.346  40.162  1.00 85.59           O  
ATOM   1203  N   GLY A 170     -12.870  76.520  39.354  1.00 83.86           N  
ATOM   1204  CA  GLY A 170     -11.466  76.163  39.467  1.00 79.99           C  
ATOM   1205  C   GLY A 170     -11.371  74.842  40.201  1.00 77.75           C  
ATOM   1206  O   GLY A 170     -10.292  74.383  40.571  1.00 77.33           O  
ATOM   1207  N   ARG A 171     -12.530  74.235  40.409  1.00 75.98           N  
ATOM   1208  CA  ARG A 171     -12.635  72.961  41.097  1.00 77.85           C  
ATOM   1209  C   ARG A 171     -12.327  71.814  40.138  1.00 80.59           C  
ATOM   1210  O   ARG A 171     -12.208  72.028  38.934  1.00 81.54           O  
ATOM   1211  CB  ARG A 171     -14.048  72.812  41.651  1.00 74.95           C  
ATOM   1212  CG  ARG A 171     -14.428  73.914  42.609  1.00 73.68           C  
ATOM   1213  CD  ARG A 171     -15.836  73.727  43.124  1.00 75.58           C  
ATOM   1214  NE  ARG A 171     -16.135  74.638  44.224  1.00 77.42           N  
ATOM   1215  CZ  ARG A 171     -17.290  74.658  44.879  1.00 78.52           C  
ATOM   1216  NH1 ARG A 171     -18.262  73.817  44.541  1.00 76.40           N  
ATOM   1217  NH2 ARG A 171     -17.456  75.493  45.896  1.00 79.58           N  
ATOM   1218  N   PRO A 172     -12.168  70.583  40.662  1.00 83.13           N  
ATOM   1219  CA  PRO A 172     -11.877  69.413  39.827  1.00 85.95           C  
ATOM   1220  C   PRO A 172     -13.088  69.062  38.951  1.00 87.85           C  
ATOM   1221  O   PRO A 172     -14.238  69.197  39.393  1.00 87.78           O  
ATOM   1222  CB  PRO A 172     -11.586  68.335  40.869  1.00 86.23           C  
ATOM   1223  CG  PRO A 172     -12.560  68.707  41.957  1.00 84.15           C  
ATOM   1224  CD  PRO A 172     -12.204  70.176  42.077  1.00 82.68           C  
ATOM   1225  N   LEU A 173     -12.829  68.610  37.722  1.00 88.54           N  
ATOM   1226  CA  LEU A 173     -13.905  68.249  36.797  1.00 88.32           C  
ATOM   1227  C   LEU A 173     -13.853  66.795  36.311  1.00 88.66           C  
ATOM   1228  O   LEU A 173     -12.824  66.313  35.822  1.00 85.62           O  
ATOM   1229  CB  LEU A 173     -13.911  69.195  35.596  1.00 85.91           C  
ATOM   1230  CG  LEU A 173     -15.081  68.998  34.630  1.00 83.58           C  
ATOM   1231  CD1 LEU A 173     -16.398  69.163  35.369  1.00 78.50           C  
ATOM   1232  CD2 LEU A 173     -14.970  70.003  33.498  1.00 86.01           C  
ATOM   1233  N   ARG A 174     -14.993  66.122  36.451  1.00 91.22           N  
ATOM   1234  CA  ARG A 174     -15.181  64.721  36.075  1.00 93.65           C  
ATOM   1235  C   ARG A 174     -14.445  64.200  34.835  1.00 92.51           C  
ATOM   1236  O   ARG A 174     -13.345  63.661  34.959  1.00 92.85           O  
ATOM   1237  CB  ARG A 174     -16.685  64.424  35.941  1.00 97.01           C  
ATOM   1238  CG  ARG A 174     -17.471  64.621  37.242  1.00 99.00           C  
ATOM   1239  CD  ARG A 174     -18.929  64.192  37.099  1.00100.18           C  
ATOM   1240  NE  ARG A 174     -19.652  64.293  38.367  1.00101.79           N  
ATOM   1241  CZ  ARG A 174     -20.916  63.911  38.555  1.00101.93           C  
ATOM   1242  NH1 ARG A 174     -21.619  63.393  37.554  1.00101.22           N  
ATOM   1243  NH2 ARG A 174     -21.480  64.042  39.752  1.00101.16           N  
ATOM   1244  N   LEU A 175     -15.050  64.357  33.655  1.00 91.06           N  
ATOM   1245  CA  LEU A 175     -14.475  63.870  32.392  1.00 88.41           C  
ATOM   1246  C   LEU A 175     -14.639  62.358  32.307  1.00 87.68           C  
ATOM   1247  O   LEU A 175     -13.760  61.602  32.721  1.00 88.75           O  
ATOM   1248  CB  LEU A 175     -12.988  64.226  32.272  1.00 85.69           C  
ATOM   1249  CG  LEU A 175     -12.582  65.569  31.672  1.00 82.70           C  
ATOM   1250  CD1 LEU A 175     -12.763  65.512  30.188  1.00 82.09           C  
ATOM   1251  CD2 LEU A 175     -13.388  66.696  32.287  1.00 84.19           C  
ATOM   1252  N   PRO A 176     -15.769  61.898  31.753  1.00 86.66           N  
ATOM   1253  CA  PRO A 176     -16.061  60.472  31.612  1.00 84.67           C  
ATOM   1254  C   PRO A 176     -14.944  59.691  30.923  1.00 82.28           C  
ATOM   1255  O   PRO A 176     -14.270  60.201  30.024  1.00 80.85           O  
ATOM   1256  CB  PRO A 176     -17.368  60.480  30.819  1.00 85.86           C  
ATOM   1257  CG  PRO A 176     -17.267  61.795  30.035  1.00 85.85           C  
ATOM   1258  CD  PRO A 176     -16.862  62.688  31.167  1.00 86.56           C  
ATOM   1259  N   PRO A 177     -14.732  58.436  31.354  1.00 80.92           N  
ATOM   1260  CA  PRO A 177     -13.711  57.528  30.826  1.00 79.81           C  
ATOM   1261  C   PRO A 177     -13.809  57.268  29.325  1.00 77.77           C  
ATOM   1262  O   PRO A 177     -14.864  57.427  28.710  1.00 74.68           O  
ATOM   1263  CB  PRO A 177     -13.939  56.262  31.652  1.00 78.42           C  
ATOM   1264  CG  PRO A 177     -14.419  56.827  32.962  1.00 77.99           C  
ATOM   1265  CD  PRO A 177     -15.477  57.756  32.425  1.00 78.86           C  
ATOM   1266  N   VAL A 178     -12.689  56.858  28.747  1.00 77.58           N  
ATOM   1267  CA  VAL A 178     -12.623  56.574  27.327  1.00 79.28           C  
ATOM   1268  C   VAL A 178     -11.699  55.390  27.085  1.00 79.60           C  
ATOM   1269  O   VAL A 178     -10.527  55.422  27.467  1.00 77.91           O  
ATOM   1270  CB  VAL A 178     -12.104  57.803  26.552  1.00 80.14           C  
ATOM   1271  CG1 VAL A 178     -13.055  58.975  26.750  1.00 79.91           C  
ATOM   1272  CG2 VAL A 178     -10.712  58.174  27.028  1.00 81.02           C  
ATOM   1273  N   LEU A 179     -12.234  54.347  26.448  1.00 81.06           N  
ATOM   1274  CA  LEU A 179     -11.471  53.131  26.160  1.00 79.96           C  
ATOM   1275  C   LEU A 179     -10.908  53.141  24.746  1.00 80.48           C  
ATOM   1276  O   LEU A 179     -11.548  53.635  23.817  1.00 82.47           O  
ATOM   1277  CB  LEU A 179     -12.352  51.888  26.323  1.00 79.13           C  
ATOM   1278  CG  LEU A 179     -13.181  51.710  27.596  1.00 78.33           C  
ATOM   1279  CD1 LEU A 179     -12.277  51.844  28.817  1.00 76.84           C  
ATOM   1280  CD2 LEU A 179     -14.298  52.750  27.622  1.00 78.59           C  
ATOM   1281  N   PRO A 180      -9.695  52.594  24.566  1.00 81.08           N  
ATOM   1282  CA  PRO A 180      -8.988  52.504  23.293  1.00 82.79           C  
ATOM   1283  C   PRO A 180      -9.188  51.108  22.701  1.00 82.06           C  
ATOM   1284  O   PRO A 180      -9.773  50.226  23.341  1.00 81.23           O  
ATOM   1285  CB  PRO A 180      -7.554  52.705  23.727  1.00 83.70           C  
ATOM   1286  CG  PRO A 180      -7.510  51.727  24.853  1.00 83.22           C  
ATOM   1287  CD  PRO A 180      -8.831  52.049  25.623  1.00 82.89           C  
ATOM   1288  N   HIS A 181      -8.681  50.916  21.487  1.00 79.85           N  
ATOM   1289  CA  HIS A 181      -8.763  49.630  20.812  1.00 76.77           C  
ATOM   1290  C   HIS A 181      -8.099  48.615  21.746  1.00 72.82           C  
ATOM   1291  O   HIS A 181      -7.033  48.878  22.305  1.00 73.31           O  
ATOM   1292  CB  HIS A 181      -8.010  49.717  19.484  1.00 81.01           C  
ATOM   1293  CG  HIS A 181      -8.489  50.825  18.594  1.00 85.54           C  
ATOM   1294  ND1 HIS A 181      -7.814  51.214  17.457  1.00 87.10           N  
ATOM   1295  CD2 HIS A 181      -9.580  51.626  18.676  1.00 87.44           C  
ATOM   1296  CE1 HIS A 181      -8.466  52.209  16.879  1.00 89.36           C  
ATOM   1297  NE2 HIS A 181      -9.541  52.478  17.599  1.00 87.89           N  
ATOM   1298  N   PRO A 182      -8.725  47.446  21.939  1.00 67.67           N  
ATOM   1299  CA  PRO A 182      -8.153  46.427  22.823  1.00 64.93           C  
ATOM   1300  C   PRO A 182      -6.763  45.980  22.388  1.00 63.21           C  
ATOM   1301  O   PRO A 182      -6.475  45.911  21.203  1.00 62.40           O  
ATOM   1302  CB  PRO A 182      -9.188  45.304  22.745  1.00 61.54           C  
ATOM   1303  CG  PRO A 182      -9.731  45.468  21.356  1.00 61.05           C  
ATOM   1304  CD  PRO A 182      -9.981  46.954  21.358  1.00 63.09           C  
ATOM   1305  N   ILE A 183      -5.896  45.697  23.349  1.00 62.56           N  
ATOM   1306  CA  ILE A 183      -4.554  45.237  23.027  1.00 62.00           C  
ATOM   1307  C   ILE A 183      -4.475  43.743  23.317  1.00 64.25           C  
ATOM   1308  O   ILE A 183      -4.758  43.305  24.431  1.00 67.83           O  
ATOM   1309  CB  ILE A 183      -3.511  45.953  23.867  1.00 59.08           C  
ATOM   1310  CG1 ILE A 183      -3.640  47.459  23.656  1.00 60.16           C  
ATOM   1311  CG2 ILE A 183      -2.121  45.448  23.503  1.00 58.07           C  
ATOM   1312  CD1 ILE A 183      -2.684  48.276  24.485  1.00 62.50           C  
ATOM   1313  N   PHE A 184      -4.099  42.953  22.318  1.00 64.38           N  
ATOM   1314  CA  PHE A 184      -4.015  41.518  22.517  1.00 61.13           C  
ATOM   1315  C   PHE A 184      -2.599  41.034  22.746  1.00 62.65           C  
ATOM   1316  O   PHE A 184      -1.628  41.703  22.391  1.00 62.58           O  
ATOM   1317  CB  PHE A 184      -4.628  40.776  21.333  1.00 57.16           C  
ATOM   1318  CG  PHE A 184      -6.069  41.111  21.092  1.00 55.00           C  
ATOM   1319  CD1 PHE A 184      -6.422  42.298  20.468  1.00 54.72           C  
ATOM   1320  CD2 PHE A 184      -7.084  40.247  21.523  1.00 54.45           C  
ATOM   1321  CE1 PHE A 184      -7.770  42.624  20.276  1.00 55.95           C  
ATOM   1322  CE2 PHE A 184      -8.435  40.563  21.335  1.00 50.82           C  
ATOM   1323  CZ  PHE A 184      -8.778  41.750  20.714  1.00 53.08           C  
ATOM   1324  N   ASP A 185      -2.504  39.849  23.338  1.00 66.74           N  
ATOM   1325  CA  ASP A 185      -1.232  39.216  23.667  1.00 70.36           C  
ATOM   1326  C   ASP A 185      -0.749  38.328  22.508  1.00 72.49           C  
ATOM   1327  O   ASP A 185      -1.555  37.717  21.800  1.00 68.32           O  
ATOM   1328  CB  ASP A 185      -1.416  38.350  24.922  1.00 72.62           C  
ATOM   1329  CG  ASP A 185      -0.100  37.948  25.567  1.00 72.60           C  
ATOM   1330  OD1 ASP A 185       0.922  37.863  24.858  1.00 72.27           O  
ATOM   1331  OD2 ASP A 185      -0.096  37.688  26.790  1.00 73.11           O  
ATOM   1332  N   ASN A 186       0.571  38.265  22.327  1.00 77.06           N  
ATOM   1333  CA  ASN A 186       1.181  37.434  21.289  1.00 80.05           C  
ATOM   1334  C   ASN A 186       1.328  35.992  21.745  1.00 78.59           C  
ATOM   1335  O   ASN A 186       2.364  35.364  21.540  1.00 80.17           O  
ATOM   1336  CB  ASN A 186       2.559  37.972  20.896  1.00 84.60           C  
ATOM   1337  CG  ASN A 186       2.474  39.122  19.924  1.00 91.49           C  
ATOM   1338  OD1 ASN A 186       3.493  39.632  19.458  1.00 96.35           O  
ATOM   1339  ND2 ASN A 186       1.252  39.538  19.605  1.00 95.66           N  
ATOM   1340  N   ARG A 187       0.291  35.476  22.383  1.00 76.73           N  
ATOM   1341  CA  ARG A 187       0.304  34.105  22.850  1.00 76.22           C  
ATOM   1342  C   ARG A 187      -0.841  33.428  22.127  1.00 72.60           C  
ATOM   1343  O   ARG A 187      -0.632  32.770  21.114  1.00 71.94           O  
ATOM   1344  CB  ARG A 187       0.098  34.045  24.373  1.00 82.92           C  
ATOM   1345  CG  ARG A 187       1.133  34.845  25.162  1.00 93.28           C  
ATOM   1346  CD  ARG A 187       2.553  34.318  24.947  1.00101.29           C  
ATOM   1347  NE  ARG A 187       3.576  35.326  25.240  1.00107.73           N  
ATOM   1348  CZ  ARG A 187       3.726  35.939  26.411  1.00109.97           C  
ATOM   1349  NH1 ARG A 187       2.920  35.654  27.424  1.00109.63           N  
ATOM   1350  NH2 ARG A 187       4.681  36.849  26.563  1.00112.26           N  
ATOM   1351  N   ALA A 188      -2.058  33.615  22.630  1.00 69.36           N  
ATOM   1352  CA  ALA A 188      -3.225  33.008  22.008  1.00 64.25           C  
ATOM   1353  C   ALA A 188      -3.310  33.420  20.539  1.00 60.99           C  
ATOM   1354  O   ALA A 188      -3.101  34.583  20.182  1.00 59.75           O  
ATOM   1355  CB  ALA A 188      -4.492  33.416  22.745  1.00 61.45           C  
ATOM   1356  N   PRO A 189      -3.606  32.457  19.664  1.00 56.54           N  
ATOM   1357  CA  PRO A 189      -3.729  32.675  18.225  1.00 52.55           C  
ATOM   1358  C   PRO A 189      -4.799  33.712  17.913  1.00 50.36           C  
ATOM   1359  O   PRO A 189      -5.534  34.134  18.799  1.00 50.20           O  
ATOM   1360  CB  PRO A 189      -4.108  31.291  17.719  1.00 51.20           C  
ATOM   1361  CG  PRO A 189      -3.392  30.395  18.716  1.00 55.50           C  
ATOM   1362  CD  PRO A 189      -3.850  31.044  19.979  1.00 53.66           C  
ATOM   1363  N   ASN A 190      -4.885  34.109  16.646  1.00 48.48           N  
ATOM   1364  CA  ASN A 190      -5.870  35.090  16.183  1.00 42.03           C  
ATOM   1365  C   ASN A 190      -7.072  34.388  15.479  1.00 41.95           C  
ATOM   1366  O   ASN A 190      -6.899  33.709  14.465  1.00 36.96           O  
ATOM   1367  CB  ASN A 190      -5.182  36.043  15.210  1.00 35.96           C  
ATOM   1368  CG  ASN A 190      -6.035  37.229  14.854  1.00 30.72           C  
ATOM   1369  OD1 ASN A 190      -7.266  37.135  14.820  1.00 25.60           O  
ATOM   1370  ND2 ASN A 190      -5.388  38.355  14.554  1.00 19.49           N  
ATOM   1371  N   THR A 191      -8.281  34.574  16.018  1.00 45.93           N  
ATOM   1372  CA  THR A 191      -9.520  33.969  15.478  1.00 49.54           C  
ATOM   1373  C   THR A 191      -9.962  34.520  14.110  1.00 46.74           C  
ATOM   1374  O   THR A 191     -10.520  33.803  13.275  1.00 46.70           O  
ATOM   1375  CB  THR A 191     -10.747  34.177  16.454  1.00 52.04           C  
ATOM   1376  OG1 THR A 191     -10.525  33.467  17.674  1.00 56.59           O  
ATOM   1377  CG2 THR A 191     -12.061  33.682  15.811  1.00 54.87           C  
ATOM   1378  N   ALA A 192      -9.740  35.809  13.906  1.00 43.68           N  
ATOM   1379  CA  ALA A 192     -10.150  36.451  12.677  1.00 40.34           C  
ATOM   1380  C   ALA A 192      -9.832  35.641  11.436  1.00 37.88           C  
ATOM   1381  O   ALA A 192      -8.667  35.325  11.137  1.00 37.54           O  
ATOM   1382  CB  ALA A 192      -9.532  37.826  12.584  1.00 40.96           C  
ATOM   1383  N   GLU A 193     -10.891  35.316  10.713  1.00 33.38           N  
ATOM   1384  CA  GLU A 193     -10.768  34.553   9.499  1.00 38.35           C  
ATOM   1385  C   GLU A 193     -10.282  35.429   8.320  1.00 37.75           C  
ATOM   1386  O   GLU A 193     -10.751  36.545   8.127  1.00 40.17           O  
ATOM   1387  CB  GLU A 193     -12.119  33.936   9.179  1.00 43.49           C  
ATOM   1388  CG  GLU A 193     -12.077  32.975   8.016  1.00 61.04           C  
ATOM   1389  CD  GLU A 193     -13.454  32.539   7.577  1.00 69.36           C  
ATOM   1390  OE1 GLU A 193     -14.205  32.010   8.432  1.00 74.46           O  
ATOM   1391  OE2 GLU A 193     -13.780  32.728   6.378  1.00 73.04           O  
ATOM   1392  N   LEU A 194      -9.328  34.931   7.544  1.00 32.81           N  
ATOM   1393  CA  LEU A 194      -8.837  35.683   6.404  1.00 29.40           C  
ATOM   1394  C   LEU A 194      -9.492  35.111   5.165  1.00 32.17           C  
ATOM   1395  O   LEU A 194      -9.226  33.975   4.773  1.00 36.85           O  
ATOM   1396  CB  LEU A 194      -7.315  35.564   6.294  1.00 23.18           C  
ATOM   1397  CG  LEU A 194      -6.606  36.261   7.443  1.00 23.32           C  
ATOM   1398  CD1 LEU A 194      -5.138  36.052   7.340  1.00 29.22           C  
ATOM   1399  CD2 LEU A 194      -6.933  37.727   7.408  1.00 30.33           C  
ATOM   1400  N   LYS A 195     -10.355  35.878   4.527  1.00 31.87           N  
ATOM   1401  CA  LYS A 195     -10.990  35.325   3.358  1.00 29.92           C  
ATOM   1402  C   LYS A 195     -11.306  36.314   2.259  1.00 29.55           C  
ATOM   1403  O   LYS A 195     -11.887  37.392   2.497  1.00 29.86           O  
ATOM   1404  CB  LYS A 195     -12.264  34.590   3.778  1.00 32.45           C  
ATOM   1405  CG  LYS A 195     -13.011  33.958   2.625  1.00 39.54           C  
ATOM   1406  CD  LYS A 195     -14.262  33.250   3.097  1.00 46.11           C  
ATOM   1407  CE  LYS A 195     -15.026  32.666   1.909  1.00 55.43           C  
ATOM   1408  NZ  LYS A 195     -16.274  31.934   2.307  1.00 56.20           N  
ATOM   1409  N   ILE A 196     -10.901  35.948   1.050  1.00 25.38           N  
ATOM   1410  CA  ILE A 196     -11.194  36.762  -0.104  1.00 27.12           C  
ATOM   1411  C   ILE A 196     -12.532  36.215  -0.595  1.00 30.24           C  
ATOM   1412  O   ILE A 196     -12.637  35.026  -0.901  1.00 30.35           O  
ATOM   1413  CB  ILE A 196     -10.159  36.566  -1.200  1.00 25.61           C  
ATOM   1414  CG1 ILE A 196      -8.798  36.987  -0.675  1.00 21.01           C  
ATOM   1415  CG2 ILE A 196     -10.573  37.367  -2.450  1.00 28.26           C  
ATOM   1416  CD1 ILE A 196      -7.725  36.902  -1.689  1.00 26.08           C  
ATOM   1417  N   CYS A 197     -13.563  37.052  -0.651  1.00 30.09           N  
ATOM   1418  CA  CYS A 197     -14.850  36.557  -1.128  1.00 29.24           C  
ATOM   1419  C   CYS A 197     -15.069  36.814  -2.625  1.00 26.87           C  
ATOM   1420  O   CYS A 197     -15.590  35.957  -3.329  1.00 28.24           O  
ATOM   1421  CB  CYS A 197     -15.989  37.173  -0.317  1.00 28.88           C  
ATOM   1422  SG  CYS A 197     -15.978  36.773   1.476  1.00 42.08           S  
ATOM   1423  N   ARG A 198     -14.665  37.986  -3.110  1.00 25.56           N  
ATOM   1424  CA  ARG A 198     -14.841  38.340  -4.508  1.00 22.89           C  
ATOM   1425  C   ARG A 198     -13.796  39.337  -4.926  1.00 21.98           C  
ATOM   1426  O   ARG A 198     -13.300  40.115  -4.129  1.00 24.23           O  
ATOM   1427  CB  ARG A 198     -16.215  38.966  -4.766  1.00 22.74           C  
ATOM   1428  CG  ARG A 198     -17.348  38.181  -4.171  1.00 35.32           C  
ATOM   1429  CD  ARG A 198     -18.700  38.710  -4.549  1.00 37.32           C  
ATOM   1430  NE  ARG A 198     -18.986  38.558  -5.972  1.00 35.49           N  
ATOM   1431  CZ  ARG A 198     -20.202  38.724  -6.477  1.00 36.68           C  
ATOM   1432  NH1 ARG A 198     -21.200  39.039  -5.661  1.00 37.06           N  
ATOM   1433  NH2 ARG A 198     -20.422  38.594  -7.780  1.00 37.18           N  
ATOM   1434  N   VAL A 199     -13.493  39.315  -6.206  1.00 18.12           N  
ATOM   1435  CA  VAL A 199     -12.533  40.191  -6.772  1.00 19.47           C  
ATOM   1436  C   VAL A 199     -13.188  40.639  -8.081  1.00 23.48           C  
ATOM   1437  O   VAL A 199     -13.788  39.847  -8.778  1.00 24.52           O  
ATOM   1438  CB  VAL A 199     -11.233  39.408  -6.939  1.00 20.74           C  
ATOM   1439  CG1 VAL A 199     -10.467  39.857  -8.151  1.00 30.21           C  
ATOM   1440  CG2 VAL A 199     -10.380  39.634  -5.707  1.00 20.43           C  
ATOM   1441  N   ASN A 200     -13.112  41.923  -8.398  1.00 28.04           N  
ATOM   1442  CA  ASN A 200     -13.749  42.435  -9.611  1.00 27.52           C  
ATOM   1443  C   ASN A 200     -12.932  42.180 -10.878  1.00 26.47           C  
ATOM   1444  O   ASN A 200     -13.385  42.467 -11.983  1.00 26.38           O  
ATOM   1445  CB  ASN A 200     -14.031  43.924  -9.441  1.00 26.60           C  
ATOM   1446  CG  ASN A 200     -12.762  44.748  -9.364  1.00 35.43           C  
ATOM   1447  OD1 ASN A 200     -11.783  44.342  -8.730  1.00 35.36           O  
ATOM   1448  ND2 ASN A 200     -12.779  45.928  -9.989  1.00 37.34           N  
ATOM   1449  N   ARG A 201     -11.725  41.652 -10.721  1.00 27.79           N  
ATOM   1450  CA  ARG A 201     -10.905  41.344 -11.877  1.00 33.78           C  
ATOM   1451  C   ARG A 201      -9.774  40.408 -11.465  1.00 35.38           C  
ATOM   1452  O   ARG A 201      -9.173  40.586 -10.412  1.00 36.02           O  
ATOM   1453  CB  ARG A 201     -10.368  42.616 -12.545  1.00 33.94           C  
ATOM   1454  CG  ARG A 201      -9.095  43.172 -11.974  1.00 45.25           C  
ATOM   1455  CD  ARG A 201      -8.669  44.396 -12.771  1.00 45.90           C  
ATOM   1456  NE  ARG A 201      -8.387  44.113 -14.178  1.00 39.71           N  
ATOM   1457  CZ  ARG A 201      -8.200  45.076 -15.076  1.00 43.67           C  
ATOM   1458  NH1 ARG A 201      -8.274  46.350 -14.691  1.00 48.07           N  
ATOM   1459  NH2 ARG A 201      -7.941  44.787 -16.340  1.00 34.70           N  
ATOM   1460  N   ASN A 202      -9.502  39.409 -12.303  1.00 35.72           N  
ATOM   1461  CA  ASN A 202      -8.482  38.405 -12.025  1.00 32.10           C  
ATOM   1462  C   ASN A 202      -7.385  38.330 -13.076  1.00 32.71           C  
ATOM   1463  O   ASN A 202      -6.679  37.329 -13.141  1.00 32.52           O  
ATOM   1464  CB  ASN A 202      -9.124  37.035 -11.920  1.00 31.31           C  
ATOM   1465  CG  ASN A 202      -9.962  36.698 -13.152  1.00 38.98           C  
ATOM   1466  OD1 ASN A 202      -9.718  37.212 -14.247  1.00 42.35           O  
ATOM   1467  ND2 ASN A 202     -10.936  35.818 -12.983  1.00 42.05           N  
ATOM   1468  N   SER A 203      -7.249  39.361 -13.904  1.00 31.15           N  
ATOM   1469  CA  SER A 203      -6.193  39.380 -14.914  1.00 30.70           C  
ATOM   1470  C   SER A 203      -5.824  40.830 -15.195  1.00 30.35           C  
ATOM   1471  O   SER A 203      -6.662  41.718 -15.077  1.00 31.83           O  
ATOM   1472  CB  SER A 203      -6.652  38.713 -16.211  1.00 33.85           C  
ATOM   1473  OG  SER A 203      -7.576  39.529 -16.919  1.00 37.23           O  
ATOM   1474  N   GLY A 204      -4.576  41.076 -15.571  1.00 28.76           N  
ATOM   1475  CA  GLY A 204      -4.167  42.436 -15.832  1.00 28.12           C  
ATOM   1476  C   GLY A 204      -2.797  42.428 -16.422  1.00 30.67           C  
ATOM   1477  O   GLY A 204      -2.185  41.372 -16.483  1.00 31.67           O  
ATOM   1478  N   SER A 205      -2.323  43.593 -16.860  1.00 34.55           N  
ATOM   1479  CA  SER A 205      -0.997  43.721 -17.468  1.00 34.61           C  
ATOM   1480  C   SER A 205       0.142  43.324 -16.548  1.00 35.56           C  
ATOM   1481  O   SER A 205       0.111  43.605 -15.343  1.00 35.29           O  
ATOM   1482  CB  SER A 205      -0.748  45.155 -17.921  1.00 34.87           C  
ATOM   1483  OG  SER A 205       0.633  45.343 -18.195  1.00 39.54           O  
ATOM   1484  N   CYS A 206       1.157  42.683 -17.121  1.00 33.88           N  
ATOM   1485  CA  CYS A 206       2.316  42.291 -16.338  1.00 34.70           C  
ATOM   1486  C   CYS A 206       3.069  43.559 -15.919  1.00 32.75           C  
ATOM   1487  O   CYS A 206       4.049  43.499 -15.184  1.00 35.53           O  
ATOM   1488  CB  CYS A 206       3.234  41.391 -17.157  1.00 37.18           C  
ATOM   1489  SG  CYS A 206       3.874  42.179 -18.651  1.00 44.33           S  
ATOM   1490  N   LEU A 207       2.606  44.709 -16.387  1.00 30.23           N  
ATOM   1491  CA  LEU A 207       3.248  45.965 -16.036  1.00 30.53           C  
ATOM   1492  C   LEU A 207       2.749  46.487 -14.686  1.00 31.16           C  
ATOM   1493  O   LEU A 207       3.365  47.370 -14.092  1.00 27.65           O  
ATOM   1494  CB  LEU A 207       3.010  47.001 -17.137  1.00 30.03           C  
ATOM   1495  CG  LEU A 207       4.287  47.419 -17.891  1.00 36.15           C  
ATOM   1496  CD1 LEU A 207       4.985  46.219 -18.472  1.00 27.94           C  
ATOM   1497  CD2 LEU A 207       3.957  48.415 -18.972  1.00 31.96           C  
ATOM   1498  N   GLY A 208       1.640  45.921 -14.210  1.00 25.10           N  
ATOM   1499  CA  GLY A 208       1.069  46.329 -12.945  1.00 24.26           C  
ATOM   1500  C   GLY A 208       0.226  47.583 -13.043  1.00 25.11           C  
ATOM   1501  O   GLY A 208       0.020  48.121 -14.131  1.00 25.09           O  
ATOM   1502  N   GLY A 209      -0.276  48.051 -11.903  1.00 25.20           N  
ATOM   1503  CA  GLY A 209      -1.069  49.261 -11.891  1.00 23.09           C  
ATOM   1504  C   GLY A 209      -2.575  49.104 -12.045  1.00 26.68           C  
ATOM   1505  O   GLY A 209      -3.297  50.079 -11.913  1.00 31.19           O  
ATOM   1506  N   ASP A 210      -3.076  47.908 -12.315  1.00 26.50           N  
ATOM   1507  CA  ASP A 210      -4.511  47.760 -12.463  1.00 25.06           C  
ATOM   1508  C   ASP A 210      -5.169  47.862 -11.101  1.00 28.90           C  
ATOM   1509  O   ASP A 210      -4.656  47.338 -10.112  1.00 30.54           O  
ATOM   1510  CB  ASP A 210      -4.857  46.417 -13.110  1.00 27.58           C  
ATOM   1511  CG  ASP A 210      -4.224  46.253 -14.463  1.00 31.05           C  
ATOM   1512  OD1 ASP A 210      -4.462  47.128 -15.323  1.00 30.28           O  
ATOM   1513  OD2 ASP A 210      -3.489  45.255 -14.663  1.00 41.89           O  
ATOM   1514  N   GLU A 211      -6.317  48.534 -11.058  1.00 30.70           N  
ATOM   1515  CA  GLU A 211      -7.051  48.741  -9.817  1.00 27.68           C  
ATOM   1516  C   GLU A 211      -7.949  47.549  -9.577  1.00 22.62           C  
ATOM   1517  O   GLU A 211      -8.593  47.076 -10.493  1.00 28.96           O  
ATOM   1518  CB  GLU A 211      -7.870  50.036  -9.914  1.00 26.37           C  
ATOM   1519  CG  GLU A 211      -8.453  50.530  -8.610  1.00 36.76           C  
ATOM   1520  CD  GLU A 211      -8.936  51.977  -8.693  1.00 45.95           C  
ATOM   1521  OE1 GLU A 211      -8.146  52.855  -9.103  1.00 50.67           O  
ATOM   1522  OE2 GLU A 211     -10.101  52.249  -8.334  1.00 54.59           O  
ATOM   1523  N   ILE A 212      -7.971  47.043  -8.349  1.00 20.78           N  
ATOM   1524  CA  ILE A 212      -8.799  45.902  -8.023  1.00 17.60           C  
ATOM   1525  C   ILE A 212      -9.664  46.108  -6.799  1.00 19.72           C  
ATOM   1526  O   ILE A 212      -9.225  46.669  -5.804  1.00 26.98           O  
ATOM   1527  CB  ILE A 212      -7.944  44.652  -7.820  1.00 19.69           C  
ATOM   1528  CG1 ILE A 212      -7.267  44.284  -9.131  1.00 23.44           C  
ATOM   1529  CG2 ILE A 212      -8.802  43.493  -7.400  1.00 19.42           C  
ATOM   1530  CD1 ILE A 212      -6.498  43.030  -9.042  1.00 35.06           C  
ATOM   1531  N   PHE A 213     -10.918  45.692  -6.893  1.00 19.74           N  
ATOM   1532  CA  PHE A 213     -11.824  45.774  -5.767  1.00 19.71           C  
ATOM   1533  C   PHE A 213     -11.886  44.352  -5.284  1.00 19.16           C  
ATOM   1534  O   PHE A 213     -12.155  43.456  -6.071  1.00 23.70           O  
ATOM   1535  CB  PHE A 213     -13.198  46.246  -6.198  1.00 14.02           C  
ATOM   1536  CG  PHE A 213     -13.296  47.739  -6.366  1.00 24.03           C  
ATOM   1537  CD1 PHE A 213     -12.373  48.435  -7.130  1.00 18.77           C  
ATOM   1538  CD2 PHE A 213     -14.328  48.456  -5.759  1.00 23.64           C  
ATOM   1539  CE1 PHE A 213     -12.480  49.805  -7.280  1.00 16.88           C  
ATOM   1540  CE2 PHE A 213     -14.431  49.825  -5.915  1.00 20.90           C  
ATOM   1541  CZ  PHE A 213     -13.505  50.496  -6.676  1.00 20.54           C  
ATOM   1542  N   LEU A 214     -11.598  44.151  -4.003  1.00 17.07           N  
ATOM   1543  CA  LEU A 214     -11.586  42.838  -3.379  1.00 12.74           C  
ATOM   1544  C   LEU A 214     -12.478  42.943  -2.168  1.00 17.68           C  
ATOM   1545  O   LEU A 214     -12.319  43.850  -1.356  1.00 21.18           O  
ATOM   1546  CB  LEU A 214     -10.151  42.454  -2.988  1.00  5.90           C  
ATOM   1547  CG  LEU A 214      -9.896  41.240  -2.096  1.00  8.61           C  
ATOM   1548  CD1 LEU A 214      -8.472  40.794  -2.249  1.00  9.21           C  
ATOM   1549  CD2 LEU A 214     -10.187  41.560  -0.615  1.00  8.09           C  
ATOM   1550  N   LEU A 215     -13.438  42.029  -2.068  1.00 19.01           N  
ATOM   1551  CA  LEU A 215     -14.371  42.016  -0.962  1.00 19.79           C  
ATOM   1552  C   LEU A 215     -13.911  40.924  -0.018  1.00 21.74           C  
ATOM   1553  O   LEU A 215     -13.576  39.824  -0.463  1.00 25.52           O  
ATOM   1554  CB  LEU A 215     -15.784  41.737  -1.485  1.00 19.50           C  
ATOM   1555  CG  LEU A 215     -16.297  42.720  -2.557  1.00 19.47           C  
ATOM   1556  CD1 LEU A 215     -17.682  42.285  -3.037  1.00 13.85           C  
ATOM   1557  CD2 LEU A 215     -16.315  44.139  -2.016  1.00 13.65           C  
ATOM   1558  N   CYS A 216     -13.930  41.197   1.283  1.00 17.14           N  
ATOM   1559  CA  CYS A 216     -13.439  40.216   2.233  1.00 18.60           C  
ATOM   1560  C   CYS A 216     -14.159  40.245   3.558  1.00 22.21           C  
ATOM   1561  O   CYS A 216     -15.053  41.052   3.764  1.00 28.60           O  
ATOM   1562  CB  CYS A 216     -11.968  40.494   2.484  1.00 18.43           C  
ATOM   1563  SG  CYS A 216     -11.637  42.184   3.126  1.00 19.35           S  
ATOM   1564  N   ASP A 217     -13.776  39.345   4.457  1.00 22.61           N  
ATOM   1565  CA  ASP A 217     -14.337  39.340   5.798  1.00 24.22           C  
ATOM   1566  C   ASP A 217     -13.490  40.337   6.548  1.00 24.37           C  
ATOM   1567  O   ASP A 217     -12.438  40.744   6.064  1.00 23.29           O  
ATOM   1568  CB  ASP A 217     -14.249  37.963   6.419  1.00 23.91           C  
ATOM   1569  CG  ASP A 217     -15.217  37.015   5.776  1.00 41.26           C  
ATOM   1570  OD1 ASP A 217     -15.490  37.212   4.574  1.00 54.17           O  
ATOM   1571  OD2 ASP A 217     -15.700  36.074   6.432  1.00 48.24           O  
ATOM   1572  N   LYS A 218     -13.942  40.729   7.728  1.00 25.49           N  
ATOM   1573  CA  LYS A 218     -13.242  41.731   8.503  1.00 25.68           C  
ATOM   1574  C   LYS A 218     -11.719  41.603   8.612  1.00 25.47           C  
ATOM   1575  O   LYS A 218     -11.185  40.542   8.925  1.00 30.10           O  
ATOM   1576  CB  LYS A 218     -13.890  41.845   9.893  1.00 27.21           C  
ATOM   1577  CG  LYS A 218     -15.391  42.212   9.844  1.00 32.77           C  
ATOM   1578  CD  LYS A 218     -15.850  43.128  10.996  1.00 44.56           C  
ATOM   1579  CE  LYS A 218     -15.573  42.547  12.389  1.00 55.52           C  
ATOM   1580  NZ  LYS A 218     -15.750  43.554  13.501  1.00 61.43           N  
ATOM   1581  N   VAL A 219     -11.031  42.702   8.305  1.00 23.03           N  
ATOM   1582  CA  VAL A 219      -9.573  42.799   8.401  1.00 21.05           C  
ATOM   1583  C   VAL A 219      -9.243  44.148   9.050  1.00 21.19           C  
ATOM   1584  O   VAL A 219     -10.074  45.034   9.082  1.00 20.85           O  
ATOM   1585  CB  VAL A 219      -8.894  42.770   7.031  1.00 21.73           C  
ATOM   1586  CG1 VAL A 219      -9.194  41.483   6.329  1.00 20.03           C  
ATOM   1587  CG2 VAL A 219      -9.342  43.952   6.203  1.00 26.62           C  
ATOM   1588  N   GLN A 220      -8.044  44.299   9.588  1.00 22.81           N  
ATOM   1589  CA  GLN A 220      -7.655  45.561  10.202  1.00 20.67           C  
ATOM   1590  C   GLN A 220      -6.884  46.337   9.149  1.00 23.60           C  
ATOM   1591  O   GLN A 220      -5.863  45.859   8.654  1.00 22.68           O  
ATOM   1592  CB  GLN A 220      -6.721  45.313  11.354  1.00 27.98           C  
ATOM   1593  CG  GLN A 220      -7.264  44.431  12.405  1.00 45.84           C  
ATOM   1594  CD  GLN A 220      -8.368  45.101  13.157  1.00 56.04           C  
ATOM   1595  OE1 GLN A 220      -9.460  45.326  12.618  1.00 57.72           O  
ATOM   1596  NE2 GLN A 220      -8.091  45.455  14.416  1.00 62.83           N  
ATOM   1597  N   LYS A 221      -7.338  47.537   8.808  1.00 24.56           N  
ATOM   1598  CA  LYS A 221      -6.630  48.311   7.803  1.00 23.97           C  
ATOM   1599  C   LYS A 221      -5.122  48.471   8.110  1.00 24.54           C  
ATOM   1600  O   LYS A 221      -4.308  48.592   7.203  1.00 22.35           O  
ATOM   1601  CB  LYS A 221      -7.282  49.675   7.655  1.00 23.45           C  
ATOM   1602  CG  LYS A 221      -7.119  50.609   8.852  1.00 25.95           C  
ATOM   1603  CD  LYS A 221      -7.831  51.948   8.577  1.00 17.02           C  
ATOM   1604  CE  LYS A 221      -7.688  52.915   9.732  1.00 24.59           C  
ATOM   1605  NZ  LYS A 221      -8.209  52.345  11.008  1.00 30.63           N  
ATOM   1606  N   GLU A 222      -4.740  48.454   9.380  1.00 23.80           N  
ATOM   1607  CA  GLU A 222      -3.336  48.630   9.708  1.00 25.80           C  
ATOM   1608  C   GLU A 222      -2.535  47.345   9.854  1.00 28.09           C  
ATOM   1609  O   GLU A 222      -1.321  47.395  10.112  1.00 24.79           O  
ATOM   1610  CB  GLU A 222      -3.191  49.463  10.989  1.00 30.90           C  
ATOM   1611  CG  GLU A 222      -4.114  49.081  12.137  1.00 31.19           C  
ATOM   1612  CD  GLU A 222      -5.400  49.904  12.146  1.00 43.63           C  
ATOM   1613  OE1 GLU A 222      -5.317  51.153  12.271  1.00 38.69           O  
ATOM   1614  OE2 GLU A 222      -6.496  49.306  12.027  1.00 48.28           O  
ATOM   1615  N   ASP A 223      -3.205  46.205   9.669  1.00 25.81           N  
ATOM   1616  CA  ASP A 223      -2.579  44.896   9.806  1.00 19.62           C  
ATOM   1617  C   ASP A 223      -3.088  43.946   8.720  1.00 19.79           C  
ATOM   1618  O   ASP A 223      -3.615  42.859   8.999  1.00 18.66           O  
ATOM   1619  CB  ASP A 223      -2.878  44.371  11.223  1.00 21.23           C  
ATOM   1620  CG  ASP A 223      -2.210  43.026  11.538  1.00 25.34           C  
ATOM   1621  OD1 ASP A 223      -1.064  42.775  11.081  1.00 23.01           O  
ATOM   1622  OD2 ASP A 223      -2.835  42.235  12.286  1.00 23.31           O  
ATOM   1623  N   ILE A 224      -2.926  44.370   7.472  1.00 18.15           N  
ATOM   1624  CA  ILE A 224      -3.371  43.578   6.330  1.00 17.57           C  
ATOM   1625  C   ILE A 224      -2.603  43.939   5.045  1.00 18.91           C  
ATOM   1626  O   ILE A 224      -2.208  45.104   4.834  1.00 17.65           O  
ATOM   1627  CB  ILE A 224      -4.900  43.792   6.072  1.00 16.56           C  
ATOM   1628  CG1 ILE A 224      -5.405  42.796   5.033  1.00 16.01           C  
ATOM   1629  CG2 ILE A 224      -5.168  45.209   5.587  1.00 14.81           C  
ATOM   1630  CD1 ILE A 224      -5.555  41.401   5.586  1.00 26.30           C  
ATOM   1631  N   GLU A 225      -2.389  42.951   4.186  1.00 14.89           N  
ATOM   1632  CA  GLU A 225      -1.716  43.211   2.936  1.00 18.97           C  
ATOM   1633  C   GLU A 225      -2.210  42.218   1.893  1.00 20.41           C  
ATOM   1634  O   GLU A 225      -2.706  41.158   2.248  1.00 23.49           O  
ATOM   1635  CB  GLU A 225      -0.182  43.181   3.106  1.00 19.78           C  
ATOM   1636  CG  GLU A 225       0.383  42.036   3.945  1.00 36.90           C  
ATOM   1637  CD  GLU A 225       1.911  42.065   4.099  1.00 37.33           C  
ATOM   1638  OE1 GLU A 225       2.475  43.130   4.427  1.00 38.06           O  
ATOM   1639  OE2 GLU A 225       2.549  41.006   3.918  1.00 37.00           O  
ATOM   1640  N   VAL A 226      -2.145  42.606   0.613  1.00 22.49           N  
ATOM   1641  CA  VAL A 226      -2.577  41.762  -0.498  1.00 15.74           C  
ATOM   1642  C   VAL A 226      -1.301  41.239  -1.107  1.00 18.79           C  
ATOM   1643  O   VAL A 226      -0.635  41.909  -1.909  1.00 19.32           O  
ATOM   1644  CB  VAL A 226      -3.358  42.560  -1.537  1.00 13.43           C  
ATOM   1645  CG1 VAL A 226      -3.803  41.647  -2.666  1.00 12.35           C  
ATOM   1646  CG2 VAL A 226      -4.551  43.168  -0.902  1.00 10.84           C  
ATOM   1647  N   TYR A 227      -0.987  40.018  -0.692  1.00 21.86           N  
ATOM   1648  CA  TYR A 227       0.224  39.281  -1.036  1.00 20.77           C  
ATOM   1649  C   TYR A 227       0.178  38.454  -2.333  1.00 21.03           C  
ATOM   1650  O   TYR A 227      -0.572  37.489  -2.432  1.00 26.42           O  
ATOM   1651  CB  TYR A 227       0.515  38.402   0.180  1.00 17.16           C  
ATOM   1652  CG  TYR A 227       1.786  37.603   0.171  1.00 24.17           C  
ATOM   1653  CD1 TYR A 227       3.025  38.232   0.106  1.00 17.26           C  
ATOM   1654  CD2 TYR A 227       1.751  36.203   0.328  1.00 19.77           C  
ATOM   1655  CE1 TYR A 227       4.198  37.503   0.209  1.00 21.60           C  
ATOM   1656  CE2 TYR A 227       2.911  35.462   0.432  1.00 18.09           C  
ATOM   1657  CZ  TYR A 227       4.137  36.113   0.378  1.00 27.54           C  
ATOM   1658  OH  TYR A 227       5.301  35.385   0.515  1.00 31.26           O  
ATOM   1659  N   PHE A 228       0.982  38.848  -3.317  1.00 19.66           N  
ATOM   1660  CA  PHE A 228       1.097  38.153  -4.609  1.00 22.20           C  
ATOM   1661  C   PHE A 228       2.286  37.184  -4.624  1.00 23.79           C  
ATOM   1662  O   PHE A 228       3.364  37.513  -4.132  1.00 29.08           O  
ATOM   1663  CB  PHE A 228       1.326  39.142  -5.756  1.00 23.60           C  
ATOM   1664  CG  PHE A 228       0.096  39.832  -6.220  1.00 28.57           C  
ATOM   1665  CD1 PHE A 228      -0.502  40.827  -5.451  1.00 26.98           C  
ATOM   1666  CD2 PHE A 228      -0.488  39.469  -7.433  1.00 28.79           C  
ATOM   1667  CE1 PHE A 228      -1.658  41.451  -5.879  1.00 24.31           C  
ATOM   1668  CE2 PHE A 228      -1.651  40.085  -7.872  1.00 30.33           C  
ATOM   1669  CZ  PHE A 228      -2.235  41.080  -7.087  1.00 31.37           C  
ATOM   1670  N   THR A 229       2.111  36.002  -5.201  1.00 20.55           N  
ATOM   1671  CA  THR A 229       3.211  35.036  -5.269  1.00 18.60           C  
ATOM   1672  C   THR A 229       3.177  34.277  -6.564  1.00 20.37           C  
ATOM   1673  O   THR A 229       2.107  33.892  -7.060  1.00 14.97           O  
ATOM   1674  CB  THR A 229       3.181  33.965  -4.160  1.00 16.12           C  
ATOM   1675  OG1 THR A 229       1.876  33.396  -4.116  1.00 22.98           O  
ATOM   1676  CG2 THR A 229       3.557  34.533  -2.815  1.00 12.06           C  
ATOM   1677  N   GLY A 230       4.379  34.057  -7.088  1.00 24.46           N  
ATOM   1678  CA  GLY A 230       4.559  33.340  -8.335  1.00 28.15           C  
ATOM   1679  C   GLY A 230       5.923  32.684  -8.327  1.00 24.82           C  
ATOM   1680  O   GLY A 230       6.620  32.749  -7.332  1.00 23.73           O  
ATOM   1681  N   PRO A 231       6.324  32.048  -9.422  1.00 21.52           N  
ATOM   1682  CA  PRO A 231       7.602  31.369  -9.581  1.00 22.56           C  
ATOM   1683  C   PRO A 231       8.782  32.232  -9.144  1.00 26.41           C  
ATOM   1684  O   PRO A 231       9.220  33.127  -9.864  1.00 28.86           O  
ATOM   1685  CB  PRO A 231       7.627  31.091 -11.060  1.00 26.07           C  
ATOM   1686  CG  PRO A 231       6.171  30.797 -11.319  1.00 28.70           C  
ATOM   1687  CD  PRO A 231       5.565  31.994 -10.675  1.00 25.73           C  
ATOM   1688  N   GLY A 232       9.296  31.954  -7.952  1.00 30.75           N  
ATOM   1689  CA  GLY A 232      10.416  32.712  -7.423  1.00 31.76           C  
ATOM   1690  C   GLY A 232      10.079  34.183  -7.282  1.00 36.63           C  
ATOM   1691  O   GLY A 232      10.968  35.034  -7.288  1.00 39.26           O  
ATOM   1692  N   TRP A 233       8.796  34.487  -7.125  1.00 35.38           N  
ATOM   1693  CA  TRP A 233       8.359  35.869  -7.031  1.00 34.65           C  
ATOM   1694  C   TRP A 233       7.282  36.124  -5.999  1.00 35.61           C  
ATOM   1695  O   TRP A 233       6.408  35.291  -5.746  1.00 37.86           O  
ATOM   1696  CB  TRP A 233       7.838  36.321  -8.385  1.00 32.94           C  
ATOM   1697  CG  TRP A 233       7.269  37.710  -8.410  1.00 37.66           C  
ATOM   1698  CD1 TRP A 233       7.965  38.877  -8.391  1.00 36.23           C  
ATOM   1699  CD2 TRP A 233       5.883  38.071  -8.533  1.00 35.49           C  
ATOM   1700  NE1 TRP A 233       7.107  39.941  -8.505  1.00 37.45           N  
ATOM   1701  CE2 TRP A 233       5.822  39.471  -8.591  1.00 36.18           C  
ATOM   1702  CE3 TRP A 233       4.692  37.343  -8.602  1.00 34.53           C  
ATOM   1703  CZ2 TRP A 233       4.609  40.165  -8.714  1.00 37.97           C  
ATOM   1704  CZ3 TRP A 233       3.485  38.032  -8.727  1.00 36.60           C  
ATOM   1705  CH2 TRP A 233       3.455  39.426  -8.780  1.00 31.64           C  
ATOM   1706  N   GLU A 234       7.346  37.307  -5.412  1.00 37.42           N  
ATOM   1707  CA  GLU A 234       6.364  37.701  -4.423  1.00 38.42           C  
ATOM   1708  C   GLU A 234       6.399  39.203  -4.309  1.00 34.17           C  
ATOM   1709  O   GLU A 234       7.459  39.818  -4.310  1.00 35.37           O  
ATOM   1710  CB  GLU A 234       6.647  37.052  -3.068  1.00 38.78           C  
ATOM   1711  CG  GLU A 234       7.816  37.593  -2.303  1.00 41.20           C  
ATOM   1712  CD  GLU A 234       7.957  36.871  -0.984  1.00 47.08           C  
ATOM   1713  OE1 GLU A 234       8.211  35.653  -1.025  1.00 51.95           O  
ATOM   1714  OE2 GLU A 234       7.797  37.494   0.088  1.00 48.31           O  
ATOM   1715  N   ALA A 235       5.226  39.797  -4.235  1.00 31.11           N  
ATOM   1716  CA  ALA A 235       5.144  41.235  -4.140  1.00 28.35           C  
ATOM   1717  C   ALA A 235       3.847  41.593  -3.448  1.00 27.03           C  
ATOM   1718  O   ALA A 235       2.921  40.792  -3.412  1.00 29.22           O  
ATOM   1719  CB  ALA A 235       5.186  41.828  -5.532  1.00 13.74           C  
ATOM   1720  N   ARG A 236       3.784  42.795  -2.891  1.00 27.77           N  
ATOM   1721  CA  ARG A 236       2.567  43.258  -2.236  1.00 25.31           C  
ATOM   1722  C   ARG A 236       1.756  44.171  -3.142  1.00 25.39           C  
ATOM   1723  O   ARG A 236       2.302  44.937  -3.928  1.00 25.68           O  
ATOM   1724  CB  ARG A 236       2.939  43.937  -0.921  1.00 20.24           C  
ATOM   1725  CG  ARG A 236       3.542  42.882  -0.020  1.00 23.28           C  
ATOM   1726  CD  ARG A 236       3.952  43.330   1.327  1.00 34.93           C  
ATOM   1727  NE  ARG A 236       4.200  42.160   2.175  1.00 44.61           N  
ATOM   1728  CZ  ARG A 236       5.063  41.182   1.894  1.00 43.90           C  
ATOM   1729  NH1 ARG A 236       5.775  41.217   0.781  1.00 41.76           N  
ATOM   1730  NH2 ARG A 236       5.236  40.177   2.743  1.00 41.53           N  
ATOM   1731  N   GLY A 237       0.441  44.034  -3.084  1.00 26.53           N  
ATOM   1732  CA  GLY A 237      -0.408  44.894  -3.889  1.00 24.57           C  
ATOM   1733  C   GLY A 237      -0.514  46.182  -3.090  1.00 23.47           C  
ATOM   1734  O   GLY A 237      -0.943  46.167  -1.937  1.00 24.02           O  
ATOM   1735  N   SER A 238      -0.134  47.299  -3.683  1.00 16.69           N  
ATOM   1736  CA  SER A 238      -0.184  48.557  -2.951  1.00 20.09           C  
ATOM   1737  C   SER A 238      -1.544  49.199  -2.719  1.00 18.36           C  
ATOM   1738  O   SER A 238      -2.406  49.189  -3.586  1.00 19.49           O  
ATOM   1739  CB  SER A 238       0.707  49.529  -3.664  1.00 15.81           C  
ATOM   1740  OG  SER A 238       0.837  49.024  -4.974  1.00 27.53           O  
ATOM   1741  N   PHE A 239      -1.739  49.725  -1.516  1.00 19.00           N  
ATOM   1742  CA  PHE A 239      -2.964  50.435  -1.194  1.00 19.08           C  
ATOM   1743  C   PHE A 239      -2.792  51.253   0.063  1.00 18.60           C  
ATOM   1744  O   PHE A 239      -1.902  50.996   0.852  1.00 19.60           O  
ATOM   1745  CB  PHE A 239      -4.160  49.506  -1.024  1.00 17.43           C  
ATOM   1746  CG  PHE A 239      -4.063  48.603   0.142  1.00 13.59           C  
ATOM   1747  CD1 PHE A 239      -3.468  47.371   0.029  1.00  9.37           C  
ATOM   1748  CD2 PHE A 239      -4.598  48.978   1.361  1.00 18.99           C  
ATOM   1749  CE1 PHE A 239      -3.421  46.505   1.145  1.00 18.55           C  
ATOM   1750  CE2 PHE A 239      -4.550  48.125   2.477  1.00 19.50           C  
ATOM   1751  CZ  PHE A 239      -3.968  46.895   2.367  1.00 15.16           C  
ATOM   1752  N   SER A 240      -3.633  52.268   0.213  1.00 20.42           N  
ATOM   1753  CA  SER A 240      -3.616  53.143   1.371  1.00 16.23           C  
ATOM   1754  C   SER A 240      -4.474  52.480   2.418  1.00 17.19           C  
ATOM   1755  O   SER A 240      -5.325  51.677   2.080  1.00 19.60           O  
ATOM   1756  CB  SER A 240      -4.212  54.497   0.992  1.00 11.75           C  
ATOM   1757  OG  SER A 240      -3.321  55.191   0.143  1.00 20.36           O  
ATOM   1758  N   GLN A 241      -4.271  52.807   3.688  1.00 17.70           N  
ATOM   1759  CA  GLN A 241      -5.072  52.169   4.706  1.00 21.49           C  
ATOM   1760  C   GLN A 241      -6.491  52.686   4.586  1.00 21.38           C  
ATOM   1761  O   GLN A 241      -7.461  51.997   4.941  1.00 20.02           O  
ATOM   1762  CB  GLN A 241      -4.513  52.445   6.095  1.00 24.77           C  
ATOM   1763  CG  GLN A 241      -3.061  52.080   6.293  1.00 22.87           C  
ATOM   1764  CD  GLN A 241      -2.674  52.139   7.766  1.00 28.32           C  
ATOM   1765  OE1 GLN A 241      -3.303  52.830   8.564  1.00 25.88           O  
ATOM   1766  NE2 GLN A 241      -1.624  51.428   8.125  1.00 30.95           N  
ATOM   1767  N   ALA A 242      -6.601  53.899   4.058  1.00 22.74           N  
ATOM   1768  CA  ALA A 242      -7.899  54.526   3.860  1.00 22.47           C  
ATOM   1769  C   ALA A 242      -8.655  53.803   2.740  1.00 22.28           C  
ATOM   1770  O   ALA A 242      -9.848  54.015   2.536  1.00 21.58           O  
ATOM   1771  CB  ALA A 242      -7.720  56.004   3.504  1.00 21.47           C  
ATOM   1772  N   ASP A 243      -7.952  52.961   1.994  1.00 20.97           N  
ATOM   1773  CA  ASP A 243      -8.608  52.229   0.923  1.00 23.04           C  
ATOM   1774  C   ASP A 243      -9.299  50.957   1.414  1.00 22.38           C  
ATOM   1775  O   ASP A 243      -9.982  50.261   0.655  1.00 25.89           O  
ATOM   1776  CB  ASP A 243      -7.605  51.983  -0.200  1.00 19.62           C  
ATOM   1777  CG  ASP A 243      -7.246  53.284  -0.922  1.00 26.74           C  
ATOM   1778  OD1 ASP A 243      -8.160  54.139  -1.031  1.00 16.62           O  
ATOM   1779  OD2 ASP A 243      -6.083  53.454  -1.377  1.00 27.86           O  
ATOM   1780  N   VAL A 244      -9.123  50.681   2.703  1.00 21.04           N  
ATOM   1781  CA  VAL A 244      -9.758  49.556   3.338  1.00 20.26           C  
ATOM   1782  C   VAL A 244     -11.095  50.135   3.732  1.00 17.65           C  
ATOM   1783  O   VAL A 244     -11.168  50.902   4.655  1.00 22.04           O  
ATOM   1784  CB  VAL A 244      -9.007  49.131   4.613  1.00 22.61           C  
ATOM   1785  CG1 VAL A 244      -9.794  48.076   5.350  1.00 27.23           C  
ATOM   1786  CG2 VAL A 244      -7.655  48.562   4.258  1.00 27.17           C  
ATOM   1787  N   HIS A 245     -12.141  49.789   3.005  1.00 18.53           N  
ATOM   1788  CA  HIS A 245     -13.502  50.268   3.272  1.00 17.45           C  
ATOM   1789  C   HIS A 245     -14.225  49.445   4.326  1.00 14.92           C  
ATOM   1790  O   HIS A 245     -14.536  48.284   4.087  1.00 22.97           O  
ATOM   1791  CB  HIS A 245     -14.317  50.204   1.983  1.00 20.92           C  
ATOM   1792  CG  HIS A 245     -15.756  50.573   2.154  1.00 29.62           C  
ATOM   1793  ND1 HIS A 245     -16.164  51.842   2.503  1.00 27.90           N  
ATOM   1794  CD2 HIS A 245     -16.888  49.843   2.001  1.00 35.16           C  
ATOM   1795  CE1 HIS A 245     -17.483  51.879   2.553  1.00 30.86           C  
ATOM   1796  NE2 HIS A 245     -17.947  50.679   2.254  1.00 33.74           N  
ATOM   1797  N   ARG A 246     -14.508  50.037   5.474  1.00 15.35           N  
ATOM   1798  CA  ARG A 246     -15.214  49.360   6.565  1.00 14.56           C  
ATOM   1799  C   ARG A 246     -14.656  47.985   6.882  1.00 20.64           C  
ATOM   1800  O   ARG A 246     -15.391  47.084   7.219  1.00 19.75           O  
ATOM   1801  CB  ARG A 246     -16.682  49.224   6.220  1.00 17.05           C  
ATOM   1802  CG  ARG A 246     -17.354  50.535   5.919  1.00 22.55           C  
ATOM   1803  CD  ARG A 246     -17.456  51.388   7.153  1.00 27.14           C  
ATOM   1804  NE  ARG A 246     -18.031  52.686   6.832  1.00 38.54           N  
ATOM   1805  CZ  ARG A 246     -18.424  53.573   7.740  1.00 42.75           C  
ATOM   1806  NH1 ARG A 246     -18.299  53.292   9.034  1.00 42.25           N  
ATOM   1807  NH2 ARG A 246     -18.951  54.729   7.353  1.00 37.72           N  
ATOM   1808  N   GLN A 247     -13.339  47.843   6.779  1.00 25.96           N  
ATOM   1809  CA  GLN A 247     -12.643  46.590   7.050  1.00 23.12           C  
ATOM   1810  C   GLN A 247     -13.231  45.397   6.361  1.00 26.08           C  
ATOM   1811  O   GLN A 247     -12.969  44.259   6.745  1.00 32.21           O  
ATOM   1812  CB  GLN A 247     -12.574  46.335   8.548  1.00 22.27           C  
ATOM   1813  CG  GLN A 247     -13.764  46.759   9.338  1.00 28.07           C  
ATOM   1814  CD  GLN A 247     -13.643  46.418  10.822  1.00 36.47           C  
ATOM   1815  OE1 GLN A 247     -14.591  46.607  11.573  1.00 34.01           O  
ATOM   1816  NE2 GLN A 247     -12.478  45.908  11.244  1.00 37.83           N  
ATOM   1817  N   VAL A 248     -13.956  45.652   5.281  1.00 22.36           N  
ATOM   1818  CA  VAL A 248     -14.647  44.589   4.602  1.00 16.38           C  
ATOM   1819  C   VAL A 248     -14.399  44.589   3.090  1.00 20.16           C  
ATOM   1820  O   VAL A 248     -14.877  43.704   2.371  1.00 20.29           O  
ATOM   1821  CB  VAL A 248     -16.129  44.750   4.978  1.00 19.02           C  
ATOM   1822  CG1 VAL A 248     -16.962  45.193   3.795  1.00 23.52           C  
ATOM   1823  CG2 VAL A 248     -16.606  43.525   5.632  1.00 17.69           C  
ATOM   1824  N   ALA A 249     -13.642  45.580   2.614  1.00 16.33           N  
ATOM   1825  CA  ALA A 249     -13.304  45.688   1.200  1.00 17.87           C  
ATOM   1826  C   ALA A 249     -11.992  46.435   1.064  1.00 23.05           C  
ATOM   1827  O   ALA A 249     -11.686  47.330   1.867  1.00 28.89           O  
ATOM   1828  CB  ALA A 249     -14.367  46.426   0.447  1.00 19.31           C  
ATOM   1829  N   ILE A 250     -11.213  46.074   0.050  1.00 17.39           N  
ATOM   1830  CA  ILE A 250      -9.938  46.712  -0.169  1.00 13.43           C  
ATOM   1831  C   ILE A 250      -9.839  47.098  -1.635  1.00 19.21           C  
ATOM   1832  O   ILE A 250     -10.215  46.322  -2.517  1.00 21.19           O  
ATOM   1833  CB  ILE A 250      -8.752  45.729   0.138  1.00 14.47           C  
ATOM   1834  CG1 ILE A 250      -8.806  45.256   1.590  1.00 13.50           C  
ATOM   1835  CG2 ILE A 250      -7.383  46.414  -0.111  1.00 11.31           C  
ATOM   1836  CD1 ILE A 250      -7.708  44.271   1.907  1.00 12.47           C  
ATOM   1837  N   VAL A 251      -9.362  48.302  -1.910  1.00 15.50           N  
ATOM   1838  CA  VAL A 251      -9.157  48.683  -3.290  1.00 16.16           C  
ATOM   1839  C   VAL A 251      -7.669  48.860  -3.356  1.00 20.21           C  
ATOM   1840  O   VAL A 251      -7.112  49.663  -2.616  1.00 28.25           O  
ATOM   1841  CB  VAL A 251      -9.833  49.990  -3.625  1.00 16.13           C  
ATOM   1842  CG1 VAL A 251      -9.355  50.487  -4.943  1.00  6.83           C  
ATOM   1843  CG2 VAL A 251     -11.347  49.784  -3.654  1.00 19.91           C  
ATOM   1844  N   PHE A 252      -7.008  48.109  -4.216  1.00 19.07           N  
ATOM   1845  CA  PHE A 252      -5.566  48.215  -4.314  1.00 18.72           C  
ATOM   1846  C   PHE A 252      -5.181  48.162  -5.774  1.00 21.35           C  
ATOM   1847  O   PHE A 252      -6.041  48.013  -6.630  1.00 17.32           O  
ATOM   1848  CB  PHE A 252      -4.929  47.051  -3.562  1.00 20.22           C  
ATOM   1849  CG  PHE A 252      -5.227  45.690  -4.166  1.00 20.75           C  
ATOM   1850  CD1 PHE A 252      -6.350  44.975  -3.775  1.00 15.66           C  
ATOM   1851  CD2 PHE A 252      -4.375  45.129  -5.124  1.00 20.46           C  
ATOM   1852  CE1 PHE A 252      -6.622  43.731  -4.310  1.00 18.85           C  
ATOM   1853  CE2 PHE A 252      -4.634  43.870  -5.675  1.00 18.61           C  
ATOM   1854  CZ  PHE A 252      -5.757  43.167  -5.268  1.00 24.91           C  
ATOM   1855  N   ARG A 253      -3.890  48.318  -6.054  1.00 26.29           N  
ATOM   1856  CA  ARG A 253      -3.385  48.214  -7.421  1.00 29.68           C  
ATOM   1857  C   ARG A 253      -2.473  46.983  -7.477  1.00 28.52           C  
ATOM   1858  O   ARG A 253      -1.868  46.587  -6.480  1.00 32.63           O  
ATOM   1859  CB  ARG A 253      -2.591  49.450  -7.836  1.00 30.44           C  
ATOM   1860  CG  ARG A 253      -3.422  50.670  -8.165  1.00 44.50           C  
ATOM   1861  CD  ARG A 253      -2.509  51.796  -8.646  1.00 51.22           C  
ATOM   1862  NE  ARG A 253      -1.533  52.143  -7.614  1.00 62.27           N  
ATOM   1863  CZ  ARG A 253      -0.339  52.664  -7.872  1.00 69.60           C  
ATOM   1864  NH1 ARG A 253       0.014  52.893  -9.135  1.00 70.07           N  
ATOM   1865  NH2 ARG A 253       0.506  52.940  -6.876  1.00 71.70           N  
ATOM   1866  N   THR A 254      -2.384  46.372  -8.640  1.00 23.06           N  
ATOM   1867  CA  THR A 254      -1.555  45.213  -8.787  1.00 21.44           C  
ATOM   1868  C   THR A 254      -0.092  45.612  -8.860  1.00 23.15           C  
ATOM   1869  O   THR A 254       0.269  46.609  -9.468  1.00 25.49           O  
ATOM   1870  CB  THR A 254      -1.897  44.473 -10.076  1.00 22.68           C  
ATOM   1871  OG1 THR A 254      -1.700  45.355 -11.199  1.00 27.32           O  
ATOM   1872  CG2 THR A 254      -3.326  44.009 -10.042  1.00 22.38           C  
ATOM   1873  N   PRO A 255       0.776  44.834  -8.229  1.00 22.13           N  
ATOM   1874  CA  PRO A 255       2.197  45.150  -8.275  1.00 22.94           C  
ATOM   1875  C   PRO A 255       2.675  44.701  -9.647  1.00 26.18           C  
ATOM   1876  O   PRO A 255       2.036  43.885 -10.289  1.00 27.72           O  
ATOM   1877  CB  PRO A 255       2.755  44.253  -7.206  1.00 21.99           C  
ATOM   1878  CG  PRO A 255       1.937  43.035  -7.433  1.00 23.74           C  
ATOM   1879  CD  PRO A 255       0.551  43.626  -7.425  1.00 18.80           C  
ATOM   1880  N   PRO A 256       3.788  45.247 -10.127  1.00 28.90           N  
ATOM   1881  CA  PRO A 256       4.314  44.854 -11.435  1.00 29.40           C  
ATOM   1882  C   PRO A 256       4.883  43.451 -11.284  1.00 30.22           C  
ATOM   1883  O   PRO A 256       5.486  43.132 -10.260  1.00 30.33           O  
ATOM   1884  CB  PRO A 256       5.413  45.881 -11.669  1.00 31.99           C  
ATOM   1885  CG  PRO A 256       4.954  47.068 -10.807  1.00 33.41           C  
ATOM   1886  CD  PRO A 256       4.621  46.315  -9.563  1.00 28.72           C  
ATOM   1887  N   TYR A 257       4.679  42.610 -12.288  1.00 30.56           N  
ATOM   1888  CA  TYR A 257       5.179  41.245 -12.243  1.00 28.80           C  
ATOM   1889  C   TYR A 257       6.704  41.199 -12.348  1.00 31.10           C  
ATOM   1890  O   TYR A 257       7.357  42.194 -12.659  1.00 29.10           O  
ATOM   1891  CB  TYR A 257       4.580  40.449 -13.388  1.00 26.81           C  
ATOM   1892  CG  TYR A 257       5.006  39.019 -13.381  1.00 24.29           C  
ATOM   1893  CD1 TYR A 257       4.899  38.254 -12.222  1.00 25.40           C  
ATOM   1894  CD2 TYR A 257       5.485  38.410 -14.537  1.00 26.02           C  
ATOM   1895  CE1 TYR A 257       5.255  36.913 -12.208  1.00 28.26           C  
ATOM   1896  CE2 TYR A 257       5.847  37.062 -14.541  1.00 31.72           C  
ATOM   1897  CZ  TYR A 257       5.728  36.319 -13.374  1.00 32.30           C  
ATOM   1898  OH  TYR A 257       6.067  34.989 -13.376  1.00 34.85           O  
ATOM   1899  N   ALA A 258       7.269  40.025 -12.105  1.00 35.83           N  
ATOM   1900  CA  ALA A 258       8.720  39.836 -12.183  1.00 37.27           C  
ATOM   1901  C   ALA A 258       9.250  40.094 -13.597  1.00 38.52           C  
ATOM   1902  O   ALA A 258      10.328  40.651 -13.767  1.00 41.28           O  
ATOM   1903  CB  ALA A 258       9.079  38.423 -11.740  1.00 24.89           C  
ATOM   1904  N   ASP A 259       8.470  39.705 -14.601  1.00 42.27           N  
ATOM   1905  CA  ASP A 259       8.836  39.863 -16.014  1.00 43.54           C  
ATOM   1906  C   ASP A 259       7.921  40.854 -16.734  1.00 40.62           C  
ATOM   1907  O   ASP A 259       6.721  40.620 -16.862  1.00 38.69           O  
ATOM   1908  CB  ASP A 259       8.726  38.496 -16.703  1.00 49.31           C  
ATOM   1909  CG  ASP A 259       9.166  38.514 -18.165  1.00 52.98           C  
ATOM   1910  OD1 ASP A 259       8.823  39.461 -18.906  1.00 52.12           O  
ATOM   1911  OD2 ASP A 259       9.832  37.539 -18.578  1.00 57.29           O  
ATOM   1912  N   PRO A 260       8.479  41.976 -17.203  1.00 40.88           N  
ATOM   1913  CA  PRO A 260       7.800  43.064 -17.929  1.00 40.46           C  
ATOM   1914  C   PRO A 260       7.500  42.726 -19.388  1.00 42.94           C  
ATOM   1915  O   PRO A 260       6.645  43.342 -20.027  1.00 46.11           O  
ATOM   1916  CB  PRO A 260       8.809  44.217 -17.843  1.00 36.26           C  
ATOM   1917  CG  PRO A 260       9.704  43.824 -16.669  1.00 43.02           C  
ATOM   1918  CD  PRO A 260       9.877  42.352 -16.964  1.00 41.67           C  
ATOM   1919  N   SER A 261       8.218  41.750 -19.919  1.00 43.94           N  
ATOM   1920  CA  SER A 261       8.053  41.375 -21.310  1.00 46.97           C  
ATOM   1921  C   SER A 261       7.323  40.054 -21.494  1.00 46.29           C  
ATOM   1922  O   SER A 261       7.616  39.283 -22.411  1.00 45.31           O  
ATOM   1923  CB  SER A 261       9.429  41.325 -21.976  1.00 48.37           C  
ATOM   1924  OG  SER A 261      10.096  42.574 -21.827  1.00 50.78           O  
ATOM   1925  N   LEU A 262       6.360  39.803 -20.619  1.00 45.95           N  
ATOM   1926  CA  LEU A 262       5.581  38.582 -20.692  1.00 46.29           C  
ATOM   1927  C   LEU A 262       5.169  38.378 -22.150  1.00 47.83           C  
ATOM   1928  O   LEU A 262       4.916  39.343 -22.863  1.00 49.21           O  
ATOM   1929  CB  LEU A 262       4.357  38.702 -19.775  1.00 39.38           C  
ATOM   1930  CG  LEU A 262       4.210  37.522 -18.809  1.00 35.37           C  
ATOM   1931  CD1 LEU A 262       5.537  37.292 -18.144  1.00 34.73           C  
ATOM   1932  CD2 LEU A 262       3.120  37.780 -17.761  1.00 31.37           C  
ATOM   1933  N   GLN A 263       5.139  37.127 -22.591  1.00 50.11           N  
ATOM   1934  CA  GLN A 263       4.773  36.781 -23.964  1.00 52.88           C  
ATOM   1935  C   GLN A 263       3.492  35.964 -23.963  1.00 51.16           C  
ATOM   1936  O   GLN A 263       2.799  35.871 -24.969  1.00 51.96           O  
ATOM   1937  CB  GLN A 263       5.879  35.948 -24.607  1.00 61.63           C  
ATOM   1938  CG  GLN A 263       7.212  36.649 -24.729  1.00 70.30           C  
ATOM   1939  CD  GLN A 263       7.153  37.805 -25.693  1.00 74.69           C  
ATOM   1940  OE1 GLN A 263       6.813  37.629 -26.867  1.00 76.54           O  
ATOM   1941  NE2 GLN A 263       7.487  38.999 -25.210  1.00 76.98           N  
ATOM   1942  N   ALA A 264       3.206  35.344 -22.827  1.00 48.16           N  
ATOM   1943  CA  ALA A 264       2.007  34.534 -22.663  1.00 44.38           C  
ATOM   1944  C   ALA A 264       1.552  34.698 -21.227  1.00 40.41           C  
ATOM   1945  O   ALA A 264       2.338  35.032 -20.355  1.00 38.16           O  
ATOM   1946  CB  ALA A 264       2.302  33.063 -22.945  1.00 43.00           C  
ATOM   1947  N   PRO A 265       0.275  34.441 -20.963  1.00 37.40           N  
ATOM   1948  CA  PRO A 265      -0.248  34.576 -19.616  1.00 34.72           C  
ATOM   1949  C   PRO A 265       0.575  33.821 -18.606  1.00 34.26           C  
ATOM   1950  O   PRO A 265       1.224  32.844 -18.953  1.00 36.05           O  
ATOM   1951  CB  PRO A 265      -1.649  34.010 -19.764  1.00 33.97           C  
ATOM   1952  CG  PRO A 265      -2.006  34.489 -21.146  1.00 31.62           C  
ATOM   1953  CD  PRO A 265      -0.793  33.983 -21.861  1.00 36.58           C  
ATOM   1954  N   VAL A 266       0.581  34.315 -17.368  1.00 33.42           N  
ATOM   1955  CA  VAL A 266       1.268  33.646 -16.270  1.00 34.36           C  
ATOM   1956  C   VAL A 266       0.291  33.613 -15.096  1.00 37.27           C  
ATOM   1957  O   VAL A 266      -0.256  34.643 -14.691  1.00 37.10           O  
ATOM   1958  CB  VAL A 266       2.533  34.373 -15.807  1.00 31.37           C  
ATOM   1959  CG1 VAL A 266       3.151  33.606 -14.629  1.00 25.05           C  
ATOM   1960  CG2 VAL A 266       3.523  34.466 -16.946  1.00 34.20           C  
ATOM   1961  N   ARG A 267       0.052  32.426 -14.563  1.00 34.86           N  
ATOM   1962  CA  ARG A 267      -0.855  32.317 -13.449  1.00 38.31           C  
ATOM   1963  C   ARG A 267      -0.064  32.499 -12.161  1.00 36.09           C  
ATOM   1964  O   ARG A 267       0.953  31.849 -11.971  1.00 38.20           O  
ATOM   1965  CB  ARG A 267      -1.532  30.951 -13.451  1.00 44.81           C  
ATOM   1966  CG  ARG A 267      -2.594  30.814 -12.383  1.00 57.06           C  
ATOM   1967  CD  ARG A 267      -3.269  29.470 -12.445  1.00 65.78           C  
ATOM   1968  NE  ARG A 267      -2.360  28.373 -12.112  1.00 73.70           N  
ATOM   1969  CZ  ARG A 267      -1.895  28.120 -10.891  1.00 74.19           C  
ATOM   1970  NH1 ARG A 267      -2.246  28.882  -9.861  1.00 72.88           N  
ATOM   1971  NH2 ARG A 267      -1.090  27.088 -10.696  1.00 73.64           N  
ATOM   1972  N   VAL A 268      -0.512  33.407 -11.298  1.00 30.81           N  
ATOM   1973  CA  VAL A 268       0.147  33.645 -10.023  1.00 26.87           C  
ATOM   1974  C   VAL A 268      -0.929  33.649  -8.958  1.00 26.20           C  
ATOM   1975  O   VAL A 268      -2.118  33.760  -9.265  1.00 29.49           O  
ATOM   1976  CB  VAL A 268       0.861  34.999  -9.973  1.00 28.42           C  
ATOM   1977  CG1 VAL A 268       1.759  35.140 -11.155  1.00 27.86           C  
ATOM   1978  CG2 VAL A 268      -0.136  36.111  -9.902  1.00 21.90           C  
ATOM   1979  N   SER A 269      -0.529  33.526  -7.704  1.00 23.82           N  
ATOM   1980  CA  SER A 269      -1.513  33.526  -6.634  1.00 26.90           C  
ATOM   1981  C   SER A 269      -1.600  34.867  -5.952  1.00 25.87           C  
ATOM   1982  O   SER A 269      -0.660  35.642  -5.964  1.00 31.88           O  
ATOM   1983  CB  SER A 269      -1.201  32.450  -5.590  1.00 29.51           C  
ATOM   1984  OG  SER A 269      -1.396  31.145  -6.126  1.00 38.48           O  
ATOM   1985  N   MET A 270      -2.750  35.123  -5.355  1.00 25.16           N  
ATOM   1986  CA  MET A 270      -3.018  36.361  -4.649  1.00 24.13           C  
ATOM   1987  C   MET A 270      -3.736  35.989  -3.346  1.00 21.89           C  
ATOM   1988  O   MET A 270      -4.710  35.249  -3.361  1.00 20.79           O  
ATOM   1989  CB  MET A 270      -3.906  37.228  -5.542  1.00 27.75           C  
ATOM   1990  CG  MET A 270      -4.597  38.403  -4.900  1.00 27.62           C  
ATOM   1991  SD  MET A 270      -5.778  39.065  -6.086  1.00 33.30           S  
ATOM   1992  CE  MET A 270      -4.668  39.409  -7.414  1.00 22.59           C  
ATOM   1993  N   GLN A 271      -3.256  36.478  -2.219  1.00 18.21           N  
ATOM   1994  CA  GLN A 271      -3.920  36.170  -0.965  1.00 22.31           C  
ATOM   1995  C   GLN A 271      -3.736  37.253   0.088  1.00 23.08           C  
ATOM   1996  O   GLN A 271      -2.763  38.016   0.070  1.00 23.81           O  
ATOM   1997  CB  GLN A 271      -3.443  34.800  -0.432  1.00 23.31           C  
ATOM   1998  CG  GLN A 271      -1.942  34.625  -0.432  1.00 25.55           C  
ATOM   1999  CD  GLN A 271      -1.454  33.185  -0.202  1.00 23.45           C  
ATOM   2000  OE1 GLN A 271      -0.243  32.925  -0.168  1.00 17.63           O  
ATOM   2001  NE2 GLN A 271      -2.384  32.261  -0.035  1.00 17.55           N  
ATOM   2002  N   LEU A 272      -4.713  37.332   0.981  1.00 22.34           N  
ATOM   2003  CA  LEU A 272      -4.692  38.279   2.077  1.00 20.64           C  
ATOM   2004  C   LEU A 272      -3.654  37.791   3.069  1.00 22.04           C  
ATOM   2005  O   LEU A 272      -3.623  36.600   3.419  1.00 21.88           O  
ATOM   2006  CB  LEU A 272      -6.040  38.288   2.772  1.00 16.66           C  
ATOM   2007  CG  LEU A 272      -7.135  39.339   2.623  1.00 19.98           C  
ATOM   2008  CD1 LEU A 272      -6.978  40.260   1.442  1.00 10.16           C  
ATOM   2009  CD2 LEU A 272      -8.440  38.550   2.594  1.00 18.78           C  
ATOM   2010  N   ARG A 273      -2.808  38.699   3.527  1.00 19.99           N  
ATOM   2011  CA  ARG A 273      -1.802  38.340   4.508  1.00 24.76           C  
ATOM   2012  C   ARG A 273      -1.843  39.307   5.696  1.00 24.81           C  
ATOM   2013  O   ARG A 273      -1.840  40.526   5.509  1.00 18.29           O  
ATOM   2014  CB  ARG A 273      -0.423  38.354   3.871  1.00 22.95           C  
ATOM   2015  CG  ARG A 273       0.684  37.994   4.807  1.00 21.30           C  
ATOM   2016  CD  ARG A 273       1.966  37.792   4.002  1.00 26.75           C  
ATOM   2017  NE  ARG A 273       3.030  37.234   4.826  1.00 30.79           N  
ATOM   2018  CZ  ARG A 273       3.766  37.933   5.674  1.00 31.29           C  
ATOM   2019  NH1 ARG A 273       3.560  39.231   5.813  1.00 32.23           N  
ATOM   2020  NH2 ARG A 273       4.698  37.323   6.386  1.00 32.14           N  
ATOM   2021  N   ARG A 274      -1.905  38.749   6.907  1.00 24.14           N  
ATOM   2022  CA  ARG A 274      -1.940  39.538   8.138  1.00 24.04           C  
ATOM   2023  C   ARG A 274      -0.527  39.529   8.705  1.00 28.01           C  
ATOM   2024  O   ARG A 274      -0.086  38.518   9.270  1.00 36.37           O  
ATOM   2025  CB  ARG A 274      -2.916  38.901   9.115  1.00 16.02           C  
ATOM   2026  CG  ARG A 274      -3.076  39.611  10.433  1.00 12.39           C  
ATOM   2027  CD  ARG A 274      -4.327  39.085  11.093  1.00 11.52           C  
ATOM   2028  NE  ARG A 274      -4.283  37.661  11.377  1.00 16.50           N  
ATOM   2029  CZ  ARG A 274      -5.363  36.895  11.545  1.00 24.76           C  
ATOM   2030  NH1 ARG A 274      -6.574  37.417  11.445  1.00 20.63           N  
ATOM   2031  NH2 ARG A 274      -5.233  35.617  11.889  1.00 22.31           N  
ATOM   2032  N   PRO A 275       0.204  40.649   8.573  1.00 24.92           N  
ATOM   2033  CA  PRO A 275       1.579  40.756   9.065  1.00 25.82           C  
ATOM   2034  C   PRO A 275       1.848  40.371  10.530  1.00 28.39           C  
ATOM   2035  O   PRO A 275       2.852  39.718  10.832  1.00 30.75           O  
ATOM   2036  CB  PRO A 275       1.922  42.216   8.761  1.00 20.16           C  
ATOM   2037  CG  PRO A 275       1.112  42.479   7.484  1.00 19.69           C  
ATOM   2038  CD  PRO A 275      -0.209  41.931   7.981  1.00 26.61           C  
ATOM   2039  N   SER A 276       0.955  40.758  11.432  1.00 28.10           N  
ATOM   2040  CA  SER A 276       1.159  40.475  12.848  1.00 27.07           C  
ATOM   2041  C   SER A 276       1.415  39.017  13.177  1.00 24.54           C  
ATOM   2042  O   SER A 276       2.231  38.730  14.029  1.00 28.39           O  
ATOM   2043  CB  SER A 276      -0.010  41.012  13.708  1.00 29.85           C  
ATOM   2044  OG  SER A 276      -1.253  40.378  13.438  1.00 29.95           O  
ATOM   2045  N   ASP A 277       0.731  38.091  12.523  1.00 24.69           N  
ATOM   2046  CA  ASP A 277       0.951  36.665  12.800  1.00 18.17           C  
ATOM   2047  C   ASP A 277       1.291  35.887  11.548  1.00 17.70           C  
ATOM   2048  O   ASP A 277       1.295  34.671  11.553  1.00 21.37           O  
ATOM   2049  CB  ASP A 277      -0.261  36.044  13.502  1.00 16.27           C  
ATOM   2050  CG  ASP A 277      -1.503  35.961  12.621  1.00 23.43           C  
ATOM   2051  OD1 ASP A 277      -1.517  36.478  11.475  1.00 14.66           O  
ATOM   2052  OD2 ASP A 277      -2.487  35.356  13.105  1.00 32.06           O  
ATOM   2053  N   ARG A 278       1.562  36.606  10.464  1.00 21.75           N  
ATOM   2054  CA  ARG A 278       1.952  36.011   9.190  1.00 24.83           C  
ATOM   2055  C   ARG A 278       0.953  35.087   8.504  1.00 26.64           C  
ATOM   2056  O   ARG A 278       1.311  34.452   7.488  1.00 25.03           O  
ATOM   2057  CB  ARG A 278       3.266  35.245   9.373  1.00 28.56           C  
ATOM   2058  CG  ARG A 278       4.335  36.105   9.939  1.00 35.00           C  
ATOM   2059  CD  ARG A 278       5.701  35.493   9.895  1.00 44.03           C  
ATOM   2060  NE  ARG A 278       6.643  36.563  10.212  1.00 65.18           N  
ATOM   2061  CZ  ARG A 278       7.975  36.484  10.169  1.00 71.20           C  
ATOM   2062  NH1 ARG A 278       8.582  35.351   9.812  1.00 78.05           N  
ATOM   2063  NH2 ARG A 278       8.703  37.557  10.481  1.00 72.39           N  
ATOM   2064  N   GLU A 279      -0.279  35.014   9.024  1.00 22.17           N  
ATOM   2065  CA  GLU A 279      -1.273  34.119   8.440  1.00 22.30           C  
ATOM   2066  C   GLU A 279      -1.838  34.517   7.074  1.00 21.86           C  
ATOM   2067  O   GLU A 279      -1.829  35.675   6.686  1.00 23.20           O  
ATOM   2068  CB  GLU A 279      -2.401  33.852   9.437  1.00 25.00           C  
ATOM   2069  CG  GLU A 279      -1.881  33.413  10.804  1.00 20.63           C  
ATOM   2070  CD  GLU A 279      -2.882  32.619  11.601  1.00 25.26           C  
ATOM   2071  OE1 GLU A 279      -4.092  32.783  11.389  1.00 32.69           O  
ATOM   2072  OE2 GLU A 279      -2.470  31.838  12.473  1.00 33.08           O  
ATOM   2073  N   LEU A 280      -2.318  33.527   6.338  1.00 25.93           N  
ATOM   2074  CA  LEU A 280      -2.827  33.762   4.994  1.00 23.91           C  
ATOM   2075  C   LEU A 280      -4.209  33.174   4.751  1.00 24.87           C  
ATOM   2076  O   LEU A 280      -4.648  32.201   5.411  1.00 23.19           O  
ATOM   2077  CB  LEU A 280      -1.851  33.164   3.971  1.00 22.47           C  
ATOM   2078  CG  LEU A 280      -0.405  33.681   3.982  1.00 24.94           C  
ATOM   2079  CD1 LEU A 280       0.453  32.760   3.178  1.00 19.38           C  
ATOM   2080  CD2 LEU A 280      -0.338  35.089   3.437  1.00 20.27           C  
ATOM   2081  N   SER A 281      -4.883  33.786   3.783  1.00 20.86           N  
ATOM   2082  CA  SER A 281      -6.206  33.366   3.358  1.00 17.91           C  
ATOM   2083  C   SER A 281      -5.925  32.380   2.267  1.00 14.80           C  
ATOM   2084  O   SER A 281      -4.802  32.308   1.807  1.00 15.45           O  
ATOM   2085  CB  SER A 281      -6.931  34.527   2.710  1.00 18.12           C  
ATOM   2086  OG  SER A 281      -6.356  34.773   1.430  1.00  9.48           O  
ATOM   2087  N   GLU A 282      -6.926  31.627   1.837  1.00 15.02           N  
ATOM   2088  CA  GLU A 282      -6.717  30.738   0.704  1.00 16.54           C  
ATOM   2089  C   GLU A 282      -6.480  31.691  -0.472  1.00 17.90           C  
ATOM   2090  O   GLU A 282      -6.937  32.835  -0.464  1.00 16.70           O  
ATOM   2091  CB  GLU A 282      -7.956  29.904   0.462  1.00 22.63           C  
ATOM   2092  CG  GLU A 282      -8.288  28.975   1.625  1.00 32.78           C  
ATOM   2093  CD  GLU A 282      -9.575  28.211   1.419  1.00 41.72           C  
ATOM   2094  OE1 GLU A 282     -10.301  28.488   0.438  1.00 48.96           O  
ATOM   2095  OE2 GLU A 282      -9.869  27.334   2.251  1.00 45.55           O  
ATOM   2096  N   PRO A 283      -5.720  31.259  -1.476  1.00 19.80           N  
ATOM   2097  CA  PRO A 283      -5.419  32.080  -2.658  1.00 19.02           C  
ATOM   2098  C   PRO A 283      -6.542  32.288  -3.663  1.00 24.06           C  
ATOM   2099  O   PRO A 283      -7.491  31.523  -3.720  1.00 30.42           O  
ATOM   2100  CB  PRO A 283      -4.275  31.323  -3.301  1.00 15.08           C  
ATOM   2101  CG  PRO A 283      -4.676  29.885  -3.030  1.00  6.62           C  
ATOM   2102  CD  PRO A 283      -4.999  29.974  -1.549  1.00 17.43           C  
ATOM   2103  N   MET A 284      -6.400  33.342  -4.456  1.00 27.67           N  
ATOM   2104  CA  MET A 284      -7.314  33.696  -5.536  1.00 26.79           C  
ATOM   2105  C   MET A 284      -6.340  33.768  -6.693  1.00 28.25           C  
ATOM   2106  O   MET A 284      -5.312  34.447  -6.576  1.00 29.42           O  
ATOM   2107  CB  MET A 284      -7.892  35.082  -5.307  1.00 33.34           C  
ATOM   2108  CG  MET A 284      -9.326  35.129  -4.847  1.00 41.16           C  
ATOM   2109  SD  MET A 284     -10.416  34.785  -6.207  1.00 43.76           S  
ATOM   2110  CE  MET A 284      -9.650  35.852  -7.460  1.00 43.26           C  
ATOM   2111  N   GLU A 285      -6.627  33.067  -7.786  1.00 27.76           N  
ATOM   2112  CA  GLU A 285      -5.747  33.077  -8.951  1.00 29.49           C  
ATOM   2113  C   GLU A 285      -5.748  34.440  -9.635  1.00 24.01           C  
ATOM   2114  O   GLU A 285      -6.738  35.155  -9.598  1.00 21.26           O  
ATOM   2115  CB  GLU A 285      -6.200  32.052  -9.978  1.00 37.98           C  
ATOM   2116  CG  GLU A 285      -6.776  30.796  -9.360  1.00 57.15           C  
ATOM   2117  CD  GLU A 285      -8.111  31.044  -8.651  1.00 61.74           C  
ATOM   2118  OE1 GLU A 285      -9.048  31.547  -9.316  1.00 65.43           O  
ATOM   2119  OE2 GLU A 285      -8.222  30.734  -7.443  1.00 60.11           O  
ATOM   2120  N   PHE A 286      -4.626  34.790 -10.244  1.00 20.35           N  
ATOM   2121  CA  PHE A 286      -4.513  36.035 -10.967  1.00 23.37           C  
ATOM   2122  C   PHE A 286      -3.575  35.732 -12.114  1.00 26.76           C  
ATOM   2123  O   PHE A 286      -2.593  35.014 -11.932  1.00 27.31           O  
ATOM   2124  CB  PHE A 286      -3.940  37.160 -10.098  1.00 18.20           C  
ATOM   2125  CG  PHE A 286      -3.927  38.495 -10.787  1.00 16.79           C  
ATOM   2126  CD1 PHE A 286      -5.079  39.292 -10.811  1.00 16.62           C  
ATOM   2127  CD2 PHE A 286      -2.795  38.932 -11.491  1.00 26.46           C  
ATOM   2128  CE1 PHE A 286      -5.104  40.509 -11.532  1.00 24.15           C  
ATOM   2129  CE2 PHE A 286      -2.802  40.157 -12.227  1.00 22.77           C  
ATOM   2130  CZ  PHE A 286      -3.951  40.939 -12.246  1.00 21.89           C  
ATOM   2131  N   GLN A 287      -3.905  36.257 -13.294  1.00 27.84           N  
ATOM   2132  CA  GLN A 287      -3.112  36.050 -14.485  1.00 28.25           C  
ATOM   2133  C   GLN A 287      -2.505  37.330 -15.012  1.00 26.96           C  
ATOM   2134  O   GLN A 287      -3.218  38.259 -15.353  1.00 28.48           O  
ATOM   2135  CB  GLN A 287      -3.962  35.428 -15.600  1.00 30.43           C  
ATOM   2136  CG  GLN A 287      -4.281  33.941 -15.457  1.00 41.09           C  
ATOM   2137  CD  GLN A 287      -4.989  33.376 -16.696  1.00 51.43           C  
ATOM   2138  OE1 GLN A 287      -4.488  33.485 -17.824  1.00 53.44           O  
ATOM   2139  NE2 GLN A 287      -6.153  32.763 -16.488  1.00 52.87           N  
ATOM   2140  N   TYR A 288      -1.183  37.388 -15.065  1.00 25.74           N  
ATOM   2141  CA  TYR A 288      -0.522  38.549 -15.639  1.00 27.25           C  
ATOM   2142  C   TYR A 288      -0.559  38.357 -17.147  1.00 31.27           C  
ATOM   2143  O   TYR A 288      -0.369  37.247 -17.645  1.00 37.45           O  
ATOM   2144  CB  TYR A 288       0.920  38.658 -15.150  1.00 20.65           C  
ATOM   2145  CG  TYR A 288       1.022  39.363 -13.831  1.00 23.13           C  
ATOM   2146  CD1 TYR A 288       0.662  40.711 -13.728  1.00 24.22           C  
ATOM   2147  CD2 TYR A 288       1.425  38.698 -12.679  1.00 21.73           C  
ATOM   2148  CE1 TYR A 288       0.699  41.369 -12.523  1.00 22.06           C  
ATOM   2149  CE2 TYR A 288       1.462  39.360 -11.455  1.00 24.55           C  
ATOM   2150  CZ  TYR A 288       1.096  40.692 -11.392  1.00 24.07           C  
ATOM   2151  OH  TYR A 288       1.114  41.372 -10.206  1.00 32.08           O  
ATOM   2152  N   LEU A 289      -0.817  39.422 -17.883  1.00 30.98           N  
ATOM   2153  CA  LEU A 289      -0.878  39.311 -19.325  1.00 32.77           C  
ATOM   2154  C   LEU A 289       0.178  40.181 -19.972  1.00 38.16           C  
ATOM   2155  O   LEU A 289       0.627  41.176 -19.394  1.00 40.74           O  
ATOM   2156  CB  LEU A 289      -2.246  39.757 -19.802  1.00 26.77           C  
ATOM   2157  CG  LEU A 289      -3.359  39.104 -18.997  1.00 27.73           C  
ATOM   2158  CD1 LEU A 289      -4.690  39.722 -19.385  1.00 19.29           C  
ATOM   2159  CD2 LEU A 289      -3.328  37.589 -19.197  1.00 25.58           C  
ATOM   2160  N   PRO A 290       0.628  39.795 -21.172  1.00 43.92           N  
ATOM   2161  CA  PRO A 290       1.643  40.593 -21.871  1.00 44.27           C  
ATOM   2162  C   PRO A 290       1.042  41.970 -22.138  1.00 43.23           C  
ATOM   2163  O   PRO A 290      -0.143  42.080 -22.448  1.00 37.74           O  
ATOM   2164  CB  PRO A 290       1.902  39.765 -23.135  1.00 42.73           C  
ATOM   2165  CG  PRO A 290       0.594  39.050 -23.346  1.00 38.68           C  
ATOM   2166  CD  PRO A 290       0.314  38.578 -21.944  1.00 43.58           C  
ATOM   2167  N   ASP A 291       1.853  43.016 -22.004  1.00 46.41           N  
ATOM   2168  CA  ASP A 291       1.347  44.371 -22.179  1.00 50.52           C  
ATOM   2169  C   ASP A 291       1.189  44.786 -23.624  1.00 54.58           C  
ATOM   2170  O   ASP A 291       2.060  44.534 -24.459  1.00 55.60           O  
ATOM   2171  CB  ASP A 291       2.260  45.376 -21.487  1.00 52.79           C  
ATOM   2172  CG  ASP A 291       1.557  46.684 -21.172  1.00 55.50           C  
ATOM   2173  OD1 ASP A 291       0.309  46.714 -21.107  1.00 52.94           O  
ATOM   2174  OD2 ASP A 291       2.261  47.683 -20.962  1.00 58.31           O  
ATOM   2175  N   THR A 292       0.078  45.456 -23.906  1.00 59.07           N  
ATOM   2176  CA  THR A 292      -0.212  45.927 -25.251  1.00 64.74           C  
ATOM   2177  C   THR A 292      -0.979  47.241 -25.225  1.00 64.39           C  
ATOM   2178  O   THR A 292      -2.135  47.296 -24.810  1.00 65.15           O  
ATOM   2179  CB  THR A 292      -1.055  44.901 -26.041  1.00 69.62           C  
ATOM   2180  OG1 THR A 292      -2.318  44.709 -25.385  1.00 70.78           O  
ATOM   2181  CG2 THR A 292      -0.318  43.561 -26.140  1.00 69.37           C  
ATOM   2182  N   ASP A 293      -0.318  48.299 -25.668  1.00 64.76           N  
ATOM   2183  CA  ASP A 293      -0.927  49.615 -25.726  1.00 65.69           C  
ATOM   2184  C   ASP A 293      -1.495  49.787 -27.126  1.00 68.01           C  
ATOM   2185  O   ASP A 293      -1.441  48.865 -27.937  1.00 67.71           O  
ATOM   2186  CB  ASP A 293       0.124  50.689 -25.490  1.00 64.82           C  
ATOM   2187  CG  ASP A 293       1.342  50.497 -26.363  1.00 63.93           C  
ATOM   2188  OD1 ASP A 293       1.178  50.024 -27.510  1.00 59.54           O  
ATOM   2189  OD2 ASP A 293       2.458  50.837 -25.914  1.00 66.97           O  
ATOM   2190  N   ASP A 294      -2.029  50.970 -27.410  1.00 69.49           N  
ATOM   2191  CA  ASP A 294      -2.577  51.243 -28.734  1.00 71.42           C  
ATOM   2192  C   ASP A 294      -1.476  51.263 -29.787  1.00 72.02           C  
ATOM   2193  O   ASP A 294      -1.705  50.883 -30.930  1.00 69.77           O  
ATOM   2194  CB  ASP A 294      -3.310  52.588 -28.754  1.00 71.73           C  
ATOM   2195  CG  ASP A 294      -4.686  52.520 -28.121  1.00 70.61           C  
ATOM   2196  OD1 ASP A 294      -5.131  51.415 -27.741  1.00 70.10           O  
ATOM   2197  OD2 ASP A 294      -5.327  53.585 -28.020  1.00 70.87           O  
ATOM   2198  N   ARG A 295      -0.287  51.711 -29.398  1.00 74.21           N  
ATOM   2199  CA  ARG A 295       0.838  51.781 -30.319  1.00 77.23           C  
ATOM   2200  C   ARG A 295       1.161  50.398 -30.872  1.00 80.37           C  
ATOM   2201  O   ARG A 295       1.108  50.185 -32.081  1.00 81.61           O  
ATOM   2202  CB  ARG A 295       2.065  52.374 -29.618  1.00 78.89           C  
ATOM   2203  CG  ARG A 295       1.815  53.749 -28.998  1.00 81.81           C  
ATOM   2204  CD  ARG A 295       3.100  54.416 -28.523  1.00 83.36           C  
ATOM   2205  NE  ARG A 295       2.860  55.782 -28.059  1.00 88.19           N  
ATOM   2206  CZ  ARG A 295       3.815  56.692 -27.868  1.00 89.53           C  
ATOM   2207  NH1 ARG A 295       5.083  56.381 -28.102  1.00 91.39           N  
ATOM   2208  NH2 ARG A 295       3.503  57.917 -27.457  1.00 86.18           N  
ATOM   2209  N   HIS A 296       1.493  49.457 -29.992  1.00 83.49           N  
ATOM   2210  CA  HIS A 296       1.803  48.092 -30.417  1.00 87.10           C  
ATOM   2211  C   HIS A 296       0.656  47.573 -31.286  1.00 86.99           C  
ATOM   2212  O   HIS A 296       0.865  47.075 -32.387  1.00 87.84           O  
ATOM   2213  CB  HIS A 296       1.960  47.175 -29.198  1.00 91.65           C  
ATOM   2214  CG  HIS A 296       3.049  47.592 -28.257  1.00 96.90           C  
ATOM   2215  ND1 HIS A 296       3.234  46.997 -27.025  1.00 97.02           N  
ATOM   2216  CD2 HIS A 296       4.009  48.542 -28.366  1.00 97.38           C  
ATOM   2217  CE1 HIS A 296       4.259  47.566 -26.415  1.00 98.34           C  
ATOM   2218  NE2 HIS A 296       4.747  48.506 -27.206  1.00 99.61           N  
ATOM   2219  N   ARG A 297      -0.559  47.703 -30.773  1.00 87.11           N  
ATOM   2220  CA  ARG A 297      -1.761  47.265 -31.466  1.00 88.15           C  
ATOM   2221  C   ARG A 297      -1.797  47.814 -32.900  1.00 88.66           C  
ATOM   2222  O   ARG A 297      -2.064  47.075 -33.850  1.00 89.12           O  
ATOM   2223  CB  ARG A 297      -2.987  47.766 -30.698  1.00 90.99           C  
ATOM   2224  CG  ARG A 297      -4.284  47.018 -30.957  1.00 94.94           C  
ATOM   2225  CD  ARG A 297      -4.225  45.619 -30.358  1.00100.19           C  
ATOM   2226  NE  ARG A 297      -3.854  45.648 -28.941  1.00105.16           N  
ATOM   2227  CZ  ARG A 297      -4.563  46.236 -27.979  1.00106.37           C  
ATOM   2228  NH1 ARG A 297      -5.701  46.857 -28.266  1.00105.99           N  
ATOM   2229  NH2 ARG A 297      -4.124  46.212 -26.725  1.00106.24           N  
ATOM   2230  N   ILE A 298      -1.523  49.112 -33.044  1.00 88.78           N  
ATOM   2231  CA  ILE A 298      -1.539  49.787 -34.346  1.00 87.09           C  
ATOM   2232  C   ILE A 298      -0.443  49.214 -35.240  1.00 88.34           C  
ATOM   2233  O   ILE A 298      -0.623  49.072 -36.448  1.00 88.05           O  
ATOM   2234  CB  ILE A 298      -1.323  51.331 -34.190  1.00 84.07           C  
ATOM   2235  CG1 ILE A 298      -2.120  52.091 -35.249  1.00 82.78           C  
ATOM   2236  CG2 ILE A 298       0.140  51.690 -34.364  1.00 82.10           C  
ATOM   2237  CD1 ILE A 298      -3.627  51.991 -35.062  1.00 81.23           C  
ATOM   2238  N   GLU A 299       0.691  48.886 -34.632  1.00 90.04           N  
ATOM   2239  CA  GLU A 299       1.821  48.330 -35.361  1.00 92.48           C  
ATOM   2240  C   GLU A 299       1.501  46.906 -35.822  1.00 93.23           C  
ATOM   2241  O   GLU A 299       1.849  46.511 -36.939  1.00 91.84           O  
ATOM   2242  CB  GLU A 299       3.065  48.341 -34.470  1.00 95.40           C  
ATOM   2243  CG  GLU A 299       4.320  47.813 -35.136  1.00100.98           C  
ATOM   2244  CD  GLU A 299       4.641  48.545 -36.424  1.00105.58           C  
ATOM   2245  OE1 GLU A 299       4.776  49.791 -36.387  1.00107.67           O  
ATOM   2246  OE2 GLU A 299       4.758  47.870 -37.471  1.00106.78           O  
ATOM   2247  N   GLU A 300       0.840  46.138 -34.961  1.00 94.60           N  
ATOM   2248  CA  GLU A 300       0.465  44.775 -35.311  1.00 96.30           C  
ATOM   2249  C   GLU A 300      -0.488  44.879 -36.485  1.00 96.21           C  
ATOM   2250  O   GLU A 300      -0.539  43.993 -37.334  1.00 98.44           O  
ATOM   2251  CB  GLU A 300      -0.220  44.066 -34.135  1.00 98.63           C  
ATOM   2252  CG  GLU A 300       0.693  43.851 -32.920  1.00103.79           C  
ATOM   2253  CD  GLU A 300       0.022  43.091 -31.779  1.00104.84           C  
ATOM   2254  OE1 GLU A 300      -0.407  41.937 -32.007  1.00106.96           O  
ATOM   2255  OE2 GLU A 300      -0.068  43.644 -30.656  1.00104.52           O  
ATOM   2256  N   LYS A 301      -1.239  45.974 -36.531  1.00 95.28           N  
ATOM   2257  CA  LYS A 301      -2.177  46.200 -37.621  1.00 94.24           C  
ATOM   2258  C   LYS A 301      -1.449  46.725 -38.851  1.00 94.92           C  
ATOM   2259  O   LYS A 301      -1.897  46.517 -39.977  1.00 95.86           O  
ATOM   2260  CB  LYS A 301      -3.254  47.211 -37.224  1.00 92.91           C  
ATOM   2261  CG  LYS A 301      -4.180  47.572 -38.378  1.00 89.87           C  
ATOM   2262  CD  LYS A 301      -5.158  48.662 -38.012  1.00 88.71           C  
ATOM   2263  CE  LYS A 301      -6.091  48.215 -36.913  1.00 90.64           C  
ATOM   2264  NZ  LYS A 301      -7.023  49.310 -36.545  1.00 93.24           N  
ATOM   2265  N   ARG A 302      -0.331  47.414 -38.646  1.00 94.83           N  
ATOM   2266  CA  ARG A 302       0.406  47.945 -39.781  1.00 95.05           C  
ATOM   2267  C   ARG A 302       1.061  46.846 -40.598  1.00 94.98           C  
ATOM   2268  O   ARG A 302       0.745  46.664 -41.772  1.00 92.77           O  
ATOM   2269  CB  ARG A 302       1.486  48.931 -39.342  1.00 96.18           C  
ATOM   2270  CG  ARG A 302       2.222  49.506 -40.539  1.00 97.71           C  
ATOM   2271  CD  ARG A 302       3.290  50.502 -40.170  1.00100.96           C  
ATOM   2272  NE  ARG A 302       3.900  51.041 -41.383  1.00105.33           N  
ATOM   2273  CZ  ARG A 302       4.880  51.939 -41.398  1.00106.60           C  
ATOM   2274  NH1 ARG A 302       5.369  52.405 -40.257  1.00108.68           N  
ATOM   2275  NH2 ARG A 302       5.367  52.375 -42.555  1.00105.47           N  
ATOM   2276  N   LYS A 303       1.981  46.121 -39.970  1.00 96.78           N  
ATOM   2277  CA  LYS A 303       2.691  45.049 -40.650  1.00 98.53           C  
ATOM   2278  C   LYS A 303       1.772  43.951 -41.175  1.00 99.13           C  
ATOM   2279  O   LYS A 303       2.174  43.154 -42.024  1.00 99.31           O  
ATOM   2280  CB  LYS A 303       3.769  44.464 -39.730  1.00 99.45           C  
ATOM   2281  CG  LYS A 303       3.282  44.038 -38.358  1.00101.98           C  
ATOM   2282  CD  LYS A 303       4.452  43.571 -37.495  1.00103.02           C  
ATOM   2283  CE  LYS A 303       4.010  43.168 -36.087  1.00101.09           C  
ATOM   2284  NZ  LYS A 303       5.165  42.731 -35.244  1.00 99.27           N  
ATOM   2285  N   ARG A 304       0.538  43.911 -40.681  1.00100.02           N  
ATOM   2286  CA  ARG A 304      -0.416  42.913 -41.149  1.00101.54           C  
ATOM   2287  C   ARG A 304      -1.334  43.550 -42.201  1.00102.17           C  
ATOM   2288  O   ARG A 304      -2.462  43.097 -42.401  1.00100.39           O  
ATOM   2289  CB  ARG A 304      -1.274  42.375 -39.994  1.00104.60           C  
ATOM   2290  CG  ARG A 304      -2.342  43.345 -39.502  1.00108.62           C  
ATOM   2291  CD  ARG A 304      -3.275  42.714 -38.469  1.00112.36           C  
ATOM   2292  NE  ARG A 304      -4.342  43.639 -38.082  1.00115.94           N  
ATOM   2293  CZ  ARG A 304      -5.316  43.355 -37.222  1.00116.51           C  
ATOM   2294  NH1 ARG A 304      -5.370  42.162 -36.643  1.00116.16           N  
ATOM   2295  NH2 ARG A 304      -6.246  44.263 -36.950  1.00115.64           N  
ATOM   2296  N   THR A 305      -0.862  44.608 -42.863  1.00104.09           N  
ATOM   2297  CA  THR A 305      -1.668  45.276 -43.889  1.00105.69           C  
ATOM   2298  C   THR A 305      -0.922  45.825 -45.118  1.00107.43           C  
ATOM   2299  O   THR A 305      -1.520  46.549 -45.918  1.00108.00           O  
ATOM   2300  CB  THR A 305      -2.526  46.431 -43.283  1.00105.03           C  
ATOM   2301  OG1 THR A 305      -1.690  47.321 -42.533  1.00103.63           O  
ATOM   2302  CG2 THR A 305      -3.620  45.872 -42.389  1.00103.36           C  
ATOM   2303  N   TYR A 306       0.363  45.490 -45.275  1.00108.18           N  
ATOM   2304  CA  TYR A 306       1.138  45.947 -46.437  1.00108.36           C  
ATOM   2305  C   TYR A 306       0.431  45.606 -47.740  1.00108.04           C  
ATOM   2306  O   TYR A 306       0.291  46.450 -48.622  1.00108.50           O  
ATOM   2307  CB  TYR A 306       2.527  45.296 -46.485  1.00110.02           C  
ATOM   2308  CG  TYR A 306       3.604  46.006 -45.703  1.00113.41           C  
ATOM   2309  CD1 TYR A 306       3.506  46.166 -44.321  1.00115.80           C  
ATOM   2310  CD2 TYR A 306       4.725  46.528 -46.350  1.00114.05           C  
ATOM   2311  CE1 TYR A 306       4.500  46.832 -43.597  1.00117.64           C  
ATOM   2312  CE2 TYR A 306       5.723  47.194 -45.640  1.00117.19           C  
ATOM   2313  CZ  TYR A 306       5.604  47.345 -44.262  1.00117.99           C  
ATOM   2314  OH  TYR A 306       6.577  48.018 -43.551  1.00117.56           O  
ATOM   2315  N   GLU A 307      -0.017  44.360 -47.847  1.00106.43           N  
ATOM   2316  CA  GLU A 307      -0.683  43.881 -49.046  1.00105.53           C  
ATOM   2317  C   GLU A 307      -2.021  44.561 -49.326  1.00104.55           C  
ATOM   2318  O   GLU A 307      -2.180  45.210 -50.361  1.00103.33           O  
ATOM   2319  CB  GLU A 307      -0.872  42.366 -48.955  1.00105.54           C  
ATOM   2320  CG  GLU A 307       0.362  41.634 -48.441  1.00107.97           C  
ATOM   2321  CD  GLU A 307       1.655  42.111 -49.090  1.00110.05           C  
ATOM   2322  OE1 GLU A 307       1.768  42.045 -50.330  1.00111.74           O  
ATOM   2323  OE2 GLU A 307       2.565  42.553 -48.355  1.00110.05           O  
ATOM   2324  N   THR A 308      -2.976  44.423 -48.408  1.00104.67           N  
ATOM   2325  CA  THR A 308      -4.303  45.024 -48.587  1.00104.35           C  
ATOM   2326  C   THR A 308      -4.215  46.516 -48.921  1.00104.40           C  
ATOM   2327  O   THR A 308      -5.154  47.092 -49.476  1.00103.58           O  
ATOM   2328  CB  THR A 308      -5.190  44.871 -47.315  1.00103.66           C  
ATOM   2329  OG1 THR A 308      -5.200  43.505 -46.885  1.00102.02           O  
ATOM   2330  CG2 THR A 308      -6.629  45.292 -47.620  1.00101.21           C  
ATOM   2331  N   PHE A 309      -3.085  47.133 -48.584  1.00104.51           N  
ATOM   2332  CA  PHE A 309      -2.885  48.556 -48.834  1.00105.20           C  
ATOM   2333  C   PHE A 309      -2.158  48.828 -50.142  1.00107.67           C  
ATOM   2334  O   PHE A 309      -2.591  49.678 -50.919  1.00108.49           O  
ATOM   2335  CB  PHE A 309      -2.115  49.201 -47.677  1.00101.97           C  
ATOM   2336  CG  PHE A 309      -1.906  50.683 -47.838  1.00 99.11           C  
ATOM   2337  CD1 PHE A 309      -2.991  51.538 -48.002  1.00 97.55           C  
ATOM   2338  CD2 PHE A 309      -0.626  51.229 -47.808  1.00 97.84           C  
ATOM   2339  CE1 PHE A 309      -2.805  52.914 -48.134  1.00 96.38           C  
ATOM   2340  CE2 PHE A 309      -0.430  52.606 -47.939  1.00 96.22           C  
ATOM   2341  CZ  PHE A 309      -1.523  53.448 -48.102  1.00 95.93           C  
ATOM   2342  N   LYS A 310      -1.048  48.129 -50.379  1.00109.79           N  
ATOM   2343  CA  LYS A 310      -0.292  48.316 -51.617  1.00111.99           C  
ATOM   2344  C   LYS A 310      -1.263  48.112 -52.770  1.00114.00           C  
ATOM   2345  O   LYS A 310      -1.160  48.754 -53.820  1.00114.03           O  
ATOM   2346  CB  LYS A 310       0.855  47.309 -51.706  1.00111.96           C  
ATOM   2347  CG  LYS A 310       1.923  47.499 -50.646  1.00113.02           C  
ATOM   2348  CD  LYS A 310       2.884  46.324 -50.627  1.00114.02           C  
ATOM   2349  CE  LYS A 310       3.860  46.431 -49.468  1.00114.31           C  
ATOM   2350  NZ  LYS A 310       4.696  45.207 -49.338  1.00112.74           N  
ATOM   2351  N   SER A 311      -2.215  47.212 -52.546  1.00115.53           N  
ATOM   2352  CA  SER A 311      -3.251  46.904 -53.522  1.00116.54           C  
ATOM   2353  C   SER A 311      -4.059  48.179 -53.797  1.00117.66           C  
ATOM   2354  O   SER A 311      -4.251  48.578 -54.949  1.00118.05           O  
ATOM   2355  CB  SER A 311      -4.162  45.804 -52.964  1.00115.33           C  
ATOM   2356  OG  SER A 311      -5.203  45.472 -53.863  1.00113.89           O  
ATOM   2357  N   ILE A 312      -4.513  48.823 -52.726  1.00118.26           N  
ATOM   2358  CA  ILE A 312      -5.299  50.047 -52.830  1.00118.03           C  
ATOM   2359  C   ILE A 312      -4.498  51.240 -53.377  1.00119.22           C  
ATOM   2360  O   ILE A 312      -5.040  52.053 -54.128  1.00120.40           O  
ATOM   2361  CB  ILE A 312      -5.893  50.436 -51.453  1.00116.83           C  
ATOM   2362  CG1 ILE A 312      -6.710  49.273 -50.887  1.00115.27           C  
ATOM   2363  CG2 ILE A 312      -6.787  51.660 -51.594  1.00115.53           C  
ATOM   2364  CD1 ILE A 312      -7.281  49.542 -49.509  1.00113.13           C  
ATOM   2365  N   MET A 313      -3.219  51.344 -53.011  1.00119.25           N  
ATOM   2366  CA  MET A 313      -2.379  52.454 -53.471  1.00120.28           C  
ATOM   2367  C   MET A 313      -2.452  52.732 -54.966  1.00121.52           C  
ATOM   2368  O   MET A 313      -2.850  53.822 -55.386  1.00121.41           O  
ATOM   2369  CB  MET A 313      -0.916  52.228 -53.097  1.00120.16           C  
ATOM   2370  CG  MET A 313      -0.635  52.287 -51.615  1.00123.10           C  
ATOM   2371  SD  MET A 313       1.138  52.330 -51.276  1.00125.90           S  
ATOM   2372  CE  MET A 313       1.689  50.801 -52.045  1.00124.87           C  
ATOM   2373  N   LYS A 314      -2.049  51.751 -55.767  1.00122.27           N  
ATOM   2374  CA  LYS A 314      -2.070  51.904 -57.216  1.00122.45           C  
ATOM   2375  C   LYS A 314      -3.422  52.464 -57.681  1.00122.98           C  
ATOM   2376  CB  LYS A 314      -1.777  50.546 -57.880  1.00121.92           C  
ATOM   2377  CG  LYS A 314      -2.824  49.451 -57.634  1.00119.72           C  
ATOM   2378  CD  LYS A 314      -2.258  48.039 -57.873  1.00117.60           C  
ATOM   2379  CE  LYS A 314      -1.659  47.839 -59.263  1.00115.91           C  
ATOM   2380  NZ  LYS A 314      -2.655  47.985 -60.357  1.00116.58           N  
TER    2381      LYS A 314                                                      
ATOM   2382  N   SER B 249     -28.136  55.591   8.132  1.00 71.77           N  
ATOM   2383  CA  SER B 249     -29.354  56.442   7.995  1.00 70.84           C  
ATOM   2384  C   SER B 249     -29.193  57.257   6.721  1.00 69.60           C  
ATOM   2385  O   SER B 249     -30.096  57.312   5.888  1.00 71.01           O  
ATOM   2386  CB  SER B 249     -29.503  57.370   9.208  1.00 72.75           C  
ATOM   2387  OG  SER B 249     -30.732  58.080   9.173  1.00 72.16           O  
ATOM   2388  N   ASN B 250     -28.043  57.898   6.564  1.00 67.13           N  
ATOM   2389  CA  ASN B 250     -27.811  58.659   5.346  1.00 65.35           C  
ATOM   2390  C   ASN B 250     -27.415  57.598   4.319  1.00 59.90           C  
ATOM   2391  O   ASN B 250     -26.867  56.547   4.671  1.00 61.59           O  
ATOM   2392  CB  ASN B 250     -26.644  59.628   5.509  1.00 71.14           C  
ATOM   2393  CG  ASN B 250     -25.297  58.907   5.536  1.00 77.70           C  
ATOM   2394  OD1 ASN B 250     -25.026  58.103   6.431  1.00 78.50           O  
ATOM   2395  ND2 ASN B 250     -24.456  59.180   4.541  1.00 80.97           N  
ATOM   2396  N   LEU B 251     -27.709  57.855   3.057  1.00 49.72           N  
ATOM   2397  CA  LEU B 251     -27.336  56.924   2.028  1.00 42.39           C  
ATOM   2398  C   LEU B 251     -26.176  57.570   1.309  1.00 39.89           C  
ATOM   2399  O   LEU B 251     -26.227  58.750   0.984  1.00 40.31           O  
ATOM   2400  CB  LEU B 251     -28.510  56.681   1.083  1.00 39.74           C  
ATOM   2401  CG  LEU B 251     -29.625  55.831   1.669  1.00 34.08           C  
ATOM   2402  CD1 LEU B 251     -30.757  55.726   0.688  1.00 41.08           C  
ATOM   2403  CD2 LEU B 251     -29.081  54.464   1.972  1.00 31.52           C  
ATOM   2404  N   LYS B 252     -25.121  56.807   1.063  1.00 36.77           N  
ATOM   2405  CA  LYS B 252     -23.967  57.371   0.392  1.00 31.47           C  
ATOM   2406  C   LYS B 252     -23.213  56.362  -0.479  1.00 28.63           C  
ATOM   2407  O   LYS B 252     -22.911  55.233  -0.065  1.00 25.04           O  
ATOM   2408  CB  LYS B 252     -23.022  57.969   1.442  1.00 31.99           C  
ATOM   2409  CG  LYS B 252     -22.072  59.035   0.921  1.00 38.98           C  
ATOM   2410  CD  LYS B 252     -21.301  59.696   2.083  1.00 52.46           C  
ATOM   2411  CE  LYS B 252     -20.798  61.112   1.723  1.00 55.72           C  
ATOM   2412  NZ  LYS B 252     -20.141  61.183   0.375  1.00 56.61           N  
ATOM   2413  N   ILE B 253     -22.938  56.765  -1.708  1.00 24.05           N  
ATOM   2414  CA  ILE B 253     -22.169  55.924  -2.590  1.00 24.85           C  
ATOM   2415  C   ILE B 253     -20.772  56.499  -2.466  1.00 26.03           C  
ATOM   2416  O   ILE B 253     -20.494  57.605  -2.940  1.00 26.51           O  
ATOM   2417  CB  ILE B 253     -22.630  56.011  -4.038  1.00 23.41           C  
ATOM   2418  CG1 ILE B 253     -23.969  55.287  -4.178  1.00 20.38           C  
ATOM   2419  CG2 ILE B 253     -21.552  55.407  -4.950  1.00 21.11           C  
ATOM   2420  CD1 ILE B 253     -24.443  55.149  -5.615  1.00 24.20           C  
ATOM   2421  N   VAL B 254     -19.890  55.750  -1.817  1.00 25.39           N  
ATOM   2422  CA  VAL B 254     -18.552  56.242  -1.594  1.00 21.50           C  
ATOM   2423  C   VAL B 254     -17.555  55.791  -2.636  1.00 22.66           C  
ATOM   2424  O   VAL B 254     -16.406  56.247  -2.635  1.00 22.69           O  
ATOM   2425  CB  VAL B 254     -18.073  55.866  -0.194  1.00 18.39           C  
ATOM   2426  CG1 VAL B 254     -19.028  56.424   0.843  1.00 12.28           C  
ATOM   2427  CG2 VAL B 254     -17.991  54.377  -0.043  1.00 20.11           C  
ATOM   2428  N   ARG B 255     -17.984  54.909  -3.538  1.00 21.52           N  
ATOM   2429  CA  ARG B 255     -17.078  54.454  -4.580  1.00 18.14           C  
ATOM   2430  C   ARG B 255     -17.641  53.423  -5.549  1.00 18.81           C  
ATOM   2431  O   ARG B 255     -18.445  52.585  -5.183  1.00 22.78           O  
ATOM   2432  CB  ARG B 255     -15.796  53.917  -3.947  1.00 20.86           C  
ATOM   2433  CG  ARG B 255     -14.696  53.626  -4.954  1.00 21.75           C  
ATOM   2434  CD  ARG B 255     -13.390  53.465  -4.260  1.00 23.70           C  
ATOM   2435  NE  ARG B 255     -12.260  53.530  -5.178  1.00 23.60           N  
ATOM   2436  CZ  ARG B 255     -10.999  53.652  -4.770  1.00 20.88           C  
ATOM   2437  NH1 ARG B 255     -10.718  53.722  -3.461  1.00  5.90           N  
ATOM   2438  NH2 ARG B 255     -10.029  53.719  -5.671  1.00 18.51           N  
ATOM   2439  N   MET B 256     -17.207  53.505  -6.798  1.00 19.70           N  
ATOM   2440  CA  MET B 256     -17.631  52.567  -7.820  1.00 22.35           C  
ATOM   2441  C   MET B 256     -16.410  52.188  -8.662  1.00 25.11           C  
ATOM   2442  O   MET B 256     -15.617  53.047  -9.036  1.00 24.62           O  
ATOM   2443  CB  MET B 256     -18.688  53.208  -8.689  1.00 19.80           C  
ATOM   2444  CG  MET B 256     -19.921  53.528  -7.941  1.00 19.31           C  
ATOM   2445  SD  MET B 256     -21.048  54.375  -9.053  1.00 26.17           S  
ATOM   2446  CE  MET B 256     -21.621  53.052 -10.168  1.00 21.23           C  
ATOM   2447  N   ASP B 257     -16.256  50.901  -8.957  1.00 24.87           N  
ATOM   2448  CA  ASP B 257     -15.107  50.458  -9.726  1.00 28.01           C  
ATOM   2449  C   ASP B 257     -15.180  51.061 -11.122  1.00 27.47           C  
ATOM   2450  O   ASP B 257     -14.171  51.355 -11.750  1.00 28.41           O  
ATOM   2451  CB  ASP B 257     -15.055  48.924  -9.749  1.00 30.84           C  
ATOM   2452  CG  ASP B 257     -16.213  48.304 -10.488  1.00 39.02           C  
ATOM   2453  OD1 ASP B 257     -17.290  48.918 -10.561  1.00 41.36           O  
ATOM   2454  OD2 ASP B 257     -16.048  47.170 -10.972  1.00 41.14           O  
ATOM   2455  N   ARG B 258     -16.384  51.299 -11.598  1.00 30.31           N  
ATOM   2456  CA  ARG B 258     -16.519  51.893 -12.910  1.00 33.60           C  
ATOM   2457  C   ARG B 258     -17.756  52.788 -12.916  1.00 29.69           C  
ATOM   2458  O   ARG B 258     -18.715  52.517 -12.201  1.00 26.02           O  
ATOM   2459  CB  ARG B 258     -16.612  50.790 -13.982  1.00 38.25           C  
ATOM   2460  CG  ARG B 258     -16.138  51.310 -15.307  1.00 49.16           C  
ATOM   2461  CD  ARG B 258     -16.058  50.316 -16.444  1.00 56.14           C  
ATOM   2462  NE  ARG B 258     -15.501  51.024 -17.603  1.00 66.14           N  
ATOM   2463  CZ  ARG B 258     -15.518  50.578 -18.856  1.00 73.22           C  
ATOM   2464  NH1 ARG B 258     -16.074  49.402 -19.135  1.00 75.55           N  
ATOM   2465  NH2 ARG B 258     -14.975  51.309 -19.830  1.00 69.40           N  
ATOM   2466  N   THR B 259     -17.725  53.869 -13.693  1.00 27.79           N  
ATOM   2467  CA  THR B 259     -18.875  54.767 -13.759  1.00 27.72           C  
ATOM   2468  C   THR B 259     -19.393  55.012 -15.175  1.00 26.24           C  
ATOM   2469  O   THR B 259     -20.182  55.920 -15.416  1.00 26.45           O  
ATOM   2470  CB  THR B 259     -18.586  56.128 -13.103  1.00 27.29           C  
ATOM   2471  OG1 THR B 259     -17.489  56.756 -13.769  1.00 35.48           O  
ATOM   2472  CG2 THR B 259     -18.260  55.948 -11.639  1.00 27.94           C  
ATOM   2473  N   ALA B 260     -18.928  54.209 -16.115  1.00 26.24           N  
ATOM   2474  CA  ALA B 260     -19.384  54.305 -17.490  1.00 26.19           C  
ATOM   2475  C   ALA B 260     -19.757  52.875 -17.824  1.00 29.35           C  
ATOM   2476  O   ALA B 260     -19.342  51.951 -17.130  1.00 31.00           O  
ATOM   2477  CB  ALA B 260     -18.280  54.790 -18.386  1.00 23.62           C  
ATOM   2478  N   GLY B 261     -20.565  52.679 -18.851  1.00 29.47           N  
ATOM   2479  CA  GLY B 261     -20.949  51.329 -19.205  1.00 28.87           C  
ATOM   2480  C   GLY B 261     -21.574  51.343 -20.571  1.00 32.35           C  
ATOM   2481  O   GLY B 261     -21.933  52.408 -21.074  1.00 36.82           O  
ATOM   2482  N   CYS B 262     -21.695  50.176 -21.181  1.00 30.91           N  
ATOM   2483  CA  CYS B 262     -22.305  50.084 -22.497  1.00 33.04           C  
ATOM   2484  C   CYS B 262     -23.813  50.160 -22.353  1.00 28.74           C  
ATOM   2485  O   CYS B 262     -24.353  49.644 -21.389  1.00 31.58           O  
ATOM   2486  CB  CYS B 262     -21.951  48.757 -23.151  1.00 37.99           C  
ATOM   2487  SG  CYS B 262     -22.564  48.671 -24.836  1.00 48.88           S  
ATOM   2488  N   VAL B 263     -24.491  50.781 -23.312  1.00 27.85           N  
ATOM   2489  CA  VAL B 263     -25.946  50.910 -23.258  1.00 28.03           C  
ATOM   2490  C   VAL B 263     -26.643  49.565 -23.237  1.00 30.82           C  
ATOM   2491  O   VAL B 263     -27.767  49.450 -22.768  1.00 35.11           O  
ATOM   2492  CB  VAL B 263     -26.498  51.657 -24.465  1.00 26.76           C  
ATOM   2493  CG1 VAL B 263     -25.890  53.051 -24.551  1.00 28.51           C  
ATOM   2494  CG2 VAL B 263     -26.219  50.856 -25.710  1.00 26.97           C  
ATOM   2495  N   THR B 264     -25.981  48.543 -23.749  1.00 30.73           N  
ATOM   2496  CA  THR B 264     -26.588  47.224 -23.781  1.00 31.66           C  
ATOM   2497  C   THR B 264     -26.805  46.662 -22.402  1.00 31.20           C  
ATOM   2498  O   THR B 264     -27.485  45.653 -22.251  1.00 36.16           O  
ATOM   2499  CB  THR B 264     -25.737  46.221 -24.572  1.00 33.18           C  
ATOM   2500  OG1 THR B 264     -24.420  46.170 -24.010  1.00 42.57           O  
ATOM   2501  CG2 THR B 264     -25.649  46.634 -26.046  1.00 33.05           C  
ATOM   2502  N   GLY B 265     -26.222  47.294 -21.392  1.00 27.84           N  
ATOM   2503  CA  GLY B 265     -26.400  46.817 -20.029  1.00 25.93           C  
ATOM   2504  C   GLY B 265     -25.808  45.443 -19.777  1.00 28.53           C  
ATOM   2505  O   GLY B 265     -25.151  44.851 -20.646  1.00 29.17           O  
ATOM   2506  N   GLY B 266     -26.010  44.936 -18.568  1.00 27.41           N  
ATOM   2507  CA  GLY B 266     -25.499  43.616 -18.239  1.00 27.58           C  
ATOM   2508  C   GLY B 266     -24.096  43.566 -17.670  1.00 31.41           C  
ATOM   2509  O   GLY B 266     -23.638  42.518 -17.210  1.00 32.31           O  
ATOM   2510  N   GLU B 267     -23.414  44.705 -17.696  1.00 33.53           N  
ATOM   2511  CA  GLU B 267     -22.062  44.802 -17.174  1.00 32.25           C  
ATOM   2512  C   GLU B 267     -22.048  44.844 -15.657  1.00 30.83           C  
ATOM   2513  O   GLU B 267     -22.902  45.476 -15.027  1.00 35.42           O  
ATOM   2514  CB  GLU B 267     -21.386  46.024 -17.775  1.00 33.95           C  
ATOM   2515  CG  GLU B 267     -21.018  45.811 -19.236  1.00 33.88           C  
ATOM   2516  CD  GLU B 267     -20.444  47.043 -19.893  1.00 39.45           C  
ATOM   2517  OE1 GLU B 267     -20.750  48.168 -19.444  1.00 51.24           O  
ATOM   2518  OE2 GLU B 267     -19.698  46.892 -20.875  1.00 39.12           O  
ATOM   2519  N   GLU B 268     -21.087  44.140 -15.073  1.00 27.42           N  
ATOM   2520  CA  GLU B 268     -20.948  44.063 -13.615  1.00 28.52           C  
ATOM   2521  C   GLU B 268     -20.160  45.197 -12.940  1.00 28.18           C  
ATOM   2522  O   GLU B 268     -19.057  45.553 -13.375  1.00 22.06           O  
ATOM   2523  CB  GLU B 268     -20.321  42.727 -13.246  1.00 29.49           C  
ATOM   2524  CG  GLU B 268     -20.054  42.547 -11.776  1.00 33.25           C  
ATOM   2525  CD  GLU B 268     -19.897  41.093 -11.401  1.00 33.02           C  
ATOM   2526  OE1 GLU B 268     -20.923  40.386 -11.372  1.00 39.27           O  
ATOM   2527  OE2 GLU B 268     -18.754  40.660 -11.158  1.00 33.31           O  
ATOM   2528  N   ILE B 269     -20.732  45.749 -11.867  1.00 25.62           N  
ATOM   2529  CA  ILE B 269     -20.087  46.835 -11.140  1.00 25.84           C  
ATOM   2530  C   ILE B 269     -19.965  46.650  -9.631  1.00 25.58           C  
ATOM   2531  O   ILE B 269     -20.898  46.143  -8.978  1.00 28.32           O  
ATOM   2532  CB  ILE B 269     -20.812  48.161 -11.418  1.00 26.43           C  
ATOM   2533  CG1 ILE B 269     -20.512  48.596 -12.847  1.00 18.92           C  
ATOM   2534  CG2 ILE B 269     -20.434  49.215 -10.376  1.00 25.54           C  
ATOM   2535  CD1 ILE B 269     -21.229  49.848 -13.243  1.00 22.67           C  
ATOM   2536  N   TYR B 270     -18.808  47.045  -9.086  1.00 20.75           N  
ATOM   2537  CA  TYR B 270     -18.578  46.971  -7.634  1.00 23.10           C  
ATOM   2538  C   TYR B 270     -18.834  48.325  -7.075  1.00 22.56           C  
ATOM   2539  O   TYR B 270     -18.340  49.312  -7.599  1.00 21.98           O  
ATOM   2540  CB  TYR B 270     -17.159  46.562  -7.282  1.00 21.31           C  
ATOM   2541  CG  TYR B 270     -16.952  45.072  -7.321  1.00 26.58           C  
ATOM   2542  CD1 TYR B 270     -17.329  44.333  -8.454  1.00 28.02           C  
ATOM   2543  CD2 TYR B 270     -16.398  44.389  -6.233  1.00 20.49           C  
ATOM   2544  CE1 TYR B 270     -17.165  42.958  -8.508  1.00 26.78           C  
ATOM   2545  CE2 TYR B 270     -16.227  43.005  -6.273  1.00 26.24           C  
ATOM   2546  CZ  TYR B 270     -16.619  42.303  -7.425  1.00 31.17           C  
ATOM   2547  OH  TYR B 270     -16.480  40.956  -7.514  1.00 33.05           O  
ATOM   2548  N   LEU B 271     -19.623  48.385  -6.020  1.00 21.15           N  
ATOM   2549  CA  LEU B 271     -19.939  49.664  -5.431  1.00 22.57           C  
ATOM   2550  C   LEU B 271     -19.716  49.584  -3.936  1.00 24.39           C  
ATOM   2551  O   LEU B 271     -20.093  48.597  -3.278  1.00 27.96           O  
ATOM   2552  CB  LEU B 271     -21.394  50.049  -5.782  1.00 25.57           C  
ATOM   2553  CG  LEU B 271     -22.081  51.286  -5.176  1.00 28.04           C  
ATOM   2554  CD1 LEU B 271     -23.368  51.560  -5.906  1.00 23.82           C  
ATOM   2555  CD2 LEU B 271     -22.365  51.069  -3.677  1.00 26.20           C  
ATOM   2556  N   LEU B 272     -19.066  50.615  -3.408  1.00 22.61           N  
ATOM   2557  CA  LEU B 272     -18.792  50.691  -1.984  1.00 22.11           C  
ATOM   2558  C   LEU B 272     -19.709  51.756  -1.430  1.00 21.98           C  
ATOM   2559  O   LEU B 272     -19.848  52.824  -2.050  1.00 21.50           O  
ATOM   2560  CB  LEU B 272     -17.334  51.071  -1.747  1.00 21.49           C  
ATOM   2561  CG  LEU B 272     -16.321  50.076  -2.303  1.00 21.25           C  
ATOM   2562  CD1 LEU B 272     -14.923  50.585  -1.996  1.00 19.11           C  
ATOM   2563  CD2 LEU B 272     -16.572  48.700  -1.722  1.00  9.00           C  
ATOM   2564  N   CYS B 273     -20.311  51.495  -0.267  1.00 17.52           N  
ATOM   2565  CA  CYS B 273     -21.240  52.473   0.302  1.00 20.65           C  
ATOM   2566  C   CYS B 273     -21.313  52.530   1.820  1.00 19.39           C  
ATOM   2567  O   CYS B 273     -20.719  51.727   2.514  1.00 18.36           O  
ATOM   2568  CB  CYS B 273     -22.647  52.169  -0.224  1.00 24.91           C  
ATOM   2569  SG  CYS B 273     -23.212  50.482   0.182  1.00 27.99           S  
ATOM   2570  N   ASP B 274     -22.053  53.500   2.336  1.00 21.38           N  
ATOM   2571  CA  ASP B 274     -22.258  53.576   3.770  1.00 21.84           C  
ATOM   2572  C   ASP B 274     -23.242  52.455   4.085  1.00 25.04           C  
ATOM   2573  O   ASP B 274     -23.846  51.855   3.179  1.00 23.83           O  
ATOM   2574  CB  ASP B 274     -22.824  54.931   4.179  1.00 24.83           C  
ATOM   2575  CG  ASP B 274     -21.745  56.004   4.318  1.00 33.94           C  
ATOM   2576  OD1 ASP B 274     -20.537  55.661   4.341  1.00 37.02           O  
ATOM   2577  OD2 ASP B 274     -22.104  57.198   4.440  1.00 36.49           O  
ATOM   2578  N   LYS B 275     -23.417  52.186   5.368  1.00 26.45           N  
ATOM   2579  CA  LYS B 275     -24.256  51.087   5.807  1.00 27.79           C  
ATOM   2580  C   LYS B 275     -25.638  51.013   5.133  1.00 28.93           C  
ATOM   2581  O   LYS B 275     -26.316  52.013   4.992  1.00 30.25           O  
ATOM   2582  CB  LYS B 275     -24.361  51.155   7.330  1.00 29.05           C  
ATOM   2583  CG  LYS B 275     -24.779  49.870   8.042  1.00 37.11           C  
ATOM   2584  CD  LYS B 275     -24.649  50.013   9.572  1.00 36.74           C  
ATOM   2585  CE  LYS B 275     -25.074  48.731  10.285  1.00 46.91           C  
ATOM   2586  NZ  LYS B 275     -24.926  48.800  11.792  1.00 48.81           N  
ATOM   2587  N   VAL B 276     -26.004  49.813   4.679  1.00 28.70           N  
ATOM   2588  CA  VAL B 276     -27.290  49.513   4.048  1.00 27.83           C  
ATOM   2589  C   VAL B 276     -27.726  48.078   4.451  1.00 31.57           C  
ATOM   2590  O   VAL B 276     -26.914  47.289   4.952  1.00 29.71           O  
ATOM   2591  CB  VAL B 276     -27.222  49.594   2.500  1.00 24.19           C  
ATOM   2592  CG1 VAL B 276     -26.871  50.989   2.070  1.00 20.68           C  
ATOM   2593  CG2 VAL B 276     -26.220  48.616   1.968  1.00 20.70           C  
ATOM   2594  N   GLN B 277     -29.005  47.754   4.248  1.00 29.99           N  
ATOM   2595  CA  GLN B 277     -29.519  46.441   4.586  1.00 28.78           C  
ATOM   2596  C   GLN B 277     -29.875  45.729   3.280  1.00 29.47           C  
ATOM   2597  O   GLN B 277     -30.594  46.265   2.441  1.00 29.43           O  
ATOM   2598  CB  GLN B 277     -30.717  46.588   5.529  1.00 31.49           C  
ATOM   2599  CG  GLN B 277     -31.167  45.256   6.170  1.00 47.00           C  
ATOM   2600  CD  GLN B 277     -32.184  44.472   5.325  1.00 51.24           C  
ATOM   2601  OE1 GLN B 277     -33.382  44.786   5.323  1.00 55.41           O  
ATOM   2602  NE2 GLN B 277     -31.708  43.468   4.600  1.00 47.74           N  
ATOM   2603  N   LYS B 278     -29.350  44.521   3.098  1.00 31.58           N  
ATOM   2604  CA  LYS B 278     -29.546  43.774   1.849  1.00 30.83           C  
ATOM   2605  C   LYS B 278     -30.949  43.632   1.280  1.00 30.76           C  
ATOM   2606  O   LYS B 278     -31.116  43.383   0.080  1.00 27.93           O  
ATOM   2607  CB  LYS B 278     -28.949  42.379   1.967  1.00 31.57           C  
ATOM   2608  CG  LYS B 278     -29.505  41.574   3.111  1.00 29.33           C  
ATOM   2609  CD  LYS B 278     -29.240  40.123   2.880  1.00 35.06           C  
ATOM   2610  CE  LYS B 278     -29.671  39.326   4.075  1.00 36.35           C  
ATOM   2611  NZ  LYS B 278     -28.843  39.746   5.230  1.00 46.73           N  
ATOM   2612  N   ASP B 279     -31.963  43.765   2.120  1.00 31.25           N  
ATOM   2613  CA  ASP B 279     -33.317  43.618   1.624  1.00 33.99           C  
ATOM   2614  C   ASP B 279     -34.071  44.930   1.504  1.00 32.65           C  
ATOM   2615  O   ASP B 279     -35.215  44.957   1.064  1.00 36.23           O  
ATOM   2616  CB  ASP B 279     -34.090  42.650   2.527  1.00 39.56           C  
ATOM   2617  CG  ASP B 279     -33.603  41.205   2.392  1.00 47.69           C  
ATOM   2618  OD1 ASP B 279     -33.617  40.651   1.266  1.00 46.21           O  
ATOM   2619  OD2 ASP B 279     -33.212  40.610   3.415  1.00 56.21           O  
ATOM   2620  N   ASP B 280     -33.418  46.023   1.871  1.00 29.31           N  
ATOM   2621  CA  ASP B 280     -34.043  47.333   1.858  1.00 27.04           C  
ATOM   2622  C   ASP B 280     -33.171  48.280   1.066  1.00 28.39           C  
ATOM   2623  O   ASP B 280     -32.950  49.404   1.502  1.00 33.08           O  
ATOM   2624  CB  ASP B 280     -34.164  47.852   3.300  1.00 22.79           C  
ATOM   2625  CG  ASP B 280     -34.976  49.144   3.414  1.00 32.02           C  
ATOM   2626  OD1 ASP B 280     -35.799  49.444   2.509  1.00 34.47           O  
ATOM   2627  OD2 ASP B 280     -34.804  49.857   4.436  1.00 26.75           O  
ATOM   2628  N   ILE B 281     -32.657  47.846  -0.079  1.00 25.60           N  
ATOM   2629  CA  ILE B 281     -31.797  48.725  -0.862  1.00 21.32           C  
ATOM   2630  C   ILE B 281     -31.877  48.428  -2.343  1.00 21.34           C  
ATOM   2631  O   ILE B 281     -32.051  47.282  -2.746  1.00 22.33           O  
ATOM   2632  CB  ILE B 281     -30.313  48.600  -0.437  1.00 21.27           C  
ATOM   2633  CG1 ILE B 281     -29.484  49.725  -1.043  1.00 20.86           C  
ATOM   2634  CG2 ILE B 281     -29.744  47.285  -0.889  1.00 22.06           C  
ATOM   2635  CD1 ILE B 281     -29.631  51.031  -0.312  1.00 21.97           C  
ATOM   2636  N   GLN B 282     -31.764  49.472  -3.155  1.00 19.55           N  
ATOM   2637  CA  GLN B 282     -31.794  49.294  -4.582  1.00 22.27           C  
ATOM   2638  C   GLN B 282     -30.960  50.375  -5.244  1.00 21.42           C  
ATOM   2639  O   GLN B 282     -30.736  51.426  -4.665  1.00 24.36           O  
ATOM   2640  CB  GLN B 282     -33.240  49.274  -5.090  1.00 23.78           C  
ATOM   2641  CG  GLN B 282     -34.080  50.485  -4.792  1.00 36.15           C  
ATOM   2642  CD  GLN B 282     -35.552  50.287  -5.172  1.00 41.26           C  
ATOM   2643  OE1 GLN B 282     -36.358  51.229  -5.110  1.00 40.67           O  
ATOM   2644  NE2 GLN B 282     -35.911  49.053  -5.549  1.00 35.63           N  
ATOM   2645  N   ILE B 283     -30.460  50.084  -6.436  1.00 18.41           N  
ATOM   2646  CA  ILE B 283     -29.637  51.016  -7.171  1.00 16.41           C  
ATOM   2647  C   ILE B 283     -30.420  51.476  -8.381  1.00 16.84           C  
ATOM   2648  O   ILE B 283     -30.611  50.698  -9.343  1.00 12.35           O  
ATOM   2649  CB  ILE B 283     -28.330  50.344  -7.645  1.00 18.92           C  
ATOM   2650  CG1 ILE B 283     -27.530  49.873  -6.435  1.00 22.29           C  
ATOM   2651  CG2 ILE B 283     -27.485  51.327  -8.469  1.00 12.00           C  
ATOM   2652  CD1 ILE B 283     -26.223  49.264  -6.798  1.00 21.53           C  
ATOM   2653  N   ARG B 284     -30.848  52.740  -8.330  1.00 16.68           N  
ATOM   2654  CA  ARG B 284     -31.647  53.356  -9.380  1.00 19.30           C  
ATOM   2655  C   ARG B 284     -30.835  54.193 -10.353  1.00 22.48           C  
ATOM   2656  O   ARG B 284     -30.127  55.119  -9.927  1.00 25.31           O  
ATOM   2657  CB  ARG B 284     -32.739  54.254  -8.757  1.00 16.47           C  
ATOM   2658  CG  ARG B 284     -33.886  54.589  -9.729  1.00 24.72           C  
ATOM   2659  CD  ARG B 284     -35.022  55.414  -9.123  1.00 21.93           C  
ATOM   2660  NE  ARG B 284     -34.687  56.831  -9.063  1.00 33.05           N  
ATOM   2661  CZ  ARG B 284     -35.361  57.799  -9.684  1.00 32.80           C  
ATOM   2662  NH1 ARG B 284     -36.427  57.521 -10.425  1.00 24.00           N  
ATOM   2663  NH2 ARG B 284     -34.941  59.051  -9.586  1.00 31.26           N  
ATOM   2664  N   PHE B 285     -30.936  53.867 -11.645  1.00 21.63           N  
ATOM   2665  CA  PHE B 285     -30.268  54.632 -12.705  1.00 24.72           C  
ATOM   2666  C   PHE B 285     -31.362  55.522 -13.316  1.00 30.16           C  
ATOM   2667  O   PHE B 285     -32.441  55.015 -13.640  1.00 32.46           O  
ATOM   2668  CB  PHE B 285     -29.705  53.727 -13.812  1.00 21.33           C  
ATOM   2669  CG  PHE B 285     -28.407  53.045 -13.469  1.00 24.83           C  
ATOM   2670  CD1 PHE B 285     -28.365  51.987 -12.568  1.00 24.67           C  
ATOM   2671  CD2 PHE B 285     -27.215  53.465 -14.067  1.00 23.55           C  
ATOM   2672  CE1 PHE B 285     -27.145  51.352 -12.264  1.00 27.37           C  
ATOM   2673  CE2 PHE B 285     -26.006  52.852 -13.780  1.00 21.63           C  
ATOM   2674  CZ  PHE B 285     -25.965  51.791 -12.873  1.00 27.48           C  
ATOM   2675  N   TYR B 286     -31.108  56.825 -13.483  1.00 29.95           N  
ATOM   2676  CA  TYR B 286     -32.137  57.701 -14.048  1.00 29.60           C  
ATOM   2677  C   TYR B 286     -31.651  58.835 -14.929  1.00 32.12           C  
ATOM   2678  O   TYR B 286     -30.499  59.263 -14.857  1.00 32.32           O  
ATOM   2679  CB  TYR B 286     -33.031  58.263 -12.936  1.00 28.41           C  
ATOM   2680  CG  TYR B 286     -32.412  59.282 -12.007  1.00 26.13           C  
ATOM   2681  CD1 TYR B 286     -32.473  60.641 -12.290  1.00 29.38           C  
ATOM   2682  CD2 TYR B 286     -31.810  58.891 -10.817  1.00 27.41           C  
ATOM   2683  CE1 TYR B 286     -31.958  61.588 -11.407  1.00 24.17           C  
ATOM   2684  CE2 TYR B 286     -31.291  59.821  -9.938  1.00 25.68           C  
ATOM   2685  CZ  TYR B 286     -31.368  61.168 -10.235  1.00 29.46           C  
ATOM   2686  OH  TYR B 286     -30.839  62.090  -9.354  1.00 37.20           O  
ATOM   2687  N   GLU B 287     -32.557  59.311 -15.774  1.00 33.00           N  
ATOM   2688  CA  GLU B 287     -32.253  60.379 -16.705  1.00 34.03           C  
ATOM   2689  C   GLU B 287     -33.477  61.237 -16.960  1.00 37.09           C  
ATOM   2690  O   GLU B 287     -34.531  60.735 -17.362  1.00 33.71           O  
ATOM   2691  CB  GLU B 287     -31.799  59.799 -18.026  1.00 32.26           C  
ATOM   2692  CG  GLU B 287     -31.543  60.837 -19.088  1.00 31.43           C  
ATOM   2693  CD  GLU B 287     -31.336  60.203 -20.462  1.00 39.52           C  
ATOM   2694  OE1 GLU B 287     -32.273  59.516 -20.942  1.00 38.46           O  
ATOM   2695  OE2 GLU B 287     -30.245  60.386 -21.056  1.00 36.36           O  
ATOM   2696  N   GLU B 288     -33.309  62.536 -16.733  1.00 39.59           N  
ATOM   2697  CA  GLU B 288     -34.345  63.543 -16.933  1.00 40.33           C  
ATOM   2698  C   GLU B 288     -34.704  63.589 -18.419  1.00 41.09           C  
ATOM   2699  O   GLU B 288     -33.824  63.574 -19.269  1.00 43.09           O  
ATOM   2700  CB  GLU B 288     -33.785  64.886 -16.484  1.00 45.05           C  
ATOM   2701  CG  GLU B 288     -34.684  66.086 -16.662  1.00 58.21           C  
ATOM   2702  CD  GLU B 288     -35.919  66.023 -15.801  1.00 64.79           C  
ATOM   2703  OE1 GLU B 288     -35.786  65.707 -14.594  1.00 70.62           O  
ATOM   2704  OE2 GLU B 288     -37.015  66.309 -16.328  1.00 64.72           O  
ATOM   2705  N   GLU B 289     -35.990  63.630 -18.739  1.00 39.55           N  
ATOM   2706  CA  GLU B 289     -36.408  63.686 -20.131  1.00 37.53           C  
ATOM   2707  C   GLU B 289     -36.955  65.089 -20.501  1.00 39.62           C  
ATOM   2708  O   GLU B 289     -37.189  65.932 -19.627  1.00 34.98           O  
ATOM   2709  CB  GLU B 289     -37.465  62.613 -20.391  1.00 40.90           C  
ATOM   2710  CG  GLU B 289     -37.054  61.180 -20.066  1.00 46.87           C  
ATOM   2711  CD  GLU B 289     -35.928  60.634 -20.947  1.00 57.55           C  
ATOM   2712  OE1 GLU B 289     -36.088  60.636 -22.184  1.00 61.82           O  
ATOM   2713  OE2 GLU B 289     -34.882  60.186 -20.412  1.00 62.99           O  
ATOM   2714  N   GLU B 290     -37.151  65.331 -21.801  1.00 43.01           N  
ATOM   2715  CA  GLU B 290     -37.651  66.622 -22.302  1.00 42.95           C  
ATOM   2716  C   GLU B 290     -38.990  67.000 -21.708  1.00 39.56           C  
ATOM   2717  O   GLU B 290     -39.189  68.143 -21.264  1.00 34.94           O  
ATOM   2718  CB  GLU B 290     -37.848  66.592 -23.813  1.00 49.81           C  
ATOM   2719  CG  GLU B 290     -36.617  66.381 -24.647  1.00 63.43           C  
ATOM   2720  CD  GLU B 290     -36.939  66.435 -26.131  1.00 70.80           C  
ATOM   2721  OE1 GLU B 290     -37.376  67.514 -26.598  1.00 72.31           O  
ATOM   2722  OE2 GLU B 290     -36.767  65.400 -26.821  1.00 76.09           O  
ATOM   2723  N   ASN B 291     -39.908  66.030 -21.731  1.00 35.00           N  
ATOM   2724  CA  ASN B 291     -41.259  66.225 -21.231  1.00 33.16           C  
ATOM   2725  C   ASN B 291     -41.415  66.246 -19.708  1.00 32.39           C  
ATOM   2726  O   ASN B 291     -42.527  66.311 -19.220  1.00 35.33           O  
ATOM   2727  CB  ASN B 291     -42.185  65.158 -21.792  1.00 29.66           C  
ATOM   2728  CG  ASN B 291     -41.818  63.783 -21.315  1.00 34.05           C  
ATOM   2729  OD1 ASN B 291     -41.277  63.634 -20.216  1.00 37.77           O  
ATOM   2730  ND2 ASN B 291     -42.134  62.760 -22.112  1.00 24.03           N  
ATOM   2731  N   GLY B 292     -40.323  66.182 -18.957  1.00 32.13           N  
ATOM   2732  CA  GLY B 292     -40.444  66.227 -17.510  1.00 34.73           C  
ATOM   2733  C   GLY B 292     -40.515  64.870 -16.824  1.00 36.69           C  
ATOM   2734  O   GLY B 292     -40.386  64.767 -15.599  1.00 34.89           O  
ATOM   2735  N   GLY B 293     -40.753  63.829 -17.611  1.00 36.71           N  
ATOM   2736  CA  GLY B 293     -40.811  62.491 -17.060  1.00 39.21           C  
ATOM   2737  C   GLY B 293     -39.377  62.051 -16.882  1.00 40.84           C  
ATOM   2738  O   GLY B 293     -38.456  62.827 -17.137  1.00 42.74           O  
ATOM   2739  N   VAL B 294     -39.165  60.815 -16.456  1.00 39.80           N  
ATOM   2740  CA  VAL B 294     -37.804  60.347 -16.250  1.00 34.80           C  
ATOM   2741  C   VAL B 294     -37.660  58.896 -16.645  1.00 36.68           C  
ATOM   2742  O   VAL B 294     -38.536  58.082 -16.364  1.00 41.42           O  
ATOM   2743  CB  VAL B 294     -37.386  60.442 -14.761  1.00 28.55           C  
ATOM   2744  CG1 VAL B 294     -37.622  61.828 -14.229  1.00 19.33           C  
ATOM   2745  CG2 VAL B 294     -38.160  59.434 -13.952  1.00 26.48           C  
ATOM   2746  N   TRP B 295     -36.560  58.568 -17.310  1.00 37.47           N  
ATOM   2747  CA  TRP B 295     -36.297  57.181 -17.658  1.00 35.67           C  
ATOM   2748  C   TRP B 295     -35.583  56.617 -16.439  1.00 38.38           C  
ATOM   2749  O   TRP B 295     -34.739  57.297 -15.843  1.00 41.68           O  
ATOM   2750  CB  TRP B 295     -35.346  57.067 -18.821  1.00 32.20           C  
ATOM   2751  CG  TRP B 295     -34.787  55.703 -18.904  1.00 34.15           C  
ATOM   2752  CD1 TRP B 295     -35.364  54.624 -19.478  1.00 37.31           C  
ATOM   2753  CD2 TRP B 295     -33.558  55.245 -18.328  1.00 34.77           C  
ATOM   2754  NE1 TRP B 295     -34.577  53.515 -19.302  1.00 38.42           N  
ATOM   2755  CE2 TRP B 295     -33.459  53.872 -18.598  1.00 38.23           C  
ATOM   2756  CE3 TRP B 295     -32.529  55.865 -17.608  1.00 39.12           C  
ATOM   2757  CZ2 TRP B 295     -32.368  53.099 -18.176  1.00 39.54           C  
ATOM   2758  CZ3 TRP B 295     -31.445  55.100 -17.189  1.00 36.04           C  
ATOM   2759  CH2 TRP B 295     -31.375  53.734 -17.474  1.00 36.78           C  
ATOM   2760  N   GLU B 296     -35.903  55.395 -16.048  1.00 36.57           N  
ATOM   2761  CA  GLU B 296     -35.214  54.848 -14.905  1.00 38.26           C  
ATOM   2762  C   GLU B 296     -34.943  53.383 -15.159  1.00 39.49           C  
ATOM   2763  O   GLU B 296     -35.699  52.722 -15.876  1.00 39.77           O  
ATOM   2764  CB  GLU B 296     -36.030  55.028 -13.622  1.00 36.69           C  
ATOM   2765  CG  GLU B 296     -37.221  54.116 -13.515  1.00 42.16           C  
ATOM   2766  CD  GLU B 296     -38.044  54.347 -12.256  1.00 44.04           C  
ATOM   2767  OE1 GLU B 296     -37.695  55.240 -11.437  1.00 39.36           O  
ATOM   2768  OE2 GLU B 296     -39.051  53.613 -12.096  1.00 43.00           O  
ATOM   2769  N   GLY B 297     -33.833  52.900 -14.603  1.00 36.81           N  
ATOM   2770  CA  GLY B 297     -33.461  51.509 -14.743  1.00 33.12           C  
ATOM   2771  C   GLY B 297     -32.889  51.088 -13.408  1.00 33.07           C  
ATOM   2772  O   GLY B 297     -32.380  51.923 -12.668  1.00 34.13           O  
ATOM   2773  N   PHE B 298     -32.984  49.815 -13.066  1.00 30.92           N  
ATOM   2774  CA  PHE B 298     -32.415  49.398 -11.799  1.00 30.72           C  
ATOM   2775  C   PHE B 298     -31.255  48.438 -11.946  1.00 31.99           C  
ATOM   2776  O   PHE B 298     -31.227  47.596 -12.856  1.00 30.63           O  
ATOM   2777  CB  PHE B 298     -33.469  48.786 -10.883  1.00 27.95           C  
ATOM   2778  CG  PHE B 298     -34.493  49.766 -10.422  1.00 29.21           C  
ATOM   2779  CD1 PHE B 298     -35.614  50.043 -11.205  1.00 26.25           C  
ATOM   2780  CD2 PHE B 298     -34.303  50.473  -9.229  1.00 25.01           C  
ATOM   2781  CE1 PHE B 298     -36.534  51.016 -10.805  1.00 26.25           C  
ATOM   2782  CE2 PHE B 298     -35.215  51.459  -8.813  1.00 26.31           C  
ATOM   2783  CZ  PHE B 298     -36.334  51.737  -9.597  1.00 26.15           C  
ATOM   2784  N   GLY B 299     -30.277  48.594 -11.058  1.00 29.93           N  
ATOM   2785  CA  GLY B 299     -29.125  47.716 -11.102  1.00 30.16           C  
ATOM   2786  C   GLY B 299     -29.593  46.330 -10.723  1.00 29.12           C  
ATOM   2787  O   GLY B 299     -30.368  46.163  -9.779  1.00 26.46           O  
ATOM   2788  N   ASP B 300     -29.134  45.319 -11.447  1.00 29.05           N  
ATOM   2789  CA  ASP B 300     -29.575  43.984 -11.124  1.00 28.07           C  
ATOM   2790  C   ASP B 300     -28.702  43.290 -10.102  1.00 28.20           C  
ATOM   2791  O   ASP B 300     -27.480  43.241 -10.244  1.00 29.15           O  
ATOM   2792  CB  ASP B 300     -29.648  43.144 -12.381  1.00 34.65           C  
ATOM   2793  CG  ASP B 300     -30.169  41.756 -12.104  1.00 42.73           C  
ATOM   2794  OD1 ASP B 300     -31.229  41.638 -11.452  1.00 45.10           O  
ATOM   2795  OD2 ASP B 300     -29.525  40.783 -12.541  1.00 51.13           O  
ATOM   2796  N   PHE B 301     -29.323  42.777  -9.046  1.00 25.91           N  
ATOM   2797  CA  PHE B 301     -28.571  42.040  -8.045  1.00 24.80           C  
ATOM   2798  C   PHE B 301     -29.456  41.423  -6.986  1.00 24.96           C  
ATOM   2799  O   PHE B 301     -30.585  41.822  -6.823  1.00 24.65           O  
ATOM   2800  CB  PHE B 301     -27.530  42.931  -7.364  1.00 23.64           C  
ATOM   2801  CG  PHE B 301     -28.114  43.986  -6.477  1.00 14.12           C  
ATOM   2802  CD1 PHE B 301     -28.527  45.206  -6.996  1.00  9.36           C  
ATOM   2803  CD2 PHE B 301     -28.261  43.748  -5.123  1.00  7.15           C  
ATOM   2804  CE1 PHE B 301     -29.080  46.179  -6.162  1.00 14.21           C  
ATOM   2805  CE2 PHE B 301     -28.817  44.716  -4.281  1.00 13.11           C  
ATOM   2806  CZ  PHE B 301     -29.228  45.936  -4.802  1.00  8.03           C  
ATOM   2807  N   SER B 302     -28.920  40.442  -6.271  1.00 28.19           N  
ATOM   2808  CA  SER B 302     -29.638  39.770  -5.201  1.00 32.91           C  
ATOM   2809  C   SER B 302     -29.145  40.183  -3.820  1.00 34.53           C  
ATOM   2810  O   SER B 302     -27.966  40.475  -3.623  1.00 36.69           O  
ATOM   2811  CB  SER B 302     -29.461  38.265  -5.323  1.00 42.35           C  
ATOM   2812  OG  SER B 302     -29.849  37.611  -4.110  1.00 54.07           O  
ATOM   2813  N   PRO B 303     -30.031  40.189  -2.825  1.00 34.54           N  
ATOM   2814  CA  PRO B 303     -29.490  40.590  -1.529  1.00 36.71           C  
ATOM   2815  C   PRO B 303     -28.201  39.869  -1.118  1.00 37.57           C  
ATOM   2816  O   PRO B 303     -27.507  40.319  -0.215  1.00 40.65           O  
ATOM   2817  CB  PRO B 303     -30.673  40.349  -0.572  1.00 29.46           C  
ATOM   2818  CG  PRO B 303     -31.500  39.345  -1.305  1.00 29.99           C  
ATOM   2819  CD  PRO B 303     -31.463  39.900  -2.700  1.00 30.78           C  
ATOM   2820  N   THR B 304     -27.854  38.762  -1.763  1.00 38.80           N  
ATOM   2821  CA  THR B 304     -26.610  38.105  -1.351  1.00 40.19           C  
ATOM   2822  C   THR B 304     -25.429  38.799  -2.019  1.00 39.68           C  
ATOM   2823  O   THR B 304     -24.273  38.545  -1.676  1.00 39.23           O  
ATOM   2824  CB  THR B 304     -26.580  36.610  -1.695  1.00 38.53           C  
ATOM   2825  OG1 THR B 304     -26.692  36.435  -3.111  1.00 43.63           O  
ATOM   2826  CG2 THR B 304     -27.714  35.900  -0.992  1.00 41.94           C  
ATOM   2827  N   ASP B 305     -25.724  39.667  -2.985  1.00 36.21           N  
ATOM   2828  CA  ASP B 305     -24.677  40.416  -3.645  1.00 31.44           C  
ATOM   2829  C   ASP B 305     -24.352  41.614  -2.762  1.00 31.58           C  
ATOM   2830  O   ASP B 305     -23.426  42.352  -3.040  1.00 38.36           O  
ATOM   2831  CB  ASP B 305     -25.117  40.894  -5.029  1.00 32.82           C  
ATOM   2832  CG  ASP B 305     -25.326  39.748  -6.017  1.00 34.79           C  
ATOM   2833  OD1 ASP B 305     -24.362  38.989  -6.271  1.00 35.46           O  
ATOM   2834  OD2 ASP B 305     -26.454  39.612  -6.544  1.00 31.21           O  
ATOM   2835  N   VAL B 306     -25.114  41.816  -1.695  1.00 29.64           N  
ATOM   2836  CA  VAL B 306     -24.847  42.934  -0.804  1.00 28.58           C  
ATOM   2837  C   VAL B 306     -23.869  42.367   0.173  1.00 29.06           C  
ATOM   2838  O   VAL B 306     -24.212  41.494   0.956  1.00 31.03           O  
ATOM   2839  CB  VAL B 306     -26.134  43.433  -0.088  1.00 28.37           C  
ATOM   2840  CG1 VAL B 306     -25.793  44.471   0.966  1.00 23.12           C  
ATOM   2841  CG2 VAL B 306     -27.062  44.070  -1.120  1.00 28.95           C  
ATOM   2842  N   HIS B 307     -22.638  42.869   0.108  1.00 32.49           N  
ATOM   2843  CA  HIS B 307     -21.528  42.382   0.929  1.00 26.07           C  
ATOM   2844  C   HIS B 307     -21.304  43.055   2.268  1.00 24.07           C  
ATOM   2845  O   HIS B 307     -20.921  44.221   2.354  1.00 25.18           O  
ATOM   2846  CB  HIS B 307     -20.250  42.462   0.108  1.00 26.20           C  
ATOM   2847  CG  HIS B 307     -19.032  41.991   0.832  1.00 32.21           C  
ATOM   2848  ND1 HIS B 307     -18.698  40.661   0.940  1.00 30.80           N  
ATOM   2849  CD2 HIS B 307     -18.069  42.677   1.492  1.00 32.55           C  
ATOM   2850  CE1 HIS B 307     -17.579  40.546   1.631  1.00 33.09           C  
ATOM   2851  NE2 HIS B 307     -17.177  41.755   1.977  1.00 35.78           N  
ATOM   2852  N   ARG B 308     -21.533  42.281   3.316  1.00 27.78           N  
ATOM   2853  CA  ARG B 308     -21.350  42.710   4.692  1.00 24.99           C  
ATOM   2854  C   ARG B 308     -21.867  44.124   4.911  1.00 25.63           C  
ATOM   2855  O   ARG B 308     -21.275  44.927   5.633  1.00 28.74           O  
ATOM   2856  CB  ARG B 308     -19.877  42.593   5.066  1.00 23.24           C  
ATOM   2857  CG  ARG B 308     -19.258  41.209   4.829  1.00 25.71           C  
ATOM   2858  CD  ARG B 308     -19.663  40.141   5.856  1.00 42.16           C  
ATOM   2859  NE  ARG B 308     -18.903  38.880   5.699  1.00 54.46           N  
ATOM   2860  CZ  ARG B 308     -18.965  38.074   4.629  1.00 58.75           C  
ATOM   2861  NH1 ARG B 308     -19.763  38.362   3.608  1.00 60.96           N  
ATOM   2862  NH2 ARG B 308     -18.242  36.962   4.574  1.00 57.71           N  
ATOM   2863  N   GLN B 309     -22.991  44.420   4.272  1.00 27.82           N  
ATOM   2864  CA  GLN B 309     -23.636  45.712   4.422  1.00 26.74           C  
ATOM   2865  C   GLN B 309     -22.889  46.922   3.906  1.00 27.13           C  
ATOM   2866  O   GLN B 309     -23.373  48.036   4.076  1.00 30.35           O  
ATOM   2867  CB  GLN B 309     -23.950  45.952   5.901  1.00 29.03           C  
ATOM   2868  CG  GLN B 309     -24.968  45.009   6.480  1.00 38.08           C  
ATOM   2869  CD  GLN B 309     -25.448  45.443   7.855  1.00 47.80           C  
ATOM   2870  OE1 GLN B 309     -24.768  45.241   8.859  1.00 48.56           O  
ATOM   2871  NE2 GLN B 309     -26.624  46.074   7.899  1.00 52.97           N  
ATOM   2872  N   PHE B 310     -21.730  46.758   3.275  1.00 24.90           N  
ATOM   2873  CA  PHE B 310     -21.017  47.959   2.841  1.00 21.37           C  
ATOM   2874  C   PHE B 310     -20.592  48.062   1.384  1.00 21.83           C  
ATOM   2875  O   PHE B 310     -19.909  49.016   0.986  1.00 22.51           O  
ATOM   2876  CB  PHE B 310     -19.821  48.176   3.752  1.00 17.68           C  
ATOM   2877  CG  PHE B 310     -20.188  48.603   5.149  1.00 17.09           C  
ATOM   2878  CD1 PHE B 310     -20.648  49.903   5.402  1.00 17.83           C  
ATOM   2879  CD2 PHE B 310     -20.026  47.733   6.222  1.00 14.71           C  
ATOM   2880  CE1 PHE B 310     -20.930  50.326   6.711  1.00 19.33           C  
ATOM   2881  CE2 PHE B 310     -20.304  48.147   7.542  1.00 16.37           C  
ATOM   2882  CZ  PHE B 310     -20.752  49.441   7.787  1.00 16.66           C  
ATOM   2883  N   ALA B 311     -20.988  47.081   0.588  1.00 18.59           N  
ATOM   2884  CA  ALA B 311     -20.687  47.105  -0.832  1.00 21.27           C  
ATOM   2885  C   ALA B 311     -21.753  46.273  -1.560  1.00 24.46           C  
ATOM   2886  O   ALA B 311     -22.384  45.365  -0.981  1.00 27.20           O  
ATOM   2887  CB  ALA B 311     -19.300  46.544  -1.085  1.00 21.22           C  
ATOM   2888  N   ILE B 312     -21.965  46.580  -2.826  1.00 18.59           N  
ATOM   2889  CA  ILE B 312     -22.949  45.846  -3.578  1.00 19.73           C  
ATOM   2890  C   ILE B 312     -22.327  45.531  -4.908  1.00 20.21           C  
ATOM   2891  O   ILE B 312     -21.733  46.413  -5.526  1.00 23.42           O  
ATOM   2892  CB  ILE B 312     -24.233  46.713  -3.796  1.00 21.11           C  
ATOM   2893  CG1 ILE B 312     -24.757  47.181  -2.437  1.00 15.13           C  
ATOM   2894  CG2 ILE B 312     -25.323  45.911  -4.572  1.00 16.78           C  
ATOM   2895  CD1 ILE B 312     -25.923  48.098  -2.495  1.00  9.47           C  
ATOM   2896  N   VAL B 313     -22.424  44.280  -5.341  1.00 20.81           N  
ATOM   2897  CA  VAL B 313     -21.898  43.886  -6.660  1.00 26.39           C  
ATOM   2898  C   VAL B 313     -23.162  43.711  -7.471  1.00 26.01           C  
ATOM   2899  O   VAL B 313     -24.038  42.975  -7.041  1.00 29.58           O  
ATOM   2900  CB  VAL B 313     -21.182  42.522  -6.608  1.00 28.56           C  
ATOM   2901  CG1 VAL B 313     -20.817  42.072  -8.003  1.00 22.14           C  
ATOM   2902  CG2 VAL B 313     -19.949  42.630  -5.752  1.00 30.70           C  
ATOM   2903  N   PHE B 314     -23.274  44.346  -8.629  1.00 22.12           N  
ATOM   2904  CA  PHE B 314     -24.519  44.232  -9.385  1.00 22.15           C  
ATOM   2905  C   PHE B 314     -24.241  44.480 -10.862  1.00 24.16           C  
ATOM   2906  O   PHE B 314     -23.136  44.908 -11.211  1.00 26.18           O  
ATOM   2907  CB  PHE B 314     -25.489  45.297  -8.875  1.00 22.08           C  
ATOM   2908  CG  PHE B 314     -25.079  46.696  -9.253  1.00 23.00           C  
ATOM   2909  CD1 PHE B 314     -25.370  47.207 -10.527  1.00 22.12           C  
ATOM   2910  CD2 PHE B 314     -24.283  47.455  -8.399  1.00 17.47           C  
ATOM   2911  CE1 PHE B 314     -24.852  48.478 -10.956  1.00 23.77           C  
ATOM   2912  CE2 PHE B 314     -23.766  48.713  -8.813  1.00 20.90           C  
ATOM   2913  CZ  PHE B 314     -24.051  49.221 -10.095  1.00 16.43           C  
ATOM   2914  N   LYS B 315     -25.233  44.227 -11.726  1.00 24.16           N  
ATOM   2915  CA  LYS B 315     -25.067  44.481 -13.162  1.00 27.52           C  
ATOM   2916  C   LYS B 315     -25.941  45.662 -13.600  1.00 27.26           C  
ATOM   2917  O   LYS B 315     -27.045  45.869 -13.101  1.00 25.20           O  
ATOM   2918  CB  LYS B 315     -25.429  43.259 -14.000  1.00 29.28           C  
ATOM   2919  CG  LYS B 315     -24.575  42.035 -13.810  1.00 36.86           C  
ATOM   2920  CD  LYS B 315     -25.223  40.872 -14.556  1.00 43.19           C  
ATOM   2921  CE  LYS B 315     -24.509  39.542 -14.349  1.00 42.83           C  
ATOM   2922  NZ  LYS B 315     -23.129  39.588 -14.874  1.00 50.42           N  
ATOM   2923  N   THR B 316     -25.425  46.434 -14.539  1.00 27.56           N  
ATOM   2924  CA  THR B 316     -26.115  47.605 -15.045  1.00 29.07           C  
ATOM   2925  C   THR B 316     -27.355  47.254 -15.846  1.00 32.71           C  
ATOM   2926  O   THR B 316     -27.435  46.187 -16.463  1.00 35.12           O  
ATOM   2927  CB  THR B 316     -25.216  48.384 -15.980  1.00 26.20           C  
ATOM   2928  OG1 THR B 316     -24.798  47.500 -17.029  1.00 28.50           O  
ATOM   2929  CG2 THR B 316     -23.991  48.923 -15.243  1.00 22.53           C  
ATOM   2930  N   PRO B 317     -28.362  48.137 -15.815  1.00 31.88           N  
ATOM   2931  CA  PRO B 317     -29.616  47.969 -16.536  1.00 27.57           C  
ATOM   2932  C   PRO B 317     -29.349  48.445 -17.947  1.00 30.15           C  
ATOM   2933  O   PRO B 317     -28.383  49.160 -18.186  1.00 29.35           O  
ATOM   2934  CB  PRO B 317     -30.535  48.903 -15.787  1.00 25.59           C  
ATOM   2935  CG  PRO B 317     -29.633  50.065 -15.565  1.00 30.10           C  
ATOM   2936  CD  PRO B 317     -28.444  49.334 -14.962  1.00 36.13           C  
ATOM   2937  N   LYS B 318     -30.192  48.045 -18.886  1.00 34.04           N  
ATOM   2938  CA  LYS B 318     -30.026  48.458 -20.277  1.00 38.31           C  
ATOM   2939  C   LYS B 318     -30.527  49.886 -20.403  1.00 39.15           C  
ATOM   2940  O   LYS B 318     -31.547  50.242 -19.819  1.00 41.11           O  
ATOM   2941  CB  LYS B 318     -30.836  47.535 -21.181  1.00 43.85           C  
ATOM   2942  CG  LYS B 318     -30.861  47.935 -22.648  1.00 55.36           C  
ATOM   2943  CD  LYS B 318     -31.591  46.882 -23.507  1.00 63.02           C  
ATOM   2944  CE  LYS B 318     -30.913  45.504 -23.384  1.00 67.95           C  
ATOM   2945  NZ  LYS B 318     -31.527  44.442 -24.226  1.00 71.32           N  
ATOM   2946  N   TYR B 319     -29.812  50.717 -21.146  1.00 41.93           N  
ATOM   2947  CA  TYR B 319     -30.229  52.112 -21.316  1.00 43.54           C  
ATOM   2948  C   TYR B 319     -31.522  52.168 -22.165  1.00 46.53           C  
ATOM   2949  O   TYR B 319     -31.856  51.196 -22.847  1.00 48.55           O  
ATOM   2950  CB  TYR B 319     -29.097  52.900 -21.975  1.00 38.06           C  
ATOM   2951  CG  TYR B 319     -29.398  54.353 -22.166  1.00 38.40           C  
ATOM   2952  CD1 TYR B 319     -29.680  55.176 -21.074  1.00 35.10           C  
ATOM   2953  CD2 TYR B 319     -29.391  54.918 -23.445  1.00 37.48           C  
ATOM   2954  CE1 TYR B 319     -29.945  56.530 -21.252  1.00 39.14           C  
ATOM   2955  CE2 TYR B 319     -29.654  56.277 -23.635  1.00 40.27           C  
ATOM   2956  CZ  TYR B 319     -29.928  57.078 -22.538  1.00 38.07           C  
ATOM   2957  OH  TYR B 319     -30.147  58.419 -22.725  1.00 32.66           O  
ATOM   2958  N   LYS B 320     -32.245  53.287 -22.131  1.00 46.00           N  
ATOM   2959  CA  LYS B 320     -33.502  53.384 -22.877  1.00 46.53           C  
ATOM   2960  C   LYS B 320     -33.334  53.312 -24.385  1.00 48.64           C  
ATOM   2961  O   LYS B 320     -34.275  52.967 -25.099  1.00 47.13           O  
ATOM   2962  CB  LYS B 320     -34.259  54.680 -22.543  1.00 44.81           C  
ATOM   2963  CG  LYS B 320     -33.748  55.950 -23.226  1.00 45.49           C  
ATOM   2964  CD  LYS B 320     -34.708  57.100 -22.945  1.00 48.11           C  
ATOM   2965  CE  LYS B 320     -34.339  58.373 -23.692  1.00 47.86           C  
ATOM   2966  NZ  LYS B 320     -33.034  58.914 -23.270  1.00 49.00           N  
ATOM   2967  N   ASP B 321     -32.138  53.634 -24.867  1.00 50.04           N  
ATOM   2968  CA  ASP B 321     -31.883  53.624 -26.296  1.00 51.35           C  
ATOM   2969  C   ASP B 321     -30.531  53.028 -26.646  1.00 50.27           C  
ATOM   2970  O   ASP B 321     -29.524  53.727 -26.639  1.00 52.70           O  
ATOM   2971  CB  ASP B 321     -31.970  55.054 -26.818  1.00 54.24           C  
ATOM   2972  CG  ASP B 321     -31.850  55.132 -28.321  1.00 61.83           C  
ATOM   2973  OD1 ASP B 321     -31.484  54.107 -28.949  1.00 61.57           O  
ATOM   2974  OD2 ASP B 321     -32.121  56.228 -28.868  1.00 64.22           O  
ATOM   2975  N   ILE B 322     -30.505  51.744 -26.982  1.00 49.81           N  
ATOM   2976  CA  ILE B 322     -29.234  51.101 -27.303  1.00 49.16           C  
ATOM   2977  C   ILE B 322     -28.709  51.436 -28.679  1.00 48.81           C  
ATOM   2978  O   ILE B 322     -27.894  50.694 -29.213  1.00 49.65           O  
ATOM   2979  CB  ILE B 322     -29.302  49.558 -27.203  1.00 45.65           C  
ATOM   2980  CG1 ILE B 322     -30.103  48.986 -28.366  1.00 44.27           C  
ATOM   2981  CG2 ILE B 322     -29.945  49.155 -25.894  1.00 45.77           C  
ATOM   2982  CD1 ILE B 322     -30.175  47.482 -28.356  1.00 40.04           C  
ATOM   2983  N   ASN B 323     -29.151  52.554 -29.245  1.00 50.55           N  
ATOM   2984  CA  ASN B 323     -28.688  52.946 -30.571  1.00 50.91           C  
ATOM   2985  C   ASN B 323     -27.892  54.252 -30.581  1.00 52.83           C  
ATOM   2986  O   ASN B 323     -27.153  54.523 -31.528  1.00 54.38           O  
ATOM   2987  CB  ASN B 323     -29.875  53.078 -31.527  1.00 52.65           C  
ATOM   2988  CG  ASN B 323     -30.699  51.801 -31.629  1.00 55.39           C  
ATOM   2989  OD1 ASN B 323     -30.194  50.744 -32.019  1.00 54.25           O  
ATOM   2990  ND2 ASN B 323     -31.980  51.897 -31.281  1.00 52.48           N  
ATOM   2991  N   ILE B 324     -28.047  55.069 -29.548  1.00 51.84           N  
ATOM   2992  CA  ILE B 324     -27.320  56.332 -29.492  1.00 53.41           C  
ATOM   2993  C   ILE B 324     -25.920  56.182 -30.113  1.00 54.82           C  
ATOM   2994  O   ILE B 324     -25.325  55.104 -30.070  1.00 54.86           O  
ATOM   2995  CB  ILE B 324     -27.196  56.813 -28.040  1.00 50.92           C  
ATOM   2996  CG1 ILE B 324     -26.380  55.816 -27.222  1.00 50.06           C  
ATOM   2997  CG2 ILE B 324     -28.579  56.923 -27.424  1.00 48.78           C  
ATOM   2998  CD1 ILE B 324     -26.203  56.220 -25.764  1.00 51.55           C  
ATOM   2999  N   THR B 325     -25.403  57.254 -30.705  1.00 54.86           N  
ATOM   3000  CA  THR B 325     -24.082  57.212 -31.326  1.00 53.03           C  
ATOM   3001  C   THR B 325     -23.086  58.042 -30.535  1.00 53.82           C  
ATOM   3002  O   THR B 325     -21.881  57.975 -30.767  1.00 55.61           O  
ATOM   3003  CB  THR B 325     -24.131  57.739 -32.745  1.00 54.48           C  
ATOM   3004  OG1 THR B 325     -24.549  59.112 -32.732  1.00 55.99           O  
ATOM   3005  CG2 THR B 325     -25.111  56.921 -33.562  1.00 52.46           C  
ATOM   3006  N   LYS B 326     -23.611  58.849 -29.619  1.00 53.21           N  
ATOM   3007  CA  LYS B 326     -22.799  59.670 -28.731  1.00 52.16           C  
ATOM   3008  C   LYS B 326     -23.152  59.219 -27.314  1.00 49.61           C  
ATOM   3009  O   LYS B 326     -24.277  58.804 -27.050  1.00 49.79           O  
ATOM   3010  CB  LYS B 326     -23.108  61.164 -28.915  1.00 56.21           C  
ATOM   3011  CG  LYS B 326     -22.301  61.883 -30.006  1.00 58.23           C  
ATOM   3012  CD  LYS B 326     -22.521  61.310 -31.394  1.00 67.78           C  
ATOM   3013  CE  LYS B 326     -21.641  62.021 -32.430  1.00 70.71           C  
ATOM   3014  NZ  LYS B 326     -21.793  61.461 -33.810  1.00 72.74           N  
ATOM   3015  N   PRO B 327     -22.199  59.298 -26.382  1.00 48.11           N  
ATOM   3016  CA  PRO B 327     -22.490  58.872 -25.013  1.00 46.22           C  
ATOM   3017  C   PRO B 327     -23.649  59.662 -24.441  1.00 44.58           C  
ATOM   3018  O   PRO B 327     -23.865  60.799 -24.840  1.00 46.01           O  
ATOM   3019  CB  PRO B 327     -21.185  59.170 -24.283  1.00 45.68           C  
ATOM   3020  CG  PRO B 327     -20.150  59.002 -25.399  1.00 49.83           C  
ATOM   3021  CD  PRO B 327     -20.825  59.818 -26.468  1.00 48.18           C  
ATOM   3022  N   ALA B 328     -24.394  59.044 -23.527  1.00 42.93           N  
ATOM   3023  CA  ALA B 328     -25.531  59.682 -22.855  1.00 40.26           C  
ATOM   3024  C   ALA B 328     -25.262  59.669 -21.355  1.00 35.57           C  
ATOM   3025  O   ALA B 328     -25.108  58.615 -20.770  1.00 37.49           O  
ATOM   3026  CB  ALA B 328     -26.826  58.925 -23.152  1.00 38.11           C  
ATOM   3027  N   SER B 329     -25.204  60.833 -20.730  1.00 35.16           N  
ATOM   3028  CA  SER B 329     -24.935  60.890 -19.299  1.00 33.67           C  
ATOM   3029  C   SER B 329     -26.223  60.778 -18.490  1.00 31.07           C  
ATOM   3030  O   SER B 329     -27.237  61.360 -18.850  1.00 35.14           O  
ATOM   3031  CB  SER B 329     -24.197  62.177 -18.957  1.00 27.80           C  
ATOM   3032  OG  SER B 329     -23.716  62.088 -17.639  1.00 35.28           O  
ATOM   3033  N   VAL B 330     -26.178  60.016 -17.404  1.00 30.55           N  
ATOM   3034  CA  VAL B 330     -27.348  59.796 -16.541  1.00 28.43           C  
ATOM   3035  C   VAL B 330     -26.916  59.843 -15.074  1.00 25.14           C  
ATOM   3036  O   VAL B 330     -25.782  60.175 -14.778  1.00 25.69           O  
ATOM   3037  CB  VAL B 330     -27.987  58.398 -16.809  1.00 26.91           C  
ATOM   3038  CG1 VAL B 330     -28.214  58.203 -18.301  1.00 23.01           C  
ATOM   3039  CG2 VAL B 330     -27.094  57.299 -16.276  1.00 22.35           C  
ATOM   3040  N   PHE B 331     -27.820  59.507 -14.167  1.00 25.75           N  
ATOM   3041  CA  PHE B 331     -27.497  59.507 -12.746  1.00 29.17           C  
ATOM   3042  C   PHE B 331     -27.727  58.142 -12.109  1.00 28.58           C  
ATOM   3043  O   PHE B 331     -28.576  57.374 -12.567  1.00 30.59           O  
ATOM   3044  CB  PHE B 331     -28.319  60.551 -11.987  1.00 29.61           C  
ATOM   3045  CG  PHE B 331     -28.051  61.956 -12.420  1.00 36.52           C  
ATOM   3046  CD1 PHE B 331     -28.753  62.517 -13.480  1.00 42.23           C  
ATOM   3047  CD2 PHE B 331     -27.076  62.717 -11.790  1.00 37.61           C  
ATOM   3048  CE1 PHE B 331     -28.488  63.819 -13.905  1.00 40.96           C  
ATOM   3049  CE2 PHE B 331     -26.806  64.019 -12.207  1.00 36.37           C  
ATOM   3050  CZ  PHE B 331     -27.512  64.565 -13.262  1.00 37.80           C  
ATOM   3051  N   VAL B 332     -26.969  57.851 -11.053  1.00 22.44           N  
ATOM   3052  CA  VAL B 332     -27.098  56.588 -10.340  1.00 23.42           C  
ATOM   3053  C   VAL B 332     -27.182  56.934  -8.878  1.00 20.23           C  
ATOM   3054  O   VAL B 332     -26.492  57.826  -8.434  1.00 18.65           O  
ATOM   3055  CB  VAL B 332     -25.868  55.700 -10.509  1.00 28.35           C  
ATOM   3056  CG1 VAL B 332     -26.134  54.326  -9.896  1.00 28.64           C  
ATOM   3057  CG2 VAL B 332     -25.543  55.566 -11.957  1.00 38.12           C  
ATOM   3058  N   GLN B 333     -28.010  56.225  -8.130  1.00 20.61           N  
ATOM   3059  CA  GLN B 333     -28.136  56.514  -6.718  1.00 23.91           C  
ATOM   3060  C   GLN B 333     -28.658  55.348  -5.908  1.00 26.70           C  
ATOM   3061  O   GLN B 333     -29.388  54.510  -6.412  1.00 30.01           O  
ATOM   3062  CB  GLN B 333     -29.083  57.683  -6.513  1.00 24.40           C  
ATOM   3063  CG  GLN B 333     -30.508  57.370  -6.887  1.00 32.11           C  
ATOM   3064  CD  GLN B 333     -31.396  58.597  -6.847  1.00 38.40           C  
ATOM   3065  OE1 GLN B 333     -32.585  58.516  -7.156  1.00 39.22           O  
ATOM   3066  NE2 GLN B 333     -30.821  59.747  -6.473  1.00 31.80           N  
ATOM   3067  N   LEU B 334     -28.267  55.286  -4.645  1.00 26.26           N  
ATOM   3068  CA  LEU B 334     -28.789  54.255  -3.784  1.00 23.37           C  
ATOM   3069  C   LEU B 334     -30.172  54.732  -3.374  1.00 29.05           C  
ATOM   3070  O   LEU B 334     -30.415  55.943  -3.226  1.00 31.65           O  
ATOM   3071  CB  LEU B 334     -27.943  54.133  -2.550  1.00 18.52           C  
ATOM   3072  CG  LEU B 334     -26.850  53.101  -2.502  1.00 20.18           C  
ATOM   3073  CD1 LEU B 334     -26.187  52.885  -3.821  1.00 29.08           C  
ATOM   3074  CD2 LEU B 334     -25.888  53.592  -1.479  1.00 18.23           C  
ATOM   3075  N   ARG B 335     -31.093  53.790  -3.225  1.00 32.01           N  
ATOM   3076  CA  ARG B 335     -32.433  54.129  -2.778  1.00 31.42           C  
ATOM   3077  C   ARG B 335     -32.975  53.067  -1.811  1.00 28.68           C  
ATOM   3078  O   ARG B 335     -33.031  51.876  -2.123  1.00 24.10           O  
ATOM   3079  CB  ARG B 335     -33.387  54.288  -3.953  1.00 25.00           C  
ATOM   3080  CG  ARG B 335     -34.780  54.583  -3.473  1.00 26.06           C  
ATOM   3081  CD  ARG B 335     -35.726  53.870  -4.354  1.00 25.51           C  
ATOM   3082  NE  ARG B 335     -36.445  54.793  -5.206  1.00 31.10           N  
ATOM   3083  CZ  ARG B 335     -37.128  54.420  -6.276  1.00 28.95           C  
ATOM   3084  NH1 ARG B 335     -37.171  53.142  -6.616  1.00 22.84           N  
ATOM   3085  NH2 ARG B 335     -37.769  55.331  -6.992  1.00 33.02           N  
ATOM   3086  N   ARG B 336     -33.369  53.521  -0.631  1.00 24.36           N  
ATOM   3087  CA  ARG B 336     -33.899  52.632   0.361  1.00 27.25           C  
ATOM   3088  C   ARG B 336     -35.379  52.384   0.022  1.00 31.53           C  
ATOM   3089  O   ARG B 336     -36.093  53.301  -0.379  1.00 34.35           O  
ATOM   3090  CB  ARG B 336     -33.703  53.270   1.735  1.00 24.46           C  
ATOM   3091  CG  ARG B 336     -33.962  52.351   2.915  1.00 28.86           C  
ATOM   3092  CD  ARG B 336     -33.160  52.836   4.091  1.00 23.48           C  
ATOM   3093  NE  ARG B 336     -33.486  54.219   4.357  1.00 30.14           N  
ATOM   3094  CZ  ARG B 336     -32.599  55.168   4.643  1.00 28.69           C  
ATOM   3095  NH1 ARG B 336     -31.299  54.892   4.704  1.00 22.31           N  
ATOM   3096  NH2 ARG B 336     -33.032  56.404   4.857  1.00 24.65           N  
ATOM   3097  N   LYS B 337     -35.834  51.140   0.171  1.00 32.98           N  
ATOM   3098  CA  LYS B 337     -37.207  50.777  -0.159  1.00 26.44           C  
ATOM   3099  C   LYS B 337     -38.253  51.203   0.848  1.00 26.27           C  
ATOM   3100  O   LYS B 337     -39.318  51.678   0.456  1.00 24.39           O  
ATOM   3101  CB  LYS B 337     -37.301  49.260  -0.421  1.00 22.78           C  
ATOM   3102  CG  LYS B 337     -36.561  48.861  -1.684  1.00 25.65           C  
ATOM   3103  CD  LYS B 337     -36.801  47.442  -2.199  1.00 27.57           C  
ATOM   3104  CE  LYS B 337     -35.966  46.371  -1.510  1.00 30.82           C  
ATOM   3105  NZ  LYS B 337     -35.867  45.097  -2.325  1.00 21.52           N  
ATOM   3106  N   SER B 338     -37.936  51.058   2.134  1.00 25.43           N  
ATOM   3107  CA  SER B 338     -38.864  51.385   3.214  1.00 25.60           C  
ATOM   3108  C   SER B 338     -39.332  52.823   3.335  1.00 24.93           C  
ATOM   3109  O   SER B 338     -40.369  53.072   3.951  1.00 26.85           O  
ATOM   3110  CB  SER B 338     -38.262  50.964   4.542  1.00 26.61           C  
ATOM   3111  OG  SER B 338     -36.965  51.515   4.659  1.00 35.79           O  
ATOM   3112  N   ASP B 339     -38.554  53.767   2.802  1.00 23.20           N  
ATOM   3113  CA  ASP B 339     -38.919  55.181   2.834  1.00 21.11           C  
ATOM   3114  C   ASP B 339     -38.601  55.898   1.530  1.00 24.18           C  
ATOM   3115  O   ASP B 339     -38.811  57.106   1.407  1.00 29.83           O  
ATOM   3116  CB  ASP B 339     -38.239  55.927   3.989  1.00 21.86           C  
ATOM   3117  CG  ASP B 339     -36.728  55.694   4.056  1.00 30.96           C  
ATOM   3118  OD1 ASP B 339     -36.096  55.419   3.003  1.00 29.57           O  
ATOM   3119  OD2 ASP B 339     -36.169  55.817   5.176  1.00 26.88           O  
ATOM   3120  N   LEU B 340     -38.103  55.165   0.547  1.00 21.18           N  
ATOM   3121  CA  LEU B 340     -37.765  55.767  -0.737  1.00 23.30           C  
ATOM   3122  C   LEU B 340     -36.768  56.914  -0.623  1.00 23.00           C  
ATOM   3123  O   LEU B 340     -36.680  57.774  -1.488  1.00 23.32           O  
ATOM   3124  CB  LEU B 340     -39.027  56.259  -1.461  1.00 22.91           C  
ATOM   3125  CG  LEU B 340     -39.994  55.144  -1.863  1.00 22.01           C  
ATOM   3126  CD1 LEU B 340     -41.268  55.754  -2.399  1.00 23.17           C  
ATOM   3127  CD2 LEU B 340     -39.346  54.230  -2.876  1.00 12.66           C  
ATOM   3128  N   GLU B 341     -35.995  56.929   0.441  1.00 26.53           N  
ATOM   3129  CA  GLU B 341     -35.000  57.974   0.559  1.00 28.85           C  
ATOM   3130  C   GLU B 341     -33.867  57.600  -0.406  1.00 24.87           C  
ATOM   3131  O   GLU B 341     -33.690  56.438  -0.768  1.00 25.09           O  
ATOM   3132  CB  GLU B 341     -34.491  58.046   2.002  1.00 37.54           C  
ATOM   3133  CG  GLU B 341     -33.978  59.410   2.369  1.00 49.39           C  
ATOM   3134  CD  GLU B 341     -35.095  60.431   2.390  1.00 54.30           C  
ATOM   3135  OE1 GLU B 341     -35.934  60.339   3.301  1.00 59.67           O  
ATOM   3136  OE2 GLU B 341     -35.151  61.306   1.493  1.00 58.81           O  
ATOM   3137  N   THR B 342     -33.099  58.574  -0.844  1.00 24.59           N  
ATOM   3138  CA  THR B 342     -32.013  58.248  -1.756  1.00 29.69           C  
ATOM   3139  C   THR B 342     -30.678  58.929  -1.442  1.00 32.59           C  
ATOM   3140  O   THR B 342     -30.620  59.910  -0.696  1.00 34.16           O  
ATOM   3141  CB  THR B 342     -32.372  58.635  -3.167  1.00 31.07           C  
ATOM   3142  OG1 THR B 342     -32.664  60.032  -3.190  1.00 30.51           O  
ATOM   3143  CG2 THR B 342     -33.567  57.844  -3.653  1.00 27.98           C  
ATOM   3144  N   SER B 343     -29.608  58.403  -2.029  1.00 31.84           N  
ATOM   3145  CA  SER B 343     -28.284  58.974  -1.835  1.00 32.66           C  
ATOM   3146  C   SER B 343     -28.182  60.149  -2.797  1.00 31.73           C  
ATOM   3147  O   SER B 343     -29.072  60.367  -3.609  1.00 30.34           O  
ATOM   3148  CB  SER B 343     -27.196  57.961  -2.203  1.00 29.89           C  
ATOM   3149  OG  SER B 343     -27.109  57.791  -3.623  1.00 23.20           O  
ATOM   3150  N   GLU B 344     -27.091  60.898  -2.719  1.00 33.07           N  
ATOM   3151  CA  GLU B 344     -26.902  62.004  -3.646  1.00 36.54           C  
ATOM   3152  C   GLU B 344     -26.614  61.374  -5.005  1.00 35.60           C  
ATOM   3153  O   GLU B 344     -25.982  60.328  -5.094  1.00 38.26           O  
ATOM   3154  CB  GLU B 344     -25.713  62.872  -3.234  1.00 39.87           C  
ATOM   3155  CG  GLU B 344     -25.491  64.092  -4.127  1.00 53.90           C  
ATOM   3156  CD  GLU B 344     -24.294  64.947  -3.696  1.00 64.48           C  
ATOM   3157  OE1 GLU B 344     -24.149  65.228  -2.479  1.00 69.74           O  
ATOM   3158  OE2 GLU B 344     -23.507  65.359  -4.576  1.00 64.19           O  
ATOM   3159  N   PRO B 345     -27.107  61.977  -6.079  1.00 33.02           N  
ATOM   3160  CA  PRO B 345     -26.859  61.430  -7.410  1.00 33.25           C  
ATOM   3161  C   PRO B 345     -25.368  61.332  -7.721  1.00 38.00           C  
ATOM   3162  O   PRO B 345     -24.588  62.176  -7.287  1.00 46.43           O  
ATOM   3163  CB  PRO B 345     -27.544  62.443  -8.309  1.00 28.92           C  
ATOM   3164  CG  PRO B 345     -28.711  62.906  -7.437  1.00 31.70           C  
ATOM   3165  CD  PRO B 345     -27.944  63.181  -6.171  1.00 31.98           C  
ATOM   3166  N   LYS B 346     -24.963  60.297  -8.444  1.00 35.58           N  
ATOM   3167  CA  LYS B 346     -23.572  60.165  -8.847  1.00 32.89           C  
ATOM   3168  C   LYS B 346     -23.767  60.218 -10.368  1.00 33.42           C  
ATOM   3169  O   LYS B 346     -24.826  59.871 -10.873  1.00 28.51           O  
ATOM   3170  CB  LYS B 346     -22.990  58.823  -8.364  1.00 37.31           C  
ATOM   3171  CG  LYS B 346     -21.445  58.779  -8.196  1.00 41.51           C  
ATOM   3172  CD  LYS B 346     -20.905  59.830  -7.153  1.00 49.24           C  
ATOM   3173  CE  LYS B 346     -21.311  59.555  -5.675  1.00 46.09           C  
ATOM   3174  NZ  LYS B 346     -20.823  60.606  -4.703  1.00 34.19           N  
ATOM   3175  N   PRO B 347     -22.769  60.674 -11.123  1.00 39.36           N  
ATOM   3176  CA  PRO B 347     -23.021  60.714 -12.570  1.00 38.97           C  
ATOM   3177  C   PRO B 347     -22.489  59.465 -13.251  1.00 34.48           C  
ATOM   3178  O   PRO B 347     -21.363  59.053 -12.981  1.00 36.78           O  
ATOM   3179  CB  PRO B 347     -22.265  61.974 -13.015  1.00 40.74           C  
ATOM   3180  CG  PRO B 347     -21.455  62.434 -11.697  1.00 45.09           C  
ATOM   3181  CD  PRO B 347     -21.421  61.182 -10.847  1.00 39.87           C  
ATOM   3182  N   PHE B 348     -23.291  58.891 -14.141  1.00 30.00           N  
ATOM   3183  CA  PHE B 348     -22.934  57.663 -14.863  1.00 28.82           C  
ATOM   3184  C   PHE B 348     -22.977  57.897 -16.363  1.00 29.08           C  
ATOM   3185  O   PHE B 348     -23.893  58.538 -16.860  1.00 33.70           O  
ATOM   3186  CB  PHE B 348     -23.907  56.553 -14.488  1.00 25.18           C  
ATOM   3187  CG  PHE B 348     -23.497  55.202 -14.962  1.00 26.76           C  
ATOM   3188  CD1 PHE B 348     -23.865  54.748 -16.224  1.00 25.85           C  
ATOM   3189  CD2 PHE B 348     -22.703  54.390 -14.159  1.00 22.56           C  
ATOM   3190  CE1 PHE B 348     -23.455  53.523 -16.673  1.00 20.22           C  
ATOM   3191  CE2 PHE B 348     -22.282  53.149 -14.612  1.00 23.84           C  
ATOM   3192  CZ  PHE B 348     -22.660  52.719 -15.867  1.00 23.69           C  
ATOM   3193  N   LEU B 349     -22.001  57.374 -17.092  1.00 28.79           N  
ATOM   3194  CA  LEU B 349     -21.955  57.590 -18.537  1.00 30.11           C  
ATOM   3195  C   LEU B 349     -22.214  56.315 -19.358  1.00 31.61           C  
ATOM   3196  O   LEU B 349     -21.503  55.315 -19.232  1.00 34.99           O  
ATOM   3197  CB  LEU B 349     -20.597  58.211 -18.888  1.00 29.65           C  
ATOM   3198  CG  LEU B 349     -20.309  58.940 -20.222  1.00 38.30           C  
ATOM   3199  CD1 LEU B 349     -20.149  57.967 -21.342  1.00 37.71           C  
ATOM   3200  CD2 LEU B 349     -21.417  59.976 -20.529  1.00 33.20           C  
ATOM   3201  N   TYR B 350     -23.262  56.339 -20.172  1.00 31.33           N  
ATOM   3202  CA  TYR B 350     -23.596  55.199 -21.040  1.00 32.13           C  
ATOM   3203  C   TYR B 350     -23.019  55.482 -22.438  1.00 33.67           C  
ATOM   3204  O   TYR B 350     -23.367  56.487 -23.064  1.00 33.36           O  
ATOM   3205  CB  TYR B 350     -25.116  55.029 -21.191  1.00 26.44           C  
ATOM   3206  CG  TYR B 350     -25.816  54.176 -20.172  1.00 23.83           C  
ATOM   3207  CD1 TYR B 350     -25.648  52.801 -20.168  1.00 26.50           C  
ATOM   3208  CD2 TYR B 350     -26.683  54.732 -19.232  1.00 25.02           C  
ATOM   3209  CE1 TYR B 350     -26.325  51.992 -19.256  1.00 21.17           C  
ATOM   3210  CE2 TYR B 350     -27.369  53.930 -18.311  1.00 21.23           C  
ATOM   3211  CZ  TYR B 350     -27.180  52.562 -18.336  1.00 22.33           C  
ATOM   3212  OH  TYR B 350     -27.843  51.753 -17.443  1.00 29.96           O  
ATOM   3213  N   TYR B 351     -22.130  54.629 -22.925  1.00 34.47           N  
ATOM   3214  CA  TYR B 351     -21.583  54.840 -24.264  1.00 35.33           C  
ATOM   3215  C   TYR B 351     -22.221  53.870 -25.235  1.00 35.26           C  
ATOM   3216  O   TYR B 351     -22.716  52.806 -24.847  1.00 37.61           O  
ATOM   3217  CB  TYR B 351     -20.045  54.721 -24.297  1.00 33.43           C  
ATOM   3218  CG  TYR B 351     -19.473  53.596 -23.487  1.00 29.88           C  
ATOM   3219  CD1 TYR B 351     -19.240  53.745 -22.120  1.00 26.63           C  
ATOM   3220  CD2 TYR B 351     -19.181  52.363 -24.086  1.00 29.31           C  
ATOM   3221  CE1 TYR B 351     -18.722  52.682 -21.359  1.00 31.18           C  
ATOM   3222  CE2 TYR B 351     -18.668  51.300 -23.343  1.00 31.69           C  
ATOM   3223  CZ  TYR B 351     -18.442  51.466 -21.985  1.00 33.06           C  
ATOM   3224  OH  TYR B 351     -17.951  50.415 -21.267  1.00 34.89           O  
ATOM   3225  N   PRO B 352     -22.184  54.204 -26.523  1.00 37.68           N  
ATOM   3226  CA  PRO B 352     -22.779  53.379 -27.569  1.00 39.96           C  
ATOM   3227  C   PRO B 352     -22.201  52.015 -27.632  1.00 44.46           C  
ATOM   3228  O   PRO B 352     -21.070  51.808 -27.243  1.00 44.49           O  
ATOM   3229  CB  PRO B 352     -22.474  54.166 -28.842  1.00 37.64           C  
ATOM   3230  CG  PRO B 352     -22.380  55.580 -28.346  1.00 41.80           C  
ATOM   3231  CD  PRO B 352     -21.507  55.356 -27.130  1.00 40.57           C  
ATOM   3232  N   GLU B 353     -23.000  51.077 -28.109  1.00 54.39           N  
ATOM   3233  CA  GLU B 353     -22.533  49.718 -28.311  1.00 64.17           C  
ATOM   3234  C   GLU B 353     -21.776  49.819 -29.629  1.00 70.40           C  
ATOM   3235  O   GLU B 353     -22.282  50.377 -30.606  1.00 69.63           O  
ATOM   3236  CB  GLU B 353     -23.716  48.777 -28.462  1.00 68.06           C  
ATOM   3237  CG  GLU B 353     -23.359  47.409 -28.997  1.00 72.09           C  
ATOM   3238  CD  GLU B 353     -24.571  46.490 -29.065  1.00 74.97           C  
ATOM   3239  OE1 GLU B 353     -25.648  46.944 -29.535  1.00 72.19           O  
ATOM   3240  OE2 GLU B 353     -24.434  45.311 -28.661  1.00 76.17           O  
ATOM   3241  N   ILE B 354     -20.557  49.308 -29.672  1.00 78.54           N  
ATOM   3242  CA  ILE B 354     -19.805  49.416 -30.910  1.00 87.50           C  
ATOM   3243  C   ILE B 354     -19.935  48.156 -31.765  1.00 92.42           C  
ATOM   3244  O   ILE B 354     -19.062  47.284 -31.763  1.00 93.09           O  
ATOM   3245  CB  ILE B 354     -18.315  49.754 -30.625  1.00 89.19           C  
ATOM   3246  CG1 ILE B 354     -17.577  49.959 -31.949  1.00 90.48           C  
ATOM   3247  CG2 ILE B 354     -17.672  48.664 -29.752  1.00 86.21           C  
ATOM   3248  CD1 ILE B 354     -16.173  50.495 -31.787  1.00 90.90           C  
ATOM   3249  N   LYS B 355     -21.056  48.073 -32.482  1.00 96.00           N  
ATOM   3250  CA  LYS B 355     -21.348  46.946 -33.363  1.00 99.53           C  
ATOM   3251  C   LYS B 355     -21.538  47.451 -34.795  1.00101.10           C  
ATOM   3252  CB  LYS B 355     -22.610  46.207 -32.897  1.00 99.50           C  
ATOM   3253  CG  LYS B 355     -23.880  47.056 -32.896  1.00101.96           C  
ATOM   3254  CD  LYS B 355     -25.091  46.247 -32.450  1.00103.65           C  
ATOM   3255  CE  LYS B 355     -26.344  47.107 -32.400  1.00104.43           C  
ATOM   3256  NZ  LYS B 355     -27.499  46.329 -31.879  1.00105.86           N  
TER    3257      LYS B 355                                                      
ATOM   3258  N   TYR C  20       2.655  63.346 122.687  1.00125.90           N  
ATOM   3259  CA  TYR C  20       2.377  64.782 122.680  1.00125.90           C  
ATOM   3260  C   TYR C  20       1.054  65.189 122.006  1.00125.90           C  
ATOM   3261  O   TYR C  20       0.374  64.363 121.389  1.00125.90           O  
ATOM   3262  CB  TYR C  20       3.552  65.551 122.049  1.00125.39           C  
ATOM   3263  CG  TYR C  20       3.904  65.165 120.622  1.00125.14           C  
ATOM   3264  CD1 TYR C  20       2.936  65.166 119.614  1.00124.78           C  
ATOM   3265  CD2 TYR C  20       5.221  64.866 120.267  1.00124.64           C  
ATOM   3266  CE1 TYR C  20       3.268  64.885 118.292  1.00124.41           C  
ATOM   3267  CE2 TYR C  20       5.566  64.583 118.945  1.00124.76           C  
ATOM   3268  CZ  TYR C  20       4.583  64.597 117.962  1.00125.33           C  
ATOM   3269  OH  TYR C  20       4.909  64.337 116.648  1.00125.90           O  
ATOM   3270  N   VAL C  21       0.701  66.468 122.138  1.00125.90           N  
ATOM   3271  CA  VAL C  21      -0.532  67.009 121.563  1.00125.90           C  
ATOM   3272  C   VAL C  21      -0.269  68.086 120.499  1.00125.90           C  
ATOM   3273  O   VAL C  21       0.638  68.910 120.641  1.00124.75           O  
ATOM   3274  CB  VAL C  21      -1.442  67.603 122.681  1.00125.77           C  
ATOM   3275  CG1 VAL C  21      -0.698  68.700 123.431  1.00125.25           C  
ATOM   3276  CG2 VAL C  21      -2.737  68.145 122.084  1.00124.11           C  
ATOM   3277  N   GLU C  22      -1.064  68.060 119.430  1.00125.90           N  
ATOM   3278  CA  GLU C  22      -0.948  69.028 118.338  1.00125.79           C  
ATOM   3279  C   GLU C  22      -2.260  69.814 118.253  1.00125.53           C  
ATOM   3280  O   GLU C  22      -3.156  69.642 119.086  1.00125.90           O  
ATOM   3281  CB  GLU C  22      -0.723  68.315 116.996  1.00125.31           C  
ATOM   3282  CG  GLU C  22      -1.955  67.546 116.493  1.00125.83           C  
ATOM   3283  CD  GLU C  22      -1.809  67.033 115.065  1.00125.90           C  
ATOM   3284  OE1 GLU C  22      -0.710  67.175 114.485  1.00125.90           O  
ATOM   3285  OE2 GLU C  22      -2.797  66.485 114.522  1.00125.90           O  
ATOM   3286  N   ILE C  23      -2.372  70.671 117.242  1.00124.19           N  
ATOM   3287  CA  ILE C  23      -3.584  71.458 117.029  1.00121.63           C  
ATOM   3288  C   ILE C  23      -4.068  71.212 115.600  1.00120.46           C  
ATOM   3289  O   ILE C  23      -3.314  71.389 114.639  1.00119.39           O  
ATOM   3290  CB  ILE C  23      -3.324  72.974 117.235  1.00121.33           C  
ATOM   3291  CG1 ILE C  23      -2.862  73.236 118.670  1.00119.57           C  
ATOM   3292  CG2 ILE C  23      -4.593  73.769 116.951  1.00120.49           C  
ATOM   3293  CD1 ILE C  23      -2.519  74.685 118.944  1.00117.91           C  
ATOM   3294  N   ILE C  24      -5.324  70.792 115.470  1.00119.57           N  
ATOM   3295  CA  ILE C  24      -5.919  70.506 114.167  1.00118.62           C  
ATOM   3296  C   ILE C  24      -6.719  71.687 113.613  1.00118.59           C  
ATOM   3297  O   ILE C  24      -6.425  72.194 112.529  1.00118.63           O  
ATOM   3298  CB  ILE C  24      -6.812  69.255 114.258  1.00117.17           C  
ATOM   3299  CG1 ILE C  24      -5.940  68.046 114.613  1.00117.04           C  
ATOM   3300  CG2 ILE C  24      -7.553  69.041 112.953  1.00116.04           C  
ATOM   3301  CD1 ILE C  24      -6.689  66.745 114.739  1.00117.82           C  
ATOM   3302  N   GLU C  25      -7.729  72.121 114.355  1.00119.00           N  
ATOM   3303  CA  GLU C  25      -8.547  73.259 113.946  1.00119.23           C  
ATOM   3304  C   GLU C  25      -8.200  74.517 114.740  1.00118.95           C  
ATOM   3305  O   GLU C  25      -8.895  74.869 115.691  1.00119.40           O  
ATOM   3306  CB  GLU C  25     -10.035  72.939 114.123  1.00119.24           C  
ATOM   3307  CG  GLU C  25     -10.752  72.526 112.849  1.00119.77           C  
ATOM   3308  CD  GLU C  25     -10.928  73.687 111.880  1.00119.37           C  
ATOM   3309  OE1 GLU C  25     -11.574  74.687 112.271  1.00116.37           O  
ATOM   3310  OE2 GLU C  25     -10.426  73.597 110.735  1.00118.67           O  
ATOM   3311  N   GLN C  26      -7.117  75.184 114.352  1.00118.30           N  
ATOM   3312  CA  GLN C  26      -6.687  76.418 115.008  1.00118.24           C  
ATOM   3313  C   GLN C  26      -7.878  77.367 115.207  1.00118.06           C  
ATOM   3314  O   GLN C  26      -8.906  77.234 114.544  1.00117.71           O  
ATOM   3315  CB  GLN C  26      -5.640  77.123 114.139  1.00118.70           C  
ATOM   3316  CG  GLN C  26      -4.281  76.447 114.058  1.00119.24           C  
ATOM   3317  CD  GLN C  26      -3.407  76.754 115.257  1.00119.13           C  
ATOM   3318  OE1 GLN C  26      -2.259  76.314 115.334  1.00119.38           O  
ATOM   3319  NE2 GLN C  26      -3.943  77.523 116.196  1.00118.12           N  
ATOM   3320  N   PRO C  27      -7.771  78.312 116.156  1.00117.62           N  
ATOM   3321  CA  PRO C  27      -8.874  79.252 116.374  1.00116.58           C  
ATOM   3322  C   PRO C  27      -8.818  80.323 115.276  1.00115.97           C  
ATOM   3323  O   PRO C  27      -7.728  80.708 114.843  1.00116.74           O  
ATOM   3324  CB  PRO C  27      -8.546  79.824 117.744  1.00116.66           C  
ATOM   3325  CG  PRO C  27      -7.035  79.944 117.651  1.00117.29           C  
ATOM   3326  CD  PRO C  27      -6.704  78.542 117.151  1.00118.17           C  
ATOM   3327  N   LYS C  28      -9.975  80.795 114.820  1.00113.97           N  
ATOM   3328  CA  LYS C  28     -10.017  81.827 113.783  1.00111.96           C  
ATOM   3329  C   LYS C  28      -9.257  83.046 114.324  1.00111.45           C  
ATOM   3330  O   LYS C  28      -9.789  83.806 115.135  1.00112.37           O  
ATOM   3331  CB  LYS C  28     -11.469  82.205 113.490  1.00111.14           C  
ATOM   3332  CG  LYS C  28     -11.660  83.117 112.291  1.00110.66           C  
ATOM   3333  CD  LYS C  28     -11.420  82.377 110.981  1.00110.30           C  
ATOM   3334  CE  LYS C  28     -12.457  81.274 110.755  1.00107.76           C  
ATOM   3335  NZ  LYS C  28     -13.858  81.793 110.698  1.00105.01           N  
ATOM   3336  N   GLN C  29      -8.017  83.230 113.877  1.00109.73           N  
ATOM   3337  CA  GLN C  29      -7.185  84.333 114.360  1.00107.53           C  
ATOM   3338  C   GLN C  29      -7.494  85.724 113.825  1.00105.28           C  
ATOM   3339  O   GLN C  29      -6.747  86.663 114.093  1.00102.63           O  
ATOM   3340  CB  GLN C  29      -5.707  84.030 114.102  1.00108.19           C  
ATOM   3341  CG  GLN C  29      -5.368  83.699 112.659  1.00109.99           C  
ATOM   3342  CD  GLN C  29      -3.870  83.700 112.400  1.00110.80           C  
ATOM   3343  OE1 GLN C  29      -3.412  83.319 111.321  1.00110.64           O  
ATOM   3344  NE2 GLN C  29      -3.101  84.149 113.385  1.00109.63           N  
ATOM   3345  N   ARG C  30      -8.588  85.860 113.084  1.00104.92           N  
ATOM   3346  CA  ARG C  30      -8.965  87.148 112.505  1.00104.53           C  
ATOM   3347  C   ARG C  30     -10.482  87.315 112.599  1.00105.51           C  
ATOM   3348  O   ARG C  30     -11.231  86.407 112.244  1.00106.39           O  
ATOM   3349  CB  ARG C  30      -8.543  87.192 111.027  1.00103.39           C  
ATOM   3350  CG  ARG C  30      -7.082  86.824 110.756  1.00101.09           C  
ATOM   3351  CD  ARG C  30      -6.111  88.012 110.729  1.00101.00           C  
ATOM   3352  NE  ARG C  30      -6.236  88.940 111.855  1.00 99.36           N  
ATOM   3353  CZ  ARG C  30      -5.282  89.796 112.223  1.00 98.81           C  
ATOM   3354  NH1 ARG C  30      -4.133  89.840 111.563  1.00100.32           N  
ATOM   3355  NH2 ARG C  30      -5.482  90.628 113.236  1.00 96.82           N  
ATOM   3356  N   GLY C  31     -10.935  88.466 113.082  1.00107.09           N  
ATOM   3357  CA  GLY C  31     -12.367  88.710 113.174  1.00109.72           C  
ATOM   3358  C   GLY C  31     -13.086  88.228 114.425  1.00112.19           C  
ATOM   3359  O   GLY C  31     -14.176  87.652 114.335  1.00111.04           O  
ATOM   3360  N   MET C  32     -12.487  88.467 115.591  1.00114.93           N  
ATOM   3361  CA  MET C  32     -13.078  88.062 116.868  1.00117.26           C  
ATOM   3362  C   MET C  32     -13.203  89.279 117.792  1.00118.26           C  
ATOM   3363  O   MET C  32     -12.215  89.963 118.074  1.00118.18           O  
ATOM   3364  CB  MET C  32     -12.209  86.982 117.534  1.00117.97           C  
ATOM   3365  CG  MET C  32     -12.763  86.388 118.842  1.00116.78           C  
ATOM   3366  SD  MET C  32     -14.263  85.358 118.702  1.00114.27           S  
ATOM   3367  CE  MET C  32     -15.502  86.557 118.160  1.00110.72           C  
ATOM   3368  N   ARG C  33     -14.424  89.546 118.254  1.00118.78           N  
ATOM   3369  CA  ARG C  33     -14.695  90.678 119.142  1.00118.41           C  
ATOM   3370  C   ARG C  33     -14.543  90.284 120.609  1.00118.35           C  
ATOM   3371  O   ARG C  33     -15.397  89.587 121.161  1.00118.55           O  
ATOM   3372  CB  ARG C  33     -16.119  91.201 118.913  1.00118.12           C  
ATOM   3373  CG  ARG C  33     -17.212  90.153 119.160  1.00117.49           C  
ATOM   3374  CD  ARG C  33     -18.605  90.741 119.028  1.00115.66           C  
ATOM   3375  NE  ARG C  33     -18.837  91.809 119.997  1.00114.85           N  
ATOM   3376  CZ  ARG C  33     -19.953  92.528 120.061  1.00114.76           C  
ATOM   3377  NH1 ARG C  33     -20.944  92.295 119.212  1.00113.88           N  
ATOM   3378  NH2 ARG C  33     -20.077  93.485 120.970  1.00113.65           N  
ATOM   3379  N   PHE C  34     -13.462  90.721 121.245  1.00117.70           N  
ATOM   3380  CA  PHE C  34     -13.263  90.393 122.651  1.00118.69           C  
ATOM   3381  C   PHE C  34     -14.413  90.943 123.497  1.00120.59           C  
ATOM   3382  O   PHE C  34     -14.492  92.150 123.746  1.00121.12           O  
ATOM   3383  CB  PHE C  34     -11.928  90.952 123.151  1.00116.45           C  
ATOM   3384  CG  PHE C  34     -10.718  90.234 122.609  1.00115.18           C  
ATOM   3385  CD1 PHE C  34     -10.853  89.153 121.737  1.00114.71           C  
ATOM   3386  CD2 PHE C  34      -9.438  90.626 122.990  1.00114.23           C  
ATOM   3387  CE1 PHE C  34      -9.728  88.472 121.256  1.00112.95           C  
ATOM   3388  CE2 PHE C  34      -8.308  89.953 122.516  1.00113.57           C  
ATOM   3389  CZ  PHE C  34      -8.455  88.873 121.647  1.00112.46           C  
ATOM   3390  N   ARG C  35     -15.301  90.046 123.928  1.00121.70           N  
ATOM   3391  CA  ARG C  35     -16.469  90.394 124.743  1.00122.35           C  
ATOM   3392  C   ARG C  35     -16.077  91.022 126.087  1.00123.36           C  
ATOM   3393  O   ARG C  35     -15.050  90.665 126.668  1.00123.19           O  
ATOM   3394  CB  ARG C  35     -17.313  89.135 125.000  1.00120.23           C  
ATOM   3395  CG  ARG C  35     -17.922  88.491 123.751  1.00114.37           C  
ATOM   3396  CD  ARG C  35     -19.119  89.278 123.222  1.00112.16           C  
ATOM   3397  NE  ARG C  35     -19.654  88.730 121.973  1.00108.88           N  
ATOM   3398  CZ  ARG C  35     -20.792  89.126 121.398  1.00105.29           C  
ATOM   3399  NH1 ARG C  35     -21.528  90.078 121.959  1.00102.79           N  
ATOM   3400  NH2 ARG C  35     -21.194  88.575 120.256  1.00 98.92           N  
ATOM   3401  N   TYR C  36     -16.895  91.953 126.578  1.00124.17           N  
ATOM   3402  CA  TYR C  36     -16.623  92.605 127.859  1.00125.22           C  
ATOM   3403  C   TYR C  36     -17.429  92.053 129.038  1.00125.53           C  
ATOM   3404  O   TYR C  36     -18.043  90.988 128.944  1.00125.90           O  
ATOM   3405  CB  TYR C  36     -16.842  94.119 127.755  1.00125.12           C  
ATOM   3406  CG  TYR C  36     -15.572  94.900 127.499  1.00125.90           C  
ATOM   3407  CD1 TYR C  36     -14.901  94.810 126.280  1.00125.90           C  
ATOM   3408  CD2 TYR C  36     -15.019  95.705 128.500  1.00125.90           C  
ATOM   3409  CE1 TYR C  36     -13.707  95.503 126.061  1.00125.90           C  
ATOM   3410  CE2 TYR C  36     -13.828  96.401 128.295  1.00125.90           C  
ATOM   3411  CZ  TYR C  36     -13.176  96.297 127.074  1.00125.90           C  
ATOM   3412  OH  TYR C  36     -12.001  96.988 126.868  1.00125.90           O  
ATOM   3413  N   LYS C  37     -17.408  92.788 130.150  1.00125.64           N  
ATOM   3414  CA  LYS C  37     -18.116  92.401 131.371  1.00125.04           C  
ATOM   3415  C   LYS C  37     -19.573  92.043 131.102  1.00125.49           C  
ATOM   3416  O   LYS C  37     -20.148  91.179 131.769  1.00125.09           O  
ATOM   3417  CB  LYS C  37     -18.068  93.535 132.409  1.00122.25           C  
ATOM   3418  CG  LYS C  37     -18.788  94.837 132.008  1.00117.87           C  
ATOM   3419  CD  LYS C  37     -18.072  95.593 130.886  1.00113.74           C  
ATOM   3420  CE  LYS C  37     -18.753  96.924 130.564  1.00109.98           C  
ATOM   3421  NZ  LYS C  37     -17.989  97.735 129.565  1.00104.71           N  
ATOM   3422  N   CYS C  38     -20.158  92.716 130.119  1.00125.51           N  
ATOM   3423  CA  CYS C  38     -21.551  92.505 129.756  1.00125.82           C  
ATOM   3424  C   CYS C  38     -21.767  92.781 128.270  1.00125.90           C  
ATOM   3425  O   CYS C  38     -22.033  93.919 127.868  1.00125.57           O  
ATOM   3426  CB  CYS C  38     -22.431  93.432 130.593  1.00125.90           C  
ATOM   3427  SG  CYS C  38     -21.908  95.173 130.534  1.00125.90           S  
ATOM   3428  N   GLU C  39     -21.653  91.738 127.455  1.00125.90           N  
ATOM   3429  CA  GLU C  39     -21.831  91.892 126.016  1.00125.90           C  
ATOM   3430  C   GLU C  39     -23.028  91.051 125.565  1.00125.90           C  
ATOM   3431  O   GLU C  39     -22.904  90.183 124.695  1.00125.90           O  
ATOM   3432  CB  GLU C  39     -20.562  91.445 125.277  1.00125.90           C  
ATOM   3433  CG  GLU C  39     -20.386  92.034 123.873  1.00125.90           C  
ATOM   3434  CD  GLU C  39     -19.955  93.492 123.894  1.00125.90           C  
ATOM   3435  OE1 GLU C  39     -18.867  93.782 124.443  1.00125.90           O  
ATOM   3436  OE2 GLU C  39     -20.702  94.343 123.361  1.00124.77           O  
ATOM   3437  N   GLY C  40     -24.184  91.319 126.166  1.00125.79           N  
ATOM   3438  CA  GLY C  40     -25.388  90.584 125.828  1.00125.90           C  
ATOM   3439  C   GLY C  40     -25.477  89.293 126.616  1.00125.90           C  
ATOM   3440  O   GLY C  40     -25.850  88.249 126.071  1.00125.90           O  
ATOM   3441  N   ARG C  41     -25.139  89.368 127.904  1.00125.90           N  
ATOM   3442  CA  ARG C  41     -25.159  88.203 128.789  1.00125.90           C  
ATOM   3443  C   ARG C  41     -24.057  87.220 128.387  1.00125.90           C  
ATOM   3444  O   ARG C  41     -23.207  86.843 129.204  1.00125.85           O  
ATOM   3445  CB  ARG C  41     -26.527  87.505 128.727  1.00125.90           C  
ATOM   3446  CG  ARG C  41     -27.672  88.253 129.399  1.00125.33           C  
ATOM   3447  CD  ARG C  41     -27.576  88.165 130.920  1.00125.90           C  
ATOM   3448  NE  ARG C  41     -28.696  88.830 131.585  1.00125.90           N  
ATOM   3449  CZ  ARG C  41     -28.937  88.780 132.894  1.00125.77           C  
ATOM   3450  NH1 ARG C  41     -28.135  88.091 133.699  1.00124.51           N  
ATOM   3451  NH2 ARG C  41     -29.985  89.419 133.400  1.00124.27           N  
ATOM   3452  N   SER C  42     -24.083  86.821 127.116  1.00125.90           N  
ATOM   3453  CA  SER C  42     -23.120  85.879 126.561  1.00125.90           C  
ATOM   3454  C   SER C  42     -22.554  86.386 125.236  1.00125.90           C  
ATOM   3455  O   SER C  42     -22.221  87.565 125.098  1.00125.90           O  
ATOM   3456  CB  SER C  42     -23.796  84.520 126.346  1.00125.90           C  
ATOM   3457  OG  SER C  42     -24.932  84.645 125.504  1.00125.66           O  
ATOM   3458  N   ALA C  43     -22.452  85.482 124.265  1.00125.90           N  
ATOM   3459  CA  ALA C  43     -21.929  85.810 122.944  1.00125.88           C  
ATOM   3460  C   ALA C  43     -21.989  84.576 122.049  1.00125.90           C  
ATOM   3461  O   ALA C  43     -23.072  84.093 121.711  1.00125.90           O  
ATOM   3462  CB  ALA C  43     -20.494  86.297 123.061  1.00124.83           C  
ATOM   3463  N   GLY C  44     -20.815  84.071 121.677  1.00125.90           N  
ATOM   3464  CA  GLY C  44     -20.740  82.896 120.827  1.00125.90           C  
ATOM   3465  C   GLY C  44     -19.575  82.002 121.200  1.00125.80           C  
ATOM   3466  O   GLY C  44     -19.114  82.011 122.342  1.00125.29           O  
ATOM   3467  N   SER C  45     -19.094  81.229 120.232  1.00125.90           N  
ATOM   3468  CA  SER C  45     -17.976  80.315 120.454  1.00125.90           C  
ATOM   3469  C   SER C  45     -16.811  80.680 119.526  1.00125.90           C  
ATOM   3470  O   SER C  45     -17.029  80.996 118.356  1.00125.90           O  
ATOM   3471  CB  SER C  45     -18.420  78.876 120.166  1.00125.82           C  
ATOM   3472  OG  SER C  45     -19.603  78.543 120.878  1.00124.14           O  
ATOM   3473  N   ILE C  46     -15.582  80.650 120.041  1.00125.90           N  
ATOM   3474  CA  ILE C  46     -14.420  80.959 119.208  1.00124.92           C  
ATOM   3475  C   ILE C  46     -14.354  79.887 118.117  1.00125.46           C  
ATOM   3476  O   ILE C  46     -14.161  78.702 118.405  1.00125.90           O  
ATOM   3477  CB  ILE C  46     -13.100  80.942 120.020  1.00124.05           C  
ATOM   3478  CG1 ILE C  46     -13.129  82.021 121.105  1.00122.22           C  
ATOM   3479  CG2 ILE C  46     -11.916  81.171 119.090  1.00123.20           C  
ATOM   3480  CD1 ILE C  46     -11.858  82.085 121.935  1.00120.00           C  
ATOM   3481  N   PRO C  47     -14.537  80.293 116.847  1.00125.73           N  
ATOM   3482  CA  PRO C  47     -14.524  79.450 115.645  1.00125.29           C  
ATOM   3483  C   PRO C  47     -13.174  78.842 115.266  1.00125.54           C  
ATOM   3484  O   PRO C  47     -12.118  79.316 115.693  1.00125.90           O  
ATOM   3485  CB  PRO C  47     -15.027  80.409 114.573  1.00124.30           C  
ATOM   3486  CG  PRO C  47     -14.384  81.695 115.013  1.00124.24           C  
ATOM   3487  CD  PRO C  47     -14.822  81.687 116.463  1.00125.45           C  
ATOM   3488  N   GLY C  48     -13.225  77.794 114.446  1.00124.99           N  
ATOM   3489  CA  GLY C  48     -12.012  77.139 113.996  1.00124.71           C  
ATOM   3490  C   GLY C  48     -11.312  77.973 112.939  1.00124.39           C  
ATOM   3491  O   GLY C  48     -11.838  78.993 112.498  1.00123.96           O  
ATOM   3492  N   GLU C  49     -10.127  77.540 112.525  1.00124.34           N  
ATOM   3493  CA  GLU C  49      -9.363  78.269 111.520  1.00124.26           C  
ATOM   3494  C   GLU C  49     -10.031  78.122 110.161  1.00123.95           C  
ATOM   3495  O   GLU C  49      -9.580  78.695 109.169  1.00124.80           O  
ATOM   3496  CB  GLU C  49      -7.927  77.735 111.449  1.00124.31           C  
ATOM   3497  CG  GLU C  49      -7.007  78.519 110.515  1.00125.41           C  
ATOM   3498  CD  GLU C  49      -6.820  79.973 110.941  1.00125.90           C  
ATOM   3499  OE1 GLU C  49      -7.815  80.732 110.976  1.00125.20           O  
ATOM   3500  OE2 GLU C  49      -5.670  80.358 111.244  1.00125.90           O  
ATOM   3501  N   ARG C  50     -11.111  77.350 110.125  1.00122.63           N  
ATOM   3502  CA  ARG C  50     -11.837  77.116 108.885  1.00120.51           C  
ATOM   3503  C   ARG C  50     -13.325  76.988 109.186  1.00120.70           C  
ATOM   3504  O   ARG C  50     -14.039  76.212 108.548  1.00120.73           O  
ATOM   3505  CB  ARG C  50     -11.303  75.844 108.217  1.00117.14           C  
ATOM   3506  CG  ARG C  50      -9.797  75.897 107.957  1.00112.34           C  
ATOM   3507  CD  ARG C  50      -9.248  74.636 107.300  1.00107.77           C  
ATOM   3508  NE  ARG C  50      -7.800  74.721 107.107  1.00 99.96           N  
ATOM   3509  CZ  ARG C  50      -7.053  73.755 106.580  1.00 94.80           C  
ATOM   3510  NH1 ARG C  50      -7.603  72.623 106.185  1.00 92.47           N  
ATOM   3511  NH2 ARG C  50      -5.748  73.913 106.464  1.00 93.52           N  
ATOM   3512  N   SER C  51     -13.782  77.760 110.166  1.00121.24           N  
ATOM   3513  CA  SER C  51     -15.182  77.739 110.568  1.00122.20           C  
ATOM   3514  C   SER C  51     -16.045  78.581 109.650  1.00122.27           C  
ATOM   3515  O   SER C  51     -16.254  79.769 109.899  1.00121.64           O  
ATOM   3516  CB  SER C  51     -15.336  78.250 111.998  1.00123.07           C  
ATOM   3517  OG  SER C  51     -16.706  78.295 112.364  1.00125.04           O  
ATOM   3518  N   THR C  52     -16.546  77.955 108.589  1.00122.84           N  
ATOM   3519  CA  THR C  52     -17.401  78.637 107.629  1.00123.22           C  
ATOM   3520  C   THR C  52     -18.695  79.085 108.288  1.00123.42           C  
ATOM   3521  O   THR C  52     -19.073  78.574 109.344  1.00123.40           O  
ATOM   3522  CB  THR C  52     -17.756  77.719 106.445  1.00123.61           C  
ATOM   3523  OG1 THR C  52     -18.774  78.338 105.646  1.00125.41           O  
ATOM   3524  CG2 THR C  52     -18.251  76.375 106.946  1.00122.88           C  
ATOM   3525  N   ASP C  53     -19.365  80.048 107.665  1.00123.43           N  
ATOM   3526  CA  ASP C  53     -20.625  80.552 108.186  1.00123.88           C  
ATOM   3527  C   ASP C  53     -21.676  79.472 107.929  1.00125.02           C  
ATOM   3528  O   ASP C  53     -22.794  79.530 108.450  1.00125.90           O  
ATOM   3529  CB  ASP C  53     -21.005  81.853 107.473  1.00121.97           C  
ATOM   3530  CG  ASP C  53     -22.232  82.509 108.074  1.00122.59           C  
ATOM   3531  OD1 ASP C  53     -23.324  81.900 108.053  1.00122.59           O  
ATOM   3532  OD2 ASP C  53     -22.101  83.643 108.574  1.00123.32           O  
ATOM   3533  N   THR C  54     -21.293  78.478 107.128  1.00124.84           N  
ATOM   3534  CA  THR C  54     -22.173  77.364 106.779  1.00124.97           C  
ATOM   3535  C   THR C  54     -22.064  76.222 107.802  1.00124.42           C  
ATOM   3536  O   THR C  54     -23.018  75.933 108.533  1.00123.22           O  
ATOM   3537  CB  THR C  54     -21.828  76.821 105.372  1.00125.62           C  
ATOM   3538  OG1 THR C  54     -21.891  77.890 104.420  1.00124.17           O  
ATOM   3539  CG2 THR C  54     -22.812  75.729 104.962  1.00125.90           C  
ATOM   3540  N   THR C  55     -20.899  75.578 107.845  1.00123.77           N  
ATOM   3541  CA  THR C  55     -20.645  74.479 108.775  1.00123.37           C  
ATOM   3542  C   THR C  55     -19.690  74.938 109.884  1.00124.04           C  
ATOM   3543  O   THR C  55     -18.505  74.596 109.881  1.00125.20           O  
ATOM   3544  CB  THR C  55     -20.024  73.269 108.041  1.00121.97           C  
ATOM   3545  OG1 THR C  55     -18.785  73.655 107.430  1.00120.22           O  
ATOM   3546  CG2 THR C  55     -20.973  72.764 106.964  1.00122.29           C  
ATOM   3547  N   LYS C  56     -20.216  75.712 110.832  1.00123.38           N  
ATOM   3548  CA  LYS C  56     -19.422  76.245 111.938  1.00122.49           C  
ATOM   3549  C   LYS C  56     -18.693  75.186 112.770  1.00123.43           C  
ATOM   3550  O   LYS C  56     -19.316  74.392 113.477  1.00123.65           O  
ATOM   3551  CB  LYS C  56     -20.308  77.096 112.860  1.00120.49           C  
ATOM   3552  CG  LYS C  56     -21.490  76.344 113.478  1.00118.44           C  
ATOM   3553  CD  LYS C  56     -22.313  77.231 114.409  1.00113.83           C  
ATOM   3554  CE  LYS C  56     -22.917  78.414 113.668  1.00110.57           C  
ATOM   3555  NZ  LYS C  56     -23.718  79.280 114.571  1.00108.78           N  
ATOM   3556  N   THR C  57     -17.366  75.183 112.677  1.00124.29           N  
ATOM   3557  CA  THR C  57     -16.542  74.246 113.437  1.00124.66           C  
ATOM   3558  C   THR C  57     -15.909  75.019 114.599  1.00125.90           C  
ATOM   3559  O   THR C  57     -16.126  76.226 114.740  1.00125.90           O  
ATOM   3560  CB  THR C  57     -15.416  73.625 112.558  1.00123.34           C  
ATOM   3561  OG1 THR C  57     -14.510  74.648 112.126  1.00121.94           O  
ATOM   3562  CG2 THR C  57     -16.011  72.944 111.335  1.00122.22           C  
ATOM   3563  N   HIS C  58     -15.141  74.332 115.438  1.00125.90           N  
ATOM   3564  CA  HIS C  58     -14.492  74.991 116.567  1.00125.90           C  
ATOM   3565  C   HIS C  58     -13.070  74.466 116.730  1.00125.90           C  
ATOM   3566  O   HIS C  58     -12.665  73.540 116.028  1.00125.90           O  
ATOM   3567  CB  HIS C  58     -15.288  74.748 117.850  1.00125.90           C  
ATOM   3568  CG  HIS C  58     -16.716  75.182 117.763  1.00125.90           C  
ATOM   3569  ND1 HIS C  58     -17.648  74.523 116.990  1.00125.90           N  
ATOM   3570  CD2 HIS C  58     -17.368  76.224 118.333  1.00125.90           C  
ATOM   3571  CE1 HIS C  58     -18.812  75.140 117.088  1.00125.90           C  
ATOM   3572  NE2 HIS C  58     -18.670  76.175 117.896  1.00125.90           N  
ATOM   3573  N   PRO C  59     -12.287  75.054 117.653  1.00125.80           N  
ATOM   3574  CA  PRO C  59     -10.911  74.587 117.850  1.00125.90           C  
ATOM   3575  C   PRO C  59     -10.878  73.091 118.174  1.00125.90           C  
ATOM   3576  O   PRO C  59     -11.772  72.581 118.851  1.00125.90           O  
ATOM   3577  CB  PRO C  59     -10.429  75.459 119.010  1.00125.40           C  
ATOM   3578  CG  PRO C  59     -11.196  76.747 118.773  1.00125.59           C  
ATOM   3579  CD  PRO C  59     -12.576  76.159 118.583  1.00125.13           C  
ATOM   3580  N   THR C  60      -9.858  72.389 117.686  1.00125.90           N  
ATOM   3581  CA  THR C  60      -9.743  70.954 117.933  1.00125.89           C  
ATOM   3582  C   THR C  60      -8.293  70.476 118.000  1.00125.90           C  
ATOM   3583  O   THR C  60      -7.499  70.731 117.093  1.00125.40           O  
ATOM   3584  CB  THR C  60     -10.463  70.135 116.830  1.00125.90           C  
ATOM   3585  OG1 THR C  60     -11.846  70.507 116.778  1.00125.90           O  
ATOM   3586  CG2 THR C  60     -10.357  68.637 117.115  1.00124.21           C  
ATOM   3587  N   ILE C  61      -7.949  69.782 119.080  1.00125.90           N  
ATOM   3588  CA  ILE C  61      -6.601  69.251 119.226  1.00125.90           C  
ATOM   3589  C   ILE C  61      -6.671  67.745 119.025  1.00125.56           C  
ATOM   3590  O   ILE C  61      -7.756  67.175 118.876  1.00125.43           O  
ATOM   3591  CB  ILE C  61      -5.998  69.530 120.633  1.00125.90           C  
ATOM   3592  CG1 ILE C  61      -6.837  68.843 121.717  1.00125.90           C  
ATOM   3593  CG2 ILE C  61      -5.908  71.033 120.872  1.00125.90           C  
ATOM   3594  CD1 ILE C  61      -6.250  68.952 123.122  1.00125.90           C  
ATOM   3595  N   LYS C  62      -5.509  67.105 119.009  1.00125.21           N  
ATOM   3596  CA  LYS C  62      -5.446  65.663 118.845  1.00124.22           C  
ATOM   3597  C   LYS C  62      -4.344  65.132 119.747  1.00123.68           C  
ATOM   3598  O   LYS C  62      -3.170  65.453 119.556  1.00121.68           O  
ATOM   3599  CB  LYS C  62      -5.157  65.291 117.385  1.00122.57           C  
ATOM   3600  CG  LYS C  62      -5.241  63.790 117.108  1.00119.69           C  
ATOM   3601  CD  LYS C  62      -4.870  63.440 115.674  1.00116.74           C  
ATOM   3602  CE  LYS C  62      -3.416  63.784 115.364  1.00115.06           C  
ATOM   3603  NZ  LYS C  62      -2.447  63.076 116.250  1.00111.66           N  
ATOM   3604  N   ILE C  63      -4.727  64.340 120.744  1.00125.00           N  
ATOM   3605  CA  ILE C  63      -3.754  63.760 121.662  1.00125.90           C  
ATOM   3606  C   ILE C  63      -3.070  62.617 120.901  1.00125.90           C  
ATOM   3607  O   ILE C  63      -3.648  61.544 120.702  1.00125.74           O  
ATOM   3608  CB  ILE C  63      -4.435  63.216 122.946  1.00125.40           C  
ATOM   3609  CG1 ILE C  63      -5.388  64.274 123.530  1.00124.57           C  
ATOM   3610  CG2 ILE C  63      -3.371  62.856 123.982  1.00125.32           C  
ATOM   3611  CD1 ILE C  63      -4.730  65.600 123.888  1.00122.35           C  
ATOM   3612  N   ASN C  64      -1.838  62.872 120.470  1.00125.90           N  
ATOM   3613  CA  ASN C  64      -1.058  61.912 119.695  1.00125.88           C  
ATOM   3614  C   ASN C  64      -0.374  60.836 120.537  1.00125.90           C  
ATOM   3615  O   ASN C  64       0.507  61.132 121.346  1.00125.90           O  
ATOM   3616  CB  ASN C  64      -0.008  62.670 118.873  1.00125.88           C  
ATOM   3617  CG  ASN C  64       0.760  61.770 117.922  1.00125.90           C  
ATOM   3618  OD1 ASN C  64       1.408  60.809 118.339  1.00125.90           O  
ATOM   3619  ND2 ASN C  64       0.695  62.084 116.631  1.00125.90           N  
ATOM   3620  N   GLY C  65      -0.786  59.586 120.337  1.00125.90           N  
ATOM   3621  CA  GLY C  65      -0.188  58.477 121.063  1.00125.90           C  
ATOM   3622  C   GLY C  65      -0.839  58.105 122.384  1.00125.90           C  
ATOM   3623  O   GLY C  65      -0.178  57.560 123.270  1.00125.90           O  
ATOM   3624  N   TYR C  66      -2.130  58.392 122.519  1.00125.90           N  
ATOM   3625  CA  TYR C  66      -2.867  58.079 123.739  1.00125.90           C  
ATOM   3626  C   TYR C  66      -4.362  58.298 123.538  1.00125.90           C  
ATOM   3627  O   TYR C  66      -4.791  59.402 123.209  1.00125.90           O  
ATOM   3628  CB  TYR C  66      -2.359  58.942 124.901  1.00125.90           C  
ATOM   3629  CG  TYR C  66      -3.120  58.732 126.190  1.00125.90           C  
ATOM   3630  CD1 TYR C  66      -4.348  59.360 126.414  1.00124.45           C  
ATOM   3631  CD2 TYR C  66      -2.642  57.852 127.161  1.00125.90           C  
ATOM   3632  CE1 TYR C  66      -5.078  59.113 127.572  1.00124.46           C  
ATOM   3633  CE2 TYR C  66      -3.366  57.595 128.322  1.00125.90           C  
ATOM   3634  CZ  TYR C  66      -4.582  58.225 128.522  1.00125.35           C  
ATOM   3635  OH  TYR C  66      -5.299  57.942 129.663  1.00125.90           O  
ATOM   3636  N   THR C  67      -5.150  57.245 123.743  1.00125.90           N  
ATOM   3637  CA  THR C  67      -6.599  57.327 123.568  1.00125.83           C  
ATOM   3638  C   THR C  67      -7.384  56.951 124.833  1.00125.87           C  
ATOM   3639  O   THR C  67      -8.429  56.303 124.748  1.00125.40           O  
ATOM   3640  CB  THR C  67      -7.072  56.414 122.399  1.00124.96           C  
ATOM   3641  OG1 THR C  67      -6.747  55.049 122.691  1.00124.51           O  
ATOM   3642  CG2 THR C  67      -6.394  56.815 121.091  1.00123.09           C  
ATOM   3643  N   GLY C  68      -6.889  57.369 125.997  1.00125.90           N  
ATOM   3644  CA  GLY C  68      -7.564  57.052 127.250  1.00125.90           C  
ATOM   3645  C   GLY C  68      -7.937  58.256 128.107  1.00125.90           C  
ATOM   3646  O   GLY C  68      -8.055  59.365 127.586  1.00125.90           O  
ATOM   3647  N   PRO C  69      -8.132  58.068 129.429  1.00125.90           N  
ATOM   3648  CA  PRO C  69      -8.497  59.107 130.407  1.00125.90           C  
ATOM   3649  C   PRO C  69      -7.430  60.187 130.617  1.00125.90           C  
ATOM   3650  O   PRO C  69      -6.255  59.879 130.831  1.00125.90           O  
ATOM   3651  CB  PRO C  69      -8.743  58.296 131.684  1.00125.90           C  
ATOM   3652  CG  PRO C  69      -9.129  56.916 131.142  1.00125.90           C  
ATOM   3653  CD  PRO C  69      -8.038  56.769 130.114  1.00125.90           C  
ATOM   3654  N   GLY C  70      -7.848  61.450 130.573  1.00125.90           N  
ATOM   3655  CA  GLY C  70      -6.912  62.549 130.756  1.00125.90           C  
ATOM   3656  C   GLY C  70      -7.582  63.872 131.086  1.00125.90           C  
ATOM   3657  O   GLY C  70      -8.794  63.919 131.315  1.00125.90           O  
ATOM   3658  N   THR C  71      -6.796  64.950 131.100  1.00125.90           N  
ATOM   3659  CA  THR C  71      -7.314  66.283 131.417  1.00125.90           C  
ATOM   3660  C   THR C  71      -6.686  67.370 130.531  1.00125.54           C  
ATOM   3661  O   THR C  71      -5.485  67.335 130.257  1.00124.84           O  
ATOM   3662  CB  THR C  71      -7.052  66.629 132.916  1.00125.90           C  
ATOM   3663  OG1 THR C  71      -7.645  65.624 133.750  1.00125.90           O  
ATOM   3664  CG2 THR C  71      -7.657  67.983 133.281  1.00125.90           C  
ATOM   3665  N   VAL C  72      -7.503  68.329 130.090  1.00125.71           N  
ATOM   3666  CA  VAL C  72      -7.032  69.429 129.239  1.00125.36           C  
ATOM   3667  C   VAL C  72      -7.233  70.812 129.866  1.00125.02           C  
ATOM   3668  O   VAL C  72      -8.324  71.147 130.335  1.00124.75           O  
ATOM   3669  CB  VAL C  72      -7.730  69.428 127.850  1.00124.52           C  
ATOM   3670  CG1 VAL C  72      -9.235  69.633 128.009  1.00122.17           C  
ATOM   3671  CG2 VAL C  72      -7.132  70.522 126.972  1.00123.29           C  
ATOM   3672  N   ARG C  73      -6.170  71.610 129.849  1.00124.96           N  
ATOM   3673  CA  ARG C  73      -6.182  72.960 130.412  1.00125.90           C  
ATOM   3674  C   ARG C  73      -6.082  74.050 129.333  1.00125.90           C  
ATOM   3675  O   ARG C  73      -5.017  74.239 128.736  1.00125.90           O  
ATOM   3676  CB  ARG C  73      -5.015  73.116 131.404  1.00125.90           C  
ATOM   3677  CG  ARG C  73      -4.778  74.546 131.898  1.00125.30           C  
ATOM   3678  CD  ARG C  73      -5.857  75.029 132.854  1.00125.90           C  
ATOM   3679  NE  ARG C  73      -5.662  74.518 134.210  1.00125.90           N  
ATOM   3680  CZ  ARG C  73      -4.629  74.836 134.987  1.00125.90           C  
ATOM   3681  NH1 ARG C  73      -3.688  75.667 134.548  1.00125.90           N  
ATOM   3682  NH2 ARG C  73      -4.541  74.330 136.210  1.00125.90           N  
ATOM   3683  N   ILE C  74      -7.187  74.761 129.090  1.00125.90           N  
ATOM   3684  CA  ILE C  74      -7.215  75.850 128.105  1.00124.95           C  
ATOM   3685  C   ILE C  74      -6.931  77.167 128.827  1.00124.87           C  
ATOM   3686  O   ILE C  74      -7.798  77.706 129.515  1.00124.50           O  
ATOM   3687  CB  ILE C  74      -8.597  75.982 127.408  1.00123.62           C  
ATOM   3688  CG1 ILE C  74      -8.976  74.671 126.722  1.00122.11           C  
ATOM   3689  CG2 ILE C  74      -8.549  77.099 126.371  1.00121.81           C  
ATOM   3690  CD1 ILE C  74      -8.017  74.251 125.653  1.00122.44           C  
ATOM   3691  N   SER C  75      -5.716  77.682 128.663  1.00125.07           N  
ATOM   3692  CA  SER C  75      -5.307  78.925 129.314  1.00124.69           C  
ATOM   3693  C   SER C  75      -4.953  79.998 128.279  1.00124.41           C  
ATOM   3694  O   SER C  75      -4.684  79.684 127.118  1.00125.08           O  
ATOM   3695  CB  SER C  75      -4.099  78.647 130.222  1.00124.00           C  
ATOM   3696  OG  SER C  75      -3.663  79.812 130.899  1.00121.95           O  
ATOM   3697  N   LEU C  76      -4.971  81.263 128.697  1.00122.86           N  
ATOM   3698  CA  LEU C  76      -4.629  82.365 127.800  1.00120.23           C  
ATOM   3699  C   LEU C  76      -3.259  82.929 128.129  1.00119.67           C  
ATOM   3700  O   LEU C  76      -3.065  83.547 129.174  1.00120.04           O  
ATOM   3701  CB  LEU C  76      -5.657  83.492 127.889  1.00117.86           C  
ATOM   3702  CG  LEU C  76      -7.057  83.197 127.363  1.00115.70           C  
ATOM   3703  CD1 LEU C  76      -7.914  84.443 127.498  1.00115.11           C  
ATOM   3704  CD2 LEU C  76      -6.983  82.760 125.909  1.00114.91           C  
ATOM   3705  N   VAL C  77      -2.310  82.706 127.229  1.00119.14           N  
ATOM   3706  CA  VAL C  77      -0.952  83.200 127.400  1.00118.57           C  
ATOM   3707  C   VAL C  77      -0.732  84.385 126.456  1.00118.92           C  
ATOM   3708  O   VAL C  77      -1.629  84.742 125.691  1.00120.15           O  
ATOM   3709  CB  VAL C  77       0.073  82.082 127.111  1.00117.01           C  
ATOM   3710  CG1 VAL C  77       0.007  81.033 128.209  1.00114.90           C  
ATOM   3711  CG2 VAL C  77      -0.228  81.433 125.766  1.00114.57           C  
ATOM   3712  N   THR C  78       0.445  85.002 126.510  1.00117.89           N  
ATOM   3713  CA  THR C  78       0.727  86.147 125.651  1.00116.08           C  
ATOM   3714  C   THR C  78       1.352  85.771 124.310  1.00115.91           C  
ATOM   3715  O   THR C  78       2.195  84.879 124.219  1.00113.97           O  
ATOM   3716  CB  THR C  78       1.630  87.182 126.369  1.00115.41           C  
ATOM   3717  OG1 THR C  78       0.888  87.820 127.418  1.00112.65           O  
ATOM   3718  CG2 THR C  78       2.128  88.235 125.388  1.00114.35           C  
ATOM   3719  N   LYS C  79       0.908  86.475 123.274  1.00116.91           N  
ATOM   3720  CA  LYS C  79       1.360  86.283 121.901  1.00117.74           C  
ATOM   3721  C   LYS C  79       2.872  86.167 121.741  1.00118.79           C  
ATOM   3722  O   LYS C  79       3.408  85.074 121.544  1.00116.88           O  
ATOM   3723  CB  LYS C  79       0.844  87.445 121.039  1.00117.03           C  
ATOM   3724  CG  LYS C  79       1.384  87.495 119.611  1.00115.09           C  
ATOM   3725  CD  LYS C  79       0.871  88.733 118.883  1.00112.62           C  
ATOM   3726  CE  LYS C  79       1.465  88.867 117.488  1.00110.43           C  
ATOM   3727  NZ  LYS C  79       0.954  90.083 116.794  1.00105.40           N  
ATOM   3728  N   ASP C  80       3.538  87.316 121.818  1.00121.80           N  
ATOM   3729  CA  ASP C  80       4.987  87.431 121.663  1.00124.34           C  
ATOM   3730  C   ASP C  80       5.787  86.570 122.658  1.00125.64           C  
ATOM   3731  O   ASP C  80       5.235  86.082 123.649  1.00125.90           O  
ATOM   3732  CB  ASP C  80       5.373  88.915 121.762  1.00125.24           C  
ATOM   3733  CG  ASP C  80       4.680  89.773 120.697  1.00125.90           C  
ATOM   3734  OD1 ASP C  80       4.935  89.557 119.491  1.00124.54           O  
ATOM   3735  OD2 ASP C  80       3.874  90.658 121.067  1.00125.90           O  
ATOM   3736  N   PRO C  81       7.107  86.398 122.414  1.00125.82           N  
ATOM   3737  CA  PRO C  81       8.073  85.615 123.201  1.00125.77           C  
ATOM   3738  C   PRO C  81       8.018  85.535 124.735  1.00125.90           C  
ATOM   3739  O   PRO C  81       8.363  84.496 125.304  1.00125.68           O  
ATOM   3740  CB  PRO C  81       9.431  86.125 122.680  1.00124.72           C  
ATOM   3741  CG  PRO C  81       9.083  87.466 122.016  1.00124.73           C  
ATOM   3742  CD  PRO C  81       7.825  87.054 121.310  1.00125.35           C  
ATOM   3743  N   PRO C  82       7.607  86.613 125.428  1.00125.90           N  
ATOM   3744  CA  PRO C  82       7.559  86.520 126.893  1.00125.90           C  
ATOM   3745  C   PRO C  82       6.660  85.383 127.412  1.00125.90           C  
ATOM   3746  O   PRO C  82       6.976  84.744 128.420  1.00125.90           O  
ATOM   3747  CB  PRO C  82       7.060  87.911 127.297  1.00125.68           C  
ATOM   3748  CG  PRO C  82       6.210  88.316 126.091  1.00125.90           C  
ATOM   3749  CD  PRO C  82       7.190  87.959 125.000  1.00125.90           C  
ATOM   3750  N   HIS C  83       5.552  85.139 126.711  1.00125.90           N  
ATOM   3751  CA  HIS C  83       4.584  84.089 127.059  1.00125.90           C  
ATOM   3752  C   HIS C  83       4.239  83.941 128.543  1.00125.90           C  
ATOM   3753  O   HIS C  83       4.763  83.057 129.226  1.00125.90           O  
ATOM   3754  CB  HIS C  83       5.048  82.720 126.528  1.00125.90           C  
ATOM   3755  CG  HIS C  83       4.903  82.550 125.044  1.00125.90           C  
ATOM   3756  ND1 HIS C  83       5.586  83.323 124.129  1.00125.90           N  
ATOM   3757  CD2 HIS C  83       4.159  81.680 124.316  1.00125.90           C  
ATOM   3758  CE1 HIS C  83       5.271  82.937 122.905  1.00125.90           C  
ATOM   3759  NE2 HIS C  83       4.407  81.942 122.990  1.00125.90           N  
ATOM   3760  N   ARG C  84       3.346  84.796 129.033  1.00125.60           N  
ATOM   3761  CA  ARG C  84       2.925  84.733 130.430  1.00124.93           C  
ATOM   3762  C   ARG C  84       1.399  84.659 130.472  1.00125.60           C  
ATOM   3763  O   ARG C  84       0.733  84.879 129.458  1.00125.90           O  
ATOM   3764  CB  ARG C  84       3.389  85.979 131.200  1.00122.37           C  
ATOM   3765  CG  ARG C  84       4.831  86.395 130.951  1.00118.01           C  
ATOM   3766  CD  ARG C  84       4.925  87.408 129.819  1.00114.60           C  
ATOM   3767  NE  ARG C  84       4.257  88.658 130.182  1.00114.96           N  
ATOM   3768  CZ  ARG C  84       4.204  89.744 129.413  1.00114.36           C  
ATOM   3769  NH1 ARG C  84       4.782  89.751 128.217  1.00112.70           N  
ATOM   3770  NH2 ARG C  84       3.579  90.833 129.846  1.00112.43           N  
ATOM   3771  N   PRO C  85       0.822  84.334 131.642  1.00125.83           N  
ATOM   3772  CA  PRO C  85      -0.637  84.257 131.744  1.00125.90           C  
ATOM   3773  C   PRO C  85      -1.223  85.636 131.424  1.00125.90           C  
ATOM   3774  O   PRO C  85      -1.019  86.601 132.167  1.00125.90           O  
ATOM   3775  CB  PRO C  85      -0.845  83.845 133.203  1.00125.90           C  
ATOM   3776  CG  PRO C  85       0.345  84.492 133.890  1.00125.90           C  
ATOM   3777  CD  PRO C  85       1.428  84.016 132.945  1.00125.90           C  
ATOM   3778  N   HIS C  86      -1.941  85.715 130.308  1.00125.90           N  
ATOM   3779  CA  HIS C  86      -2.545  86.961 129.841  1.00125.88           C  
ATOM   3780  C   HIS C  86      -3.685  87.475 130.729  1.00125.62           C  
ATOM   3781  O   HIS C  86      -4.500  86.696 131.232  1.00124.79           O  
ATOM   3782  CB  HIS C  86      -3.059  86.761 128.409  1.00125.90           C  
ATOM   3783  CG  HIS C  86      -3.580  88.009 127.766  1.00125.90           C  
ATOM   3784  ND1 HIS C  86      -2.767  89.071 127.429  1.00125.90           N  
ATOM   3785  CD2 HIS C  86      -4.836  88.369 127.408  1.00125.80           C  
ATOM   3786  CE1 HIS C  86      -3.500  90.031 126.891  1.00125.90           C  
ATOM   3787  NE2 HIS C  86      -4.759  89.630 126.866  1.00125.87           N  
ATOM   3788  N   PRO C  87      -3.757  88.805 130.926  1.00125.90           N  
ATOM   3789  CA  PRO C  87      -4.795  89.434 131.744  1.00125.90           C  
ATOM   3790  C   PRO C  87      -6.215  88.981 131.401  1.00125.61           C  
ATOM   3791  O   PRO C  87      -7.036  88.782 132.294  1.00125.30           O  
ATOM   3792  CB  PRO C  87      -4.564  90.921 131.481  1.00125.90           C  
ATOM   3793  CG  PRO C  87      -3.056  90.969 131.388  1.00125.90           C  
ATOM   3794  CD  PRO C  87      -2.854  89.841 130.391  1.00125.90           C  
ATOM   3795  N   HIS C  88      -6.507  88.812 130.114  1.00125.90           N  
ATOM   3796  CA  HIS C  88      -7.840  88.378 129.706  1.00125.89           C  
ATOM   3797  C   HIS C  88      -8.224  87.037 130.323  1.00125.90           C  
ATOM   3798  O   HIS C  88      -7.365  86.234 130.706  1.00125.04           O  
ATOM   3799  CB  HIS C  88      -7.958  88.340 128.179  1.00125.85           C  
ATOM   3800  CG  HIS C  88      -7.981  89.700 127.551  1.00125.85           C  
ATOM   3801  ND1 HIS C  88      -6.964  90.615 127.719  1.00125.90           N  
ATOM   3802  CD2 HIS C  88      -8.915  90.315 126.787  1.00125.90           C  
ATOM   3803  CE1 HIS C  88      -7.269  91.734 127.086  1.00125.90           C  
ATOM   3804  NE2 HIS C  88      -8.448  91.578 126.512  1.00125.90           N  
ATOM   3805  N   GLU C  89      -9.530  86.807 130.403  1.00125.90           N  
ATOM   3806  CA  GLU C  89     -10.078  85.617 131.037  1.00125.67           C  
ATOM   3807  C   GLU C  89     -11.005  84.767 130.163  1.00125.44           C  
ATOM   3808  O   GLU C  89     -12.060  85.229 129.718  1.00123.84           O  
ATOM   3809  CB  GLU C  89     -10.809  86.074 132.308  1.00125.01           C  
ATOM   3810  CG  GLU C  89     -11.458  85.001 133.157  1.00123.70           C  
ATOM   3811  CD  GLU C  89     -12.078  85.581 134.418  1.00123.22           C  
ATOM   3812  OE1 GLU C  89     -11.340  86.214 135.207  1.00121.79           O  
ATOM   3813  OE2 GLU C  89     -13.299  85.409 134.618  1.00123.71           O  
ATOM   3814  N   LEU C  90     -10.604  83.520 129.924  1.00125.83           N  
ATOM   3815  CA  LEU C  90     -11.417  82.602 129.134  1.00125.90           C  
ATOM   3816  C   LEU C  90     -12.631  82.173 129.937  1.00125.90           C  
ATOM   3817  O   LEU C  90     -12.515  81.444 130.926  1.00125.90           O  
ATOM   3818  CB  LEU C  90     -10.625  81.355 128.731  1.00125.90           C  
ATOM   3819  CG  LEU C  90      -9.557  81.527 127.656  1.00125.59           C  
ATOM   3820  CD1 LEU C  90      -8.871  80.199 127.413  1.00125.90           C  
ATOM   3821  CD2 LEU C  90     -10.191  82.046 126.372  1.00124.91           C  
ATOM   3822  N   VAL C  91     -13.796  82.630 129.499  1.00125.90           N  
ATOM   3823  CA  VAL C  91     -15.045  82.303 130.165  1.00125.90           C  
ATOM   3824  C   VAL C  91     -15.792  81.227 129.369  1.00125.90           C  
ATOM   3825  O   VAL C  91     -15.380  80.872 128.265  1.00125.90           O  
ATOM   3826  CB  VAL C  91     -15.907  83.571 130.303  1.00125.90           C  
ATOM   3827  CG1 VAL C  91     -15.118  84.632 131.054  1.00124.95           C  
ATOM   3828  CG2 VAL C  91     -16.306  84.096 128.928  1.00124.33           C  
ATOM   3829  N   GLY C  92     -16.874  80.699 129.932  1.00125.63           N  
ATOM   3830  CA  GLY C  92     -17.635  79.677 129.233  1.00125.70           C  
ATOM   3831  C   GLY C  92     -17.892  78.417 130.044  1.00125.90           C  
ATOM   3832  O   GLY C  92     -17.677  78.390 131.261  1.00125.90           O  
ATOM   3833  N   LYS C  93     -18.356  77.369 129.362  1.00125.24           N  
ATOM   3834  CA  LYS C  93     -18.658  76.091 130.002  1.00124.03           C  
ATOM   3835  C   LYS C  93     -17.376  75.392 130.460  1.00124.65           C  
ATOM   3836  O   LYS C  93     -16.405  75.287 129.703  1.00124.32           O  
ATOM   3837  CB  LYS C  93     -19.437  75.191 129.029  1.00121.36           C  
ATOM   3838  CG  LYS C  93     -19.934  73.877 129.629  1.00118.50           C  
ATOM   3839  CD  LYS C  93     -20.734  73.071 128.607  1.00116.35           C  
ATOM   3840  CE  LYS C  93     -21.314  71.784 129.204  1.00114.25           C  
ATOM   3841  NZ  LYS C  93     -20.278  70.820 129.674  1.00111.07           N  
ATOM   3842  N   ASP C  94     -17.382  74.924 131.707  1.00125.29           N  
ATOM   3843  CA  ASP C  94     -16.235  74.233 132.300  1.00125.63           C  
ATOM   3844  C   ASP C  94     -15.018  75.145 132.404  1.00125.66           C  
ATOM   3845  O   ASP C  94     -13.884  74.699 132.232  1.00125.31           O  
ATOM   3846  CB  ASP C  94     -15.860  72.993 131.478  1.00125.86           C  
ATOM   3847  CG  ASP C  94     -17.002  71.998 131.363  1.00125.90           C  
ATOM   3848  OD1 ASP C  94     -17.501  71.530 132.411  1.00125.90           O  
ATOM   3849  OD2 ASP C  94     -17.398  71.680 130.220  1.00125.90           O  
ATOM   3850  N   CYS C  95     -15.255  76.422 132.685  1.00125.90           N  
ATOM   3851  CA  CYS C  95     -14.165  77.385 132.808  1.00125.90           C  
ATOM   3852  C   CYS C  95     -14.162  78.071 134.176  1.00125.90           C  
ATOM   3853  O   CYS C  95     -15.222  78.404 134.718  1.00125.90           O  
ATOM   3854  CB  CYS C  95     -14.264  78.441 131.696  1.00125.55           C  
ATOM   3855  SG  CYS C  95     -14.082  77.798 130.008  1.00122.27           S  
ATOM   3856  N   ARG C  96     -12.967  78.272 134.733  1.00125.90           N  
ATOM   3857  CA  ARG C  96     -12.837  78.928 136.029  1.00125.90           C  
ATOM   3858  C   ARG C  96     -12.036  80.225 135.959  1.00125.90           C  
ATOM   3859  O   ARG C  96     -12.273  81.068 135.091  1.00125.90           O  
ATOM   3860  CB  ARG C  96     -12.201  77.985 137.063  1.00125.20           C  
ATOM   3861  CG  ARG C  96     -13.049  76.769 137.405  1.00124.88           C  
ATOM   3862  CD  ARG C  96     -12.485  75.999 138.595  1.00124.19           C  
ATOM   3863  NE  ARG C  96     -11.107  75.563 138.379  1.00125.90           N  
ATOM   3864  CZ  ARG C  96     -10.420  74.799 139.226  1.00125.90           C  
ATOM   3865  NH1 ARG C  96     -10.981  74.380 140.354  1.00125.90           N  
ATOM   3866  NH2 ARG C  96      -9.167  74.453 138.948  1.00125.90           N  
ATOM   3867  N   ASP C  97     -11.090  80.368 136.886  1.00125.90           N  
ATOM   3868  CA  ASP C  97     -10.235  81.551 136.996  1.00125.90           C  
ATOM   3869  C   ASP C  97      -9.459  81.897 135.724  1.00125.90           C  
ATOM   3870  O   ASP C  97      -8.221  81.934 135.726  1.00125.33           O  
ATOM   3871  CB  ASP C  97      -9.250  81.362 138.154  1.00125.90           C  
ATOM   3872  CG  ASP C  97      -9.943  80.993 139.448  1.00125.90           C  
ATOM   3873  OD1 ASP C  97     -10.764  81.802 139.934  1.00125.90           O  
ATOM   3874  OD2 ASP C  97      -9.669  79.890 139.970  1.00125.90           O  
ATOM   3875  N   GLY C  98     -10.196  82.158 134.647  1.00125.90           N  
ATOM   3876  CA  GLY C  98      -9.577  82.512 133.383  1.00125.90           C  
ATOM   3877  C   GLY C  98      -9.109  81.341 132.544  1.00125.90           C  
ATOM   3878  O   GLY C  98      -8.262  81.511 131.666  1.00125.90           O  
ATOM   3879  N   PHE C  99      -9.654  80.155 132.798  1.00125.90           N  
ATOM   3880  CA  PHE C  99      -9.249  78.983 132.035  1.00125.90           C  
ATOM   3881  C   PHE C  99     -10.323  77.905 131.969  1.00125.90           C  
ATOM   3882  O   PHE C  99     -11.247  77.873 132.781  1.00125.90           O  
ATOM   3883  CB  PHE C  99      -7.952  78.396 132.617  1.00125.90           C  
ATOM   3884  CG  PHE C  99      -8.085  77.885 134.032  1.00125.90           C  
ATOM   3885  CD1 PHE C  99      -8.860  76.761 134.318  1.00125.90           C  
ATOM   3886  CD2 PHE C  99      -7.431  78.528 135.079  1.00125.90           C  
ATOM   3887  CE1 PHE C  99      -8.980  76.286 135.628  1.00125.90           C  
ATOM   3888  CE2 PHE C  99      -7.542  78.063 136.394  1.00125.90           C  
ATOM   3889  CZ  PHE C  99      -8.319  76.940 136.669  1.00125.90           C  
ATOM   3890  N   TYR C 100     -10.178  77.025 130.984  1.00125.90           N  
ATOM   3891  CA  TYR C 100     -11.092  75.910 130.768  1.00125.90           C  
ATOM   3892  C   TYR C 100     -10.443  74.627 131.300  1.00125.90           C  
ATOM   3893  O   TYR C 100      -9.289  74.319 130.990  1.00125.90           O  
ATOM   3894  CB  TYR C 100     -11.423  75.816 129.268  1.00125.90           C  
ATOM   3895  CG  TYR C 100     -12.140  74.560 128.811  1.00125.90           C  
ATOM   3896  CD1 TYR C 100     -11.422  73.414 128.455  1.00125.90           C  
ATOM   3897  CD2 TYR C 100     -13.532  74.526 128.704  1.00125.14           C  
ATOM   3898  CE1 TYR C 100     -12.071  72.265 127.994  1.00125.33           C  
ATOM   3899  CE2 TYR C 100     -14.194  73.380 128.245  1.00124.57           C  
ATOM   3900  CZ  TYR C 100     -13.456  72.256 127.890  1.00124.73           C  
ATOM   3901  OH  TYR C 100     -14.097  71.129 127.422  1.00123.33           O  
ATOM   3902  N   GLU C 101     -11.193  73.898 132.122  1.00125.90           N  
ATOM   3903  CA  GLU C 101     -10.712  72.663 132.736  1.00125.90           C  
ATOM   3904  C   GLU C 101     -11.732  71.540 132.517  1.00125.90           C  
ATOM   3905  O   GLU C 101     -12.832  71.567 133.081  1.00125.90           O  
ATOM   3906  CB  GLU C 101     -10.501  72.898 134.243  1.00125.41           C  
ATOM   3907  CG  GLU C 101      -9.858  71.756 135.037  1.00124.93           C  
ATOM   3908  CD  GLU C 101      -8.393  71.532 134.688  1.00125.90           C  
ATOM   3909  OE1 GLU C 101      -8.105  71.091 133.558  1.00125.90           O  
ATOM   3910  OE2 GLU C 101      -7.523  71.804 135.543  1.00125.90           O  
ATOM   3911  N   ALA C 102     -11.369  70.565 131.688  1.00125.90           N  
ATOM   3912  CA  ALA C 102     -12.242  69.427 131.406  1.00124.74           C  
ATOM   3913  C   ALA C 102     -11.383  68.185 131.179  1.00123.91           C  
ATOM   3914  O   ALA C 102     -10.176  68.294 130.966  1.00123.51           O  
ATOM   3915  CB  ALA C 102     -13.105  69.712 130.177  1.00125.89           C  
ATOM   3916  N   GLU C 103     -12.003  67.008 131.223  1.00122.90           N  
ATOM   3917  CA  GLU C 103     -11.271  65.760 131.035  1.00121.04           C  
ATOM   3918  C   GLU C 103     -11.428  65.127 129.665  1.00120.90           C  
ATOM   3919  O   GLU C 103     -12.525  65.085 129.107  1.00119.30           O  
ATOM   3920  CB  GLU C 103     -11.686  64.744 132.089  1.00119.28           C  
ATOM   3921  CG  GLU C 103     -11.342  65.157 133.495  1.00120.90           C  
ATOM   3922  CD  GLU C 103     -11.769  64.115 134.509  1.00120.20           C  
ATOM   3923  OE1 GLU C 103     -11.264  62.966 134.440  1.00121.36           O  
ATOM   3924  OE2 GLU C 103     -12.616  64.444 135.374  1.00122.39           O  
ATOM   3925  N   LEU C 104     -10.316  64.622 129.140  1.00122.68           N  
ATOM   3926  CA  LEU C 104     -10.295  63.970 127.837  1.00124.74           C  
ATOM   3927  C   LEU C 104     -11.118  62.680 127.919  1.00125.90           C  
ATOM   3928  O   LEU C 104     -10.716  61.725 128.594  1.00125.82           O  
ATOM   3929  CB  LEU C 104      -8.846  63.648 127.435  1.00124.62           C  
ATOM   3930  CG  LEU C 104      -7.838  64.808 127.417  1.00125.70           C  
ATOM   3931  CD1 LEU C 104      -6.456  64.287 127.053  1.00124.71           C  
ATOM   3932  CD2 LEU C 104      -8.279  65.874 126.424  1.00125.89           C  
ATOM   3933  N   CYS C 105     -12.271  62.663 127.247  1.00125.90           N  
ATOM   3934  CA  CYS C 105     -13.146  61.487 127.247  1.00125.90           C  
ATOM   3935  C   CYS C 105     -12.402  60.279 126.664  1.00125.90           C  
ATOM   3936  O   CYS C 105     -11.975  60.299 125.505  1.00125.90           O  
ATOM   3937  CB  CYS C 105     -14.423  61.770 126.444  1.00125.82           C  
ATOM   3938  SG  CYS C 105     -14.156  62.235 124.711  1.00125.90           S  
ATOM   3939  N   PRO C 106     -12.243  59.210 127.469  1.00125.90           N  
ATOM   3940  CA  PRO C 106     -11.563  57.948 127.145  1.00125.85           C  
ATOM   3941  C   PRO C 106     -12.051  57.184 125.911  1.00125.90           C  
ATOM   3942  O   PRO C 106     -12.605  56.090 126.027  1.00125.90           O  
ATOM   3943  CB  PRO C 106     -11.736  57.142 128.434  1.00125.64           C  
ATOM   3944  CG  PRO C 106     -11.755  58.234 129.492  1.00125.77           C  
ATOM   3945  CD  PRO C 106     -12.764  59.142 128.845  1.00125.63           C  
ATOM   3946  N   ASP C 107     -11.835  57.756 124.731  1.00125.90           N  
ATOM   3947  CA  ASP C 107     -12.241  57.121 123.480  1.00125.88           C  
ATOM   3948  C   ASP C 107     -11.383  57.639 122.332  1.00125.90           C  
ATOM   3949  O   ASP C 107     -10.477  56.962 121.840  1.00125.31           O  
ATOM   3950  CB  ASP C 107     -13.703  57.440 123.143  1.00125.44           C  
ATOM   3951  CG  ASP C 107     -14.655  57.099 124.261  1.00125.64           C  
ATOM   3952  OD1 ASP C 107     -14.600  57.764 125.315  1.00125.90           O  
ATOM   3953  OD2 ASP C 107     -15.460  56.163 124.085  1.00125.90           O  
ATOM   3954  N   ARG C 108     -11.694  58.868 121.933  1.00125.90           N  
ATOM   3955  CA  ARG C 108     -11.043  59.550 120.824  1.00125.90           C  
ATOM   3956  C   ARG C 108      -9.883  60.460 121.218  1.00125.90           C  
ATOM   3957  O   ARG C 108      -9.460  60.512 122.374  1.00125.90           O  
ATOM   3958  CB  ARG C 108     -12.090  60.387 120.087  1.00125.90           C  
ATOM   3959  CG  ARG C 108     -12.664  61.512 120.945  1.00125.90           C  
ATOM   3960  CD  ARG C 108     -13.875  62.202 120.325  1.00125.90           C  
ATOM   3961  NE  ARG C 108     -15.087  61.385 120.378  1.00125.56           N  
ATOM   3962  CZ  ARG C 108     -15.310  60.302 119.641  1.00125.89           C  
ATOM   3963  NH1 ARG C 108     -14.404  59.878 118.771  1.00125.73           N  
ATOM   3964  NH2 ARG C 108     -16.448  59.636 119.781  1.00125.90           N  
ATOM   3965  N   CYS C 109      -9.389  61.179 120.215  1.00125.90           N  
ATOM   3966  CA  CYS C 109      -8.302  62.136 120.358  1.00125.90           C  
ATOM   3967  C   CYS C 109      -8.634  63.281 119.419  1.00125.90           C  
ATOM   3968  O   CYS C 109      -7.757  64.012 118.962  1.00125.90           O  
ATOM   3969  CB  CYS C 109      -6.967  61.510 119.959  1.00125.90           C  
ATOM   3970  SG  CYS C 109      -6.426  60.196 121.056  1.00125.90           S  
ATOM   3971  N   ILE C 110      -9.921  63.410 119.122  1.00125.90           N  
ATOM   3972  CA  ILE C 110     -10.409  64.458 118.242  1.00125.90           C  
ATOM   3973  C   ILE C 110     -11.351  65.320 119.084  1.00125.90           C  
ATOM   3974  O   ILE C 110     -12.524  65.521 118.754  1.00125.78           O  
ATOM   3975  CB  ILE C 110     -11.133  63.841 117.007  1.00125.19           C  
ATOM   3976  CG1 ILE C 110     -11.558  64.941 116.036  1.00123.44           C  
ATOM   3977  CG2 ILE C 110     -12.324  63.000 117.457  1.00124.73           C  
ATOM   3978  CD1 ILE C 110     -12.165  64.415 114.757  1.00121.17           C  
ATOM   3979  N   HIS C 111     -10.804  65.817 120.191  1.00125.90           N  
ATOM   3980  CA  HIS C 111     -11.542  66.653 121.129  1.00125.90           C  
ATOM   3981  C   HIS C 111     -11.879  68.008 120.513  1.00125.90           C  
ATOM   3982  O   HIS C 111     -10.988  68.752 120.089  1.00125.29           O  
ATOM   3983  CB  HIS C 111     -10.719  66.852 122.407  1.00125.90           C  
ATOM   3984  CG  HIS C 111     -10.252  65.572 123.028  1.00125.90           C  
ATOM   3985  ND1 HIS C 111      -9.371  64.719 122.399  1.00125.90           N  
ATOM   3986  CD2 HIS C 111     -10.552  64.995 124.215  1.00125.74           C  
ATOM   3987  CE1 HIS C 111      -9.146  63.673 123.173  1.00125.90           C  
ATOM   3988  NE2 HIS C 111      -9.851  63.816 124.281  1.00125.90           N  
ATOM   3989  N   SER C 112     -13.172  68.323 120.475  1.00125.90           N  
ATOM   3990  CA  SER C 112     -13.647  69.581 119.903  1.00125.90           C  
ATOM   3991  C   SER C 112     -14.188  70.532 120.975  1.00125.76           C  
ATOM   3992  O   SER C 112     -15.332  70.396 121.415  1.00125.90           O  
ATOM   3993  CB  SER C 112     -14.743  69.296 118.866  1.00125.90           C  
ATOM   3994  OG  SER C 112     -14.277  68.426 117.844  1.00125.53           O  
ATOM   3995  N   PHE C 113     -13.366  71.497 121.387  1.00124.94           N  
ATOM   3996  CA  PHE C 113     -13.777  72.458 122.404  1.00123.13           C  
ATOM   3997  C   PHE C 113     -14.811  73.406 121.820  1.00122.06           C  
ATOM   3998  O   PHE C 113     -14.472  74.458 121.277  1.00122.20           O  
ATOM   3999  CB  PHE C 113     -12.576  73.255 122.917  1.00122.54           C  
ATOM   4000  CG  PHE C 113     -11.413  72.401 123.315  1.00123.32           C  
ATOM   4001  CD1 PHE C 113     -11.333  71.867 124.597  1.00124.32           C  
ATOM   4002  CD2 PHE C 113     -10.415  72.091 122.397  1.00124.17           C  
ATOM   4003  CE1 PHE C 113     -10.273  71.034 124.962  1.00125.90           C  
ATOM   4004  CE2 PHE C 113      -9.348  71.259 122.750  1.00125.90           C  
ATOM   4005  CZ  PHE C 113      -9.278  70.729 124.035  1.00125.68           C  
ATOM   4006  N   GLN C 114     -16.074  73.011 121.935  1.00120.65           N  
ATOM   4007  CA  GLN C 114     -17.196  73.784 121.423  1.00119.47           C  
ATOM   4008  C   GLN C 114     -17.150  75.251 121.851  1.00119.02           C  
ATOM   4009  O   GLN C 114     -16.178  75.969 121.593  1.00117.33           O  
ATOM   4010  CB  GLN C 114     -18.508  73.157 121.904  1.00119.68           C  
ATOM   4011  CG  GLN C 114     -18.699  71.693 121.524  1.00120.77           C  
ATOM   4012  CD  GLN C 114     -18.812  71.476 120.025  1.00122.73           C  
ATOM   4013  OE1 GLN C 114     -17.886  71.776 119.272  1.00125.04           O  
ATOM   4014  NE2 GLN C 114     -19.953  70.952 119.586  1.00122.38           N  
ATOM   4015  N   ASN C 115     -18.221  75.688 122.507  1.00119.34           N  
ATOM   4016  CA  ASN C 115     -18.336  77.063 122.978  1.00119.11           C  
ATOM   4017  C   ASN C 115     -17.151  77.478 123.846  1.00119.45           C  
ATOM   4018  O   ASN C 115     -16.729  76.749 124.744  1.00119.35           O  
ATOM   4019  CB  ASN C 115     -19.657  77.245 123.738  1.00116.16           C  
ATOM   4020  CG  ASN C 115     -19.794  76.293 124.905  1.00113.78           C  
ATOM   4021  OD1 ASN C 115     -19.652  75.078 124.751  1.00112.22           O  
ATOM   4022  ND2 ASN C 115     -20.084  76.837 126.081  1.00113.24           N  
ATOM   4023  N   LEU C 116     -16.619  78.659 123.551  1.00119.59           N  
ATOM   4024  CA  LEU C 116     -15.475  79.213 124.263  1.00120.22           C  
ATOM   4025  C   LEU C 116     -15.659  80.732 124.152  1.00120.97           C  
ATOM   4026  O   LEU C 116     -16.144  81.218 123.130  1.00120.65           O  
ATOM   4027  CB  LEU C 116     -14.184  78.763 123.564  1.00119.04           C  
ATOM   4028  CG  LEU C 116     -12.800  78.906 124.207  1.00118.62           C  
ATOM   4029  CD1 LEU C 116     -12.554  80.347 124.621  1.00118.16           C  
ATOM   4030  CD2 LEU C 116     -12.702  77.980 125.407  1.00119.23           C  
ATOM   4031  N   GLY C 117     -15.292  81.478 125.190  1.00122.05           N  
ATOM   4032  CA  GLY C 117     -15.461  82.923 125.142  1.00122.87           C  
ATOM   4033  C   GLY C 117     -14.284  83.723 125.665  1.00123.63           C  
ATOM   4034  O   GLY C 117     -13.423  83.186 126.364  1.00125.07           O  
ATOM   4035  N   ILE C 118     -14.248  85.012 125.333  1.00123.28           N  
ATOM   4036  CA  ILE C 118     -13.160  85.884 125.769  1.00124.50           C  
ATOM   4037  C   ILE C 118     -13.634  87.208 126.364  1.00124.99           C  
ATOM   4038  O   ILE C 118     -14.301  87.996 125.691  1.00123.78           O  
ATOM   4039  CB  ILE C 118     -12.193  86.220 124.595  1.00124.81           C  
ATOM   4040  CG1 ILE C 118     -11.519  84.947 124.076  1.00125.74           C  
ATOM   4041  CG2 ILE C 118     -11.138  87.219 125.058  1.00125.10           C  
ATOM   4042  CD1 ILE C 118     -10.531  85.188 122.946  1.00123.36           C  
ATOM   4043  N   GLN C 119     -13.285  87.445 127.627  1.00125.90           N  
ATOM   4044  CA  GLN C 119     -13.633  88.696 128.301  1.00125.90           C  
ATOM   4045  C   GLN C 119     -12.375  89.565 128.397  1.00125.90           C  
ATOM   4046  O   GLN C 119     -11.253  89.065 128.275  1.00125.90           O  
ATOM   4047  CB  GLN C 119     -14.202  88.441 129.706  1.00125.90           C  
ATOM   4048  CG  GLN C 119     -15.609  87.852 129.730  1.00125.87           C  
ATOM   4049  CD  GLN C 119     -16.174  87.740 131.140  1.00125.53           C  
ATOM   4050  OE1 GLN C 119     -17.318  87.326 131.329  1.00125.07           O  
ATOM   4051  NE2 GLN C 119     -15.372  88.105 132.134  1.00124.76           N  
ATOM   4052  N   CYS C 120     -12.562  90.863 128.618  1.00125.44           N  
ATOM   4053  CA  CYS C 120     -11.436  91.784 128.699  1.00124.55           C  
ATOM   4054  C   CYS C 120     -11.133  92.296 130.098  1.00125.10           C  
ATOM   4055  O   CYS C 120     -11.992  92.308 130.975  1.00125.29           O  
ATOM   4056  CB  CYS C 120     -11.675  92.977 127.774  1.00123.45           C  
ATOM   4057  SG  CYS C 120     -11.870  92.539 126.035  1.00118.24           S  
ATOM   4058  N   VAL C 121      -9.892  92.729 130.285  1.00125.90           N  
ATOM   4059  CA  VAL C 121      -9.425  93.266 131.557  1.00125.90           C  
ATOM   4060  C   VAL C 121      -9.038  94.731 131.355  1.00125.90           C  
ATOM   4061  O   VAL C 121      -7.898  95.032 130.998  1.00125.90           O  
ATOM   4062  CB  VAL C 121      -8.200  92.471 132.064  1.00125.90           C  
ATOM   4063  CG1 VAL C 121      -7.636  93.108 133.324  1.00125.87           C  
ATOM   4064  CG2 VAL C 121      -8.606  91.033 132.329  1.00124.46           C  
ATOM   4065  N   LYS C 122      -9.996  95.628 131.584  1.00125.60           N  
ATOM   4066  CA  LYS C 122      -9.798  97.070 131.417  1.00125.60           C  
ATOM   4067  C   LYS C 122      -8.380  97.547 131.762  1.00125.90           C  
ATOM   4068  O   LYS C 122      -7.684  96.950 132.587  1.00125.90           O  
ATOM   4069  CB  LYS C 122     -10.830  97.834 132.259  1.00124.57           C  
ATOM   4070  CG  LYS C 122     -10.894  99.341 132.005  1.00122.95           C  
ATOM   4071  CD  LYS C 122     -11.927  99.998 132.920  1.00121.88           C  
ATOM   4072  CE  LYS C 122     -12.097 101.489 132.649  1.00119.94           C  
ATOM   4073  NZ  LYS C 122     -12.656 101.772 131.298  1.00117.84           N  
ATOM   4074  N   LYS C 123      -7.970  98.631 131.107  1.00125.76           N  
ATOM   4075  CA  LYS C 123      -6.655  99.253 131.273  1.00125.12           C  
ATOM   4076  C   LYS C 123      -6.199  99.485 132.723  1.00125.52           C  
ATOM   4077  O   LYS C 123      -5.019  99.769 132.960  1.00124.81           O  
ATOM   4078  CB  LYS C 123      -6.657 100.587 130.513  1.00123.95           C  
ATOM   4079  CG  LYS C 123      -5.426 101.470 130.682  1.00122.69           C  
ATOM   4080  CD  LYS C 123      -5.674 102.836 130.031  1.00120.58           C  
ATOM   4081  CE  LYS C 123      -4.516 103.802 130.233  1.00118.18           C  
ATOM   4082  NZ  LYS C 123      -4.810 105.146 129.655  1.00114.24           N  
ATOM   4083  N   ARG C 124      -7.119  99.357 133.683  1.00125.90           N  
ATOM   4084  CA  ARG C 124      -6.800  99.585 135.102  1.00125.90           C  
ATOM   4085  C   ARG C 124      -6.934  98.358 136.018  1.00125.90           C  
ATOM   4086  O   ARG C 124      -6.762  98.468 137.235  1.00125.68           O  
ATOM   4087  CB  ARG C 124      -7.677 100.725 135.656  1.00125.90           C  
ATOM   4088  CG  ARG C 124      -9.156 100.371 135.852  1.00125.90           C  
ATOM   4089  CD  ARG C 124      -9.361  99.531 137.112  1.00125.86           C  
ATOM   4090  NE  ARG C 124     -10.681  98.912 137.190  1.00125.58           N  
ATOM   4091  CZ  ARG C 124     -11.138  98.019 136.317  1.00125.68           C  
ATOM   4092  NH1 ARG C 124     -10.381  97.642 135.296  1.00125.09           N  
ATOM   4093  NH2 ARG C 124     -12.348  97.494 136.469  1.00125.69           N  
ATOM   4094  N   ASP C 125      -7.239  97.197 135.446  1.00125.90           N  
ATOM   4095  CA  ASP C 125      -7.395  95.982 136.245  1.00125.90           C  
ATOM   4096  C   ASP C 125      -6.325  94.946 135.884  1.00125.40           C  
ATOM   4097  O   ASP C 125      -6.539  93.743 136.016  1.00124.94           O  
ATOM   4098  CB  ASP C 125      -8.802  95.401 136.032  1.00125.90           C  
ATOM   4099  CG  ASP C 125      -9.169  94.333 137.057  1.00125.90           C  
ATOM   4100  OD1 ASP C 125      -8.537  93.257 137.068  1.00125.90           O  
ATOM   4101  OD2 ASP C 125     -10.098  94.575 137.857  1.00125.82           O  
ATOM   4102  N   LEU C 126      -5.170  95.419 135.427  1.00125.20           N  
ATOM   4103  CA  LEU C 126      -4.081  94.522 135.061  1.00124.77           C  
ATOM   4104  C   LEU C 126      -3.512  93.830 136.296  1.00124.94           C  
ATOM   4105  O   LEU C 126      -3.581  92.606 136.415  1.00124.30           O  
ATOM   4106  CB  LEU C 126      -2.965  95.286 134.335  1.00123.37           C  
ATOM   4107  CG  LEU C 126      -3.267  95.856 132.946  1.00122.26           C  
ATOM   4108  CD1 LEU C 126      -3.685  94.719 132.026  1.00123.41           C  
ATOM   4109  CD2 LEU C 126      -4.362  96.901 133.022  1.00121.92           C  
ATOM   4110  N   GLU C 127      -2.955  94.617 137.213  1.00125.57           N  
ATOM   4111  CA  GLU C 127      -2.372  94.075 138.440  1.00125.90           C  
ATOM   4112  C   GLU C 127      -3.365  93.264 139.272  1.00125.90           C  
ATOM   4113  O   GLU C 127      -2.963  92.475 140.134  1.00125.64           O  
ATOM   4114  CB  GLU C 127      -1.787  95.203 139.296  1.00125.90           C  
ATOM   4115  CG  GLU C 127      -0.516  95.830 138.738  1.00125.90           C  
ATOM   4116  CD  GLU C 127       0.010  96.959 139.617  1.00125.90           C  
ATOM   4117  OE1 GLU C 127      -0.660  98.014 139.698  1.00125.90           O  
ATOM   4118  OE2 GLU C 127       1.088  96.788 140.235  1.00125.90           O  
ATOM   4119  N   GLN C 128      -4.655  93.465 139.015  1.00125.90           N  
ATOM   4120  CA  GLN C 128      -5.704  92.744 139.730  1.00125.90           C  
ATOM   4121  C   GLN C 128      -5.918  91.416 138.999  1.00125.90           C  
ATOM   4122  O   GLN C 128      -6.074  90.360 139.621  1.00125.90           O  
ATOM   4123  CB  GLN C 128      -6.992  93.587 139.747  1.00125.52           C  
ATOM   4124  CG  GLN C 128      -8.132  93.071 140.642  1.00125.90           C  
ATOM   4125  CD  GLN C 128      -8.929  91.915 140.041  1.00125.90           C  
ATOM   4126  OE1 GLN C 128      -8.406  90.823 139.812  1.00125.90           O  
ATOM   4127  NE2 GLN C 128     -10.213  92.161 139.785  1.00125.90           N  
ATOM   4128  N   ALA C 129      -5.904  91.477 137.671  1.00125.90           N  
ATOM   4129  CA  ALA C 129      -6.083  90.291 136.846  1.00124.93           C  
ATOM   4130  C   ALA C 129      -4.848  89.405 136.952  1.00124.77           C  
ATOM   4131  O   ALA C 129      -4.956  88.177 136.945  1.00123.90           O  
ATOM   4132  CB  ALA C 129      -6.322  90.697 135.397  1.00124.58           C  
ATOM   4133  N   ILE C 130      -3.677  90.034 137.052  1.00125.26           N  
ATOM   4134  CA  ILE C 130      -2.417  89.302 137.168  1.00125.81           C  
ATOM   4135  C   ILE C 130      -2.275  88.657 138.541  1.00125.90           C  
ATOM   4136  O   ILE C 130      -1.475  87.732 138.719  1.00125.90           O  
ATOM   4137  CB  ILE C 130      -1.191  90.221 136.897  1.00125.54           C  
ATOM   4138  CG1 ILE C 130      -1.170  90.620 135.421  1.00125.90           C  
ATOM   4139  CG2 ILE C 130       0.114  89.505 137.254  1.00123.82           C  
ATOM   4140  CD1 ILE C 130      -1.115  89.428 134.474  1.00125.57           C  
ATOM   4141  N   SER C 131      -3.051  89.142 139.509  1.00125.90           N  
ATOM   4142  CA  SER C 131      -3.012  88.575 140.856  1.00125.90           C  
ATOM   4143  C   SER C 131      -3.826  87.276 140.848  1.00125.90           C  
ATOM   4144  O   SER C 131      -3.335  86.221 141.265  1.00125.90           O  
ATOM   4145  CB  SER C 131      -3.597  89.555 141.886  1.00125.90           C  
ATOM   4146  OG  SER C 131      -4.988  89.764 141.690  1.00125.90           O  
ATOM   4147  N   GLN C 132      -5.065  87.357 140.359  1.00125.90           N  
ATOM   4148  CA  GLN C 132      -5.940  86.189 140.282  1.00125.90           C  
ATOM   4149  C   GLN C 132      -5.426  85.240 139.198  1.00125.90           C  
ATOM   4150  O   GLN C 132      -6.052  84.219 138.890  1.00125.90           O  
ATOM   4151  CB  GLN C 132      -7.379  86.623 139.969  1.00125.90           C  
ATOM   4152  CG  GLN C 132      -8.380  85.469 139.916  1.00125.90           C  
ATOM   4153  CD  GLN C 132      -9.808  85.938 139.708  1.00125.37           C  
ATOM   4154  OE1 GLN C 132     -10.124  86.584 138.710  1.00125.90           O  
ATOM   4155  NE2 GLN C 132     -10.680  85.611 140.653  1.00124.58           N  
ATOM   4156  N   ARG C 133      -4.271  85.588 138.637  1.00125.90           N  
ATOM   4157  CA  ARG C 133      -3.644  84.798 137.586  1.00125.90           C  
ATOM   4158  C   ARG C 133      -2.486  83.985 138.167  1.00125.90           C  
ATOM   4159  O   ARG C 133      -2.024  83.018 137.553  1.00125.90           O  
ATOM   4160  CB  ARG C 133      -3.131  85.723 136.478  1.00125.90           C  
ATOM   4161  CG  ARG C 133      -3.284  85.150 135.084  1.00125.90           C  
ATOM   4162  CD  ARG C 133      -4.743  84.769 134.862  1.00125.90           C  
ATOM   4163  NE  ARG C 133      -5.645  85.866 135.215  1.00125.90           N  
ATOM   4164  CZ  ARG C 133      -6.972  85.777 135.213  1.00125.90           C  
ATOM   4165  NH1 ARG C 133      -7.561  84.637 134.876  1.00125.90           N  
ATOM   4166  NH2 ARG C 133      -7.713  86.827 135.548  1.00124.63           N  
ATOM   4167  N   ILE C 134      -2.022  84.390 139.349  1.00125.90           N  
ATOM   4168  CA  ILE C 134      -0.925  83.703 140.029  1.00125.90           C  
ATOM   4169  C   ILE C 134      -1.400  82.989 141.296  1.00125.90           C  
ATOM   4170  O   ILE C 134      -0.736  82.068 141.784  1.00125.77           O  
ATOM   4171  CB  ILE C 134       0.216  84.681 140.399  1.00125.90           C  
ATOM   4172  CG1 ILE C 134      -0.318  85.808 141.289  1.00124.57           C  
ATOM   4173  CG2 ILE C 134       0.845  85.228 139.132  1.00125.65           C  
ATOM   4174  CD1 ILE C 134       0.741  86.802 141.728  1.00123.15           C  
ATOM   4175  N   GLN C 135      -2.546  83.415 141.828  1.00125.90           N  
ATOM   4176  CA  GLN C 135      -3.098  82.783 143.022  1.00125.90           C  
ATOM   4177  C   GLN C 135      -3.554  81.390 142.613  1.00125.90           C  
ATOM   4178  O   GLN C 135      -3.422  80.427 143.371  1.00125.90           O  
ATOM   4179  CB  GLN C 135      -4.285  83.579 143.579  1.00124.93           C  
ATOM   4180  CG  GLN C 135      -5.526  83.649 142.706  1.00121.89           C  
ATOM   4181  CD  GLN C 135      -6.686  84.314 143.430  1.00119.92           C  
ATOM   4182  OE1 GLN C 135      -7.146  83.827 144.463  1.00118.64           O  
ATOM   4183  NE2 GLN C 135      -7.159  85.434 142.895  1.00118.74           N  
ATOM   4184  N   THR C 136      -4.099  81.303 141.403  1.00125.90           N  
ATOM   4185  CA  THR C 136      -4.550  80.039 140.841  1.00125.90           C  
ATOM   4186  C   THR C 136      -3.430  79.585 139.906  1.00125.90           C  
ATOM   4187  O   THR C 136      -3.466  78.484 139.356  1.00125.90           O  
ATOM   4188  CB  THR C 136      -5.863  80.219 140.042  1.00124.68           C  
ATOM   4189  OG1 THR C 136      -5.676  81.210 139.025  1.00125.59           O  
ATOM   4190  CG2 THR C 136      -6.987  80.657 140.962  1.00122.25           C  
ATOM   4191  N   ASN C 137      -2.430  80.458 139.765  1.00125.73           N  
ATOM   4192  CA  ASN C 137      -1.250  80.257 138.920  1.00125.82           C  
ATOM   4193  C   ASN C 137      -1.470  79.427 137.653  1.00125.90           C  
ATOM   4194  O   ASN C 137      -1.458  78.193 137.680  1.00125.90           O  
ATOM   4195  CB  ASN C 137      -0.094  79.664 139.743  1.00125.06           C  
ATOM   4196  CG  ASN C 137      -0.432  78.319 140.346  1.00125.02           C  
ATOM   4197  OD1 ASN C 137      -1.331  78.205 141.182  1.00123.44           O  
ATOM   4198  ND2 ASN C 137       0.289  77.285 139.922  1.00125.57           N  
ATOM   4199  N   ASN C 138      -1.656  80.125 136.537  1.00125.90           N  
ATOM   4200  CA  ASN C 138      -1.878  79.481 135.250  1.00125.90           C  
ATOM   4201  C   ASN C 138      -0.576  79.124 134.541  1.00125.47           C  
ATOM   4202  O   ASN C 138      -0.525  78.147 133.791  1.00123.84           O  
ATOM   4203  CB  ASN C 138      -2.728  80.393 134.361  1.00125.90           C  
ATOM   4204  CG  ASN C 138      -4.162  80.508 134.851  1.00125.90           C  
ATOM   4205  OD1 ASN C 138      -4.902  79.524 134.853  1.00125.90           O  
ATOM   4206  ND2 ASN C 138      -4.557  81.704 135.278  1.00125.90           N  
ATOM   4207  N   ASN C 139       0.466  79.919 134.794  1.00125.90           N  
ATOM   4208  CA  ASN C 139       1.794  79.729 134.199  1.00125.90           C  
ATOM   4209  C   ASN C 139       2.013  78.406 133.461  1.00125.90           C  
ATOM   4210  O   ASN C 139       2.526  77.441 134.035  1.00125.90           O  
ATOM   4211  CB  ASN C 139       2.887  79.905 135.269  1.00125.90           C  
ATOM   4212  CG  ASN C 139       3.266  81.364 135.493  1.00125.90           C  
ATOM   4213  OD1 ASN C 139       3.868  81.999 134.625  1.00124.44           O  
ATOM   4214  ND2 ASN C 139       2.909  81.901 136.656  1.00125.90           N  
ATOM   4215  N   PRO C 140       1.618  78.350 132.171  1.00125.90           N  
ATOM   4216  CA  PRO C 140       1.746  77.178 131.295  1.00125.90           C  
ATOM   4217  C   PRO C 140       3.206  76.812 130.984  1.00125.90           C  
ATOM   4218  O   PRO C 140       3.526  75.650 130.714  1.00125.72           O  
ATOM   4219  CB  PRO C 140       0.980  77.614 130.042  1.00125.90           C  
ATOM   4220  CG  PRO C 140      -0.020  78.640 130.593  1.00125.90           C  
ATOM   4221  CD  PRO C 140       0.945  79.434 131.434  1.00125.90           C  
ATOM   4222  N   PHE C 141       4.081  77.814 131.013  1.00125.90           N  
ATOM   4223  CA  PHE C 141       5.504  77.608 130.750  1.00125.90           C  
ATOM   4224  C   PHE C 141       6.277  77.768 132.053  1.00125.90           C  
ATOM   4225  O   PHE C 141       7.471  77.456 132.122  1.00125.90           O  
ATOM   4226  CB  PHE C 141       5.994  78.621 129.717  1.00125.78           C  
ATOM   4227  CG  PHE C 141       5.222  78.583 128.444  1.00125.56           C  
ATOM   4228  CD1 PHE C 141       5.245  77.446 127.642  1.00125.90           C  
ATOM   4229  CD2 PHE C 141       4.416  79.652 128.075  1.00125.90           C  
ATOM   4230  CE1 PHE C 141       4.474  77.372 126.489  1.00125.90           C  
ATOM   4231  CE2 PHE C 141       3.640  79.589 126.924  1.00125.90           C  
ATOM   4232  CZ  PHE C 141       3.669  78.445 126.132  1.00125.90           C  
ATOM   4233  N   GLN C 142       5.579  78.264 133.076  1.00125.90           N  
ATOM   4234  CA  GLN C 142       6.154  78.465 134.401  1.00125.27           C  
ATOM   4235  C   GLN C 142       7.211  79.570 134.438  1.00125.90           C  
ATOM   4236  O   GLN C 142       8.000  79.648 135.386  1.00125.45           O  
ATOM   4237  CB  GLN C 142       6.744  77.143 134.896  1.00123.65           C  
ATOM   4238  CG  GLN C 142       5.697  76.052 135.073  1.00122.57           C  
ATOM   4239  CD  GLN C 142       6.306  74.668 135.189  1.00118.87           C  
ATOM   4240  OE1 GLN C 142       7.198  74.435 136.010  1.00122.96           O  
ATOM   4241  NE2 GLN C 142       5.821  73.736 134.370  1.00119.45           N  
ATOM   4242  N   VAL C 143       7.222  80.421 133.409  1.00125.90           N  
ATOM   4243  CA  VAL C 143       8.177  81.524 133.344  1.00125.90           C  
ATOM   4244  C   VAL C 143       8.154  82.238 134.689  1.00125.90           C  
ATOM   4245  O   VAL C 143       7.127  82.248 135.380  1.00125.90           O  
ATOM   4246  CB  VAL C 143       7.821  82.548 132.230  1.00125.11           C  
ATOM   4247  CG1 VAL C 143       7.938  81.900 130.861  1.00123.70           C  
ATOM   4248  CG2 VAL C 143       6.414  83.087 132.447  1.00124.82           C  
ATOM   4249  N   PRO C 144       9.281  82.855 135.073  1.00125.90           N  
ATOM   4250  CA  PRO C 144       9.371  83.568 136.350  1.00125.90           C  
ATOM   4251  C   PRO C 144       8.121  84.393 136.676  1.00125.90           C  
ATOM   4252  O   PRO C 144       7.837  85.412 136.036  1.00125.90           O  
ATOM   4253  CB  PRO C 144      10.633  84.402 136.164  1.00125.90           C  
ATOM   4254  CG  PRO C 144      11.514  83.406 135.416  1.00125.90           C  
ATOM   4255  CD  PRO C 144      10.542  82.998 134.320  1.00125.80           C  
ATOM   4256  N   ILE C 145       7.375  83.922 137.673  1.00125.90           N  
ATOM   4257  CA  ILE C 145       6.142  84.568 138.110  1.00125.90           C  
ATOM   4258  C   ILE C 145       6.423  85.989 138.605  1.00125.90           C  
ATOM   4259  O   ILE C 145       5.493  86.753 138.885  1.00125.90           O  
ATOM   4260  CB  ILE C 145       5.472  83.758 139.253  1.00125.90           C  
ATOM   4261  CG1 ILE C 145       5.437  82.269 138.889  1.00125.40           C  
ATOM   4262  CG2 ILE C 145       4.041  84.254 139.479  1.00125.25           C  
ATOM   4263  CD1 ILE C 145       4.891  81.377 139.987  1.00123.17           C  
ATOM   4264  N   GLU C 146       7.707  86.336 138.712  1.00125.90           N  
ATOM   4265  CA  GLU C 146       8.113  87.665 139.170  1.00125.90           C  
ATOM   4266  C   GLU C 146       8.523  88.599 138.025  1.00125.90           C  
ATOM   4267  O   GLU C 146       9.275  89.558 138.230  1.00125.80           O  
ATOM   4268  CB  GLU C 146       9.242  87.549 140.213  1.00125.08           C  
ATOM   4269  CG  GLU C 146      10.470  86.751 139.782  1.00124.96           C  
ATOM   4270  CD  GLU C 146      11.254  87.417 138.668  1.00125.90           C  
ATOM   4271  OE1 GLU C 146      11.718  88.562 138.864  1.00125.90           O  
ATOM   4272  OE2 GLU C 146      11.411  86.794 137.598  1.00125.90           O  
ATOM   4273  N   GLU C 147       8.020  88.309 136.823  1.00125.90           N  
ATOM   4274  CA  GLU C 147       8.290  89.122 135.632  1.00125.90           C  
ATOM   4275  C   GLU C 147       6.982  89.638 135.029  1.00125.90           C  
ATOM   4276  O   GLU C 147       6.954  90.133 133.895  1.00125.90           O  
ATOM   4277  CB  GLU C 147       9.072  88.323 134.578  1.00125.90           C  
ATOM   4278  CG  GLU C 147      10.499  87.976 134.995  1.00125.32           C  
ATOM   4279  CD  GLU C 147      11.279  87.262 133.907  1.00123.67           C  
ATOM   4280  OE1 GLU C 147      10.716  87.039 132.817  1.00121.99           O  
ATOM   4281  OE2 GLU C 147      12.458  86.926 134.143  1.00122.81           O  
ATOM   4282  N   GLN C 148       5.905  89.511 135.806  1.00125.90           N  
ATOM   4283  CA  GLN C 148       4.572  89.968 135.410  1.00125.90           C  
ATOM   4284  C   GLN C 148       4.397  91.453 135.742  1.00125.90           C  
ATOM   4285  O   GLN C 148       3.288  91.996 135.657  1.00125.90           O  
ATOM   4286  CB  GLN C 148       3.491  89.149 136.126  1.00125.90           C  
ATOM   4287  CG  GLN C 148       3.394  87.700 135.671  1.00125.90           C  
ATOM   4288  CD  GLN C 148       2.414  86.897 136.509  1.00125.90           C  
ATOM   4289  OE1 GLN C 148       2.649  86.662 137.694  1.00125.90           O  
ATOM   4290  NE2 GLN C 148       1.304  86.484 135.900  1.00125.90           N  
ATOM   4291  N   ARG C 149       5.497  92.094 136.138  1.00125.90           N  
ATOM   4292  CA  ARG C 149       5.498  93.519 136.463  1.00125.90           C  
ATOM   4293  C   ARG C 149       5.497  94.318 135.159  1.00125.90           C  
ATOM   4294  O   ARG C 149       5.512  95.551 135.177  1.00125.90           O  
ATOM   4295  CB  ARG C 149       6.740  93.900 137.287  1.00125.38           C  
ATOM   4296  CG  ARG C 149       6.708  93.595 138.795  1.00124.96           C  
ATOM   4297  CD  ARG C 149       6.599  92.113 139.166  1.00125.90           C  
ATOM   4298  NE  ARG C 149       5.247  91.572 139.023  1.00125.90           N  
ATOM   4299  CZ  ARG C 149       4.875  90.362 139.440  1.00125.83           C  
ATOM   4300  NH1 ARG C 149       5.752  89.560 140.029  1.00124.14           N  
ATOM   4301  NH2 ARG C 149       3.621  89.955 139.276  1.00124.95           N  
ATOM   4302  N   GLY C 150       5.488  93.604 134.032  1.00125.90           N  
ATOM   4303  CA  GLY C 150       5.483  94.252 132.731  1.00125.90           C  
ATOM   4304  C   GLY C 150       4.077  94.558 132.251  1.00125.90           C  
ATOM   4305  O   GLY C 150       3.098  94.208 132.916  1.00125.90           O  
ATOM   4306  N   ASP C 151       3.974  95.213 131.098  1.00125.90           N  
ATOM   4307  CA  ASP C 151       2.675  95.571 130.526  1.00125.90           C  
ATOM   4308  C   ASP C 151       2.254  94.480 129.530  1.00125.90           C  
ATOM   4309  O   ASP C 151       3.085  93.670 129.106  1.00125.90           O  
ATOM   4310  CB  ASP C 151       2.775  96.937 129.834  1.00125.23           C  
ATOM   4311  CG  ASP C 151       1.420  97.516 129.479  1.00124.62           C  
ATOM   4312  OD1 ASP C 151       0.697  96.906 128.666  1.00124.14           O  
ATOM   4313  OD2 ASP C 151       1.079  98.589 130.021  1.00124.55           O  
ATOM   4314  N   TYR C 152       0.973  94.451 129.161  1.00125.90           N  
ATOM   4315  CA  TYR C 152       0.483  93.427 128.236  1.00125.60           C  
ATOM   4316  C   TYR C 152      -0.220  93.981 126.995  1.00124.61           C  
ATOM   4317  O   TYR C 152      -0.676  95.127 126.979  1.00125.58           O
[truncated: 452,062 more chars]
