# Supplementary material for: Screening potential anti-osteoarthritis compounds using molecular docking based on MAPK and NFκB pathways and validating their anti-osteoarthritis effect
Source: PLoS One. 2025 Mar 25;20(3):e0319686. doi: 10.1371/journal.pone.0319686 (PMC11936181; doi:10.1371/journal.pone.0319686)
Supplement: S3 Structure — (ZIP) [file pone.0319686.s003.zip]

Archive with 74 entries (65 files):
- Prepared proteins and compounds/preparedcompound/
- Prepared proteins and compounds/preparedcompound/2,4-dimethoxy-6-methylbenzene-1,3-diol.pdbqt
- Prepared proteins and compounds/preparedcompound/3,3',4,5'-tetramethoxy-trans-stilbene.pdbqt
- Prepared proteins and compounds/preparedcompound/5-methoxyflavone.pdbqt
- Prepared proteins and compounds/preparedcompound/6-methoxyflavone.pdbqt
- Prepared proteins and compounds/preparedcompound/6-methylcoumarin.pdbqt
- Prepared proteins and compounds/preparedcompound/7,3',4'-Trihydroxyisoflavone.pdbqt
- Prepared proteins and compounds/preparedcompound/apigetrin.pdbqt
- Prepared proteins and compounds/preparedcompound/bicyclol.pdbqt
- Prepared proteins and compounds/preparedcompound/BML-111.pdbqt
- Prepared proteins and compounds/preparedcompound/Chryseriol.pdbqt
- Prepared proteins and compounds/preparedcompound/chrysoeriol.pdbqt
- Prepared proteins and compounds/preparedcompound/Cl-amidine.pdbqt
- Prepared proteins and compounds/preparedcompound/Corilagin.pdbqt
- Prepared proteins and compounds/preparedcompound/Dehydromiltirone.pdbqt
- Prepared proteins and compounds/preparedcompound/Dehydrozingerone.pdbqt
- Prepared proteins and compounds/preparedcompound/Demethoxycurcumin.pdbqt
- Prepared proteins and compounds/preparedcompound/dencichine.pdbqt
- Prepared proteins and compounds/preparedcompound/ergothioneine.pdbqt
- Prepared proteins and compounds/preparedcompound/eupatilin.pdbqt
- Prepared proteins and compounds/preparedcompound/Fingolimod.pdbqt
- Prepared proteins and compounds/preparedcompound/Fluorofenidone.pdbqt
- Prepared proteins and compounds/preparedcompound/gamabufotalin.pdbqt
- Prepared proteins and compounds/preparedcompound/guanosine.pdbqt
- Prepared proteins and compounds/preparedcompound/Harmine.pdbqt
- Prepared proteins and compounds/preparedcompound/Hordenine.pdbqt
- Prepared proteins and compounds/preparedcompound/ibudilast.pdbqt
- Prepared proteins and compounds/preparedcompound/Isosinensetin.pdbqt
- Prepared proteins and compounds/preparedcompound/KAN0438757.pdbqt
- Prepared proteins and compounds/preparedcompound/maraviroc.pdbqt
- Prepared proteins and compounds/preparedcompound/Matairesinol.pdbqt
- Prepared proteins and compounds/preparedcompound/Mogrol.pdbqt
- Prepared proteins and compounds/preparedcompound/nardostachin.pdbqt
- Prepared proteins and compounds/preparedcompound/Nicorandil.pdbqt
- Prepared proteins and compounds/preparedcompound/Nuciferine.pdbqt
- Prepared proteins and compounds/preparedcompound/oxocrebanine.pdbqt
- Prepared proteins and compounds/preparedcompound/pramipexole.pdbqt
- Prepared proteins and compounds/preparedcompound/protopine.pdbqt
- Prepared proteins and compounds/preparedcompound/pteryxin.pdbqt
- Prepared proteins and compounds/preparedcompound/rosmanol.pdbqt
- Prepared proteins and compounds/preparedcompound/rutaecarpine.pdbqt
- Prepared proteins and compounds/preparedcompound/sargachromenol.pdbqt
- Prepared proteins and compounds/preparedcompound/Savinin.pdbqt
- Prepared proteins and compounds/preparedcompound/scopoletin.pdbqt
- Prepared proteins and compounds/preparedcompound/Sesamolin.pdbqt
- Prepared proteins and compounds/preparedcompound/tetrahydropalmatine.pdbqt
- Prepared proteins and compounds/preparedcompound/Tryptanthrin.pdbqt
- Prepared proteins and compounds/preparedcompound/Viaminate.pdbqt
- Prepared proteins and compounds/preparedcompound/W54011.pdbqt
- Prepared proteins and compounds/preparedcompound/Xanthatin.pdbqt
- Prepared proteins and compounds/preparedcompound/xanthenone.pdbqt
- Prepared proteins and compounds/preparedcompound/xanthotoxol.pdbqt
- Prepared proteins and compounds/preparedprotein/
- Prepared proteins and compounds/preparedprotein/ERK2/
- Prepared proteins and compounds/preparedprotein/ERK2/config.txt
- Prepared proteins and compounds/preparedprotein/ERK2/preped.pdbqt
- Prepared proteins and compounds/preparedprotein/Ia╩Ba┴left/
- Prepared proteins and compounds/preparedprotein/Ia╩Ba┴left/config.txt
- Prepared proteins and compounds/preparedprotein/Ia╩Ba┴left/preped.pdbqt
- Prepared proteins and compounds/preparedprotein/Ia╩Ba┴right/
- Prepared proteins and compounds/preparedprotein/Ia╩Ba┴right/config.txt
- Prepared proteins and compounds/preparedprotein/Ia╩Ba┴right/preped.pdbqt
- Prepared proteins and compounds/preparedprotein/JNK2/
- Prepared proteins and compounds/preparedprotein/JNK2/config.txt
- Prepared proteins and compounds/preparedprotein/JNK2/preped.pdbqt
- Prepared proteins and compounds/preparedprotein/p38/
- Prepared proteins and compounds/preparedprotein/p38/config.txt
- Prepared proteins and compounds/preparedprotein/p38/preped.pdbqt
- Prepared proteins and compounds/preparedprotein/p65left/
- Prepared proteins and compounds/preparedprotein/p65left/config.txt
- Prepared proteins and compounds/preparedprotein/p65left/preped.pdbqt
- Prepared proteins and compounds/preparedprotein/p65right/
- Prepared proteins and compounds/preparedprotein/p65right/config.txt
- Prepared proteins and compounds/preparedprotein/p65right/preped.pdbqt
