# Supplementary material for: Screening potential anti-osteoarthritis compounds using molecular docking based on MAPK and NFκB pathways and validating their anti-osteoarthritis effect
Source: PLoS One. 2025 Mar 25;20(3):e0319686. doi: 10.1371/journal.pone.0319686 (PMC11936181; doi:10.1371/journal.pone.0319686)
Supplement: S3 Structure — (ZIP) [file pone.0319686.s003.zip › Prepared proteins and compounds/preparedcompound/2,4-dimethoxy-6-methylbenzene-1,3-diol.pdbqt]

REMARK  4 active torsions:
REMARK  status: ('A' for Active; 'I' for Inactive)
REMARK    1  A    between atoms: O_1  and  C_7 
REMARK    2  A    between atoms: O_2  and  C_8 
REMARK    3  A    between atoms: O_3  and  C_6 
REMARK    4  A    between atoms: O_4  and  C_10 
ROOT
HETATM    1  C   LIG     1      -0.076   1.672  -0.023  1.00  0.00    -0.023 A 
HETATM    2  C   LIG     1       1.100   0.936   0.124  1.00  0.00     0.107 A 
HETATM    3  C   LIG     1       1.046  -0.454   0.215  1.00  0.00     0.138 A 
HETATM    4  C   LIG     1      -1.360  -0.374   0.013  1.00  0.00     0.104 A 
HETATM    5  C   LIG     1      -1.306   1.017  -0.078  1.00  0.00     0.049 A 
HETATM    6  C   LIG     1      -0.184  -1.110   0.160  1.00  0.00     0.135 A 
HETATM    7  C   LIG     1      -0.038   3.162  -0.122  1.00  0.00     0.051 C 
ENDROOT
BRANCH   2   8
HETATM    8  O   LIG     1       2.305   1.574   0.178  1.00  0.00    -0.357 OA
HETATM    9  H   LIG     1       2.199   2.534   0.101  1.00  0.00     0.217 HD
ENDBRANCH   2   8
BRANCH   3  10
HETATM   10  O   LIG     1       2.196  -1.174   0.358  1.00  0.00    -0.351 OA
HETATM   11  C   LIG     1       2.844  -1.602  -0.838  1.00  0.00     0.210 C 
ENDBRANCH   3  10
BRANCH   6  12
HETATM   12  O   LIG     1      -0.238  -2.469   0.248  1.00  0.00    -0.356 OA
HETATM   13  H   LIG     1      -1.169  -2.744   0.190  1.00  0.00     0.218 HD
ENDBRANCH   6  12
BRANCH   4  14
HETATM   14  O   LIG     1      -2.568  -1.002  -0.042  1.00  0.00    -0.353 OA
HETATM   15  C   LIG     1      -3.721  -0.176  -0.193  1.00  0.00     0.210 C 
ENDBRANCH   4  14
TORSDOF 4
