# Supplementary material for: Screening potential anti-osteoarthritis compounds using molecular docking based on MAPK and NFκB pathways and validating their anti-osteoarthritis effect
Source: PLoS One. 2025 Mar 25;20(3):e0319686. doi: 10.1371/journal.pone.0319686 (PMC11936181; doi:10.1371/journal.pone.0319686)
Supplement: S3 Structure — (ZIP) [file pone.0319686.s003.zip › Prepared proteins and compounds/preparedcompound/3,3',4,5'-tetramethoxy-trans-stilbene.pdbqt]

REMARK  6 active torsions:
REMARK  status: ('A' for Active; 'I' for Inactive)
REMARK    1  A    between atoms: O_1  and  C_12 
REMARK    2  A    between atoms: O_2  and  C_14 
REMARK    3  A    between atoms: O_3  and  C_15 
REMARK    4  A    between atoms: O_4  and  C_16 
REMARK    5  A    between atoms: C_5  and  C_7 
REMARK    6  A    between atoms: C_6  and  C_8 
ROOT
HETATM    1  C   LIG     1       0.596  -0.246   0.022  1.00  0.00     0.012 C 
HETATM    2  C   LIG     1      -0.259   0.793   0.179  1.00  0.00     0.012 C 
ENDROOT
BRANCH   1   3
HETATM    3  C   LIG     1       2.066  -0.144   0.023  1.00  0.00    -0.031 A 
HETATM    4  C   LIG     1       2.661   1.082  -0.225  1.00  0.00     0.048 A 
HETATM    5  C   LIG     1       4.053   1.178  -0.226  1.00  0.00     0.071 A 
HETATM    6  C   LIG     1       4.830   0.046   0.022  1.00  0.00     0.073 A 
HETATM    7  C   LIG     1       4.215  -1.181   0.270  1.00  0.00     0.071 A 
HETATM    8  C   LIG     1       2.824  -1.277   0.270  1.00  0.00     0.048 A 
BRANCH   5   9
HETATM    9  O   LIG     1       4.653   2.376  -0.466  1.00  0.00    -0.356 OA
HETATM   10  C   LIG     1       3.799   3.492  -0.711  1.00  0.00     0.210 C 
ENDBRANCH   5   9
BRANCH   7  11
HETATM   11  O   LIG     1       4.974  -2.285   0.511  1.00  0.00    -0.356 OA
HETATM   12  C   LIG     1       4.281  -3.508   0.756  1.00  0.00     0.210 C 
ENDBRANCH   7  11
ENDBRANCH   1   3
BRANCH   2  13
HETATM   13  C   LIG     1      -1.710   0.696   0.160  1.00  0.00    -0.033 A 
HETATM   14  C   LIG     1      -2.327  -0.407  -0.429  1.00  0.00     0.051 A 
HETATM   15  C   LIG     1      -3.719  -0.501  -0.446  1.00  0.00     0.102 A 
HETATM   16  C   LIG     1      -4.493   0.509   0.124  1.00  0.00     0.101 A 
HETATM   17  C   LIG     1      -3.875   1.613   0.712  1.00  0.00     0.040 A 
HETATM   18  C   LIG     1      -2.484   1.707   0.730  1.00  0.00     0.014 A 
BRANCH  15  19
HETATM   19  O   LIG     1      -4.311  -1.583  -1.025  1.00  0.00    -0.353 OA
HETATM   20  C   LIG     1      -3.449  -2.571  -1.585  1.00  0.00     0.210 C 
ENDBRANCH  15  19
BRANCH  16  21
HETATM   21  O   LIG     1      -5.852   0.429   0.112  1.00  0.00    -0.353 OA
HETATM   22  C   LIG     1      -6.473  -0.218   1.221  1.00  0.00     0.210 C 
ENDBRANCH  16  21
ENDBRANCH   2  13
TORSDOF 6
