# Supplementary material for: Screening potential anti-osteoarthritis compounds using molecular docking based on MAPK and NFκB pathways and validating their anti-osteoarthritis effect
Source: PLoS One. 2025 Mar 25;20(3):e0319686. doi: 10.1371/journal.pone.0319686 (PMC11936181; doi:10.1371/journal.pone.0319686)
Supplement: S3 Structure — (ZIP) [file pone.0319686.s003.zip › Prepared proteins and compounds/preparedcompound/5-methoxyflavone.pdbqt]

REMARK  2 active torsions:
REMARK  status: ('A' for Active; 'I' for Inactive)
REMARK    1  A    between atoms: O_2  and  C_7 
REMARK    2  A    between atoms: C_6  and  C_9 
ROOT
HETATM    1  O   LIG     1       0.438   1.021   0.002  1.00  0.00    -0.309 OA
HETATM    2  O   LIG     1      -1.613  -2.499  -0.008  1.00  0.00    -0.287 OA
HETATM    3  C   LIG     1      -1.697  -0.138   0.000  1.00  0.00     0.081 A 
HETATM    4  C   LIG     1      -0.934   1.029   0.002  1.00  0.00     0.093 A 
HETATM    5  C   LIG     1       1.092  -0.202   0.009  1.00  0.00     0.090 A 
HETATM    6  C   LIG     1      -3.092  -0.070  -0.000  1.00  0.00     0.085 A 
HETATM    7  C   LIG     1      -1.007  -1.437  -0.003  1.00  0.00     0.190 A 
HETATM    8  C   LIG     1       0.469  -1.392   0.001  1.00  0.00     0.094 A 
HETATM    9  C   LIG     1      -1.563   2.273   0.004  1.00  0.00     0.038 A 
HETATM   10  C   LIG     1      -3.719   1.177   0.002  1.00  0.00     0.038 A 
HETATM   11  C   LIG     1      -2.956   2.346   0.004  1.00  0.00     0.006 A 
ENDROOT
BRANCH   5  12
HETATM   12  C   LIG     1       2.564  -0.096   0.003  1.00  0.00    -0.002 A 
HETATM   13  C   LIG     1       3.260  -0.034  -1.207  1.00  0.00     0.014 A 
HETATM   14  C   LIG     1       4.651   0.069  -1.211  1.00  0.00     0.001 A 
HETATM   15  C   LIG     1       5.351   0.110  -0.005  1.00  0.00     0.000 A 
HETATM   16  C   LIG     1       4.660   0.048   1.204  1.00  0.00     0.001 A 
HETATM   17  C   LIG     1       3.269  -0.055   1.209  1.00  0.00     0.014 A 
ENDBRANCH   5  12
BRANCH   6  18
HETATM   18  O   LIG     1      -3.881  -1.180  -0.002  1.00  0.00    -0.355 OA
HETATM   19  C   LIG     1      -5.292  -0.972  -0.003  1.00  0.00     0.210 C 
ENDBRANCH   6  18
TORSDOF 2
