# Supplementary material for: Screening potential anti-osteoarthritis compounds using molecular docking based on MAPK and NFκB pathways and validating their anti-osteoarthritis effect
Source: PLoS One. 2025 Mar 25;20(3):e0319686. doi: 10.1371/journal.pone.0319686 (PMC11936181; doi:10.1371/journal.pone.0319686)
Supplement: S3 Structure — (ZIP) [file pone.0319686.s003.zip › Prepared proteins and compounds/preparedcompound/6-methoxyflavone.pdbqt]

REMARK  2 active torsions:
REMARK  status: ('A' for Active; 'I' for Inactive)
REMARK    1  A    between atoms: O_2  and  C_12 
REMARK    2  A    between atoms: C_6  and  C_8 
ROOT
HETATM    1  O   LIG     1       0.389   0.784   0.066  1.00  0.00    -0.309 OA
HETATM    2  O   LIG     1      -1.016  -3.027  -0.255  1.00  0.00    -0.287 OA
HETATM    3  C   LIG     1      -1.511  -0.724  -0.059  1.00  0.00     0.051 A 
HETATM    4  C   LIG     1      -0.964   0.553   0.050  1.00  0.00     0.090 A 
HETATM    5  C   LIG     1       1.246  -0.300  -0.040  1.00  0.00     0.090 A 
HETATM    6  C   LIG     1      -0.605  -1.878  -0.162  1.00  0.00     0.187 A 
HETATM    7  C   LIG     1      -2.897  -0.900  -0.070  1.00  0.00     0.055 A 
HETATM    8  C   LIG     1       0.841  -1.576  -0.143  1.00  0.00     0.093 A 
HETATM    9  C   LIG     1      -1.801   1.664   0.150  1.00  0.00     0.041 A 
HETATM   10  C   LIG     1      -3.732   0.213   0.030  1.00  0.00     0.069 A 
HETATM   11  C   LIG     1      -3.186   1.492   0.140  1.00  0.00     0.039 A 
ENDROOT
BRANCH   5  12
HETATM   12  C   LIG     1       2.677   0.061  -0.007  1.00  0.00    -0.002 A 
HETATM   13  C   LIG     1       3.613  -0.827   0.530  1.00  0.00     0.014 A 
HETATM   14  C   LIG     1       4.965  -0.486   0.561  1.00  0.00     0.001 A 
HETATM   15  C   LIG     1       5.386   0.744   0.055  1.00  0.00     0.000 A 
HETATM   16  C   LIG     1       4.455   1.633  -0.483  1.00  0.00     0.001 A 
HETATM   17  C   LIG     1       3.102   1.292  -0.513  1.00  0.00     0.014 A 
ENDBRANCH   5  12
BRANCH  10  18
HETATM   18  O   LIG     1      -5.084   0.051   0.021  1.00  0.00    -0.356 OA
HETATM   19  C   LIG     1      -5.879   1.230   0.128  1.00  0.00     0.210 C 
ENDBRANCH  10  18
TORSDOF 2
