# Supplementary material for: Screening potential anti-osteoarthritis compounds using molecular docking based on MAPK and NFκB pathways and validating their anti-osteoarthritis effect
Source: PLoS One. 2025 Mar 25;20(3):e0319686. doi: 10.1371/journal.pone.0319686 (PMC11936181; doi:10.1371/journal.pone.0319686)
Supplement: S3 Structure — (ZIP) [file pone.0319686.s003.zip › Prepared proteins and compounds/preparedcompound/6-methylcoumarin.pdbqt]

REMARK  0 active torsions:
REMARK  status: ('A' for Active; 'I' for Inactive)
ROOT
HETATM    1  O   LIG     1      -1.501   1.088   0.000  1.00  0.00    -0.275 OA
HETATM    2  O   LIG     1      -3.726   0.549  -0.001  1.00  0.00    -0.260 OA
HETATM    3  C   LIG     1       0.151  -0.700   0.000  1.00  0.00    -0.002 A 
HETATM    4  C   LIG     1      -0.158   0.658   0.000  1.00  0.00     0.089 A 
HETATM    5  C   LIG     1       2.499  -0.117  -0.000  1.00  0.00    -0.061 A 
HETATM    6  C   LIG     1       1.493  -1.087  -0.001  1.00  0.00     0.021 A 
HETATM    7  C   LIG     1       0.835   1.636   0.000  1.00  0.00     0.039 A 
HETATM    8  C   LIG     1       2.171   1.241   0.000  1.00  0.00     0.009 A 
HETATM    9  C   LIG     1      -0.935  -1.666   0.000  1.00  0.00     0.020 A 
HETATM   10  C   LIG     1       3.932  -0.535  -0.000  1.00  0.00     0.048 C 
HETATM   11  C   LIG     1      -2.204  -1.250   0.001  1.00  0.00     0.083 A 
HETATM   12  C   LIG     1      -2.556   0.182   0.000  1.00  0.00     0.288 A 
ENDROOT
TORSDOF 0
