# Supplementary material for: Screening potential anti-osteoarthritis compounds using molecular docking based on MAPK and NFκB pathways and validating their anti-osteoarthritis effect
Source: PLoS One. 2025 Mar 25;20(3):e0319686. doi: 10.1371/journal.pone.0319686 (PMC11936181; doi:10.1371/journal.pone.0319686)
Supplement: S3 Structure — (ZIP) [file pone.0319686.s003.zip › Prepared proteins and compounds/preparedcompound/7,3',4'-Trihydroxyisoflavone.pdbqt]

REMARK  4 active torsions:
REMARK  status: ('A' for Active; 'I' for Inactive)
REMARK    1  A    between atoms: O_3  and  C_16 
REMARK    2  A    between atoms: O_4  and  C_18 
REMARK    3  A    between atoms: O_5  and  C_20 
REMARK    4  A    between atoms: C_6  and  C_8 
ROOT
HETATM    1  O   LIG     1       1.636   1.849  -0.002  1.00  0.00    -0.321 OA
HETATM    2  O   LIG     1       0.212  -1.974   0.064  1.00  0.00    -0.286 OA
HETATM    3  C   LIG     1      -0.277   0.356   0.099  1.00  0.00     0.048 A 
HETATM    4  C   LIG     1       2.077  -0.538   0.016  1.00  0.00     0.049 A 
HETATM    5  C   LIG     1       0.631  -0.824   0.065  1.00  0.00     0.197 A 
HETATM    6  C   LIG     1       2.506   0.789  -0.016  1.00  0.00     0.091 A 
HETATM    7  C   LIG     1       0.292   1.570   0.065  1.00  0.00     0.159 A 
HETATM    8  C   LIG     1       3.009  -1.579  -0.002  1.00  0.00     0.021 A 
HETATM    9  C   LIG     1       3.869   1.082  -0.067  1.00  0.00     0.074 A 
HETATM   10  C   LIG     1       4.801   0.045  -0.085  1.00  0.00     0.068 A 
HETATM   11  C   LIG     1       4.372  -1.283  -0.052  1.00  0.00     0.037 A 
ENDROOT
BRANCH   3  12
HETATM   12  C   LIG     1      -1.739   0.211   0.188  1.00  0.00    -0.017 A 
HETATM   13  C   LIG     1      -2.508   0.142  -0.976  1.00  0.00     0.052 A 
HETATM   14  C   LIG     1      -3.894   0.005  -0.892  1.00  0.00     0.099 A 
HETATM   15  C   LIG     1      -4.513  -0.064   0.356  1.00  0.00     0.098 A 
HETATM   16  C   LIG     1      -3.747   0.005   1.520  1.00  0.00     0.040 A 
HETATM   17  C   LIG     1      -2.362   0.142   1.436  1.00  0.00     0.015 A 
BRANCH  14  18
HETATM   18  O   LIG     1      -4.632  -0.060  -2.035  1.00  0.00    -0.358 OA
HETATM   19  H   LIG     1      -5.568  -0.154  -1.790  1.00  0.00     0.217 HD
ENDBRANCH  14  18
BRANCH  15  20
HETATM   20  O   LIG     1      -5.865  -0.200   0.451  1.00  0.00    -0.358 OA
HETATM   21  H   LIG     1      -6.115  -0.230   1.390  1.00  0.00     0.217 HD
ENDBRANCH  15  20
ENDBRANCH   3  12
BRANCH  10  22
HETATM   22  O   LIG     1       6.132   0.328  -0.133  1.00  0.00    -0.361 OA
HETATM   23  H   LIG     1       6.631  -0.507  -0.138  1.00  0.00     0.217 HD
ENDBRANCH  10  22
TORSDOF 4
