# Supplementary material for: Screening potential anti-osteoarthritis compounds using molecular docking based on MAPK and NFκB pathways and validating their anti-osteoarthritis effect
Source: PLoS One. 2025 Mar 25;20(3):e0319686. doi: 10.1371/journal.pone.0319686 (PMC11936181; doi:10.1371/journal.pone.0319686)
Supplement: S3 Structure — (ZIP) [file pone.0319686.s003.zip › Prepared proteins and compounds/preparedcompound/apigetrin.pdbqt]

REMARK  10 active torsions:
REMARK  status: ('A' for Active; 'I' for Inactive)
REMARK    1  A    between atoms: O_2  and  C_15 
REMARK    2  A    between atoms: O_2  and  C_17 
REMARK    3  A    between atoms: O_3  and  C_11 
REMARK    4  A    between atoms: O_4  and  C_12 
REMARK    5  A    between atoms: O_5  and  C_13 
REMARK    6  A    between atoms: O_6  and  C_16 
REMARK    7  A    between atoms: O_8  and  C_22 
REMARK    8  A    between atoms: O_10  and  C_31 
REMARK    9  A    between atoms: C_14  and  C_16 
REMARK   10  A    between atoms: C_24  and  C_26 
ROOT
HETATM    1  O   LIG     1       1.986  -0.029   0.469  1.00  0.00    -0.309 OA
HETATM    2  O   LIG     1       2.531   3.848  -0.657  1.00  0.00    -0.287 OA
HETATM    3  C   LIG     1      -1.389   1.210   1.063  1.00  0.00     0.077 A 
HETATM    4  C   LIG     1      -0.285   0.360   0.982  1.00  0.00     0.075 A 
HETATM    5  C   LIG     1      -1.270   2.550   0.691  1.00  0.00     0.074 A 
HETATM    6  C   LIG     1       0.938   0.854   0.527  1.00  0.00     0.095 A 
HETATM    7  C   LIG     1       1.055   2.192   0.156  1.00  0.00     0.081 A 
HETATM    8  C   LIG     1      -0.047   3.046   0.236  1.00  0.00     0.085 A 
HETATM    9  C   LIG     1       2.357   2.686  -0.319  1.00  0.00     0.190 A 
HETATM   10  C   LIG     1       3.213   0.431   0.014  1.00  0.00     0.090 A 
HETATM   11  C   LIG     1       3.452   1.697  -0.365  1.00  0.00     0.094 A 
ENDROOT
BRANCH   3  12
HETATM   12  O   LIG     1      -2.585   0.731   1.508  1.00  0.00    -0.318 OA
BRANCH  12  13
HETATM   13  C   LIG     1      -3.166  -0.335   0.757  1.00  0.00     0.298 C 
HETATM   14  O   LIG     1      -3.379   0.085  -0.589  1.00  0.00    -0.348 OA
HETATM   15  C   LIG     1      -3.937  -0.948  -1.403  1.00  0.00     0.179 C 
HETATM   16  C   LIG     1      -5.323  -1.333  -0.881  1.00  0.00     0.180 C 
HETATM   17  C   LIG     1      -5.254  -1.744   0.590  1.00  0.00     0.183 C 
HETATM   18  C   LIG     1      -4.492  -0.709   1.418  1.00  0.00     0.205 C 
BRANCH  15  19
HETATM   19  C   LIG     1      -3.999  -0.422  -2.834  1.00  0.00     0.198 C 
BRANCH  19  20
HETATM   20  O   LIG     1      -2.688  -0.077  -3.244  1.00  0.00    -0.398 OA
HETATM   21  H   LIG     1      -2.348   0.585  -2.619  1.00  0.00     0.209 HD
ENDBRANCH  19  20
ENDBRANCH  15  19
BRANCH  16  22
HETATM   22  O   LIG     1      -5.831  -2.419  -1.650  1.00  0.00    -0.390 OA
HETATM   23  H   LIG     1      -5.213  -3.164  -1.563  1.00  0.00     0.210 HD
ENDBRANCH  16  22
BRANCH  17  24
HETATM   24  O   LIG     1      -6.591  -1.855   1.081  1.00  0.00    -0.390 OA
HETATM   25  H   LIG     1      -7.051  -2.508   0.527  1.00  0.00     0.210 HD
ENDBRANCH  17  24
BRANCH  18  26
HETATM   26  O   LIG     1      -4.211  -1.250   2.709  1.00  0.00    -0.388 OA
HETATM   27  H   LIG     1      -3.663  -2.044   2.591  1.00  0.00     0.210 HD
ENDBRANCH  18  26
ENDBRANCH  12  13
ENDBRANCH   3  12
BRANCH   8  28
HETATM   28  O   LIG     1       0.016   4.361  -0.114  1.00  0.00    -0.360 OA
HETATM   29  H   LIG     1       0.908   4.590  -0.415  1.00  0.00     0.217 HD
ENDBRANCH   8  28
BRANCH  10  30
HETATM   30  C   LIG     1       4.271  -0.599  -0.002  1.00  0.00    -0.002 A 
HETATM   31  C   LIG     1       5.311  -0.522  -0.932  1.00  0.00     0.017 A 
HETATM   32  C   LIG     1       6.311  -1.494  -0.947  1.00  0.00     0.037 A 
HETATM   33  C   LIG     1       6.275  -2.545  -0.032  1.00  0.00     0.065 A 
HETATM   34  C   LIG     1       5.239  -2.625   0.899  1.00  0.00     0.037 A 
HETATM   35  C   LIG     1       4.239  -1.653   0.913  1.00  0.00     0.017 A 
BRANCH  33  36
HETATM   36  O   LIG     1       7.252  -3.493  -0.046  1.00  0.00    -0.361 OA
HETATM   37  H   LIG     1       7.886  -3.282  -0.752  1.00  0.00     0.217 HD
ENDBRANCH  33  36
ENDBRANCH  10  30
TORSDOF 10
