# Supplementary material for: Screening potential anti-osteoarthritis compounds using molecular docking based on MAPK and NFκB pathways and validating their anti-osteoarthritis effect
Source: PLoS One. 2025 Mar 25;20(3):e0319686. doi: 10.1371/journal.pone.0319686 (PMC11936181; doi:10.1371/journal.pone.0319686)
Supplement: S3 Structure — (ZIP) [file pone.0319686.s003.zip › Prepared proteins and compounds/preparedcompound/bicyclol.pdbqt]

REMARK  7 active torsions:
REMARK  status: ('A' for Active; 'I' for Inactive)
REMARK    1  A    between atoms: O_5  and  C_19 
REMARK    2  A    between atoms: O_6  and  C_20 
REMARK    3  A    between atoms: O_7  and  C_22 
REMARK    4  A    between atoms: O_8  and  C_25 
REMARK    5  A    between atoms: C_10  and  C_11 
REMARK    6  A    between atoms: C_13  and  C_22 
REMARK    7  A    between atoms: C_15  and  C_25 
ROOT
HETATM    1  O   LIG     1       1.240   2.338  -0.666  1.00  0.00    -0.322 OA
HETATM    2  O   LIG     1       3.610   1.963  -0.901  1.00  0.00    -0.320 OA
HETATM    3  C   LIG     1       0.732   0.048   0.009  1.00  0.00     0.030 A 
HETATM    4  C   LIG     1       1.592   1.055  -0.378  1.00  0.00     0.120 A 
HETATM    5  C   LIG     1       1.281  -1.211   0.264  1.00  0.00     0.056 A 
HETATM    6  C   LIG     1       2.944   0.841  -0.512  1.00  0.00     0.139 A 
HETATM    7  C   LIG     1       3.512  -0.393  -0.267  1.00  0.00     0.105 A 
HETATM    8  C   LIG     1       2.663  -1.430   0.126  1.00  0.00     0.058 A 
HETATM    9  C   LIG     1       2.524   2.907  -0.997  1.00  0.00     0.352 A 
ENDROOT
BRANCH   3  10
HETATM   10  C   LIG     1      -0.688   0.302   0.142  1.00  0.00     0.023 A 
HETATM   11  C   LIG     1      -1.539   0.126  -0.929  1.00  0.00     0.119 A 
HETATM   12  O   LIG     1      -1.179  -0.284  -2.176  1.00  0.00    -0.322 OA
HETATM   13  C   LIG     1      -2.891   0.361  -0.826  1.00  0.00     0.139 A 
HETATM   14  C   LIG     1      -2.456  -0.281  -2.846  1.00  0.00     0.352 A 
HETATM   15  O   LIG     1      -3.547   0.128  -1.995  1.00  0.00    -0.320 OA
HETATM   16  C   LIG     1      -3.466   0.785   0.354  1.00  0.00     0.105 A 
HETATM   17  C   LIG     1      -2.626   0.971   1.455  1.00  0.00     0.050 A 
HETATM   18  C   LIG     1      -1.244   0.730   1.349  1.00  0.00    -0.018 A 
BRANCH  16  19
HETATM   19  O   LIG     1      -4.798   1.018   0.452  1.00  0.00    -0.353 OA
HETATM   20  C   LIG     1      -5.627  -0.079   0.843  1.00  0.00     0.210 C 
ENDBRANCH  16  19
BRANCH  18  21
HETATM   21  C   LIG     1      -0.395   0.950   2.562  1.00  0.00     0.203 C 
BRANCH  21  22
HETATM   22  O   LIG     1       0.064   2.294   2.574  1.00  0.00    -0.396 OA
HETATM   23  H   LIG     1       0.600   2.406   3.378  1.00  0.00     0.209 HD
ENDBRANCH  21  22
ENDBRANCH  18  21
ENDBRANCH   3  10
BRANCH   5  24
HETATM   24  C   LIG     1       0.449  -2.335   0.678  1.00  0.00     0.294 C 
HETATM   25  O   LIG     1       0.190  -2.613   1.853  1.00  0.00    -0.259 OA
BRANCH  24  26
HETATM   26  O   LIG     1      -0.009  -3.041  -0.400  1.00  0.00    -0.322 OA
HETATM   27  C   LIG     1      -0.841  -4.172  -0.122  1.00  0.00     0.213 C 
ENDBRANCH  24  26
ENDBRANCH   5  24
BRANCH   7  28
HETATM   28  O   LIG     1       4.845  -0.600  -0.400  1.00  0.00    -0.353 OA
HETATM   29  C   LIG     1       5.660  -0.379   0.753  1.00  0.00     0.210 C 
ENDBRANCH   7  28
TORSDOF 7
