# Supplementary material for: Screening potential anti-osteoarthritis compounds using molecular docking based on MAPK and NFκB pathways and validating their anti-osteoarthritis effect
Source: PLoS One. 2025 Mar 25;20(3):e0319686. doi: 10.1371/journal.pone.0319686 (PMC11936181; doi:10.1371/journal.pone.0319686)
Supplement: S3 Structure — (ZIP) [file pone.0319686.s003.zip › Prepared proteins and compounds/preparedcompound/BML-111.pdbqt]

REMARK  10 active torsions:
REMARK  status: ('A' for Active; 'I' for Inactive)
REMARK    1  A    between atoms: O_1  and  C_6 
REMARK    2  A    between atoms: O_2  and  C_8 
REMARK    3  A    between atoms: O_3  and  C_11 
REMARK    4  A    between atoms: O_4  and  C_12 
REMARK    5  A    between atoms: C_6  and  C_7 
REMARK    6  A    between atoms: C_6  and  C_8 
REMARK    7  A    between atoms: C_7  and  C_9 
REMARK    8  A    between atoms: C_8  and  C_11 
REMARK    9  A    between atoms: C_9  and  C_10 
REMARK   10  A    between atoms: C_10  and  C_12 
ROOT
HETATM    1  C   LIG     1      -1.911   1.069  -0.342  1.00  0.00     0.149 C 
ENDROOT
BRANCH   1   2
HETATM    2  O   LIG     1      -2.835   1.953   0.301  1.00  0.00    -0.393 OA
HETATM    3  H   LIG     1      -3.614   2.035  -0.276  1.00  0.00     0.210 HD
ENDBRANCH   1   2
BRANCH   1   4
HETATM    4  C   LIG     1      -0.590   1.161   0.432  1.00  0.00     0.035 C 
BRANCH   4   5
HETATM    5  C   LIG     1       0.553   0.366  -0.206  1.00  0.00     0.012 C 
BRANCH   5   6
HETATM    6  C   LIG     1       1.879   0.564   0.530  1.00  0.00     0.111 C 
BRANCH   6   7
HETATM    7  C   LIG     1       3.036  -0.156  -0.128  1.00  0.00     0.258 C 
HETATM    8  O   LIG     1       2.960  -0.830  -1.146  1.00  0.00    -0.265 OA
BRANCH   7   9
HETATM    9  O   LIG     1       4.176   0.095   0.582  1.00  0.00    -0.326 OA
HETATM   10  C   LIG     1       5.370  -0.498   0.060  1.00  0.00     0.213 C 
ENDBRANCH   7   9
ENDBRANCH   6   7
ENDBRANCH   5   6
ENDBRANCH   4   5
ENDBRANCH   1   4
BRANCH   1  11
HETATM   11  C   LIG     1      -2.523  -0.338  -0.428  1.00  0.00     0.170 C 
BRANCH  11  12
HETATM   12  O   LIG     1      -3.675  -0.249  -1.276  1.00  0.00    -0.391 OA
HETATM   13  H   LIG     1      -4.371   0.229  -0.794  1.00  0.00     0.210 HD
ENDBRANCH  11  12
BRANCH  11  14
HETATM   14  C   LIG     1      -2.962  -0.913   0.917  1.00  0.00     0.198 C 
BRANCH  14  15
HETATM   15  O   LIG     1      -3.477  -2.225   0.705  1.00  0.00    -0.398 OA
HETATM   16  H   LIG     1      -4.220  -2.149   0.081  1.00  0.00     0.209 HD
ENDBRANCH  14  15
ENDBRANCH  11  14
ENDBRANCH   1  11
TORSDOF 10
