# Supplementary material for: Screening potential anti-osteoarthritis compounds using molecular docking based on MAPK and NFκB pathways and validating their anti-osteoarthritis effect
Source: PLoS One. 2025 Mar 25;20(3):e0319686. doi: 10.1371/journal.pone.0319686 (PMC11936181; doi:10.1371/journal.pone.0319686)
Supplement: S3 Structure — (ZIP) [file pone.0319686.s003.zip › Prepared proteins and compounds/preparedcompound/Chryseriol.pdbqt]

REMARK  5 active torsions:
REMARK  status: ('A' for Active; 'I' for Inactive)
REMARK    1  A    between atoms: O_2  and  C_13 
REMARK    2  A    between atoms: O_3  and  C_19 
REMARK    3  A    between atoms: O_5  and  C_17 
REMARK    4  A    between atoms: O_6  and  C_21 
REMARK    5  A    between atoms: C_8  and  C_10 
ROOT
HETATM    1  O   LIG     1      -0.447   0.570  -0.265  1.00  0.00    -0.309 OA
HETATM    2  O   LIG     1      -2.465  -2.861   0.603  1.00  0.00    -0.287 OA
HETATM    3  C   LIG     1      -2.567  -0.550   0.120  1.00  0.00     0.081 A 
HETATM    4  C   LIG     1       0.216  -0.629  -0.046  1.00  0.00     0.090 A 
HETATM    5  C   LIG     1      -1.815   0.586  -0.174  1.00  0.00     0.095 A 
HETATM    6  C   LIG     1      -1.869  -1.825   0.344  1.00  0.00     0.190 A 
HETATM    7  C   LIG     1      -0.396  -1.790   0.238  1.00  0.00     0.094 A 
HETATM    8  C   LIG     1      -3.960  -0.475   0.199  1.00  0.00     0.085 A 
HETATM    9  C   LIG     1      -2.453   1.807  -0.393  1.00  0.00     0.075 A 
HETATM   10  C   LIG     1      -3.844   1.887  -0.315  1.00  0.00     0.071 A 
HETATM   11  C   LIG     1      -4.595   0.748  -0.020  1.00  0.00     0.074 A 
ENDROOT
BRANCH   4  12
HETATM   12  C   LIG     1       1.684  -0.535  -0.173  1.00  0.00     0.001 A 
HETATM   13  C   LIG     1       2.342   0.654   0.152  1.00  0.00     0.054 A 
HETATM   14  C   LIG     1       3.729   0.742   0.031  1.00  0.00     0.102 A 
HETATM   15  C   LIG     1       4.462  -0.357  -0.415  1.00  0.00     0.099 A 
HETATM   16  C   LIG     1       3.808  -1.546  -0.741  1.00  0.00     0.040 A 
HETATM   17  C   LIG     1       2.421  -1.635  -0.620  1.00  0.00     0.017 A 
BRANCH  14  18
HETATM   18  O   LIG     1       4.356   1.908   0.352  1.00  0.00    -0.353 OA
HETATM   19  C   LIG     1       4.785   2.063   1.703  1.00  0.00     0.210 C 
ENDBRANCH  14  18
BRANCH  15  20
HETATM   20  O   LIG     1       5.817  -0.284  -0.537  1.00  0.00    -0.358 OA
HETATM   21  H   LIG     1       6.153  -1.138  -0.857  1.00  0.00     0.217 HD
ENDBRANCH  15  20
ENDBRANCH   4  12
BRANCH   8  22
HETATM   22  O   LIG     1      -4.738  -1.556   0.483  1.00  0.00    -0.360 OA
HETATM   23  H   LIG     1      -4.190  -2.344   0.617  1.00  0.00     0.217 HD
ENDBRANCH   8  22
BRANCH  10  24
HETATM   24  O   LIG     1      -4.470   3.077  -0.528  1.00  0.00    -0.361 OA
HETATM   25  H   LIG     1      -5.429   2.950  -0.435  1.00  0.00     0.217 HD
ENDBRANCH  10  24
TORSDOF 5
