# Supplementary material for: Screening potential anti-osteoarthritis compounds using molecular docking based on MAPK and NFκB pathways and validating their anti-osteoarthritis effect
Source: PLoS One. 2025 Mar 25;20(3):e0319686. doi: 10.1371/journal.pone.0319686 (PMC11936181; doi:10.1371/journal.pone.0319686)
Supplement: S3 Structure — (ZIP) [file pone.0319686.s003.zip › Prepared proteins and compounds/preparedcompound/Cl-amidine.pdbqt]

REMARK  9 active torsions:
REMARK  status: ('A' for Active; 'I' for Inactive)
REMARK    1  A    between atoms: N_4  and  C_9 
REMARK       I    between atoms: N_4  and  C_13 
REMARK    2  A    between atoms: N_5  and  C_11 
REMARK       I    between atoms: N_6  and  C_12 
REMARK    3  A    between atoms: N_7  and  C_15 
REMARK    4  A    between atoms: C_8  and  C_9 
REMARK    5  A    between atoms: C_8  and  C_10 
REMARK    6  A    between atoms: C_9  and  C_12 
REMARK    7  A    between atoms: C_10  and  C_11 
REMARK    8  A    between atoms: C_13  and  C_14 
REMARK    9  A    between atoms: C_15  and  C_21 
ROOT
HETATM    1  C   LIG     1      -0.544  -1.506  -0.034  1.00  0.00     0.176 C 
ENDROOT
BRANCH   1   2
HETATM    2  N   LIG     1       0.799  -1.012  -0.190  1.00  0.00    -0.344 N 
HETATM    3  C   LIG     1       1.271   0.102   0.491  1.00  0.00     0.252 C 
HETATM    4  O   LIG     1       0.609   0.770   1.282  1.00  0.00    -0.268 OA
HETATM    5  H   LIG     1       1.390  -1.499  -0.856  1.00  0.00     0.163 HD
BRANCH   3   6
HETATM    6  C   LIG     1       2.672   0.500   0.200  1.00  0.00     0.032 A 
HETATM    7  C   LIG     1       3.064   1.831   0.348  1.00  0.00     0.017 A 
HETATM    8  C   LIG     1       4.380   2.204   0.074  1.00  0.00     0.001 A 
HETATM    9  C   LIG     1       5.303   1.248  -0.348  1.00  0.00     0.000 A 
HETATM   10  C   LIG     1       4.911  -0.083  -0.495  1.00  0.00     0.001 A 
HETATM   11  C   LIG     1       3.595  -0.456  -0.221  1.00  0.00     0.017 A 
ENDBRANCH   3   6
ENDBRANCH   1   2
BRANCH   1  12
HETATM   12  C   LIG     1      -1.309  -1.539  -1.361  1.00  0.00     0.037 C 
BRANCH  12  13
HETATM   13  C   LIG     1      -1.384  -0.157  -2.022  1.00  0.00     0.024 C 
BRANCH  13  14
HETATM   14  C   LIG     1      -2.138   0.857  -1.168  1.00  0.00     0.151 C 
BRANCH  14  15
HETATM   15  N   LIG     1      -3.504   0.388  -0.930  1.00  0.00    -0.276 NA
HETATM   16  C   LIG     1      -4.261   1.152  -0.217  1.00  0.00     0.105 C 
BRANCH  16  17
HETATM   17  N   LIG     1      -5.568   0.954   0.167  1.00  0.00    -0.387 N 
HETATM   18  H   LIG     1      -6.068   1.622   0.745  1.00  0.00     0.157 HD
HETATM   19  H   LIG     1      -6.072   0.120  -0.114  1.00  0.00     0.157 HD
ENDBRANCH  16  17
BRANCH  16  20
HETATM   20  C   LIG     1      -3.622   2.434   0.276  1.00  0.00     0.192 C 
HETATM   21 CL   LIG     1      -2.850   2.088   1.834  1.00  0.00    -0.122 Cl
ENDBRANCH  16  20
ENDBRANCH  14  15
ENDBRANCH  13  14
ENDBRANCH  12  13
ENDBRANCH   1  12
BRANCH   1  22
HETATM   22  C   LIG     1      -0.442  -2.905   0.557  1.00  0.00     0.238 C 
HETATM   23  O   LIG     1       0.463  -3.693   0.294  1.00  0.00    -0.271 OA
HETATM   24  N   LIG     1      -1.447  -3.179   1.461  1.00  0.00    -0.368 N 
HETATM   25  H   LIG     1      -2.188  -2.518   1.672  1.00  0.00     0.159 HD
HETATM   26  H   LIG     1      -1.486  -4.072   1.940  1.00  0.00     0.159 HD
ENDBRANCH   1  22
TORSDOF 9
