# Supplementary material for: Screening potential anti-osteoarthritis compounds using molecular docking based on MAPK and NFκB pathways and validating their anti-osteoarthritis effect
Source: PLoS One. 2025 Mar 25;20(3):e0319686. doi: 10.1371/journal.pone.0319686 (PMC11936181; doi:10.1371/journal.pone.0319686)
Supplement: S3 Structure — (ZIP) [file pone.0319686.s003.zip › Prepared proteins and compounds/preparedcompound/Corilagin.pdbqt]

REMARK  14 active torsions:
REMARK  status: ('A' for Active; 'I' for Inactive)
REMARK    1  A    between atoms: O_3  and  C_20 
REMARK    2  A    between atoms: O_4  and  C_22 
REMARK    3  A    between atoms: O_5  and  C_23 
REMARK    4  A    between atoms: O_5  and  C_28 
REMARK    5  A    between atoms: O_10  and  C_33 
REMARK    6  A    between atoms: O_11  and  C_35 
REMARK    7  A    between atoms: O_12  and  C_37 
REMARK    8  A    between atoms: O_13  and  C_38 
REMARK    9  A    between atoms: O_14  and  C_39 
REMARK   10  A    between atoms: O_15  and  C_40 
REMARK   11  A    between atoms: O_16  and  C_43 
REMARK   12  A    between atoms: O_17  and  C_44 
REMARK   13  A    between atoms: O_18  and  C_45 
REMARK   14  A    between atoms: C_28  and  C_34 
ROOT
HETATM    1  O   LIG     1      -1.640  -3.777   0.413  1.00  0.00    -0.348 OA
HETATM    2  O   LIG     1       0.158  -1.403  -1.538  1.00  0.00    -0.306 OA
HETATM    3  O   LIG     1       1.067  -1.594   1.637  1.00  0.00    -0.315 OA
HETATM    4  O   LIG     1       2.444  -1.275  -1.897  1.00  0.00    -0.259 OA
HETATM    5  O   LIG     1       0.413   0.604   1.980  1.00  0.00    -0.259 OA
HETATM    6  C   LIG     1       0.138  -2.838  -1.693  1.00  0.00     0.197 C 
HETATM    7  C   LIG     1       0.657  -3.526  -0.426  1.00  0.00     0.181 C 
HETATM    8  C   LIG     1      -0.307  -3.390   0.765  1.00  0.00     0.180 C 
HETATM    9  C   LIG     1      -1.307  -3.266  -1.988  1.00  0.00     0.206 C 
HETATM   10  C   LIG     1      -2.211  -3.172  -0.753  1.00  0.00     0.301 C 
HETATM   11  C   LIG     1      -0.289  -2.034   1.484  1.00  0.00     0.213 C 
HETATM   12  C   LIG     1       1.355  -0.775  -1.676  1.00  0.00     0.294 C 
HETATM   13  C   LIG     1       1.140   0.673  -1.484  1.00  0.00     0.056 A 
HETATM   14  C   LIG     1       1.930   1.421  -0.583  1.00  0.00     0.030 A 
HETATM   15  C   LIG     1       1.246  -0.256   1.753  1.00  0.00     0.294 C 
HETATM   16  C   LIG     1       2.960   0.824   0.288  1.00  0.00     0.030 A 
HETATM   17  C   LIG     1       2.649   0.022   1.406  1.00  0.00     0.056 A 
HETATM   18  C   LIG     1       0.152   1.294  -2.262  1.00  0.00     0.058 A 
HETATM   19  C   LIG     1       1.690   2.806  -0.498  1.00  0.00     0.114 A 
HETATM   20  C   LIG     1       4.319   1.054   0.011  1.00  0.00     0.114 A 
HETATM   21  C   LIG     1       3.652  -0.533   2.209  1.00  0.00     0.058 A 
HETATM   22  C   LIG     1      -0.065   2.665  -2.151  1.00  0.00     0.102 A 
HETATM   23  C   LIG     1       0.704   3.421  -1.272  1.00  0.00     0.133 A 
HETATM   24  C   LIG     1       5.323   0.502   0.811  1.00  0.00     0.133 A 
HETATM   25  C   LIG     1       4.989  -0.291   1.907  1.00  0.00     0.102 A 
ENDROOT
BRANCH  10  26
HETATM   26  O   LIG     1      -2.654  -1.836  -0.535  1.00  0.00    -0.283 OA
BRANCH  26  27
HETATM   27  C   LIG     1      -3.515  -1.656   0.503  1.00  0.00     0.295 C 
HETATM   28  O   LIG     1      -3.933  -2.527   1.250  1.00  0.00    -0.259 OA
BRANCH  27  29
HETATM   29  C   LIG     1      -3.900  -0.227   0.622  1.00  0.00     0.045 A 
HETATM   30  C   LIG     1      -5.146   0.089   1.125  1.00  0.00     0.057 A 
HETATM   31  C   LIG     1      -5.508   1.431   1.236  1.00  0.00     0.102 A 
HETATM   32  C   LIG     1      -4.616   2.429   0.843  1.00  0.00     0.132 A 
HETATM   33  C   LIG     1      -3.362   2.084   0.338  1.00  0.00     0.102 A 
HETATM   34  C   LIG     1      -3.001   0.742   0.227  1.00  0.00     0.057 A 
BRANCH  31  35
HETATM   35  O   LIG     1      -6.736   1.755   1.730  1.00  0.00    -0.358 OA
HETATM   36  H   LIG     1      -7.215   0.938   1.950  1.00  0.00     0.217 HD
ENDBRANCH  31  35
BRANCH  32  37
HETATM   37  O   LIG     1      -4.970   3.741   0.953  1.00  0.00    -0.356 OA
HETATM   38  H   LIG     1      -4.229   4.286   0.634  1.00  0.00     0.218 HD
ENDBRANCH  32  37
BRANCH  33  39
HETATM   39  O   LIG     1      -2.483   3.049  -0.051  1.00  0.00    -0.358 OA
HETATM   40  H   LIG     1      -1.609   2.636  -0.142  1.00  0.00     0.217 HD
ENDBRANCH  33  39
ENDBRANCH  27  29
ENDBRANCH  26  27
ENDBRANCH  10  26
BRANCH   9  41
HETATM   41  O   LIG     1      -1.326  -4.618  -2.443  1.00  0.00    -0.388 OA
HETATM   42  H   LIG     1      -0.781  -4.664  -3.247  1.00  0.00     0.210 HD
ENDBRANCH   9  41
BRANCH   7  43
HETATM   43  O   LIG     1       0.831  -4.923  -0.684  1.00  0.00    -0.390 OA
HETATM   44  H   LIG     1       1.463  -5.008  -1.418  1.00  0.00     0.210 HD
ENDBRANCH   7  43
BRANCH  19  45
HETATM   45  O   LIG     1       2.407   3.580   0.374  1.00  0.00    -0.357 OA
HETATM   46  H   LIG     1       2.876   3.035   1.025  1.00  0.00     0.217 HD
ENDBRANCH  19  45
BRANCH  22  47
HETATM   47  O   LIG     1      -1.029   3.254  -2.913  1.00  0.00    -0.358 OA
HETATM   48  H   LIG     1      -1.463   2.575  -3.457  1.00  0.00     0.217 HD
ENDBRANCH  22  47
BRANCH  20  49
HETATM   49  O   LIG     1       4.688   1.810  -1.069  1.00  0.00    -0.357 OA
HETATM   50  H   LIG     1       5.570   1.535  -1.370  1.00  0.00     0.217 HD
ENDBRANCH  20  49
BRANCH  25  51
HETATM   51  O   LIG     1       5.962  -0.833   2.693  1.00  0.00    -0.358 OA
HETATM   52  H   LIG     1       5.544  -1.351   3.403  1.00  0.00     0.217 HD
ENDBRANCH  25  51
BRANCH  23  53
HETATM   53  O   LIG     1       0.489   4.763  -1.163  1.00  0.00    -0.356 OA
HETATM   54  H   LIG     1      -0.232   5.009  -1.769  1.00  0.00     0.218 HD
ENDBRANCH  23  53
BRANCH  24  55
HETATM   55  O   LIG     1       6.635   0.735   0.518  1.00  0.00    -0.356 OA
HETATM   56  H   LIG     1       6.712   1.566   0.022  1.00  0.00     0.218 HD
ENDBRANCH  24  55
TORSDOF 14
