# Supplementary material for: Screening potential anti-osteoarthritis compounds using molecular docking based on MAPK and NFκB pathways and validating their anti-osteoarthritis effect
Source: PLoS One. 2025 Mar 25;20(3):e0319686. doi: 10.1371/journal.pone.0319686 (PMC11936181; doi:10.1371/journal.pone.0319686)
Supplement: S3 Structure — (ZIP) [file pone.0319686.s003.zip › Prepared proteins and compounds/preparedcompound/Dehydromiltirone.pdbqt]

REMARK  1 active torsions:
REMARK  status: ('A' for Active; 'I' for Inactive)
REMARK    1  A    between atoms: C_15  and  C_18 
ROOT
HETATM    1  O   LIG     1       0.672  -2.580  -0.426  1.00  0.00    -0.283 OA
HETATM    2  O   LIG     1       3.160  -2.160   0.391  1.00  0.00    -0.283 OA
HETATM    3  C   LIG     1      -3.723   0.562   0.044  1.00  0.00    -0.017 C 
HETATM    4  C   LIG     1      -2.192   0.701  -0.023  1.00  0.00    -0.039 A 
HETATM    5  C   LIG     1      -4.168  -0.808  -0.537  1.00  0.00     0.041 C 
HETATM    6  C   LIG     1      -1.363  -0.454   0.024  1.00  0.00    -0.014 A 
HETATM    7  C   LIG     1      -4.472   1.649  -0.758  1.00  0.00     0.020 C 
HETATM    8  C   LIG     1      -4.152   0.673   1.525  1.00  0.00     0.020 C 
HETATM    9  C   LIG     1       0.044  -0.298  -0.039  1.00  0.00     0.039 A 
HETATM   10  C   LIG     1      -3.309  -1.940  -0.077  1.00  0.00    -0.025 C 
HETATM   11  C   LIG     1      -1.591   1.968  -0.072  1.00  0.00     0.010 A 
HETATM   12  C   LIG     1      -2.011  -1.766   0.200  1.00  0.00     0.009 C 
HETATM   13  C   LIG     1       0.623   0.982  -0.081  1.00  0.00    -0.020 A 
HETATM   14  C   LIG     1      -0.205   2.106  -0.097  1.00  0.00     0.013 A 
HETATM   15  C   LIG     1       2.961   0.183   0.012  1.00  0.00     0.000 C 
HETATM   16  C   LIG     1       0.990  -1.442  -0.119  1.00  0.00     0.234 C 
HETATM   17  C   LIG     1       2.076   1.182  -0.104  1.00  0.00     0.024 C 
HETATM   18  C   LIG     1       2.451  -1.200   0.130  1.00  0.00     0.229 C 
ENDROOT
BRANCH  15  19
HETATM   19  C   LIG     1       4.441   0.386   0.039  1.00  0.00     0.014 C 
HETATM   20  C   LIG     1       4.916   1.019  -1.267  1.00  0.00     0.015 C 
HETATM   21  C   LIG     1       4.854   1.239   1.237  1.00  0.00     0.015 C 
ENDBRANCH  15  19
TORSDOF 1
