# Supplementary material for: Screening potential anti-osteoarthritis compounds using molecular docking based on MAPK and NFκB pathways and validating their anti-osteoarthritis effect
Source: PLoS One. 2025 Mar 25;20(3):e0319686. doi: 10.1371/journal.pone.0319686 (PMC11936181; doi:10.1371/journal.pone.0319686)
Supplement: S3 Structure — (ZIP) [file pone.0319686.s003.zip › Prepared proteins and compounds/preparedcompound/Dehydrozingerone.pdbqt]

REMARK  4 active torsions:
REMARK  status: ('A' for Active; 'I' for Inactive)
REMARK    1  A    between atoms: O_1  and  C_5 
REMARK    2  A    between atoms: O_2  and  C_8 
REMARK    3  A    between atoms: C_4  and  C_10 
REMARK    4  A    between atoms: C_11  and  C_12 
ROOT
HETATM    1  C   LIG     1       0.144  -0.699  -0.055  1.00  0.00    -0.033 A 
HETATM    2  C   LIG     1      -1.935   0.511  -0.275  1.00  0.00     0.102 A 
HETATM    3  C   LIG     1      -0.541   0.491  -0.302  1.00  0.00     0.051 A 
HETATM    4  C   LIG     1      -0.565  -1.868   0.218  1.00  0.00     0.014 A 
HETATM    5  C   LIG     1      -2.644  -0.659  -0.002  1.00  0.00     0.099 A 
HETATM    6  C   LIG     1      -1.959  -1.848   0.244  1.00  0.00     0.040 A 
ENDROOT
BRANCH   1   7
HETATM    7  C   LIG     1       1.598  -0.720  -0.083  1.00  0.00     0.015 C 
HETATM    8  C   LIG     1       2.393   0.365   0.049  1.00  0.00     0.050 C 
BRANCH   8   9
HETATM    9  C   LIG     1       3.878   0.236   0.017  1.00  0.00     0.145 C 
HETATM   10  O   LIG     1       4.439  -0.849  -0.118  1.00  0.00    -0.294 OA
HETATM   11  C   LIG     1       4.670   1.505   0.191  1.00  0.00     0.096 C 
ENDBRANCH   8   9
ENDBRANCH   1   7
BRANCH   2  12
HETATM   12  O   LIG     1      -2.593   1.679  -0.517  1.00  0.00    -0.353 OA
HETATM   13  C   LIG     1      -2.879   2.507   0.608  1.00  0.00     0.210 C 
ENDBRANCH   2  12
BRANCH   5  14
HETATM   14  O   LIG     1      -4.006  -0.652   0.026  1.00  0.00    -0.358 OA
HETATM   15  H   LIG     1      -4.323  -1.548   0.231  1.00  0.00     0.217 HD
ENDBRANCH   5  14
TORSDOF 4
