# Supplementary material for: Screening potential anti-osteoarthritis compounds using molecular docking based on MAPK and NFκB pathways and validating their anti-osteoarthritis effect
Source: PLoS One. 2025 Mar 25;20(3):e0319686. doi: 10.1371/journal.pone.0319686 (PMC11936181; doi:10.1371/journal.pone.0319686)
Supplement: S3 Structure — (ZIP) [file pone.0319686.s003.zip › Prepared proteins and compounds/preparedcompound/Demethoxycurcumin.pdbqt]

REMARK  9 active torsions:
REMARK  status: ('A' for Active; 'I' for Inactive)
REMARK    1  A    between atoms: O_1  and  C_9 
REMARK    2  A    between atoms: O_2  and  C_12 
REMARK    3  A    between atoms: O_5  and  C_24 
REMARK    4  A    between atoms: C_6  and  C_11 
REMARK    5  A    between atoms: C_8  and  C_15 
REMARK    6  A    between atoms: C_8  and  C_17 
REMARK    7  A    between atoms: C_13  and  C_18 
REMARK    8  A    between atoms: C_15  and  C_16 
REMARK    9  A    between atoms: C_17  and  C_19 
ROOT
HETATM    1  O   LIG     1      -0.464   2.233  -0.743  1.00  0.00    -0.293 OA
HETATM    2  C   LIG     1      -0.623   1.073  -0.372  1.00  0.00     0.156 C 
ENDROOT
BRANCH   2   3
HETATM    3  C   LIG     1       0.540   0.140  -0.097  1.00  0.00     0.165 C 
BRANCH   3   4
HETATM    4  C   LIG     1       1.782   0.798   0.469  1.00  0.00     0.156 C 
HETATM    5  O   LIG     1       1.732   1.786   1.198  1.00  0.00    -0.293 OA
BRANCH   4   6
HETATM    6  C   LIG     1       3.078   0.143   0.122  1.00  0.00     0.051 C 
HETATM    7  C   LIG     1       4.236   0.656   0.562  1.00  0.00     0.015 C 
BRANCH   7   8
HETATM    8  C   LIG     1       5.566   0.093   0.268  1.00  0.00    -0.036 A 
HETATM    9  C   LIG     1       5.670  -1.228  -0.137  1.00  0.00     0.014 A 
HETATM   10  C   LIG     1       6.928  -1.760  -0.415  1.00  0.00     0.037 A 
HETATM   11  C   LIG     1       8.066  -0.964  -0.285  1.00  0.00     0.065 A 
HETATM   12  C   LIG     1       7.946   0.364   0.123  1.00  0.00     0.037 A 
HETATM   13  C   LIG     1       6.686   0.896   0.402  1.00  0.00     0.014 A 
BRANCH  11  14
HETATM   14  O   LIG     1       9.294  -1.484  -0.557  1.00  0.00    -0.361 OA
HETATM   15  H   LIG     1       9.191  -2.413  -0.825  1.00  0.00     0.217 HD
ENDBRANCH  11  14
ENDBRANCH   7   8
ENDBRANCH   4   6
ENDBRANCH   3   4
ENDBRANCH   2   3
BRANCH   2  16
HETATM   16  C   LIG     1      -1.983   0.480  -0.210  1.00  0.00     0.051 C 
HETATM   17  C   LIG     1      -3.077   1.226  -0.416  1.00  0.00     0.015 C 
BRANCH  17  18
HETATM   18  C   LIG     1      -4.461   0.739  -0.273  1.00  0.00    -0.033 A 
HETATM   19  C   LIG     1      -4.709  -0.623  -0.316  1.00  0.00     0.051 A 
HETATM   20  C   LIG     1      -6.019  -1.083  -0.181  1.00  0.00     0.102 A 
HETATM   21  C   LIG     1      -7.063  -0.174  -0.004  1.00  0.00     0.099 A 
HETATM   22  C   LIG     1      -6.796   1.194   0.037  1.00  0.00     0.040 A 
HETATM   23  C   LIG     1      -5.487   1.654  -0.098  1.00  0.00     0.014 A 
BRANCH  20  24
HETATM   24  O   LIG     1      -6.267  -2.422  -0.223  1.00  0.00    -0.353 OA
HETATM   25  C   LIG     1      -6.231  -3.126   1.017  1.00  0.00     0.210 C 
ENDBRANCH  20  24
BRANCH  21  26
HETATM   26  O   LIG     1      -8.346  -0.611   0.130  1.00  0.00    -0.358 OA
HETATM   27  H   LIG     1      -8.354  -1.579   0.038  1.00  0.00     0.217 HD
ENDBRANCH  21  26
ENDBRANCH  17  18
ENDBRANCH   2  16
TORSDOF 9
