# Supplementary material for: Screening potential anti-osteoarthritis compounds using molecular docking based on MAPK and NFκB pathways and validating their anti-osteoarthritis effect
Source: PLoS One. 2025 Mar 25;20(3):e0319686. doi: 10.1371/journal.pone.0319686 (PMC11936181; doi:10.1371/journal.pone.0319686)
Supplement: S3 Structure — (ZIP) [file pone.0319686.s003.zip › Prepared proteins and compounds/preparedcompound/dencichine.pdbqt]

REMARK  7 active torsions:
REMARK  status: ('A' for Active; 'I' for Inactive)
REMARK    1  A    between atoms: O_1  and  C_10 
REMARK    2  A    between atoms: O_4  and  C_12 
REMARK    3  A    between atoms: N_6  and  C_9 
REMARK       I    between atoms: N_6  and  C_11 
REMARK    4  A    between atoms: N_7  and  CA_8 
REMARK    5  A    between atoms: CA_8  and  C_9 
REMARK    6  A    between atoms: CA_8  and  C_10 
REMARK    7  A    between atoms: C_11  and  C_12 
ROOT
HETATM    1  C   LIG     1       0.794  -1.003   0.858  1.00  0.00     0.169 C 
ENDROOT
BRANCH   1   2
HETATM    2  N   LIG     1      -0.396  -0.199   0.762  1.00  0.00    -0.349 N 
HETATM    3  C   LIG     1      -1.510  -0.577   0.039  1.00  0.00     0.315 C 
HETATM    4  O   LIG     1      -1.669  -1.600  -0.608  1.00  0.00    -0.261 OA
HETATM    5  H   LIG     1      -0.405   0.692   1.250  1.00  0.00     0.163 HD
BRANCH   3   6
HETATM    6  C   LIG     1      -2.624   0.447   0.098  1.00  0.00     0.236 C 
HETATM    7  O   LIG     1      -2.538   1.488   0.719  1.00  0.00    -0.643 OA
BRANCH   6   8
HETATM    8  O   LIG     1      -3.675   0.027  -0.622  1.00  0.00    -0.769 OA
HETATM    9  H   LIG     1      -4.416   0.669  -0.606  1.00  0.00     0.168 HD
ENDBRANCH   6   8
ENDBRANCH   3   6
ENDBRANCH   1   2
BRANCH   1  10
HETATM   10  CA  LIG     1       1.792  -0.677  -0.254  1.00  0.00     0.332 C 
BRANCH  10  11
HETATM   11  N   LIG     1       3.006  -1.473  -0.086  1.00  0.00     0.094 N 
HETATM   12  H1  LIG     1       3.625  -1.327  -0.883  1.00  0.00     0.314 HD
HETATM   13  H2  LIG     1       2.768  -2.464  -0.090  1.00  0.00     0.314 HD
ENDBRANCH  10  11
BRANCH  10  14
HETATM   14  C   LIG     1       2.221   0.781  -0.246  1.00  0.00     0.175 C 
HETATM   15  OXT LIG     1       3.168   1.234   0.383  1.00  0.00    -0.648 OA
BRANCH  14  16
HETATM   16  O   LIG     1       1.431   1.551  -1.042  1.00  0.00    -0.775 OA
HETATM   17  H   LIG     1       1.714   2.490  -1.038  1.00  0.00     0.167 HD
ENDBRANCH  14  16
ENDBRANCH  10  14
ENDBRANCH   1  10
TORSDOF 7
