# Supplementary material for: Screening potential anti-osteoarthritis compounds using molecular docking based on MAPK and NFκB pathways and validating their anti-osteoarthritis effect
Source: PLoS One. 2025 Mar 25;20(3):e0319686. doi: 10.1371/journal.pone.0319686 (PMC11936181; doi:10.1371/journal.pone.0319686)
Supplement: S3 Structure — (ZIP) [file pone.0319686.s003.zip › Prepared proteins and compounds/preparedcompound/ergothioneine.pdbqt]

REMARK  4 active torsions:
REMARK  status: ('A' for Active; 'I' for Inactive)
REMARK    1  A    between atoms: N_4  and  C_7 
REMARK    2  A    between atoms: C_7  and  C_8 
REMARK    3  A    between atoms: C_7  and  C_13 
REMARK    4  A    between atoms: C_8  and  C_12 
ROOT
HETATM    1  C   LIG     1      -0.252  -0.926  -0.563  1.00  0.00     0.103 C 
ENDROOT
BRANCH   1   2
HETATM    2  C   LIG     1      -1.190  -0.116   0.336  1.00  0.00     0.294 C 
BRANCH   2   3
HETATM    3  N   LIG     1      -2.613  -0.480  -0.061  1.00  0.00    -0.064 N 
HETATM    4  C   LIG     1      -2.777  -1.993  -0.026  1.00  0.00     0.272 C 
HETATM    5  C   LIG     1      -3.591   0.158   0.915  1.00  0.00     0.272 C 
HETATM    6  C   LIG     1      -2.894   0.029  -1.467  1.00  0.00     0.272 C 
ENDBRANCH   2   3
BRANCH   2   7
HETATM    7  C   LIG     1      -0.986   1.411   0.313  1.00  0.00     0.205 C 
HETATM    8  O   LIG     1      -1.066   1.928  -0.839  1.00  0.00    -0.646 OA
HETATM    9  O   LIG     1      -0.754   1.963   1.424  1.00  0.00    -0.646 OA
ENDBRANCH   2   7
ENDBRANCH   1   2
BRANCH   1  10
HETATM   10  C   LIG     1       1.183  -0.786  -0.167  1.00  0.00     0.029 A 
HETATM   11  N   LIG     1       1.978   0.206  -0.697  1.00  0.00    -0.335 N 
HETATM   12  C   LIG     1       3.269   0.090  -0.142  1.00  0.00     0.176 A 
HETATM   13  H   LIG     1       1.670   0.896  -1.372  1.00  0.00     0.168 HD
HETATM   14  S   LIG     1       4.586   1.040  -0.452  1.00  0.00    -0.041 SA
HETATM   15  N   LIG     1       3.192  -1.011   0.734  1.00  0.00    -0.341 N 
HETATM   16  C   LIG     1       1.915  -1.514   0.692  1.00  0.00     0.115 A 
HETATM   17  H   LIG     1       3.940  -1.384   1.307  1.00  0.00     0.167 HD
ENDBRANCH   1  10
TORSDOF 4
