# Supplementary material for: Screening potential anti-osteoarthritis compounds using molecular docking based on MAPK and NFκB pathways and validating their anti-osteoarthritis effect
Source: PLoS One. 2025 Mar 25;20(3):e0319686. doi: 10.1371/journal.pone.0319686 (PMC11936181; doi:10.1371/journal.pone.0319686)
Supplement: S3 Structure — (ZIP) [file pone.0319686.s003.zip › Prepared proteins and compounds/preparedcompound/eupatilin.pdbqt]

REMARK  6 active torsions:
REMARK  status: ('A' for Active; 'I' for Inactive)
REMARK    1  A    between atoms: O_2  and  C_16 
REMARK    2  A    between atoms: O_3  and  C_12 
REMARK    3  A    between atoms: O_4  and  C_20 
REMARK    4  A    between atoms: O_5  and  C_17 
REMARK    5  A    between atoms: O_7  and  C_21 
REMARK    6  A    between atoms: C_10  and  C_11 
ROOT
HETATM    1  O   LIG     1      -0.210   0.499  -0.211  1.00  0.00    -0.309 OA
HETATM    2  O   LIG     1      -2.126  -3.070   0.233  1.00  0.00    -0.287 OA
HETATM    3  C   LIG     1      -2.299  -0.728  -0.034  1.00  0.00     0.084 A 
HETATM    4  C   LIG     1      -1.581   0.457  -0.184  1.00  0.00     0.096 A 
HETATM    5  C   LIG     1       0.489  -0.691  -0.075  1.00  0.00     0.090 A 
HETATM    6  C   LIG     1      -3.696  -0.710  -0.015  1.00  0.00     0.119 A 
HETATM    7  C   LIG     1      -1.561  -1.993   0.101  1.00  0.00     0.190 A 
HETATM    8  C   LIG     1      -0.087  -1.895   0.068  1.00  0.00     0.094 A 
HETATM    9  C   LIG     1      -2.258   1.670  -0.316  1.00  0.00     0.077 A 
HETATM   10  C   LIG     1      -4.370   0.504  -0.146  1.00  0.00     0.135 A 
HETATM   11  C   LIG     1      -3.652   1.692  -0.297  1.00  0.00     0.104 A 
ENDROOT
BRANCH   5  12
HETATM   12  C   LIG     1       1.957  -0.533  -0.124  1.00  0.00     0.001 A 
HETATM   13  C   LIG     1       2.552   0.642   0.343  1.00  0.00     0.054 A 
HETATM   14  C   LIG     1       3.938   0.791   0.298  1.00  0.00     0.102 A 
HETATM   15  C   LIG     1       4.733  -0.234  -0.215  1.00  0.00     0.101 A 
HETATM   16  C   LIG     1       4.142  -1.408  -0.683  1.00  0.00     0.040 A 
HETATM   17  C   LIG     1       2.756  -1.557  -0.638  1.00  0.00     0.017 A 
BRANCH  14  18
HETATM   18  O   LIG     1       4.504   1.942   0.756  1.00  0.00    -0.353 OA
HETATM   19  C   LIG     1       4.679   2.998  -0.186  1.00  0.00     0.210 C 
ENDBRANCH  14  18
BRANCH  15  20
HETATM   20  O   LIG     1       6.088  -0.100  -0.265  1.00  0.00    -0.353 OA
HETATM   21  C   LIG     1       6.826  -0.544   0.871  1.00  0.00     0.210 C 
ENDBRANCH  15  20
ENDBRANCH   5  12
BRANCH   6  22
HETATM   22  O   LIG     1      -4.431  -1.849   0.131  1.00  0.00    -0.357 OA
HETATM   23  H   LIG     1      -3.853  -2.622   0.220  1.00  0.00     0.218 HD
ENDBRANCH   6  22
BRANCH  11  24
HETATM   24  O   LIG     1      -4.303   2.882  -0.425  1.00  0.00    -0.358 OA
HETATM   25  H   LIG     1      -5.261   2.712  -0.436  1.00  0.00     0.217 HD
ENDBRANCH  11  24
BRANCH  10  26
HETATM   26  O   LIG     1      -5.733   0.535  -0.128  1.00  0.00    -0.351 OA
HETATM   27  C   LIG     1      -6.359   0.697   1.142  1.00  0.00     0.210 C 
ENDBRANCH  10  26
TORSDOF 6
