# Supplementary material for: Screening potential anti-osteoarthritis compounds using molecular docking based on MAPK and NFκB pathways and validating their anti-osteoarthritis effect
Source: PLoS One. 2025 Mar 25;20(3):e0319686. doi: 10.1371/journal.pone.0319686 (PMC11936181; doi:10.1371/journal.pone.0319686)
Supplement: S3 Structure — (ZIP) [file pone.0319686.s003.zip › Prepared proteins and compounds/preparedcompound/Fingolimod.pdbqt]

REMARK  15 active torsions:
REMARK  status: ('A' for Active; 'I' for Inactive)
REMARK    1  A    between atoms: O_1  and  C_7 
REMARK    2  A    between atoms: O_2  and  C_8 
REMARK    3  A    between atoms: N_3  and  C_4 
REMARK    4  A    between atoms: C_4  and  C_5 
REMARK    5  A    between atoms: C_4  and  C_7 
REMARK    6  A    between atoms: C_4  and  C_8 
REMARK    7  A    between atoms: C_5  and  C_6 
REMARK    8  A    between atoms: C_6  and  C_12 
REMARK    9  A    between atoms: C_9  and  C_10 
REMARK   10  A    between atoms: C_9  and  C_11 
REMARK   11  A    between atoms: C_10  and  C_13 
REMARK   12  A    between atoms: C_11  and  C_14 
REMARK   13  A    between atoms: C_13  and  C_15 
REMARK   14  A    between atoms: C_14  and  C_16 
REMARK   15  A    between atoms: C_16  and  C_21 
ROOT
HETATM    1  C   LIG     1      -2.221   1.244  -0.126  1.00  0.00    -0.058 A 
HETATM    2  C   LIG     1       0.507   1.736  -0.152  1.00  0.00    -0.058 A 
HETATM    3  C   LIG     1      -1.537   1.315  -1.340  1.00  0.00     0.007 A 
HETATM    4  C   LIG     1      -1.534   1.421   1.074  1.00  0.00     0.007 A 
HETATM    5  C   LIG     1      -0.164   1.562  -1.352  1.00  0.00     0.007 A 
HETATM    6  C   LIG     1      -0.161   1.669   1.061  1.00  0.00     0.007 A 
ENDROOT
BRANCH   1   7
HETATM    7  C   LIG     1      -3.689   0.979  -0.112  1.00  0.00     0.041 C 
BRANCH   7   8
HETATM    8  C   LIG     1      -4.004  -0.530  -0.045  1.00  0.00     0.050 C 
BRANCH   8   9
HETATM    9  C   LIG     1      -5.510  -0.908  -0.101  1.00  0.00     0.197 C 
BRANCH   9  10
HETATM   10  N   LIG     1      -6.091  -0.399  -1.353  1.00  0.00     0.092 N 
HETATM   11  H   LIG     1      -7.057  -0.714  -1.438  1.00  0.00     0.314 HD
HETATM   12  H   LIG     1      -6.133   0.619  -1.334  1.00  0.00     0.314 HD
ENDBRANCH   9  10
BRANCH   9  13
HETATM   13  C   LIG     1      -6.318  -0.294   1.060  1.00  0.00     0.207 C 
BRANCH  13  14
HETATM   14  O   LIG     1      -5.822  -0.751   2.313  1.00  0.00    -0.398 OA
HETATM   15  H   LIG     1      -6.369  -0.338   3.004  1.00  0.00     0.209 HD
ENDBRANCH  13  14
ENDBRANCH   9  13
BRANCH   9  16
HETATM   16  C   LIG     1      -5.662  -2.449  -0.064  1.00  0.00     0.207 C 
BRANCH  16  17
HETATM   17  O   LIG     1      -4.995  -3.082  -1.149  1.00  0.00    -0.398 OA
HETATM   18  H   LIG     1      -5.346  -2.695  -1.969  1.00  0.00     0.209 HD
ENDBRANCH  16  17
ENDBRANCH   9  16
ENDBRANCH   8   9
ENDBRANCH   7   8
ENDBRANCH   1   7
BRANCH   2  19
HETATM   19  C   LIG     1       1.991   2.005  -0.166  1.00  0.00     0.038 C 
BRANCH  19  20
HETATM   20  C   LIG     1       2.799   0.706  -0.109  1.00  0.00     0.005 C 
BRANCH  20  21
HETATM   21  C   LIG     1       4.311   0.932  -0.029  1.00  0.00     0.000 C 
BRANCH  21  22
HETATM   22  C   LIG     1       5.170  -0.331   0.087  1.00  0.00     0.000 C 
BRANCH  22  23
HETATM   23  C   LIG     1       6.674  -0.049   0.077  1.00  0.00     0.000 C 
BRANCH  23  24
HETATM   24  C   LIG     1       7.481  -1.349   0.105  1.00  0.00    -0.000 C 
BRANCH  24  25
HETATM   25  C   LIG     1       8.984  -1.070   0.128  1.00  0.00    -0.005 C 
HETATM   26  C   LIG     1       9.789  -2.358   0.190  1.00  0.00     0.005 C 
ENDBRANCH  24  25
ENDBRANCH  23  24
ENDBRANCH  22  23
ENDBRANCH  21  22
ENDBRANCH  20  21
ENDBRANCH  19  20
ENDBRANCH   2  19
TORSDOF 15
