# Supplementary material for: Screening potential anti-osteoarthritis compounds using molecular docking based on MAPK and NFκB pathways and validating their anti-osteoarthritis effect
Source: PLoS One. 2025 Mar 25;20(3):e0319686. doi: 10.1371/journal.pone.0319686 (PMC11936181; doi:10.1371/journal.pone.0319686)
Supplement: S3 Structure — (ZIP) [file pone.0319686.s003.zip › Prepared proteins and compounds/preparedcompound/Fluorofenidone.pdbqt]

REMARK  1 active torsions:
REMARK  status: ('A' for Active; 'I' for Inactive)
REMARK    1  A    between atoms: N_3  and  C_4 
ROOT
HETATM    1  O   LIG     1       0.879   2.456  -0.525  1.00  0.00    -0.268 OA
HETATM    2  N   LIG     1       0.654   0.162   0.023  1.00  0.00    -0.289 N 
HETATM    3  C   LIG     1       1.354  -1.034   0.202  1.00  0.00     0.107 A 
HETATM    4  C   LIG     1       2.692  -1.114   0.159  1.00  0.00    -0.046 A 
HETATM    5  C   LIG     1       1.363   1.358  -0.252  1.00  0.00     0.252 A 
HETATM    6  C   LIG     1       3.458   0.082  -0.076  1.00  0.00     0.013 A 
HETATM    7  C   LIG     1       2.853   1.258  -0.261  1.00  0.00     0.075 A 
HETATM    8  C   LIG     1       3.447  -2.390   0.366  1.00  0.00     0.049 C 
ENDROOT
BRANCH   2   9
HETATM    9  C   LIG     1      -0.794   0.183   0.092  1.00  0.00     0.045 A 
HETATM   10  C   LIG     1      -1.519  -0.943  -0.285  1.00  0.00     0.072 A 
HETATM   11  C   LIG     1      -2.912  -0.922  -0.220  1.00  0.00     0.118 A 
HETATM   12  F   LIG     1      -3.616  -2.002  -0.582  1.00  0.00    -0.206 F 
HETATM   13  C   LIG     1      -3.572   0.225   0.223  1.00  0.00     0.042 A 
HETATM   14  C   LIG     1      -2.840   1.350   0.600  1.00  0.00     0.005 A 
HETATM   15  C   LIG     1      -1.447   1.329   0.534  1.00  0.00     0.030 A 
ENDBRANCH   2   9
TORSDOF 1
