# Supplementary material for: Screening potential anti-osteoarthritis compounds using molecular docking based on MAPK and NFκB pathways and validating their anti-osteoarthritis effect
Source: PLoS One. 2025 Mar 25;20(3):e0319686. doi: 10.1371/journal.pone.0319686 (PMC11936181; doi:10.1371/journal.pone.0319686)
Supplement: S3 Structure — (ZIP) [file pone.0319686.s003.zip › Prepared proteins and compounds/preparedcompound/gamabufotalin.pdbqt]

REMARK  4 active torsions:
REMARK  status: ('A' for Active; 'I' for Inactive)
REMARK    1  A    between atoms: O_1  and  C_6 
REMARK    2  A    between atoms: O_2  and  C_12 
REMARK    3  A    between atoms: O_3  and  C_24 
REMARK    4  A    between atoms: C_14  and  C_25 
ROOT
HETATM    1  C   LIG     1      -0.637  -0.491   0.400  1.00  0.00     0.070 C 
HETATM    2  C   LIG     1       0.834  -0.650  -0.084  1.00  0.00     0.028 C 
HETATM    3  C   LIG     1       1.753   0.567   0.204  1.00  0.00     0.030 C 
HETATM    4  C   LIG     1      -1.287   0.864   0.016  1.00  0.00    -0.003 C 
HETATM    5  C   LIG     1       3.210   0.387  -0.445  1.00  0.00    -0.034 C 
HETATM    6  C   LIG     1       3.540  -1.131  -0.673  1.00  0.00    -0.004 C 
HETATM    7  C   LIG     1       1.061   1.902  -0.162  1.00  0.00     0.124 C 
HETATM    8  C   LIG     1      -0.346   2.028   0.416  1.00  0.00     0.045 C 
HETATM    9  C   LIG     1      -2.557   0.929   0.925  1.00  0.00     0.032 C 
HETATM   10  C   LIG     1       1.457  -1.961   0.460  1.00  0.00     0.009 C 
HETATM   11  C   LIG     1      -0.836  -0.543   1.927  1.00  0.00     0.040 C 
HETATM   12  C   LIG     1       2.983  -1.979   0.468  1.00  0.00     0.006 C 
HETATM   13  C   LIG     1      -2.152   0.192   2.215  1.00  0.00     0.013 C 
HETATM   14  C   LIG     1       4.251   1.034   0.521  1.00  0.00     0.012 C 
HETATM   15  C   LIG     1       5.032  -1.423  -0.905  1.00  0.00     0.037 C 
HETATM   16  C   LIG     1      -1.626   0.976  -1.483  1.00  0.00     0.019 C 
HETATM   17  C   LIG     1       3.316   1.081  -1.827  1.00  0.00     0.016 C 
HETATM   18  C   LIG     1       5.707   0.721   0.193  1.00  0.00     0.032 C 
HETATM   19  C   LIG     1       5.947  -0.779   0.127  1.00  0.00     0.118 C 
ENDROOT
BRANCH   9  20
HETATM   20  C   LIG     1      -3.818   0.330   0.373  1.00  0.00    -0.030 A 
HETATM   21  C   LIG     1      -4.735   1.188  -0.332  1.00  0.00     0.015 A 
HETATM   22  C   LIG     1      -5.872   0.706  -0.843  1.00  0.00     0.083 A 
HETATM   23  C   LIG     1      -6.214  -0.725  -0.695  1.00  0.00     0.287 A 
HETATM   24  O   LIG     1      -5.323  -1.518  -0.021  1.00  0.00    -0.287 OA
HETATM   25  O   LIG     1      -7.258  -1.169  -1.163  1.00  0.00    -0.260 OA
HETATM   26  C   LIG     1      -4.145  -0.960   0.495  1.00  0.00     0.153 A 
ENDBRANCH   9  20
BRANCH   1  27
HETATM   27  O   LIG     1      -1.403  -1.559  -0.176  1.00  0.00    -0.389 OA
HETATM   28  H   LIG     1      -1.112  -2.396   0.222  1.00  0.00     0.210 HD
ENDBRANCH   1  27
BRANCH   7  29
HETATM   29  O   LIG     1       1.822   3.011   0.316  1.00  0.00    -0.395 OA
HETATM   30  H   LIG     1       1.897   2.928   1.282  1.00  0.00     0.210 HD
ENDBRANCH   7  29
BRANCH  19  31
HETATM   31  O   LIG     1       7.298  -1.030  -0.249  1.00  0.00    -0.396 OA
HETATM   32  H   LIG     1       7.424  -1.994  -0.267  1.00  0.00     0.210 HD
ENDBRANCH  19  31
TORSDOF 4
