# Supplementary material for: Screening potential anti-osteoarthritis compounds using molecular docking based on MAPK and NFκB pathways and validating their anti-osteoarthritis effect
Source: PLoS One. 2025 Mar 25;20(3):e0319686. doi: 10.1371/journal.pone.0319686 (PMC11936181; doi:10.1371/journal.pone.0319686)
Supplement: S3 Structure — (ZIP) [file pone.0319686.s003.zip › Prepared proteins and compounds/preparedcompound/guanosine.pdbqt]

REMARK  6 active torsions:
REMARK  status: ('A' for Active; 'I' for Inactive)
REMARK    1  A    between atoms: O2*_2  and  C2*_11 
REMARK    2  A    between atoms: O3*_3  and  C3*_13 
REMARK    3  A    between atoms: O5*_4  and  C5*_15 
REMARK    4  A    between atoms: N9_6  and  C1*_12 
REMARK    5  A    between atoms: N2_10  and  C2_20 
REMARK    6  A    between atoms: C4*_14  and  C5*_15 
ROOT
ATOM      1  O6    G A   1      -4.251   1.935  -0.436  1.00  0.00    -0.265 OA
ATOM      2  N9    G A   1      -0.031   0.428   0.141  1.00  0.00    -0.293 N 
ATOM      3  N7    G A   1      -1.297   2.215  -0.315  1.00  0.00    -0.234 NA
ATOM      4  N3    G A   1      -1.736  -1.270   0.397  1.00  0.00    -0.044 NA
ATOM      5  N1    G A   1      -3.910  -0.321   0.064  1.00  0.00    -0.152 N 
ATOM      6  C4    G A   1      -1.323  -0.007   0.154  1.00  0.00     0.186 A 
ATOM      7  C8    G A   1      -0.066   1.771  -0.146  1.00  0.00     0.214 A 
ATOM      8  C5    G A   1      -2.073   1.109  -0.128  1.00  0.00     0.173 A 
ATOM      9  C6    G A   1      -3.504   0.996  -0.191  1.00  0.00     0.292 A 
ATOM     10  C2    G A   1      -3.044  -1.404   0.346  1.00  0.00     0.703 A 
ATOM     11  H1    G A   1      -4.908  -0.513   0.044  1.00  0.00     0.187 HD
ENDROOT
BRANCH   2  12
ATOM     12  C1*   G A   1       1.212  -0.393   0.390  1.00  0.00     0.262 C 
ATOM     13  O4*   G A   1       2.252   0.395   1.006  1.00  0.00    -0.353 OA
ATOM     14  C4*   G A   1       3.521   0.071   0.395  1.00  0.00     0.179 C 
ATOM     15  C3*   G A   1       3.272  -1.143  -0.492  1.00  0.00     0.182 C 
ATOM     16  C2*   G A   1       1.821  -0.955  -0.890  1.00  0.00     0.198 C 
BRANCH  14  17
ATOM     17  C5*   G A   1       4.002   1.289  -0.381  1.00  0.00     0.198 C 
BRANCH  17  18
ATOM     18  O5*   G A   1       4.192   2.359   0.528  1.00  0.00    -0.398 OA
ATOM     19  H5*   G A   1       4.501   3.123   0.011  1.00  0.00     0.209 HD
ENDBRANCH  17  18
ENDBRANCH  14  17
BRANCH  15  20
ATOM     20  O3*   G A   1       3.419  -2.313   0.311  1.00  0.00    -0.390 OA
ATOM     21  H3*   G A   1       4.355  -2.371   0.570  1.00  0.00     0.210 HD
ENDBRANCH  15  20
BRANCH  16  22
ATOM     22  O2*   G A   1       1.206  -2.154  -1.316  1.00  0.00    -0.388 OA
ATOM     23  H2*   G A   1       1.721  -2.496  -2.066  1.00  0.00     0.210 HD
ENDBRANCH  16  22
ENDBRANCH   2  12
BRANCH  10  24
ATOM     24  N2    G A   1      -3.660  -2.608   0.564  1.00  0.00    -0.233 N 
ATOM     25  H21   G A   1      -3.123  -3.443   0.773  1.00  0.00     0.174 HD
ATOM     26  H22   G A   1      -4.669  -2.701   0.522  1.00  0.00     0.174 HD
ENDBRANCH  10  24
TORSDOF 6
