# Supplementary material for: Screening potential anti-osteoarthritis compounds using molecular docking based on MAPK and NFκB pathways and validating their anti-osteoarthritis effect
Source: PLoS One. 2025 Mar 25;20(3):e0319686. doi: 10.1371/journal.pone.0319686 (PMC11936181; doi:10.1371/journal.pone.0319686)
Supplement: S3 Structure — (ZIP) [file pone.0319686.s003.zip › Prepared proteins and compounds/preparedcompound/Harmine.pdbqt]

REMARK  1 active torsions:
REMARK  status: ('A' for Active; 'I' for Inactive)
REMARK    1  A    between atoms: O_1  and  C_12 
ROOT
HETATM    1  N   LIG     1       0.409   1.321  -0.001  1.00  0.00    -0.353 N 
HETATM    2  N   LIG     1       3.850  -0.007   0.001  1.00  0.00    -0.264 NA
HETATM    3  C   LIG     1      -0.264  -0.805  -0.001  1.00  0.00     0.003 A 
HETATM    4  C   LIG     1       1.167  -0.777  -0.000  1.00  0.00     0.006 A 
HETATM    5  C   LIG     1       1.555   0.563  -0.001  1.00  0.00     0.068 A 
HETATM    6  C   LIG     1      -0.707   0.518  -0.001  1.00  0.00     0.046 A 
HETATM    7  C   LIG     1       2.890   0.945  -0.000  1.00  0.00     0.058 A 
HETATM    8  C   LIG     1      -1.225  -1.838  -0.001  1.00  0.00     0.017 A 
HETATM    9  C   LIG     1      -2.063   0.862   0.000  1.00  0.00     0.067 A 
HETATM   10  C   LIG     1       2.167  -1.762   0.001  1.00  0.00     0.034 A 
HETATM   11  C   LIG     1      -2.996  -0.179   0.000  1.00  0.00     0.070 A 
HETATM   12  C   LIG     1      -2.585  -1.510  -0.000  1.00  0.00     0.038 A 
HETATM   13  C   LIG     1       3.478  -1.307   0.001  1.00  0.00     0.118 A 
HETATM   14  C   LIG     1       3.336   2.366  -0.000  1.00  0.00     0.073 C 
HETATM   15  H   LIG     1       0.388   2.332  -0.001  1.00  0.00     0.166 HD
ENDROOT
BRANCH  11  16
HETATM   16  O   LIG     1      -4.327   0.115   0.001  1.00  0.00    -0.356 OA
HETATM   17  C   LIG     1      -4.685   1.495   0.001  1.00  0.00     0.210 C 
ENDBRANCH  11  16
TORSDOF 1
