# Supplementary material for: Screening potential anti-osteoarthritis compounds using molecular docking based on MAPK and NFκB pathways and validating their anti-osteoarthritis effect
Source: PLoS One. 2025 Mar 25;20(3):e0319686. doi: 10.1371/journal.pone.0319686 (PMC11936181; doi:10.1371/journal.pone.0319686)
Supplement: S3 Structure — (ZIP) [file pone.0319686.s003.zip › Prepared proteins and compounds/preparedcompound/Hordenine.pdbqt]

REMARK  4 active torsions:
REMARK  status: ('A' for Active; 'I' for Inactive)
REMARK    1  A    between atoms: O_1  and  C_12 
REMARK    2  A    between atoms: N_2  and  C_4 
REMARK    3  A    between atoms: C_3  and  C_4 
REMARK    4  A    between atoms: C_3  and  C_5 
ROOT
HETATM    1  C   LIG     1      -0.359   0.056   0.458  1.00  0.00    -0.056 A 
HETATM    2  C   LIG     1      -0.964   1.202  -0.035  1.00  0.00     0.010 A 
HETATM    3  C   LIG     1      -1.073  -1.123   0.613  1.00  0.00     0.010 A 
HETATM    4  C   LIG     1      -2.315   1.170  -0.379  1.00  0.00     0.037 A 
HETATM    5  C   LIG     1      -2.424  -1.155   0.269  1.00  0.00     0.037 A 
HETATM    6  C   LIG     1      -3.045  -0.009  -0.228  1.00  0.00     0.065 A 
ENDROOT
BRANCH   1   7
HETATM    7  C   LIG     1       1.101   0.091   0.831  1.00  0.00     0.068 C 
BRANCH   7   8
HETATM    8  C   LIG     1       1.993  -0.281  -0.354  1.00  0.00     0.276 C 
BRANCH   8   9
HETATM    9  N   LIG     1       3.405  -0.265   0.027  1.00  0.00     0.080 N 
HETATM   10  C   LIG     1       3.805   1.078   0.446  1.00  0.00     0.309 C 
HETATM   11  C   LIG     1       4.239  -0.723  -1.083  1.00  0.00     0.309 C 
ENDBRANCH   8   9
ENDBRANCH   7   8
ENDBRANCH   1   7
BRANCH   6  12
HETATM   12  O   LIG     1      -4.363  -0.041  -0.565  1.00  0.00    -0.361 OA
HETATM   13  H   LIG     1      -4.627   0.838  -0.889  1.00  0.00     0.217 HD
ENDBRANCH   6  12
TORSDOF 4
