# Supplementary material for: Screening potential anti-osteoarthritis compounds using molecular docking based on MAPK and NFκB pathways and validating their anti-osteoarthritis effect
Source: PLoS One. 2025 Mar 25;20(3):e0319686. doi: 10.1371/journal.pone.0319686 (PMC11936181; doi:10.1371/journal.pone.0319686)
Supplement: S3 Structure — (ZIP) [file pone.0319686.s003.zip › Prepared proteins and compounds/preparedcompound/ibudilast.pdbqt]

REMARK  3 active torsions:
REMARK  status: ('A' for Active; 'I' for Inactive)
REMARK    1  A    between atoms: C_4  and  C_9 
REMARK    2  A    between atoms: C_5  and  C_6 
REMARK    3  A    between atoms: C_8  and  C_9 
ROOT
HETATM    1  N   LIG     1      -1.710  -0.784   0.065  1.00  0.00    -0.244 N 
HETATM    2  N   LIG     1      -0.909  -1.884   0.102  1.00  0.00    -0.171 NA
HETATM    3  C   LIG     1       0.370  -0.003  -0.113  1.00  0.00     0.066 A 
HETATM    4  C   LIG     1       0.329  -1.401  -0.006  1.00  0.00     0.074 A 
HETATM    5  C   LIG     1      -0.948   0.381  -0.067  1.00  0.00     0.073 A 
HETATM    6  C   LIG     1      -1.631   1.628  -0.122  1.00  0.00     0.032 A 
HETATM    7  C   LIG     1      -3.107  -0.746   0.142  1.00  0.00     0.119 A 
HETATM    8  C   LIG     1      -2.975   1.653  -0.046  1.00  0.00     0.004 A 
HETATM    9  C   LIG     1      -3.748   0.432   0.090  1.00  0.00     0.019 A 
ENDROOT
BRANCH   3  10
HETATM   10  C   LIG     1       1.502   0.866  -0.242  1.00  0.00     0.167 C 
HETATM   11  O   LIG     1       2.566   0.494  -0.797  1.00  0.00    -0.292 OA
BRANCH  10  12
HETATM   12  C   LIG     1       1.488   2.318   0.314  1.00  0.00     0.052 C 
HETATM   13  C   LIG     1       2.599   2.484   1.347  1.00  0.00     0.018 C 
HETATM   14  C   LIG     1       1.638   3.356  -0.800  1.00  0.00     0.018 C 
ENDBRANCH  10  12
ENDBRANCH   3  10
BRANCH   4  15
HETATM   15  C   LIG     1       1.469  -2.336   0.002  1.00  0.00     0.032 C 
HETATM   16  C   LIG     1       1.464  -3.323  -1.190  1.00  0.00     0.016 C 
HETATM   17  C   LIG     1       1.605  -3.134   1.320  1.00  0.00     0.016 C 
ENDBRANCH   4  15
TORSDOF 3
