# Supplementary material for: Screening potential anti-osteoarthritis compounds using molecular docking based on MAPK and NFκB pathways and validating their anti-osteoarthritis effect
Source: PLoS One. 2025 Mar 25;20(3):e0319686. doi: 10.1371/journal.pone.0319686 (PMC11936181; doi:10.1371/journal.pone.0319686)
Supplement: S3 Structure — (ZIP) [file pone.0319686.s003.zip › Prepared proteins and compounds/preparedcompound/Isosinensetin.pdbqt]

REMARK  6 active torsions:
REMARK  status: ('A' for Active; 'I' for Inactive)
REMARK    1  A    between atoms: O_2  and  C_11 
REMARK    2  A    between atoms: O_3  and  C_12 
REMARK    3  A    between atoms: O_4  and  C_16 
REMARK    4  A    between atoms: O_6  and  C_20 
REMARK    5  A    between atoms: O_7  and  C_21 
REMARK    6  A    between atoms: C_10  and  C_14 
ROOT
HETATM    1  O   LIG     1      -0.209   0.276   0.158  1.00  0.00    -0.306 OA
HETATM    2  O   LIG     1      -2.074  -3.336  -0.122  1.00  0.00    -0.287 OA
HETATM    3  C   LIG     1      -2.280  -0.986   0.024  1.00  0.00     0.084 A 
HETATM    4  C   LIG     1      -1.579   0.215   0.120  1.00  0.00     0.129 A 
HETATM    5  C   LIG     1       0.507  -0.909   0.089  1.00  0.00     0.090 A 
HETATM    6  C   LIG     1      -2.273   1.424   0.183  1.00  0.00     0.136 A 
HETATM    7  C   LIG     1      -3.677  -0.988  -0.010  1.00  0.00     0.088 A 
HETATM    8  C   LIG     1      -1.524  -2.246  -0.040  1.00  0.00     0.190 A 
HETATM    9  C   LIG     1      -0.053  -2.127   0.001  1.00  0.00     0.094 A 
HETATM   10  C   LIG     1      -3.668   1.426   0.149  1.00  0.00     0.107 A 
HETATM   11  C   LIG     1      -4.368   0.222   0.053  1.00  0.00     0.077 A 
ENDROOT
BRANCH   5  12
HETATM   12  C   LIG     1       1.972  -0.729   0.143  1.00  0.00     0.001 A 
HETATM   13  C   LIG     1       2.557   0.428  -0.379  1.00  0.00     0.054 A 
HETATM   14  C   LIG     1       3.940   0.597  -0.329  1.00  0.00     0.102 A 
HETATM   15  C   LIG     1       4.743  -0.390   0.243  1.00  0.00     0.101 A 
HETATM   16  C   LIG     1       4.163  -1.546   0.764  1.00  0.00     0.040 A 
HETATM   17  C   LIG     1       2.779  -1.716   0.714  1.00  0.00     0.017 A 
BRANCH  14  18
HETATM   18  O   LIG     1       4.495   1.731  -0.841  1.00  0.00    -0.353 OA
HETATM   19  C   LIG     1       4.871   1.705  -2.216  1.00  0.00     0.210 C 
ENDBRANCH  14  18
BRANCH  15  20
HETATM   20  O   LIG     1       6.096  -0.235   0.299  1.00  0.00    -0.353 OA
HETATM   21  C   LIG     1       6.627   0.403   1.458  1.00  0.00     0.210 C 
ENDBRANCH  15  20
ENDBRANCH   5  12
BRANCH   6  22
HETATM   22  O   LIG     1      -1.595   2.602   0.279  1.00  0.00    -0.351 OA
HETATM   23  C   LIG     1      -1.240   3.247  -0.942  1.00  0.00     0.210 C 
ENDBRANCH   6  22
BRANCH   7  24
HETATM   24  O   LIG     1      -4.407  -2.135  -0.102  1.00  0.00    -0.355 OA
HETATM   25  C   LIG     1      -4.723  -2.598  -1.413  1.00  0.00     0.210 C 
ENDBRANCH   7  24
BRANCH  10  26
HETATM   26  O   LIG     1      -4.360   2.598   0.210  1.00  0.00    -0.353 OA
HETATM   27  C   LIG     1      -4.720   3.071   1.506  1.00  0.00     0.210 C 
ENDBRANCH  10  26
TORSDOF 6
