# Supplementary material for: Screening potential anti-osteoarthritis compounds using molecular docking based on MAPK and NFκB pathways and validating their anti-osteoarthritis effect
Source: PLoS One. 2025 Mar 25;20(3):e0319686. doi: 10.1371/journal.pone.0319686 (PMC11936181; doi:10.1371/journal.pone.0319686)
Supplement: S3 Structure — (ZIP) [file pone.0319686.s003.zip › Prepared proteins and compounds/preparedcompound/KAN0438757.pdbqt]

REMARK  10 active torsions:
REMARK  status: ('A' for Active; 'I' for Inactive)
REMARK    1  A    between atoms: S_1  and  N_10 
REMARK    2  A    between atoms: S_1  and  C_11 
REMARK    3  A    between atoms: O_5  and  C_21 
REMARK    4  A    between atoms: O_6  and  C_24 
REMARK    5  A    between atoms: O_7  and  C_29 
REMARK    6  A    between atoms: O_7  and  C_30 
REMARK    7  A    between atoms: O_9  and  C_31 
REMARK    8  A    between atoms: N_10  and  C_15 
REMARK    9  A    between atoms: C_22  and  C_29 
REMARK   10  A    between atoms: C_30  and  C_31 
ROOT
HETATM    1  S   LIG     1      -3.643   1.087   1.297  1.00  0.00     0.263 S 
HETATM    2  O   LIG     1      -5.089   1.228   1.174  1.00  0.00    -0.200 OA
HETATM    3  O   LIG     1      -3.080   0.743   2.597  1.00  0.00    -0.200 OA
ENDROOT
BRANCH   1   4
HETATM    4  N   LIG     1      -2.913   2.535   0.716  1.00  0.00    -0.281 N 
HETATM    5  H   LIG     1      -3.472   3.085   0.051  1.00  0.00     0.179 HD
BRANCH   4   6
HETATM    6  C   LIG     1      -1.500   2.519   0.445  1.00  0.00     0.045 A 
HETATM    7  C   LIG     1      -1.033   2.791  -0.841  1.00  0.00     0.067 A 
HETATM    8  C   LIG     1       0.336   2.774  -1.103  1.00  0.00     0.084 A 
HETATM    9  C   LIG     1       1.239   2.485  -0.080  1.00  0.00     0.072 A 
HETATM   10  C   LIG     1       0.772   2.212   1.206  1.00  0.00     0.023 A 
HETATM   11  C   LIG     1      -0.598   2.230   1.469  1.00  0.00     0.031 A 
BRANCH   8  12
HETATM   12  O   LIG     1       0.773   3.041  -2.367  1.00  0.00    -0.360 OA
HETATM   13  H   LIG     1       1.736   2.937  -2.425  1.00  0.00     0.217 HD
ENDBRANCH   8  12
BRANCH   9  14
HETATM   14  C   LIG     1       2.673   2.462  -0.333  1.00  0.00     0.296 C 
HETATM   15  O   LIG     1       3.243   3.153  -1.186  1.00  0.00    -0.259 OA
BRANCH  14  16
HETATM   16  O   LIG     1       3.314   1.580   0.493  1.00  0.00    -0.315 OA
BRANCH  16  17
HETATM   17  C   LIG     1       4.733   1.468   0.341  1.00  0.00     0.205 C 
BRANCH  17  18
HETATM   18  C   LIG     1       5.258   0.450   1.335  1.00  0.00     0.191 C 
BRANCH  18  19
HETATM   19  O   LIG     1       4.628  -0.802   1.094  1.00  0.00    -0.399 OA
HETATM   20  H   LIG     1       4.982  -1.430   1.747  1.00  0.00     0.209 HD
ENDBRANCH  18  19
ENDBRANCH  17  18
ENDBRANCH  16  17
ENDBRANCH  14  16
ENDBRANCH   9  14
ENDBRANCH   4   6
ENDBRANCH   1   4
BRANCH   1  21
HETATM   21  C   LIG     1      -3.123  -0.103   0.130  1.00  0.00     0.080 A 
HETATM   22  C   LIG     1      -1.935  -0.806   0.332  1.00  0.00     0.037 A 
HETATM   23  C   LIG     1      -1.520  -1.757  -0.600  1.00  0.00    -0.022 A 
HETATM   24  C   LIG     1      -0.288  -2.487  -0.391  1.00  0.00     0.010 A 
HETATM   25  C   LIG     1      -2.293  -2.006  -1.734  1.00  0.00     0.012 A 
HETATM   26  C   LIG     1       0.923  -2.002  -0.883  1.00  0.00     0.076 A 
HETATM   27  C   LIG     1      -0.323  -3.690   0.314  1.00  0.00     0.057 A 
HETATM   28  C   LIG     1       2.100  -2.721  -0.671  1.00  0.00     0.040 A 
HETATM   29  C   LIG     1       2.065  -3.924   0.034  1.00  0.00     0.045 A 
HETATM   30  C   LIG     1       0.853  -4.409   0.526  1.00  0.00     0.117 A 
HETATM   31  F   LIG     1       0.820  -5.564   1.203  1.00  0.00    -0.206 F 
HETATM   32  C   LIG     1      -3.481  -1.303  -1.936  1.00  0.00     0.002 A 
HETATM   33  C   LIG     1      -3.896  -0.352  -1.004  1.00  0.00     0.025 A 
BRANCH  26  34
HETATM   34  O   LIG     1       0.987  -0.829  -1.575  1.00  0.00    -0.360 OA
HETATM   35  H   LIG     1       1.911  -0.653  -1.821  1.00  0.00     0.217 HD
ENDBRANCH  26  34
ENDBRANCH   1  21
TORSDOF 10
