# Supplementary material for: Screening potential anti-osteoarthritis compounds using molecular docking based on MAPK and NFκB pathways and validating their anti-osteoarthritis effect
Source: PLoS One. 2025 Mar 25;20(3):e0319686. doi: 10.1371/journal.pone.0319686 (PMC11936181; doi:10.1371/journal.pone.0319686)
Supplement: S3 Structure — (ZIP) [file pone.0319686.s003.zip › Prepared proteins and compounds/preparedcompound/maraviroc.pdbqt]

REMARK  8 active torsions:
REMARK  status: ('A' for Active; 'I' for Inactive)
REMARK    1  A    between atoms: N_4  and  C_16 
REMARK    2  A    between atoms: N_5  and  C_11 
REMARK    3  A    between atoms: N_7  and  C_19 
REMARK       I    between atoms: N_7  and  C_25 
REMARK    4  A    between atoms: C_16  and  C_17 
REMARK    5  A    between atoms: C_17  and  C_19 
REMARK    6  A    between atoms: C_18  and  C_21 
REMARK    7  A    between atoms: C_19  and  C_23 
REMARK    8  A    between atoms: C_24  and  C_25 
ROOT
HETATM    1  C   LIG     1       1.296  -2.422  -1.727  1.00  0.00     0.060 C 
ENDROOT
BRANCH   1   2
HETATM    2  C   LIG     1       0.333  -1.589  -2.577  1.00  0.00     0.276 C 
BRANCH   2   3
HETATM    3  N   LIG     1      -0.826  -1.190  -1.782  1.00  0.00     0.098 N 
HETATM    4  C   LIG     1      -1.863  -2.237  -1.722  1.00  0.00     0.225 C 
HETATM    5  C   LIG     1      -2.763  -1.893  -0.518  1.00  0.00     0.061 C 
HETATM    6  C   LIG     1      -2.612  -2.115  -3.053  1.00  0.00     0.038 C 
HETATM    7  C   LIG     1      -3.397  -0.487  -0.636  1.00  0.00     0.097 C 
HETATM    8  C   LIG     1      -2.416   0.547  -1.236  1.00  0.00     0.061 C 
HETATM    9  C   LIG     1      -1.551  -0.047  -2.367  1.00  0.00     0.225 C 
HETATM   10  C   LIG     1      -2.406  -0.660  -3.481  1.00  0.00     0.038 C 
BRANCH   7  11
HETATM   11  N   LIG     1      -4.006  -0.031   0.619  1.00  0.00    -0.315 N 
HETATM   12  C   LIG     1      -3.372   0.225   1.796  1.00  0.00     0.134 A 
HETATM   13  N   LIG     1      -4.247   0.614   2.696  1.00  0.00    -0.134 NA
HETATM   14  N   LIG     1      -5.489   0.613   2.093  1.00  0.00    -0.135 NA
HETATM   15  C   LIG     1      -5.324   0.224   0.849  1.00  0.00     0.126 A 
HETATM   16  C   LIG     1      -6.368   0.069  -0.180  1.00  0.00     0.093 C 
BRANCH  12  17
HETATM   17  C   LIG     1      -1.917   0.071   1.980  1.00  0.00     0.049 C 
HETATM   18  C   LIG     1      -1.544  -1.000   3.033  1.00  0.00     0.018 C 
HETATM   19  C   LIG     1      -1.201   1.399   2.329  1.00  0.00     0.018 C 
ENDBRANCH  12  17
ENDBRANCH   7  11
ENDBRANCH   2   3
ENDBRANCH   1   2
BRANCH   1  20
HETATM   20  C   LIG     1       1.826  -1.655  -0.500  1.00  0.00     0.119 C 
BRANCH  20  21
HETATM   21  N   LIG     1       2.432  -0.411  -0.926  1.00  0.00    -0.352 N 
HETATM   22  C   LIG     1       2.417   0.738  -0.156  1.00  0.00     0.222 C 
HETATM   23  O   LIG     1       1.906   0.856   0.955  1.00  0.00    -0.273 OA
HETATM   24  H   LIG     1       2.937  -0.408  -1.808  1.00  0.00     0.163 HD
BRANCH  22  25
HETATM   25  C   LIG     1       3.138   1.875  -0.821  1.00  0.00     0.078 C 
HETATM   26  C   LIG     1       2.176   2.648  -1.727  1.00  0.00     0.020 C 
HETATM   27  C   LIG     1       1.218   3.549  -0.950  1.00  0.00     0.080 C 
HETATM   28  C   LIG     1       1.962   4.452   0.017  1.00  0.00     0.243 C 
HETATM   29  F   LIG     1       2.708   5.343  -0.686  1.00  0.00    -0.206 F 
HETATM   30  F   LIG     1       1.068   5.180   0.733  1.00  0.00    -0.206 F 
HETATM   31  C   LIG     1       2.861   3.682   0.966  1.00  0.00     0.080 C 
HETATM   32  C   LIG     1       3.828   2.768   0.213  1.00  0.00     0.020 C 
ENDBRANCH  22  25
ENDBRANCH  20  21
BRANCH  20  33
HETATM   33  C   LIG     1       2.796  -2.452   0.347  1.00  0.00    -0.035 A 
HETATM   34  C   LIG     1       2.321  -3.238   1.397  1.00  0.00     0.009 A 
HETATM   35  C   LIG     1       3.214  -3.972   2.178  1.00  0.00     0.001 A 
HETATM   36  C   LIG     1       4.582  -3.920   1.908  1.00  0.00     0.000 A 
HETATM   37  C   LIG     1       5.056  -3.134   0.858  1.00  0.00     0.001 A 
HETATM   38  C   LIG     1       4.164  -2.400   0.078  1.00  0.00     0.009 A 
ENDBRANCH  20  33
ENDBRANCH   1  20
TORSDOF 8
