# Supplementary material for: Screening potential anti-osteoarthritis compounds using molecular docking based on MAPK and NFκB pathways and validating their anti-osteoarthritis effect
Source: PLoS One. 2025 Mar 25;20(3):e0319686. doi: 10.1371/journal.pone.0319686 (PMC11936181; doi:10.1371/journal.pone.0319686)
Supplement: S3 Structure — (ZIP) [file pone.0319686.s003.zip › Prepared proteins and compounds/preparedcompound/Matairesinol.pdbqt]

REMARK  8 active torsions:
REMARK  status: ('A' for Active; 'I' for Inactive)
REMARK    1  A    between atoms: O_3  and  C_19 
REMARK    2  A    between atoms: O_4  and  C_20 
REMARK    3  A    between atoms: O_5  and  C_23 
REMARK    4  A    between atoms: O_6  and  C_24 
REMARK    5  A    between atoms: C_7  and  C_10 
REMARK    6  A    between atoms: C_8  and  C_11 
REMARK    7  A    between atoms: C_10  and  C_13 
REMARK    8  A    between atoms: C_11  and  C_14 
ROOT
HETATM    1  O   LIG     1       3.950  -2.360   0.095  1.00  0.00    -0.321 OA
HETATM    2  O   LIG     1       4.488  -0.706  -1.397  1.00  0.00    -0.265 OA
HETATM    3  C   LIG     1       1.718  -1.785   0.527  1.00  0.00     0.028 C 
HETATM    4  C   LIG     1       2.395  -0.607  -0.166  1.00  0.00     0.096 C 
HETATM    5  C   LIG     1       2.898  -2.587   1.040  1.00  0.00     0.184 C 
HETATM    6  C   LIG     1       3.716  -1.198  -0.587  1.00  0.00     0.263 C 
ENDROOT
BRANCH   3   7
HETATM    7  C   LIG     1       0.886  -2.606  -0.462  1.00  0.00     0.046 C 
BRANCH   7   8
HETATM    8  C   LIG     1      -0.491  -2.025  -0.657  1.00  0.00    -0.055 A 
HETATM    9  C   LIG     1      -1.528  -2.438   0.165  1.00  0.00     0.046 A 
HETATM   10  C   LIG     1      -2.802  -1.901  -0.016  1.00  0.00     0.101 A 
HETATM   11  C   LIG     1      -3.025  -0.956  -1.017  1.00  0.00     0.099 A 
HETATM   12  C   LIG     1      -1.973  -0.549  -1.838  1.00  0.00     0.040 A 
HETATM   13  C   LIG     1      -0.699  -1.086  -1.657  1.00  0.00     0.010 A 
BRANCH  10  14
HETATM   14  O   LIG     1      -3.822  -2.308   0.791  1.00  0.00    -0.353 OA
HETATM   15  C   LIG     1      -3.511  -3.276   1.790  1.00  0.00     0.210 C 
ENDBRANCH  10  14
BRANCH  11  16
HETATM   16  O   LIG     1      -4.265  -0.424  -1.204  1.00  0.00    -0.358 OA
HETATM   17  H   LIG     1      -4.868  -0.817  -0.550  1.00  0.00     0.217 HD
ENDBRANCH  11  16
ENDBRANCH   7   8
ENDBRANCH   3   7
BRANCH   4  18
HETATM   18  C   LIG     1       2.632   0.575   0.764  1.00  0.00     0.053 C 
BRANCH  18  19
HETATM   19  C   LIG     1       1.425   1.472   0.853  1.00  0.00    -0.054 A 
HETATM   20  C   LIG     1       1.294   2.528  -0.038  1.00  0.00     0.046 A 
HETATM   21  C   LIG     1       0.177   3.359   0.044  1.00  0.00     0.101 A 
HETATM   22  C   LIG     1      -0.796   3.126   1.016  1.00  0.00     0.099 A 
HETATM   23  C   LIG     1      -0.653   2.061   1.905  1.00  0.00     0.040 A 
HETATM   24  C   LIG     1       0.464   1.230   1.823  1.00  0.00     0.010 A 
BRANCH  21  25
HETATM   25  O   LIG     1       0.049   4.396  -0.829  1.00  0.00    -0.353 OA
HETATM   26  C   LIG     1      -0.637   4.134  -2.052  1.00  0.00     0.210 C 
ENDBRANCH  21  25
BRANCH  22  27
HETATM   27  O   LIG     1      -1.891   3.930   1.105  1.00  0.00    -0.358 OA
HETATM   28  H   LIG     1      -1.811   4.638   0.442  1.00  0.00     0.217 HD
ENDBRANCH  22  27
ENDBRANCH  18  19
ENDBRANCH   4  18
TORSDOF 8
