# Supplementary material for: Screening potential anti-osteoarthritis compounds using molecular docking based on MAPK and NFκB pathways and validating their anti-osteoarthritis effect
Source: PLoS One. 2025 Mar 25;20(3):e0319686. doi: 10.1371/journal.pone.0319686 (PMC11936181; doi:10.1371/journal.pone.0319686)
Supplement: S3 Structure — (ZIP) [file pone.0319686.s003.zip › Prepared proteins and compounds/preparedcompound/Mogrol.pdbqt]

REMARK  9 active torsions:
REMARK  status: ('A' for Active; 'I' for Inactive)
REMARK    1  A    between atoms: O_1  and  C_12 
REMARK    2  A    between atoms: O_2  and  C_25 
REMARK    3  A    between atoms: O_3  and  C_31 
REMARK    4  A    between atoms: O_4  and  C_32 
REMARK    5  A    between atoms: C_9  and  C_18 
REMARK    6  A    between atoms: C_18  and  C_26 
REMARK    7  A    between atoms: C_26  and  C_30 
REMARK    8  A    between atoms: C_30  and  C_31 
REMARK    9  A    between atoms: C_31  and  C_32 
ROOT
HETATM    1  C   LIG     1       0.275  -1.011   1.081  1.00  0.00    -0.032 C 
HETATM    2  C   LIG     1      -0.518  -1.793  -0.027  1.00  0.00    -0.030 C 
HETATM    3  C   LIG     1       1.737  -1.567   1.153  1.00  0.00     0.009 C 
HETATM    4  C   LIG     1       2.522  -1.521  -0.231  1.00  0.00    -0.006 C 
HETATM    5  C   LIG     1      -1.955  -1.261   0.201  1.00  0.00    -0.002 C 
HETATM    6  C   LIG     1       0.121  -1.485  -1.382  1.00  0.00     0.042 C 
HETATM    7  C   LIG     1      -0.626  -1.292   2.305  1.00  0.00     0.011 C 
HETATM    8  C   LIG     1       1.586  -1.971  -1.432  1.00  0.00     0.128 C 
HETATM    9  C   LIG     1       3.172  -0.094  -0.504  1.00  0.00     0.026 C 
HETATM   10  C   LIG     1      -2.072  -1.234   1.748  1.00  0.00     0.006 C 
HETATM   11  C   LIG     1       2.579  -0.999   2.308  1.00  0.00     0.033 C 
HETATM   12  C   LIG     1       0.258   0.542   0.917  1.00  0.00     0.016 C 
HETATM   13  C   LIG     1      -0.542  -3.348   0.155  1.00  0.00     0.016 C 
HETATM   14  C   LIG     1       3.595   0.692   0.742  1.00  0.00    -0.068 C 
HETATM   15  C   LIG     1       3.655  -2.589  -0.136  1.00  0.00     0.019 C 
HETATM   16  C   LIG     1       4.413  -0.123  -1.432  1.00  0.00     0.012 C 
HETATM   17  C   LIG     1       3.349   0.235   1.982  1.00  0.00    -0.022 C 
HETATM   18  C   LIG     1       4.329   2.034   0.511  1.00  0.00     0.002 C 
HETATM   19  C   LIG     1       4.841   1.271  -1.893  1.00  0.00     0.033 C 
HETATM   20  C   LIG     1       4.314   2.397  -1.003  1.00  0.00     0.130 C 
HETATM   21  C   LIG     1       3.624   3.173   1.289  1.00  0.00     0.022 C 
HETATM   22  C   LIG     1       5.784   1.936   1.027  1.00  0.00     0.022 C 
ENDROOT
BRANCH   5  23
HETATM   23  C   LIG     1      -3.097  -2.026  -0.460  1.00  0.00    -0.014 C 
HETATM   24  C   LIG     1      -2.891  -2.064  -1.977  1.00  0.00     0.010 C 
BRANCH  23  25
HETATM   25  C   LIG     1      -4.450  -1.395  -0.071  1.00  0.00     0.007 C 
BRANCH  25  26
HETATM   26  C   LIG     1      -4.559   0.095  -0.429  1.00  0.00     0.035 C 
BRANCH  26  27
HETATM   27  C   LIG     1      -5.938   0.673  -0.071  1.00  0.00     0.151 C 
BRANCH  27  28
HETATM   28  O   LIG     1      -6.178   0.416   1.316  1.00  0.00    -0.393 OA
HETATM   29  H   LIG     1      -5.425   0.758   1.826  1.00  0.00     0.210 HD
ENDBRANCH  27  28
BRANCH  27  30
HETATM   30  C   LIG     1      -6.097   2.191  -0.338  1.00  0.00     0.076 C 
HETATM   31  C   LIG     1      -5.057   3.044   0.394  1.00  0.00     0.048 C 
HETATM   32  C   LIG     1      -7.507   2.695  -0.017  1.00  0.00     0.048 C 
BRANCH  30  33
HETATM   33  O   LIG     1      -5.881   2.408  -1.741  1.00  0.00    -0.388 OA
HETATM   34  H   LIG     1      -5.984   3.358  -1.921  1.00  0.00     0.210 HD
ENDBRANCH  30  33
ENDBRANCH  27  30
ENDBRANCH  26  27
ENDBRANCH  25  26
ENDBRANCH  23  25
ENDBRANCH   5  23
BRANCH   8  35
HETATM   35  O   LIG     1       2.127  -1.589  -2.695  1.00  0.00    -0.395 OA
HETATM   36  H   LIG     1       2.844  -2.211  -2.905  1.00  0.00     0.210 HD
ENDBRANCH   8  35
BRANCH  20  37
HETATM   37  O   LIG     1       5.087   3.561  -1.290  1.00  0.00    -0.395 OA
HETATM   38  H   LIG     1       4.996   3.748  -2.240  1.00  0.00     0.210 HD
ENDBRANCH  20  37
TORSDOF 9
