# Supplementary material for: Screening potential anti-osteoarthritis compounds using molecular docking based on MAPK and NFκB pathways and validating their anti-osteoarthritis effect
Source: PLoS One. 2025 Mar 25;20(3):e0319686. doi: 10.1371/journal.pone.0319686 (PMC11936181; doi:10.1371/journal.pone.0319686)
Supplement: S3 Structure — (ZIP) [file pone.0319686.s003.zip › Prepared proteins and compounds/preparedcompound/nardostachin.pdbqt]

REMARK  10 active torsions:
REMARK  status: ('A' for Active; 'I' for Inactive)
REMARK    1  A    between atoms: O_2  and  C_10 
REMARK    2  A    between atoms: O_3  and  C_12 
REMARK    3  A    between atoms: O_3  and  C_17 
REMARK    4  A    between atoms: O_4  and  C_16 
REMARK    5  A    between atoms: O_4  and  C_20 
REMARK    6  A    between atoms: C_13  and  C_16 
REMARK    7  A    between atoms: C_17  and  C_18 
REMARK    8  A    between atoms: C_18  and  C_19 
REMARK    9  A    between atoms: C_20  and  C_21 
REMARK   10  A    between atoms: C_21  and  C_22 
ROOT
HETATM    1  O   LIG     1       1.025  -1.528   1.612  1.00  0.00    -0.331 OA
HETATM    2  C   LIG     1       2.074  -0.718  -0.486  1.00  0.00     0.056 C 
HETATM    3  C   LIG     1       1.795   0.750  -0.078  1.00  0.00     0.030 C 
HETATM    4  C   LIG     1       3.562  -0.920  -0.148  1.00  0.00     0.020 C 
HETATM    5  C   LIG     1       4.175   0.407  -0.604  1.00  0.00     0.123 C 
HETATM    6  C   LIG     1       3.178   1.446  -0.098  1.00  0.00     0.042 C 
HETATM    7  C   LIG     1       1.124  -1.709   0.196  1.00  0.00     0.279 C 
HETATM    8  C   LIG     1       1.121   0.865   1.271  1.00  0.00    -0.029 C 
HETATM    9  C   LIG     1       4.173  -2.146  -0.815  1.00  0.00     0.013 C 
HETATM   10  C   LIG     1       0.834  -0.228   1.996  1.00  0.00     0.143 C 
ENDROOT
BRANCH   8  11
HETATM   11  C   LIG     1       0.783   2.240   1.768  1.00  0.00     0.215 C 
BRANCH  11  12
HETATM   12  O   LIG     1      -0.105   2.869   0.862  1.00  0.00    -0.317 OA
BRANCH  12  13
HETATM   13  C   LIG     1      -1.444   2.677   1.096  1.00  0.00     0.259 C 
HETATM   14  O   LIG     1      -1.912   2.016   2.013  1.00  0.00    -0.265 OA
BRANCH  13  15
HETATM   15  C   LIG     1      -2.252   3.377   0.025  1.00  0.00     0.115 C 
BRANCH  15  16
HETATM   16  C   LIG     1      -1.888   2.926  -1.398  1.00  0.00    -0.013 C 
HETATM   17  C   LIG     1      -2.121   1.425  -1.587  1.00  0.00     0.010 C 
HETATM   18  C   LIG     1      -2.709   3.711  -2.423  1.00  0.00     0.010 C 
ENDBRANCH  15  16
ENDBRANCH  13  15
ENDBRANCH  12  13
ENDBRANCH  11  12
ENDBRANCH   8  11
BRANCH   7  19
HETATM   19  O   LIG     1      -0.167  -1.673  -0.421  1.00  0.00    -0.289 OA
BRANCH  19  20
HETATM   20  C   LIG     1      -0.936  -2.788  -0.241  1.00  0.00     0.261 C 
HETATM   21  O   LIG     1      -0.614  -3.786   0.389  1.00  0.00    -0.265 OA
BRANCH  20  22
HETATM   22  C   LIG     1      -2.244  -2.608  -0.982  1.00  0.00     0.115 C 
BRANCH  22  23
HETATM   23  C   LIG     1      -3.476  -2.762  -0.077  1.00  0.00    -0.013 C 
HETATM   24  C   LIG     1      -3.472  -1.731   1.055  1.00  0.00     0.010 C 
HETATM   25  C   LIG     1      -4.755  -2.617  -0.904  1.00  0.00     0.010 C 
ENDBRANCH  22  23
ENDBRANCH  20  22
ENDBRANCH  19  20
ENDBRANCH   7  19
BRANCH   5  26
HETATM   26  O   LIG     1       4.251   0.503  -2.021  1.00  0.00    -0.395 OA
HETATM   27  H   LIG     1       4.622   1.376  -2.236  1.00  0.00     0.210 HD
ENDBRANCH   5  26
TORSDOF 10
