# Supplementary material for: Screening potential anti-osteoarthritis compounds using molecular docking based on MAPK and NFκB pathways and validating their anti-osteoarthritis effect
Source: PLoS One. 2025 Mar 25;20(3):e0319686. doi: 10.1371/journal.pone.0319686 (PMC11936181; doi:10.1371/journal.pone.0319686)
Supplement: S3 Structure — (ZIP) [file pone.0319686.s003.zip › Prepared proteins and compounds/preparedcompound/Nicorandil.pdbqt]

REMARK  5 active torsions:
REMARK  status: ('A' for Active; 'I' for Inactive)
REMARK    1  A    between atoms: O_1  and  N_7 
REMARK    2  A    between atoms: O_1  and  C_9 
REMARK    3  A    between atoms: N_5  and  C_8 
REMARK       I    between atoms: N_5  and  C_10 
REMARK    4  A    between atoms: C_8  and  C_9 
REMARK    5  A    between atoms: C_10  and  C_11 
ROOT
HETATM    1  O   LIG     1      -0.661   2.083  -0.776  1.00  0.00    -0.268 OA
HETATM    2  N   LIG     1       0.263   0.789   0.912  1.00  0.00    -0.355 N 
HETATM    3  C   LIG     1      -0.742   1.105  -0.012  1.00  0.00     0.253 C 
HETATM    4  H   LIG     1       0.138   0.012   1.551  1.00  0.00     0.162 HD
ENDROOT
BRANCH   2   5
HETATM    5  C   LIG     1       1.477   1.558   1.067  1.00  0.00     0.151 C 
BRANCH   5   6
HETATM    6  C   LIG     1       2.581   1.046   0.159  1.00  0.00     0.227 C 
BRANCH   6   7
HETATM    7  O   LIG     1       2.887  -0.299   0.501  1.00  0.00    -0.220 OA
BRANCH   7   8
HETATM    8  N   LIG     1       3.916  -0.869  -0.299  1.00  0.00     0.004 N 
HETATM    9  O   LIG     1       4.353  -0.087  -1.144  1.00  0.00    -0.511 OA
HETATM   10  O   LIG     1       4.241  -2.035  -0.066  1.00  0.00    -0.511 OA
ENDBRANCH   7   8
ENDBRANCH   6   7
ENDBRANCH   5   6
ENDBRANCH   2   5
BRANCH   3  11
HETATM   11  C   LIG     1      -1.915   0.248  -0.030  1.00  0.00     0.049 A 
HETATM   12  C   LIG     1      -1.839  -1.080   0.373  1.00  0.00     0.020 A 
HETATM   13  C   LIG     1      -2.979  -1.876   0.345  1.00  0.00     0.020 A 
HETATM   14  C   LIG     1      -4.162  -1.300  -0.091  1.00  0.00     0.116 A 
HETATM   15  N   LIG     1      -4.274  -0.013  -0.490  1.00  0.00    -0.272 NA
HETATM   16  C   LIG     1      -3.145   0.730  -0.449  1.00  0.00     0.133 A 
ENDBRANCH   3  11
TORSDOF 5
