# Supplementary material for: Screening potential anti-osteoarthritis compounds using molecular docking based on MAPK and NFκB pathways and validating their anti-osteoarthritis effect
Source: PLoS One. 2025 Mar 25;20(3):e0319686. doi: 10.1371/journal.pone.0319686 (PMC11936181; doi:10.1371/journal.pone.0319686)
Supplement: S3 Structure — (ZIP) [file pone.0319686.s003.zip › Prepared proteins and compounds/preparedcompound/Nuciferine.pdbqt]

REMARK  2 active torsions:
REMARK  status: ('A' for Active; 'I' for Inactive)
REMARK    1  A    between atoms: O_1  and  C_13 
REMARK    2  A    between atoms: O_2  and  C_16 
ROOT
HETATM    1  N   LIG     1       1.604   2.931  -0.257  1.00  0.00     0.093 N 
HETATM    2  C   LIG     1       1.449   1.521   0.185  1.00  0.00     0.261 C 
HETATM    3  C   LIG     1       0.010   1.009   0.054  1.00  0.00    -0.004 A 
HETATM    4  C   LIG     1       2.386   0.575  -0.599  1.00  0.00     0.080 C 
HETATM    5  C   LIG     1      -1.060   1.921  -0.025  1.00  0.00    -0.044 A 
HETATM    6  C   LIG     1       0.593   3.776   0.400  1.00  0.00     0.277 C 
HETATM    7  C   LIG     1      -0.237  -0.388   0.076  1.00  0.00     0.020 A 
HETATM    8  C   LIG     1      -0.802   3.401  -0.090  1.00  0.00     0.069 C 
HETATM    9  C   LIG     1       2.196  -0.865  -0.178  1.00  0.00    -0.045 A 
HETATM   10  C   LIG     1       0.905  -1.329   0.152  1.00  0.00    -0.016 A 
HETATM   11  C   LIG     1      -1.571  -0.824  -0.009  1.00  0.00     0.113 A 
HETATM   12  C   LIG     1      -2.373   1.450  -0.111  1.00  0.00     0.047 A 
HETATM   13  C   LIG     1       2.938   3.463   0.043  1.00  0.00     0.310 C 
HETATM   14  C   LIG     1      -2.627   0.084  -0.100  1.00  0.00     0.102 A 
HETATM   15  C   LIG     1       3.297  -1.736  -0.159  1.00  0.00     0.008 A 
HETATM   16  C   LIG     1       0.772  -2.673   0.542  1.00  0.00     0.013 A 
HETATM   17  C   LIG     1       3.135  -3.065   0.219  1.00  0.00     0.001 A 
HETATM   18  C   LIG     1       1.875  -3.531   0.575  1.00  0.00     0.001 A 
ENDROOT
BRANCH  11  19
HETATM   19  O   LIG     1      -1.920  -2.142  -0.111  1.00  0.00    -0.352 OA
HETATM   20  C   LIG     1      -2.029  -2.679  -1.425  1.00  0.00     0.210 C 
ENDBRANCH  11  19
BRANCH  14  21
HETATM   21  O   LIG     1      -3.916  -0.350  -0.201  1.00  0.00    -0.353 OA
HETATM   22  C   LIG     1      -4.629  -0.548   1.017  1.00  0.00     0.210 C 
ENDBRANCH  14  21
TORSDOF 2
