# Supplementary material for: Screening potential anti-osteoarthritis compounds using molecular docking based on MAPK and NFκB pathways and validating their anti-osteoarthritis effect
Source: PLoS One. 2025 Mar 25;20(3):e0319686. doi: 10.1371/journal.pone.0319686 (PMC11936181; doi:10.1371/journal.pone.0319686)
Supplement: S3 Structure — (ZIP) [file pone.0319686.s003.zip › Prepared proteins and compounds/preparedcompound/oxocrebanine.pdbqt]

REMARK  2 active torsions:
REMARK  status: ('A' for Active; 'I' for Inactive)
REMARK    1  A    between atoms: O_3  and  C_17 
REMARK    2  A    between atoms: O_5  and  C_20 
ROOT
HETATM    1  O   LIG     1       1.828  -2.868   0.114  1.00  0.00    -0.322 OA
HETATM    2  O   LIG     1       4.158  -2.319   0.071  1.00  0.00    -0.323 OA
HETATM    3  O   LIG     1      -1.540   2.689  -0.109  1.00  0.00    -0.285 OA
HETATM    4  N   LIG     1       1.024   3.207  -0.150  1.00  0.00    -0.256 NA
HETATM    5  C   LIG     1       1.023  -0.532   0.015  1.00  0.00     0.025 A 
HETATM    6  C   LIG     1       1.500   0.809  -0.049  1.00  0.00     0.021 A 
HETATM    7  C   LIG     1      -0.446  -0.774   0.037  1.00  0.00    -0.005 A 
HETATM    8  C   LIG     1       2.012  -1.516   0.051  1.00  0.00     0.117 A 
HETATM    9  C   LIG     1      -1.340   0.320  -0.004  1.00  0.00     0.064 A 
HETATM   10  C   LIG     1       2.891   1.113  -0.073  1.00  0.00    -0.018 A 
HETATM   11  C   LIG     1       0.641   1.909  -0.090  1.00  0.00     0.119 A 
HETATM   12  C   LIG     1       3.361  -1.215   0.027  1.00  0.00     0.106 A 
HETATM   13  C   LIG     1      -0.815   1.703  -0.069  1.00  0.00     0.215 A 
HETATM   14  C   LIG     1       3.829   0.078  -0.035  1.00  0.00     0.052 A 
HETATM   15  C   LIG     1      -2.733   0.145   0.016  1.00  0.00     0.116 A 
HETATM   16  C   LIG     1      -1.034  -2.051   0.097  1.00  0.00     0.016 A 
HETATM   17  C   LIG     1       3.311   2.446  -0.136  1.00  0.00     0.031 A 
HETATM   18  C   LIG     1      -3.272  -1.133   0.076  1.00  0.00     0.102 A 
HETATM   19  C   LIG     1       3.176  -3.364   0.125  1.00  0.00     0.352 A 
HETATM   20  C   LIG     1      -2.423  -2.230   0.116  1.00  0.00     0.040 A 
HETATM   21  C   LIG     1       2.350   3.441  -0.172  1.00  0.00     0.118 A 
ENDROOT
BRANCH  15  22
HETATM   22  O   LIG     1      -3.604   1.196  -0.021  1.00  0.00    -0.352 OA
HETATM   23  C   LIG     1      -4.005   1.746   1.230  1.00  0.00     0.210 C 
ENDBRANCH  15  22
BRANCH  18  24
HETATM   24  O   LIG     1      -4.619  -1.327   0.096  1.00  0.00    -0.353 OA
HETATM   25  C   LIG     1      -5.273  -1.475  -1.164  1.00  0.00     0.210 C 
ENDBRANCH  18  24
TORSDOF 2
