# Supplementary material for: Screening potential anti-osteoarthritis compounds using molecular docking based on MAPK and NFκB pathways and validating their anti-osteoarthritis effect
Source: PLoS One. 2025 Mar 25;20(3):e0319686. doi: 10.1371/journal.pone.0319686 (PMC11936181; doi:10.1371/journal.pone.0319686)
Supplement: S3 Structure — (ZIP) [file pone.0319686.s003.zip › Prepared proteins and compounds/preparedcompound/pramipexole.pdbqt]

REMARK  4 active torsions:
REMARK  status: ('A' for Active; 'I' for Inactive)
REMARK    1  A    between atoms: N_2  and  C_5 
REMARK    2  A    between atoms: N_2  and  C_11 
REMARK    3  A    between atoms: N_4  and  C_13 
REMARK    4  A    between atoms: C_11  and  C_12 
ROOT
HETATM    1  S   LIG     1       2.148  -1.791   0.231  1.00  0.00    -0.055 SA
HETATM    2  N   LIG     1       3.164   0.554  -0.200  1.00  0.00    -0.228 NA
HETATM    3  C   LIG     1      -1.061   0.745  -0.193  1.00  0.00     0.225 C 
HETATM    4  C   LIG     1      -0.305   2.006   0.282  1.00  0.00     0.042 C 
HETATM    5  C   LIG     1      -0.390  -0.550   0.322  1.00  0.00     0.084 C 
HETATM    6  C   LIG     1       1.146   2.032  -0.234  1.00  0.00     0.062 C 
HETATM    7  C   LIG     1       1.089  -0.461   0.141  1.00  0.00     0.013 A 
HETATM    8  C   LIG     1       1.798   0.702  -0.086  1.00  0.00     0.050 A 
HETATM    9  C   LIG     1       3.463  -0.719  -0.049  1.00  0.00     0.165 A 
ENDROOT
BRANCH   3  10
HETATM   10  N   LIG     1      -2.449   0.789   0.262  1.00  0.00     0.088 N 
HETATM   11  H   LIG     1      -2.889   1.649  -0.066  1.00  0.00     0.316 HD
BRANCH  10  12
HETATM   12  C   LIG     1      -3.191  -0.361  -0.231  1.00  0.00     0.270 C 
BRANCH  12  13
HETATM   13  C   LIG     1      -4.654  -0.282   0.192  1.00  0.00     0.025 C 
HETATM   14  C   LIG     1      -5.485  -1.443  -0.337  1.00  0.00     0.007 C 
ENDBRANCH  12  13
ENDBRANCH  10  12
ENDBRANCH   3  10
BRANCH   9  15
HETATM   15  N   LIG     1       4.726  -1.220  -0.100  1.00  0.00    -0.378 N 
HETATM   16  H   LIG     1       5.532  -0.624  -0.262  1.00  0.00     0.158 HD
HETATM   17  H   LIG     1       4.914  -2.210   0.022  1.00  0.00     0.158 HD
ENDBRANCH   9  15
TORSDOF 4
