# Supplementary material for: Screening potential anti-osteoarthritis compounds using molecular docking based on MAPK and NFκB pathways and validating their anti-osteoarthritis effect
Source: PLoS One. 2025 Mar 25;20(3):e0319686. doi: 10.1371/journal.pone.0319686 (PMC11936181; doi:10.1371/journal.pone.0319686)
Supplement: S3 Structure — (ZIP) [file pone.0319686.s003.zip › Prepared proteins and compounds/preparedcompound/protopine.pdbqt]

REMARK  0 active torsions:
REMARK  status: ('A' for Active; 'I' for Inactive)
ROOT
HETATM    1  O   LIG     1      -4.529  -1.314   0.200  1.00  0.00    -0.322 OA
HETATM    2  O   LIG     1      -5.882   0.643  -0.138  1.00  0.00    -0.323 OA
HETATM    3  O   LIG     1       5.773  -0.514  -0.438  1.00  0.00    -0.323 OA
HETATM    4  O   LIG     1       5.096   1.793  -0.594  1.00  0.00    -0.323 OA
HETATM    5  O   LIG     1       0.136   0.830   2.036  1.00  0.00    -0.292 OA
HETATM    6  N   LIG     1      -0.476  -1.686  -0.641  1.00  0.00     0.088 N 
HETATM    7  C   LIG     1      -1.598  -1.424   0.277  1.00  0.00     0.314 C 
HETATM    8  C   LIG     1      -2.372  -0.151  -0.006  1.00  0.00     0.013 A 
HETATM    9  C   LIG     1       0.492  -2.635  -0.066  1.00  0.00     0.277 C 
HETATM   10  C   LIG     1       1.329  -2.058   1.093  1.00  0.00     0.070 C 
HETATM   11  C   LIG     1      -1.777   1.122  -0.202  1.00  0.00    -0.040 A 
HETATM   12  C   LIG     1       2.282  -0.961   0.671  1.00  0.00    -0.040 A 
HETATM   13  C   LIG     1      -0.282   1.355  -0.296  1.00  0.00     0.123 C 
HETATM   14  C   LIG     1       1.904   0.401   0.567  1.00  0.00     0.019 A 
HETATM   15  C   LIG     1      -3.767  -0.197   0.004  1.00  0.00     0.113 A 
HETATM   16  C   LIG     1       0.529   0.849   0.876  1.00  0.00     0.164 C 
HETATM   17  C   LIG     1      -4.551   0.919  -0.185  1.00  0.00     0.105 A 
HETATM   18  C   LIG     1       3.600  -1.319   0.331  1.00  0.00     0.048 A 
HETATM   19  C   LIG     1      -2.610   2.256  -0.402  1.00  0.00     0.011 A 
HETATM   20  C   LIG     1      -0.964  -2.176  -1.934  1.00  0.00     0.310 C 
HETATM   21  C   LIG     1       2.807   1.387   0.145  1.00  0.00     0.055 A 
HETATM   22  C   LIG     1       4.473  -0.330  -0.079  1.00  0.00     0.105 A 
HETATM   23  C   LIG     1       4.087   0.985  -0.169  1.00  0.00     0.105 A 
HETATM   24  C   LIG     1      -4.002   2.162  -0.391  1.00  0.00     0.040 A 
HETATM   25  C   LIG     1      -5.861  -0.775   0.105  1.00  0.00     0.352 A 
HETATM   26  C   LIG     1       6.162   0.836  -0.761  1.00  0.00     0.352 A 
ENDROOT
TORSDOF 0
