# Supplementary material for: Screening potential anti-osteoarthritis compounds using molecular docking based on MAPK and NFκB pathways and validating their anti-osteoarthritis effect
Source: PLoS One. 2025 Mar 25;20(3):e0319686. doi: 10.1371/journal.pone.0319686 (PMC11936181; doi:10.1371/journal.pone.0319686)
Supplement: S3 Structure — (ZIP) [file pone.0319686.s003.zip › Prepared proteins and compounds/preparedcompound/pteryxin.pdbqt]

REMARK  5 active torsions:
REMARK  status: ('A' for Active; 'I' for Inactive)
REMARK    1  A    between atoms: O_2  and  C_9 
REMARK    2  A    between atoms: O_2  and  C_19 
REMARK    3  A    between atoms: O_3  and  C_10 
REMARK    4  A    between atoms: O_3  and  C_20 
REMARK    5  A    between atoms: C_20  and  C_25 
ROOT
HETATM    1  O   LIG     1      -1.391   2.678   0.609  1.00  0.00    -0.338 OA
HETATM    2  O   LIG     1       1.834  -0.560  -1.066  1.00  0.00    -0.274 OA
HETATM    3  O   LIG     1       3.402  -2.044  -1.830  1.00  0.00    -0.260 OA
HETATM    4  C   LIG     1      -2.457   1.708   0.560  1.00  0.00     0.090 C 
HETATM    5  C   LIG     1      -2.270   0.735  -0.625  1.00  0.00     0.200 C 
HETATM    6  C   LIG     1      -0.916   0.025  -0.581  1.00  0.00     0.203 C 
HETATM    7  C   LIG     1       0.174   1.006  -0.261  1.00  0.00     0.042 A 
HETATM    8  C   LIG     1      -0.125   2.248   0.310  1.00  0.00     0.081 A 
HETATM    9  C   LIG     1      -3.741   2.532   0.353  1.00  0.00     0.049 C 
HETATM   10  C   LIG     1      -2.560   1.025   1.933  1.00  0.00     0.049 C 
HETATM   11  C   LIG     1       1.523   0.703  -0.506  1.00  0.00     0.101 A 
HETATM   12  C   LIG     1       0.898   3.161   0.595  1.00  0.00     0.038 A 
HETATM   13  C   LIG     1       2.552   1.599  -0.219  1.00  0.00    -0.001 A 
HETATM   14  C   LIG     1       2.231   2.839   0.333  1.00  0.00     0.017 A 
HETATM   15  C   LIG     1       3.925   1.218  -0.503  1.00  0.00     0.020 A 
HETATM   16  C   LIG     1       3.139  -0.949  -1.346  1.00  0.00     0.288 A 
HETATM   17  C   LIG     1       4.200   0.024  -1.032  1.00  0.00     0.083 A 
ENDROOT
BRANCH   6  18
HETATM   18  O   LIG     1      -0.897  -1.002   0.406  1.00  0.00    -0.304 OA
BRANCH  18  19
HETATM   19  C   LIG     1       0.262  -1.716   0.503  1.00  0.00     0.289 C 
HETATM   20  O   LIG     1       0.766  -2.380  -0.392  1.00  0.00    -0.260 OA
BRANCH  19  21
HETATM   21  C   LIG     1       0.829  -1.573   1.879  1.00  0.00     0.009 C 
HETATM   22  C   LIG     1       1.814  -0.471   2.131  1.00  0.00     0.054 C 
HETATM   23  C   LIG     1       0.419  -2.485   2.780  1.00  0.00    -0.018 C 
HETATM   24  C   LIG     1      -0.534  -3.615   2.555  1.00  0.00     0.036 C 
ENDBRANCH  19  21
ENDBRANCH  18  19
ENDBRANCH   6  18
BRANCH   5  25
HETATM   25  O   LIG     1      -3.301  -0.243  -0.690  1.00  0.00    -0.310 OA
BRANCH  25  26
HETATM   26  C   LIG     1      -3.221  -1.125  -1.732  1.00  0.00     0.255 C 
HETATM   27  O   LIG     1      -2.736  -0.898  -2.832  1.00  0.00    -0.266 OA
HETATM   28  C   LIG     1      -3.821  -2.440  -1.335  1.00  0.00     0.126 C 
ENDBRANCH  25  26
ENDBRANCH   5  25
TORSDOF 5
