# Supplementary material for: Screening potential anti-osteoarthritis compounds using molecular docking based on MAPK and NFκB pathways and validating their anti-osteoarthritis effect
Source: PLoS One. 2025 Mar 25;20(3):e0319686. doi: 10.1371/journal.pone.0319686 (PMC11936181; doi:10.1371/journal.pone.0319686)
Supplement: S3 Structure — (ZIP) [file pone.0319686.s003.zip › Prepared proteins and compounds/preparedcompound/rosmanol.pdbqt]

REMARK  4 active torsions:
REMARK  status: ('A' for Active; 'I' for Inactive)
REMARK    1  A    between atoms: O_2  and  C_14 
REMARK    2  A    between atoms: O_4  and  C_19 
REMARK    3  A    between atoms: O_5  and  C_22 
REMARK    4  A    between atoms: C_21  and  C_23 
ROOT
HETATM    1  O   LIG     1      -1.797   0.920  -1.815  1.00  0.00    -0.312 OA
HETATM    2  O   LIG     1      -1.494  -1.261  -2.486  1.00  0.00    -0.264 OA
HETATM    3  C   LIG     1      -1.963   0.551   0.490  1.00  0.00     0.049 C 
HETATM    4  C   LIG     1      -1.149  -0.601  -0.143  1.00  0.00     0.085 C 
HETATM    5  C   LIG     1      -3.486   0.281   0.759  1.00  0.00    -0.040 C 
HETATM    6  C   LIG     1      -1.681   1.624  -0.561  1.00  0.00     0.171 C 
HETATM    7  C   LIG     1      -1.528  -1.986   0.403  1.00  0.00     0.025 C 
HETATM    8  C   LIG     1      -3.649  -1.103   1.420  1.00  0.00     0.009 C 
HETATM    9  C   LIG     1       0.355  -0.278  -0.030  1.00  0.00     0.006 A 
HETATM   10  C   LIG     1      -3.022  -2.215   0.591  1.00  0.00     0.002 C 
HETATM   11  C   LIG     1      -0.246   2.165  -0.429  1.00  0.00     0.181 C 
HETATM   12  C   LIG     1      -1.506  -0.410  -1.611  1.00  0.00     0.273 C 
HETATM   13  C   LIG     1       0.771   1.068  -0.181  1.00  0.00    -0.016 A 
HETATM   14  C   LIG     1      -4.404   0.361  -0.482  1.00  0.00     0.015 C 
HETATM   15  C   LIG     1      -4.000   1.349   1.754  1.00  0.00     0.015 C 
HETATM   16  C   LIG     1       1.335  -1.265   0.155  1.00  0.00     0.107 A 
HETATM   17  C   LIG     1       2.135   1.393  -0.119  1.00  0.00     0.021 A 
HETATM   18  C   LIG     1       3.088   0.399   0.085  1.00  0.00    -0.018 A 
HETATM   19  C   LIG     1       2.689  -0.927   0.219  1.00  0.00     0.106 A 
ENDROOT
BRANCH  18  20
HETATM   20  C   LIG     1       4.532   0.775   0.147  1.00  0.00     0.013 C 
HETATM   21  C   LIG     1       5.356   0.125  -0.979  1.00  0.00     0.015 C 
HETATM   22  C   LIG     1       5.165   0.453   1.513  1.00  0.00     0.015 C 
ENDBRANCH  18  20
BRANCH  19  23
HETATM   23  O   LIG     1       3.629  -1.900   0.401  1.00  0.00    -0.357 OA
HETATM   24  H   LIG     1       3.223  -2.656   0.858  1.00  0.00     0.217 HD
ENDBRANCH  19  23
BRANCH  16  25
HETATM   25  O   LIG     1       1.062  -2.599   0.236  1.00  0.00    -0.357 OA
HETATM   26  H   LIG     1       1.790  -3.105  -0.162  1.00  0.00     0.217 HD
ENDBRANCH  16  25
BRANCH  11  27
HETATM   27  O   LIG     1      -0.193   3.080   0.663  1.00  0.00    -0.388 OA
HETATM   28  H   LIG     1      -0.815   3.801   0.471  1.00  0.00     0.210 HD
ENDBRANCH  11  27
TORSDOF 4
