# Supplementary material for: Screening potential anti-osteoarthritis compounds using molecular docking based on MAPK and NFκB pathways and validating their anti-osteoarthritis effect
Source: PLoS One. 2025 Mar 25;20(3):e0319686. doi: 10.1371/journal.pone.0319686 (PMC11936181; doi:10.1371/journal.pone.0319686)
Supplement: S3 Structure — (ZIP) [file pone.0319686.s003.zip › Prepared proteins and compounds/preparedcompound/rutaecarpine.pdbqt]

REMARK  0 active torsions:
REMARK  status: ('A' for Active; 'I' for Inactive)
ROOT
HETATM    1  O   LIG     1      -2.862   2.584   0.198  1.00  0.00    -0.267 OA
HETATM    2  N   LIG     1      -0.963   1.227   0.098  1.00  0.00    -0.296 N 
HETATM    3  N   LIG     1       1.733  -1.340   0.188  1.00  0.00    -0.352 N 
HETATM    4  N   LIG     1      -1.194  -1.149   0.005  1.00  0.00    -0.228 NA
HETATM    5  C   LIG     1       1.842   0.851  -0.150  1.00  0.00    -0.013 A 
HETATM    6  C   LIG     1       1.318   2.221  -0.379  1.00  0.00     0.062 C 
HETATM    7  C   LIG     1       0.978  -0.207   0.044  1.00  0.00     0.086 A 
HETATM    8  C   LIG     1      -0.046   2.372   0.310  1.00  0.00     0.139 C 
HETATM    9  C   LIG     1      -0.457  -0.085   0.056  1.00  0.00     0.161 A 
HETATM   10  C   LIG     1       3.170   0.351  -0.106  1.00  0.00    -0.001 A 
HETATM   11  C   LIG     1       3.073  -1.027   0.111  1.00  0.00     0.043 A 
HETATM   12  C   LIG     1      -2.340   1.477   0.102  1.00  0.00     0.261 A 
HETATM   13  C   LIG     1      -3.195   0.273   0.008  1.00  0.00     0.061 A 
HETATM   14  C   LIG     1       4.449   0.928  -0.233  1.00  0.00     0.014 A 
HETATM   15  C   LIG     1      -2.587  -0.987  -0.026  1.00  0.00     0.075 A 
HETATM   16  C   LIG     1       4.197  -1.856   0.210  1.00  0.00     0.030 A 
HETATM   17  C   LIG     1       5.581   0.111  -0.135  1.00  0.00     0.001 A 
HETATM   18  C   LIG     1       5.455  -1.259   0.084  1.00  0.00     0.002 A 
HETATM   19  C   LIG     1      -4.588   0.396  -0.031  1.00  0.00     0.019 A 
HETATM   20  C   LIG     1      -3.397  -2.126  -0.102  1.00  0.00     0.032 A 
HETATM   21  C   LIG     1      -5.381  -0.748  -0.108  1.00  0.00     0.001 A 
HETATM   22  C   LIG     1      -4.787  -2.007  -0.143  1.00  0.00     0.002 A 
HETATM   23  H   LIG     1       1.364  -2.269   0.336  1.00  0.00     0.166 HD
ENDROOT
TORSDOF 0
