# Supplementary material for: Screening potential anti-osteoarthritis compounds using molecular docking based on MAPK and NFκB pathways and validating their anti-osteoarthritis effect
Source: PLoS One. 2025 Mar 25;20(3):e0319686. doi: 10.1371/journal.pone.0319686 (PMC11936181; doi:10.1371/journal.pone.0319686)
Supplement: S3 Structure — (ZIP) [file pone.0319686.s003.zip › Prepared proteins and compounds/preparedcompound/sargachromenol.pdbqt]

REMARK  12 active torsions:
REMARK  status: ('A' for Active; 'I' for Inactive)
REMARK    1  A    between atoms: O_2  and  C_20 
REMARK    2  A    between atoms: O_3  and  C_28 
REMARK    3  A    between atoms: C_5  and  C_6 
REMARK    4  A    between atoms: C_6  and  C_7 
REMARK    5  A    between atoms: C_7  and  C_13 
REMARK    6  A    between atoms: C_15  and  C_16 
REMARK    7  A    between atoms: C_16  and  C_19 
REMARK    8  A    between atoms: C_19  and  C_23 
REMARK    9  A    between atoms: C_24  and  C_25 
REMARK   10  A    between atoms: C_24  and  C_28 
REMARK   11  A    between atoms: C_25  and  C_26 
REMARK   12  A    between atoms: C_26  and  C_27 
ROOT
HETATM    1  C   LIG     1      -1.468   2.307  -0.375  1.00  0.00    -0.024 C 
HETATM    2  C   LIG     1      -2.421   2.606   0.529  1.00  0.00    -0.087 C 
HETATM    3  C   LIG     1      -2.199   2.646   2.016  1.00  0.00     0.043 C 
ENDROOT
BRANCH   1   4
HETATM    4  C   LIG     1      -0.029   1.961  -0.114  1.00  0.00     0.030 C 
BRANCH   4   5
HETATM    5  C   LIG     1       0.910   2.950  -0.803  1.00  0.00     0.046 C 
BRANCH   5   6
HETATM    6  C   LIG     1       2.368   2.620  -0.521  1.00  0.00     0.082 A 
HETATM    7  O   LIG     1       2.636   1.366  -1.185  1.00  0.00    -0.335 OA
HETATM    8  C   LIG     1       3.068   0.300  -0.448  1.00  0.00     0.086 A 
HETATM    9  C   LIG     1       3.276   0.346   0.932  1.00  0.00     0.000 A 
HETATM   10  C   LIG     1       3.304  -0.883  -1.154  1.00  0.00    -0.025 A 
HETATM   11  C   LIG     1       3.029   1.580   1.658  1.00  0.00     0.013 A 
HETATM   12  C   LIG     1       3.722  -0.800   1.601  1.00  0.00     0.050 A 
HETATM   13  C   LIG     1       2.603   2.642   0.971  1.00  0.00     0.012 A 
HETATM   14  C   LIG     1       3.956  -1.980   0.894  1.00  0.00     0.067 A 
HETATM   15  C   LIG     1       3.747  -2.022  -0.482  1.00  0.00     0.046 A 
HETATM   16  C   LIG     1       3.089  -0.956  -2.631  1.00  0.00     0.051 C 
HETATM   17  C   LIG     1       3.272   3.662  -1.190  1.00  0.00     0.051 C 
BRANCH  14  18
HETATM   18  O   LIG     1       4.390  -3.091   1.551  1.00  0.00    -0.361 OA
HETATM   19  H   LIG     1       4.479  -2.884   2.497  1.00  0.00     0.217 HD
ENDBRANCH  14  18
ENDBRANCH   5   6
ENDBRANCH   4   5
ENDBRANCH   1   4
BRANCH   2  20
HETATM   20  C   LIG     1      -3.839   2.892   0.073  1.00  0.00     0.037 C 
BRANCH  20  21
HETATM   21  C   LIG     1      -4.755   1.660   0.037  1.00  0.00     0.032 C 
BRANCH  21  22
HETATM   22  C   LIG     1      -4.273   0.600  -0.917  1.00  0.00    -0.012 C 
HETATM   23  C   LIG     1      -3.893  -0.660  -0.631  1.00  0.00     0.012 C 
BRANCH  23  24
HETATM   24  C   LIG     1      -3.411  -1.697  -1.618  1.00  0.00     0.049 C 
BRANCH  24  25
HETATM   25  C   LIG     1      -1.887  -1.702  -1.810  1.00  0.00     0.032 C 
BRANCH  25  26
HETATM   26  C   LIG     1      -1.141  -1.947  -0.527  1.00  0.00    -0.024 C 
HETATM   27  C   LIG     1      -0.772  -3.127   0.006  1.00  0.00    -0.091 C 
HETATM   28  C   LIG     1      -0.024  -3.302   1.297  1.00  0.00     0.042 C 
HETATM   29  C   LIG     1      -1.112  -4.417  -0.693  1.00  0.00     0.042 C 
ENDBRANCH  25  26
ENDBRANCH  24  25
ENDBRANCH  23  24
BRANCH  23  30
HETATM   30  C   LIG     1      -3.970  -1.022   0.814  1.00  0.00     0.171 C 
HETATM   31  O   LIG     1      -3.362  -0.468   1.717  1.00  0.00    -0.646 OA
BRANCH  30  32
HETATM   32  O   LIG     1      -4.814  -2.063   1.003  1.00  0.00    -0.773 OA
HETATM   33  H   LIG     1      -4.877  -2.317   1.949  1.00  0.00     0.167 HD
ENDBRANCH  30  32
ENDBRANCH  23  30
ENDBRANCH  21  22
ENDBRANCH  20  21
ENDBRANCH   2  20
TORSDOF 12
