# Supplementary material for: Screening potential anti-osteoarthritis compounds using molecular docking based on MAPK and NFκB pathways and validating their anti-osteoarthritis effect
Source: PLoS One. 2025 Mar 25;20(3):e0319686. doi: 10.1371/journal.pone.0319686 (PMC11936181; doi:10.1371/journal.pone.0319686)
Supplement: S3 Structure — (ZIP) [file pone.0319686.s003.zip › Prepared proteins and compounds/preparedcompound/Savinin.pdbqt]

REMARK  3 active torsions:
REMARK  status: ('A' for Active; 'I' for Inactive)
REMARK    1  A    between atoms: C_7  and  C_8 
REMARK    2  A    between atoms: C_8  and  C_11 
REMARK    3  A    between atoms: C_13  and  C_16 
ROOT
HETATM    1  O   LIG     1       0.437   4.348  -0.221  1.00  0.00    -0.317 OA
HETATM    2  O   LIG     1       2.594   4.466   0.573  1.00  0.00    -0.260 OA
HETATM    3  C   LIG     1       0.162   2.000  -0.360  1.00  0.00     0.053 C 
HETATM    4  C   LIG     1      -0.362   3.335  -0.854  1.00  0.00     0.189 C 
HETATM    5  C   LIG     1       1.570   2.373  -0.060  1.00  0.00     0.024 C 
HETATM    6  C   LIG     1       1.647   3.833   0.144  1.00  0.00     0.289 C 
HETATM    7  C   LIG     1       2.643   1.583  -0.004  1.00  0.00     0.025 C 
ENDROOT
BRANCH   3   8
HETATM    8  C   LIG     1      -0.572   1.524   0.891  1.00  0.00     0.050 C 
BRANCH   8   9
HETATM    9  C   LIG     1      -1.864   0.828   0.551  1.00  0.00    -0.055 A 
HETATM   10  C   LIG     1      -1.861  -0.546   0.339  1.00  0.00     0.047 A 
HETATM   11  C   LIG     1      -3.068  -1.139   0.031  1.00  0.00     0.105 A 
HETATM   12  O   LIG     1      -3.269  -2.463  -0.212  1.00  0.00    -0.323 OA
HETATM   13  C   LIG     1      -4.230  -0.408  -0.064  1.00  0.00     0.105 A 
HETATM   14  C   LIG     1      -4.688  -2.483  -0.470  1.00  0.00     0.352 A 
HETATM   15  O   LIG     1      -5.304  -1.183  -0.378  1.00  0.00    -0.323 OA
HETATM   16  C   LIG     1      -4.249   0.956   0.144  1.00  0.00     0.040 A 
HETATM   17  C   LIG     1      -3.040   1.581   0.458  1.00  0.00     0.010 A 
ENDBRANCH   8   9
ENDBRANCH   3   8
BRANCH   7  18
HETATM   18  C   LIG     1       2.650   0.121  -0.195  1.00  0.00    -0.033 A 
HETATM   19  C   LIG     1       2.499  -0.704   0.910  1.00  0.00     0.051 A 
HETATM   20  C   LIG     1       2.512  -2.065   0.681  1.00  0.00     0.105 A 
HETATM   21  O   LIG     1       2.381  -3.035   1.627  1.00  0.00    -0.323 OA
HETATM   22  C   LIG     1       2.666  -2.585  -0.583  1.00  0.00     0.105 A 
HETATM   23  C   LIG     1       2.470  -4.224   0.816  1.00  0.00     0.352 A 
HETATM   24  O   LIG     1       2.652  -3.946  -0.588  1.00  0.00    -0.323 OA
HETATM   25  C   LIG     1       2.817  -1.774  -1.689  1.00  0.00     0.040 A 
HETATM   26  C   LIG     1       2.808  -0.392  -1.485  1.00  0.00     0.014 A 
ENDBRANCH   7  18
TORSDOF 3
