# Supplementary material for: Screening potential anti-osteoarthritis compounds using molecular docking based on MAPK and NFκB pathways and validating their anti-osteoarthritis effect
Source: PLoS One. 2025 Mar 25;20(3):e0319686. doi: 10.1371/journal.pone.0319686 (PMC11936181; doi:10.1371/journal.pone.0319686)
Supplement: S3 Structure — (ZIP) [file pone.0319686.s003.zip › Prepared proteins and compounds/preparedcompound/scopoletin.pdbqt]

REMARK  2 active torsions:
REMARK  status: ('A' for Active; 'I' for Inactive)
REMARK    1  A    between atoms: O_2  and  C_8 
REMARK    2  A    between atoms: O_3  and  C_10 
ROOT
HETATM    1  O   LIG     1      -1.986   1.070  -0.111  1.00  0.00    -0.275 OA
HETATM    2  O   LIG     1      -4.230   0.627  -0.212  1.00  0.00    -0.260 OA
HETATM    3  C   LIG     1      -0.424  -0.782   0.126  1.00  0.00     0.001 A 
HETATM    4  C   LIG     1      -0.667   0.584   0.006  1.00  0.00     0.092 A 
HETATM    5  C   LIG     1       0.896  -1.225   0.239  1.00  0.00     0.054 A 
HETATM    6  C   LIG     1       1.946  -0.301   0.231  1.00  0.00     0.102 A 
HETATM    7  C   LIG     1       0.369   1.515  -0.004  1.00  0.00     0.077 A 
HETATM    8  C   LIG     1       1.682   1.065   0.110  1.00  0.00     0.101 A 
HETATM    9  C   LIG     1      -1.552  -1.697   0.129  1.00  0.00     0.020 A 
HETATM   10  C   LIG     1      -2.798  -1.229   0.017  1.00  0.00     0.083 A 
HETATM   11  C   LIG     1      -3.081   0.213  -0.111  1.00  0.00     0.288 A 
ENDROOT
BRANCH   6  12
HETATM   12  O   LIG     1       3.228  -0.749   0.344  1.00  0.00    -0.353 OA
HETATM   13  C   LIG     1       3.914  -1.059  -0.867  1.00  0.00     0.210 C 
ENDBRANCH   6  12
BRANCH   8  14
HETATM   14  O   LIG     1       2.703   1.967   0.103  1.00  0.00    -0.358 OA
HETATM   15  H   LIG     1       3.540   1.489   0.232  1.00  0.00     0.217 HD
ENDBRANCH   8  14
TORSDOF 2
