# Supplementary material for: Screening potential anti-osteoarthritis compounds using molecular docking based on MAPK and NFκB pathways and validating their anti-osteoarthritis effect
Source: PLoS One. 2025 Mar 25;20(3):e0319686. doi: 10.1371/journal.pone.0319686 (PMC11936181; doi:10.1371/journal.pone.0319686)
Supplement: S3 Structure — (ZIP) [file pone.0319686.s003.zip › Prepared proteins and compounds/preparedcompound/Sesamolin.pdbqt]

REMARK  3 active torsions:
REMARK  status: ('A' for Active; 'I' for Inactive)
REMARK    1  A    between atoms: O_3  and  C_11 
REMARK    2  A    between atoms: O_3  and  C_17 
REMARK    3  A    between atoms: C_10  and  C_14 
ROOT
HETATM    1  O   LIG     1       1.492  -0.847  -1.499  1.00  0.00    -0.380 OA
HETATM    2  O   LIG     1      -1.064   0.379   0.997  1.00  0.00    -0.360 OA
HETATM    3  C   LIG     1       1.053  -0.645   0.846  1.00  0.00     0.054 C 
HETATM    4  C   LIG     1       0.056  -1.589   0.231  1.00  0.00     0.074 C 
HETATM    5  C   LIG     1       1.670   0.043  -0.379  1.00  0.00     0.161 C 
HETATM    6  C   LIG     1      -1.194  -0.719   0.079  1.00  0.00     0.272 C 
HETATM    7  C   LIG     1       0.711  -1.973  -1.077  1.00  0.00     0.178 C 
HETATM    8  C   LIG     1       0.182   0.253   1.693  1.00  0.00     0.179 C 
ENDROOT
BRANCH   6   9
HETATM    9  O   LIG     1      -2.343  -1.504   0.370  1.00  0.00    -0.320 OA
BRANCH   9  10
HETATM   10  C   LIG     1      -3.553  -0.859   0.350  1.00  0.00     0.074 A 
HETATM   11  C   LIG     1      -3.983  -0.244  -0.823  1.00  0.00     0.076 A 
HETATM   12  C   LIG     1      -5.207   0.392  -0.793  1.00  0.00     0.107 A 
HETATM   13  O   LIG     1      -5.793   1.046  -1.833  1.00  0.00    -0.323 OA
HETATM   14  C   LIG     1      -5.980   0.422   0.345  1.00  0.00     0.105 A 
HETATM   15  C   LIG     1      -7.021   1.492  -1.222  1.00  0.00     0.352 A 
HETATM   16  O   LIG     1      -7.146   1.100   0.161  1.00  0.00    -0.323 OA
HETATM   17  C   LIG     1      -5.571  -0.181   1.517  1.00  0.00     0.042 A 
HETATM   18  C   LIG     1      -4.335  -0.832   1.514  1.00  0.00     0.040 A 
ENDBRANCH   9  10
ENDBRANCH   6   9
BRANCH   5  19
HETATM   19  C   LIG     1       3.130   0.380  -0.191  1.00  0.00    -0.026 A 
HETATM   20  C   LIG     1       4.108  -0.576  -0.485  1.00  0.00     0.049 A 
HETATM   21  C   LIG     1       5.429  -0.222  -0.297  1.00  0.00     0.105 A 
HETATM   22  O   LIG     1       6.509  -1.017  -0.527  1.00  0.00    -0.323 OA
HETATM   23  C   LIG     1       5.786   1.025   0.164  1.00  0.00     0.105 A 
HETATM   24  C   LIG     1       7.586  -0.131  -0.161  1.00  0.00     0.352 A 
HETATM   25  O   LIG     1       7.135   1.166   0.279  1.00  0.00    -0.323 OA
HETATM   26  C   LIG     1       4.843   1.987   0.462  1.00  0.00     0.040 A 
HETATM   27  C   LIG     1       3.498   1.654   0.280  1.00  0.00     0.012 A 
ENDBRANCH   5  19
TORSDOF 3
