# Supplementary material for: Screening potential anti-osteoarthritis compounds using molecular docking based on MAPK and NFκB pathways and validating their anti-osteoarthritis effect
Source: PLoS One. 2025 Mar 25;20(3):e0319686. doi: 10.1371/journal.pone.0319686 (PMC11936181; doi:10.1371/journal.pone.0319686)
Supplement: S3 Structure — (ZIP) [file pone.0319686.s003.zip › Prepared proteins and compounds/preparedcompound/tetrahydropalmatine.pdbqt]

REMARK  4 active torsions:
REMARK  status: ('A' for Active; 'I' for Inactive)
REMARK    1  A    between atoms: O_1  and  C_16 
REMARK    2  A    between atoms: O_2  and  C_19 
REMARK    3  A    between atoms: O_3  and  C_20 
REMARK    4  A    between atoms: O_4  and  C_21 
ROOT
HETATM    1  N   LIG     1       0.355  -1.399  -0.132  1.00  0.00     0.102 N 
HETATM    2  C   LIG     1      -0.326  -0.194   0.403  1.00  0.00     0.261 C 
HETATM    3  C   LIG     1       0.350   1.041  -0.244  1.00  0.00     0.080 C 
HETATM    4  C   LIG     1      -0.367  -2.625   0.221  1.00  0.00     0.278 C 
HETATM    5  C   LIG     1      -1.836  -0.195   0.176  1.00  0.00    -0.016 A 
HETATM    6  C   LIG     1       1.744  -1.464   0.353  1.00  0.00     0.315 C 
HETATM    7  C   LIG     1      -1.720  -2.633  -0.485  1.00  0.00     0.069 C 
HETATM    8  C   LIG     1      -2.498  -1.371  -0.226  1.00  0.00    -0.045 A 
HETATM    9  C   LIG     1       1.857   1.000  -0.194  1.00  0.00    -0.045 A 
HETATM   10  C   LIG     1       2.526  -0.208   0.060  1.00  0.00     0.013 A 
HETATM   11  C   LIG     1      -2.606   0.951   0.437  1.00  0.00     0.049 A 
HETATM   12  C   LIG     1       3.927  -0.229   0.094  1.00  0.00     0.110 A 
HETATM   13  C   LIG     1      -3.886  -1.365  -0.424  1.00  0.00     0.047 A 
HETATM   14  C   LIG     1       2.599   2.161  -0.448  1.00  0.00     0.011 A 
HETATM   15  C   LIG     1      -3.990   0.945   0.250  1.00  0.00     0.102 A 
HETATM   16  C   LIG     1      -4.629  -0.211  -0.188  1.00  0.00     0.102 A 
HETATM   17  C   LIG     1       4.656   0.934  -0.150  1.00  0.00     0.102 A 
HETATM   18  C   LIG     1       3.993   2.127  -0.424  1.00  0.00     0.040 A 
ENDROOT
BRANCH  12  19
HETATM   19  O   LIG     1       4.594  -1.388   0.373  1.00  0.00    -0.352 OA
HETATM   20  C   LIG     1       4.883  -1.653   1.742  1.00  0.00     0.210 C 
ENDBRANCH  12  19
BRANCH  17  21
HETATM   21  O   LIG     1       6.018   0.918  -0.122  1.00  0.00    -0.353 OA
HETATM   22  C   LIG     1       6.688   0.636  -1.349  1.00  0.00     0.210 C 
ENDBRANCH  17  21
BRANCH  15  23
HETATM   23  O   LIG     1      -4.704   2.077   0.503  1.00  0.00    -0.353 OA
HETATM   24  C   LIG     1      -5.201   2.247   1.828  1.00  0.00     0.210 C 
ENDBRANCH  15  23
BRANCH  16  25
HETATM   25  O   LIG     1      -5.977  -0.229  -0.379  1.00  0.00    -0.353 OA
HETATM   26  C   LIG     1      -6.453   0.128  -1.675  1.00  0.00     0.210 C 
ENDBRANCH  16  25
TORSDOF 4
