# Supplementary material for: Screening potential anti-osteoarthritis compounds using molecular docking based on MAPK and NFκB pathways and validating their anti-osteoarthritis effect
Source: PLoS One. 2025 Mar 25;20(3):e0319686. doi: 10.1371/journal.pone.0319686 (PMC11936181; doi:10.1371/journal.pone.0319686)
Supplement: S3 Structure — (ZIP) [file pone.0319686.s003.zip › Prepared proteins and compounds/preparedcompound/Tryptanthrin.pdbqt]

REMARK  0 active torsions:
REMARK  status: ('A' for Active; 'I' for Inactive)
ROOT
HETATM    1  O   LIG     1      -1.573   2.941   0.001  1.00  0.00    -0.283 OA
HETATM    2  O   LIG     1       0.549  -2.470   0.003  1.00  0.00    -0.267 OA
HETATM    3  N   LIG     1      -0.339  -0.311   0.001  1.00  0.00    -0.258 N 
HETATM    4  N   LIG     1       1.057   1.635   0.001  1.00  0.00    -0.226 NA
HETATM    5  C   LIG     1      -1.730  -0.539   0.000  1.00  0.00     0.059 A 
HETATM    6  C   LIG     1      -0.089   1.051   0.001  1.00  0.00     0.190 A 
HETATM    7  C   LIG     1      -2.422   0.678  -0.000  1.00  0.00     0.045 A 
HETATM    8  C   LIG     1      -1.420   1.744   0.000  1.00  0.00     0.230 A 
HETATM    9  C   LIG     1       0.677  -1.252   0.001  1.00  0.00     0.266 A 
HETATM   10  C   LIG     1       2.038  -0.640   0.000  1.00  0.00     0.061 A 
HETATM   11  C   LIG     1       2.170   0.765   0.001  1.00  0.00     0.075 A 
HETATM   12  C   LIG     1      -2.431  -1.732   0.000  1.00  0.00     0.031 A 
HETATM   13  C   LIG     1      -3.798   0.767  -0.001  1.00  0.00     0.018 A 
HETATM   14  C   LIG     1       3.170  -1.462  -0.001  1.00  0.00     0.019 A 
HETATM   15  C   LIG     1      -3.830  -1.670  -0.001  1.00  0.00     0.002 A 
HETATM   16  C   LIG     1       3.454   1.320  -0.000  1.00  0.00     0.032 A 
HETATM   17  C   LIG     1      -4.506  -0.435  -0.002  1.00  0.00     0.001 A 
HETATM   18  C   LIG     1       4.441  -0.888  -0.002  1.00  0.00     0.001 A 
HETATM   19  C   LIG     1       4.583   0.499  -0.002  1.00  0.00     0.002 A 
ENDROOT
TORSDOF 0
