# Supplementary material for: Screening potential anti-osteoarthritis compounds using molecular docking based on MAPK and NFκB pathways and validating their anti-osteoarthritis effect
Source: PLoS One. 2025 Mar 25;20(3):e0319686. doi: 10.1371/journal.pone.0319686 (PMC11936181; doi:10.1371/journal.pone.0319686)
Supplement: S3 Structure — (ZIP) [file pone.0319686.s003.zip › Prepared proteins and compounds/preparedcompound/Viaminate.pdbqt]

REMARK  9 active torsions:
REMARK  status: ('A' for Active; 'I' for Inactive)
REMARK    1  A    between atoms: O_2  and  C_31 
REMARK    2  A    between atoms: O_2  and  C_32 
REMARK       I    between atoms: N_4  and  C_24 
REMARK    3  A    between atoms: N_4  and  C_25 
REMARK    4  A    between atoms: C_8  and  C_13 
REMARK    5  A    between atoms: C_15  and  C_16 
REMARK    6  A    between atoms: C_18  and  C_19 
REMARK    7  A    between atoms: C_20  and  C_21 
REMARK    8  A    between atoms: C_22  and  C_24 
REMARK    9  A    between atoms: C_26  and  C_31 
ROOT
HETATM    1  C   LIG     1       0.645  -2.288   0.580  1.00  0.00    -0.057 C 
HETATM    2  C   LIG     1       1.471  -1.734  -0.328  1.00  0.00     0.081 C 
HETATM    3  C   LIG     1       1.205  -3.041   1.758  1.00  0.00     0.048 C 
ENDROOT
BRANCH   1   4
HETATM    4  C   LIG     1      -0.809  -2.218   0.566  1.00  0.00     0.007 C 
HETATM    5  C   LIG     1      -1.523  -1.129   0.236  1.00  0.00     0.001 C 
BRANCH   5   6
HETATM    6  C   LIG     1      -2.972  -1.109   0.243  1.00  0.00     0.007 C 
HETATM    7  C   LIG     1      -3.797  -0.085  -0.066  1.00  0.00    -0.062 C 
HETATM    8  C   LIG     1      -3.186   1.230  -0.493  1.00  0.00     0.048 C 
BRANCH   7   9
HETATM    9  C   LIG     1      -5.257  -0.168  -0.026  1.00  0.00     0.007 C 
HETATM   10  C   LIG     1      -6.118   0.819  -0.324  1.00  0.00     0.009 C 
BRANCH  10  11
HETATM   11  C   LIG     1      -7.562   0.660  -0.266  1.00  0.00    -0.048 C 
HETATM   12  C   LIG     1      -8.343   1.853   0.334  1.00  0.00    -0.020 C 
HETATM   13  C   LIG     1      -9.871   1.717   0.088  1.00  0.00     0.014 C 
HETATM   14  C   LIG     1      -8.084   1.928   1.856  1.00  0.00     0.020 C 
HETATM   15  C   LIG     1      -7.927   3.201  -0.304  1.00  0.00     0.020 C 
HETATM   16  C   LIG     1     -10.375   0.311   0.363  1.00  0.00     0.005 C 
HETATM   17  C   LIG     1      -9.675  -0.682  -0.552  1.00  0.00     0.034 C 
HETATM   18  C   LIG     1      -8.180  -0.472  -0.687  1.00  0.00    -0.077 C 
HETATM   19  C   LIG     1      -7.504  -1.660  -1.332  1.00  0.00     0.044 C 
ENDBRANCH  10  11
ENDBRANCH   7   9
ENDBRANCH   5   6
ENDBRANCH   1   4
BRANCH   2  20
HETATM   20  C   LIG     1       2.960  -1.812  -0.303  1.00  0.00     0.246 C 
HETATM   21  O   LIG     1       3.491  -2.918  -0.298  1.00  0.00    -0.268 OA
HETATM   22  N   LIG     1       3.562  -0.567  -0.229  1.00  0.00    -0.324 N 
HETATM   23  H   LIG     1       2.956   0.250  -0.206  1.00  0.00     0.169 HD
BRANCH  22  24
HETATM   24  C   LIG     1       4.949  -0.288  -0.187  1.00  0.00     0.035 A 
HETATM   25  C   LIG     1       5.872  -1.333  -0.223  1.00  0.00     0.030 A 
HETATM   26  C   LIG     1       7.239  -1.058  -0.181  1.00  0.00     0.020 A 
HETATM   27  C   LIG     1       7.683   0.262  -0.104  1.00  0.00     0.039 A 
HETATM   28  C   LIG     1       6.760   1.307  -0.069  1.00  0.00     0.020 A 
HETATM   29  C   LIG     1       5.393   1.032  -0.110  1.00  0.00     0.030 A 
BRANCH  27  30
HETATM   30  C   LIG     1       9.108   0.548  -0.061  1.00  0.00     0.293 C 
HETATM   31  O   LIG     1       9.996  -0.314  -0.088  1.00  0.00    -0.259 OA
BRANCH  30  32
HETATM   32  O   LIG     1       9.349   1.893   0.012  1.00  0.00    -0.318 OA
BRANCH  32  33
HETATM   33  C   LIG     1      10.720   2.303   0.059  1.00  0.00     0.174 C 
HETATM   34  C   LIG     1      10.781   3.813   0.137  1.00  0.00     0.034 C 
ENDBRANCH  32  33
ENDBRANCH  30  32
ENDBRANCH  27  30
ENDBRANCH  22  24
ENDBRANCH   2  20
TORSDOF 9
