# Supplementary material for: Screening potential anti-osteoarthritis compounds using molecular docking based on MAPK and NFκB pathways and validating their anti-osteoarthritis effect
Source: PLoS One. 2025 Mar 25;20(3):e0319686. doi: 10.1371/journal.pone.0319686 (PMC11936181; doi:10.1371/journal.pone.0319686)
Supplement: S3 Structure — (ZIP) [file pone.0319686.s003.zip › Prepared proteins and compounds/preparedcompound/W54011.pdbqt]

REMARK  7 active torsions:
REMARK  status: ('A' for Active; 'I' for Inactive)
REMARK    1  A    between atoms: O_2  and  C_14 
REMARK       I    between atoms: N_3  and  C_11 
REMARK    2  A    between atoms: N_3  and  C_15 
REMARK    3  A    between atoms: N_3  and  C_17 
REMARK    4  A    between atoms: N_4  and  C_31 
REMARK    5  A    between atoms: C_5  and  C_11 
REMARK    6  A    between atoms: C_15  and  C_18 
REMARK    7  A    between atoms: C_21  and  C_22 
ROOT
HETATM    1  O   LIG     1       1.665   1.943   0.231  1.00  0.00    -0.272 OA
HETATM    2  N   LIG     1      -0.066   0.893  -0.970  1.00  0.00    -0.313 N 
HETATM    3  C   LIG     1       1.276   1.132  -0.614  1.00  0.00     0.233 C 
ENDROOT
BRANCH   2   4
HETATM    4  C   LIG     1      -0.434  -0.098  -1.993  1.00  0.00     0.170 C 
BRANCH   4   5
HETATM    5  C   LIG     1      -1.322  -1.174  -1.438  1.00  0.00    -0.040 A 
HETATM    6  C   LIG     1      -1.013  -1.758  -0.215  1.00  0.00     0.011 A 
HETATM    7  C   LIG     1      -1.837  -2.758   0.300  1.00  0.00     0.030 A 
HETATM    8  C   LIG     1      -2.965  -3.168  -0.412  1.00  0.00     0.029 A 
HETATM    9  C   LIG     1      -3.268  -2.577  -1.639  1.00  0.00     0.030 A 
HETATM   10  C   LIG     1      -2.443  -1.577  -2.154  1.00  0.00     0.011 A 
BRANCH   8  11
HETATM   11  N   LIG     1      -3.799  -4.179   0.109  1.00  0.00    -0.390 N 
HETATM   12  C   LIG     1      -3.250  -5.219   0.956  1.00  0.00     0.149 C 
HETATM   13  C   LIG     1      -5.218  -4.183  -0.184  1.00  0.00     0.149 C 
ENDBRANCH   8  11
ENDBRANCH   4   5
ENDBRANCH   2   4
BRANCH   2  14
HETATM   14  C   LIG     1      -1.158   1.545  -0.275  1.00  0.00     0.037 A 
HETATM   15  C   LIG     1      -2.307   1.797  -0.975  1.00  0.00     0.030 A 
HETATM   16  C   LIG     1      -3.358   2.424  -0.306  1.00  0.00     0.010 A 
HETATM   17  C   LIG     1      -3.220   2.774   1.037  1.00  0.00    -0.055 A 
HETATM   18  C   LIG     1      -2.031   2.497   1.711  1.00  0.00     0.010 A 
HETATM   19  C   LIG     1      -0.979   1.870   1.042  1.00  0.00     0.030 A 
BRANCH  17  20
HETATM   20  C   LIG     1      -4.344   3.444   1.752  1.00  0.00     0.010 C 
HETATM   21  C   LIG     1      -5.606   2.563   1.822  1.00  0.00     0.015 C 
HETATM   22  C   LIG     1      -4.697   4.814   1.143  1.00  0.00     0.015 C 
ENDBRANCH  17  20
ENDBRANCH   2  14
BRANCH   3  23
HETATM   23  C   LIG     1       2.309   0.289  -1.305  1.00  0.00     0.112 C 
HETATM   24  C   LIG     1       2.716   0.969  -2.618  1.00  0.00     0.019 C 
HETATM   25  C   LIG     1       3.736   2.079  -2.382  1.00  0.00     0.006 C 
HETATM   26  C   LIG     1       5.004   1.516  -1.748  1.00  0.00     0.039 C 
HETATM   27  C   LIG     1       4.732   0.609  -0.575  1.00  0.00    -0.051 A 
HETATM   28  C   LIG     1       3.475   0.004  -0.385  1.00  0.00    -0.036 A 
HETATM   29  C   LIG     1       5.781   0.314   0.310  1.00  0.00     0.010 A 
HETATM   30  C   LIG     1       3.292  -0.868   0.702  1.00  0.00     0.045 A 
HETATM   31  C   LIG     1       4.340  -1.144   1.580  1.00  0.00     0.068 A 
HETATM   32  C   LIG     1       5.584  -0.553   1.383  1.00  0.00     0.037 A 
BRANCH  31  33
HETATM   33  O   LIG     1       4.145  -1.991   2.626  1.00  0.00    -0.356 OA
HETATM   34  C   LIG     1       5.260  -2.231   3.484  1.00  0.00     0.210 C 
ENDBRANCH  31  33
ENDBRANCH   3  23
TORSDOF 7
