# Supplementary material for: Screening potential anti-osteoarthritis compounds using molecular docking based on MAPK and NFκB pathways and validating their anti-osteoarthritis effect
Source: PLoS One. 2025 Mar 25;20(3):e0319686. doi: 10.1371/journal.pone.0319686 (PMC11936181; doi:10.1371/journal.pone.0319686)
Supplement: S3 Structure — (ZIP) [file pone.0319686.s003.zip › Prepared proteins and compounds/preparedcompound/Xanthatin.pdbqt]

REMARK  2 active torsions:
REMARK  status: ('A' for Active; 'I' for Inactive)
REMARK    1  A    between atoms: C_10  and  C_14 
REMARK    2  A    between atoms: C_16  and  C_17 
ROOT
HETATM    1  O   LIG     1       3.129   0.931  -0.924  1.00  0.00    -0.311 OA
HETATM    2  O   LIG     1       5.111  -0.243  -1.002  1.00  0.00    -0.260 OA
HETATM    3  C   LIG     1       1.946   0.831  -0.109  1.00  0.00     0.141 C 
HETATM    4  C   LIG     1       1.729  -0.661   0.061  1.00  0.00     0.057 C 
HETATM    5  C   LIG     1       0.782   1.536  -0.792  1.00  0.00     0.042 C 
HETATM    6  C   LIG     1      -0.494   1.688   0.058  1.00  0.00     0.017 C 
HETATM    7  C   LIG     1       0.794  -0.999   1.215  1.00  0.00     0.040 C 
HETATM    8  C   LIG     1       3.158  -1.079   0.160  1.00  0.00     0.015 C 
HETATM    9  C   LIG     1      -1.213   0.396   0.420  1.00  0.00    -0.058 C 
HETATM   10  C   LIG     1      -0.653  -0.722   0.921  1.00  0.00    -0.019 C 
HETATM   11  C   LIG     1      -0.257   2.537   1.315  1.00  0.00     0.015 C 
HETATM   12  C   LIG     1       3.956  -0.120  -0.639  1.00  0.00     0.289 C 
HETATM   13  C   LIG     1       3.731  -2.079   0.833  1.00  0.00     0.025 C 
ENDROOT
BRANCH   9  14
HETATM   14  C   LIG     1      -2.651   0.423   0.225  1.00  0.00     0.011 C 
HETATM   15  C   LIG     1      -3.328  -0.624  -0.240  1.00  0.00     0.050 C 
BRANCH  15  16
HETATM   16  C   LIG     1      -4.804  -0.534  -0.418  1.00  0.00     0.145 C 
HETATM   17  O   LIG     1      -5.436   0.481  -0.136  1.00  0.00    -0.294 OA
HETATM   18  C   LIG     1      -5.500  -1.760  -0.948  1.00  0.00     0.096 C 
ENDBRANCH  15  16
ENDBRANCH   9  14
TORSDOF 2
