# Supplementary material for: Screening potential anti-osteoarthritis compounds using molecular docking based on MAPK and NFκB pathways and validating their anti-osteoarthritis effect
Source: PLoS One. 2025 Mar 25;20(3):e0319686. doi: 10.1371/journal.pone.0319686 (PMC11936181; doi:10.1371/journal.pone.0319686)
Supplement: S3 Structure — (ZIP) [file pone.0319686.s003.zip › Prepared proteins and compounds/preparedcompound/xanthenone.pdbqt]

REMARK  0 active torsions:
REMARK  status: ('A' for Active; 'I' for Inactive)
ROOT
HETATM    1  O   LIG     1       0.000   1.541   0.004  1.00  0.00    -0.309 OA
HETATM    2  O   LIG     1       0.000  -2.551   0.002  1.00  0.00    -0.286 OA
HETATM    3  C   LIG     1      -1.252  -0.556   0.001  1.00  0.00     0.049 A 
HETATM    4  C   LIG     1       1.252  -0.556   0.001  1.00  0.00     0.049 A 
HETATM    5  C   LIG     1      -1.179   0.836   0.002  1.00  0.00     0.090 A 
HETATM    6  C   LIG     1       1.179   0.836   0.002  1.00  0.00     0.090 A 
HETATM    7  C   LIG     1       0.000  -1.329   0.002  1.00  0.00     0.198 A 
HETATM    8  C   LIG     1      -2.490  -1.203  -0.001  1.00  0.00     0.018 A 
HETATM    9  C   LIG     1       2.490  -1.203  -0.001  1.00  0.00     0.018 A 
HETATM   10  C   LIG     1      -2.354   1.589  -0.000  1.00  0.00     0.038 A 
HETATM   11  C   LIG     1       2.355   1.590   0.000  1.00  0.00     0.038 A 
HETATM   12  C   LIG     1      -3.662  -0.445  -0.003  1.00  0.00     0.001 A 
HETATM   13  C   LIG     1       3.661  -0.445  -0.003  1.00  0.00     0.001 A 
HETATM   14  C   LIG     1      -3.594   0.949  -0.003  1.00  0.00     0.003 A 
HETATM   15  C   LIG     1       3.594   0.949  -0.003  1.00  0.00     0.003 A 
ENDROOT
TORSDOF 0
