# Supplementary material for: Screening potential anti-osteoarthritis compounds using molecular docking based on MAPK and NFκB pathways and validating their anti-osteoarthritis effect
Source: PLoS One. 2025 Mar 25;20(3):e0319686. doi: 10.1371/journal.pone.0319686 (PMC11936181; doi:10.1371/journal.pone.0319686)
Supplement: S3 Structure — (ZIP) [file pone.0319686.s003.zip › Prepared proteins and compounds/preparedcompound/xanthotoxol.pdbqt]

REMARK  1 active torsions:
REMARK  status: ('A' for Active; 'I' for Inactive)
REMARK    1  A    between atoms: O_3  and  C_10 
ROOT
HETATM    1  O   LIG     1       2.947  -1.065   0.002  1.00  0.00    -0.319 OA
HETATM    2  O   LIG     1      -1.891  -1.002  -0.000  1.00  0.00    -0.272 OA
HETATM    3  O   LIG     1      -4.177  -0.865   0.001  1.00  0.00    -0.260 OA
HETATM    4  C   LIG     1       1.840   0.905  -0.001  1.00  0.00     0.003 A 
HETATM    5  C   LIG     1      -0.577   1.049  -0.001  1.00  0.00     0.002 A 
HETATM    6  C   LIG     1       1.715  -0.481  -0.000  1.00  0.00     0.121 A 
HETATM    7  C   LIG     1      -0.639  -0.345  -0.001  1.00  0.00     0.125 A 
HETATM    8  C   LIG     1       0.671   1.692  -0.002  1.00  0.00     0.028 A 
HETATM    9  C   LIG     1       0.498  -1.158  -0.001  1.00  0.00     0.135 A 
HETATM   10  C   LIG     1       3.236   1.166   0.000  1.00  0.00     0.039 A 
HETATM   11  C   LIG     1      -1.819   1.805   0.001  1.00  0.00     0.020 A 
HETATM   12  C   LIG     1       3.860  -0.059   0.002  1.00  0.00     0.143 A 
HETATM   13  C   LIG     1      -2.995   1.173   0.001  1.00  0.00     0.083 A 
HETATM   14  C   LIG     1      -3.091  -0.298   0.000  1.00  0.00     0.288 A 
ENDROOT
BRANCH   9  15
HETATM   15  O   LIG     1       0.420  -2.517  -0.001  1.00  0.00    -0.356 OA
HETATM   16  H   LIG     1      -0.521  -2.765  -0.001  1.00  0.00     0.218 HD
ENDBRANCH   9  15
TORSDOF 1
