# Supplementary material for: Screening potential anti-osteoarthritis compounds using molecular docking based on MAPK and NFκB pathways and validating their anti-osteoarthritis effect
Source: PLoS One. 2025 Mar 25;20(3):e0319686. doi: 10.1371/journal.pone.0319686 (PMC11936181; doi:10.1371/journal.pone.0319686)
Supplement: S3 Structure — (ZIP) [file pone.0319686.s003.zip › Prepared proteins and compounds/preparedprotein/JNK2/preped.pdbqt]

ATOM      1  N   PHE A  10      18.516   3.025  14.367  1.00 52.52     0.626 N 
ATOM      2  CA  PHE A  10      17.240   2.725  13.728  1.00 51.44     0.385 C 
ATOM      3  C   PHE A  10      17.411   2.454  12.236  1.00 49.74     0.289 C 
ATOM      4  O   PHE A  10      16.700   1.627  11.668  1.00 51.90    -0.268 OA
ATOM      5  CB  PHE A  10      16.251   3.883  13.907  1.00 56.56     0.075 C 
ATOM      6  CG  PHE A  10      15.396   3.787  15.138  1.00 58.03    -0.019 A 
ATOM      7  CD1 PHE A  10      15.492   2.700  15.996  1.00 65.38    -0.004 A 
ATOM      8  CD2 PHE A  10      14.480   4.792  15.428  1.00 58.74    -0.004 A 
ATOM      9  CE1 PHE A  10      14.698   2.625  17.132  1.00 69.87    -0.000 A 
ATOM     10  CE2 PHE A  10      13.683   4.726  16.556  1.00 70.27    -0.000 A 
ATOM     11  CZ  PHE A  10      13.790   3.641  17.412  1.00 72.29    -0.000 A 
ATOM     12  N   TYR A  11      18.349   3.154  11.603  1.00 45.04    -0.228 NA
ATOM     13  CA  TYR A  11      18.454   3.190  10.153  1.00 47.25     0.191 C 
ATOM     14  C   TYR A  11      19.765   2.595   9.659  1.00 48.60     0.275 C 
ATOM     15  O   TYR A  11      20.721   2.413  10.417  1.00 52.37    -0.268 OA
ATOM     16  CB  TYR A  11      18.320   4.630   9.630  1.00 44.63     0.060 C 
ATOM     17  CG  TYR A  11      16.975   5.234   9.931  1.00 42.50    -0.020 A 
ATOM     18  CD1 TYR A  11      16.729   5.865  11.141  1.00 45.13    -0.002 A 
ATOM     19  CD2 TYR A  11      15.945   5.164   9.005  1.00 39.29    -0.002 A 
ATOM     20  CE1 TYR A  11      15.495   6.403  11.426  1.00 44.69     0.027 A 
ATOM     21  CE2 TYR A  11      14.713   5.702   9.275  1.00 35.60     0.027 A 
ATOM     22  CZ  TYR A  11      14.489   6.318  10.484  1.00 36.80     0.131 A 
ATOM     23  OH  TYR A  11      13.249   6.853  10.753  1.00 49.32    -0.190 OA
ATOM     24  N   SER A  12      19.770   2.315   8.358  1.00 44.03    -0.226 NA
ATOM     25  CA  SER A  12      20.970   1.831   7.644  1.00 45.44     0.219 C 
ATOM     26  C   SER A  12      20.838   2.374   6.225  1.00 46.64     0.277 C 
ATOM     27  O   SER A  12      19.698   2.548   5.768  1.00 49.05    -0.268 OA
ATOM     28  CB  SER A  12      21.060   0.332   7.628  1.00 52.53     0.216 C 
ATOM     29  OG  SER A  12      19.905  -0.268   7.060  1.00 51.02    -0.218 OA
ATOM     30  N   VAL A  13      21.948   2.633   5.555  1.00 46.33    -0.229 NA
ATOM     31  CA  VAL A  13      21.901   3.103   4.143  1.00 49.12     0.186 C 
ATOM     32  C   VAL A  13      22.356   1.972   3.221  1.00 54.36     0.274 C 
ATOM     33  O   VAL A  13      23.282   1.251   3.590  1.00 57.86    -0.268 OA
ATOM     34  CB  VAL A  13      22.749   4.368   3.932  1.00 52.09     0.032 C 
ATOM     35  CG1 VAL A  13      22.437   5.057   2.616  1.00 55.95     0.003 C 
ATOM     36  CG2 VAL A  13      22.643   5.344   5.091  1.00 55.08     0.003 C 
ATOM     37  N   GLU A  14      21.694   1.813   2.085  1.00 50.27    -0.229 NA
ATOM     38  CA  GLU A  14      22.044   0.772   1.096  1.00 53.77     0.187 C 
ATOM     39  C   GLU A  14      21.996   1.471  -0.250  1.00 58.42     0.274 C 
ATOM     40  O   GLU A  14      21.094   2.301  -0.445  1.00 58.71    -0.268 OA
ATOM     41  CB  GLU A  14      21.029  -0.368   1.149  1.00 55.40     0.045 C 
ATOM     42  CG  GLU A  14      21.300  -1.388   2.247  1.00 64.19     0.100 C 
ATOM     43  CD  GLU A  14      20.265  -1.522   3.358  1.00 68.05     0.185 C 
ATOM     44  OE1 GLU A  14      19.149  -2.006   3.082  1.00 64.63    -0.647 OA
ATOM     45  OE2 GLU A  14      20.587  -1.171   4.509  1.00 64.54    -0.647 OA
ATOM     46  N   VAL A  15      22.871   1.141  -1.189  1.00 57.16    -0.229 NA
ATOM     47  CA  VAL A  15      22.764   1.860  -2.491  1.00 58.12     0.186 C 
ATOM     48  C   VAL A  15      22.122   0.963  -3.555  1.00 63.66     0.274 C 
ATOM     49  O   VAL A  15      22.602  -0.167  -3.728  1.00 61.49    -0.268 OA
ATOM     50  CB  VAL A  15      24.142   2.376  -2.941  1.00 62.62     0.032 C 
ATOM     51  CG1 VAL A  15      24.027   3.334  -4.117  1.00 63.32     0.003 C 
ATOM     52  CG2 VAL A  15      24.903   3.029  -1.798  1.00 60.32     0.003 C 
ATOM     53  N   ALA A  16      21.053   1.432  -4.215  1.00 62.44    -0.229 NA
ATOM     54  CA  ALA A  16      20.458   0.671  -5.340  1.00 65.89     0.186 C 
ATOM     55  C   ALA A  16      21.040   1.299  -6.600  1.00 72.56     0.274 C 
ATOM     56  O   ALA A  16      21.920   0.664  -7.197  1.00 76.29    -0.268 OA
ATOM     57  CB  ALA A  16      18.963   0.735  -5.292  1.00 62.89     0.037 C 
ATOM     58  N   ASP A  17      20.550   2.460  -7.019  1.00 71.54    -0.228 NA
ATOM     59  CA  ASP A  17      21.213   3.259  -8.091  1.00 68.66     0.197 C 
ATOM     60  C   ASP A  17      21.345   4.620  -7.415  1.00 71.05     0.275 C 
ATOM     61  O   ASP A  17      22.121   5.454  -7.904  1.00 68.15    -0.268 OA
ATOM     62  CB  ASP A  17      20.404   3.270  -9.378  1.00 71.40     0.132 C 
ATOM     63  CG  ASP A  17      19.979   1.880  -9.818  1.00 79.64     0.188 C 
ATOM     64  OD1 ASP A  17      20.862   1.091 -10.204  1.00 84.93    -0.647 OA
ATOM     65  OD2 ASP A  17      18.773   1.592  -9.753  1.00 79.26    -0.647 OA
ATOM     66  N   SER A  18      20.580   4.813  -6.334  1.00 70.61    -0.226 NA
ATOM     67  CA  SER A  18      20.601   6.012  -5.472  1.00 66.77     0.219 C 
ATOM     68  C   SER A  18      20.592   5.441  -4.054  1.00 65.48     0.277 C 
ATOM     69  O   SER A  18      20.186   4.275  -3.899  1.00 65.64    -0.268 OA
ATOM     70  CB  SER A  18      19.389   6.848  -5.729  1.00 59.80     0.216 C 
ATOM     71  OG  SER A  18      18.199   6.164  -5.365  1.00 59.58    -0.218 OA
ATOM     72  N   THR A  19      21.018   6.188  -3.043  1.00 61.86    -0.226 NA
ATOM     73  CA  THR A  19      21.091   5.580  -1.717  1.00 55.08     0.216 C 
ATOM     74  C   THR A  19      19.741   5.618  -1.003  1.00 51.55     0.277 C 
ATOM     75  O   THR A  19      19.070   6.655  -0.964  1.00 47.58    -0.268 OA
ATOM     76  CB  THR A  19      22.167   6.248  -0.853  1.00 56.49     0.184 C 
ATOM     77  OG1 THR A  19      21.611   7.367  -0.153  1.00 59.45    -0.221 OA
ATOM     78  CG2 THR A  19      23.356   6.693  -1.688  1.00 58.02     0.038 C 
ATOM     79  N   PHE A  20      19.388   4.476  -0.427  1.00 47.31    -0.228 NA
ATOM     80  CA  PHE A  20      18.138   4.351   0.343  1.00 47.07     0.191 C 
ATOM     81  C   PHE A  20      18.503   4.219   1.818  1.00 44.18     0.275 C 
ATOM     82  O   PHE A  20      19.202   3.278   2.180  1.00 44.68    -0.268 OA
ATOM     83  CB  PHE A  20      17.340   3.113  -0.091  1.00 43.56     0.060 C 
ATOM     84  CG  PHE A  20      16.341   3.312  -1.202  1.00 42.40    -0.020 A 
ATOM     85  CD1 PHE A  20      16.720   3.851  -2.419  1.00 44.55    -0.004 A 
ATOM     86  CD2 PHE A  20      15.021   2.925  -1.039  1.00 38.05    -0.004 A 
ATOM     87  CE1 PHE A  20      15.798   4.015  -3.440  1.00 46.02    -0.000 A 
ATOM     88  CE2 PHE A  20      14.101   3.088  -2.060  1.00 37.50    -0.000 A 
ATOM     89  CZ  PHE A  20      14.492   3.630  -3.259  1.00 39.16    -0.000 A 
ATOM     90  N   THR A  21      18.026   5.141   2.634  1.00 40.27    -0.226 NA
ATOM     91  CA  THR A  21      18.241   5.111   4.078  1.00 37.98     0.216 C 
ATOM     92  C   THR A  21      16.934   4.711   4.749  1.00 37.59     0.277 C 
ATOM     93  O   THR A  21      15.979   5.495   4.776  1.00 33.14    -0.268 OA
ATOM     94  CB  THR A  21      18.746   6.464   4.579  1.00 40.84     0.184 C 
ATOM     95  OG1 THR A  21      19.835   6.899   3.755  1.00 40.69    -0.221 OA
ATOM     96  CG2 THR A  21      19.201   6.367   6.020  1.00 42.94     0.038 C 
ATOM     97  N   VAL A  22      16.924   3.474   5.243  1.00 35.70    -0.229 NA
ATOM     98  CA  VAL A  22      15.642   2.896   5.704  1.00 37.17     0.186 C 
ATOM     99  C   VAL A  22      15.733   2.274   7.088  1.00 34.36     0.274 C 
ATOM    100  O   VAL A  22      16.831   1.982   7.541  1.00 42.92    -0.268 OA
ATOM    101  CB  VAL A  22      15.177   1.828   4.690  1.00 37.79     0.032 C 
ATOM    102  CG1 VAL A  22      14.920   2.390   3.301  1.00 34.74     0.003 C 
ATOM    103  CG2 VAL A  22      16.125   0.641   4.618  1.00 37.72     0.003 C 
ATOM    104  N   LEU A  23      14.579   2.064   7.696  1.00 31.65    -0.229 NA
ATOM    105  CA  LEU A  23      14.510   1.399   8.991  1.00 36.71     0.186 C 
ATOM    106  C   LEU A  23      15.076  -0.012   8.898  1.00 41.87     0.274 C 
ATOM    107  O   LEU A  23      14.903  -0.702   7.890  1.00 37.20    -0.268 OA
ATOM    108  CB  LEU A  23      13.064   1.355   9.478  1.00 37.55     0.034 C 
ATOM    109  CG  LEU A  23      12.428   2.688   9.886  1.00 35.13     0.002 C 
ATOM    110  CD1 LEU A  23      10.922   2.551  10.028  1.00 35.26     0.000 C 
ATOM    111  CD2 LEU A  23      13.035   3.193  11.202  1.00 39.31     0.000 C 
ATOM    112  N   LYS A  24      15.760  -0.441   9.967  0.93 41.49    -0.229 NA
ATOM    113  CA  LYS A  24      16.461  -1.723   9.964  0.93 45.72     0.186 C 
ATOM    114  C   LYS A  24      15.531  -2.897   9.687  0.93 40.80     0.274 C 
ATOM    115  O   LYS A  24      15.988  -3.930   9.191  0.93 43.80    -0.268 OA
ATOM    116  CB  LYS A  24      17.177  -1.930  11.306  0.93 43.83     0.034 C 
ATOM    117  CG  LYS A  24      18.501  -1.179  11.428  0.93 50.78     0.005 C 
ATOM    118  CD  LYS A  24      19.188  -1.477  12.765  0.93 53.32     0.041 C 
ATOM    119  CE  LYS A  24      20.566  -0.833  12.862  0.93 57.61     0.338 C 
ATOM    120  NZ  LYS A  24      20.891   0.012  11.678  0.93 51.74     0.618 N 
ATOM    121  N   ARG A  25      14.239  -2.757   9.980  1.00 42.36    -0.229 NA
ATOM    122  CA  ARG A  25      13.289  -3.831   9.710  1.00 41.53     0.186 C 
ATOM    123  C   ARG A  25      13.187  -4.181   8.225  1.00 43.89     0.274 C 
ATOM    124  O   ARG A  25      12.733  -5.283   7.899  1.00 40.81    -0.268 OA
ATOM    125  CB  ARG A  25      11.932  -3.437  10.288  1.00 42.17     0.036 C 
ATOM    126  CG  ARG A  25      11.315  -2.233   9.608  1.00 36.45     0.029 C 
ATOM    127  CD  ARG A  25       9.994  -1.882  10.234  1.00 38.14     0.145 C 
ATOM    128  NE  ARG A  25       8.933  -2.852  10.019  1.00 39.02    -0.083 NA
ATOM    129  CZ  ARG A  25       7.699  -2.684  10.471  1.00 35.31     0.782 C 
ATOM    130  NH1 ARG A  25       7.370  -1.625  11.192  1.00 42.21     0.063 N 
ATOM    131  NH2 ARG A  25       6.771  -3.592  10.188  1.00 41.55     0.063 N 
ATOM    132  N   TYR A  26      13.653  -3.289   7.345  1.00 38.62    -0.228 NA
ATOM    133  CA  TYR A  26      13.588  -3.503   5.876  1.00 39.95     0.191 C 
ATOM    134  C   TYR A  26      14.951  -3.976   5.386  1.00 43.84     0.275 C 
ATOM    135  O   TYR A  26      15.894  -3.190   5.388  1.00 45.79    -0.268 OA
ATOM    136  CB  TYR A  26      13.047  -2.264   5.155  1.00 34.53     0.060 C 
ATOM    137  CG  TYR A  26      11.718  -1.813   5.693  1.00 34.21    -0.020 A 
ATOM    138  CD1 TYR A  26      10.628  -2.663   5.673  1.00 34.66    -0.002 A 
ATOM    139  CD2 TYR A  26      11.560  -0.562   6.257  1.00 32.65    -0.002 A 
ATOM    140  CE1 TYR A  26       9.405  -2.277   6.187  1.00 30.23     0.027 A 
ATOM    141  CE2 TYR A  26      10.343  -0.160   6.776  1.00 31.89     0.027 A 
ATOM    142  CZ  TYR A  26       9.262  -1.020   6.740  1.00 32.43     0.131 A 
ATOM    143  OH  TYR A  26       8.063  -0.635   7.251  1.00 28.33    -0.190 OA
ATOM    144  N   GLN A  27      15.017  -5.229   4.935  1.00 47.35    -0.229 NA
ATOM    145  CA  GLN A  27      16.263  -5.864   4.540  1.00 46.75     0.187 C 
ATOM    146  C   GLN A  27      16.212  -6.300   3.081  1.00 48.77     0.274 C 
ATOM    147  O   GLN A  27      15.139  -6.434   2.486  1.00 44.21    -0.268 OA
ATOM    148  CB  GLN A  27      16.553  -7.078   5.435  1.00 47.62     0.044 C 
ATOM    149  CG  GLN A  27      17.094  -6.724   6.809  1.00 51.07     0.094 C 
ATOM    150  CD  GLN A  27      18.369  -5.915   6.725  1.00 54.12     0.274 C 
ATOM    151  OE1 GLN A  27      19.293  -6.268   5.987  1.00 53.12    -0.269 OA
ATOM    152  NE2 GLN A  27      18.422  -4.809   7.468  1.00 51.90    -0.107 N 
ATOM    153  N   GLN A  28      17.389  -6.589   2.533  1.00 44.51    -0.229 NA
ATOM    154  CA  GLN A  28      17.503  -7.118   1.149  1.00 52.35     0.187 C 
ATOM    155  C   GLN A  28      16.750  -6.239   0.151  1.00 49.24     0.274 C 
ATOM    156  O   GLN A  28      15.832  -6.740  -0.511  1.00 47.19    -0.268 OA
ATOM    157  CB  GLN A  28      17.044  -8.578   1.083  1.00 54.40     0.044 C 
ATOM    158  CG  GLN A  28      17.913  -9.530   1.891  1.00 57.49     0.094 C 
ATOM    159  CD  GLN A  28      17.091 -10.587   2.585  1.00 62.67     0.274 C 
ATOM    160  OE1 GLN A  28      16.457 -11.425   1.949  1.00 64.79    -0.269 OA
ATOM    161  NE2 GLN A  28      17.097 -10.554   3.907  1.00 61.23    -0.107 N 
ATOM    162  N   LEU A  29      17.224  -5.013  -0.015  1.00 42.30    -0.229 NA
ATOM    163  CA  LEU A  29      16.548  -4.093  -0.954  1.00 49.20     0.186 C 
ATOM    164  C   LEU A  29      17.051  -4.370  -2.366  1.00 48.55     0.274 C 
ATOM    165  O   LEU A  29      18.255  -4.585  -2.533  1.00 46.98    -0.268 OA
ATOM    166  CB  LEU A  29      16.789  -2.641  -0.532  1.00 44.72     0.034 C 
ATOM    167  CG  LEU A  29      15.694  -2.023   0.334  1.00 45.07     0.002 C 
ATOM    168  CD1 LEU A  29      15.849  -2.423   1.790  1.00 42.78     0.000 C 
ATOM    169  CD2 LEU A  29      15.697  -0.513   0.205  1.00 44.46     0.000 C 
ATOM    170  N   LYS A  30      16.132  -4.393  -3.342  1.00 43.35    -0.229 NA
ATOM    171  CA  LYS A  30      16.497  -4.689  -4.757  1.00 42.68     0.184 C 
ATOM    172  C   LYS A  30      15.514  -3.985  -5.705  1.00 42.90     0.256 C 
ATOM    173  O   LYS A  30      14.292  -4.132  -5.512  1.00 42.49    -0.270 OA
ATOM    174  CB  LYS A  30      16.512  -6.202  -5.008  1.00 44.16     0.034 C 
ATOM    175  CG  LYS A  30      15.368  -6.994  -4.389  1.00 50.18     0.005 C 
ATOM    176  CD  LYS A  30      15.823  -8.240  -3.666  1.00 58.79     0.041 C 
ATOM    177  CE  LYS A  30      14.677  -9.016  -3.053  1.00 57.33     0.338 C 
ATOM    178  NZ  LYS A  30      13.876  -8.178  -2.131  1.00 56.39     0.618 N 
ATOM    179  N   PRO A  31      15.992  -3.234  -6.724  1.00 47.71    -0.312 N 
ATOM    180  CA  PRO A  31      15.109  -2.485  -7.637  1.00 44.88     0.165 C 
ATOM    181  C   PRO A  31      14.080  -3.326  -8.408  1.00 49.19     0.272 C 
ATOM    182  O   PRO A  31      14.471  -4.310  -9.013  1.00 49.56    -0.269 OA
ATOM    183  CB  PRO A  31      16.085  -1.858  -8.646  1.00 52.00     0.034 C 
ATOM    184  CG  PRO A  31      17.391  -1.777  -7.893  1.00 54.16     0.027 C 
ATOM    185  CD  PRO A  31      17.407  -3.022  -7.033  1.00 50.65     0.105 C 
ATOM    186  N   ILE A  32      12.805  -2.925  -8.372  1.00 44.22    -0.229 NA
ATOM    187  CA  ILE A  32      11.743  -3.605  -9.108  1.00 40.64     0.186 C 
ATOM    188  C   ILE A  32      11.109  -2.720 -10.168  1.00 42.55     0.274 C 
ATOM    189  O   ILE A  32      10.216  -3.173 -10.885  1.00 43.92    -0.268 OA
ATOM    190  CB  ILE A  32      10.647  -4.153  -8.170  1.00 41.96     0.032 C 
ATOM    191  CG1 ILE A  32       9.975  -3.003  -7.415  1.00 38.04     0.002 C 
ATOM    192  CG2 ILE A  32      11.210  -5.198  -7.223  1.00 39.29     0.003 C 
ATOM    193  CD1 ILE A  32       8.817  -3.440  -6.539  1.00 36.85     0.000 C 
ATOM    194  N   GLY A  33      11.513  -1.465 -10.272  1.00 41.51    -0.226 NA
ATOM    195  CA  GLY A  33      10.925  -0.584 -11.256  1.00 42.97     0.218 C 
ATOM    196  C   GLY A  33      11.429   0.825 -11.056  1.00 45.32     0.277 C 
ATOM    197  O   GLY A  33      12.148   1.126 -10.097  1.00 43.44    -0.268 OA
ATOM    198  N   SER A  34      11.027   1.687 -11.983  1.00 45.29    -0.226 NA
ATOM    199  CA  SER A  34      11.517   3.053 -12.025  1.00 43.22     0.219 C 
ATOM    200  C   SER A  34      10.407   3.953 -12.546  1.00 46.06     0.277 C 
ATOM    201  O   SER A  34       9.676   3.574 -13.465  1.00 43.97    -0.268 OA
ATOM    202  CB  SER A  34      12.770   3.148 -12.906  1.00 46.27     0.216 C 
ATOM    203  OG  SER A  34      13.221   4.483 -13.014  1.00 53.67    -0.218 OA
ATOM    204  N   GLY A  35      10.275   5.134 -11.942  1.00 47.51    -0.226 NA
ATOM    205  CA  GLY A  35       9.254   6.081 -12.346  1.00 48.85     0.218 C 
ATOM    206  C   GLY A  35       9.649   7.531 -12.151  1.00 47.47     0.277 C 
ATOM    207  O   GLY A  35      10.826   7.836 -11.931  1.00 44.45    -0.268 OA
ATOM    208  N   ALA A  36       8.667   8.435 -12.234  1.00 45.90    -0.229 NA
ATOM    209  CA  ALA A  36       8.946   9.860 -12.082  1.00 44.45     0.186 C 
ATOM    210  C   ALA A  36       9.512  10.185 -10.705  1.00 50.74     0.274 C 
ATOM    211  O   ALA A  36      10.317  11.114 -10.574  1.00 46.63    -0.268 OA
ATOM    212  CB  ALA A  36       7.678  10.678 -12.339  1.00 45.46     0.037 C 
ATOM    213  N   GLN A  37       9.104   9.450  -9.668  1.00 44.92    -0.229 NA
ATOM    214  CA  GLN A  37       9.633   9.677  -8.328  1.00 48.03     0.187 C 
ATOM    215  C   GLN A  37      10.862   8.832  -8.029  1.00 43.20     0.274 C 
ATOM    216  O   GLN A  37      11.255   8.729  -6.864  1.00 48.99    -0.268 OA
ATOM    217  CB  GLN A  37       8.567   9.417  -7.249  1.00 46.46     0.044 C 
ATOM    218  CG  GLN A  37       7.095   9.671  -7.593  1.00 50.63     0.094 C 
ATOM    219  CD  GLN A  37       6.837  10.902  -8.435  1.00 52.41     0.274 C 
ATOM    220  OE1 GLN A  37       5.955  10.893  -9.296  1.00 50.88    -0.269 OA
ATOM    221  NE2 GLN A  37       7.567  11.986  -8.162  1.00 55.94    -0.107 N 
ATOM    222  N   GLY A  38      11.473   8.222  -9.038  1.00 44.09    -0.226 NA
ATOM    223  CA  GLY A  38      12.707   7.496  -8.814  1.00 48.21     0.218 C 
ATOM    224  C   GLY A  38      12.567   5.987  -8.755  1.00 48.62     0.277 C 
ATOM    225  O   GLY A  38      11.711   5.401  -9.424  1.00 45.27    -0.268 OA
ATOM    226  N   ILE A  39      13.406   5.350  -7.947  1.00 50.16    -0.229 NA
ATOM    227  CA  ILE A  39      13.485   3.895  -7.885  1.00 49.36     0.186 C 
ATOM    228  C   ILE A  39      12.496   3.368  -6.855  1.00 43.32     0.274 C 
ATOM    229  O   ILE A  39      12.284   3.973  -5.796  1.00 45.75    -0.268 OA
ATOM    230  CB  ILE A  39      14.925   3.443  -7.562  1.00 51.40     0.032 C 
ATOM    231  CG1 ILE A  39      15.922   4.099  -8.520  1.00 55.65     0.002 C 
ATOM    232  CG2 ILE A  39      15.064   1.927  -7.660  1.00 41.96     0.003 C 
ATOM    233  CD1 ILE A  39      15.964   3.455  -9.901  1.00 55.85     0.000 C 
ATOM    234  N   VAL A  40      11.875   2.236  -7.174  1.00 41.73    -0.229 NA
ATOM    235  CA  VAL A  40      11.091   1.462  -6.221  1.00 34.81     0.186 C 
ATOM    236  C   VAL A  40      11.847   0.172  -5.944  1.00 39.37     0.274 C 
ATOM    237  O   VAL A  40      12.342  -0.478  -6.873  1.00 40.86    -0.268 OA
ATOM    238  CB  VAL A  40       9.669   1.167  -6.748  1.00 36.18     0.032 C 
ATOM    239  CG1 VAL A  40       8.876   0.354  -5.737  1.00 34.98     0.003 C 
ATOM    240  CG2 VAL A  40       8.950   2.465  -7.072  1.00 37.27     0.003 C 
ATOM    241  N   CYS A  41      11.941  -0.195  -4.671  1.00 32.60    -0.228 NA
ATOM    242  CA  CYS A  41      12.637  -1.411  -4.282  1.00 37.98     0.198 C 
ATOM    243  C   CYS A  41      11.669  -2.419  -3.686  1.00 38.09     0.275 C 
ATOM    244  O   CYS A  41      10.662  -2.051  -3.082  1.00 36.15    -0.268 OA
ATOM    245  CB  CYS A  41      13.731  -1.112  -3.263  1.00 35.90     0.103 C 
ATOM    246  SG  CYS A  41      15.090  -0.184  -3.957  1.00 42.13    -0.080 SA
ATOM    247  N   ALA A  42      11.984  -3.698  -3.851  1.00 38.18    -0.229 NA
ATOM    248  CA  ALA A  42      11.391  -4.719  -3.007  1.00 34.50     0.186 C 
ATOM    249  C   ALA A  42      12.266  -4.892  -1.774  1.00 33.90     0.274 C 
ATOM    250  O   ALA A  42      13.468  -4.629  -1.812  1.00 40.71    -0.268 OA
ATOM    251  CB  ALA A  42      11.256  -6.051  -3.753  1.00 34.71     0.037 C 
ATOM    252  N   ALA A  43      11.650  -5.300  -0.669  1.00 31.95    -0.229 NA
ATOM    253  CA  ALA A  43      12.396  -5.556   0.554  1.00 37.94     0.186 C 
ATOM    254  C   ALA A  43      11.648  -6.576   1.393  1.00 39.00     0.274 C 
ATOM    255  O   ALA A  43      10.446  -6.796   1.221  1.00 34.87    -0.268 OA
ATOM    256  CB  ALA A  43      12.620  -4.278   1.379  1.00 35.38     0.037 C 
ATOM    257  N   PHE A  44      12.370  -7.193   2.321  1.00 37.78    -0.228 NA
ATOM    258  CA  PHE A  44      11.756  -8.080   3.293  1.00 40.32     0.191 C 
ATOM    259  C   PHE A  44      11.622  -7.337   4.612  1.00 37.06     0.275 C 
ATOM    260  O   PHE A  44      12.601  -6.785   5.121  1.00 45.54    -0.268 OA
ATOM    261  CB  PHE A  44      12.567  -9.365   3.477  1.00 46.43     0.060 C 
ATOM    262  CG  PHE A  44      11.959 -10.317   4.464  1.00 46.29    -0.020 A 
ATOM    263  CD1 PHE A  44      10.795 -11.002   4.152  1.00 47.54    -0.004 A 
ATOM    264  CD2 PHE A  44      12.544 -10.533   5.698  1.00 48.41    -0.004 A 
ATOM    265  CE1 PHE A  44      10.223 -11.874   5.054  1.00 46.39    -0.000 A 
ATOM    266  CE2 PHE A  44      11.975 -11.409   6.600  1.00 45.05    -0.000 A 
ATOM    267  CZ  PHE A  44      10.816 -12.079   6.279  1.00 48.67    -0.000 A 
ATOM    268  N   ASP A  45      10.406  -7.302   5.141  1.00 38.10    -0.228 NA
ATOM    269  CA  ASP A  45      10.111  -6.632   6.400  1.00 39.06     0.197 C 
ATOM    270  C   ASP A  45      10.238  -7.694   7.481  1.00 44.82     0.275 C 
ATOM    271  O   ASP A  45       9.302  -8.458   7.728  1.00 42.63    -0.268 OA
ATOM    272  CB  ASP A  45       8.718  -6.012   6.362  1.00 39.96     0.132 C 
ATOM    273  CG  ASP A  45       8.297  -5.393   7.687  1.00 41.67     0.188 C 
ATOM    274  OD1 ASP A  45       9.002  -5.559   8.707  1.00 42.23    -0.647 OA
ATOM    275  OD2 ASP A  45       7.235  -4.737   7.716  1.00 37.41    -0.647 OA
ATOM    276  N   THR A  46      11.403  -7.741   8.132  1.00 42.57    -0.226 NA
ATOM    277  CA  THR A  46      11.644  -8.767   9.141  1.00 46.60     0.216 C 
ATOM    278  C   THR A  46      10.654  -8.683  10.293  1.00 49.29     0.277 C 
ATOM    279  O   THR A  46      10.427  -9.688  10.975  1.00 56.46    -0.268 OA
ATOM    280  CB  THR A  46      13.073  -8.661   9.675  1.00 44.94     0.184 C 
ATOM    281  OG1 THR A  46      13.245  -7.401  10.336  1.00 52.46    -0.221 OA
ATOM    282  CG2 THR A  46      14.084  -8.778   8.545  1.00 41.30     0.038 C 
ATOM    283  N   VAL A  47      10.047  -7.518  10.516  1.00 47.72    -0.229 NA
ATOM    284  CA  VAL A  47       9.120  -7.371  11.631  1.00 47.19     0.186 C 
ATOM    285  C   VAL A  47       7.768  -7.986  11.298  1.00 51.52     0.274 C 
ATOM    286  O   VAL A  47       7.127  -8.604  12.156  1.00 54.04    -0.268 OA
ATOM    287  CB  VAL A  47       8.992  -5.887  12.019  1.00 48.14     0.032 C 
ATOM    288  CG1 VAL A  47       7.737  -5.651  12.840  1.00 41.56     0.003 C 
ATOM    289  CG2 VAL A  47      10.229  -5.435  12.776  1.00 46.91     0.003 C 
ATOM    290  N   LEU A  48       7.310  -7.825  10.056  1.00 49.36    -0.229 NA
ATOM    291  CA  LEU A  48       6.045  -8.400   9.623  1.00 48.79     0.186 C 
ATOM    292  C   LEU A  48       6.205  -9.795   9.037  1.00 47.61     0.274 C 
ATOM    293  O   LEU A  48       5.222 -10.542   8.968  1.00 45.46    -0.268 OA
ATOM    294  CB  LEU A  48       5.383  -7.489   8.579  1.00 48.82     0.034 C 
ATOM    295  CG  LEU A  48       4.568  -6.303   9.094  1.00 45.27     0.002 C 
ATOM    296  CD1 LEU A  48       3.902  -5.552   7.945  1.00 47.15     0.000 C 
ATOM    297  CD2 LEU A  48       3.538  -6.768  10.110  1.00 55.62     0.000 C 
ATOM    298  N   GLY A  49       7.412 -10.161   8.620  1.00 41.75    -0.226 NA
ATOM    299  CA  GLY A  49       7.631 -11.423   7.954  1.00 47.20     0.218 C 
ATOM    300  C   GLY A  49       7.198 -11.465   6.509  1.00 50.04     0.277 C 
ATOM    301  O   GLY A  49       7.231 -12.542   5.902  1.00 52.53    -0.268 OA
ATOM    302  N   ILE A  50       6.805 -10.331   5.931  1.00 46.62    -0.229 NA
ATOM    303  CA  ILE A  50       6.305 -10.286   4.564  1.00 46.12     0.186 C 
ATOM    304  C   ILE A  50       7.255  -9.458   3.705  1.00 44.26     0.274 C 
ATOM    305  O   ILE A  50       8.043  -8.645   4.198  1.00 42.00    -0.268 OA
ATOM    306  CB  ILE A  50       4.876  -9.709   4.480  1.00 48.86     0.032 C 
ATOM    307  CG1 ILE A  50       4.866  -8.233   4.890  1.00 47.63     0.002 C 
ATOM    308  CG2 ILE A  50       3.921 -10.504   5.356  1.00 49.34     0.003 C 
ATOM    309  CD1 ILE A  50       3.485  -7.607   4.886  1.00 48.80     0.000 C 
ATOM    310  N   ASN A  51       7.165  -9.670   2.397  1.00 39.27    -0.228 NA
ATOM    311  CA  ASN A  51       7.883  -8.830   1.454  1.00 36.96     0.196 C 
ATOM    312  C   ASN A  51       7.082  -7.559   1.196  1.00 33.51     0.275 C 
ATOM    313  O   ASN A  51       5.849  -7.564   1.252  1.00 34.38    -0.268 OA
ATOM    314  CB  ASN A  51       8.129  -9.582   0.148  1.00 38.89     0.126 C 
ATOM    315  CG  ASN A  51       9.053 -10.770   0.332  1.00 44.68     0.276 C 
ATOM    316  OD1 ASN A  51      10.181 -10.629   0.813  1.00 44.69    -0.269 OA
ATOM    317  ND2 ASN A  51       8.574 -11.954  -0.040  1.00 44.83    -0.107 N 
ATOM    318  N   VAL A  52       7.794  -6.453   0.941  1.00 32.24    -0.229 NA
ATOM    319  CA  VAL A  52       7.161  -5.144   0.776  1.00 27.14     0.186 C 
ATOM    320  C   VAL A  52       7.814  -4.389  -0.371  1.00 29.72     0.274 C 
ATOM    321  O   VAL A  52       8.895  -4.739  -0.841  1.00 28.64    -0.268 OA
ATOM    322  CB  VAL A  52       7.222  -4.287   2.071  1.00 27.37     0.032 C 
ATOM    323  CG1 VAL A  52       6.349  -4.895   3.162  1.00 29.38     0.003 C 
ATOM    324  CG2 VAL A  52       8.664  -4.090   2.546  1.00 31.89     0.003 C 
ATOM    325  N   ALA A  53       7.134  -3.335  -0.834  1.00 27.94    -0.229 NA
ATOM    326  CA  ALA A  53       7.722  -2.402  -1.782  1.00 23.59     0.186 C 
ATOM    327  C   ALA A  53       8.102  -1.125  -1.045  1.00 25.42     0.274 C 
ATOM    328  O   ALA A  53       7.386  -0.693  -0.135  1.00 26.20    -0.268 OA
ATOM    329  CB  ALA A  53       6.768  -2.070  -2.937  1.00 25.53     0.037 C 
ATOM    330  N   VAL A  54       9.229  -0.528  -1.438  1.00 24.61    -0.229 NA
ATOM    331  CA  VAL A  54       9.732   0.685  -0.788  1.00 29.41     0.186 C 
ATOM    332  C   VAL A  54      10.014   1.732  -1.850  1.00 26.82     0.274 C 
ATOM    333  O   VAL A  54      10.826   1.506  -2.755  1.00 30.29    -0.268 OA
ATOM    334  CB  VAL A  54      10.991   0.425   0.057  1.00 29.43     0.032 C 
ATOM    335  CG1 VAL A  54      11.432   1.739   0.742  1.00 31.19     0.003 C 
ATOM    336  CG2 VAL A  54      10.718  -0.639   1.084  1.00 29.52     0.003 C 
ATOM    337  N   LYS A  55       9.348   2.880  -1.734  1.00 23.73    -0.229 NA
ATOM    338  CA  LYS A  55       9.474   3.990  -2.665  1.00 25.12     0.186 C 
ATOM    339  C   LYS A  55      10.055   5.181  -1.923  1.00 27.11     0.274 C 
ATOM    340  O   LYS A  55       9.657   5.457  -0.789  1.00 25.94    -0.268 OA
ATOM    341  CB  LYS A  55       8.101   4.355  -3.244  1.00 28.37     0.034 C 
ATOM    342  CG  LYS A  55       8.098   5.327  -4.402  1.00 38.56     0.005 C 
ATOM    343  CD  LYS A  55       6.655   5.598  -4.857  1.00 39.63     0.041 C 
ATOM    344  CE  LYS A  55       6.599   6.305  -6.202  1.00 46.37     0.338 C 
ATOM    345  NZ  LYS A  55       5.284   6.992  -6.383  1.00 46.03     0.618 N 
ATOM    346  N   LYS A  56      10.977   5.891  -2.559  1.00 28.56    -0.229 NA
ATOM    347  CA  LYS A  56      11.629   7.044  -1.945  1.00 27.72     0.186 C 
ATOM    348  C   LYS A  56      11.219   8.305  -2.690  1.00 28.35     0.274 C 
ATOM    349  O   LYS A  56      11.426   8.411  -3.907  1.00 27.85    -0.268 OA
ATOM    350  CB  LYS A  56      13.147   6.882  -1.951  1.00 28.75     0.034 C 
ATOM    351  CG  LYS A  56      13.917   8.085  -1.385  1.00 31.87     0.005 C 
ATOM    352  CD  LYS A  56      15.342   8.080  -1.892  1.00 37.53     0.041 C 
ATOM    353  CE  LYS A  56      16.185   9.167  -1.228  1.00 37.81     0.338 C 
ATOM    354  NZ  LYS A  56      17.602   9.126  -1.731  1.00 44.20     0.618 N 
ATOM    355  N   LEU A  57      10.637   9.258  -1.965  1.00 22.50    -0.229 NA
ATOM    356  CA  LEU A  57      10.322  10.569  -2.516  1.00 24.91     0.186 C 
ATOM    357  C   LEU A  57      11.432  11.516  -2.081  1.00 28.56     0.274 C 
ATOM    358  O   LEU A  57      11.569  11.804  -0.888  1.00 26.05    -0.268 OA
ATOM    359  CB  LEU A  57       8.948  11.056  -2.058  1.00 24.19     0.034 C 
ATOM    360  CG  LEU A  57       7.728  10.125  -2.132  1.00 32.73     0.002 C 
ATOM    361  CD1 LEU A  57       6.481  10.860  -1.684  1.00 28.02     0.000 C 
ATOM    362  CD2 LEU A  57       7.545   9.603  -3.550  1.00 32.58     0.000 C 
ATOM    363  N   SER A  58      12.231  11.981  -3.047  1.00 30.01    -0.226 NA
ATOM    364  CA  SER A  58      13.374  12.855  -2.788  1.00 28.47     0.219 C 
ATOM    365  C   SER A  58      12.945  14.317  -2.843  1.00 28.48     0.277 C 
ATOM    366  O   SER A  58      12.494  14.791  -3.888  1.00 28.79    -0.268 OA
ATOM    367  CB  SER A  58      14.491  12.609  -3.807  1.00 34.44     0.216 C 
ATOM    368  OG  SER A  58      14.887  11.248  -3.834  1.00 36.42    -0.218 OA
ATOM    369  N   ARG A  59      13.099  15.024  -1.721  1.00 24.04    -0.229 NA
ATOM    370  CA  ARG A  59      12.715  16.421  -1.539  1.00 25.71     0.185 C 
ATOM    371  C   ARG A  59      11.411  16.735  -2.272  1.00 27.35     0.256 C 
ATOM    372  O   ARG A  59      11.394  17.577  -3.174  1.00 26.89    -0.270 OA
ATOM    373  CB  ARG A  59      13.831  17.365  -1.980  1.00 32.90     0.036 C 
ATOM    374  CG  ARG A  59      15.226  16.855  -1.604  1.00 39.10     0.029 C 
ATOM    375  CD  ARG A  59      16.313  17.943  -1.626  1.00 49.30     0.145 C 
ATOM    376  NE  ARG A  59      16.923  18.109  -2.943  1.00 60.32    -0.083 NA
ATOM    377  CZ  ARG A  59      18.189  18.454  -3.152  1.00 63.71     0.782 C 
ATOM    378  NH1 ARG A  59      19.034  18.637  -2.149  1.00 61.21     0.063 N 
ATOM    379  NH2 ARG A  59      18.621  18.613  -4.401  1.00 63.92     0.063 N 
ATOM    380  N   PRO A  60      10.307  16.070  -1.911  1.00 23.05    -0.312 N 
ATOM    381  CA  PRO A  60       9.055  16.278  -2.648  1.00 25.44     0.165 C 
ATOM    382  C   PRO A  60       8.492  17.676  -2.492  1.00 26.52     0.272 C 
ATOM    383  O   PRO A  60       7.641  18.078  -3.296  1.00 28.89    -0.269 OA
ATOM    384  CB  PRO A  60       8.127  15.208  -2.055  1.00 24.86     0.034 C 
ATOM    385  CG  PRO A  60       8.619  15.037  -0.669  1.00 22.42     0.027 C 
ATOM    386  CD  PRO A  60      10.133  15.098  -0.817  1.00 23.00     0.105 C 
ATOM    387  N   PHE A  61       8.965  18.446  -1.518  1.00 24.24    -0.228 NA
ATOM    388  CA  PHE A  61       8.515  19.809  -1.300  1.00 23.08     0.191 C 
ATOM    389  C   PHE A  61       9.355  20.822  -2.068  1.00 24.67     0.275 C 
ATOM    390  O   PHE A  61       9.207  22.021  -1.826  1.00 29.71    -0.268 OA
ATOM    391  CB  PHE A  61       8.584  20.148   0.198  1.00 21.97     0.060 C 
ATOM    392  CG  PHE A  61       9.899  19.780   0.801  1.00 24.22    -0.020 A 
ATOM    393  CD1 PHE A  61      10.988  20.621   0.645  1.00 26.53    -0.004 A 
ATOM    394  CD2 PHE A  61      10.076  18.565   1.434  1.00 25.49    -0.004 A 
ATOM    395  CE1 PHE A  61      12.217  20.285   1.150  1.00 27.91    -0.000 A 
ATOM    396  CE2 PHE A  61      11.320  18.215   1.951  1.00 24.89    -0.000 A 
ATOM    397  CZ  PHE A  61      12.379  19.071   1.809  1.00 28.29    -0.000 A 
ATOM    398  N   GLN A  62      10.258  20.363  -2.946  1.00 26.22    -0.229 NA
ATOM    399  CA  GLN A  62      11.204  21.261  -3.619  1.00 27.54     0.187 C 
ATOM    400  C   GLN A  62      10.483  22.302  -4.464  1.00 31.12     0.274 C 
ATOM    401  O   GLN A  62      10.991  23.416  -4.647  1.00 30.99    -0.268 OA
ATOM    402  CB  GLN A  62      12.163  20.454  -4.509  1.00 32.09     0.044 C 
ATOM    403  CG  GLN A  62      13.350  21.239  -5.106  1.00 39.35     0.094 C 
ATOM    404  CD  GLN A  62      13.064  21.946  -6.440  1.00 41.69     0.274 C 
ATOM    405  OE1 GLN A  62      12.165  21.562  -7.201  1.00 36.81    -0.269 OA
ATOM    406  NE2 GLN A  62      13.867  22.969  -6.742  1.00 36.02    -0.107 N 
ATOM    407  N   ASN A  63       9.312  21.962  -4.996  1.00 24.83    -0.228 NA
ATOM    408  CA  ASN A  63       8.546  22.921  -5.777  1.00 24.72     0.196 C 
ATOM    409  C   ASN A  63       7.069  22.680  -5.520  1.00 26.31     0.275 C 
ATOM    410  O   ASN A  63       6.664  21.606  -5.070  1.00 24.27    -0.268 OA
ATOM    411  CB  ASN A  63       8.872  22.824  -7.275  1.00 24.74     0.126 C 
ATOM    412  CG  ASN A  63       8.484  21.481  -7.871  1.00 25.85     0.276 C 
ATOM    413  OD1 ASN A  63       7.302  21.201  -8.072  1.00 25.96    -0.269 OA
ATOM    414  ND2 ASN A  63       9.477  20.644  -8.151  1.00 23.74    -0.107 N 
ATOM    415  N   GLN A  64       6.265  23.686  -5.862  1.00 28.02    -0.229 NA
ATOM    416  CA  GLN A  64       4.843  23.669  -5.532  1.00 28.31     0.187 C 
ATOM    417  C   GLN A  64       4.106  22.513  -6.204  1.00 26.43     0.274 C 
ATOM    418  O   GLN A  64       3.208  21.911  -5.604  1.00 25.14    -0.268 OA
ATOM    419  CB  GLN A  64       4.210  24.989  -5.958  1.00 32.59     0.044 C 
ATOM    420  CG  GLN A  64       4.598  26.150  -5.112  1.00 36.82     0.094 C 
ATOM    421  CD  GLN A  64       3.845  27.377  -5.522  1.00 43.39     0.274 C 
ATOM    422  OE1 GLN A  64       2.621  27.408  -5.448  1.00 47.32    -0.269 OA
ATOM    423  NE2 GLN A  64       4.562  28.379  -6.009  1.00 44.62    -0.107 N 
ATOM    424  N   THR A  65       4.425  22.241  -7.472  1.00 24.77    -0.226 NA
ATOM    425  CA  THR A  65       3.769  21.167  -8.217  1.00 24.89     0.216 C 
ATOM    426  C   THR A  65       3.990  19.809  -7.557  1.00 23.76     0.277 C 
ATOM    427  O   THR A  65       3.034  19.067  -7.280  1.00 25.80    -0.268 OA
ATOM    428  CB  THR A  65       4.306  21.142  -9.650  1.00 28.61     0.184 C 
ATOM    429  OG1 THR A  65       4.237  22.460 -10.231  1.00 31.14    -0.221 OA
ATOM    430  CG2 THR A  65       3.553  20.127 -10.488  1.00 28.90     0.038 C 
ATOM    431  N   HIS A  66       5.256  19.444  -7.355  1.00 22.23    -0.228 NA
ATOM    432  CA  HIS A  66       5.561  18.150  -6.760  1.00 19.65     0.192 C 
ATOM    433  C   HIS A  66       5.092  18.086  -5.320  1.00 20.87     0.275 C 
ATOM    434  O   HIS A  66       4.706  17.012  -4.846  1.00 22.48    -0.268 OA
ATOM    435  CB  HIS A  66       7.063  17.872  -6.842  1.00 23.06     0.082 C 
ATOM    436  CG  HIS A  66       7.543  17.618  -8.243  1.00 28.26     0.082 A 
ATOM    437  ND1 HIS A  66       8.878  17.579  -8.586  1.00 28.93    -0.227 NA
ATOM    438  CD2 HIS A  66       6.855  17.398  -9.389  1.00 29.00     0.116 A 
ATOM    439  CE1 HIS A  66       8.993  17.352  -9.883  1.00 27.11     0.199 A 
ATOM    440  NE2 HIS A  66       7.779  17.222 -10.392  1.00 27.08    -0.221 NA
ATOM    441  N   ALA A  67       5.136  19.213  -4.604  1.00 20.03    -0.229 NA
ATOM    442  CA  ALA A  67       4.680  19.204  -3.215  1.00 22.84     0.186 C 
ATOM    443  C   ALA A  67       3.197  18.870  -3.132  1.00 22.42     0.274 C 
ATOM    444  O   ALA A  67       2.785  18.015  -2.340  1.00 21.33    -0.268 OA
ATOM    445  CB  ALA A  67       4.981  20.551  -2.540  1.00 22.84     0.037 C 
ATOM    446  N   LYS A  68       2.375  19.538  -3.942  1.00 19.15    -0.229 NA
ATOM    447  CA  LYS A  68       0.946  19.280  -3.898  1.00 23.81     0.186 C 
ATOM    448  C   LYS A  68       0.660  17.832  -4.287  1.00 23.14     0.274 C 
ATOM    449  O   LYS A  68      -0.165  17.159  -3.651  1.00 24.14    -0.268 OA
ATOM    450  CB  LYS A  68       0.216  20.284  -4.803  1.00 26.56     0.034 C 
ATOM    451  CG  LYS A  68      -1.283  20.094  -4.927  1.00 35.57     0.005 C 
ATOM    452  CD  LYS A  68      -1.870  21.247  -5.741  1.00 40.33     0.041 C 
ATOM    453  CE  LYS A  68      -3.366  21.393  -5.521  1.00 50.59     0.338 C 
ATOM    454  NZ  LYS A  68      -3.705  22.764  -5.033  1.00 58.65     0.618 N 
ATOM    455  N   ARG A  69       1.372  17.316  -5.298  1.00 24.01    -0.229 NA
ATOM    456  CA  ARG A  69       1.166  15.929  -5.708  1.00 23.98     0.186 C 
ATOM    457  C   ARG A  69       1.536  14.953  -4.596  1.00 24.45     0.274 C 
ATOM    458  O   ARG A  69       0.826  13.968  -4.371  1.00 22.14    -0.268 OA
ATOM    459  CB  ARG A  69       1.987  15.608  -6.957  1.00 24.09     0.036 C 
ATOM    460  CG  ARG A  69       1.749  14.180  -7.491  1.00 36.08     0.029 C 
ATOM    461  CD  ARG A  69       3.011  13.474  -8.013  1.00 39.16     0.145 C 
ATOM    462  NE  ARG A  69       3.917  13.104  -6.928  1.00 43.47    -0.083 NA
ATOM    463  CZ  ARG A  69       3.816  11.982  -6.226  1.00 41.56     0.782 C 
ATOM    464  NH1 ARG A  69       2.875  11.087  -6.486  1.00 42.03     0.063 N 
ATOM    465  NH2 ARG A  69       4.673  11.756  -5.231  1.00 41.58     0.063 N 
ATOM    466  N   ALA A  70       2.676  15.182  -3.926  1.00 22.29    -0.229 NA
ATOM    467  CA  ALA A  70       3.121  14.272  -2.874  1.00 23.20     0.186 C 
ATOM    468  C   ALA A  70       2.195  14.315  -1.671  1.00 25.13     0.274 C 
ATOM    469  O   ALA A  70       1.906  13.273  -1.071  1.00 20.74    -0.268 OA
ATOM    470  CB  ALA A  70       4.548  14.600  -2.429  1.00 24.15     0.037 C 
ATOM    471  N   TYR A  71       1.751  15.518  -1.285  1.00 20.81    -0.228 NA
ATOM    472  CA  TYR A  71       0.870  15.644  -0.137  1.00 20.36     0.191 C 
ATOM    473  C   TYR A  71      -0.445  14.930  -0.405  1.00 21.25     0.275 C 
ATOM    474  O   TYR A  71      -0.944  14.179   0.441  1.00 20.28    -0.268 OA
ATOM    475  CB  TYR A  71       0.647  17.122   0.185  1.00 23.19     0.060 C 
ATOM    476  CG  TYR A  71      -0.320  17.340   1.316  1.00 25.32    -0.020 A 
ATOM    477  CD1 TYR A  71       0.050  17.102   2.640  1.00 27.89    -0.002 A 
ATOM    478  CD2 TYR A  71      -1.604  17.782   1.061  1.00 27.53    -0.002 A 
ATOM    479  CE1 TYR A  71      -0.857  17.302   3.671  1.00 29.13     0.027 A 
ATOM    480  CE2 TYR A  71      -2.502  17.984   2.075  1.00 30.77     0.027 A 
ATOM    481  CZ  TYR A  71      -2.135  17.749   3.366  1.00 34.85     0.131 A 
ATOM    482  OH  TYR A  71      -3.075  17.966   4.338  1.00 37.18    -0.190 OA
ATOM    483  N   ARG A  72      -0.984  15.106  -1.608  1.00 22.20    -0.229 NA
ATOM    484  CA  ARG A  72      -2.228  14.438  -1.982  1.00 23.93     0.186 C 
ATOM    485  C   ARG A  72      -2.077  12.919  -1.924  1.00 20.95     0.274 C 
ATOM    486  O   ARG A  72      -2.951  12.215  -1.415  1.00 20.89    -0.268 OA
ATOM    487  CB  ARG A  72      -2.630  14.882  -3.388  1.00 20.54     0.036 C 
ATOM    488  CG  ARG A  72      -3.826  14.155  -3.975  1.00 24.18     0.029 C 
ATOM    489  CD  ARG A  72      -4.242  14.864  -5.255  1.00 25.76     0.145 C 
ATOM    490  NE  ARG A  72      -5.370  14.215  -5.914  1.00 26.83    -0.083 NA
ATOM    491  CZ  ARG A  72      -5.244  13.266  -6.830  1.00 32.25     0.782 C 
ATOM    492  NH1 ARG A  72      -4.065  12.766  -7.145  1.00 23.94     0.063 N 
ATOM    493  NH2 ARG A  72      -6.332  12.792  -7.428  1.00 30.29     0.063 N 
ATOM    494  N   GLU A  73      -0.966  12.395  -2.454  1.00 19.58    -0.229 NA
ATOM    495  CA  GLU A  73      -0.747  10.951  -2.452  1.00 21.79     0.187 C 
ATOM    496  C   GLU A  73      -0.644  10.397  -1.038  1.00 23.43     0.274 C 
ATOM    497  O   GLU A  73      -1.229   9.351  -0.731  1.00 21.55    -0.268 OA
ATOM    498  CB  GLU A  73       0.512  10.602  -3.251  1.00 25.67     0.045 C 
ATOM    499  CG  GLU A  73       0.417   9.262  -4.005  1.00 33.46     0.100 C 
ATOM    500  CD  GLU A  73      -0.551   9.250  -5.227  1.00 37.48     0.185 C 
ATOM    501  OE1 GLU A  73      -1.001  10.308  -5.718  1.00 37.66    -0.647 OA
ATOM    502  OE2 GLU A  73      -0.871   8.146  -5.700  1.00 38.17    -0.647 OA
ATOM    503  N   LEU A  74       0.094  11.083  -0.159  1.00 18.58    -0.229 NA
ATOM    504  CA  LEU A  74       0.215  10.633   1.221  1.00 19.50     0.186 C 
ATOM    505  C   LEU A  74      -1.141  10.603   1.914  1.00 22.86     0.274 C 
ATOM    506  O   LEU A  74      -1.476   9.630   2.594  1.00 26.23    -0.268 OA
ATOM    507  CB  LEU A  74       1.169  11.552   1.991  1.00 22.82     0.034 C 
ATOM    508  CG  LEU A  74       2.635  11.203   1.951  1.00 29.05     0.002 C 
ATOM    509  CD1 LEU A  74       3.415  12.458   2.327  1.00 25.54     0.000 C 
ATOM    510  CD2 LEU A  74       2.908  10.051   2.912  1.00 29.81     0.000 C 
ATOM    511  N   VAL A  75      -1.914  11.679   1.778  1.00 21.00    -0.229 NA
ATOM    512  CA  VAL A  75      -3.196  11.768   2.469  1.00 24.66     0.186 C 
ATOM    513  C   VAL A  75      -4.148  10.699   1.945  1.00 25.43     0.274 C 
ATOM    514  O   VAL A  75      -4.862  10.041   2.719  1.00 25.05    -0.268 OA
ATOM    515  CB  VAL A  75      -3.797  13.177   2.307  1.00 25.06     0.032 C 
ATOM    516  CG1 VAL A  75      -5.246  13.176   2.749  1.00 26.78     0.003 C 
ATOM    517  CG2 VAL A  75      -2.980  14.236   3.078  1.00 24.70     0.003 C 
ATOM    518  N   LEU A  76      -4.171  10.509   0.620  1.00 20.66    -0.229 NA
ATOM    519  CA  LEU A  76      -5.113   9.560   0.025  1.00 21.83     0.186 C 
ATOM    520  C   LEU A  76      -4.695   8.121   0.296  1.00 23.93     0.274 C 
ATOM    521  O   LEU A  76      -5.541   7.269   0.596  1.00 25.92    -0.268 OA
ATOM    522  CB  LEU A  76      -5.236   9.807  -1.479  1.00 19.52     0.034 C 
ATOM    523  CG  LEU A  76      -5.998  11.084  -1.859  1.00 22.83     0.002 C 
ATOM    524  CD1 LEU A  76      -5.935  11.339  -3.349  1.00 21.42     0.000 C 
ATOM    525  CD2 LEU A  76      -7.441  11.020  -1.390  1.00 26.59     0.000 C 
ATOM    526  N   LEU A  77      -3.400   7.818   0.166  1.00 22.07    -0.229 NA
ATOM    527  CA  LEU A  77      -2.959   6.449   0.423  1.00 27.97     0.186 C 
ATOM    528  C   LEU A  77      -3.360   6.009   1.821  1.00 29.54     0.274 C 
ATOM    529  O   LEU A  77      -3.774   4.861   2.030  1.00 31.25    -0.268 OA
ATOM    530  CB  LEU A  77      -1.450   6.324   0.262  1.00 25.64     0.034 C 
ATOM    531  CG  LEU A  77      -0.964   6.119  -1.169  1.00 27.24     0.002 C 
ATOM    532  CD1 LEU A  77       0.569   6.249  -1.190  1.00 28.48     0.000 C 
ATOM    533  CD2 LEU A  77      -1.444   4.816  -1.794  1.00 25.57     0.000 C 
ATOM    534  N   LYS A  78      -3.233   6.910   2.792  1.00 27.93    -0.229 NA
ATOM    535  CA  LYS A  78      -3.598   6.581   4.164  1.00 30.89     0.179 C 
ATOM    536  C   LYS A  78      -5.100   6.352   4.294  1.00 28.59     0.236 C 
ATOM    537  O   LYS A  78      -5.541   5.309   4.790  1.00 30.86    -0.277 OA
ATOM    538  CB  LYS A  78      -3.145   7.701   5.108  1.00 35.67     0.034 C 
ATOM    539  CG  LYS A  78      -3.562   7.493   6.568  1.00 38.88     0.005 C 
ATOM    540  CD  LYS A  78      -2.582   8.127   7.558  1.00 39.31     0.041 C 
ATOM    541  CE  LYS A  78      -2.691   9.653   7.588  1.00 49.31     0.338 C 
ATOM    542  NZ  LYS A  78      -1.385  10.363   7.861  1.00 51.63     0.618 N 
ATOM    543  N   CYS A  79      -5.899   7.313   3.836  1.00 26.04    -0.206 NA
ATOM    544  CA ACYS A  79      -7.339   7.332   4.073  0.62 26.46     0.150 C 
ATOM    545  CA BCYS A  79      -7.306   7.222   4.179  0.38 26.57     0.150 C 
ATOM    546  C   CYS A  79      -8.069   6.236   3.306  1.00 30.43     0.216 C 
ATOM    547  O   CYS A  79      -9.160   5.817   3.703  1.00 23.44    -0.277 OA
ATOM    548  CB ACYS A  79      -7.900   8.692   3.662  0.62 28.08     0.094 C 
ATOM    549  CB BCYS A  79      -7.957   8.603   4.138  0.38 29.39     0.094 C 
ATOM    550  SG ACYS A  79      -7.455  10.062   4.752  0.62 39.10    -0.080 SA
ATOM    551  SG BCYS A  79      -8.141   9.311   2.518  0.38 28.35    -0.080 SA
ATOM    552  N   VAL A  80      -7.517   5.800   2.188  1.00 27.24    -0.235 NA
ATOM    553  CA  VAL A  80      -8.204   4.823   1.343  1.00 23.74     0.186 C 
ATOM    554  C   VAL A  80      -7.814   3.425   1.779  1.00 22.95     0.274 C 
ATOM    555  O   VAL A  80      -6.649   3.142   2.079  1.00 25.61    -0.268 OA
ATOM    556  CB  VAL A  80      -7.886   5.071  -0.141  1.00 21.59     0.032 C 
ATOM    557  CG1 VAL A  80      -8.368   3.899  -1.007  1.00 25.90     0.003 C 
ATOM    558  CG2 VAL A  80      -8.492   6.399  -0.583  1.00 23.51     0.003 C 
ATOM    559  N   ASN A  81      -8.795   2.532   1.825  1.00 20.64    -0.228 NA
ATOM    560  CA  ASN A  81      -8.542   1.133   2.156  1.00 25.11     0.196 C 
ATOM    561  C   ASN A  81      -9.480   0.318   1.270  1.00 27.27     0.275 C 
ATOM    562  O   ASN A  81     -10.623   0.066   1.644  1.00 24.26    -0.268 OA
ATOM    563  CB  ASN A  81      -8.776   0.864   3.641  1.00 28.12     0.126 C 
ATOM    564  CG  ASN A  81      -8.595  -0.603   4.009  1.00 39.90     0.276 C 
ATOM    565  OD1 ASN A  81      -7.763  -1.315   3.428  1.00 37.67    -0.269 OA
ATOM    566  ND2 ASN A  81      -9.350  -1.054   5.006  1.00 45.71    -0.107 N 
ATOM    567  N   HIS A  82      -9.009  -0.054   0.079  1.00 19.57    -0.228 NA
ATOM    568  CA  HIS A  82      -9.831  -0.830  -0.841  1.00 20.25     0.192 C 
ATOM    569  C   HIS A  82      -8.942  -1.905  -1.445  1.00 20.09     0.275 C 
ATOM    570  O   HIS A  82      -7.761  -1.656  -1.701  1.00 19.64    -0.268 OA
ATOM    571  CB  HIS A  82     -10.449   0.069  -1.926  1.00 18.41     0.082 C 
ATOM    572  CG  HIS A  82     -11.380  -0.660  -2.855  1.00 20.50     0.082 A 
ATOM    573  ND1 HIS A  82     -10.931  -1.475  -3.877  1.00 18.72    -0.227 NA
ATOM    574  CD2 HIS A  82     -12.734  -0.726  -2.888  1.00 23.72     0.116 A 
ATOM    575  CE1 HIS A  82     -11.972  -1.988  -4.516  1.00 21.44     0.199 A 
ATOM    576  NE2 HIS A  82     -13.076  -1.556  -3.928  1.00 22.54    -0.221 NA
ATOM    577  N   LYS A  83      -9.486  -3.117  -1.638  1.00 17.96    -0.229 NA
ATOM    578  CA  LYS A  83      -8.607  -4.219  -2.029  1.00 16.35     0.186 C 
ATOM    579  C   LYS A  83      -8.007  -4.046  -3.421  1.00 19.33     0.274 C 
ATOM    580  O   LYS A  83      -7.044  -4.747  -3.738  1.00 20.17    -0.268 OA
ATOM    581  CB  LYS A  83      -9.346  -5.566  -1.998  1.00 20.02     0.034 C 
ATOM    582  CG  LYS A  83     -10.588  -5.560  -2.855  1.00 25.86     0.005 C 
ATOM    583  CD  LYS A  83     -11.305  -6.914  -2.855  1.00 34.08     0.041 C 
ATOM    584  CE  LYS A  83     -12.769  -6.711  -3.255  1.00 43.23     0.338 C 
ATOM    585  NZ  LYS A  83     -13.553  -7.986  -3.236  1.00 53.65     0.618 N 
ATOM    586  N   ASN A  84      -8.522  -3.137  -4.252  1.00 17.86    -0.228 NA
ATOM    587  CA  ASN A  84      -7.976  -2.965  -5.600  1.00 15.66     0.196 C 
ATOM    588  C   ASN A  84      -7.231  -1.631  -5.742  1.00 19.69     0.275 C 
ATOM    589  O   ASN A  84      -6.990  -1.164  -6.868  1.00 16.12    -0.268 OA
ATOM    590  CB  ASN A  84      -9.085  -3.072  -6.650  1.00 15.65     0.126 C 
ATOM    591  CG  ASN A  84      -9.789  -4.426  -6.609  1.00 17.66     0.276 C 
ATOM    592  OD1 ASN A  84     -11.007  -4.497  -6.387  1.00 20.94    -0.269 OA
ATOM    593  ND2 ASN A  84      -9.024  -5.504  -6.742  1.00 18.75    -0.107 N 
ATOM    594  N   ILE A  85      -6.883  -1.003  -4.619  1.00 18.40    -0.229 NA
ATOM    595  CA  ILE A  85      -6.009   0.169  -4.576  1.00 19.66     0.186 C 
ATOM    596  C   ILE A  85      -4.826  -0.176  -3.681  1.00 18.32     0.274 C 
ATOM    597  O   ILE A  85      -5.013  -0.717  -2.587  1.00 17.11    -0.268 OA
ATOM    598  CB  ILE A  85      -6.747   1.410  -4.045  1.00 19.04     0.032 C 
ATOM    599  CG1 ILE A  85      -8.041   1.686  -4.819  1.00 23.43     0.002 C 
ATOM    600  CG2 ILE A  85      -5.806   2.635  -4.048  1.00 17.84     0.003 C 
ATOM    601  CD1 ILE A  85      -7.845   2.082  -6.228  1.00 29.93     0.000 C 
ATOM    602  N   ILE A  86      -3.605   0.104  -4.143  1.00 18.75    -0.229 NA
ATOM    603  CA  ILE A  86      -2.427  -0.350  -3.400  1.00 18.36     0.186 C 
ATOM    604  C   ILE A  86      -2.451   0.170  -1.956  1.00 23.61     0.274 C 
ATOM    605  O   ILE A  86      -2.797   1.328  -1.696  1.00 23.53    -0.268 OA
ATOM    606  CB  ILE A  86      -1.145   0.062  -4.148  1.00 21.23     0.032 C 
ATOM    607  CG1 ILE A  86       0.051  -0.803  -3.729  1.00 28.68     0.002 C 
ATOM    608  CG2 ILE A  86      -0.853   1.549  -3.973  1.00 25.85     0.003 C 
ATOM    609  CD1 ILE A  86       0.098  -2.184  -4.383  1.00 25.15     0.000 C 
ATOM    610  N   SER A  87      -2.146  -0.729  -1.008  1.00 24.71    -0.226 NA
ATOM    611  CA  SER A  87      -2.147  -0.421   0.423  1.00 28.48     0.219 C 
ATOM    612  C   SER A  87      -0.818   0.198   0.833  1.00 23.22     0.277 C 
ATOM    613  O   SER A  87       0.249  -0.306   0.470  1.00 22.68    -0.268 OA
ATOM    614  CB  SER A  87      -2.387  -1.673   1.281  1.00 28.80     0.216 C 
ATOM    615  OG  SER A  87      -3.551  -2.391   0.895  1.00 36.20    -0.218 OA
ATOM    616  N   LEU A  88      -0.909   1.276   1.601  1.00 24.82    -0.229 NA
ATOM    617  CA  LEU A  88       0.207   1.878   2.320  1.00 20.53     0.186 C 
ATOM    618  C   LEU A  88       0.379   1.193   3.672  1.00 21.10     0.274 C 
ATOM    619  O   LEU A  88      -0.550   1.189   4.491  1.00 25.10    -0.268 OA
ATOM    620  CB  LEU A  88      -0.068   3.368   2.519  1.00 25.35     0.034 C 
ATOM    621  CG  LEU A  88       0.999   4.233   3.174  1.00 27.94     0.002 C 
ATOM    622  CD1 LEU A  88       2.301   4.145   2.394  1.00 24.28     0.000 C 
ATOM    623  CD2 LEU A  88       0.493   5.659   3.220  1.00 31.11     0.000 C 
ATOM    624  N   LEU A  89       1.564   0.639   3.910  1.00 20.77    -0.229 NA
ATOM    625  CA  LEU A  89       1.864  -0.098   5.132  1.00 24.99     0.186 C 
ATOM    626  C   LEU A  89       2.639   0.733   6.155  1.00 27.14     0.274 C 
ATOM    627  O   LEU A  89       2.444   0.554   7.367  1.00 24.48    -0.268 OA
ATOM    628  CB  LEU A  89       2.677  -1.347   4.778  1.00 26.11     0.034 C 
ATOM    629  CG  LEU A  89       1.921  -2.337   3.864  1.00 25.42     0.002 C 
ATOM    630  CD1 LEU A  89       2.670  -3.639   3.740  1.00 29.03     0.000 C 
ATOM    631  CD2 LEU A  89       0.481  -2.566   4.356  1.00 29.18     0.000 C 
ATOM    632  N   ASN A  90       3.493   1.647   5.696  1.00 22.78    -0.228 NA
ATOM    633  CA  ASN A  90       4.311   2.458   6.595  1.00 25.15     0.196 C 
ATOM    634  C   ASN A  90       4.811   3.670   5.834  1.00 26.84     0.275 C 
ATOM    635  O   ASN A  90       4.943   3.630   4.608  1.00 24.22    -0.268 OA
ATOM    636  CB  ASN A  90       5.511   1.678   7.129  1.00 23.44     0.126 C 
ATOM    637  CG  ASN A  90       6.078   2.270   8.425  1.00 23.89     0.276 C 
ATOM    638  OD1 ASN A  90       5.486   3.159   9.029  1.00 27.54    -0.269 OA
ATOM    639  ND2 ASN A  90       7.228   1.771   8.837  1.00 32.30    -0.107 N 
ATOM    640  N   VAL A  91       5.094   4.743   6.575  1.00 23.21    -0.229 NA
ATOM    641  CA  VAL A  91       5.714   5.954   6.034  1.00 19.79     0.186 C 
ATOM    642  C   VAL A  91       6.750   6.401   7.056  1.00 21.73     0.274 C 
ATOM    643  O   VAL A  91       6.471   6.390   8.258  1.00 25.38    -0.268 OA
ATOM    644  CB  VAL A  91       4.697   7.092   5.791  1.00 23.34     0.032 C 
ATOM    645  CG1 VAL A  91       5.412   8.314   5.204  1.00 21.22     0.003 C 
ATOM    646  CG2 VAL A  91       3.581   6.646   4.873  1.00 26.21     0.003 C 
ATOM    647  N   PHE A  92       7.938   6.784   6.599  1.00 20.59    -0.228 NA
ATOM    648  CA  PHE A  92       8.937   7.246   7.559  1.00 24.09     0.191 C 
ATOM    649  C   PHE A  92       9.907   8.207   6.887  1.00 24.55     0.275 C 
ATOM    650  O   PHE A  92      10.014   8.265   5.659  1.00 23.67    -0.268 OA
ATOM    651  CB  PHE A  92       9.682   6.051   8.199  1.00 21.27     0.060 C 
ATOM    652  CG  PHE A  92      10.514   5.237   7.234  1.00 23.85    -0.020 A 
ATOM    653  CD1 PHE A  92      11.781   5.654   6.846  1.00 23.13    -0.004 A 
ATOM    654  CD2 PHE A  92      10.016   4.058   6.700  1.00 26.93    -0.004 A 
ATOM    655  CE1 PHE A  92      12.539   4.904   5.952  1.00 28.42    -0.000 A 
ATOM    656  CE2 PHE A  92      10.765   3.305   5.813  1.00 27.43    -0.000 A 
ATOM    657  CZ  PHE A  92      12.025   3.724   5.433  1.00 28.52    -0.000 A 
ATOM    658  N   THR A  93      10.588   9.004   7.715  1.00 22.34    -0.226 NA
ATOM    659  CA  THR A  93      11.730   9.745   7.220  1.00 22.85     0.215 C 
ATOM    660  C   THR A  93      12.919   9.471   8.127  1.00 23.11     0.259 C 
ATOM    661  O   THR A  93      12.763   9.370   9.351  1.00 27.09    -0.270 OA
ATOM    662  CB  THR A  93      11.487  11.266   7.159  1.00 23.65     0.184 C 
ATOM    663  OG1 THR A  93      12.703  11.902   6.729  1.00 24.38    -0.221 OA
ATOM    664  CG2 THR A  93      11.047  11.819   8.515  1.00 22.48     0.038 C 
ATOM    665  N   PRO A  94      14.109   9.326   7.547  1.00 28.71    -0.312 N 
ATOM    666  CA  PRO A  94      15.313   9.158   8.367  1.00 33.08     0.165 C 
ATOM    667  C   PRO A  94      15.797  10.451   8.994  1.00 31.69     0.272 C 
ATOM    668  O   PRO A  94      16.599  10.389   9.927  1.00 30.05    -0.269 OA
ATOM    669  CB  PRO A  94      16.350   8.621   7.371  1.00 33.58     0.034 C 
ATOM    670  CG  PRO A  94      15.847   8.996   6.018  1.00 34.18     0.027 C 
ATOM    671  CD  PRO A  94      14.392   9.333   6.100  1.00 29.71     0.105 C 
ATOM    672  N   GLN A  95      15.325  11.609   8.548  1.00 26.09    -0.229 NA
ATOM    673  CA  GLN A  95      15.788  12.865   9.136  1.00 27.94     0.187 C 
ATOM    674  C   GLN A  95      15.061  13.198  10.440  1.00 28.22     0.274 C 
ATOM    675  O   GLN A  95      13.900  12.842  10.647  1.00 27.08    -0.268 OA
ATOM    676  CB  GLN A  95      15.667  14.003   8.116  1.00 26.36     0.044 C 
ATOM    677  CG  GLN A  95      16.682  13.835   6.983  1.00 25.80     0.094 C 
ATOM    678  CD  GLN A  95      16.165  13.077   5.792  1.00 29.81     0.274 C 
ATOM    679  OE1 GLN A  95      15.021  13.240   5.391  1.00 25.40    -0.269 OA
ATOM    680  NE2 GLN A  95      17.006  12.213   5.231  1.00 32.80    -0.107 N 
ATOM    681  N   LYS A  96      15.772  13.906  11.336  1.00 28.39    -0.229 NA
ATOM    682  CA  LYS A  96      15.387  14.039  12.744  1.00 29.29     0.186 C 
ATOM    683  C   LYS A  96      14.597  15.296  13.084  1.00 29.18     0.274 C 
ATOM    684  O   LYS A  96      14.026  15.363  14.182  1.00 31.38    -0.268 OA
ATOM    685  CB  LYS A  96      16.634  14.023  13.648  1.00 34.31     0.034 C 
ATOM    686  CG  LYS A  96      17.572  12.848  13.527  1.00 37.73     0.005 C 
ATOM    687  CD  LYS A  96      16.833  11.523  13.526  1.00 39.31     0.041 C 
ATOM    688  CE  LYS A  96      17.582  10.510  12.677  1.00 45.91     0.338 C 
ATOM    689  NZ  LYS A  96      16.971   9.149  12.725  1.00 42.26     0.618 N 
ATOM    690  N   THR A  97      14.570  16.301  12.207  1.00 24.12    -0.226 NA
ATOM    691  CA  THR A  97      13.885  17.556  12.488  1.00 22.51     0.216 C 
ATOM    692  C   THR A  97      13.189  18.034  11.228  1.00 22.07     0.277 C 
ATOM    693  O   THR A  97      13.529  17.618  10.120  1.00 24.13    -0.268 OA
ATOM    694  CB  THR A  97      14.853  18.660  12.930  1.00 23.47     0.184 C 
ATOM    695  OG1 THR A  97      15.821  18.841  11.890  1.00 23.42    -0.221 OA
ATOM    696  CG2 THR A  97      15.562  18.271  14.224  1.00 27.93     0.038 C 
ATOM    697  N   LEU A  98      12.221  18.933  11.411  1.00 22.10    -0.229 NA
ATOM    698  CA  LEU A  98      11.612  19.601  10.263  1.00 22.52     0.186 C 
ATOM    699  C   LEU A  98      12.669  20.252   9.385  1.00 25.46     0.274 C 
ATOM    700  O   LEU A  98      12.638  20.123   8.157  1.00 22.10    -0.268 OA
ATOM    701  CB  LEU A  98      10.588  20.642  10.726  1.00 22.84     0.034 C 
ATOM    702  CG  LEU A  98      10.094  21.634   9.671  1.00 25.29     0.002 C 
ATOM    703  CD1 LEU A  98       9.253  20.956   8.548  1.00 22.60     0.000 C 
ATOM    704  CD2 LEU A  98       9.276  22.708  10.344  1.00 32.76     0.000 C 
ATOM    705  N   GLU A  99      13.632  20.950   9.995  1.00 22.31    -0.229 NA
ATOM    706  CA  GLU A  99      14.610  21.668   9.190  1.00 23.61     0.187 C 
ATOM    707  C   GLU A  99      15.434  20.720   8.327  1.00 24.56     0.274 C 
ATOM    708  O   GLU A  99      15.647  20.982   7.140  1.00 25.63    -0.268 OA
ATOM    709  CB  GLU A  99      15.514  22.519  10.090  1.00 23.79     0.045 C 
ATOM    710  CG  GLU A  99      14.830  23.766  10.655  1.00 26.33     0.100 C 
ATOM    711  CD  GLU A  99      13.820  23.508  11.772  1.00 26.15     0.185 C 
ATOM    712  OE1 GLU A  99      13.734  22.372  12.306  1.00 28.98    -0.647 OA
ATOM    713  OE2 GLU A  99      13.119  24.475  12.155  1.00 31.90    -0.647 OA
ATOM    714  N   GLU A 100      15.886  19.602   8.896  1.00 23.71    -0.229 NA
ATOM    715  CA  GLU A 100      16.741  18.672   8.174  1.00 23.31     0.187 C 
ATOM    716  C   GLU A 100      15.966  17.750   7.236  1.00 24.51     0.274 C 
ATOM    717  O   GLU A 100      16.580  17.084   6.403  1.00 24.60    -0.268 OA
ATOM    718  CB  GLU A 100      17.514  17.822   9.173  1.00 25.58     0.045 C 
ATOM    719  CG  GLU A 100      18.581  18.583   9.962  1.00 26.46     0.100 C 
ATOM    720  CD  GLU A 100      19.042  17.774  11.156  1.00 30.20     0.185 C 
ATOM    721  OE1 GLU A 100      18.224  17.593  12.077  1.00 30.77    -0.647 OA
ATOM    722  OE2 GLU A 100      20.201  17.305  11.168  1.00 37.18    -0.647 OA
ATOM    723  N   PHE A 101      14.649  17.692   7.378  1.00 21.38    -0.228 NA
ATOM    724  CA  PHE A 101      13.779  16.827   6.576  1.00 24.42     0.191 C 
ATOM    725  C   PHE A 101      14.085  16.955   5.087  1.00 24.68     0.275 C 
ATOM    726  O   PHE A 101      14.039  18.053   4.524  1.00 25.97    -0.268 OA
ATOM    727  CB  PHE A 101      12.329  17.222   6.888  1.00 21.80     0.060 C 
ATOM    728  CG  PHE A 101      11.274  16.514   6.060  1.00 20.65    -0.020 A 
ATOM    729  CD1 PHE A 101      11.305  15.140   5.880  1.00 22.06    -0.004 A 
ATOM    730  CD2 PHE A 101      10.216  17.241   5.536  1.00 21.13    -0.004 A 
ATOM    731  CE1 PHE A 101      10.307  14.502   5.133  1.00 24.24    -0.000 A 
ATOM    732  CE2 PHE A 101       9.215  16.616   4.797  1.00 23.99    -0.000 A 
ATOM    733  CZ  PHE A 101       9.260  15.249   4.608  1.00 23.06    -0.000 A 
ATOM    734  N   GLN A 102      14.394  15.820   4.455  1.00 23.33    -0.229 NA
ATOM    735  CA  GLN A 102      14.716  15.727   3.037  1.00 25.32     0.187 C 
ATOM    736  C   GLN A 102      13.811  14.750   2.302  1.00 29.64     0.274 C 
ATOM    737  O   GLN A 102      13.211  15.107   1.280  1.00 26.86    -0.268 OA
ATOM    738  CB  GLN A 102      16.173  15.272   2.867  1.00 27.38     0.044 C 
ATOM    739  CG  GLN A 102      17.211  16.368   3.093  1.00 39.19     0.094 C 
ATOM    740  CD  GLN A 102      17.162  17.462   2.054  1.00 47.63     0.274 C 
ATOM    741  OE1 GLN A 102      16.366  18.408   2.149  1.00 43.86    -0.269 OA
ATOM    742  NE2 GLN A 102      18.022  17.343   1.046  1.00 55.07    -0.107 N 
ATOM    743  N   ASP A 103      13.689  13.525   2.809  1.00 24.36    -0.228 NA
ATOM    744  CA  ASP A 103      13.157  12.410   2.034  1.00 23.90     0.197 C 
ATOM    745  C   ASP A 103      12.035  11.709   2.783  1.00 25.17     0.275 C 
ATOM    746  O   ASP A 103      12.054  11.594   4.012  1.00 22.54    -0.268 OA
ATOM    747  CB  ASP A 103      14.259  11.396   1.725  1.00 26.99     0.132 C 
ATOM    748  CG  ASP A 103      15.430  12.009   0.973  1.00 31.17     0.188 C 
ATOM    749  OD1 ASP A 103      15.201  12.831   0.052  1.00 32.13    -0.647 OA
ATOM    750  OD2 ASP A 103      16.581  11.656   1.306  1.00 34.14    -0.647 OA
ATOM    751  N   VAL A 104      11.059  11.222   2.013  1.00 22.15    -0.229 NA
ATOM    752  CA  VAL A 104       9.935  10.456   2.526  1.00 20.56     0.186 C 
ATOM    753  C   VAL A 104      10.022   9.065   1.915  1.00 21.78     0.274 C 
ATOM    754  O   VAL A 104      10.168   8.936   0.694  1.00 23.49    -0.268 OA
ATOM    755  CB  VAL A 104       8.592  11.106   2.151  1.00 21.79     0.032 C 
ATOM    756  CG1 VAL A 104       7.423  10.225   2.600  1.00 23.62     0.003 C 
ATOM    757  CG2 VAL A 104       8.477  12.523   2.712  1.00 21.22     0.003 C 
ATOM    758  N   TYR A 105       9.914   8.035   2.746  1.00 20.19    -0.228 NA
ATOM    759  CA  TYR A 105       9.857   6.658   2.276  1.00 22.62     0.191 C 
ATOM    760  C   TYR A 105       8.446   6.108   2.473  1.00 22.78     0.275 C 
ATOM    761  O   TYR A 105       7.882   6.196   3.568  1.00 22.01    -0.268 OA
ATOM    762  CB  TYR A 105      10.890   5.795   3.011  1.00 22.87     0.060 C 
ATOM    763  CG  TYR A 105      12.314   6.179   2.655  1.00 27.74    -0.020 A 
ATOM    764  CD1 TYR A 105      12.935   7.267   3.260  1.00 25.17    -0.002 A 
ATOM    765  CD2 TYR A 105      13.023   5.475   1.697  1.00 27.61    -0.002 A 
ATOM    766  CE1 TYR A 105      14.243   7.627   2.918  1.00 29.78     0.027 A 
ATOM    767  CE2 TYR A 105      14.314   5.821   1.351  1.00 32.85     0.027 A 
ATOM    768  CZ  TYR A 105      14.924   6.894   1.970  1.00 34.19     0.131 A 
ATOM    769  OH  TYR A 105      16.210   7.221   1.617  1.00 33.94    -0.190 OA
ATOM    770  N   LEU A 106       7.863   5.574   1.404  1.00 20.85    -0.229 NA
ATOM    771  CA  LEU A 106       6.573   4.906   1.466  1.00 21.04     0.186 C 
ATOM    772  C   LEU A 106       6.800   3.405   1.364  1.00 21.14     0.274 C 
ATOM    773  O   LEU A 106       7.547   2.948   0.493  1.00 24.82    -0.268 OA
ATOM    774  CB  LEU A 106       5.660   5.363   0.323  1.00 22.17     0.034 C 
ATOM    775  CG  LEU A 106       5.474   6.863   0.137  1.00 25.48     0.002 C 
ATOM    776  CD1 LEU A 106       4.650   7.133  -1.145  1.00 30.95     0.000 C 
ATOM    777  CD2 LEU A 106       4.804   7.458   1.353  1.00 25.35     0.000 C 
ATOM    778  N   VAL A 107       6.158   2.650   2.244  1.00 21.54    -0.229 NA
ATOM    779  CA  VAL A 107       6.237   1.192   2.240  1.00 21.01     0.179 C 
ATOM    780  C   VAL A 107       4.863   0.683   1.818  1.00 21.83     0.236 C 
ATOM    781  O   VAL A 107       3.864   0.981   2.480  1.00 20.89    -0.277 OA
ATOM    782  CB  VAL A 107       6.649   0.653   3.618  1.00 24.27     0.031 C 
ATOM    783  CG1 VAL A 107       6.789  -0.865   3.582  1.00 28.21     0.003 C 
ATOM    784  CG2 VAL A 107       7.953   1.307   4.064  1.00 25.92     0.003 C 
ATOM    785  N   MET A 108       4.811  -0.055   0.701  1.00 23.11    -0.208 NA
ATOM    786  CA AMET A 108       3.560  -0.538   0.137  0.33 24.47     0.139 C 
ATOM    787  CA BMET A 108       3.572  -0.537   0.106  0.67 24.48     0.139 C 
ATOM    788  C   MET A 108       3.552  -2.059   0.089  1.00 21.46     0.215 C 
ATOM    789  O   MET A 108       4.595  -2.712   0.153  1.00 23.64    -0.277 OA
ATOM    790  CB AMET A 108       3.340   0.000  -1.286  0.33 24.17     0.037 C 
ATOM    791  CB BMET A 108       3.412  -0.066  -1.357  0.67 24.03     0.037 C 
ATOM    792  CG AMET A 108       3.925   1.374  -1.551  0.33 29.11     0.059 C 
ATOM    793  CG BMET A 108       2.730   1.267  -1.549  0.67 29.48     0.059 C 
ATOM    794  SD AMET A 108       3.050   2.700  -0.695  0.33 27.04    -0.139 SA
ATOM    795  SD BMET A 108       3.862   2.597  -1.103  0.67 36.33    -0.139 SA
ATOM    796  CE AMET A 108       1.465   2.632  -1.512  0.33 28.72     0.069 C 
ATOM    797  CE BMET A 108       5.228   2.223  -2.211  0.67 30.17     0.069 C 
ATOM    798  N   GLU A 109       2.355  -2.624  -0.067  1.00 24.53    -0.235 NA
ATOM    799  CA  GLU A 109       2.294  -4.062  -0.310  1.00 27.78     0.186 C 
ATOM    800  C   GLU A 109       2.990  -4.347  -1.641  1.00 27.29     0.274 C 
ATOM    801  O   GLU A 109       2.965  -3.525  -2.561  1.00 26.16    -0.268 OA
ATOM    802  CB  GLU A 109       0.842  -4.563  -0.344  1.00 31.51     0.045 C 
ATOM    803  CG  GLU A 109      -0.043  -3.864  -1.338  1.00 33.54     0.100 C 
ATOM    804  CD  GLU A 109      -1.486  -4.358  -1.315  1.00 36.29     0.185 C 
ATOM    805  OE1 GLU A 109      -1.697  -5.588  -1.234  1.00 43.00    -0.647 OA
ATOM    806  OE2 GLU A 109      -2.411  -3.524  -1.463  1.00 32.53    -0.647 OA
ATOM    807  N   LEU A 110       3.643  -5.504  -1.731  1.00 27.25    -0.229 NA
ATOM    808  CA  LEU A 110       4.485  -5.842  -2.870  1.00 24.98     0.186 C 
ATOM    809  C   LEU A 110       3.706  -6.706  -3.855  1.00 26.68     0.274 C 
ATOM    810  O   LEU A 110       3.208  -7.778  -3.485  1.00 24.67    -0.268 OA
ATOM    811  CB  LEU A 110       5.735  -6.588  -2.417  1.00 24.94     0.034 C 
ATOM    812  CG  LEU A 110       6.656  -6.980  -3.572  1.00 26.12     0.002 C 
ATOM    813  CD1 LEU A 110       7.112  -5.773  -4.368  1.00 27.03     0.000 C 
ATOM    814  CD2 LEU A 110       7.839  -7.801  -3.074  1.00 32.92     0.000 C 
ATOM    815  N   MET A 111       3.617  -6.262  -5.100  1.00 25.16    -0.229 NA
ATOM    816  CA  MET A 111       2.944  -7.051  -6.118  1.00 23.88     0.187 C 
ATOM    817  C   MET A 111       4.001  -7.679  -7.029  1.00 24.81     0.274 C 
ATOM    818  O   MET A 111       5.196  -7.451  -6.856  1.00 26.62    -0.268 OA
ATOM    819  CB  MET A 111       1.952  -6.172  -6.879  1.00 25.10     0.046 C 
ATOM    820  CG  MET A 111       0.885  -5.584  -5.943  1.00 23.10     0.060 C 
ATOM    821  SD  MET A 111      -0.229  -6.822  -5.285  1.00 32.27    -0.139 SA
ATOM    822  CE  MET A 111      -1.578  -6.782  -6.483  1.00 29.26     0.069 C 
ATOM    823  N   ASP A 112       3.570  -8.492  -8.003  1.00 22.71    -0.228 NA
ATOM    824  CA  ASP A 112       4.526  -9.260  -8.804  1.00 24.24     0.197 C 
ATOM    825  C   ASP A 112       4.925  -8.599 -10.119  1.00 29.59     0.275 C 
ATOM    826  O   ASP A 112       6.041  -8.833 -10.602  1.00 25.89    -0.268 OA
ATOM    827  CB  ASP A 112       3.974 -10.654  -9.114  1.00 25.03     0.132 C 
ATOM    828  CG  ASP A 112       4.045 -11.595  -7.925  1.00 30.93     0.188 C 
ATOM    829  OD1 ASP A 112       5.085 -11.607  -7.230  1.00 35.50    -0.647 OA
ATOM    830  OD2 ASP A 112       3.046 -12.300  -7.666  1.00 32.82    -0.647 OA
ATOM    831  N   ALA A 113       4.058  -7.789 -10.718  1.00 24.56    -0.229 NA
ATOM    832  CA  ALA A 113       4.330  -7.221 -12.033  1.00 25.46     0.186 C 
ATOM    833  C   ALA A 113       3.328  -6.100 -12.259  1.00 25.26     0.274 C 
ATOM    834  O   ALA A 113       2.329  -5.993 -11.550  1.00 25.66    -0.268 OA
ATOM    835  CB  ALA A 113       4.202  -8.271 -13.139  1.00 24.94     0.037 C 
ATOM    836  N   ASN A 114       3.585  -5.285 -13.272  1.00 25.35    -0.228 NA
ATOM    837  CA  ASN A 114       2.542  -4.405 -13.775  1.00 20.86     0.196 C 
ATOM    838  C   ASN A 114       1.892  -5.056 -15.000  1.00 23.02     0.275 C 
ATOM    839  O   ASN A 114       2.294  -6.141 -15.449  1.00 22.88    -0.268 OA
ATOM    840  CB  ASN A 114       3.115  -3.004 -14.035  1.00 20.83     0.126 C 
ATOM    841  CG  ASN A 114       4.151  -2.982 -15.144  1.00 23.41     0.276 C 
ATOM    842  OD1 ASN A 114       4.042  -3.712 -16.121  1.00 24.56    -0.269 OA
ATOM    843  ND2 ASN A 114       5.174  -2.146 -14.985  1.00 32.28    -0.107 N 
ATOM    844  N   LEU A 115       0.841  -4.414 -15.530  1.00 19.76    -0.229 NA
ATOM    845  CA  LEU A 115       0.073  -5.024 -16.610  1.00 21.36     0.186 C 
ATOM    846  C   LEU A 115       0.832  -5.120 -17.928  1.00 24.50     0.274 C 
ATOM    847  O   LEU A 115       0.414  -5.888 -18.802  1.00 23.23    -0.268 OA
ATOM    848  CB  LEU A 115      -1.228  -4.266 -16.859  1.00 21.15     0.034 C 
ATOM    849  CG  LEU A 115      -2.377  -4.575 -15.920  1.00 27.97     0.002 C 
ATOM    850  CD1 LEU A 115      -3.607  -3.786 -16.374  1.00 23.35     0.000 C 
ATOM    851  CD2 LEU A 115      -2.658  -6.076 -15.887  1.00 23.71     0.000 C 
ATOM    852  N   CYS A 116       1.907  -4.353 -18.105  1.00 21.23    -0.228 NA
ATOM    853  CA  CYS A 116       2.731  -4.505 -19.303  1.00 24.81     0.198 C 
ATOM    854  C   CYS A 116       3.179  -5.948 -19.471  1.00 24.89     0.275 C 
ATOM    855  O   CYS A 116       3.264  -6.459 -20.597  1.00 25.82    -0.268 OA
ATOM    856  CB  CYS A 116       3.965  -3.616 -19.227  1.00 25.18     0.103 C 
ATOM    857  SG  CYS A 116       3.637  -1.869 -18.963  1.00 30.29    -0.080 SA
ATOM    858  N   GLN A 117       3.492  -6.617 -18.361  1.00 21.73    -0.229 NA
ATOM    859  CA  GLN A 117       3.924  -8.012 -18.441  1.00 23.61     0.187 C 
ATOM    860  C   GLN A 117       2.760  -8.927 -18.794  1.00 24.87     0.274 C 
ATOM    861  O   GLN A 117       2.935  -9.932 -19.482  1.00 27.49    -0.268 OA
ATOM    862  CB  GLN A 117       4.541  -8.432 -17.102  1.00 28.80     0.044 C 
ATOM    863  CG  GLN A 117       4.770  -9.940 -16.918  1.00 28.70     0.094 C 
ATOM    864  CD  GLN A 117       5.728 -10.524 -17.947  1.00 32.48     0.274 C 
ATOM    865  OE1 GLN A 117       6.696  -9.874 -18.331  1.00 40.52    -0.269 OA
ATOM    866  NE2 GLN A 117       5.468 -11.768 -18.382  1.00 36.28    -0.107 N 
ATOM    867  N   VAL A 118       1.559  -8.583 -18.343  1.00 23.82    -0.229 NA
ATOM    868  CA  VAL A 118       0.415  -9.463 -18.519  1.00 23.78     0.186 C 
ATOM    869  C   VAL A 118      -0.086  -9.456 -19.953  1.00 24.45     0.274 C 
ATOM    870  O   VAL A 118      -0.723 -10.421 -20.396  1.00 24.73    -0.268 OA
ATOM    871  CB  VAL A 118      -0.669  -9.026 -17.521  1.00 26.44     0.032 C 
ATOM    872  CG1 VAL A 118      -1.925  -9.862 -17.672  1.00 29.17     0.003 C 
ATOM    873  CG2 VAL A 118      -0.111  -9.102 -16.099  1.00 24.22     0.003 C 
ATOM    874  N   ILE A 119       0.218  -8.401 -20.709  1.00 25.95    -0.229 NA
ATOM    875  CA  ILE A 119      -0.261  -8.287 -22.076  1.00 29.70     0.186 C 
ATOM    876  C   ILE A 119       0.224  -9.449 -22.933  1.00 32.52     0.274 C 
ATOM    877  O   ILE A 119      -0.444  -9.837 -23.897  1.00 32.32    -0.268 OA
ATOM    878  CB  ILE A 119       0.167  -6.911 -22.627  1.00 31.54     0.032 C 
ATOM    879  CG1 ILE A 119      -0.812  -5.861 -22.103  1.00 34.29     0.002 C 
ATOM    880  CG2 ILE A 119       0.222  -6.895 -24.142  1.00 32.20     0.003 C 
ATOM    881  CD1 ILE A 119      -0.152  -4.581 -21.709  1.00 38.11     0.000 C 
ATOM    882  N   HIS A 120       1.357 -10.054 -22.578  1.00 28.33    -0.228 NA
ATOM    883  CA  HIS A 120       1.943 -11.127 -23.370  1.00 32.42     0.192 C 
ATOM    884  C   HIS A 120       1.608 -12.514 -22.832  1.00 30.96     0.275 C 
ATOM    885  O   HIS A 120       2.166 -13.504 -23.316  1.00 30.69    -0.268 OA
ATOM    886  CB  HIS A 120       3.467 -10.949 -23.436  1.00 36.31     0.082 C 
ATOM    887  CG  HIS A 120       3.887  -9.591 -23.904  1.00 41.85     0.082 A 
ATOM    888  ND1 HIS A 120       3.469  -9.059 -25.106  1.00 45.47    -0.227 NA
ATOM    889  CD2 HIS A 120       4.649  -8.637 -23.314  1.00 45.20     0.116 A 
ATOM    890  CE1 HIS A 120       3.974  -7.845 -25.247  1.00 43.66     0.199 A 
ATOM    891  NE2 HIS A 120       4.693  -7.565 -24.174  1.00 42.72    -0.221 NA
ATOM    892  N   MET A 121       0.704 -12.621 -21.858  1.00 24.89    -0.229 NA
ATOM    893  CA  MET A 121       0.528 -13.878 -21.133  1.00 22.03     0.187 C 
ATOM    894  C   MET A 121      -0.674 -14.689 -21.601  1.00 22.39     0.274 C 
ATOM    895  O   MET A 121      -1.023 -15.679 -20.956  1.00 20.32    -0.268 OA
ATOM    896  CB  MET A 121       0.429 -13.597 -19.639  1.00 22.31     0.046 C 
ATOM    897  CG  MET A 121       1.739 -12.994 -19.147  1.00 26.55     0.060 C 
ATOM    898  SD  MET A 121       1.978 -12.922 -17.377  1.00 28.09    -0.139 SA
ATOM    899  CE  MET A 121       1.648 -14.610 -16.858  1.00 32.14     0.069 C 
ATOM    900  N   GLU A 122      -1.283 -14.315 -22.722  1.00 22.14    -0.229 NA
ATOM    901  CA  GLU A 122      -2.301 -15.137 -23.377  1.00 24.46     0.187 C 
ATOM    902  C   GLU A 122      -3.413 -15.537 -22.412  1.00 27.88     0.274 C 
ATOM    903  O   GLU A 122      -3.744 -16.715 -22.266  1.00 26.14    -0.268 OA
ATOM    904  CB  GLU A 122      -1.661 -16.391 -23.988  1.00 27.45     0.045 C 
ATOM    905  CG  GLU A 122      -0.563 -16.128 -24.974  1.00 25.69     0.100 C 
ATOM    906  CD  GLU A 122       0.198 -17.414 -25.317  1.00 31.84     0.185 C 
ATOM    907  OE1 GLU A 122       0.907 -17.962 -24.444  1.00 30.31    -0.647 OA
ATOM    908  OE2 GLU A 122       0.058 -17.894 -26.453  1.00 33.14    -0.647 OA
ATOM    909  N   LEU A 123      -4.002 -14.550 -21.735  1.00 23.71    -0.229 NA
ATOM    910  CA  LEU A 123      -4.991 -14.888 -20.714  1.00 23.68     0.186 C 
ATOM    911  C   LEU A 123      -6.310 -15.332 -21.340  1.00 21.09     0.274 C 
ATOM    912  O   LEU A 123      -6.683 -14.883 -22.427  1.00 23.75    -0.268 OA
ATOM    913  CB  LEU A 123      -5.236 -13.678 -19.789  1.00 24.71     0.034 C 
ATOM    914  CG  LEU A 123      -4.484 -13.635 -18.459  1.00 32.13     0.002 C 
ATOM    915  CD1 LEU A 123      -3.044 -14.023 -18.583  1.00 34.52     0.000 C 
ATOM    916  CD2 LEU A 123      -4.591 -12.244 -17.860  1.00 31.73     0.000 C 
ATOM    917  N   ASP A 124      -7.028 -16.217 -20.630  1.00 20.80    -0.228 NA
ATOM    918  CA  ASP A 124      -8.343 -16.695 -21.059  1.00 22.51     0.197 C 
ATOM    919  C   ASP A 124      -9.450 -15.777 -20.534  1.00 22.63     0.275 C 
ATOM    920  O   ASP A 124      -9.181 -14.759 -19.900  1.00 20.75    -0.268 OA
ATOM    921  CB  ASP A 124      -8.573 -18.150 -20.627  1.00 27.85     0.132 C 
ATOM    922  CG  ASP A 124      -8.560 -18.350 -19.107  1.00 30.15     0.188 C 
ATOM    923  OD1 ASP A 124      -8.662 -17.373 -18.318  1.00 26.88    -0.647 OA
ATOM    924  OD2 ASP A 124      -8.440 -19.524 -18.698  1.00 32.64    -0.647 OA
ATOM    925  N   HIS A 125     -10.713 -16.115 -20.831  1.00 21.49    -0.228 NA
ATOM    926  CA  HIS A 125     -11.811 -15.225 -20.445  1.00 20.56     0.192 C 
ATOM    927  C   HIS A 125     -11.892 -15.059 -18.938  1.00 22.56     0.275 C 
ATOM    928  O   HIS A 125     -12.200 -13.963 -18.447  1.00 21.72    -0.268 OA
ATOM    929  CB  HIS A 125     -13.153 -15.745 -20.969  1.00 21.83     0.082 C 
ATOM    930  CG  HIS A 125     -13.374 -15.490 -22.425  1.00 22.14     0.082 A 
ATOM    931  ND1 HIS A 125     -13.334 -14.226 -22.967  1.00 18.22    -0.227 NA
ATOM    932  CD2 HIS A 125     -13.643 -16.335 -23.450  1.00 22.70     0.116 A 
ATOM    933  CE1 HIS A 125     -13.566 -14.301 -24.268  1.00 23.37     0.199 A 
ATOM    934  NE2 HIS A 125     -13.768 -15.568 -24.585  1.00 25.38    -0.221 NA
ATOM    935  N   GLU A 126     -11.697 -16.150 -18.188  1.00 20.57    -0.229 NA
ATOM    936  CA  GLU A 126     -11.848 -16.079 -16.743  1.00 23.21     0.187 C 
ATOM    937  C   GLU A 126     -10.844 -15.100 -16.150  1.00 23.73     0.274 C 
ATOM    938  O   GLU A 126     -11.200 -14.254 -15.324  1.00 22.84    -0.268 OA
ATOM    939  CB  GLU A 126     -11.691 -17.463 -16.097  1.00 25.48     0.045 C 
ATOM    940  CG  GLU A 126     -12.776 -18.504 -16.449  1.00 36.91     0.100 C 
ATOM    941  CD  GLU A 126     -12.894 -18.885 -17.937  1.00 38.07     0.185 C 
ATOM    942  OE1 GLU A 126     -11.929 -18.718 -18.718  1.00 30.91    -0.647 OA
ATOM    943  OE2 GLU A 126     -13.995 -19.335 -18.332  1.00 48.03    -0.647 OA
ATOM    944  N   ARG A 127      -9.582 -15.197 -16.566  1.00 21.56    -0.229 NA
ATOM    945  CA  ARG A 127      -8.562 -14.309 -16.009  1.00 21.73     0.186 C 
ATOM    946  C   ARG A 127      -8.719 -12.886 -16.539  1.00 19.59     0.274 C 
ATOM    947  O   ARG A 127      -8.497 -11.915 -15.807  1.00 19.75    -0.268 OA
ATOM    948  CB  ARG A 127      -7.173 -14.841 -16.347  1.00 23.65     0.036 C 
ATOM    949  CG  ARG A 127      -6.562 -15.787 -15.317  1.00 34.49     0.029 C 
ATOM    950  CD  ARG A 127      -7.484 -16.944 -14.992  1.00 34.06     0.145 C 
ATOM    951  NE  ARG A 127      -7.312 -18.055 -15.920  1.00 41.81    -0.083 NA
ATOM    952  CZ  ARG A 127      -6.414 -19.024 -15.780  1.00 39.11     0.782 C 
ATOM    953  NH1 ARG A 127      -5.592 -19.062 -14.745  1.00 42.72     0.063 N 
ATOM    954  NH2 ARG A 127      -6.339 -19.976 -16.705  1.00 39.46     0.063 N 
ATOM    955  N   MET A 128      -9.078 -12.735 -17.821  1.00 17.91    -0.229 NA
ATOM    956  CA  MET A 128      -9.224 -11.394 -18.380  1.00 19.27     0.187 C 
ATOM    957  C   MET A 128     -10.372 -10.659 -17.709  1.00 19.42     0.274 C 
ATOM    958  O   MET A 128     -10.235  -9.493 -17.299  1.00 18.08    -0.268 OA
ATOM    959  CB  MET A 128      -9.479 -11.475 -19.879  1.00 21.57     0.046 C 
ATOM    960  CG  MET A 128      -9.511 -10.130 -20.507  1.00 30.69     0.060 C 
ATOM    961  SD  MET A 128      -7.888  -9.907 -21.220  1.00 52.02    -0.139 SA
ATOM    962  CE  MET A 128      -8.019 -11.205 -22.455  1.00 13.94     0.069 C 
ATOM    963  N   SER A 129     -11.517 -11.330 -17.582  1.00 18.11    -0.226 NA
ATOM    964  CA  SER A 129     -12.665 -10.657 -16.996  1.00 18.93     0.219 C 
ATOM    965  C   SER A 129     -12.432 -10.368 -15.527  1.00 16.87     0.277 C 
ATOM    966  O   SER A 129     -12.902  -9.341 -15.027  1.00 18.71    -0.268 OA
ATOM    967  CB  SER A 129     -13.960 -11.465 -17.195  1.00 18.54     0.216 C 
ATOM    968  OG  SER A 129     -13.918 -12.744 -16.593  1.00 18.80    -0.218 OA
ATOM    969  N   TYR A 130     -11.674 -11.220 -14.838  1.00 16.90    -0.228 NA
ATOM    970  CA  TYR A 130     -11.413 -10.984 -13.420  1.00 19.12     0.191 C 
ATOM    971  C   TYR A 130     -10.508  -9.773 -13.222  1.00 21.88     0.275 C 
ATOM    972  O   TYR A 130     -10.748  -8.950 -12.329  1.00 17.13    -0.268 OA
ATOM    973  CB  TYR A 130     -10.788 -12.223 -12.798  1.00 19.58     0.060 C 
ATOM    974  CG  TYR A 130     -10.573 -12.106 -11.309  1.00 23.65    -0.020 A 
ATOM    975  CD1 TYR A 130     -11.586 -11.643 -10.489  1.00 20.96    -0.002 A 
ATOM    976  CD2 TYR A 130      -9.360 -12.460 -10.731  1.00 25.76    -0.002 A 
ATOM    977  CE1 TYR A 130     -11.409 -11.547  -9.109  1.00 23.60     0.027 A 
ATOM    978  CE2 TYR A 130      -9.173 -12.364  -9.357  1.00 26.25     0.027 A 
ATOM    979  CZ  TYR A 130     -10.202 -11.909  -8.559  1.00 29.14     0.131 A 
ATOM    980  OH  TYR A 130     -10.017 -11.806  -7.198  1.00 32.90    -0.190 OA
ATOM    981  N   LEU A 131      -9.457  -9.641 -14.042  1.00 16.69    -0.229 NA
ATOM    982  CA  LEU A 131      -8.654  -8.419 -14.000  1.00 17.04     0.186 C 
ATOM    983  C   LEU A 131      -9.498  -7.186 -14.292  1.00 16.90     0.274 C 
ATOM    984  O   LEU A 131      -9.362  -6.160 -13.610  1.00 16.67    -0.268 OA
ATOM    985  CB  LEU A 131      -7.495  -8.503 -14.993  1.00 18.45     0.034 C 
ATOM    986  CG  LEU A 131      -6.384  -9.513 -14.713  1.00 22.42     0.002 C 
ATOM    987  CD1 LEU A 131      -5.421  -9.496 -15.871  1.00 22.50     0.000 C 
ATOM    988  CD2 LEU A 131      -5.642  -9.148 -13.414  1.00 22.60     0.000 C 
ATOM    989  N   LEU A 132     -10.378  -7.257 -15.295  1.00 17.23    -0.229 NA
ATOM    990  CA  LEU A 132     -11.175  -6.084 -15.645  1.00 18.84     0.186 C 
ATOM    991  C   LEU A 132     -12.168  -5.731 -14.544  1.00 17.28     0.274 C 
ATOM    992  O   LEU A 132     -12.408  -4.547 -14.276  1.00 15.99    -0.268 OA
ATOM    993  CB  LEU A 132     -11.896  -6.305 -16.975  1.00 19.59     0.034 C 
ATOM    994  CG  LEU A 132     -10.900  -6.363 -18.146  1.00 23.16     0.002 C 
ATOM    995  CD1 LEU A 132     -11.509  -7.064 -19.353  1.00 26.44     0.000 C 
ATOM    996  CD2 LEU A 132     -10.423  -4.968 -18.519  1.00 23.52     0.000 C 
ATOM    997  N   TYR A 133     -12.755  -6.744 -13.905  1.00 17.49    -0.228 NA
ATOM    998  CA  TYR A 133     -13.663  -6.496 -12.802  1.00 17.48     0.191 C 
ATOM    999  C   TYR A 133     -12.944  -5.739 -11.692  1.00 17.37     0.275 C 
ATOM   1000  O   TYR A 133     -13.465  -4.753 -11.152  1.00 17.09    -0.268 OA
ATOM   1001  CB  TYR A 133     -14.210  -7.833 -12.274  1.00 14.96     0.060 C 
ATOM   1002  CG  TYR A 133     -14.980  -7.691 -10.988  1.00 19.23    -0.020 A 
ATOM   1003  CD1 TYR A 133     -16.230  -7.080 -10.975  1.00 19.48    -0.002 A 
ATOM   1004  CD2 TYR A 133     -14.434  -8.111  -9.778  1.00 22.16    -0.002 A 
ATOM   1005  CE1 TYR A 133     -16.956  -6.933  -9.765  1.00 24.18     0.027 A 
ATOM   1006  CE2 TYR A 133     -15.136  -7.974  -8.589  1.00 22.84     0.027 A 
ATOM   1007  CZ  TYR A 133     -16.383  -7.385  -8.585  1.00 25.72     0.131 A 
ATOM   1008  OH  TYR A 133     -17.058  -7.254  -7.381  1.00 27.02    -0.190 OA
ATOM   1009  N   GLN A 134     -11.732  -6.191 -11.354  1.00 16.15    -0.229 NA
ATOM   1010  CA  GLN A 134     -10.980  -5.572 -10.267  1.00 17.53     0.179 C 
ATOM   1011  C   GLN A 134     -10.600  -4.143 -10.615  1.00 16.86     0.236 C 
ATOM   1012  O   GLN A 134     -10.686  -3.248  -9.763  1.00 18.68    -0.277 OA
ATOM   1013  CB  GLN A 134      -9.735  -6.391  -9.973  1.00 16.37     0.043 C 
ATOM   1014  CG  GLN A 134     -10.064  -7.755  -9.350  1.00 15.93     0.094 C 
ATOM   1015  CD  GLN A 134      -8.800  -8.552  -9.144  1.00 18.55     0.274 C 
ATOM   1016  OE1 GLN A 134      -8.180  -8.472  -8.102  1.00 20.90    -0.269 OA
ATOM   1017  NE2 GLN A 134      -8.387  -9.292 -10.171  1.00 19.40    -0.107 N 
ATOM   1018  N   MET A 135     -10.191  -3.909 -11.869  1.00 14.34    -0.208 NA
ATOM   1019  CA AMET A 135      -9.878  -2.555 -12.305  0.40 15.85     0.139 C 
ATOM   1020  CA BMET A 135      -9.882  -2.550 -12.312  0.60 15.87     0.139 C 
ATOM   1021  C   MET A 135     -11.091  -1.643 -12.146  1.00 16.10     0.215 C 
ATOM   1022  O   MET A 135     -10.987  -0.516 -11.637  1.00 16.94    -0.277 OA
ATOM   1023  CB AMET A 135      -9.415  -2.607 -13.760  0.40 18.26     0.037 C 
ATOM   1024  CB BMET A 135      -9.449  -2.554 -13.783  0.60 18.26     0.037 C 
ATOM   1025  CG AMET A 135      -8.835  -1.345 -14.305  0.40 20.12     0.059 C 
ATOM   1026  CG BMET A 135      -8.055  -3.029 -14.046  0.60 19.41     0.059 C 
ATOM   1027  SD AMET A 135      -8.387  -1.672 -16.017  0.40 23.32    -0.139 SA
ATOM   1028  SD BMET A 135      -7.731  -3.117 -15.827  0.60 25.90    -0.139 SA
ATOM   1029  CE AMET A 135      -6.922  -2.670 -15.826  0.40 20.40     0.069 C 
ATOM   1030  CE BMET A 135      -7.847  -1.383 -16.224  0.60 25.05     0.069 C 
ATOM   1031  N   LEU A 136     -12.261  -2.119 -12.584  1.00 16.50    -0.235 NA
ATOM   1032  CA  LEU A 136     -13.461  -1.301 -12.504  1.00 13.91     0.186 C 
ATOM   1033  C   LEU A 136     -13.889  -1.076 -11.057  1.00 17.78     0.274 C 
ATOM   1034  O   LEU A 136     -14.416  -0.004 -10.735  1.00 17.41    -0.268 OA
ATOM   1035  CB  LEU A 136     -14.595  -1.941 -13.314  1.00 14.91     0.034 C 
ATOM   1036  CG  LEU A 136     -14.385  -1.910 -14.825  1.00 18.01     0.002 C 
ATOM   1037  CD1 LEU A 136     -15.316  -2.914 -15.565  1.00 19.17     0.000 C 
ATOM   1038  CD2 LEU A 136     -14.561  -0.478 -15.336  1.00 18.84     0.000 C 
ATOM   1039  N   CYS A 137     -13.702  -2.075 -10.183  1.00 17.81    -0.228 NA
ATOM   1040  CA  CYS A 137     -13.961  -1.872  -8.754  1.00 16.06     0.198 C 
ATOM   1041  C   CYS A 137     -13.089  -0.776  -8.179  1.00 18.31     0.275 C 
ATOM   1042  O   CYS A 137     -13.561   0.065  -7.403  1.00 17.13    -0.268 OA
ATOM   1043  CB  CYS A 137     -13.741  -3.154  -7.960  1.00 15.41     0.103 C 
ATOM   1044  SG  CYS A 137     -15.037  -4.389  -8.247  1.00 19.68    -0.080 SA
ATOM   1045  N   GLY A 138     -11.794  -0.798  -8.506  1.00 16.38    -0.226 NA
ATOM   1046  CA  GLY A 138     -10.908   0.243  -8.003  1.00 19.16     0.218 C 
ATOM   1047  C   GLY A 138     -11.278   1.621  -8.510  1.00 16.80     0.277 C 
ATOM   1048  O   GLY A 138     -11.261   2.597  -7.755  1.00 17.41    -0.268 OA
ATOM   1049  N   ILE A 139     -11.635   1.719  -9.793  1.00 15.82    -0.229 NA
ATOM   1050  CA  ILE A 139     -12.027   2.997 -10.369  1.00 14.80     0.186 C 
ATOM   1051  C   ILE A 139     -13.324   3.497  -9.750  1.00 17.13     0.274 C 
ATOM   1052  O   ILE A 139     -13.453   4.688  -9.439  1.00 18.10    -0.268 OA
ATOM   1053  CB  ILE A 139     -12.148   2.881 -11.899  1.00 16.01     0.032 C 
ATOM   1054  CG1 ILE A 139     -10.775   2.561 -12.494  1.00 18.36     0.002 C 
ATOM   1055  CG2 ILE A 139     -12.753   4.162 -12.502  1.00 18.50     0.003 C 
ATOM   1056  CD1 ILE A 139     -10.873   1.946 -13.892  1.00 20.14     0.000 C 
ATOM   1057  N   LYS A 140     -14.314   2.605  -9.596  1.00 16.66    -0.229 NA
ATOM   1058  CA  LYS A 140     -15.564   2.951  -8.913  1.00 18.57     0.186 C 
ATOM   1059  C   LYS A 140     -15.305   3.533  -7.527  1.00 20.00     0.274 C 
ATOM   1060  O   LYS A 140     -15.906   4.547  -7.141  1.00 19.02    -0.268 OA
ATOM   1061  CB  LYS A 140     -16.431   1.692  -8.807  1.00 20.81     0.034 C 
ATOM   1062  CG  LYS A 140     -17.735   1.803  -8.032  1.00 27.45     0.005 C 
ATOM   1063  CD  LYS A 140     -18.652   2.828  -8.627  1.00 29.02     0.041 C 
ATOM   1064  CE  LYS A 140     -19.869   3.049  -7.716  1.00 34.71     0.338 C 
ATOM   1065  NZ  LYS A 140     -20.671   4.225  -8.156  1.00 38.77     0.618 N 
ATOM   1066  N   HIS A 141     -14.397   2.916  -6.773  1.00 16.49    -0.228 NA
ATOM   1067  CA  HIS A 141     -14.086   3.419  -5.436  1.00 17.35     0.192 C 
ATOM   1068  C   HIS A 141     -13.471   4.820  -5.491  1.00 21.41     0.275 C 
ATOM   1069  O   HIS A 141     -13.858   5.704  -4.712  1.00 19.98    -0.268 OA
ATOM   1070  CB  HIS A 141     -13.171   2.439  -4.718  1.00 18.28     0.082 C 
ATOM   1071  CG  HIS A 141     -13.017   2.732  -3.256  1.00 19.76     0.082 A 
ATOM   1072  ND1 HIS A 141     -14.010   2.461  -2.336  1.00 25.83    -0.227 NA
ATOM   1073  CD2 HIS A 141     -12.001   3.295  -2.562  1.00 19.81     0.116 A 
ATOM   1074  CE1 HIS A 141     -13.605   2.839  -1.132  1.00 24.44     0.199 A 
ATOM   1075  NE2 HIS A 141     -12.389   3.346  -1.239  1.00 22.80    -0.221 NA
ATOM   1076  N   LEU A 142     -12.528   5.050  -6.419  1.00 17.37    -0.229 NA
ATOM   1077  CA  LEU A 142     -11.982   6.390  -6.611  1.00 16.90     0.186 C 
ATOM   1078  C   LEU A 142     -13.078   7.388  -6.949  1.00 18.92     0.274 C 
ATOM   1079  O   LEU A 142     -13.131   8.486  -6.372  1.00 20.92    -0.268 OA
ATOM   1080  CB  LEU A 142     -10.914   6.369  -7.727  1.00 15.76     0.034 C 
ATOM   1081  CG  LEU A 142      -9.664   5.557  -7.451  1.00 19.91     0.002 C 
ATOM   1082  CD1 LEU A 142      -8.721   5.698  -8.652  1.00 24.82     0.000 C 
ATOM   1083  CD2 LEU A 142      -8.984   6.026  -6.178  1.00 25.02     0.000 C 
ATOM   1084  N   HIS A 143     -13.980   7.023  -7.878  1.00 15.50    -0.229 NA
ATOM   1085  CA  HIS A 143     -15.008   7.956  -8.320  1.00 19.70     0.185 C 
ATOM   1086  C   HIS A 143     -15.947   8.301  -7.173  1.00 18.34     0.237 C 
ATOM   1087  O   HIS A 143     -16.364   9.461  -7.032  1.00 19.93    -0.276 OA
ATOM   1088  CB  HIS A 143     -15.802   7.385  -9.503  1.00 19.79     0.081 C 
ATOM   1089  CG  HIS A 143     -15.036   7.375 -10.792  1.00 18.76     0.082 A 
ATOM   1090  ND1 HIS A 143     -15.610   7.048 -12.003  1.00 18.98    -0.227 NA
ATOM   1091  CD2 HIS A 143     -13.733   7.648 -11.051  1.00 18.11     0.116 A 
ATOM   1092  CE1 HIS A 143     -14.693   7.137 -12.958  1.00 17.23     0.199 A 
ATOM   1093  NE2 HIS A 143     -13.548   7.502 -12.407  1.00 18.40    -0.221 NA
ATOM   1094  N   SER A 144     -16.287   7.303  -6.356  1.00 23.31    -0.203 NA
ATOM   1095  CA ASER A 144     -17.137   7.534  -5.194  0.51 25.29     0.172 C 
ATOM   1096  CA BSER A 144     -17.136   7.529  -5.191  0.50 25.29     0.172 C 
ATOM   1097  C   SER A 144     -16.469   8.428  -4.164  1.00 27.99     0.220 C 
ATOM   1098  O   SER A 144     -17.168   9.087  -3.388  1.00 28.27    -0.277 OA
ATOM   1099  CB ASER A 144     -17.528   6.201  -4.551  0.51 24.87     0.208 C 
ATOM   1100  CB BSER A 144     -17.503   6.191  -4.544  0.50 24.86     0.208 C 
ATOM   1101  OG ASER A 144     -16.464   5.664  -3.787  0.51 24.07    -0.219 OA
ATOM   1102  OG BSER A 144     -18.321   5.411  -5.399  0.50 25.11    -0.219 OA
ATOM   1103  N   ALA A 145     -15.144   8.465  -4.139  1.00 24.26    -0.235 NA
ATOM   1104  CA  ALA A 145     -14.398   9.358  -3.266  1.00 27.56     0.186 C 
ATOM   1105  C   ALA A 145     -14.175  10.734  -3.879  1.00 24.62     0.274 C 
ATOM   1106  O   ALA A 145     -13.582  11.599  -3.223  1.00 29.45    -0.268 OA
ATOM   1107  CB  ALA A 145     -13.049   8.738  -2.904  1.00 27.30     0.037 C 
ATOM   1108  N   GLY A 146     -14.650  10.969  -5.099  1.00 20.01    -0.226 NA
ATOM   1109  CA  GLY A 146     -14.487  12.250  -5.746  1.00 21.48     0.218 C 
ATOM   1110  C   GLY A 146     -13.257  12.378  -6.616  1.00 25.12     0.277 C 
ATOM   1111  O   GLY A 146     -12.869  13.503  -6.951  1.00 22.01    -0.268 OA
ATOM   1112  N   ILE A 147     -12.651  11.262  -7.017  1.00 21.79    -0.229 NA
ATOM   1113  CA  ILE A 147     -11.371  11.252  -7.722  1.00 18.83     0.186 C 
ATOM   1114  C   ILE A 147     -11.588  10.643  -9.098  1.00 20.64     0.274 C 
ATOM   1115  O   ILE A 147     -11.952   9.464  -9.200  1.00 21.00    -0.268 OA
ATOM   1116  CB  ILE A 147     -10.310  10.451  -6.960  1.00 20.08     0.032 C 
ATOM   1117  CG1 ILE A 147     -10.054  11.063  -5.574  1.00 24.26     0.002 C 
ATOM   1118  CG2 ILE A 147      -9.028  10.328  -7.783  1.00 24.03     0.003 C 
ATOM   1119  CD1 ILE A 147      -9.409  10.119  -4.635  1.00 28.19     0.000 C 
ATOM   1120  N   ILE A 148     -11.356  11.435 -10.150  1.00 17.28    -0.229 NA
ATOM   1121  CA  ILE A 148     -11.238  10.893 -11.508  1.00 17.28     0.186 C 
ATOM   1122  C   ILE A 148      -9.756  10.678 -11.764  1.00 20.74     0.274 C 
ATOM   1123  O   ILE A 148      -8.957  11.609 -11.604  1.00 19.75    -0.268 OA
ATOM   1124  CB  ILE A 148     -11.838  11.838 -12.557  1.00 18.57     0.032 C 
ATOM   1125  CG1 ILE A 148     -13.313  12.130 -12.272  1.00 20.10     0.002 C 
ATOM   1126  CG2 ILE A 148     -11.658  11.238 -13.974  1.00 17.71     0.003 C 
ATOM   1127  CD1 ILE A 148     -13.881  13.215 -13.168  1.00 25.19     0.000 C 
ATOM   1128  N   HIS A 149      -9.377   9.455 -12.148  1.00 18.33    -0.228 NA
ATOM   1129  CA  HIS A 149      -7.953   9.125 -12.194  1.00 17.46     0.192 C 
ATOM   1130  C   HIS A 149      -7.243   9.885 -13.312  1.00 17.88     0.275 C 
ATOM   1131  O   HIS A 149      -6.218  10.537 -13.077  1.00 17.01    -0.268 OA
ATOM   1132  CB  HIS A 149      -7.769   7.606 -12.345  1.00 14.97     0.082 C 
ATOM   1133  CG  HIS A 149      -6.349   7.150 -12.157  1.00 15.44     0.082 A 
ATOM   1134  ND1 HIS A 149      -5.355   7.404 -13.080  1.00 17.11    -0.227 NA
ATOM   1135  CD2 HIS A 149      -5.756   6.480 -11.139  1.00 19.20     0.116 A 
ATOM   1136  CE1 HIS A 149      -4.213   6.899 -12.646  1.00 20.72     0.199 A 
ATOM   1137  NE2 HIS A 149      -4.427   6.334 -11.468  1.00 19.71    -0.221 NA
ATOM   1138  N   ARG A 150      -7.742   9.770 -14.545  1.00 15.65    -0.229 NA
ATOM   1139  CA  ARG A 150      -7.305  10.433 -15.773  1.00 14.96     0.186 C 
ATOM   1140  C   ARG A 150      -5.973   9.946 -16.337  1.00 18.62     0.274 C 
ATOM   1141  O   ARG A 150      -5.589  10.411 -17.428  1.00 20.62    -0.268 OA
ATOM   1142  CB  ARG A 150      -7.212  11.964 -15.659  1.00 20.14     0.036 C 
ATOM   1143  CG  ARG A 150      -8.438  12.665 -15.109  1.00 19.52     0.029 C 
ATOM   1144  CD  ARG A 150      -8.007  14.030 -14.563  1.00 22.87     0.145 C 
ATOM   1145  NE  ARG A 150      -7.466  14.840 -15.653  1.00 23.28    -0.083 NA
ATOM   1146  CZ  ARG A 150      -6.673  15.892 -15.493  1.00 32.39     0.782 C 
ATOM   1147  NH1 ARG A 150      -6.314  16.311 -14.293  1.00 29.49     0.063 N 
ATOM   1148  NH2 ARG A 150      -6.232  16.542 -16.567  1.00 30.61     0.063 N 
ATOM   1149  N   ASP A 151      -5.270   9.026 -15.685  1.00 15.95    -0.228 NA
ATOM   1150  CA  ASP A 151      -3.987   8.579 -16.241  1.00 20.43     0.197 C 
ATOM   1151  C   ASP A 151      -3.784   7.088 -16.035  1.00 18.96     0.275 C 
ATOM   1152  O   ASP A 151      -2.673   6.627 -15.760  1.00 18.40    -0.268 OA
ATOM   1153  CB  ASP A 151      -2.817   9.362 -15.643  1.00 24.30     0.132 C 
ATOM   1154  CG  ASP A 151      -1.492   9.142 -16.412  1.00 29.12     0.188 C 
ATOM   1155  OD1 ASP A 151      -1.514   8.966 -17.655  1.00 29.72    -0.647 OA
ATOM   1156  OD2 ASP A 151      -0.430   9.113 -15.763  1.00 32.13    -0.647 OA
ATOM   1157  N   LEU A 152      -4.850   6.305 -16.155  1.00 16.04    -0.229 NA
ATOM   1158  CA  LEU A 152      -4.705   4.860 -16.057  1.00 13.77     0.186 C 
ATOM   1159  C   LEU A 152      -3.893   4.332 -17.234  1.00 18.36     0.274 C 
ATOM   1160  O   LEU A 152      -4.104   4.734 -18.381  1.00 17.79    -0.268 OA
ATOM   1161  CB  LEU A 152      -6.083   4.196 -16.053  1.00 12.86     0.034 C 
ATOM   1162  CG  LEU A 152      -6.899   4.564 -14.822  1.00 16.40     0.002 C 
ATOM   1163  CD1 LEU A 152      -8.346   4.173 -15.087  1.00 19.76     0.000 C 
ATOM   1164  CD2 LEU A 152      -6.372   3.846 -13.569  1.00 18.28     0.000 C 
ATOM   1165  N   LYS A 153      -2.972   3.413 -16.955  1.00 16.18    -0.229 NA
ATOM   1166  CA  LYS A 153      -2.191   2.803 -18.021  1.00 14.99     0.184 C 
ATOM   1167  C   LYS A 153      -1.587   1.519 -17.486  1.00 15.78     0.256 C 
ATOM   1168  O   LYS A 153      -1.565   1.304 -16.267  1.00 16.68    -0.270 OA
ATOM   1169  CB  LYS A 153      -1.101   3.764 -18.532  1.00 21.09     0.034 C 
ATOM   1170  CG  LYS A 153      -0.195   4.283 -17.437  1.00 20.32     0.005 C 
ATOM   1171  CD  LYS A 153       0.602   5.499 -17.924  1.00 23.95     0.041 C 
ATOM   1172  CE  LYS A 153       1.422   6.060 -16.782  1.00 26.62     0.338 C 
ATOM   1173  NZ  LYS A 153       2.448   7.032 -17.263  1.00 34.07     0.618 N 
ATOM   1174  N   PRO A 154      -1.125   0.627 -18.365  1.00 17.36    -0.312 N 
ATOM   1175  CA  PRO A 154      -0.633  -0.670 -17.878  1.00 16.91     0.165 C 
ATOM   1176  C   PRO A 154       0.452  -0.532 -16.838  1.00 18.14     0.272 C 
ATOM   1177  O   PRO A 154       0.520  -1.355 -15.913  1.00 19.63    -0.269 OA
ATOM   1178  CB  PRO A 154      -0.131  -1.343 -19.159  1.00 17.62     0.034 C 
ATOM   1179  CG  PRO A 154      -1.080  -0.809 -20.198  1.00 21.68     0.027 C 
ATOM   1180  CD  PRO A 154      -1.203   0.653 -19.836  1.00 18.42     0.105 C 
ATOM   1181  N   SER A 155       1.287   0.506 -16.929  1.00 19.23    -0.226 NA
ATOM   1182  CA  SER A 155       2.410   0.591 -16.013  1.00 18.89     0.219 C 
ATOM   1183  C   SER A 155       2.025   1.023 -14.598  1.00 21.93     0.277 C 
ATOM   1184  O   SER A 155       2.819   0.801 -13.677  1.00 24.58    -0.268 OA
ATOM   1185  CB  SER A 155       3.487   1.537 -16.548  1.00 22.16     0.216 C 
ATOM   1186  OG  SER A 155       3.036   2.877 -16.521  1.00 24.06    -0.218 OA
ATOM   1187  N   ASN A 156       0.846   1.615 -14.368  1.00 18.87    -0.228 NA
ATOM   1188  CA  ASN A 156       0.477   1.951 -12.992  1.00 17.46     0.196 C 
ATOM   1189  C   ASN A 156      -0.682   1.086 -12.487  1.00 19.95     0.275 C 
ATOM   1190  O   ASN A 156      -1.441   1.489 -11.601  1.00 20.09    -0.268 OA
ATOM   1191  CB  ASN A 156       0.170   3.443 -12.806  1.00 21.23     0.126 C 
ATOM   1192  CG  ASN A 156      -0.930   3.996 -13.748  1.00 21.88     0.276 C 
ATOM   1193  OD1 ASN A 156      -1.823   3.287 -14.193  1.00 23.18    -0.269 OA
ATOM   1194  ND2 ASN A 156      -0.874   5.310 -13.994  1.00 22.10    -0.107 N 
ATOM   1195  N   ILE A 157      -0.802  -0.123 -13.033  1.00 17.45    -0.229 NA
ATOM   1196  CA  ILE A 157      -1.680  -1.162 -12.517  1.00 17.22     0.186 C 
ATOM   1197  C   ILE A 157      -0.835  -2.407 -12.279  1.00 18.47     0.274 C 
ATOM   1198  O   ILE A 157      -0.105  -2.839 -13.176  1.00 20.05    -0.268 OA
ATOM   1199  CB  ILE A 157      -2.834  -1.441 -13.497  1.00 18.87     0.032 C 
ATOM   1200  CG1 ILE A 157      -3.639  -0.148 -13.703  1.00 19.72     0.002 C 
ATOM   1201  CG2 ILE A 157      -3.715  -2.596 -13.013  1.00 19.57     0.003 C 
ATOM   1202  CD1 ILE A 157      -4.689  -0.234 -14.821  1.00 21.20     0.000 C 
ATOM   1203  N   VAL A 158      -0.911  -2.977 -11.068  1.00 16.01    -0.229 NA
ATOM   1204  CA  VAL A 158      -0.030  -4.085 -10.720  1.00 19.49     0.186 C 
ATOM   1205  C   VAL A 158      -0.851  -5.301 -10.324  1.00 19.82     0.274 C 
ATOM   1206  O   VAL A 158      -2.003  -5.188  -9.889  1.00 17.50    -0.268 OA
ATOM   1207  CB  VAL A 158       0.965  -3.701  -9.600  1.00 20.46     0.032 C 
ATOM   1208  CG1 VAL A 158       2.059  -2.799 -10.179  1.00 20.70     0.003 C 
ATOM   1209  CG2 VAL A 158       0.216  -3.014  -8.443  1.00 20.04     0.003 C 
ATOM   1210  N   VAL A 159      -0.245  -6.476 -10.496  1.00 20.14    -0.229 NA
ATOM   1211  CA  VAL A 159      -0.943  -7.747 -10.374  1.00 20.31     0.186 C 
ATOM   1212  C   VAL A 159      -0.070  -8.726  -9.598  1.00 21.83     0.274 C 
ATOM   1213  O   VAL A 159       1.158  -8.626  -9.602  1.00 21.62    -0.268 OA
ATOM   1214  CB  VAL A 159      -1.274  -8.329 -11.763  1.00 20.36     0.032 C 
ATOM   1215  CG1 VAL A 159      -2.413  -7.526 -12.435  1.00 22.17     0.003 C 
ATOM   1216  CG2 VAL A 159      -0.004  -8.372 -12.635  1.00 29.18     0.003 C 
ATOM   1217  N   LYS A 160      -0.711  -9.679  -8.930  1.00 23.03    -0.229 NA
ATOM   1218  CA  LYS A 160      -0.007 -10.809  -8.334  1.00 26.89     0.179 C 
ATOM   1219  C   LYS A 160      -0.264 -12.059  -9.163  1.00 25.07     0.236 C 
ATOM   1220  O   LYS A 160      -1.168 -12.097  -9.994  1.00 21.45    -0.277 OA
ATOM   1221  CB  LYS A 160      -0.443 -11.042  -6.884  1.00 26.66     0.034 C 
ATOM   1222  CG  LYS A 160       0.313 -10.201  -5.856  1.00 35.09     0.005 C 
ATOM   1223  CD  LYS A 160       0.176 -10.770  -4.450  1.00 41.62     0.041 C 
ATOM   1224  CE  LYS A 160       1.413 -11.567  -4.059  1.00 53.37     0.338 C 
ATOM   1225  NZ  LYS A 160       1.083 -12.715  -3.166  1.00 58.43     0.618 N 
ATOM   1226  N   SER A 161       0.545 -13.099  -8.938  1.00 24.38    -0.203 NA
ATOM   1227  CA ASER A 161       0.404 -14.328  -9.711  0.12 28.66     0.172 C 
ATOM   1228  CA BSER A 161       0.389 -14.309  -9.739  0.88 28.59     0.172 C 
ATOM   1229  C   SER A 161      -0.916 -15.045  -9.463  1.00 27.92     0.220 C 
ATOM   1230  O   SER A 161      -1.262 -15.948 -10.239  1.00 31.55    -0.277 OA
ATOM   1231  CB ASER A 161       1.572 -15.269  -9.412  0.12 29.81     0.208 C 
ATOM   1232  CB BSER A 161       1.578 -15.254  -9.513  0.88 29.84     0.208 C 
ATOM   1233  OG ASER A 161       2.732 -14.833 -10.090  0.12 29.20    -0.219 OA
ATOM   1234  OG BSER A 161       1.586 -15.718  -8.178  0.88 30.57    -0.219 OA
ATOM   1235  N   ASP A 162      -1.652 -14.690  -8.406  1.00 23.52    -0.234 NA
ATOM   1236  CA  ASP A 162      -2.979 -15.256  -8.189  1.00 30.36     0.197 C 
ATOM   1237  C   ASP A 162      -4.064 -14.452  -8.886  1.00 29.14     0.275 C 
ATOM   1238  O   ASP A 162      -5.246 -14.646  -8.594  1.00 29.74    -0.268 OA
ATOM   1239  CB  ASP A 162      -3.312 -15.358  -6.691  1.00 29.90     0.132 C 
ATOM   1240  CG  ASP A 162      -3.340 -14.010  -5.981  1.00 36.28     0.188 C 
ATOM   1241  OD1 ASP A 162      -3.005 -12.973  -6.602  1.00 30.39    -0.647 OA
ATOM   1242  OD2 ASP A 162      -3.747 -13.982  -4.797  1.00 34.71    -0.647 OA
ATOM   1243  N   CYS A 163      -3.678 -13.529  -9.765  1.00 25.63    -0.228 NA
ATOM   1244  CA  CYS A 163      -4.554 -12.707 -10.609  1.00 23.51     0.198 C 
ATOM   1245  C   CYS A 163      -5.202 -11.559  -9.843  1.00 26.53     0.275 C 
ATOM   1246  O   CYS A 163      -6.111 -10.905 -10.399  1.00 24.87    -0.268 OA
ATOM   1247  CB  CYS A 163      -5.657 -13.530 -11.283  1.00 28.98     0.103 C 
ATOM   1248  SG  CYS A 163      -6.067 -12.957 -12.912  1.00 32.93    -0.080 SA
ATOM   1249  N   THR A 164      -4.795 -11.281  -8.605  1.00 24.63    -0.226 NA
ATOM   1250  CA  THR A 164      -5.284 -10.093  -7.922  1.00 20.66     0.216 C 
ATOM   1251  C   THR A 164      -4.577  -8.853  -8.470  1.00 18.26     0.277 C 
ATOM   1252  O   THR A 164      -3.452  -8.918  -8.970  1.00 22.72    -0.268 OA
ATOM   1253  CB  THR A 164      -5.089 -10.177  -6.406  1.00 27.93     0.184 C 
ATOM   1254  OG1 THR A 164      -3.710 -10.408  -6.120  1.00 28.31    -0.221 OA
ATOM   1255  CG2 THR A 164      -5.927 -11.304  -5.809  1.00 29.99     0.038 C 
ATOM   1256  N   LEU A 165      -5.267  -7.719  -8.384  1.00 19.56    -0.229 NA
ATOM   1257  CA  LEU A 165      -4.906  -6.515  -9.121  1.00 18.08     0.186 C 
ATOM   1258  C   LEU A 165      -5.106  -5.285  -8.246  1.00 20.93     0.274 C 
ATOM   1259  O   LEU A 165      -6.097  -5.189  -7.518  1.00 20.36    -0.268 OA
ATOM   1260  CB  LEU A 165      -5.755  -6.410 -10.401  1.00 16.77     0.034 C 
ATOM   1261  CG  LEU A 165      -5.616  -5.132 -11.243  1.00 19.45     0.002 C 
ATOM   1262  CD1 LEU A 165      -5.835  -5.450 -12.723  1.00 16.01     0.000 C 
ATOM   1263  CD2 LEU A 165      -6.554  -3.980 -10.790  1.00 16.83     0.000 C 
ATOM   1264  N   LYS A 166      -4.168  -4.330  -8.326  1.00 16.70    -0.229 NA
ATOM   1265  CA  LYS A 166      -4.329  -3.073  -7.614  1.00 17.64     0.186 C 
ATOM   1266  C   LYS A 166      -3.898  -1.912  -8.496  1.00 16.57     0.274 C 
ATOM   1267  O   LYS A 166      -2.911  -2.013  -9.228  1.00 19.92    -0.268 OA
ATOM   1268  CB  LYS A 166      -3.519  -3.051  -6.309  1.00 21.94     0.034 C 
ATOM   1269  CG  LYS A 166      -4.152  -3.941  -5.228  1.00 25.45     0.005 C 
ATOM   1270  CD  LYS A 166      -3.134  -4.580  -4.339  1.00 33.53     0.041 C 
ATOM   1271  CE  LYS A 166      -3.746  -5.797  -3.638  1.00 31.86     0.338 C 
ATOM   1272  NZ  LYS A 166      -4.552  -5.416  -2.463  1.00 27.02     0.618 N 
ATOM   1273  N   ILE A 167      -4.634  -0.817  -8.392  1.00 15.99    -0.229 NA
ATOM   1274  CA  ILE A 167      -4.252   0.475  -8.975  1.00 16.58     0.186 C 
ATOM   1275  C   ILE A 167      -3.170   1.114  -8.103  1.00 19.34     0.274 C 
ATOM   1276  O   ILE A 167      -3.302   1.172  -6.879  1.00 16.29    -0.268 OA
ATOM   1277  CB  ILE A 167      -5.492   1.374  -9.100  1.00 19.75     0.032 C 
ATOM   1278  CG1 ILE A 167      -6.503   0.688 -10.026  1.00 19.05     0.002 C 
ATOM   1279  CG2 ILE A 167      -5.119   2.761  -9.611  1.00 23.51     0.003 C 
ATOM   1280  CD1 ILE A 167      -7.765   1.454 -10.253  1.00 19.73     0.000 C 
ATOM   1281  N   LEU A 168      -2.087   1.598  -8.729  1.00 18.24    -0.229 NA
ATOM   1282  CA  LEU A 168      -0.907   2.020  -7.970  1.00 21.03     0.186 C 
ATOM   1283  C   LEU A 168      -0.971   3.455  -7.442  1.00 23.53     0.274 C 
ATOM   1284  O   LEU A 168      -0.292   3.783  -6.455  1.00 27.81    -0.268 OA
ATOM   1285  CB  LEU A 168       0.335   1.876  -8.849  1.00 23.87     0.034 C 
ATOM   1286  CG  LEU A 168       1.598   1.254  -8.305  1.00 33.02     0.002 C 
ATOM   1287  CD1 LEU A 168       1.280   0.123  -7.338  1.00 28.41     0.000 C 
ATOM   1288  CD2 LEU A 168       2.431   0.787  -9.496  1.00 31.48     0.000 C 
ATOM   1289  N   ASP A 169      -1.708   4.347  -8.091  1.00 21.13    -0.228 NA
ATOM   1290  CA  ASP A 169      -1.691   5.743  -7.667  1.00 22.54     0.197 C 
ATOM   1291  C   ASP A 169      -3.053   6.374  -7.920  1.00 24.55     0.275 C 
ATOM   1292  O   ASP A 169      -3.934   5.760  -8.522  1.00 20.74    -0.268 OA
ATOM   1293  CB  ASP A 169      -0.551   6.520  -8.354  1.00 25.85     0.132 C 
ATOM   1294  CG  ASP A 169      -0.671   6.557  -9.870  1.00 29.02     0.188 C 
ATOM   1295  OD1 ASP A 169      -1.701   7.025 -10.400  1.00 29.94    -0.647 OA
ATOM   1296  OD2 ASP A 169       0.317   6.170 -10.547  1.00 33.72    -0.647 OA
ATOM   1297  N   PHE A 170      -3.215   7.625  -7.475  1.00 20.33    -0.228 NA
ATOM   1298  CA  PHE A 170      -4.512   8.292  -7.540  1.00 19.33     0.191 C 
ATOM   1299  C   PHE A 170      -4.623   9.233  -8.734  1.00 22.42     0.275 C 
ATOM   1300  O   PHE A 170      -5.551  10.045  -8.809  1.00 27.13    -0.268 OA
ATOM   1301  CB  PHE A 170      -4.787   9.005  -6.207  1.00 24.15     0.060 C 
ATOM   1302  CG  PHE A 170      -4.940   8.047  -5.054  1.00 22.88    -0.020 A 
ATOM   1303  CD1 PHE A 170      -6.168   7.488  -4.752  1.00 25.25    -0.004 A 
ATOM   1304  CD2 PHE A 170      -3.842   7.672  -4.305  1.00 24.23    -0.004 A 
ATOM   1305  CE1 PHE A 170      -6.301   6.582  -3.694  1.00 21.46    -0.000 A 
ATOM   1306  CE2 PHE A 170      -3.962   6.759  -3.265  1.00 24.98    -0.000 A 
ATOM   1307  CZ  PHE A 170      -5.184   6.211  -2.968  1.00 22.44    -0.000 A 
ATOM   1308  N   GLY A 171      -3.712   9.122  -9.690  1.00 20.11    -0.226 NA
ATOM   1309  CA  GLY A 171      -3.909   9.843 -10.916  1.00 19.57     0.218 C 
ATOM   1310  C   GLY A 171      -3.597  11.321 -10.763  1.00 25.81     0.277 C 
ATOM   1311  O   GLY A 171      -2.833  11.747  -9.891  1.00 28.39    -0.268 OA
ATOM   1312  N   LEU A 172      -4.190  12.107 -11.643  1.00 22.88    -0.229 NA
ATOM   1313  CA  LEU A 172      -3.863  13.518 -11.798  1.00 26.51     0.186 C 
ATOM   1314  C   LEU A 172      -5.016  14.353 -11.258  1.00 24.55     0.274 C 
ATOM   1315  O   LEU A 172      -6.121  14.307 -11.803  1.00 26.52    -0.268 OA
ATOM   1316  CB  LEU A 172      -3.605  13.845 -13.270  1.00 27.34     0.034 C 
ATOM   1317  CG  LEU A 172      -2.545  12.992 -13.983  1.00 33.10     0.002 C 
ATOM   1318  CD1 LEU A 172      -2.409  13.385 -15.445  1.00 32.52     0.000 C 
ATOM   1319  CD2 LEU A 172      -1.198  13.088 -13.272  1.00 36.30     0.000 C 
ATOM   1320  N   ALA A 173      -4.756  15.142 -10.222  1.00 29.12    -0.229 NA
ATOM   1321  CA  ALA A 173      -5.753  16.100  -9.754  1.00 29.53     0.186 C 
ATOM   1322  C   ALA A 173      -6.102  17.103 -10.853  1.00 31.61     0.274 C 
ATOM   1323  O   ALA A 173      -5.282  17.424 -11.720  1.00 28.24    -0.268 OA
ATOM   1324  CB  ALA A 173      -5.236  16.853  -8.525  1.00 31.97     0.037 C 
ATOM   1325  N   ARG A 174      -7.336  17.600 -10.814  1.00 28.54    -0.229 NA
ATOM   1326  CA  ARG A 174      -7.736  18.660 -11.730  1.00 31.06     0.186 C 
ATOM   1327  C   ARG A 174      -7.052  19.946 -11.289  1.00 38.12     0.274 C 
ATOM   1328  O   ARG A 174      -7.214  20.385 -10.148  1.00 39.20    -0.268 OA
ATOM   1329  CB  ARG A 174      -9.258  18.815 -11.756  1.00 35.54     0.036 C 
ATOM   1330  CG  ARG A 174      -9.792  19.687 -12.902  1.00 30.76     0.029 C 
ATOM   1331  CD  ARG A 174     -11.309  19.919 -12.810  1.00 33.65     0.145 C 
ATOM   1332  NE  ARG A 174     -12.115  18.752 -13.158  1.00 28.95    -0.083 NA
ATOM   1333  CZ  ARG A 174     -12.528  18.459 -14.385  1.00 31.52     0.782 C 
ATOM   1334  NH1 ARG A 174     -12.168  19.190 -15.431  1.00 35.49     0.063 N 
ATOM   1335  NH2 ARG A 174     -13.324  17.408 -14.569  1.00 29.71     0.063 N 
ATOM   1336  N   THR A 175      -6.252  20.531 -12.171  1.00 41.21    -0.226 NA
ATOM   1337  CA  THR A 175      -5.501  21.714 -11.780  1.00 45.32     0.216 C 
ATOM   1338  C   THR A 175      -5.355  22.641 -12.976  1.00 45.68     0.277 C 
ATOM   1339  O   THR A 175      -5.183  22.183 -14.109  1.00 47.30    -0.268 OA
ATOM   1340  CB  THR A 175      -4.127  21.329 -11.200  1.00 47.76     0.184 C 
ATOM   1341  OG1 THR A 175      -3.471  22.497 -10.689  1.00 53.87    -0.221 OA
ATOM   1342  CG2 THR A 175      -3.250  20.647 -12.251  1.00 46.66     0.038 C 
ATOM   1343  N   ALA A 176      -5.479  23.940 -12.718  0.80 45.42    -0.229 NA
ATOM   1344  CA  ALA A 176      -5.160  24.940 -13.724  0.80 48.52     0.186 C 
ATOM   1345  C   ALA A 176      -3.652  25.106 -13.785  0.80 40.90     0.274 C 
ATOM   1346  O   ALA A 176      -2.981  25.153 -12.752  0.80 41.76    -0.268 OA
ATOM   1347  CB  ALA A 176      -5.826  26.276 -13.396  0.80 50.29     0.037 C 
ATOM   1348  N   CYS A 177      -3.108  25.163 -14.994  1.00 42.22    -0.228 NA
ATOM   1349  CA  CYS A 177      -1.670  25.307 -15.129  1.00 40.87     0.198 C 
ATOM   1350  C   CYS A 177      -1.326  26.788 -15.232  1.00 38.87     0.275 C 
ATOM   1351  O   CYS A 177      -1.966  27.552 -15.963  1.00 31.97    -0.268 OA
ATOM   1352  CB  CYS A 177      -1.123  24.503 -16.313  1.00 49.12     0.103 C 
ATOM   1353  SG  CYS A 177      -1.089  25.318 -17.903  1.00 60.48    -0.080 SA
ATOM   1354  N   THR A 178      -0.363  27.194 -14.425  1.00 30.79    -0.226 NA
ATOM   1355  CA  THR A 178       0.060  28.563 -14.272  1.00 27.84     0.216 C 
ATOM   1356  C   THR A 178       1.572  28.566 -14.433  1.00 26.50     0.277 C 
ATOM   1357  O   THR A 178       2.179  27.526 -14.700  1.00 28.48    -0.268 OA
ATOM   1358  CB  THR A 178      -0.370  29.118 -12.907  1.00 34.93     0.184 C 
ATOM   1359  OG1 THR A 178       0.473  28.558 -11.892  1.00 38.37    -0.221 OA
ATOM   1360  CG2 THR A 178      -1.833  28.758 -12.603  1.00 34.51     0.038 C 
ATOM   1361  N   ASN A 179       2.190  29.737 -14.286  1.00 26.81    -0.228 NA
ATOM   1362  CA  ASN A 179       3.642  29.800 -14.400  1.00 28.23     0.196 C 
ATOM   1363  C   ASN A 179       4.346  29.072 -13.267  1.00 30.32     0.275 C 
ATOM   1364  O   ASN A 179       5.512  28.681 -13.425  1.00 25.93    -0.268 OA
ATOM   1365  CB  ASN A 179       4.102  31.255 -14.453  1.00 24.91     0.126 C 
ATOM   1366  CG  ASN A 179       3.867  31.867 -15.808  1.00 26.31     0.276 C 
ATOM   1367  OD1 ASN A 179       4.564  31.531 -16.759  1.00 28.02    -0.269 OA
ATOM   1368  ND2 ASN A 179       2.865  32.724 -15.916  1.00 28.83    -0.107 N 
ATOM   1369  N   PHE A 180       3.662  28.866 -12.143  1.00 28.46    -0.228 NA
ATOM   1370  CA  PHE A 180       4.298  28.313 -10.965  1.00 37.74     0.191 C 
ATOM   1371  C   PHE A 180       3.676  26.997 -10.522  1.00 33.91     0.275 C 
ATOM   1372  O   PHE A 180       4.271  26.303  -9.688  1.00 37.97    -0.268 OA
ATOM   1373  CB  PHE A 180       4.261  29.354  -9.832  1.00 38.92     0.060 C 
ATOM   1374  CG  PHE A 180       4.767  30.707 -10.270  1.00 37.67    -0.020 A 
ATOM   1375  CD1 PHE A 180       6.130  30.947 -10.397  1.00 43.01    -0.004 A 
ATOM   1376  CD2 PHE A 180       3.877  31.721 -10.611  1.00 39.82    -0.004 A 
ATOM   1377  CE1 PHE A 180       6.602  32.189 -10.834  1.00 40.30    -0.000 A 
ATOM   1378  CE2 PHE A 180       4.337  32.970 -11.044  1.00 40.56    -0.000 A 
ATOM   1379  CZ  PHE A 180       5.702  33.203 -11.153  1.00 42.95    -0.000 A 
ATOM   1380  N   MET A 181       2.523  26.627 -11.081  1.00 30.17    -0.229 NA
ATOM   1381  CA  MET A 181       1.902  25.305 -10.947  1.00 35.92     0.187 C 
ATOM   1382  C   MET A 181       1.976  24.631 -12.319  1.00 32.63     0.274 C 
ATOM   1383  O   MET A 181       1.079  24.766 -13.155  1.00 33.51    -0.268 OA
ATOM   1384  CB  MET A 181       0.468  25.407 -10.457  1.00 40.69     0.046 C 
ATOM   1385  CG  MET A 181       0.334  25.282  -8.963  1.00 49.80     0.060 C 
ATOM   1386  SD  MET A 181       0.474  23.552  -8.491  1.00 54.85    -0.139 SA
ATOM   1387  CE  MET A 181       0.841  23.712  -6.744  1.00 48.49     0.069 C 
ATOM   1388  N   MET A 182       3.041  23.884 -12.547  1.00 25.59    -0.229 NA
ATOM   1389  CA  MET A 182       3.316  23.427 -13.893  1.00 23.16     0.187 C 
ATOM   1390  C   MET A 182       2.863  21.985 -14.083  1.00 29.39     0.274 C 
ATOM   1391  O   MET A 182       2.357  21.323 -13.170  1.00 28.31    -0.268 OA
ATOM   1392  CB  MET A 182       4.793  23.612 -14.232  1.00 27.28     0.046 C 
ATOM   1393  CG  MET A 182       5.167  25.081 -14.376  1.00 25.25     0.060 C 
ATOM   1394  SD  MET A 182       6.958  25.276 -14.449  1.00 29.23    -0.139 SA
ATOM   1395  CE  MET A 182       7.399  25.714 -12.785  1.00 29.30     0.069 C 
ATOM   1396  N   THR A 183       3.036  21.514 -15.309  1.00 28.33    -0.226 NA
ATOM   1397  CA  THR A 183       2.520  20.226 -15.764  1.00 34.06     0.215 C 
ATOM   1398  C   THR A 183       3.688  19.330 -16.123  1.00 26.32     0.259 C 
ATOM   1399  O   THR A 183       4.429  19.645 -17.075  1.00 29.80    -0.270 OA
ATOM   1400  CB  THR A 183       1.615  20.434 -16.984  1.00 36.34     0.184 C 
ATOM   1401  OG1 THR A 183       0.446  21.162 -16.584  1.00 43.61    -0.221 OA
ATOM   1402  CG2 THR A 183       1.194  19.105 -17.588  1.00 36.48     0.038 C 
ATOM   1403  N   PRO A 184       3.921  18.219 -15.415  1.00 24.83    -0.312 N 
ATOM   1404  CA  PRO A 184       4.962  17.290 -15.865  1.00 25.20     0.165 C 
ATOM   1405  C   PRO A 184       4.668  16.826 -17.286  1.00 26.31     0.272 C 
ATOM   1406  O   PRO A 184       3.511  16.662 -17.681  1.00 27.95    -0.269 OA
ATOM   1407  CB  PRO A 184       4.877  16.138 -14.854  1.00 25.58     0.034 C 
ATOM   1408  CG  PRO A 184       4.279  16.798 -13.608  1.00 24.49     0.027 C 
ATOM   1409  CD  PRO A 184       3.263  17.750 -14.183  1.00 31.62     0.105 C 
ATOM   1410  N   TYR A 185       5.728  16.665 -18.067  1.00 24.00    -0.228 NA
ATOM   1411  CA  TYR A 185       5.579  16.224 -19.443  1.00 26.64     0.191 C 
ATOM   1412  C   TYR A 185       5.116  14.773 -19.444  1.00 30.47     0.275 C 
ATOM   1413  O   TYR A 185       5.598  13.956 -18.657  1.00 29.50    -0.268 OA
ATOM   1414  CB  TYR A 185       6.911  16.384 -20.186  1.00 26.60     0.060 C 
ATOM   1415  CG  TYR A 185       6.874  16.006 -21.651  1.00 30.44    -0.020 A 
ATOM   1416  CD1 TYR A 185       6.481  16.927 -22.619  1.00 32.19    -0.002 A 
ATOM   1417  CD2 TYR A 185       7.242  14.735 -22.062  1.00 29.55    -0.002 A 
ATOM   1418  CE1 TYR A 185       6.451  16.579 -23.965  1.00 33.75     0.027 A 
ATOM   1419  CE2 TYR A 185       7.213  14.381 -23.395  1.00 33.73     0.027 A 
ATOM   1420  CZ  TYR A 185       6.815  15.301 -24.339  1.00 31.95     0.131 A 
ATOM   1421  OH  TYR A 185       6.797  14.926 -25.671  1.00 38.15    -0.190 OA
ATOM   1422  N   VAL A 186       4.165  14.462 -20.318  1.00 29.75    -0.229 NA
ATOM   1423  CA  VAL A 186       3.530  13.147 -20.361  1.00 32.00     0.186 C 
ATOM   1424  C   VAL A 186       4.203  12.335 -21.461  1.00 29.36     0.274 C 
ATOM   1425  O   VAL A 186       4.168  12.719 -22.638  1.00 27.62    -0.268 OA
ATOM   1426  CB  VAL A 186       2.015  13.267 -20.609  1.00 30.28     0.032 C 
ATOM   1427  CG1 VAL A 186       1.361  11.876 -20.710  1.00 32.29     0.003 C 
ATOM   1428  CG2 VAL A 186       1.337  14.139 -19.538  1.00 31.83     0.003 C 
ATOM   1429  N   VAL A 187       4.807  11.209 -21.091  1.00 32.04    -0.229 NA
ATOM   1430  CA  VAL A 187       5.453  10.373 -22.097  1.00 35.25     0.186 C 
ATOM   1431  C   VAL A 187       4.437   9.466 -22.786  1.00 30.04     0.274 C 
ATOM   1432  O   VAL A 187       4.347   9.430 -24.023  1.00 31.83    -0.268 OA
ATOM   1433  CB  VAL A 187       6.586   9.550 -21.464  1.00 37.44     0.032 C 
ATOM   1434  CG1 VAL A 187       7.148   8.587 -22.496  1.00 35.28     0.003 C 
ATOM   1435  CG2 VAL A 187       7.667  10.464 -20.911  1.00 39.76     0.003 C 
ATOM   1436  N   THR A 188       3.660   8.721 -21.994  1.00 32.04    -0.226 NA
ATOM   1437  CA  THR A 188       2.756   7.681 -22.486  1.00 27.97     0.216 C 
ATOM   1438  C   THR A 188       1.356   8.263 -22.640  1.00 26.91     0.277 C 
ATOM   1439  O   THR A 188       0.671   8.498 -21.637  1.00 29.70    -0.268 OA
ATOM   1440  CB  THR A 188       2.727   6.495 -21.520  1.00 32.00     0.184 C 
ATOM   1441  OG1 THR A 188       4.067   6.071 -21.236  1.00 30.04    -0.221 OA
ATOM   1442  CG2 THR A 188       1.905   5.322 -22.101  1.00 28.28     0.038 C 
ATOM   1443  N   ARG A 189       0.910   8.429 -23.891  1.00 26.36    -0.229 NA
ATOM   1444  CA  ARG A 189      -0.374   9.064 -24.198  1.00 21.34     0.186 C 
ATOM   1445  C   ARG A 189      -1.371   8.124 -24.856  1.00 18.93     0.274 C 
ATOM   1446  O   ARG A 189      -2.473   8.561 -25.231  1.00 19.08    -0.268 OA
ATOM   1447  CB  ARG A 189      -0.129  10.260 -25.112  1.00 25.88     0.036 C 
ATOM   1448  CG  ARG A 189       0.777  11.284 -24.457  1.00 27.76     0.029 C 
ATOM   1449  CD  ARG A 189       1.242  12.283 -25.474  1.00 35.28     0.145 C 
ATOM   1450  NE  ARG A 189       2.194  13.204 -24.874  1.00 35.51    -0.083 NA
ATOM   1451  CZ  ARG A 189       2.701  14.250 -25.500  1.00 35.60     0.782 C 
ATOM   1452  NH1 ARG A 189       2.333  14.557 -26.734  1.00 36.38     0.063 N 
ATOM   1453  NH2 ARG A 189       3.603  15.001 -24.874  1.00 35.55     0.063 N 
ATOM   1454  N   TYR A 190      -1.038   6.838 -24.970  1.00 16.12    -0.228 NA
ATOM   1455  CA  TYR A 190      -1.843   5.925 -25.774  1.00 17.77     0.191 C 
ATOM   1456  C   TYR A 190      -3.184   5.599 -25.140  1.00 17.50     0.275 C 
ATOM   1457  O   TYR A 190      -4.045   5.032 -25.821  1.00 17.28    -0.268 OA
ATOM   1458  CB  TYR A 190      -1.114   4.594 -25.958  1.00 19.02     0.060 C 
ATOM   1459  CG  TYR A 190       0.267   4.716 -26.536  1.00 19.23    -0.020 A 
ATOM   1460  CD1 TYR A 190       0.538   5.587 -27.599  1.00 21.29    -0.002 A 
ATOM   1461  CD2 TYR A 190       1.302   3.936 -26.041  1.00 22.25    -0.002 A 
ATOM   1462  CE1 TYR A 190       1.823   5.664 -28.144  1.00 24.55     0.027 A 
ATOM   1463  CE2 TYR A 190       2.582   4.009 -26.579  1.00 27.75     0.027 A 
ATOM   1464  CZ  TYR A 190       2.831   4.872 -27.628  1.00 27.75     0.131 A 
ATOM   1465  OH  TYR A 190       4.098   4.939 -28.160  1.00 28.69    -0.190 OA
ATOM   1466  N   TYR A 191      -3.356   5.868 -23.847  1.00 15.57    -0.228 NA
ATOM   1467  CA  TYR A 191      -4.548   5.434 -23.119  1.00 16.37     0.191 C 
ATOM   1468  C   TYR A 191      -5.466   6.591 -22.782  1.00 17.50     0.275 C 
ATOM   1469  O   TYR A 191      -6.460   6.386 -22.078  1.00 16.80    -0.268 OA
ATOM   1470  CB  TYR A 191      -4.156   4.662 -21.853  1.00 15.41     0.060 C 
ATOM   1471  CG  TYR A 191      -3.148   3.590 -22.199  1.00 18.21    -0.020 A 
ATOM   1472  CD1 TYR A 191      -3.578   2.340 -22.619  1.00 19.78    -0.002 A 
ATOM   1473  CD2 TYR A 191      -1.781   3.850 -22.190  1.00 17.50    -0.002 A 
ATOM   1474  CE1 TYR A 191      -2.681   1.356 -23.008  1.00 18.19     0.027 A 
ATOM   1475  CE2 TYR A 191      -0.856   2.847 -22.574  1.00 19.57     0.027 A 
ATOM   1476  CZ  TYR A 191      -1.324   1.617 -22.978  1.00 20.68     0.131 A 
ATOM   1477  OH  TYR A 191      -0.457   0.625 -23.356  1.00 23.37    -0.190 OA
ATOM   1478  N   ARG A 192      -5.174   7.791 -23.283  1.00 16.88    -0.229 NA
ATOM   1479  CA  ARG A 192      -5.929   8.977 -22.907  1.00 18.21     0.186 C 
ATOM   1480  C   ARG A 192      -7.077   9.197 -23.894  1.00 19.79     0.274 C 
ATOM   1481  O   ARG A 192      -6.897   9.080 -25.110  1.00 19.77    -0.268 OA
ATOM   1482  CB  ARG A 192      -4.970  10.177 -22.821  1.00 22.54     0.036 C 
ATOM   1483  CG  ARG A 192      -5.578  11.523 -22.511  1.00 28.88     0.029 C 
ATOM   1484  CD  ARG A 192      -4.767  12.665 -23.206  1.00 34.76     0.145 C 
ATOM   1485  NE  ARG A 192      -3.463  12.859 -22.587  1.00 46.98    -0.083 NA
ATOM   1486  CZ  ARG A 192      -2.427  13.455 -23.164  1.00 43.60     0.782 C 
ATOM   1487  NH1 ARG A 192      -2.461  13.839 -24.431  1.00 35.84     0.063 N 
ATOM   1488  NH2 ARG A 192      -1.332  13.681 -22.447  1.00 33.86     0.063 N 
ATOM   1489  N   ALA A 193      -8.263   9.484 -23.353  1.00 16.83    -0.229 NA
ATOM   1490  CA  ALA A 193      -9.470   9.636 -24.156  1.00 15.59     0.185 C 
ATOM   1491  C   ALA A 193      -9.343  10.810 -25.126  1.00 19.82     0.256 C 
ATOM   1492  O   ALA A 193      -8.668  11.802 -24.841  1.00 21.45    -0.270 OA
ATOM   1493  CB  ALA A 193     -10.691   9.846 -23.248  1.00 18.29     0.037 C 
ATOM   1494  N   PRO A 194     -10.007  10.729 -26.279  1.00 18.94    -0.312 N 
ATOM   1495  CA  PRO A 194      -9.819  11.757 -27.306  1.00 21.08     0.165 C 
ATOM   1496  C   PRO A 194     -10.423  13.089 -26.951  1.00 25.55     0.272 C 
ATOM   1497  O   PRO A 194      -9.988  14.099 -27.518  1.00 24.70    -0.269 OA
ATOM   1498  CB  PRO A 194     -10.486  11.141 -28.545  1.00 21.93     0.034 C 
ATOM   1499  CG  PRO A 194     -11.483  10.184 -27.981  1.00 22.60     0.027 C 
ATOM   1500  CD  PRO A 194     -10.828   9.602 -26.751  1.00 18.05     0.105 C 
ATOM   1501  N   GLU A 195     -11.405  13.147 -26.045  1.00 21.11    -0.229 NA
ATOM   1502  CA  GLU A 195     -11.983  14.456 -25.758  1.00 25.22     0.187 C 
ATOM   1503  C   GLU A 195     -10.947  15.437 -25.218  1.00 28.06     0.274 C 
ATOM   1504  O   GLU A 195     -11.102  16.649 -25.407  1.00 26.50    -0.268 OA
ATOM   1505  CB  GLU A 195     -13.202  14.344 -24.814  1.00 26.26     0.045 C 
ATOM   1506  CG  GLU A 195     -12.982  13.615 -23.496  1.00 27.03     0.100 C 
ATOM   1507  CD  GLU A 195     -13.262  12.112 -23.583  1.00 25.18     0.185 C 
ATOM   1508  OE1 GLU A 195     -13.105  11.525 -24.683  1.00 23.30    -0.647 OA
ATOM   1509  OE2 GLU A 195     -13.605  11.516 -22.531  1.00 21.38    -0.647 OA
ATOM   1510  N   VAL A 196      -9.856  14.956 -24.626  1.00 25.68    -0.229 NA
ATOM   1511  CA  VAL A 196      -8.833  15.872 -24.134  1.00 30.63     0.186 C 
ATOM   1512  C   VAL A 196      -8.172  16.617 -25.297  1.00 27.62     0.274 C 
ATOM   1513  O   VAL A 196      -8.180  17.854 -25.348  1.00 31.35    -0.268 OA
ATOM   1514  CB  VAL A 196      -7.805  15.108 -23.289  1.00 32.06     0.032 C 
ATOM   1515  CG1 VAL A 196      -6.844  16.088 -22.629  1.00 33.99     0.003 C 
ATOM   1516  CG2 VAL A 196      -8.535  14.247 -22.254  1.00 34.39     0.003 C 
ATOM   1517  N   ILE A 197      -7.625  15.873 -26.264  1.00 26.79    -0.229 NA
ATOM   1518  CA  ILE A 197      -6.951  16.495 -27.401  1.00 27.55     0.186 C 
ATOM   1519  C   ILE A 197      -7.921  17.183 -28.341  1.00 31.31     0.274 C 
ATOM   1520  O   ILE A 197      -7.486  17.977 -29.180  1.00 28.48    -0.268 OA
ATOM   1521  CB  ILE A 197      -6.099  15.467 -28.174  1.00 26.85     0.032 C 
ATOM   1522  CG1 ILE A 197      -6.973  14.401 -28.848  1.00 26.06     0.002 C 
ATOM   1523  CG2 ILE A 197      -5.063  14.826 -27.250  1.00 30.27     0.003 C 
ATOM   1524  CD1 ILE A 197      -6.169  13.394 -29.707  1.00 30.22     0.000 C 
ATOM   1525  N   LEU A 198      -9.224  16.920 -28.208  1.00 24.08    -0.229 NA
ATOM   1526  CA  LEU A 198     -10.245  17.632 -28.972  1.00 24.79     0.186 C 
ATOM   1527  C   LEU A 198     -10.640  18.950 -28.321  1.00 28.14     0.274 C 
ATOM   1528  O   LEU A 198     -11.457  19.689 -28.889  1.00 25.85    -0.268 OA
ATOM   1529  CB  LEU A 198     -11.486  16.746 -29.143  1.00 24.61     0.034 C 
ATOM   1530  CG  LEU A 198     -11.335  15.585 -30.137  1.00 22.79     0.002 C 
ATOM   1531  CD1 LEU A 198     -12.500  14.625 -30.032  1.00 23.61     0.000 C 
ATOM   1532  CD2 LEU A 198     -11.173  16.078 -31.596  1.00 23.29     0.000 C 
ATOM   1533  N   GLY A 199     -10.078  19.264 -27.154  1.00 28.74    -0.226 NA
ATOM   1534  CA  GLY A 199     -10.401  20.507 -26.480  1.00 29.73     0.218 C 
ATOM   1535  C   GLY A 199     -11.751  20.526 -25.808  1.00 32.02     0.277 C 
ATOM   1536  O   GLY A 199     -12.290  21.603 -25.552  1.00 29.15    -0.268 OA
ATOM   1537  N   MET A 200     -12.316  19.360 -25.507  1.00 29.45    -0.229 NA
ATOM   1538  CA  MET A 200     -13.683  19.264 -25.011  1.00 26.80     0.187 C 
ATOM   1539  C   MET A 200     -13.790  19.247 -23.489  1.00 29.80     0.274 C 
ATOM   1540  O   MET A 200     -14.911  19.324 -22.966  1.00 35.97    -0.268 OA
ATOM   1541  CB  MET A 200     -14.335  17.992 -25.549  1.00 30.15     0.046 C 
ATOM   1542  CG  MET A 200     -14.724  18.067 -27.002  1.00 33.23     0.060 C 
ATOM   1543  SD  MET A 200     -15.428  16.501 -27.549  1.00 33.08    -0.139 SA
ATOM   1544  CE  MET A 200     -16.843  16.365 -26.462  1.00 32.49     0.069 C 
ATOM   1545  N   GLY A 201     -12.685  19.118 -22.765  1.00 27.95    -0.226 NA
ATOM   1546  CA  GLY A 201     -12.778  18.834 -21.344  1.00 28.22     0.218 C 
ATOM   1547  C   GLY A 201     -13.290  17.417 -21.138  1.00 29.55     0.277 C 
ATOM   1548  O   GLY A 201     -13.590  16.694 -22.087  1.00 32.05    -0.268 OA
ATOM   1549  N   TYR A 202     -13.383  17.003 -19.877  1.00 23.60    -0.228 NA
ATOM   1550  CA  TYR A 202     -13.597  15.581 -19.641  1.00 23.12     0.191 C 
ATOM   1551  C   TYR A 202     -14.498  15.363 -18.431  1.00 22.19     0.275 C 
ATOM   1552  O   TYR A 202     -14.683  16.244 -17.585  1.00 24.44    -0.268 OA
ATOM   1553  CB  TYR A 202     -12.264  14.848 -19.439  1.00 24.82     0.060 C 
ATOM   1554  CG  TYR A 202     -11.537  15.360 -18.235  1.00 23.44    -0.020 A 
ATOM   1555  CD1 TYR A 202     -10.708  16.478 -18.321  1.00 25.98    -0.002 A 
ATOM   1556  CD2 TYR A 202     -11.738  14.782 -16.994  1.00 21.11    -0.002 A 
ATOM   1557  CE1 TYR A 202     -10.075  16.979 -17.213  1.00 25.48     0.027 A 
ATOM   1558  CE2 TYR A 202     -11.107  15.271 -15.873  1.00 25.82     0.027 A 
ATOM   1559  CZ  TYR A 202     -10.275  16.371 -15.988  1.00 31.40     0.131 A 
ATOM   1560  OH  TYR A 202      -9.648  16.860 -14.866  1.00 27.19    -0.190 OA
ATOM   1561  N   ALA A 203     -15.042  14.158 -18.352  1.00 20.18    -0.229 NA
ATOM   1562  CA  ALA A 203     -15.851  13.772 -17.209  1.00 20.34     0.186 C 
ATOM   1563  C   ALA A 203     -15.320  12.455 -16.678  1.00 21.05     0.274 C 
ATOM   1564  O   ALA A 203     -14.261  12.005 -17.116  1.00 20.26    -0.268 OA
ATOM   1565  CB  ALA A 203     -17.321  13.662 -17.603  1.00 22.12     0.037 C 
ATOM   1566  N   ALA A 204     -16.048  11.802 -15.768  1.00 18.11    -0.229 NA
ATOM   1567  CA  ALA A 204     -15.485  10.632 -15.102  1.00 18.82     0.186 C 
ATOM   1568  C   ALA A 204     -15.228   9.474 -16.065  1.00 19.80     0.274 C 
ATOM   1569  O   ALA A 204     -14.308   8.679 -15.828  1.00 20.00    -0.268 OA
ATOM   1570  CB  ALA A 204     -16.402  10.176 -13.969  1.00 25.56     0.037 C 
ATOM   1571  N   ASN A 205     -16.006   9.353 -17.137  1.00 17.54    -0.228 NA
ATOM   1572  CA  ASN A 205     -15.801   8.220 -18.042  1.00 18.19     0.196 C 
ATOM   1573  C   ASN A 205     -14.617   8.412 -18.986  1.00 18.22     0.275 C 
ATOM   1574  O   ASN A 205     -14.402   7.575 -19.861  1.00 17.03    -0.268 OA
ATOM   1575  CB  ASN A 205     -17.095   7.891 -18.814  1.00 19.04     0.126 C 
ATOM   1576  CG  ASN A 205     -17.453   8.905 -19.880  1.00 22.91     0.276 C 
ATOM   1577  OD1 ASN A 205     -16.750   9.885 -20.115  1.00 24.08    -0.269 OA
ATOM   1578  ND2 ASN A 205     -18.580   8.661 -20.539  1.00 25.07    -0.107 N 
ATOM   1579  N   VAL A 206     -13.817   9.457 -18.786  1.00 16.30    -0.229 NA
ATOM   1580  CA  VAL A 206     -12.461   9.446 -19.328  1.00 17.13     0.186 C 
ATOM   1581  C   VAL A 206     -11.733   8.183 -18.886  1.00 17.33     0.274 C 
ATOM   1582  O   VAL A 206     -10.939   7.615 -19.645  1.00 16.37    -0.268 OA
ATOM   1583  CB  VAL A 206     -11.725  10.742 -18.893  1.00 22.34     0.032 C 
ATOM   1584  CG1 VAL A 206     -11.095  10.629 -17.490  1.00 17.14     0.003 C 
ATOM   1585  CG2 VAL A 206     -10.729  11.180 -19.931  1.00 27.32     0.003 C 
ATOM   1586  N   ASP A 207     -12.032   7.682 -17.678  1.00 14.64    -0.228 NA
ATOM   1587  CA  ASP A 207     -11.331   6.503 -17.185  1.00 15.24     0.197 C 
ATOM   1588  C   ASP A 207     -11.807   5.244 -17.901  1.00 16.22     0.275 C 
ATOM   1589  O   ASP A 207     -11.051   4.279 -18.025  1.00 17.59    -0.268 OA
ATOM   1590  CB  ASP A 207     -11.548   6.377 -15.674  1.00 17.31     0.132 C 
ATOM   1591  CG  ASP A 207     -10.722   7.373 -14.875  1.00 18.32     0.188 C 
ATOM   1592  OD1 ASP A 207      -9.683   7.878 -15.388  1.00 16.80    -0.647 OA
ATOM   1593  OD2 ASP A 207     -11.125   7.675 -13.719  1.00 16.52    -0.647 OA
ATOM   1594  N   ILE A 208     -13.060   5.237 -18.377  1.00 14.44    -0.229 NA
ATOM   1595  CA  ILE A 208     -13.588   4.082 -19.094  1.00 15.43     0.186 C 
ATOM   1596  C   ILE A 208     -12.875   3.911 -20.431  1.00 16.64     0.274 C 
ATOM   1597  O   ILE A 208     -12.600   2.784 -20.868  1.00 15.55    -0.268 OA
ATOM   1598  CB  ILE A 208     -15.111   4.234 -19.299  1.00 15.38     0.032 C 
ATOM   1599  CG1 ILE A 208     -15.858   3.946 -18.008  1.00 18.51     0.002 C 
ATOM   1600  CG2 ILE A 208     -15.575   3.295 -20.417  1.00 19.31     0.003 C 
ATOM   1601  CD1 ILE A 208     -15.739   2.497 -17.575  1.00 21.01     0.000 C 
ATOM   1602  N   TRP A 209     -12.564   5.022 -21.104  1.00 16.06    -0.228 NA
ATOM   1603  CA  TRP A 209     -11.801   4.926 -22.348  1.00 15.79     0.191 C 
ATOM   1604  C   TRP A 209     -10.467   4.226 -22.098  1.00 13.82     0.275 C 
ATOM   1605  O   TRP A 209     -10.088   3.316 -22.837  1.00 13.72    -0.268 OA
ATOM   1606  CB  TRP A 209     -11.572   6.316 -22.944  1.00 16.01     0.062 C 
ATOM   1607  CG  TRP A 209     -10.639   6.287 -24.152  1.00 16.82     0.001 A 
ATOM   1608  CD1 TRP A 209      -9.268   6.280 -24.134  1.00 14.94     0.095 A 
ATOM   1609  CD2 TRP A 209     -11.023   6.210 -25.534  1.00 19.10     0.015 A 
ATOM   1610  NE1 TRP A 209      -8.779   6.235 -25.434  1.00 16.44    -0.244 NA
ATOM   1611  CE2 TRP A 209      -9.839   6.181 -26.301  1.00 19.34     0.081 A 
ATOM   1612  CE3 TRP A 209     -12.254   6.172 -26.200  1.00 16.98     0.001 A 
ATOM   1613  CZ2 TRP A 209      -9.853   6.130 -27.697  1.00 17.96     0.019 A 
ATOM   1614  CZ3 TRP A 209     -12.264   6.129 -27.593  1.00 17.06     0.000 A 
ATOM   1615  CH2 TRP A 209     -11.072   6.096 -28.323  1.00 19.29     0.002 A 
ATOM   1616  N   SER A 210      -9.766   4.614 -21.027  1.00 13.62    -0.226 NA
ATOM   1617  CA  SER A 210      -8.490   3.964 -20.710  1.00 14.31     0.219 C 
ATOM   1618  C   SER A 210      -8.679   2.475 -20.450  1.00 15.63     0.277 C 
ATOM   1619  O   SER A 210      -7.850   1.651 -20.859  1.00 15.73    -0.268 OA
ATOM   1620  CB  SER A 210      -7.838   4.622 -19.484  1.00 16.22     0.216 C 
ATOM   1621  OG  SER A 210      -7.739   6.037 -19.644  1.00 17.79    -0.218 OA
ATOM   1622  N   VAL A 211      -9.738   2.100 -19.726  1.00 15.18    -0.229 NA
ATOM   1623  CA  VAL A 211      -9.967   0.676 -19.483  1.00 16.78     0.186 C 
ATOM   1624  C   VAL A 211     -10.209  -0.057 -20.796  1.00 16.86     0.274 C 
ATOM   1625  O   VAL A 211      -9.744  -1.195 -20.994  1.00 17.57    -0.268 OA
ATOM   1626  CB  VAL A 211     -11.145   0.483 -18.510  1.00 18.96     0.032 C 
ATOM   1627  CG1 VAL A 211     -11.543  -0.987 -18.394  1.00 18.91     0.003 C 
ATOM   1628  CG2 VAL A 211     -10.793   1.032 -17.142  1.00 19.55     0.003 C 
ATOM   1629  N   GLY A 212     -10.958   0.566 -21.698  1.00 15.82    -0.226 NA
ATOM   1630  CA  GLY A 212     -11.153  -0.016 -23.021  1.00 16.35     0.218 C 
ATOM   1631  C   GLY A 212      -9.842  -0.232 -23.756  1.00 18.03     0.277 C 
ATOM   1632  O   GLY A 212      -9.655  -1.257 -24.420  1.00 17.01    -0.268 OA
ATOM   1633  N   CYS A 213      -8.923   0.738 -23.662  1.00 15.99    -0.228 NA
ATOM   1634  CA  CYS A 213      -7.629   0.610 -24.339  1.00 15.94     0.198 C 
ATOM   1635  C   CYS A 213      -6.783  -0.497 -23.715  1.00 17.92     0.275 C 
ATOM   1636  O   CYS A 213      -6.072  -1.226 -24.422  1.00 16.04    -0.268 OA
ATOM   1637  CB  CYS A 213      -6.863   1.940 -24.279  1.00 15.35     0.103 C 
ATOM   1638  SG  CYS A 213      -7.512   3.284 -25.276  1.00 18.94    -0.080 SA
ATOM   1639  N   ILE A 214      -6.830  -0.617 -22.390  1.00 16.16    -0.229 NA
ATOM   1640  CA  ILE A 214      -6.077  -1.648 -21.688  1.00 16.20     0.186 C 
ATOM   1641  C   ILE A 214      -6.662  -3.016 -21.978  1.00 16.66     0.274 C 
ATOM   1642  O   ILE A 214      -5.931  -3.988 -22.199  1.00 20.05    -0.268 OA
ATOM   1643  CB  ILE A 214      -6.067  -1.345 -20.183  1.00 15.27     0.032 C 
ATOM   1644  CG1 ILE A 214      -5.252  -0.073 -19.940  1.00 17.51     0.002 C 
ATOM   1645  CG2 ILE A 214      -5.486  -2.524 -19.376  1.00 17.57     0.003 C 
ATOM   1646  CD1 ILE A 214      -5.432   0.487 -18.505  1.00 17.77     0.000 C 
ATOM   1647  N   MET A 215      -7.991  -3.108 -22.007  1.00 16.93    -0.229 NA
ATOM   1648  CA  MET A 215      -8.610  -4.389 -22.314  1.00 17.69     0.187 C 
ATOM   1649  C   MET A 215      -8.285  -4.811 -23.730  1.00 16.27     0.274 C 
ATOM   1650  O   MET A 215      -7.953  -5.978 -23.980  1.00 17.87    -0.268 OA
ATOM   1651  CB  MET A 215     -10.120  -4.318 -22.073  1.00 18.92     0.046 C 
ATOM   1652  CG  MET A 215     -10.878  -5.600 -22.455  1.00 19.14     0.060 C 
ATOM   1653  SD  MET A 215     -12.658  -5.338 -22.371  1.00 24.22    -0.139 SA
ATOM   1654  CE  MET A 215     -13.249  -7.000 -22.749  1.00 23.41     0.069 C 
ATOM   1655  N   GLY A 216      -8.333  -3.860 -24.660  1.00 17.20    -0.226 NA
ATOM   1656  CA  GLY A 216      -8.021  -4.189 -26.040  1.00 16.69     0.218 C 
ATOM   1657  C   GLY A 216      -6.612  -4.720 -26.174  1.00 19.90     0.277 C 
ATOM   1658  O   GLY A 216      -6.370  -5.687 -26.899  1.00 21.15    -0.268 OA
ATOM   1659  N   GLU A 217      -5.669  -4.112 -25.456  1.00 19.05    -0.229 NA
ATOM   1660  CA  GLU A 217      -4.274  -4.533 -25.515  1.00 19.57     0.187 C 
ATOM   1661  C   GLU A 217      -4.059  -5.892 -24.855  1.00 21.62     0.274 C 
ATOM   1662  O   GLU A 217      -3.244  -6.704 -25.332  1.00 21.68    -0.268 OA
ATOM   1663  CB  GLU A 217      -3.415  -3.432 -24.874  1.00 19.98     0.045 C 
ATOM   1664  CG  GLU A 217      -1.926  -3.666 -24.923  1.00 20.41     0.100 C 
ATOM   1665  CD  GLU A 217      -1.133  -2.437 -24.496  1.00 25.92     0.185 C 
ATOM   1666  OE1 GLU A 217      -1.714  -1.320 -24.406  1.00 22.58    -0.647 OA
ATOM   1667  OE2 GLU A 217       0.084  -2.593 -24.255  1.00 29.76    -0.647 OA
ATOM   1668  N   LEU A 218      -4.780  -6.169 -23.761  1.00 18.29    -0.229 NA
ATOM   1669  CA  LEU A 218      -4.693  -7.484 -23.133  1.00 21.87     0.186 C 
ATOM   1670  C   LEU A 218      -5.165  -8.573 -24.083  1.00 27.19     0.274 C 
ATOM   1671  O   LEU A 218      -4.644  -9.700 -24.060  1.00 23.58    -0.268 OA
ATOM   1672  CB  LEU A 218      -5.536  -7.520 -21.858  1.00 21.65     0.034 C 
ATOM   1673  CG  LEU A 218      -4.926  -6.939 -20.576  1.00 29.46     0.002 C 
ATOM   1674  CD1 LEU A 218      -6.025  -6.777 -19.534  1.00 30.94     0.000 C 
ATOM   1675  CD2 LEU A 218      -3.803  -7.798 -20.025  1.00 30.20     0.000 C 
ATOM   1676  N   VAL A 219      -6.162  -8.260 -24.905  1.00 21.08    -0.229 NA
ATOM   1677  CA  VAL A 219      -6.704  -9.260 -25.819  1.00 22.25     0.186 C 
ATOM   1678  C   VAL A 219      -5.814  -9.413 -27.040  1.00 25.15     0.274 C 
ATOM   1679  O   VAL A 219      -5.540 -10.532 -27.487  1.00 29.28    -0.268 OA
ATOM   1680  CB  VAL A 219      -8.141  -8.874 -26.220  1.00 21.71     0.032 C 
ATOM   1681  CG1 VAL A 219      -8.596  -9.699 -27.420  1.00 28.87     0.003 C 
ATOM   1682  CG2 VAL A 219      -9.093  -9.002 -25.040  1.00 27.04     0.003 C 
ATOM   1683  N   LYS A 220      -5.330  -8.299 -27.597  1.00 20.61    -0.229 NA
ATOM   1684  CA  LYS A 220      -4.627  -8.322 -28.882  1.00 23.25     0.186 C 
ATOM   1685  C   LYS A 220      -3.121  -8.448 -28.755  1.00 27.96     0.274 C 
ATOM   1686  O   LYS A 220      -2.464  -8.860 -29.720  1.00 31.55    -0.268 OA
ATOM   1687  CB  LYS A 220      -4.909  -7.044 -29.671  1.00 25.75     0.034 C 
ATOM   1688  CG  LYS A 220      -6.154  -7.087 -30.485  1.00 28.59     0.005 C 
ATOM   1689  CD  LYS A 220      -6.071  -6.036 -31.591  1.00 27.31     0.041 C 
ATOM   1690  CE  LYS A 220      -7.302  -6.108 -32.399  1.00 27.49     0.338 C 
ATOM   1691  NZ  LYS A 220      -7.287  -5.247 -33.627  1.00 22.29     0.618 N 
ATOM   1692  N   GLY A 221      -2.557  -8.073 -27.613  1.00 23.43    -0.226 NA
ATOM   1693  CA  GLY A 221      -1.127  -8.127 -27.406  1.00 26.63     0.218 C 
ATOM   1694  C   GLY A 221      -0.350  -6.957 -27.962  1.00 32.73     0.277 C 
ATOM   1695  O   GLY A 221       0.886  -7.015 -27.980  1.00 34.26    -0.268 OA
ATOM   1696  N   CYS A 222      -1.026  -5.898 -28.411  1.00 25.68    -0.228 NA
ATOM   1697  CA  CYS A 222      -0.352  -4.696 -28.879  1.00 26.50     0.198 C 
ATOM   1698  C   CYS A 222      -1.176  -3.476 -28.477  1.00 24.13     0.275 C 
ATOM   1699  O   CYS A 222      -2.373  -3.576 -28.177  1.00 23.14    -0.268 OA
ATOM   1700  CB  CYS A 222      -0.165  -4.705 -30.395  1.00 31.70     0.103 C 
ATOM   1701  SG  CYS A 222      -1.741  -4.774 -31.269  1.00 33.52    -0.080 SA
ATOM   1702  N   VAL A 223      -0.526  -2.313 -28.507  1.00 21.33    -0.229 NA
ATOM   1703  CA  VAL A 223      -1.207  -1.055 -28.193  1.00 21.21     0.186 C 
ATOM   1704  C   VAL A 223      -2.281  -0.776 -29.238  1.00 19.63     0.274 C 
ATOM   1705  O   VAL A 223      -2.011  -0.810 -30.451  1.00 23.14    -0.268 OA
ATOM   1706  CB  VAL A 223      -0.193   0.098 -28.118  1.00 20.87     0.032 C 
ATOM   1707  CG1 VAL A 223      -0.913   1.446 -27.957  1.00 23.38     0.003 C 
ATOM   1708  CG2 VAL A 223       0.802  -0.136 -26.977  1.00 21.35     0.003 C 
ATOM   1709  N   ILE A 224      -3.503  -0.453 -28.781  1.00 19.50    -0.229 NA
ATOM   1710  CA  ILE A 224      -4.608  -0.241 -29.717  1.00 19.88     0.186 C 
ATOM   1711  C   ILE A 224      -4.430   1.062 -30.507  1.00 19.88     0.274 C 
ATOM   1712  O   ILE A 224      -4.553   1.075 -31.734  1.00 21.70    -0.268 OA
ATOM   1713  CB  ILE A 224      -5.966  -0.277 -28.988  1.00 19.29     0.032 C 
ATOM   1714  CG1 ILE A 224      -6.169  -1.607 -28.236  1.00 17.34     0.002 C 
ATOM   1715  CG2 ILE A 224      -7.103  -0.014 -29.982  1.00 20.97     0.003 C 
ATOM   1716  CD1 ILE A 224      -6.099  -2.875 -29.135  1.00 19.05     0.000 C 
ATOM   1717  N   PHE A 225      -4.149   2.171 -29.832  1.00 18.53    -0.228 NA
ATOM   1718  CA  PHE A 225      -4.033   3.487 -30.477  1.00 20.07     0.191 C 
ATOM   1719  C   PHE A 225      -2.635   4.055 -30.220  1.00 22.23     0.275 C 
ATOM   1720  O   PHE A 225      -2.404   4.720 -29.211  1.00 21.64    -0.268 OA
ATOM   1721  CB  PHE A 225      -5.107   4.445 -29.948  1.00 18.17     0.060 C 
ATOM   1722  CG  PHE A 225      -6.508   3.950 -30.136  1.00 21.66    -0.020 A 
ATOM   1723  CD1 PHE A 225      -7.029   3.771 -31.414  1.00 21.58    -0.004 A 
ATOM   1724  CD2 PHE A 225      -7.310   3.659 -29.043  1.00 19.74    -0.004 A 
ATOM   1725  CE1 PHE A 225      -8.314   3.313 -31.593  1.00 24.97    -0.000 A 
ATOM   1726  CE2 PHE A 225      -8.606   3.192 -29.222  1.00 19.54    -0.000 A 
ATOM   1727  CZ  PHE A 225      -9.110   3.028 -30.502  1.00 23.62    -0.000 A 
ATOM   1728  N   GLN A 226      -1.698   3.820 -31.139  1.00 22.00    -0.229 NA
ATOM   1729  CA  GLN A 226      -0.289   4.083 -30.845  1.00 24.56     0.187 C 
ATOM   1730  C   GLN A 226       0.197   5.281 -31.659  1.00 29.04     0.274 C 
ATOM   1731  O   GLN A 226       0.928   5.134 -32.634  1.00 33.36    -0.268 OA
ATOM   1732  CB  GLN A 226       0.575   2.818 -31.133  1.00 27.54     0.044 C 
ATOM   1733  CG  GLN A 226       1.991   2.933 -30.570  1.00 30.35     0.094 C 
ATOM   1734  CD  GLN A 226       2.733   1.617 -30.584  1.00 38.63     0.274 C 
ATOM   1735  OE1 GLN A 226       2.215   0.617 -31.062  1.00 38.87    -0.269 OA
ATOM   1736  NE2 GLN A 226       3.952   1.610 -30.058  1.00 42.52    -0.107 N 
ATOM   1737  N   GLY A 227      -0.201   6.476 -31.247  1.00 25.73    -0.226 NA
ATOM   1738  CA  GLY A 227       0.186   7.684 -31.959  1.00 26.04     0.218 C 
ATOM   1739  C   GLY A 227       1.431   8.363 -31.405  1.00 29.63     0.277 C 
ATOM   1740  O   GLY A 227       1.723   8.302 -30.217  1.00 26.89    -0.268 OA
ATOM   1741  N   THR A 228       2.154   9.054 -32.294  1.00 28.35    -0.226 NA
ATOM   1742  CA  THR A 228       3.381   9.760 -31.927  1.00 31.10     0.216 C 
ATOM   1743  C   THR A 228       3.159  11.211 -31.499  1.00 36.48     0.277 C 
ATOM   1744  O   THR A 228       4.112  11.865 -31.057  1.00 36.08    -0.268 OA
ATOM   1745  CB  THR A 228       4.362   9.728 -33.101  1.00 35.61     0.184 C 
ATOM   1746  OG1 THR A 228       3.710  10.229 -34.275  1.00 30.18    -0.221 OA
ATOM   1747  CG2 THR A 228       4.829   8.309 -33.364  1.00 37.13     0.038 C 
ATOM   1748  N   ASP A 229       1.941  11.721 -31.610  1.00 26.00    -0.228 NA
ATOM   1749  CA  ASP A 229       1.599  13.103 -31.292  1.00 26.45     0.197 C 
ATOM   1750  C   ASP A 229       0.087  13.189 -31.415  1.00 22.47     0.275 C 
ATOM   1751  O   ASP A 229      -0.562  12.208 -31.783  1.00 22.27    -0.268 OA
ATOM   1752  CB  ASP A 229       2.300  14.106 -32.212  1.00 28.12     0.132 C 
ATOM   1753  CG  ASP A 229       2.233  13.697 -33.679  1.00 34.45     0.188 C 
ATOM   1754  OD1 ASP A 229       1.146  13.807 -34.280  1.00 29.98    -0.647 OA
ATOM   1755  OD2 ASP A 229       3.248  13.192 -34.214  1.00 41.69    -0.647 OA
ATOM   1756  N   HIS A 230      -0.472  14.370 -31.126  1.00 22.45    -0.228 NA
ATOM   1757  CA  HIS A 230      -1.926  14.516 -31.158  1.00 22.40     0.192 C 
ATOM   1758  C   HIS A 230      -2.485  14.209 -32.540  1.00 24.32     0.275 C 
ATOM   1759  O   HIS A 230      -3.529  13.555 -32.666  1.00 20.60    -0.268 OA
ATOM   1760  CB  HIS A 230      -2.345  15.932 -30.754  1.00 26.53     0.082 C 
ATOM   1761  CG  HIS A 230      -2.175  16.249 -29.300  1.00 25.87     0.082 A 
ATOM   1762  ND1 HIS A 230      -2.868  17.274 -28.688  1.00 31.80    -0.227 NA
ATOM   1763  CD2 HIS A 230      -1.385  15.703 -28.345  1.00 26.50     0.116 A 
ATOM   1764  CE1 HIS A 230      -2.525  17.333 -27.412  1.00 31.59     0.199 A 
ATOM   1765  NE2 HIS A 230      -1.630  16.387 -27.176  1.00 28.06    -0.221 NA
ATOM   1766  N   ILE A 231      -1.817  14.703 -33.586  1.00 21.37    -0.229 NA
ATOM   1767  CA  ILE A 231      -2.319  14.520 -34.941  1.00 20.12     0.186 C 
ATOM   1768  C   ILE A 231      -2.359  13.036 -35.276  1.00 21.58     0.274 C 
ATOM   1769  O   ILE A 231      -3.370  12.511 -35.753  1.00 23.73    -0.268 OA
ATOM   1770  CB  ILE A 231      -1.441  15.291 -35.946  1.00 26.51     0.032 C 
ATOM   1771  CG1 ILE A 231      -1.480  16.814 -35.691  1.00 26.58     0.002 C 
ATOM   1772  CG2 ILE A 231      -1.838  14.944 -37.375  1.00 24.75     0.003 C 
ATOM   1773  CD1 ILE A 231      -2.849  17.414 -35.563  1.00 27.84     0.000 C 
ATOM   1774  N   ASP A 232      -1.241  12.342 -35.041  1.00 21.07    -0.228 NA
ATOM   1775  CA  ASP A 232      -1.179  10.910 -35.314  1.00 23.20     0.197 C 
ATOM   1776  C   ASP A 232      -2.182  10.141 -34.463  1.00 21.62     0.275 C 
ATOM   1777  O   ASP A 232      -2.825   9.205 -34.950  1.00 22.46    -0.268 OA
ATOM   1778  CB  ASP A 232       0.243  10.408 -35.068  1.00 27.51     0.132 C 
ATOM   1779  CG  ASP A 232       0.482   8.999 -35.603  1.00 33.01     0.188 C 
ATOM   1780  OD1 ASP A 232      -0.047   8.657 -36.686  1.00 31.26    -0.647 OA
ATOM   1781  OD2 ASP A 232       1.206   8.236 -34.926  1.00 30.45    -0.647 OA
ATOM   1782  N   GLN A 233      -2.328  10.520 -33.182  1.00 19.48    -0.229 NA
ATOM   1783  CA  GLN A 233      -3.267   9.816 -32.306  1.00 18.85     0.187 C 
ATOM   1784  C   GLN A 233      -4.696   9.903 -32.833  1.00 21.51     0.274 C 
ATOM   1785  O   GLN A 233      -5.433   8.908 -32.822  1.00 18.46    -0.268 OA
ATOM   1786  CB  GLN A 233      -3.194  10.396 -30.890  1.00 20.35     0.044 C 
ATOM   1787  CG  GLN A 233      -4.009   9.640 -29.871  1.00 25.80     0.094 C 
ATOM   1788  CD  GLN A 233      -3.384   8.314 -29.473  1.00 29.64     0.274 C 
ATOM   1789  OE1 GLN A 233      -2.188   8.089 -29.663  1.00 31.32    -0.269 OA
ATOM   1790  NE2 GLN A 233      -4.194   7.431 -28.916  1.00 26.35    -0.107 N 
ATOM   1791  N   TRP A 234      -5.106  11.083 -33.297  1.00 20.56    -0.228 NA
ATOM   1792  CA  TRP A 234      -6.469  11.226 -33.800  1.00 20.98     0.191 C 
ATOM   1793  C   TRP A 234      -6.680  10.376 -35.049  1.00 21.51     0.275 C 
ATOM   1794  O   TRP A 234      -7.720   9.722 -35.195  1.00 19.54    -0.268 OA
ATOM   1795  CB  TRP A 234      -6.786  12.700 -34.079  1.00 17.86     0.062 C 
ATOM   1796  CG  TRP A 234      -8.191  12.908 -34.608  1.00 19.02     0.001 A 
ATOM   1797  CD1 TRP A 234      -8.547  13.306 -35.870  1.00 21.20     0.095 A 
ATOM   1798  CD2 TRP A 234      -9.415  12.657 -33.908  1.00 19.41     0.015 A 
ATOM   1799  NE1 TRP A 234      -9.922  13.358 -35.983  1.00 22.51    -0.244 NA
ATOM   1800  CE2 TRP A 234     -10.477  12.949 -34.797  1.00 19.91     0.081 A 
ATOM   1801  CE3 TRP A 234      -9.720  12.211 -32.614  1.00 19.35     0.001 A 
ATOM   1802  CZ2 TRP A 234     -11.814  12.802 -34.437  1.00 18.50     0.019 A 
ATOM   1803  CZ3 TRP A 234     -11.046  12.070 -32.258  1.00 20.93     0.000 A 
ATOM   1804  CH2 TRP A 234     -12.078  12.376 -33.159  1.00 21.95     0.002 A 
ATOM   1805  N   ASN A 235      -5.701  10.358 -35.953  1.00 19.36    -0.228 NA
ATOM   1806  CA  ASN A 235      -5.798   9.499 -37.131  1.00 21.02     0.196 C 
ATOM   1807  C   ASN A 235      -5.953   8.037 -36.736  1.00 24.47     0.275 C 
ATOM   1808  O   ASN A 235      -6.777   7.314 -37.302  1.00 21.01    -0.268 OA
ATOM   1809  CB  ASN A 235      -4.564   9.660 -38.019  1.00 24.74     0.126 C 
ATOM   1810  CG  ASN A 235      -4.543  10.969 -38.773  1.00 27.89     0.276 C 
ATOM   1811  OD1 ASN A 235      -5.571  11.622 -38.949  1.00 25.84    -0.269 OA
ATOM   1812  ND2 ASN A 235      -3.349  11.374 -39.203  1.00 25.69    -0.107 N 
ATOM   1813  N   LYS A 236      -5.154   7.568 -35.773  1.00 18.53    -0.229 NA
ATOM   1814  CA  LYS A 236      -5.251   6.157 -35.423  1.00 19.64     0.186 C 
ATOM   1815  C   LYS A 236      -6.596   5.830 -34.778  1.00 20.58     0.274 C 
ATOM   1816  O   LYS A 236      -7.109   4.716 -34.938  1.00 21.84    -0.268 OA
ATOM   1817  CB  LYS A 236      -4.065   5.770 -34.535  1.00 22.64     0.034 C 
ATOM   1818  CG  LYS A 236      -2.787   5.663 -35.392  1.00 28.46     0.005 C 
ATOM   1819  CD  LYS A 236      -1.536   5.361 -34.606  1.00 33.95     0.041 C 
ATOM   1820  CE  LYS A 236      -0.375   4.934 -35.529  1.00 35.44     0.338 C 
ATOM   1821  NZ  LYS A 236      -0.354   5.673 -36.833  1.00 41.73     0.618 N 
ATOM   1822  N   VAL A 237      -7.193   6.798 -34.090  1.00 17.17    -0.229 NA
ATOM   1823  CA  VAL A 237      -8.523   6.596 -33.519  1.00 19.12     0.186 C 
ATOM   1824  C   VAL A 237      -9.578   6.491 -34.620  1.00 22.05     0.274 C 
ATOM   1825  O   VAL A 237     -10.375   5.546 -34.631  1.00 20.83    -0.268 OA
ATOM   1826  CB  VAL A 237      -8.845   7.712 -32.519  1.00 20.79     0.032 C 
ATOM   1827  CG1 VAL A 237     -10.329   7.672 -32.127  1.00 21.75     0.003 C 
ATOM   1828  CG2 VAL A 237      -7.952   7.521 -31.275  1.00 18.20     0.003 C 
ATOM   1829  N   ILE A 238      -9.591   7.437 -35.566  1.00 19.33    -0.229 NA
ATOM   1830  CA  ILE A 238     -10.685   7.444 -36.551  1.00 19.61     0.186 C 
ATOM   1831  C   ILE A 238     -10.532   6.323 -37.585  1.00 22.20     0.274 C 
ATOM   1832  O   ILE A 238     -11.535   5.826 -38.111  1.00 25.36    -0.268 OA
ATOM   1833  CB  ILE A 238     -10.829   8.817 -37.237  1.00 19.96     0.032 C 
ATOM   1834  CG1 ILE A 238      -9.554   9.194 -37.994  1.00 22.18     0.002 C 
ATOM   1835  CG2 ILE A 238     -11.302   9.899 -36.246  1.00 22.01     0.003 C 
ATOM   1836  CD1 ILE A 238      -9.672  10.539 -38.771  1.00 23.05     0.000 C 
ATOM   1837  N   GLU A 239      -9.297   5.918 -37.907  1.00 22.76    -0.229 NA
ATOM   1838  CA  GLU A 239      -9.064   4.779 -38.804  1.00 22.48     0.187 C 
ATOM   1839  C   GLU A 239      -9.690   3.490 -38.292  1.00 29.79     0.274 C 
ATOM   1840  O   GLU A 239     -10.111   2.643 -39.094  1.00 24.99    -0.268 OA
ATOM   1841  CB  GLU A 239      -7.555   4.600 -39.006  1.00 25.14     0.045 C 
ATOM   1842  CG  GLU A 239      -6.941   5.795 -39.716  1.00 28.21     0.100 C 
ATOM   1843  CD  GLU A 239      -5.421   5.817 -39.687  1.00 36.50     0.185 C 
ATOM   1844  OE1 GLU A 239      -4.800   4.840 -39.215  1.00 37.18    -0.647 OA
ATOM   1845  OE2 GLU A 239      -4.855   6.829 -40.154  1.00 34.69    -0.647 OA
ATOM   1846  N   GLN A 240      -9.762   3.319 -36.971  1.00 21.33    -0.229 NA
ATOM   1847  CA  GLN A 240     -10.324   2.107 -36.391  1.00 21.06     0.187 C 
ATOM   1848  C   GLN A 240     -11.788   2.269 -35.997  1.00 21.90     0.274 C 
ATOM   1849  O   GLN A 240     -12.609   1.382 -36.271  1.00 22.77    -0.268 OA
ATOM   1850  CB  GLN A 240      -9.502   1.688 -35.158  1.00 22.61     0.044 C 
ATOM   1851  CG  GLN A 240      -8.188   0.991 -35.512  1.00 25.17     0.094 C 
ATOM   1852  CD  GLN A 240      -7.482   0.407 -34.299  1.00 25.16     0.274 C 
ATOM   1853  OE1 GLN A 240      -8.066  -0.363 -33.534  1.00 28.31    -0.269 OA
ATOM   1854  NE2 GLN A 240      -6.233   0.810 -34.092  1.00 30.46    -0.107 N 
ATOM   1855  N   LEU A 241     -12.132   3.375 -35.338  1.00 21.13    -0.229 NA
ATOM   1856  CA  LEU A 241     -13.487   3.558 -34.829  1.00 20.78     0.186 C 
ATOM   1857  C   LEU A 241     -14.394   4.288 -35.800  1.00 20.18     0.274 C 
ATOM   1858  O   LEU A 241     -15.616   4.243 -35.623  1.00 20.75    -0.268 OA
ATOM   1859  CB  LEU A 241     -13.470   4.340 -33.515  1.00 18.84     0.034 C 
ATOM   1860  CG  LEU A 241     -12.707   3.644 -32.379  1.00 19.69     0.002 C 
ATOM   1861  CD1 LEU A 241     -12.854   4.473 -31.098  1.00 20.95     0.000 C 
ATOM   1862  CD2 LEU A 241     -13.151   2.202 -32.144  1.00 20.21     0.000 C 
ATOM   1863  N   GLY A 242     -13.831   4.978 -36.775  1.00 21.78    -0.226 NA
ATOM   1864  CA  GLY A 242     -14.609   5.747 -37.731  1.00 20.78     0.218 C 
ATOM   1865  C   GLY A 242     -14.717   7.208 -37.346  1.00 25.87     0.277 C 
ATOM   1866  O   GLY A 242     -14.636   7.584 -36.169  1.00 23.78    -0.268 OA
ATOM   1867  N   THR A 243     -14.885   8.053 -38.359  1.00 21.83    -0.226 NA
ATOM   1868  CA  THR A 243     -15.201   9.455 -38.146  1.00 22.39     0.215 C 
ATOM   1869  C   THR A 243     -16.413   9.583 -37.236  1.00 25.11     0.259 C 
ATOM   1870  O   THR A 243     -17.415   8.888 -37.449  1.00 26.89    -0.270 OA
ATOM   1871  CB  THR A 243     -15.488  10.125 -39.491  1.00 23.51     0.184 C 
ATOM   1872  OG1 THR A 243     -14.420   9.804 -40.380  1.00 24.94    -0.221 OA
ATOM   1873  CG2 THR A 243     -15.666  11.643 -39.339  1.00 25.32     0.038 C 
ATOM   1874  N   PRO A 244     -16.361  10.438 -36.210  1.00 24.20    -0.312 N 
ATOM   1875  CA  PRO A 244     -17.541  10.626 -35.353  1.00 27.26     0.165 C 
ATOM   1876  C   PRO A 244     -18.662  11.361 -36.074  1.00 31.62     0.272 C 
ATOM   1877  O   PRO A 244     -18.512  11.749 -37.236  1.00 28.14    -0.269 OA
ATOM   1878  CB  PRO A 244     -16.997  11.423 -34.156  1.00 24.90     0.034 C 
ATOM   1879  CG  PRO A 244     -15.722  12.080 -34.657  1.00 25.53     0.027 C 
ATOM   1880  CD  PRO A 244     -15.199  11.254 -35.792  1.00 24.07     0.105 C 
ATOM   1881  N   SER A 245     -19.796  11.540 -35.400  1.00 32.24    -0.226 NA
ATOM   1882  CA  SER A 245     -20.975  12.063 -36.078  1.00 37.31     0.219 C 
ATOM   1883  C   SER A 245     -20.792  13.528 -36.455  1.00 36.41     0.277 C 
ATOM   1884  O   SER A 245     -20.007  14.260 -35.852  1.00 33.54    -0.268 OA
ATOM   1885  CB  SER A 245     -22.208  11.927 -35.190  1.00 34.80     0.216 C 
ATOM   1886  OG  SER A 245     -22.137  12.828 -34.097  1.00 39.56    -0.218 OA
ATOM   1887  N   ALA A 246     -21.560  13.960 -37.460  1.00 40.35    -0.229 NA
ATOM   1888  CA  ALA A 246     -21.534  15.364 -37.856  1.00 40.59     0.186 C 
ATOM   1889  C   ALA A 246     -21.910  16.271 -36.691  1.00 39.30     0.274 C 
ATOM   1890  O   ALA A 246     -21.331  17.354 -36.529  1.00 42.16    -0.268 OA
ATOM   1891  CB  ALA A 246     -22.466  15.593 -39.048  1.00 42.76     0.037 C 
ATOM   1892  N   GLU A 247     -22.861  15.842 -35.852  1.00 36.63    -0.229 NA
ATOM   1893  CA  GLU A 247     -23.260  16.668 -34.718  1.00 36.92     0.187 C 
ATOM   1894  C   GLU A 247     -22.138  16.773 -33.693  1.00 37.81     0.274 C 
ATOM   1895  O   GLU A 247     -21.948  17.830 -33.074  1.00 35.95    -0.268 OA
ATOM   1896  CB  GLU A 247     -24.525  16.122 -34.044  1.00 41.92     0.045 C 
ATOM   1897  CG  GLU A 247     -25.819  16.126 -34.872  1.00 49.88     0.100 C 
ATOM   1898  CD  GLU A 247     -25.769  15.273 -36.134  1.00 55.36     0.185 C 
ATOM   1899  OE1 GLU A 247     -24.937  14.330 -36.209  1.00 48.84    -0.647 OA
ATOM   1900  OE2 GLU A 247     -26.581  15.543 -37.050  1.00 57.16    -0.647 OA
ATOM   1901  N   PHE A 248     -21.397  15.683 -33.488  1.00 33.59    -0.228 NA
ATOM   1902  CA  PHE A 248     -20.290  15.711 -32.538  1.00 32.82     0.191 C 
ATOM   1903  C   PHE A 248     -19.204  16.661 -33.025  1.00 30.03     0.275 C 
ATOM   1904  O   PHE A 248     -18.698  17.494 -32.261  1.00 31.92    -0.268 OA
ATOM   1905  CB  PHE A 248     -19.737  14.292 -32.351  1.00 31.47     0.060 C 
ATOM   1906  CG  PHE A 248     -18.519  14.214 -31.473  1.00 30.98    -0.020 A 
ATOM   1907  CD1 PHE A 248     -18.656  14.051 -30.099  1.00 29.57    -0.004 A 
ATOM   1908  CD2 PHE A 248     -17.244  14.283 -32.016  1.00 25.70    -0.004 A 
ATOM   1909  CE1 PHE A 248     -17.549  13.971 -29.277  1.00 26.45    -0.000 A 
ATOM   1910  CE2 PHE A 248     -16.115  14.203 -31.195  1.00 24.24    -0.000 A 
ATOM   1911  CZ  PHE A 248     -16.272  14.057 -29.823  1.00 25.83    -0.000 A 
ATOM   1912  N   MET A 249     -18.838  16.540 -34.301  1.00 29.34    -0.229 NA
ATOM   1913  CA  MET A 249     -17.797  17.384 -34.882  1.00 31.05     0.187 C 
ATOM   1914  C   MET A 249     -18.212  18.846 -34.869  1.00 36.63     0.274 C 
ATOM   1915  O   MET A 249     -17.405  19.732 -34.558  1.00 33.32    -0.268 OA
ATOM   1916  CB  MET A 249     -17.509  16.909 -36.304  1.00 33.37     0.046 C 
ATOM   1917  CG  MET A 249     -17.011  15.469 -36.369  1.00 31.91     0.060 C 
ATOM   1918  SD  MET A 249     -16.052  15.098 -37.839  1.00 33.59    -0.139 SA
ATOM   1919  CE  MET A 249     -17.341  15.072 -39.092  1.00 39.11     0.069 C 
ATOM   1920  N   ALA A 250     -19.485  19.112 -35.177  1.00 37.75    -0.229 NA
ATOM   1921  CA  ALA A 250     -19.980  20.481 -35.238  1.00 36.45     0.186 C 
ATOM   1922  C   ALA A 250     -19.981  21.168 -33.879  1.00 35.46     0.274 C 
ATOM   1923  O   ALA A 250     -19.942  22.402 -33.827  1.00 42.29    -0.268 OA
ATOM   1924  CB  ALA A 250     -21.389  20.491 -35.836  1.00 38.21     0.037 C 
ATOM   1925  N   ALA A 251     -20.010  20.410 -32.781  1.00 31.48    -0.229 NA
ATOM   1926  CA  ALA A 251     -19.967  20.994 -31.447  1.00 34.14     0.186 C 
ATOM   1927  C   ALA A 251     -18.557  21.379 -30.998  1.00 34.79     0.274 C 
ATOM   1928  O   ALA A 251     -18.407  21.994 -29.937  1.00 33.82    -0.268 OA
ATOM   1929  CB  ALA A 251     -20.575  20.029 -30.428  1.00 38.24     0.037 C 
ATOM   1930  N   LEU A 252     -17.536  21.043 -31.773  1.00 32.61    -0.229 NA
ATOM   1931  CA  LEU A 252     -16.167  21.382 -31.418  1.00 30.63     0.186 C 
ATOM   1932  C   LEU A 252     -15.898  22.866 -31.648  1.00 35.17     0.274 C 
ATOM   1933  O   LEU A 252     -16.587  23.538 -32.419  1.00 35.94    -0.268 OA
ATOM   1934  CB  LEU A 252     -15.195  20.540 -32.243  1.00 29.00     0.034 C 
ATOM   1935  CG  LEU A 252     -15.299  19.041 -31.962  1.00 28.07     0.002 C 
ATOM   1936  CD1 LEU A 252     -14.506  18.274 -32.977  1.00 24.16     0.000 C 
ATOM   1937  CD2 LEU A 252     -14.769  18.767 -30.561  1.00 28.96     0.000 C 
ATOM   1938  N   GLN A 253     -14.868  23.370 -30.969  1.00 32.89    -0.229 NA
ATOM   1939  CA  GLN A 253     -14.406  24.728 -31.219  1.00 38.30     0.185 C 
ATOM   1940  C   GLN A 253     -13.914  24.880 -32.661  1.00 37.19     0.256 C 
ATOM   1941  O   GLN A 253     -13.414  23.920 -33.260  1.00 32.73    -0.270 OA
ATOM   1942  CB  GLN A 253     -13.296  25.091 -30.242  1.00 35.89     0.044 C 
ATOM   1943  CG  GLN A 253     -13.814  25.521 -28.890  1.00 42.60     0.094 C 
ATOM   1944  CD  GLN A 253     -14.767  26.705 -29.005  1.00 53.88     0.274 C 
ATOM   1945  OE1 GLN A 253     -15.991  26.538 -29.043  1.00 48.65    -0.269 OA
ATOM   1946  NE2 GLN A 253     -14.203  27.910 -29.109  1.00 54.96    -0.107 N 
ATOM   1947  N   PRO A 254     -14.008  26.096 -33.226  1.00 38.91    -0.312 N 
ATOM   1948  CA  PRO A 254     -13.800  26.269 -34.680  1.00 39.82     0.165 C 
ATOM   1949  C   PRO A 254     -12.513  25.705 -35.268  1.00 30.10     0.272 C 
ATOM   1950  O   PRO A 254     -12.574  25.021 -36.297  1.00 30.25    -0.269 OA
ATOM   1951  CB  PRO A 254     -13.869  27.795 -34.839  1.00 38.29     0.034 C 
ATOM   1952  CG  PRO A 254     -14.805  28.214 -33.768  1.00 38.71     0.027 C 
ATOM   1953  CD  PRO A 254     -14.495  27.336 -32.594  1.00 36.61     0.105 C 
ATOM   1954  N   THR A 255     -11.343  25.999 -34.689  1.00 28.72    -0.226 NA
ATOM   1955  CA  THR A 255     -10.110  25.481 -35.282  1.00 28.52     0.216 C 
ATOM   1956  C   THR A 255     -10.082  23.955 -35.257  1.00 25.66     0.277 C 
ATOM   1957  O   THR A 255      -9.705  23.310 -36.249  1.00 26.08    -0.268 OA
ATOM   1958  CB  THR A 255      -8.896  26.057 -34.554  1.00 29.76     0.184 C 
ATOM   1959  OG1 THR A 255      -8.787  27.460 -34.847  1.00 34.64    -0.221 OA
ATOM   1960  CG2 THR A 255      -7.618  25.359 -34.989  1.00 30.20     0.038 C 
ATOM   1961  N   VAL A 256     -10.477  23.364 -34.129  1.00 25.82    -0.229 NA
ATOM   1962  CA  VAL A 256     -10.512  21.905 -34.019  1.00 24.09     0.186 C 
ATOM   1963  C   VAL A 256     -11.575  21.329 -34.944  1.00 25.77     0.274 C 
ATOM   1964  O   VAL A 256     -11.328  20.353 -35.663  1.00 24.69    -0.268 OA
ATOM   1965  CB  VAL A 256     -10.753  21.489 -32.556  1.00 27.10     0.032 C 
ATOM   1966  CG1 VAL A 256     -10.934  19.982 -32.447  1.00 23.65     0.003 C 
ATOM   1967  CG2 VAL A 256      -9.591  21.940 -31.680  1.00 29.65     0.003 C 
ATOM   1968  N   ARG A 257     -12.780  21.911 -34.919  1.00 30.26    -0.229 NA
ATOM   1969  CA  ARG A 257     -13.851  21.479 -35.817  1.00 30.50     0.186 C 
ATOM   1970  C   ARG A 257     -13.387  21.439 -37.269  1.00 26.45     0.274 C 
ATOM   1971  O   ARG A 257     -13.549  20.427 -37.962  1.00 26.28    -0.268 OA
ATOM   1972  CB  ARG A 257     -15.064  22.405 -35.696  1.00 29.12     0.036 C 
ATOM   1973  CG  ARG A 257     -16.164  21.993 -36.674  1.00 34.33     0.029 C 
ATOM   1974  CD  ARG A 257     -17.359  22.943 -36.757  1.00 36.48     0.145 C 
ATOM   1975  NE  ARG A 257     -17.509  23.806 -35.594  1.00 45.18    -0.083 NA
ATOM   1976  CZ  ARG A 257     -17.345  25.123 -35.609  1.00 46.87     0.782 C 
ATOM   1977  NH1 ARG A 257     -17.037  25.771 -36.725  1.00 49.12     0.063 N 
ATOM   1978  NH2 ARG A 257     -17.500  25.810 -34.478  1.00 48.03     0.063 N 
ATOM   1979  N   ASN A 258     -12.832  22.552 -37.758  1.00 29.23    -0.228 NA
ATOM   1980  CA  ASN A 258     -12.421  22.604 -39.155  1.00 31.66     0.196 C 
ATOM   1981  C   ASN A 258     -11.421  21.513 -39.468  1.00 28.33     0.275 C 
ATOM   1982  O   ASN A 258     -11.499  20.874 -40.521  1.00 29.07    -0.268 OA
ATOM   1983  CB  ASN A 258     -11.824  23.970 -39.491  1.00 32.97     0.126 C 
ATOM   1984  CG  ASN A 258     -12.873  25.028 -39.664  1.00 39.37     0.276 C 
ATOM   1985  OD1 ASN A 258     -14.064  24.726 -39.760  1.00 42.66    -0.269 OA
ATOM   1986  ND2 ASN A 258     -12.444  26.281 -39.706  1.00 43.09    -0.107 N 
ATOM   1987  N   TYR A 259     -10.476  21.278 -38.554  1.00 27.08    -0.229 NA
ATOM   1988  CA  TYR A 259      -9.460  20.263 -38.790  1.00 25.58     0.183 C 
ATOM   1989  C   TYR A 259     -10.076  18.868 -38.867  1.00 21.65     0.237 C 
ATOM   1990  O   TYR A 259      -9.790  18.096 -39.792  1.00 24.26    -0.277 OA
ATOM   1991  CB  TYR A 259      -8.391  20.322 -37.686  1.00 22.80     0.060 C 
ATOM   1992  CG  TYR A 259      -7.381  19.234 -37.869  1.00 24.69    -0.020 A 
ATOM   1993  CD1 TYR A 259      -6.395  19.335 -38.852  1.00 25.77    -0.002 A 
ATOM   1994  CD2 TYR A 259      -7.462  18.054 -37.136  1.00 25.82    -0.002 A 
ATOM   1995  CE1 TYR A 259      -5.500  18.326 -39.056  1.00 25.92     0.027 A 
ATOM   1996  CE2 TYR A 259      -6.576  17.033 -37.341  1.00 22.59     0.027 A 
ATOM   1997  CZ  TYR A 259      -5.587  17.177 -38.298  1.00 26.86     0.131 A 
ATOM   1998  OH  TYR A 259      -4.685  16.167 -38.521  1.00 26.58    -0.190 OA
ATOM   1999  N   VAL A 260     -10.922  18.523 -37.891  1.00 24.46    -0.208 NA
ATOM   2000  CA AVAL A 260     -11.440  17.162 -37.875  0.56 23.57     0.138 C 
ATOM   2001  CA BVAL A 260     -11.498  17.186 -37.818  0.44 23.59     0.138 C 
ATOM   2002  C   VAL A 260     -12.473  16.951 -38.972  1.00 25.68     0.215 C 
ATOM   2003  O   VAL A 260     -12.562  15.843 -39.520  1.00 24.53    -0.277 OA
ATOM   2004  CB AVAL A 260     -12.001  16.779 -36.495  0.56 23.91     0.024 C 
ATOM   2005  CB BVAL A 260     -12.157  17.005 -36.437  0.44 23.78     0.024 C 
ATOM   2006  CG1AVAL A 260     -10.882  16.743 -35.455  0.56 21.19     0.002 C 
ATOM   2007  CG1BVAL A 260     -13.097  15.835 -36.427  0.44 22.72     0.002 C 
ATOM   2008  CG2AVAL A 260     -13.089  17.729 -36.091  0.56 22.12     0.002 C 
ATOM   2009  CG2BVAL A 260     -11.083  16.849 -35.352  0.44 21.47     0.002 C 
ATOM   2010  N   GLU A 261     -13.227  17.994 -39.356  1.00 26.27    -0.235 NA
ATOM   2011  CA  GLU A 261     -14.130  17.845 -40.501  1.00 28.75     0.186 C 
ATOM   2012  C   GLU A 261     -13.365  17.727 -41.818  1.00 32.29     0.274 C 
ATOM   2013  O   GLU A 261     -13.873  17.124 -42.771  1.00 32.37    -0.268 OA
ATOM   2014  CB  GLU A 261     -15.134  19.007 -40.576  1.00 30.63     0.045 C 
ATOM   2015  CG  GLU A 261     -16.157  19.037 -39.450  1.00 29.89     0.100 C 
ATOM   2016  CD  GLU A 261     -17.037  20.288 -39.449  1.00 40.58     0.185 C 
ATOM   2017  OE1 GLU A 261     -16.717  21.249 -40.180  1.00 41.67    -0.647 OA
ATOM   2018  OE2 GLU A 261     -18.060  20.306 -38.716  1.00 35.62    -0.647 OA
ATOM   2019  N   ASN A 262     -12.150  18.282 -41.895  1.00 29.63    -0.229 NA
ATOM   2020  CA  ASN A 262     -11.327  18.209 -43.103  1.00 31.88     0.188 C 
ATOM   2021  C   ASN A 262     -10.575  16.893 -43.251  1.00 34.71     0.237 C 
ATOM   2022  O   ASN A 262     -10.015  16.637 -44.325  1.00 30.79    -0.276 OA
ATOM   2023  CB  ASN A 262     -10.290  19.343 -43.132  1.00 36.59     0.125 C 
ATOM   2024  CG  ASN A 262     -10.878  20.664 -43.569  1.00 42.36     0.276 C 
ATOM   2025  OD1 ASN A 262     -10.274  21.722 -43.365  1.00 43.44    -0.269 OA
ATOM   2026  ND2 ASN A 262     -12.071  20.620 -44.145  1.00 44.23    -0.107 N 
ATOM   2027  N   ARG A 263     -10.507  16.068 -42.207  1.00 28.84    -0.208 NA
ATOM   2028  CA AARG A 263      -9.811  14.805 -42.341  0.52 29.17     0.137 C 
ATOM   2029  CA BARG A 263      -9.827  14.786 -42.315  0.48 29.19     0.137 C 
ATOM   2030  C   ARG A 263     -10.552  13.903 -43.328  1.00 25.52     0.198 C 
ATOM   2031  O   ARG A 263     -11.765  14.039 -43.524  1.00 31.63    -0.279 OA
ATOM   2032  CB AARG A 263      -9.691  14.119 -40.980  0.52 27.16     0.028 C 
ATOM   2033  CB BARG A 263      -9.789  14.056 -40.965  0.48 27.13     0.028 C 
ATOM   2034  CG AARG A 263      -8.790  14.855 -39.981  0.52 26.62     0.029 C 
ATOM   2035  CG BARG A 263      -8.596  14.339 -40.013  0.48 26.31     0.029 C 
ATOM   2036  CD AARG A 263      -7.471  15.304 -40.618  0.52 28.82     0.145 C 
ATOM   2037  CD BARG A 263      -7.362  14.903 -40.695  0.48 28.44     0.145 C 
ATOM   2038  NE AARG A 263      -6.588  14.178 -40.886  0.52 29.62    -0.083 NA
ATOM   2039  NE BARG A 263      -7.570  16.321 -40.960  0.48 28.43    -0.083 NA
ATOM   2040  CZ AARG A 263      -5.772  14.092 -41.925  0.52 29.18     0.782 C 
ATOM   2041  CZ BARG A 263      -6.917  17.025 -41.868  0.48 29.21     0.782 C 
ATOM   2042  NH1AARG A 263      -5.682  15.065 -42.817  0.52 29.48     0.063 N 
ATOM   2043  NH1BARG A 263      -5.918  16.500 -42.561  0.48 29.49     0.063 N 
ATOM   2044  NH2AARG A 263      -5.023  13.005 -42.071  0.52 30.58     0.063 N 
ATOM   2045  NH2BARG A 263      -7.276  18.283 -42.086  0.48 27.25     0.063 N 
ATOM   2046  N   PRO A 264      -9.846  12.976 -43.963  1.00 29.09    -0.318 N 
ATOM   2047  CA  PRO A 264     -10.540  11.950 -44.741  1.00 28.52     0.164 C 
ATOM   2048  C   PRO A 264     -11.530  11.239 -43.833  1.00 34.83     0.272 C 
ATOM   2049  O   PRO A 264     -11.319  11.115 -42.625  1.00 31.92    -0.269 OA
ATOM   2050  CB  PRO A 264      -9.419  11.005 -45.180  1.00 29.44     0.034 C 
ATOM   2051  CG  PRO A 264      -8.193  11.792 -45.099  1.00 36.09     0.027 C 
ATOM   2052  CD  PRO A 264      -8.385  12.826 -44.027  1.00 29.22     0.104 C 
ATOM   2053  N   LYS A 265     -12.621  10.779 -44.415  1.00 29.86    -0.229 NA
ATOM   2054  CA  LYS A 265     -13.647  10.116 -43.631  1.00 32.14     0.186 C 
ATOM   2055  C   LYS A 265     -13.425   8.609 -43.608  1.00 31.37     0.274 C 
ATOM   2056  O   LYS A 265     -12.938   8.017 -44.580  1.00 32.68    -0.268 OA
ATOM   2057  CB  LYS A 265     -15.029  10.482 -44.172  1.00 33.76     0.034 C 
ATOM   2058  CG  LYS A 265     -15.162  12.003 -44.307  1.00 41.01     0.005 C 
ATOM   2059  CD  LYS A 265     -16.577  12.475 -44.597  1.00 43.91     0.041 C 
ATOM   2060  CE  LYS A 265     -16.729  13.976 -44.308  1.00 49.29     0.338 C 
ATOM   2061  NZ  LYS A 265     -16.376  14.362 -42.895  1.00 42.07     0.618 N 
ATOM   2062  N   TYR A 266     -13.756   7.996 -42.465  1.00 28.30    -0.228 NA
ATOM   2063  CA  TYR A 266     -13.585   6.563 -42.269  1.00 27.66     0.189 C 
ATOM   2064  C   TYR A 266     -14.869   5.962 -41.714  1.00 23.87     0.257 C 
ATOM   2065  O   TYR A 266     -15.527   6.565 -40.855  1.00 26.55    -0.270 OA
ATOM   2066  CB  TYR A 266     -12.434   6.253 -41.299  1.00 26.70     0.060 C 
ATOM   2067  CG  TYR A 266     -11.082   6.661 -41.809  1.00 28.51    -0.020 A 
ATOM   2068  CD1 TYR A 266     -10.356   5.836 -42.656  1.00 35.04    -0.002 A 
ATOM   2069  CD2 TYR A 266     -10.541   7.893 -41.460  1.00 28.21    -0.002 A 
ATOM   2070  CE1 TYR A 266      -9.110   6.217 -43.140  1.00 38.45     0.027 A 
ATOM   2071  CE2 TYR A 266      -9.296   8.289 -41.942  1.00 33.32     0.027 A 
ATOM   2072  CZ  TYR A 266      -8.590   7.446 -42.786  1.00 38.64     0.131 A 
ATOM   2073  OH  TYR A 266      -7.352   7.836 -43.259  1.00 38.60    -0.190 OA
ATOM   2074  N   PRO A 267     -15.233   4.766 -42.177  1.00 23.81    -0.312 N 
ATOM   2075  CA  PRO A 267     -16.451   4.122 -41.676  1.00 24.68     0.165 C 
ATOM   2076  C   PRO A 267     -16.263   3.540 -40.294  1.00 25.11     0.272 C 
ATOM   2077  O   PRO A 267     -17.234   3.442 -39.531  1.00 28.88    -0.269 OA
ATOM   2078  CB  PRO A 267     -16.710   3.009 -42.703  1.00 25.90     0.034 C 
ATOM   2079  CG  PRO A 267     -15.377   2.689 -43.254  1.00 30.06     0.027 C 
ATOM   2080  CD  PRO A 267     -14.504   3.926 -43.134  1.00 27.60     0.105 C 
ATOM   2081  N   GLY A 268     -15.036   3.170 -39.946  1.00 24.74    -0.226 NA
ATOM   2082  CA  GLY A 268     -14.829   2.411 -38.726  1.00 26.94     0.218 C 
ATOM   2083  C   GLY A 268     -14.811   0.938 -39.064  1.00 31.39     0.277 C 
ATOM   2084  O   GLY A 268     -15.530   0.489 -39.971  1.00 31.54    -0.268 OA
ATOM   2085  N   ILE A 269     -13.960   0.183 -38.382  1.00 25.88    -0.229 NA
ATOM   2086  CA  ILE A 269     -13.897  -1.258 -38.550  1.00 22.85     0.186 C 
ATOM   2087  C   ILE A 269     -14.876  -1.893 -37.576  1.00 29.55     0.274 C 
ATOM   2088  O   ILE A 269     -14.844  -1.597 -36.376  1.00 24.12    -0.268 OA
ATOM   2089  CB  ILE A 269     -12.468  -1.768 -38.328  1.00 24.72     0.032 C 
ATOM   2090  CG1 ILE A 269     -11.514  -1.059 -39.297  1.00 30.50     0.002 C 
ATOM   2091  CG2 ILE A 269     -12.413  -3.279 -38.441  1.00 24.98     0.003 C 
ATOM   2092  CD1 ILE A 269     -10.059  -1.187 -38.924  1.00 29.89     0.000 C 
ATOM   2093  N   LYS A 270     -15.770  -2.742 -38.091  1.00 23.96    -0.229 NA
ATOM   2094  CA  LYS A 270     -16.728  -3.407 -37.221  1.00 26.20     0.186 C 
ATOM   2095  C   LYS A 270     -15.992  -4.179 -36.130  1.00 22.62     0.274 C 
ATOM   2096  O   LYS A 270     -14.926  -4.754 -36.364  1.00 24.08    -0.268 OA
ATOM   2097  CB  LYS A 270     -17.619  -4.348 -38.032  1.00 31.59     0.034 C 
ATOM   2098  CG  LYS A 270     -18.481  -3.632 -39.052  1.00 33.78     0.005 C 
ATOM   2099  CD  LYS A 270     -19.628  -2.920 -38.377  1.00 36.44     0.041 C 
ATOM   2100  CE  LYS A 270     -20.555  -2.257 -39.394  1.00 46.38     0.338 C 
ATOM   2101  NZ  LYS A 270     -21.124  -1.001 -38.817  1.00 48.44     0.618 N 
ATOM   2102  N   PHE A 271     -16.545  -4.165 -34.916  1.00 23.71    -0.228 NA
ATOM   2103  CA  PHE A 271     -15.810  -4.796 -33.828  1.00 22.90     0.191 C 
ATOM   2104  C   PHE A 271     -15.703  -6.296 -34.031  1.00 26.71     0.275 C 
ATOM   2105  O   PHE A 271     -14.778  -6.916 -33.494  1.00 24.41    -0.268 OA
ATOM   2106  CB  PHE A 271     -16.451  -4.458 -32.478  1.00 22.47     0.060 C 
ATOM   2107  CG  PHE A 271     -15.936  -3.164 -31.867  1.00 28.10    -0.020 A 
ATOM   2108  CD1 PHE A 271     -16.401  -1.939 -32.326  1.00 31.70    -0.004 A 
ATOM   2109  CD2 PHE A 271     -14.988  -3.176 -30.845  1.00 24.68    -0.004 A 
ATOM   2110  CE1 PHE A 271     -15.929  -0.748 -31.781  1.00 34.12    -0.000 A 
ATOM   2111  CE2 PHE A 271     -14.519  -1.991 -30.287  1.00 22.62    -0.000 A 
ATOM   2112  CZ  PHE A 271     -14.984  -0.776 -30.759  1.00 27.69    -0.000 A 
ATOM   2113  N   GLU A 272     -16.602  -6.892 -34.827  1.00 21.63    -0.229 NA
ATOM   2114  CA  GLU A 272     -16.434  -8.295 -35.177  1.00 28.02     0.187 C 
ATOM   2115  C   GLU A 272     -15.201  -8.527 -36.044  1.00 28.10     0.274 C 
ATOM   2116  O   GLU A 272     -14.659  -9.636 -36.041  1.00 27.82    -0.268 OA
ATOM   2117  CB  GLU A 272     -17.705  -8.838 -35.854  1.00 31.37     0.045 C 
ATOM   2118  CG  GLU A 272     -19.008  -8.747 -35.003  1.00 35.66     0.100 C 
ATOM   2119  CD  GLU A 272     -19.549  -7.328 -34.721  1.00 38.78     0.185 C 
ATOM   2120  OE1 GLU A 272     -19.204  -6.353 -35.437  1.00 38.23    -0.647 OA
ATOM   2121  OE2 GLU A 272     -20.383  -7.203 -33.792  1.00 43.56    -0.647 OA
ATOM   2122  N   GLU A 273     -14.725  -7.507 -36.756  1.00 26.45    -0.229 NA
ATOM   2123  CA  GLU A 273     -13.492  -7.624 -37.519  1.00 26.96     0.187 C 
ATOM   2124  C   GLU A 273     -12.296  -7.133 -36.731  1.00 23.31     0.274 C 
ATOM   2125  O   GLU A 273     -11.183  -7.649 -36.900  1.00 27.67    -0.268 OA
ATOM   2126  CB  GLU A 273     -13.577  -6.807 -38.815  1.00 30.44     0.045 C 
ATOM   2127  CG  GLU A 273     -14.629  -7.281 -39.794  1.00 35.39     0.100 C 
ATOM   2128  CD  GLU A 273     -14.475  -8.734 -40.136  1.00 43.17     0.185 C 
ATOM   2129  OE1 GLU A 273     -13.340  -9.148 -40.480  1.00 42.43    -0.647 OA
ATOM   2130  OE2 GLU A 273     -15.490  -9.461 -40.038  1.00 48.74    -0.647 OA
ATOM   2131  N   LEU A 274     -12.514  -6.127 -35.886  1.00 25.15    -0.229 NA
ATOM   2132  CA  LEU A 274     -11.428  -5.546 -35.119  1.00 22.73     0.186 C 
ATOM   2133  C   LEU A 274     -10.986  -6.496 -34.017  1.00 19.86     0.274 C 
ATOM   2134  O   LEU A 274      -9.795  -6.606 -33.725  1.00 22.92    -0.268 OA
ATOM   2135  CB  LEU A 274     -11.885  -4.220 -34.524  1.00 28.11     0.034 C 
ATOM   2136  CG  LEU A 274     -10.804  -3.231 -34.141  1.00 30.67     0.002 C 
ATOM   2137  CD1 LEU A 274      -9.888  -2.996 -35.324  1.00 27.27     0.000 C 
ATOM   2138  CD2 LEU A 274     -11.491  -1.935 -33.731  1.00 30.52     0.000 C 
ATOM   2139  N   PHE A 275     -11.933  -7.191 -33.393  1.00 19.50    -0.228 NA
ATOM   2140  CA  PHE A 275     -11.656  -8.153 -32.326  1.00 19.44     0.189 C 
ATOM   2141  C   PHE A 275     -12.353  -9.454 -32.698  1.00 20.08     0.257 C 
ATOM   2142  O   PHE A 275     -13.405  -9.784 -32.142  1.00 20.24    -0.270 OA
ATOM   2143  CB  PHE A 275     -12.159  -7.634 -30.975  1.00 18.83     0.060 C 
ATOM   2144  CG  PHE A 275     -11.432  -6.426 -30.485  1.00 20.42    -0.020 A 
ATOM   2145  CD1 PHE A 275     -10.243  -6.566 -29.784  1.00 19.82    -0.004 A 
ATOM   2146  CD2 PHE A 275     -11.921  -5.143 -30.737  1.00 22.32    -0.004 A 
ATOM   2147  CE1 PHE A 275      -9.541  -5.447 -29.333  1.00 23.80    -0.000 A 
ATOM   2148  CE2 PHE A 275     -11.227  -4.022 -30.288  1.00 26.04    -0.000 A 
ATOM   2149  CZ  PHE A 275     -10.029  -4.181 -29.588  1.00 26.04    -0.000 A 
ATOM   2150  N   PRO A 276     -11.805 -10.203 -33.654  1.00 23.34    -0.312 N 
ATOM   2151  CA  PRO A 276     -12.520 -11.371 -34.193  1.00 22.17     0.165 C 
ATOM   2152  C   PRO A 276     -12.518 -12.572 -33.250  1.00 21.57     0.272 C 
ATOM   2153  O   PRO A 276     -11.709 -12.677 -32.325  1.00 20.43    -0.269 OA
ATOM   2154  CB  PRO A 276     -11.759 -11.676 -35.491  1.00 22.86     0.034 C 
ATOM   2155  CG  PRO A 276     -10.365 -11.133 -35.263  1.00 22.88     0.027 C 
ATOM   2156  CD  PRO A 276     -10.473 -10.002 -34.260  1.00 21.18     0.105 C 
ATOM   2157  N   ASP A 277     -13.465 -13.496 -33.498  1.00 21.14    -0.228 NA
ATOM   2158  CA  ASP A 277     -13.637 -14.642 -32.603  1.00 23.59     0.197 C 
ATOM   2159  C   ASP A 277     -12.328 -15.379 -32.368  1.00 24.25     0.275 C 
ATOM   2160  O   ASP A 277     -12.056 -15.828 -31.251  1.00 23.83    -0.268 OA
ATOM   2161  CB  ASP A 277     -14.664 -15.650 -33.146  1.00 25.33     0.132 C 
ATOM   2162  CG  ASP A 277     -16.098 -15.114 -33.206  1.00 36.11     0.188 C 
ATOM   2163  OD1 ASP A 277     -16.438 -14.127 -32.524  1.00 31.28    -0.647 OA
ATOM   2164  OD2 ASP A 277     -16.914 -15.756 -33.903  1.00 34.12    -0.647 OA
ATOM   2165  N   TRP A 278     -11.494 -15.492 -33.395  1.00 22.67    -0.228 NA
ATOM   2166  CA  TRP A 278     -10.363 -16.407 -33.334  1.00 24.99     0.191 C 
ATOM   2167  C   TRP A 278      -9.164 -15.865 -32.556  1.00 26.83     0.275 C 
ATOM   2168  O   TRP A 278      -8.166 -16.584 -32.407  1.00 25.18    -0.268 OA
ATOM   2169  CB  TRP A 278      -9.964 -16.812 -34.766  1.00 25.03     0.062 C 
ATOM   2170  CG  TRP A 278      -9.815 -15.675 -35.739  1.00 25.34     0.001 A 
ATOM   2171  CD1 TRP A 278     -10.773 -15.203 -36.586  1.00 24.03     0.095 A 
ATOM   2172  CD2 TRP A 278      -8.639 -14.896 -36.001  1.00 24.17     0.015 A 
ATOM   2173  NE1 TRP A 278     -10.284 -14.184 -37.339  1.00 23.10    -0.244 NA
ATOM   2174  CE2 TRP A 278      -8.976 -13.967 -37.006  1.00 27.26     0.081 A 
ATOM   2175  CE3 TRP A 278      -7.338 -14.895 -35.491  1.00 25.30     0.001 A 
ATOM   2176  CZ2 TRP A 278      -8.064 -13.041 -37.506  1.00 28.57     0.019 A 
ATOM   2177  CZ3 TRP A 278      -6.435 -13.984 -35.996  1.00 23.08     0.000 A 
ATOM   2178  CH2 TRP A 278      -6.801 -13.063 -36.986  1.00 25.42     0.002 A 
ATOM   2179  N   ILE A 279      -9.223 -14.634 -32.033  1.00 23.68    -0.229 NA
ATOM   2180  CA  ILE A 279      -8.185 -14.177 -31.102  1.00 19.97     0.186 C 
ATOM   2181  C   ILE A 279      -8.612 -14.394 -29.648  1.00 22.02     0.274 C 
ATOM   2182  O   ILE A 279      -7.809 -14.156 -28.732  1.00 23.76    -0.268 OA
ATOM   2183  CB  ILE A 279      -7.806 -12.694 -31.330  1.00 18.70     0.032 C 
ATOM   2184  CG1 ILE A 279      -8.972 -11.763 -30.996  1.00 23.49     0.002 C 
ATOM   2185  CG2 ILE A 279      -7.336 -12.440 -32.775  1.00 24.37     0.003 C 
ATOM   2186  CD1 ILE A 279      -8.559 -10.300 -30.930  1.00 25.20     0.000 C 
ATOM   2187  N   PHE A 280      -9.850 -14.841 -29.407  1.00 21.69    -0.228 NA
ATOM   2188  CA  PHE A 280     -10.384 -15.186 -28.086  1.00 22.64     0.189 C 
ATOM   2189  C   PHE A 280     -10.481 -16.699 -27.923  1.00 26.51     0.257 C 
ATOM   2190  O   PHE A 280     -10.539 -17.445 -28.908  1.00 25.57    -0.270 OA
ATOM   2191  CB  PHE A 280     -11.798 -14.626 -27.891  1.00 20.73     0.060 C 
ATOM   2192  CG  PHE A 280     -11.888 -13.132 -27.830  1.00 21.99    -0.020 A 
ATOM   2193  CD1 PHE A 280     -11.755 -12.463 -26.617  1.00 22.72    -0.004 A 
ATOM   2194  CD2 PHE A 280     -12.172 -12.400 -28.967  1.00 20.64    -0.004 A 
ATOM   2195  CE1 PHE A 280     -11.886 -11.087 -26.550  1.00 18.31    -0.000 A 
ATOM   2196  CE2 PHE A 280     -12.300 -11.010 -28.912  1.00 21.00    -0.000 A 
ATOM   2197  CZ  PHE A 280     -12.156 -10.357 -27.684  1.00 22.52    -0.000 A 
ATOM   2198  N   PRO A 281     -10.555 -17.188 -26.692  1.00 28.09    -0.312 N 
ATOM   2199  CA  PRO A 281     -10.947 -18.588 -26.488  1.00 25.19     0.165 C 
ATOM   2200  C   PRO A 281     -12.300 -18.894 -27.125  1.00 29.83     0.272 C 
ATOM   2201  O   PRO A 281     -13.224 -18.083 -27.091  1.00 30.86    -0.269 OA
ATOM   2202  CB  PRO A 281     -10.994 -18.725 -24.959  1.00 29.49     0.034 C 
ATOM   2203  CG  PRO A 281     -10.059 -17.664 -24.451  1.00 28.31     0.027 C 
ATOM   2204  CD  PRO A 281     -10.142 -16.521 -25.440  1.00 28.58     0.105 C 
ATOM   2205  N   SER A 282     -12.408 -20.092 -27.725  1.00 34.18    -0.226 NA
ATOM   2206  CA  SER A 282     -13.679 -20.545 -28.284  1.00 40.23     0.219 C 
ATOM   2207  C   SER A 282     -13.844 -22.054 -28.159  1.00 42.87     0.277 C 
ATOM   2208  O   SER A 282     -14.513 -22.673 -28.994  1.00 48.55    -0.268 OA
ATOM   2209  CB  SER A 282     -13.818 -20.144 -29.755  1.00 41.36     0.216 C 
ATOM   2210  OG  SER A 282     -12.919 -20.887 -30.566  1.00 46.87    -0.218 OA
ATOM   2211  N   GLU A 283     -13.245 -22.656 -27.130  0.71 42.57    -0.229 NA
ATOM   2212  CA  GLU A 283     -13.314 -24.105 -26.974  0.71 48.72     0.187 C 
ATOM   2213  C   GLU A 283     -14.748 -24.564 -26.747  0.71 47.46     0.274 C 
ATOM   2214  O   GLU A 283     -15.222 -25.504 -27.394  0.71 55.54    -0.268 OA
ATOM   2215  CB  GLU A 283     -12.421 -24.549 -25.814  0.71 54.16     0.045 C 
ATOM   2216  CG  GLU A 283     -12.022 -26.028 -25.819  0.71 56.28     0.100 C 
ATOM   2217  CD  GLU A 283     -11.184 -26.438 -27.025  0.71 60.04     0.185 C 
ATOM   2218  OE1 GLU A 283     -11.688 -26.417 -28.169  0.71 62.13    -0.647 OA
ATOM   2219  OE2 GLU A 283     -10.009 -26.801 -26.817  0.71 64.03    -0.647 OA
ATOM   2220  N   SER A 284     -15.456 -23.899 -25.845  1.00 43.69    -0.226 NA
ATOM   2221  CA  SER A 284     -16.764 -24.321 -25.373  1.00 42.26     0.219 C 
ATOM   2222  C   SER A 284     -17.853 -23.361 -25.831  1.00 47.73     0.277 C 
ATOM   2223  O   SER A 284     -17.592 -22.271 -26.348  1.00 43.42    -0.268 OA
ATOM   2224  CB  SER A 284     -16.774 -24.402 -23.845  1.00 49.33     0.216 C 
ATOM   2225  OG  SER A 284     -16.673 -23.098 -23.291  1.00 47.45    -0.218 OA
ATOM   2226  N   GLU A 285     -19.098 -23.780 -25.608  0.95 41.51    -0.229 NA
ATOM   2227  CA  GLU A 285     -20.223 -22.888 -25.851  0.95 46.31     0.187 C 
ATOM   2228  C   GLU A 285     -20.164 -21.685 -24.916  0.95 39.50     0.274 C 
ATOM   2229  O   GLU A 285     -20.548 -20.570 -25.294  0.95 36.21    -0.268 OA
ATOM   2230  CB  GLU A 285     -21.536 -23.649 -25.671  0.95 51.24     0.045 C 
ATOM   2231  CG  GLU A 285     -21.896 -24.539 -26.849  0.95 54.65     0.100 C 
ATOM   2232  CD  GLU A 285     -21.716 -23.846 -28.191  0.95 55.07     0.185 C 
ATOM   2233  OE1 GLU A 285     -22.467 -22.884 -28.472  0.95 56.44    -0.647 OA
ATOM   2234  OE2 GLU A 285     -20.824 -24.265 -28.965  0.95 54.86    -0.647 OA
ATOM   2235  N   ARG A 286     -19.687 -21.903 -23.687  1.00 39.13    -0.229 NA
ATOM   2236  CA  ARG A 286     -19.472 -20.813 -22.739  1.00 37.72     0.186 C 
ATOM   2237  C   ARG A 286     -18.458 -19.806 -23.278  1.00 38.38     0.274 C 
ATOM   2238  O   ARG A 286     -18.662 -18.591 -23.168  1.00 33.17    -0.268 OA
ATOM   2239  CB  ARG A 286     -18.993 -21.397 -21.410  1.00 45.88     0.036 C 
ATOM   2240  CG  ARG A 286     -18.855 -20.439 -20.244  1.00 47.14     0.029 C 
ATOM   2241  CD  ARG A 286     -17.886 -21.058 -19.224  1.00 56.23     0.145 C 
ATOM   2242  NE  ARG A 286     -18.244 -20.839 -17.827  1.00 66.94    -0.083 NA
ATOM   2243  CZ  ARG A 286     -19.268 -21.417 -17.214  1.00 68.02     0.782 C 
ATOM   2244  NH1 ARG A 286     -20.071 -22.258 -17.848  1.00 62.85     0.063 N 
ATOM   2245  NH2 ARG A 286     -19.484 -21.158 -15.927  1.00 70.79     0.063 N 
ATOM   2246  N   ASP A 287     -17.355 -20.295 -23.856  1.00 31.14    -0.228 NA
ATOM   2247  CA  ASP A 287     -16.339 -19.405 -24.418  1.00 34.83     0.197 C 
ATOM   2248  C   ASP A 287     -16.909 -18.518 -25.520  1.00 32.74     0.275 C 
ATOM   2249  O   ASP A 287     -16.533 -17.342 -25.636  1.00 25.10    -0.268 OA
ATOM   2250  CB  ASP A 287     -15.167 -20.215 -24.964  1.00 32.14     0.132 C 
ATOM   2251  CG  ASP A 287     -14.192 -20.657 -23.883  1.00 39.94     0.188 C 
ATOM   2252  OD1 ASP A 287     -14.137 -20.008 -22.812  1.00 40.16    -0.647 OA
ATOM   2253  OD2 ASP A 287     -13.463 -21.647 -24.122  1.00 42.62    -0.647 OA
ATOM   2254  N   LYS A 288     -17.795 -19.071 -26.360  1.00 32.31    -0.229 NA
ATOM   2255  CA  LYS A 288     -18.368 -18.305 -27.464  1.00 31.18     0.186 C 
ATOM   2256  C   LYS A 288     -19.305 -17.216 -26.954  1.00 29.02     0.274 C 
ATOM   2257  O   LYS A 288     -19.368 -16.117 -27.526  1.00 26.32    -0.268 OA
ATOM   2258  CB  LYS A 288     -19.120 -19.245 -28.418  1.00 33.15     0.034 C 
ATOM   2259  CG  LYS A 288     -18.284 -20.407 -28.927  1.00 36.95     0.005 C 
ATOM   2260  CD  LYS A 288     -19.022 -21.210 -29.995  1.00 42.69     0.041 C 
ATOM   2261  CE  LYS A 288     -18.046 -21.895 -30.939  1.00 51.12     0.338 C 
ATOM   2262  NZ  LYS A 288     -17.215 -22.917 -30.239  1.00 54.23     0.618 N 
ATOM   2263  N   ILE A 289     -20.048 -17.505 -25.881  1.00 25.52    -0.229 NA
ATOM   2264  CA  ILE A 289     -20.889 -16.481 -25.276  1.00 26.29     0.186 C 
ATOM   2265  C   ILE A 289     -20.019 -15.382 -24.694  1.00 23.32     0.274 C 
ATOM   2266  O   ILE A 289     -20.281 -14.192 -24.893  1.00 24.06    -0.268 OA
ATOM   2267  CB  ILE A 289     -21.801 -17.102 -24.204  1.00 28.87     0.032 C 
ATOM   2268  CG1 ILE A 289     -22.871 -17.983 -24.861  1.00 40.03     0.002 C 
ATOM   2269  CG2 ILE A 289     -22.444 -16.026 -23.352  1.00 32.91     0.003 C 
ATOM   2270  CD1 ILE A 289     -23.290 -19.167 -24.007  1.00 44.23     0.000 C 
ATOM   2271  N   LYS A 290     -18.950 -15.773 -24.001  1.00 24.98    -0.229 NA
ATOM   2272  CA  LYS A 290     -18.073 -14.790 -23.369  1.00 24.42     0.186 C 
ATOM   2273  C   LYS A 290     -17.359 -13.931 -24.401  1.00 25.26     0.274 C 
ATOM   2274  O   LYS A 290     -17.169 -12.732 -24.179  1.00 22.93    -0.268 OA
ATOM   2275  CB  LYS A 290     -17.068 -15.497 -22.460  1.00 20.12     0.034 C 
ATOM   2276  CG  LYS A 290     -17.722 -16.011 -21.159  1.00 28.80     0.005 C 
ATOM   2277  CD  LYS A 290     -16.755 -16.763 -20.263  1.00 34.22     0.041 C 
ATOM   2278  CE  LYS A 290     -17.419 -17.095 -18.919  1.00 38.03     0.338 C 
ATOM   2279  NZ  LYS A 290     -16.490 -17.824 -18.006  1.00 43.65     0.618 N 
ATOM   2280  N   THR A 291     -16.952 -14.515 -25.534  1.00 21.27    -0.226 NA
ATOM   2281  CA  THR A 291     -16.358 -13.704 -26.600  1.00 22.94     0.216 C 
ATOM   2282  C   THR A 291     -17.318 -12.623 -27.089  1.00 22.16     0.277 C 
ATOM   2283  O   THR A 291     -16.944 -11.450 -27.227  1.00 21.90    -0.268 OA
ATOM   2284  CB  THR A 291     -15.912 -14.616 -27.743  1.00 21.20     0.184 C 
ATOM   2285  OG1 THR A 291     -14.803 -15.392 -27.306  1.00 23.49    -0.221 OA
ATOM   2286  CG2 THR A 291     -15.530 -13.804 -29.009  1.00 21.51     0.038 C 
ATOM   2287  N   SER A 292     -18.567 -12.989 -27.360  1.00 21.10    -0.226 NA
ATOM   2288  CA  SER A 292     -19.550 -11.983 -27.735  1.00 24.14     0.219 C 
ATOM   2289  C   SER A 292     -19.688 -10.915 -26.663  1.00 22.82     0.277 C 
ATOM   2290  O   SER A 292     -19.842  -9.731 -26.980  1.00 21.74    -0.268 OA
ATOM   2291  CB  SER A 292     -20.909 -12.638 -27.984  1.00 30.63     0.216 C 
ATOM   2292  OG  SER A 292     -20.837 -13.488 -29.108  1.00 36.94    -0.218 OA
ATOM   2293  N   GLN A 293     -19.673 -11.322 -25.386  1.00 22.03    -0.229 NA
ATOM   2294  CA  GLN A 293     -19.817 -10.354 -24.303  1.00 21.02     0.187 C 
ATOM   2295  C   GLN A 293     -18.602  -9.444 -24.213  1.00 19.66     0.274 C 
ATOM   2296  O   GLN A 293     -18.744  -8.241 -23.977  1.00 20.39    -0.268 OA
ATOM   2297  CB  GLN A 293     -20.010 -11.077 -22.975  1.00 24.23     0.044 C 
ATOM   2298  CG  GLN A 293     -21.326 -11.855 -22.870  1.00 28.26     0.094 C 
ATOM   2299  CD  GLN A 293     -21.361 -12.731 -21.629  1.00 25.99     0.274 C 
ATOM   2300  OE1 GLN A 293     -20.324 -13.025 -21.026  1.00 28.80    -0.269 OA
ATOM   2301  NE2 GLN A 293     -22.559 -13.145 -21.233  1.00 29.72    -0.107 N 
ATOM   2302  N   ALA A 294     -17.398 -10.009 -24.357  1.00 20.51    -0.229 NA
ATOM   2303  CA  ALA A 294     -16.193  -9.182 -24.297  1.00 21.60     0.186 C 
ATOM   2304  C   ALA A 294     -16.191  -8.154 -25.416  1.00 21.01     0.274 C 
ATOM   2305  O   ALA A 294     -15.870  -6.981 -25.202  1.00 19.37    -0.268 OA
ATOM   2306  CB  ALA A 294     -14.952 -10.065 -24.384  1.00 18.41     0.037 C 
ATOM   2307  N   ARG A 295     -16.552  -8.578 -26.627  1.00 19.65    -0.229 NA
ATOM   2308  CA  ARG A 295     -16.590  -7.634 -27.734  1.00 18.53     0.186 C 
ATOM   2309  C   ARG A 295     -17.664  -6.563 -27.527  1.00 19.72     0.274 C 
ATOM   2310  O   ARG A 295     -17.444  -5.387 -27.842  1.00 18.96    -0.268 OA
ATOM   2311  CB  ARG A 295     -16.801  -8.398 -29.040  1.00 16.60     0.036 C 
ATOM   2312  CG  ARG A 295     -16.798  -7.527 -30.260  1.00 20.19     0.029 C 
ATOM   2313  CD  ARG A 295     -17.312  -8.354 -31.453  1.00 23.31     0.145 C 
ATOM   2314  NE  ARG A 295     -16.363  -9.423 -31.710  1.00 24.24    -0.083 NA
ATOM   2315  CZ  ARG A 295     -16.661 -10.715 -31.722  1.00 24.25     0.782 C 
ATOM   2316  NH1 ARG A 295     -17.900 -11.141 -31.538  1.00 26.65     0.063 N 
ATOM   2317  NH2 ARG A 295     -15.682 -11.601 -31.894  1.00 23.79     0.063 N 
ATOM   2318  N   ASP A 296     -18.832  -6.951 -26.997  1.00 22.55    -0.228 NA
ATOM   2319  CA  ASP A 296     -19.861  -5.965 -26.680  1.00 21.65     0.197 C 
ATOM   2320  C   ASP A 296     -19.346  -4.925 -25.693  1.00 21.22     0.275 C 
ATOM   2321  O   ASP A 296     -19.571  -3.723 -25.876  1.00 20.68    -0.268 OA
ATOM   2322  CB  ASP A 296     -21.112  -6.645 -26.116  1.00 19.86     0.132 C 
ATOM   2323  CG  ASP A 296     -22.229  -5.663 -25.844  1.00 27.54     0.188 C 
ATOM   2324  OD1 ASP A 296     -22.829  -5.135 -26.805  1.00 29.78    -0.647 OA
ATOM   2325  OD2 ASP A 296     -22.529  -5.421 -24.663  1.00 25.70    -0.647 OA
ATOM   2326  N   LEU A 297     -18.645  -5.363 -24.649  1.00 19.67    -0.229 NA
ATOM   2327  CA  LEU A 297     -18.140  -4.395 -23.676  1.00 18.04     0.186 C 
ATOM   2328  C   LEU A 297     -17.104  -3.480 -24.313  1.00 19.36     0.274 C 
ATOM   2329  O   LEU A 297     -17.145  -2.261 -24.112  1.00 18.01    -0.268 OA
ATOM   2330  CB  LEU A 297     -17.565  -5.122 -22.470  1.00 19.53     0.034 C 
ATOM   2331  CG  LEU A 297     -16.942  -4.235 -21.394  1.00 21.39     0.002 C 
ATOM   2332  CD1 LEU A 297     -18.006  -3.297 -20.793  1.00 19.93     0.000 C 
ATOM   2333  CD2 LEU A 297     -16.306  -5.146 -20.340  1.00 22.35     0.000 C 
ATOM   2334  N   LEU A 298     -16.189  -4.046 -25.106  1.00 17.38    -0.229 NA
ATOM   2335  CA  LEU A 298     -15.191  -3.221 -25.796  1.00 20.53     0.186 C 
ATOM   2336  C   LEU A 298     -15.854  -2.168 -26.677  1.00 21.29     0.274 C 
ATOM   2337  O   LEU A 298     -15.449  -1.000 -26.679  1.00 18.66    -0.268 OA
ATOM   2338  CB  LEU A 298     -14.270  -4.112 -26.633  1.00 18.73     0.034 C 
ATOM   2339  CG  LEU A 298     -13.053  -4.694 -25.938  1.00 25.01     0.002 C 
ATOM   2340  CD1 LEU A 298     -12.508  -5.874 -26.740  1.00 22.92     0.000 C 
ATOM   2341  CD2 LEU A 298     -12.004  -3.600 -25.759  1.00 21.64     0.000 C 
ATOM   2342  N   SER A 299     -16.917  -2.550 -27.395  1.00 20.79    -0.226 NA
ATOM   2343  CA  SER A 299     -17.610  -1.616 -28.276  1.00 20.00     0.219 C 
ATOM   2344  C   SER A 299     -18.350  -0.514 -27.523  1.00 20.79     0.277 C 
ATOM   2345  O   SER A 299     -18.692   0.506 -28.135  1.00 23.86    -0.268 OA
ATOM   2346  CB  SER A 299     -18.585  -2.385 -29.179  1.00 25.37     0.216 C 
ATOM   2347  OG  SER A 299     -19.790  -2.664 -28.489  1.00 21.18    -0.218 OA
ATOM   2348  N   LYS A 300     -18.586  -0.679 -26.220  1.00 18.91    -0.229 NA
ATOM   2349  CA  LYS A 300     -19.237   0.328 -25.403  1.00 18.03     0.186 C 
ATOM   2350  C   LYS A 300     -18.241   1.203 -24.631  1.00 15.89     0.274 C 
ATOM   2351  O   LYS A 300     -18.595   2.309 -24.220  1.00 18.76    -0.268 OA
ATOM   2352  CB  LYS A 300     -20.198  -0.361 -24.432  1.00 21.93     0.034 C 
ATOM   2353  CG  LYS A 300     -21.470  -0.913 -25.130  1.00 25.00     0.005 C 
ATOM   2354  CD  LYS A 300     -22.320  -1.706 -24.137  1.00 28.77     0.041 C 
ATOM   2355  CE  LYS A 300     -23.662  -2.159 -24.719  1.00 33.30     0.338 C 
ATOM   2356  NZ  LYS A 300     -23.627  -2.389 -26.179  1.00 35.48     0.618 N 
ATOM   2357  N   MET A 301     -16.989   0.768 -24.480  1.00 16.05    -0.229 NA
ATOM   2358  CA  MET A 301     -15.945   1.568 -23.841  1.00 17.76     0.187 C 
ATOM   2359  C   MET A 301     -15.135   2.378 -24.857  1.00 15.25     0.274 C 
ATOM   2360  O   MET A 301     -14.830   3.552 -24.614  1.00 16.80    -0.268 OA
ATOM   2361  CB  MET A 301     -15.002   0.631 -23.083  1.00 15.10     0.046 C 
ATOM   2362  CG  MET A 301     -15.735  -0.224 -22.030  1.00 19.49     0.060 C 
ATOM   2363  SD  MET A 301     -14.649  -0.876 -20.752  1.00 25.79    -0.139 SA
ATOM   2364  CE  MET A 301     -13.891  -2.120 -21.683  1.00 23.33     0.069 C 
ATOM   2365  N   LEU A 302     -14.783   1.769 -25.991  1.00 17.31    -0.229 NA
ATOM   2366  CA  LEU A 302     -14.014   2.449 -27.038  1.00 16.86     0.186 C 
ATOM   2367  C   LEU A 302     -14.972   3.199 -27.964  1.00 20.88     0.274 C 
ATOM   2368  O   LEU A 302     -15.241   2.812 -29.111  1.00 20.79    -0.268 OA
ATOM   2369  CB  LEU A 302     -13.152   1.455 -27.801  1.00 18.32     0.034 C 
ATOM   2370  CG  LEU A 302     -12.076   0.818 -26.916  1.00 20.89     0.002 C 
ATOM   2371  CD1 LEU A 302     -11.243  -0.161 -27.751  1.00 19.68     0.000 C 
ATOM   2372  CD2 LEU A 302     -11.223   1.873 -26.234  1.00 18.45     0.000 C 
ATOM   2373  N   VAL A 303     -15.475   4.307 -27.427  1.00 17.14    -0.229 NA
ATOM   2374  CA  VAL A 303     -16.474   5.152 -28.059  1.00 18.53     0.186 C 
ATOM   2375  C   VAL A 303     -15.960   6.581 -27.968  1.00 18.26     0.274 C 
ATOM   2376  O   VAL A 303     -15.734   7.086 -26.860  1.00 18.15    -0.268 OA
ATOM   2377  CB  VAL A 303     -17.841   5.014 -27.360  1.00 21.20     0.032 C 
ATOM   2378  CG1 VAL A 303     -18.850   6.017 -27.920  1.00 23.26     0.003 C 
ATOM   2379  CG2 VAL A 303     -18.339   3.562 -27.435  1.00 20.83     0.003 C 
ATOM   2380  N   ILE A 304     -15.791   7.239 -29.122  1.00 18.51    -0.229 NA
ATOM   2381  CA  ILE A 304     -15.176   8.568 -29.131  1.00 19.68     0.186 C 
ATOM   2382  C   ILE A 304     -16.028   9.572 -28.359  1.00 22.55     0.274 C 
ATOM   2383  O   ILE A 304     -15.511  10.372 -27.569  1.00 19.63    -0.268 OA
ATOM   2384  CB  ILE A 304     -14.932   9.034 -30.579  1.00 19.76     0.032 C 
ATOM   2385  CG1 ILE A 304     -13.918   8.138 -31.299  1.00 19.71     0.002 C 
ATOM   2386  CG2 ILE A 304     -14.507  10.497 -30.592  1.00 19.50     0.003 C 
ATOM   2387  CD1 ILE A 304     -13.871   8.432 -32.837  1.00 20.61     0.000 C 
ATOM   2388  N   ASP A 305     -17.353   9.554 -28.578  1.00 18.38    -0.228 NA
ATOM   2389  CA  ASP A 305     -18.237  10.529 -27.967  1.00 21.30     0.195 C 
ATOM   2390  C   ASP A 305     -18.476  10.153 -26.509  1.00 21.80     0.257 C 
ATOM   2391  O   ASP A 305     -19.107   9.128 -26.238  1.00 21.39    -0.270 OA
ATOM   2392  CB  ASP A 305     -19.556  10.590 -28.748  1.00 22.00     0.132 C 
ATOM   2393  CG  ASP A 305     -20.483  11.668 -28.241  1.00 29.27     0.188 C 
ATOM   2394  OD1 ASP A 305     -20.213  12.246 -27.173  1.00 28.54    -0.647 OA
ATOM   2395  OD2 ASP A 305     -21.484  11.953 -28.930  1.00 27.25    -0.647 OA
ATOM   2396  N   PRO A 306     -17.970  10.927 -25.546  1.00 20.71    -0.312 N 
ATOM   2397  CA  PRO A 306     -18.151  10.536 -24.140  1.00 22.25     0.157 C 
ATOM   2398  C   PRO A 306     -19.613  10.506 -23.716  1.00 23.43     0.234 C 
ATOM   2399  O   PRO A 306     -19.959   9.791 -22.766  1.00 24.87    -0.277 OA
ATOM   2400  CB  PRO A 306     -17.368  11.602 -23.356  1.00 25.63     0.033 C 
ATOM   2401  CG  PRO A 306     -17.101  12.702 -24.302  1.00 26.84     0.027 C 
ATOM   2402  CD  PRO A 306     -17.254  12.205 -25.701  1.00 21.72     0.105 C 
ATOM   2403  N   ASP A 307     -20.494  11.257 -24.379  1.00 26.14    -0.207 NA
ATOM   2404  CA AASP A 307     -21.914  11.172 -24.049  0.48 27.57     0.149 C 
ATOM   2405  CA BASP A 307     -21.908  11.167 -24.028  0.52 27.57     0.149 C 
ATOM   2406  C   ASP A 307     -22.512   9.817 -24.401  1.00 26.34     0.216 C 
ATOM   2407  O   ASP A 307     -23.580   9.464 -23.877  1.00 28.34    -0.277 OA
ATOM   2408  CB AASP A 307     -22.707  12.271 -24.762  0.48 27.99     0.123 C 
ATOM   2409  CB BASP A 307     -22.710  12.297 -24.685  0.52 27.99     0.123 C 
ATOM   2410  CG AASP A 307     -24.126  12.398 -24.230  0.48 32.36     0.187 C 
ATOM   2411  CG BASP A 307     -22.406  13.666 -24.089  0.52 31.73     0.187 C 
ATOM   2412  OD1AASP A 307     -24.303  12.912 -23.109  0.48 34.79    -0.647 OA
ATOM   2413  OD1BASP A 307     -21.985  13.744 -22.911  0.52 34.50    -0.647 OA
ATOM   2414  OD2AASP A 307     -25.062  11.959 -24.929  0.48 30.98    -0.647 OA
ATOM   2415  OD2BASP A 307     -22.595  14.672 -24.807  0.52 37.46    -0.647 OA
ATOM   2416  N   LYS A 308     -21.874   9.054 -25.280  1.00 23.88    -0.235 NA
ATOM   2417  CA  LYS A 308     -22.378   7.733 -25.627  1.00 22.88     0.186 C 
ATOM   2418  C   LYS A 308     -21.551   6.606 -25.027  1.00 25.13     0.274 C 
ATOM   2419  O   LYS A 308     -21.908   5.433 -25.183  1.00 25.93    -0.268 OA
ATOM   2420  CB  LYS A 308     -22.459   7.571 -27.145  1.00 25.40     0.034 C 
ATOM   2421  CG  LYS A 308     -23.280   8.666 -27.824  1.00 34.05     0.005 C 
ATOM   2422  CD  LYS A 308     -23.304   8.483 -29.326  1.00 39.50     0.041 C 
ATOM   2423  CE  LYS A 308     -24.314   9.423 -29.981  1.00 51.15     0.338 C 
ATOM   2424  NZ  LYS A 308     -25.443   9.738 -29.060  1.00 49.43     0.618 N 
ATOM   2425  N   ARG A 309     -20.466   6.929 -24.333  1.00 23.33    -0.229 NA
ATOM   2426  CA  ARG A 309     -19.602   5.912 -23.756  1.00 20.24     0.186 C 
ATOM   2427  C   ARG A 309     -20.203   5.404 -22.451  1.00 20.69     0.274 C 
ATOM   2428  O   ARG A 309     -20.784   6.175 -21.687  1.00 22.91    -0.268 OA
ATOM   2429  CB  ARG A 309     -18.222   6.522 -23.506  1.00 19.82     0.036 C 
ATOM   2430  CG  ARG A 309     -17.133   5.536 -23.062  1.00 20.76     0.029 C 
ATOM   2431  CD  ARG A 309     -15.848   6.342 -22.777  1.00 18.36     0.145 C 
ATOM   2432  NE  ARG A 309     -15.458   7.182 -23.900  1.00 17.24    -0.083 NA
ATOM   2433  CZ  ARG A 309     -14.822   8.347 -23.802  1.00 16.62     0.782 C 
ATOM   2434  NH1 ARG A 309     -14.490   8.868 -22.633  1.00 18.22     0.063 N 
ATOM   2435  NH2 ARG A 309     -14.544   9.026 -24.907  1.00 17.08     0.063 N 
ATOM   2436  N   ILE A 310     -20.037   4.102 -22.190  1.00 19.31    -0.229 NA
ATOM   2437  CA  ILE A 310     -20.577   3.475 -20.985  1.00 20.92     0.186 C 
ATOM   2438  C   ILE A 310     -19.934   4.064 -19.718  1.00 26.20     0.274 C 
ATOM   2439  O   ILE A 310     -18.784   4.522 -19.733  1.00 20.34    -0.268 OA
ATOM   2440  CB  ILE A 310     -20.355   1.954 -21.102  1.00 22.55     0.032 C 
ATOM   2441  CG1 ILE A 310     -21.144   1.163 -20.073  1.00 30.56     0.002 C 
ATOM   2442  CG2 ILE A 310     -18.876   1.565 -20.983  1.00 24.11     0.003 C 
ATOM   2443  CD1 ILE A 310     -20.839  -0.327 -20.130  1.00 28.28     0.000 C 
ATOM   2444  N   SER A 311     -20.694   4.081 -18.616  1.00 22.38    -0.227 NA
ATOM   2445  CA  SER A 311     -20.194   4.510 -17.305  1.00 20.40     0.212 C 
ATOM   2446  C   SER A 311     -19.542   3.346 -16.556  1.00 17.84     0.239 C 
ATOM   2447  O   SER A 311     -19.732   2.176 -16.895  1.00 18.57    -0.276 OA
ATOM   2448  CB  SER A 311     -21.327   5.064 -16.438  1.00 24.65     0.216 C 
ATOM   2449  OG  SER A 311     -22.209   4.011 -16.072  1.00 22.09    -0.218 OA
ATOM   2450  N   VAL A 312     -18.767   3.672 -15.508  1.00 17.30    -0.208 NA
ATOM   2451  CA AVAL A 312     -18.178   2.622 -14.676  0.72 20.03     0.138 C 
ATOM   2452  CA BVAL A 312     -18.177   2.594 -14.718  0.28 20.03     0.138 C 
ATOM   2453  C   VAL A 312     -19.272   1.764 -14.063  1.00 19.28     0.215 C 
ATOM   2454  O   VAL A 312     -19.153   0.538 -13.963  1.00 17.95    -0.277 OA
ATOM   2455  CB AVAL A 312     -17.287   3.243 -13.585  0.72 20.85     0.024 C 
ATOM   2456  CB BVAL A 312     -17.175   3.130 -13.674  0.28 20.85     0.024 C 
ATOM   2457  CG1AVAL A 312     -16.672   2.157 -12.708  0.72 17.83     0.002 C 
ATOM   2458  CG1BVAL A 312     -16.013   3.858 -14.351  0.28 22.04     0.002 C 
ATOM   2459  CG2AVAL A 312     -16.196   4.108 -14.227  0.72 22.91     0.002 C 
ATOM   2460  CG2BVAL A 312     -17.853   3.990 -12.625  0.28 20.31     0.002 C 
ATOM   2461  N   ASP A 313     -20.366   2.406 -13.624  1.00 21.76    -0.234 NA
ATOM   2462  CA  ASP A 313     -21.438   1.633 -12.993  1.00 24.25     0.197 C 
ATOM   2463  C   ASP A 313     -22.048   0.642 -13.981  1.00 25.31     0.275 C 
ATOM   2464  O   ASP A 313     -22.350  -0.511 -13.623  1.00 25.83    -0.268 OA
ATOM   2465  CB  ASP A 313     -22.523   2.568 -12.477  1.00 26.70     0.132 C 
ATOM   2466  CG  ASP A 313     -22.231   3.096 -11.095  1.00 33.62     0.188 C 
ATOM   2467  OD1 ASP A 313     -21.292   2.614 -10.436  1.00 38.71    -0.647 OA
ATOM   2468  OD2 ASP A 313     -22.980   4.012 -10.665  1.00 47.05    -0.647 OA
ATOM   2469  N   GLU A 314     -22.254   1.085 -15.226  1.00 23.98    -0.229 NA
ATOM   2470  CA  GLU A 314     -22.823   0.224 -16.254  1.00 24.11     0.187 C 
ATOM   2471  C   GLU A 314     -21.847  -0.882 -16.637  1.00 25.59     0.274 C 
ATOM   2472  O   GLU A 314     -22.254  -2.019 -16.906  1.00 22.03    -0.268 OA
ATOM   2473  CB  GLU A 314     -23.189   1.039 -17.501  1.00 27.14     0.045 C 
ATOM   2474  CG  GLU A 314     -24.563   1.710 -17.506  1.00 38.52     0.100 C 
ATOM   2475  CD  GLU A 314     -24.658   3.001 -18.361  1.00 48.50     0.185 C 
ATOM   2476  OE1 GLU A 314     -23.629   3.559 -18.849  1.00 34.61    -0.647 OA
ATOM   2477  OE2 GLU A 314     -25.806   3.476 -18.529  1.00 50.17    -0.647 OA
ATOM   2478  N   ALA A 315     -20.547  -0.560 -16.682  1.00 19.84    -0.229 NA
ATOM   2479  CA  ALA A 315     -19.546  -1.568 -17.026  1.00 19.25     0.186 C 
ATOM   2480  C   ALA A 315     -19.485  -2.668 -15.974  1.00 20.16     0.274 C 
ATOM   2481  O   ALA A 315     -19.340  -3.846 -16.306  1.00 20.26    -0.268 OA
ATOM   2482  CB  ALA A 315     -18.177  -0.903 -17.196  1.00 18.71     0.037 C 
ATOM   2483  N   LEU A 316     -19.632  -2.306 -14.700  1.00 19.55    -0.229 NA
ATOM   2484  CA  LEU A 316     -19.596  -3.305 -13.641  1.00 19.16     0.186 C 
ATOM   2485  C   LEU A 316     -20.803  -4.238 -13.702  1.00 25.02     0.274 C 
ATOM   2486  O   LEU A 316     -20.714  -5.383 -13.251  1.00 29.14    -0.268 OA
ATOM   2487  CB  LEU A 316     -19.549  -2.602 -12.284  1.00 19.51     0.034 C 
ATOM   2488  CG  LEU A 316     -18.165  -2.154 -11.829  1.00 19.68     0.002 C 
ATOM   2489  CD1 LEU A 316     -18.342  -1.134 -10.714  1.00 24.36     0.000 C 
ATOM   2490  CD2 LEU A 316     -17.370  -3.336 -11.328  1.00 21.58     0.000 C 
ATOM   2491  N   ARG A 317     -21.935  -3.762 -14.220  1.00 22.62    -0.229 NA
ATOM   2492  CA  ARG A 317     -23.127  -4.586 -14.404  1.00 26.16     0.186 C 
ATOM   2493  C   ARG A 317     -23.091  -5.415 -15.683  1.00 28.17     0.274 C 
ATOM   2494  O   ARG A 317     -23.983  -6.252 -15.884  1.00 23.70    -0.268 OA
ATOM   2495  CB  ARG A 317     -24.378  -3.702 -14.447  1.00 26.27     0.036 C 
ATOM   2496  CG  ARG A 317     -24.649  -2.909 -13.185  1.00 34.57     0.029 C 
ATOM   2497  CD  ARG A 317     -26.071  -2.314 -13.195  1.00 39.99     0.145 C 
ATOM   2498  NE  ARG A 317     -26.310  -1.382 -14.297  1.00 44.47    -0.083 NA
ATOM   2499  CZ  ARG A 317     -26.261  -0.057 -14.191  1.00 47.69     0.782 C 
ATOM   2500  NH1 ARG A 317     -25.887   0.536 -13.066  1.00 42.81     0.063 N 
ATOM   2501  NH2 ARG A 317     -26.584   0.692 -15.242  1.00 45.31     0.063 N 
ATOM   2502  N   HIS A 318     -22.105  -5.197 -16.553  1.00 20.24    -0.228 NA
ATOM   2503  CA  HIS A 318     -22.087  -5.861 -17.850  1.00 23.18     0.191 C 
ATOM   2504  C   HIS A 318     -21.929  -7.370 -17.680  1.00 20.75     0.257 C 
ATOM   2505  O   HIS A 318     -21.163  -7.818 -16.825  1.00 20.70    -0.270 OA
ATOM   2506  CB  HIS A 318     -20.937  -5.326 -18.712  1.00 20.65     0.082 C 
ATOM   2507  CG  HIS A 318     -21.010  -5.761 -20.143  1.00 21.27     0.082 A 
ATOM   2508  ND1 HIS A 318     -20.565  -6.996 -20.559  1.00 21.12    -0.227 NA
ATOM   2509  CD2 HIS A 318     -21.468  -5.131 -21.250  1.00 21.40     0.116 A 
ATOM   2510  CE1 HIS A 318     -20.770  -7.119 -21.861  1.00 20.68     0.199 A 
ATOM   2511  NE2 HIS A 318     -21.310  -6.000 -22.306  1.00 20.15    -0.221 NA
ATOM   2512  N   PRO A 319     -22.606  -8.180 -18.508  1.00 22.47    -0.312 N 
ATOM   2513  CA  PRO A 319     -22.516  -9.646 -18.366  1.00 24.15     0.165 C 
ATOM   2514  C   PRO A 319     -21.096 -10.208 -18.356  1.00 24.96     0.272 C 
ATOM   2515  O   PRO A 319     -20.861 -11.231 -17.705  1.00 25.77    -0.269 OA
ATOM   2516  CB  PRO A 319     -23.295 -10.159 -19.587  1.00 27.40     0.034 C 
ATOM   2517  CG  PRO A 319     -24.235  -9.078 -19.935  1.00 27.54     0.027 C 
ATOM   2518  CD  PRO A 319     -23.623  -7.764 -19.489  1.00 24.74     0.105 C 
ATOM   2519  N   TYR A 320     -20.140  -9.576 -19.056  1.00 21.77    -0.228 NA
ATOM   2520  CA  TYR A 320     -18.765 -10.078 -19.068  1.00 21.45     0.191 C 
ATOM   2521  C   TYR A 320     -18.110  -9.960 -17.695  1.00 21.81     0.275 C 
ATOM   2522  O   TYR A 320     -17.257 -10.779 -17.339  1.00 22.21    -0.268 OA
ATOM   2523  CB  TYR A 320     -17.935  -9.286 -20.087  1.00 20.29     0.060 C 
ATOM   2524  CG  TYR A 320     -16.578  -9.900 -20.392  1.00 21.42    -0.020 A 
ATOM   2525  CD1 TYR A 320     -16.508 -11.190 -20.893  1.00 22.95    -0.002 A 
ATOM   2526  CD2 TYR A 320     -15.383  -9.198 -20.205  1.00 23.17    -0.002 A 
ATOM   2527  CE1 TYR A 320     -15.314 -11.767 -21.202  1.00 24.48     0.027 A 
ATOM   2528  CE2 TYR A 320     -14.160  -9.794 -20.523  1.00 23.31     0.027 A 
ATOM   2529  CZ  TYR A 320     -14.145 -11.073 -21.018  1.00 24.32     0.131 A 
ATOM   2530  OH  TYR A 320     -12.966 -11.723 -21.340  1.00 30.79    -0.190 OA
ATOM   2531  N   ILE A 321     -18.500  -8.941 -16.938  1.00 19.45    -0.229 NA
ATOM   2532  CA  ILE A 321     -17.812  -8.504 -15.730  1.00 17.78     0.186 C 
ATOM   2533  C   ILE A 321     -18.520  -8.988 -14.474  1.00 25.98     0.274 C 
ATOM   2534  O   ILE A 321     -17.882  -9.395 -13.504  1.00 23.79    -0.268 OA
ATOM   2535  CB  ILE A 321     -17.746  -6.963 -15.748  1.00 18.37     0.032 C 
ATOM   2536  CG1 ILE A 321     -16.968  -6.457 -16.983  1.00 19.06     0.002 C 
ATOM   2537  CG2 ILE A 321     -17.196  -6.401 -14.404  1.00 22.00     0.003 C 
ATOM   2538  CD1 ILE A 321     -15.506  -6.895 -17.050  1.00 22.53     0.000 C 
ATOM   2539  N   THR A 322     -19.846  -8.932 -14.489  1.00 25.00    -0.226 NA
ATOM   2540  CA  THR A 322     -20.636  -9.063 -13.273  1.00 28.04     0.216 C 
ATOM   2541  C   THR A 322     -20.640 -10.482 -12.706  1.00 27.63     0.277 C 
ATOM   2542  O   THR A 322     -21.002 -10.664 -11.537  1.00 27.63    -0.268 OA
ATOM   2543  CB  THR A 322     -22.049  -8.551 -13.566  1.00 29.80     0.184 C 
ATOM   2544  OG1 THR A 322     -22.695  -8.182 -12.344  1.00 38.25    -0.221 OA
ATOM   2545  CG2 THR A 322     -22.866  -9.587 -14.313  1.00 25.65     0.038 C 
ATOM   2546  N   VAL A 323     -20.163 -11.471 -13.464  1.00 26.35    -0.229 NA
ATOM   2547  CA  VAL A 323     -19.990 -12.822 -12.935  1.00 24.74     0.186 C 
ATOM   2548  C   VAL A 323     -19.059 -12.854 -11.730  1.00 28.60     0.274 C 
ATOM   2549  O   VAL A 323     -19.054 -13.835 -10.979  1.00 26.27    -0.268 OA
ATOM   2550  CB  VAL A 323     -19.435 -13.770 -14.016  1.00 31.01     0.032 C 
ATOM   2551  CG1 VAL A 323     -20.407 -13.887 -15.184  1.00 34.05     0.003 C 
ATOM   2552  CG2 VAL A 323     -18.043 -13.307 -14.474  1.00 28.09     0.003 C 
ATOM   2553  N   TRP A 324     -18.237 -11.823 -11.545  1.00 22.57    -0.228 NA
ATOM   2554  CA  TRP A 324     -17.255 -11.800 -10.472  1.00 23.46     0.191 C 
ATOM   2555  C   TRP A 324     -17.758 -11.067  -9.242  1.00 25.39     0.275 C 
ATOM   2556  O   TRP A 324     -17.070 -11.043  -8.216  1.00 26.18    -0.268 OA
ATOM   2557  CB  TRP A 324     -15.948 -11.168 -10.959  1.00 23.45     0.062 C 
ATOM   2558  CG  TRP A 324     -15.265 -12.039 -11.926  1.00 22.51     0.001 A 
ATOM   2559  CD1 TRP A 324     -15.071 -11.788 -13.247  1.00 20.53     0.095 A 
ATOM   2560  CD2 TRP A 324     -14.777 -13.363 -11.692  1.00 24.52     0.015 A 
ATOM   2561  NE1 TRP A 324     -14.439 -12.853 -13.844  1.00 19.09    -0.244 NA
ATOM   2562  CE2 TRP A 324     -14.254 -13.836 -12.914  1.00 23.52     0.081 A 
ATOM   2563  CE3 TRP A 324     -14.694 -14.181 -10.562  1.00 26.30     0.001 A 
ATOM   2564  CZ2 TRP A 324     -13.658 -15.088 -13.039  1.00 27.69     0.019 A 
ATOM   2565  CZ3 TRP A 324     -14.106 -15.431 -10.690  1.00 29.09     0.000 A 
ATOM   2566  CH2 TRP A 324     -13.600 -15.874 -11.921  1.00 30.89     0.002 A 
ATOM   2567  N   TYR A 325     -18.935 -10.476  -9.320  1.00 23.88    -0.228 NA
ATOM   2568  CA  TYR A 325     -19.490  -9.783  -8.167  1.00 30.62     0.191 C 
ATOM   2569  C   TYR A 325     -19.932 -10.815  -7.136  1.00 35.43     0.275 C 
ATOM   2570  O   TYR A 325     -20.713 -11.719  -7.455  1.00 38.04    -0.268 OA
ATOM   2571  CB  TYR A 325     -20.667  -8.909  -8.582  1.00 31.90     0.060 C 
ATOM   2572  CG  TYR A 325     -21.388  -8.359  -7.368  1.00 40.70    -0.020 A 
ATOM   2573  CD1 TYR A 325     -20.779  -7.407  -6.556  1.00 41.80    -0.002 A 
ATOM   2574  CD2 TYR A 325     -22.650  -8.821  -7.007  1.00 39.91    -0.002 A 
ATOM   2575  CE1 TYR A 325     -21.414  -6.909  -5.423  1.00 45.44     0.027 A 
ATOM   2576  CE2 TYR A 325     -23.297  -8.327  -5.875  1.00 46.67     0.027 A 
ATOM   2577  CZ  TYR A 325     -22.672  -7.370  -5.090  1.00 45.46     0.131 A 
ATOM   2578  OH  TYR A 325     -23.297  -6.874  -3.964  1.00 51.61    -0.190 OA
ATOM   2579  N   ASP A 326     -19.423 -10.699  -5.912  1.00 36.22    -0.228 NA
ATOM   2580  CA  ASP A 326     -19.832 -11.588  -4.829  1.00 41.03     0.195 C 
ATOM   2581  C   ASP A 326     -20.595 -10.780  -3.790  1.00 44.50     0.257 C 
ATOM   2582  O   ASP A 326     -19.995  -9.923  -3.116  1.00 41.02    -0.270 OA
ATOM   2583  CB  ASP A 326     -18.621 -12.276  -4.192  1.00 42.79     0.132 C 
ATOM   2584  CG  ASP A 326     -19.011 -13.290  -3.114  1.00 46.12     0.188 C 
ATOM   2585  OD1 ASP A 326     -20.202 -13.361  -2.730  1.00 48.33    -0.647 OA
ATOM   2586  OD2 ASP A 326     -18.121 -14.035  -2.660  1.00 46.00    -0.647 OA
ATOM   2587  N   PRO A 327     -21.898 -11.025  -3.608  0.72 47.48    -0.312 N 
ATOM   2588  CA  PRO A 327     -22.657 -10.256  -2.608  0.72 42.93     0.165 C 
ATOM   2589  C   PRO A 327     -22.231 -10.536  -1.175  0.72 42.95     0.272 C 
ATOM   2590  O   PRO A 327     -22.514  -9.716  -0.295  0.72 42.80    -0.269 OA
ATOM   2591  CB  PRO A 327     -24.111 -10.692  -2.854  0.72 45.24     0.034 C 
ATOM   2592  CG  PRO A 327     -24.103 -11.391  -4.196  0.72 45.54     0.027 C 
ATOM   2593  CD  PRO A 327     -22.747 -12.010  -4.300  0.72 40.95     0.105 C 
ATOM   2594  N   ALA A 328     -21.555 -11.656  -0.914  1.00 46.14    -0.229 NA
ATOM   2595  CA  ALA A 328     -21.108 -11.996   0.434  1.00 44.77     0.186 C 
ATOM   2596  C   ALA A 328     -19.781 -11.347   0.817  1.00 43.31     0.274 C 
ATOM   2597  O   ALA A 328     -19.352 -11.483   1.968  1.00 38.16    -0.268 OA
ATOM   2598  CB  ALA A 328     -20.984 -13.517   0.572  1.00 47.32     0.037 C 
ATOM   2599  N   GLU A 329     -19.116 -10.662  -0.109  0.70 37.74    -0.229 NA
ATOM   2600  CA  GLU A 329     -17.822 -10.055   0.169  0.70 39.60     0.187 C 
ATOM   2601  C   GLU A 329     -18.003  -8.738   0.915  0.70 32.79     0.274 C 
ATOM   2602  O   GLU A 329     -18.940  -7.984   0.643  0.70 35.32    -0.268 OA
ATOM   2603  CB  GLU A 329     -17.076  -9.824  -1.142  0.70 40.22     0.045 C 
ATOM   2604  CG  GLU A 329     -16.351 -11.055  -1.654  0.70 45.25     0.100 C 
ATOM   2605  CD  GLU A 329     -15.133 -10.704  -2.482  0.70 47.19     0.185 C 
ATOM   2606  OE1 GLU A 329     -14.987  -9.515  -2.831  0.70 49.64    -0.647 OA
ATOM   2607  OE2 GLU A 329     -14.328 -11.613  -2.784  0.70 43.86    -0.647 OA
ATOM   2608  N   ALA A 330     -17.097  -8.461   1.856  1.00 39.53    -0.229 NA
ATOM   2609  CA  ALA A 330     -17.144  -7.196   2.591  1.00 39.53     0.186 C 
ATOM   2610  C   ALA A 330     -16.906  -6.021   1.648  1.00 40.97     0.274 C 
ATOM   2611  O   ALA A 330     -15.921  -5.991   0.903  1.00 39.21    -0.268 OA
ATOM   2612  CB  ALA A 330     -16.109  -7.180   3.722  1.00 34.33     0.037 C 
ATOM   2613  N   GLU A 331     -17.827  -5.064   1.668  0.71 36.84    -0.229 NA
ATOM   2614  CA  GLU A 331     -17.648  -3.853   0.890  0.71 43.21     0.187 C 
ATOM   2615  C   GLU A 331     -16.567  -2.984   1.520  0.71 39.80     0.274 C 
ATOM   2616  O   GLU A 331     -16.165  -3.183   2.668  0.71 39.12    -0.268 OA
ATOM   2617  CB  GLU A 331     -18.959  -3.076   0.798  0.71 44.52     0.045 C 
ATOM   2618  CG  GLU A 331     -20.012  -3.765  -0.041  0.71 48.91     0.100 C 
ATOM   2619  CD  GLU A 331     -21.239  -2.902  -0.259  0.71 55.38     0.185 C 
ATOM   2620  OE1 GLU A 331     -21.255  -1.750   0.226  0.71 57.12    -0.647 OA
ATOM   2621  OE2 GLU A 331     -22.188  -3.380  -0.915  0.71 59.74    -0.647 OA
ATOM   2622  N   ALA A 332     -16.076  -2.026   0.739  0.80 38.31    -0.229 NA
ATOM   2623  CA  ALA A 332     -15.155  -1.074   1.337  0.80 43.97     0.185 C 
ATOM   2624  C   ALA A 332     -15.899   0.207   1.654  0.80 43.97     0.256 C 
ATOM   2625  O   ALA A 332     -16.647   0.712   0.799  0.80 46.64    -0.270 OA
ATOM   2626  CB  ALA A 332     -13.986  -0.773   0.402  0.80 38.67     0.037 C 
ATOM   2627  N   PRO A 333     -15.732   0.748   2.857  1.00 49.29    -0.312 N 
ATOM   2628  CA  PRO A 333     -16.354   2.033   3.184  1.00 52.68     0.163 C 
ATOM   2629  C   PRO A 333     -15.736   3.144   2.358  1.00 52.51     0.254 C 
ATOM   2630  O   PRO A 333     -14.528   3.107   2.070  1.00 48.16    -0.270 OA
ATOM   2631  CB  PRO A 333     -16.038   2.216   4.676  1.00 52.11     0.034 C 
ATOM   2632  CG  PRO A 333     -14.851   1.339   4.940  1.00 44.74     0.027 C 
ATOM   2633  CD  PRO A 333     -14.929   0.201   3.967  1.00 43.25     0.105 C 
ATOM   2634  N   PRO A 334     -16.525   4.133   1.943  1.00 53.63    -0.312 N 
ATOM   2635  CA  PRO A 334     -15.948   5.338   1.343  1.00 53.46     0.163 C 
ATOM   2636  C   PRO A 334     -14.906   5.939   2.266  1.00 51.59     0.254 C 
ATOM   2637  O   PRO A 334     -15.040   5.881   3.499  1.00 45.30    -0.270 OA
ATOM   2638  CB  PRO A 334     -17.156   6.272   1.174  1.00 52.42     0.034 C 
ATOM   2639  CG  PRO A 334     -18.327   5.353   1.078  1.00 51.96     0.027 C 
ATOM   2640  CD  PRO A 334     -18.000   4.160   1.945  1.00 53.19     0.105 C 
ATOM   2641  N   PRO A 335     -13.826   6.475   1.714  1.00 45.94    -0.312 N 
ATOM   2642  CA  PRO A 335     -12.787   7.051   2.567  1.00 44.88     0.165 C 
ATOM   2643  C   PRO A 335     -13.285   8.330   3.212  1.00 42.67     0.272 C 
ATOM   2644  O   PRO A 335     -14.153   9.028   2.683  1.00 48.46    -0.269 OA
ATOM   2645  CB  PRO A 335     -11.636   7.328   1.594  1.00 39.03     0.034 C 
ATOM   2646  CG  PRO A 335     -12.307   7.472   0.269  1.00 37.70     0.027 C 
ATOM   2647  CD  PRO A 335     -13.487   6.557   0.282  1.00 40.11     0.105 C 
ATOM   2648  N   GLN A 336     -12.729   8.634   4.372  1.00 43.66    -0.229 NA
ATOM   2649  CA  GLN A 336     -13.048   9.875   5.062  1.00 46.74     0.187 C 
ATOM   2650  C   GLN A 336     -11.806  10.751   4.964  1.00 50.91     0.274 C 
ATOM   2651  O   GLN A 336     -10.892  10.665   5.784  1.00 53.93    -0.268 OA
ATOM   2652  CB  GLN A 336     -13.497   9.612   6.486  1.00 45.44     0.044 C 
ATOM   2653  CG  GLN A 336     -14.778   8.788   6.521  1.00 48.38     0.094 C 
ATOM   2654  CD  GLN A 336     -15.919   9.439   5.737  1.00 46.35     0.274 C 
ATOM   2655  OE1 GLN A 336     -16.041  10.663   5.693  1.00 50.02    -0.269 OA
ATOM   2656  NE2 GLN A 336     -16.761   8.616   5.116  1.00 51.04    -0.107 N 
ATOM   2657  N   ILE A 337     -11.778  11.572   3.917  1.00 52.07    -0.229 NA
ATOM   2658  CA  ILE A 337     -10.637  12.423   3.595  1.00 56.19     0.186 C 
ATOM   2659  C   ILE A 337     -10.713  13.635   4.517  1.00 58.57     0.274 C 
ATOM   2660  O   ILE A 337     -11.479  14.568   4.273  1.00 61.30    -0.268 OA
ATOM   2661  CB  ILE A 337     -10.633  12.824   2.118  1.00 51.96     0.032 C 
ATOM   2662  CG1 ILE A 337     -10.610  11.568   1.242  1.00 50.20     0.002 C 
ATOM   2663  CG2 ILE A 337      -9.463  13.744   1.815  1.00 55.97     0.003 C 
ATOM   2664  CD1 ILE A 337     -11.073  11.791  -0.181  1.00 49.40     0.000 C 
ATOM   2665  N   TYR A 338      -9.916  13.616   5.589  0.74 56.92    -0.228 NA
ATOM   2666  CA  TYR A 338     -10.022  14.634   6.628  0.74 60.59     0.191 C 
ATOM   2667  C   TYR A 338      -9.603  16.019   6.150  0.74 63.10     0.275 C 
ATOM   2668  O   TYR A 338     -10.009  17.017   6.757  0.74 65.26    -0.268 OA
ATOM   2669  CB  TYR A 338      -9.194  14.219   7.844  0.74 63.05     0.060 C 
ATOM   2670  CG  TYR A 338      -7.800  13.734   7.509  0.74 57.27    -0.020 A 
ATOM   2671  CD1 TYR A 338      -6.787  14.628   7.176  0.74 53.15    -0.002 A 
ATOM   2672  CD2 TYR A 338      -7.496  12.378   7.535  0.74 58.04    -0.002 A 
ATOM   2673  CE1 TYR A 338      -5.514  14.186   6.873  0.74 48.16     0.027 A 
ATOM   2674  CE2 TYR A 338      -6.225  11.926   7.237  0.74 53.70     0.027 A 
ATOM   2675  CZ  TYR A 338      -5.241  12.834   6.904  0.74 47.91     0.131 A 
ATOM   2676  OH  TYR A 338      -3.983  12.377   6.609  0.74 38.38    -0.190 OA
ATOM   2677  N   ASP A 339      -8.809  16.108   5.082  1.00 62.05    -0.228 NA
ATOM   2678  CA  ASP A 339      -8.404  17.389   4.507  1.00 61.74     0.197 C 
ATOM   2679  C   ASP A 339      -9.374  17.688   3.366  1.00 63.67     0.275 C 
ATOM   2680  O   ASP A 339      -9.204  17.199   2.246  1.00 63.65    -0.268 OA
ATOM   2681  CB  ASP A 339      -6.951  17.336   4.040  1.00 56.08     0.132 C 
ATOM   2682  CG  ASP A 339      -6.492  18.621   3.347  1.00 56.50     0.188 C 
ATOM   2683  OD1 ASP A 339      -7.324  19.424   2.879  1.00 61.80    -0.647 OA
ATOM   2684  OD2 ASP A 339      -5.265  18.838   3.279  1.00 56.37    -0.647 OA
ATOM   2685  N   ALA A 340     -10.391  18.504   3.655  0.80 66.96    -0.229 NA
ATOM   2686  CA  ALA A 340     -11.375  18.856   2.636  0.80 65.44     0.186 C 
ATOM   2687  C   ALA A 340     -10.728  19.628   1.491  0.80 66.61     0.274 C 
ATOM   2688  O   ALA A 340     -10.862  19.254   0.320  0.80 65.31    -0.268 OA
ATOM   2689  CB  ALA A 340     -12.512  19.664   3.261  0.80 66.71     0.037 C 
ATOM   2690  N   GLN A 341     -10.014  20.710   1.810  0.74 67.16    -0.229 NA
ATOM   2691  CA  GLN A 341      -9.328  21.503   0.791  0.74 64.77     0.187 C 
ATOM   2692  C   GLN A 341      -8.060  20.775   0.342  0.74 66.66     0.274 C 
ATOM   2693  O   GLN A 341      -6.942  21.223   0.564  0.74 67.01    -0.268 OA
ATOM   2694  CB  GLN A 341      -8.989  22.889   1.325  0.74 65.90     0.044 C 
ATOM   2695  CG  GLN A 341      -9.961  23.425   2.354  0.74 67.52     0.094 C 
ATOM   2696  CD  GLN A 341      -9.310  24.426   3.296  0.74 70.72     0.274 C 
ATOM   2697  OE1 GLN A 341      -8.113  24.339   3.584  0.74 74.87    -0.269 OA
ATOM   2698  NE2 GLN A 341     -10.107  25.350   3.821  0.74 71.12    -0.107 N 
ATOM   2699  N   LEU A 342      -8.249  19.607  -0.272  1.00 64.01    -0.229 NA
ATOM   2700  CA  LEU A 342      -7.102  18.848  -0.755  1.00 60.28     0.186 C 
ATOM   2701  C   LEU A 342      -6.645  19.345  -2.124  1.00 61.50     0.274 C 
ATOM   2702  O   LEU A 342      -5.467  19.205  -2.472  1.00 59.56    -0.268 OA
ATOM   2703  CB  LEU A 342      -7.450  17.355  -0.788  1.00 58.49     0.034 C 
ATOM   2704  CG  LEU A 342      -6.351  16.295  -0.914  1.00 47.53     0.002 C 
ATOM   2705  CD1 LEU A 342      -5.321  16.450   0.181  1.00 43.94     0.000 C 
ATOM   2706  CD2 LEU A 342      -6.958  14.904  -0.844  1.00 40.75     0.000 C 
ATOM   2707  N   GLU A 343      -7.553  19.953  -2.894  0.83 62.46    -0.229 NA
ATOM   2708  CA  GLU A 343      -7.231  20.536  -4.188  0.83 59.80     0.187 C 
ATOM   2709  C   GLU A 343      -7.180  22.054  -4.172  0.83 58.85     0.274 C 
ATOM   2710  O   GLU A 343      -6.646  22.646  -5.113  0.83 57.99    -0.268 OA
ATOM   2711  CB  GLU A 343      -8.260  20.102  -5.241  0.83 61.01     0.045 C 
ATOM   2712  CG  GLU A 343      -8.043  18.704  -5.772  0.83 59.83     0.100 C 
ATOM   2713  CD  GLU A 343      -9.044  17.725  -5.196  0.83 61.51     0.185 C 
ATOM   2714  OE1 GLU A 343      -9.586  18.002  -4.104  0.83 61.61    -0.647 OA
ATOM   2715  OE2 GLU A 343      -9.273  16.669  -5.823  0.83 59.41    -0.647 OA
ATOM   2716  N   GLU A 344      -7.723  22.693  -3.137  0.81 58.52    -0.229 NA
ATOM   2717  CA  GLU A 344      -7.781  24.143  -3.042  0.81 60.17     0.187 C 
ATOM   2718  C   GLU A 344      -6.600  24.727  -2.275  0.81 62.59     0.274 C 
ATOM   2719  O   GLU A 344      -6.700  25.846  -1.758  0.81 64.57    -0.268 OA
ATOM   2720  CB  GLU A 344      -9.097  24.560  -2.383  0.81 61.98     0.045 C 
ATOM   2721  CG  GLU A 344     -10.328  24.226  -3.212  0.81 62.07     0.100 C 
ATOM   2722  CD  GLU A 344     -11.607  24.223  -2.388  0.81 64.75     0.185 C 
ATOM   2723  OE1 GLU A 344     -11.679  23.451  -1.402  0.81 61.47    -0.647 OA
ATOM   2724  OE2 GLU A 344     -12.539  24.987  -2.729  0.81 58.80    -0.647 OA
ATOM   2725  N   ARG A 345      -5.488  24.002  -2.197  1.00 60.86    -0.229 NA
ATOM   2726  CA  ARG A 345      -4.363  24.389  -1.354  1.00 56.09     0.186 C 
ATOM   2727  C   ARG A 345      -3.359  25.203  -2.156  1.00 53.21     0.274 C 
ATOM   2728  O   ARG A 345      -2.890  24.756  -3.209  1.00 59.90    -0.268 OA
ATOM   2729  CB  ARG A 345      -3.667  23.154  -0.784  1.00 54.05     0.036 C 
ATOM   2730  CG  ARG A 345      -4.403  22.500   0.351  1.00 56.11     0.029 C 
ATOM   2731  CD  ARG A 345      -3.514  21.625   1.205  1.00 51.90     0.145 C 
ATOM   2732  NE  ARG A 345      -4.137  21.255   2.473  1.00 53.43    -0.083 NA
ATOM   2733  CZ  ARG A 345      -4.087  21.968   3.589  1.00 53.23     0.782 C 
ATOM   2734  NH1 ARG A 345      -3.495  23.147   3.631  1.00 51.25     0.063 N 
ATOM   2735  NH2 ARG A 345      -4.641  21.479   4.696  1.00 53.98     0.063 N 
ATOM   2736  N   GLU A 346      -3.015  26.384  -1.648  0.86 50.61    -0.229 NA
ATOM   2737  CA  GLU A 346      -1.928  27.180  -2.205  0.86 49.73     0.187 C 
ATOM   2738  C   GLU A 346      -0.979  27.553  -1.076  0.86 47.39     0.274 C 
ATOM   2739  O   GLU A 346      -1.392  28.169  -0.087  0.86 42.56    -0.268 OA
ATOM   2740  CB  GLU A 346      -2.457  28.426  -2.920  0.86 54.46     0.045 C 
ATOM   2741  CG  GLU A 346      -3.239  28.099  -4.183  0.86 62.57     0.100 C 
ATOM   2742  CD  GLU A 346      -2.336  27.758  -5.358  0.86 65.16     0.185 C 
ATOM   2743  OE1 GLU A 346      -1.114  28.003  -5.261  0.86 64.91    -0.647 OA
ATOM   2744  OE2 GLU A 346      -2.847  27.236  -6.374  0.86 67.26    -0.647 OA
ATOM   2745  N   HIS A 347       0.286  27.168  -1.219  1.00 42.98    -0.228 NA
ATOM   2746  CA  HIS A 347       1.243  27.313  -0.136  1.00 33.25     0.192 C 
ATOM   2747  C   HIS A 347       2.614  27.644  -0.699  1.00 29.25     0.275 C 
ATOM   2748  O   HIS A 347       2.973  27.222  -1.801  1.00 30.30    -0.268 OA
ATOM   2749  CB  HIS A 347       1.356  26.030   0.690  1.00 31.10     0.082 C 
ATOM   2750  CG  HIS A 347       0.091  25.620   1.366  1.00 35.52     0.082 A 
ATOM   2751  ND1 HIS A 347      -0.446  26.316   2.428  1.00 39.14    -0.227 NA
ATOM   2752  CD2 HIS A 347      -0.726  24.562   1.156  1.00 33.06     0.116 A 
ATOM   2753  CE1 HIS A 347      -1.547  25.709   2.836  1.00 40.76     0.199 A 
ATOM   2754  NE2 HIS A 347      -1.738  24.641   2.081  1.00 37.73    -0.221 NA
ATOM   2755  N   ALA A 348       3.393  28.372   0.092  1.00 34.35    -0.229 NA
ATOM   2756  CA  ALA A 348       4.802  28.514  -0.219  1.00 36.21     0.186 C 
ATOM   2757  C   ALA A 348       5.531  27.216   0.116  1.00 33.93     0.274 C 
ATOM   2758  O   ALA A 348       5.036  26.377   0.876  1.00 28.95    -0.268 OA
ATOM   2759  CB  ALA A 348       5.412  29.684   0.551  1.00 39.64     0.037 C 
ATOM   2760  N   ILE A 349       6.726  27.071  -0.464  1.00 31.30    -0.229 NA
ATOM   2761  CA  ILE A 349       7.530  25.858  -0.309  1.00 35.57     0.186 C 
ATOM   2762  C   ILE A 349       7.693  25.498   1.164  1.00 33.55     0.274 C 
ATOM   2763  O   ILE A 349       7.556  24.335   1.560  1.00 28.69    -0.268 OA
ATOM   2764  CB  ILE A 349       8.902  26.044  -0.986  1.00 35.72     0.032 C 
ATOM   2765  CG1 ILE A 349       8.772  26.107  -2.506  1.00 41.80     0.002 C 
ATOM   2766  CG2 ILE A 349       9.834  24.907  -0.625  1.00 37.80     0.003 C 
ATOM   2767  CD1 ILE A 349       7.646  25.285  -3.067  1.00 38.62     0.000 C 
ATOM   2768  N   GLU A 350       7.997  26.492   1.997  1.00 30.47    -0.229 NA
ATOM   2769  CA  GLU A 350       8.229  26.227   3.414  1.00 28.19     0.187 C 
ATOM   2770  C   GLU A 350       6.981  25.665   4.086  1.00 26.71     0.274 C 
ATOM   2771  O   GLU A 350       7.074  24.778   4.943  1.00 29.58    -0.268 OA
ATOM   2772  CB  GLU A 350       8.719  27.501   4.119  1.00 33.50     0.045 C 
ATOM   2773  CG  GLU A 350       9.685  28.369   3.263  1.00 45.20     0.100 C 
ATOM   2774  CD  GLU A 350       8.982  29.199   2.169  1.00 46.10     0.185 C 
ATOM   2775  OE1 GLU A 350       8.123  30.045   2.515  1.00 56.41    -0.647 OA
ATOM   2776  OE2 GLU A 350       9.309  29.027   0.972  1.00 38.30    -0.647 OA
ATOM   2777  N   GLU A 351       5.798  26.143   3.683  1.00 26.31    -0.229 NA
ATOM   2778  CA  GLU A 351       4.567  25.632   4.268  1.00 25.59     0.187 C 
ATOM   2779  C   GLU A 351       4.266  24.225   3.775  1.00 23.34     0.274 C 
ATOM   2780  O   GLU A 351       3.779  23.390   4.546  1.00 22.58    -0.268 OA
ATOM   2781  CB  GLU A 351       3.384  26.542   3.949  1.00 31.07     0.045 C 
ATOM   2782  CG  GLU A 351       3.630  28.026   4.079  1.00 41.07     0.100 C 
ATOM   2783  CD  GLU A 351       2.465  28.822   3.504  1.00 44.83     0.185 C 
ATOM   2784  OE1 GLU A 351       1.351  28.724   4.071  1.00 53.68    -0.647 OA
ATOM   2785  OE2 GLU A 351       2.658  29.535   2.496  1.00 43.27    -0.647 OA
ATOM   2786  N   TRP A 352       4.539  23.943   2.495  1.00 25.77    -0.228 NA
ATOM   2787  CA  TRP A 352       4.354  22.577   1.999  1.00 22.15     0.191 C 
ATOM   2788  C   TRP A 352       5.271  21.619   2.734  1.00 22.06     0.275 C 
ATOM   2789  O   TRP A 352       4.883  20.493   3.070  1.00 20.53    -0.268 OA
ATOM   2790  CB  TRP A 352       4.655  22.500   0.503  1.00 24.23     0.062 C 
ATOM   2791  CG  TRP A 352       3.545  22.900  -0.418  1.00 26.43     0.001 A 
ATOM   2792  CD1 TRP A 352       3.567  23.926  -1.320  1.00 30.50     0.095 A 
ATOM   2793  CD2 TRP A 352       2.265  22.272  -0.555  1.00 23.51     0.015 A 
ATOM   2794  NE1 TRP A 352       2.371  23.989  -1.996  1.00 29.16    -0.244 NA
ATOM   2795  CE2 TRP A 352       1.553  22.986  -1.546  1.00 27.56     0.081 A 
ATOM   2796  CE3 TRP A 352       1.643  21.194   0.079  1.00 25.68     0.001 A 
ATOM   2797  CZ2 TRP A 352       0.246  22.642  -1.931  1.00 28.79     0.019 A 
ATOM   2798  CZ3 TRP A 352       0.336  20.854  -0.304  1.00 27.99     0.000 A 
ATOM   2799  CH2 TRP A 352      -0.343  21.581  -1.293  1.00 22.56     0.002 A 
ATOM   2800  N   LYS A 353       6.510  22.044   2.962  1.00 21.38    -0.229 NA
ATOM   2801  CA  LYS A 353       7.464  21.182   3.642  1.00 23.80     0.186 C 
ATOM   2802  C   LYS A 353       6.941  20.794   5.014  1.00 24.70     0.274 C 
ATOM   2803  O   LYS A 353       6.961  19.619   5.391  1.00 21.51    -0.268 OA
ATOM   2804  CB  LYS A 353       8.822  21.884   3.749  1.00 21.70     0.034 C 
ATOM   2805  CG  LYS A 353       9.880  21.027   4.435  1.00 24.16     0.005 C 
ATOM   2806  CD  LYS A 353      11.232  21.724   4.465  1.00 24.51     0.041 C 
ATOM   2807  CE  LYS A 353      12.275  20.823   5.146  1.00 28.30     0.338 C 
ATOM   2808  NZ  LYS A 353      13.657  21.407   5.193  1.00 30.34     0.618 N 
ATOM   2809  N   GLU A 354       6.433  21.769   5.770  1.00 21.90    -0.229 NA
ATOM   2810  CA  GLU A 354       5.904  21.451   7.088  1.00 23.64     0.187 C 
ATOM   2811  C   GLU A 354       4.637  20.602   7.005  1.00 23.48     0.274 C 
ATOM   2812  O   GLU A 354       4.444  19.699   7.827  1.00 22.92    -0.268 OA
ATOM   2813  CB  GLU A 354       5.637  22.724   7.890  1.00 25.44     0.045 C 
ATOM   2814  CG  GLU A 354       5.200  22.369   9.313  1.00 32.70     0.100 C 
ATOM   2815  CD  GLU A 354       5.365  23.496  10.308  1.00 41.97     0.185 C 
ATOM   2816  OE1 GLU A 354       5.293  24.671   9.889  1.00 48.37    -0.647 OA
ATOM   2817  OE2 GLU A 354       5.551  23.191  11.511  1.00 43.03    -0.647 OA
ATOM   2818  N   LEU A 355       3.762  20.870   6.026  1.00 21.99    -0.229 NA
ATOM   2819  CA  LEU A 355       2.550  20.054   5.893  1.00 21.94     0.186 C 
ATOM   2820  C   LEU A 355       2.912  18.592   5.648  1.00 23.46     0.274 C 
ATOM   2821  O   LEU A 355       2.373  17.680   6.294  1.00 22.67    -0.268 OA
ATOM   2822  CB  LEU A 355       1.671  20.591   4.757  1.00 23.18     0.034 C 
ATOM   2823  CG  LEU A 355       0.605  21.604   5.163  1.00 36.94     0.002 C 
ATOM   2824  CD1 LEU A 355      -0.043  22.205   3.924  1.00 36.89     0.000 C 
ATOM   2825  CD2 LEU A 355      -0.424  20.956   6.080  1.00 34.27     0.000 C 
ATOM   2826  N   ILE A 356       3.871  18.357   4.747  1.00 19.77    -0.229 NA
ATOM   2827  CA  ILE A 356       4.282  16.995   4.431  1.00 17.55     0.186 C 
ATOM   2828  C   ILE A 356       4.987  16.356   5.616  1.00 21.80     0.274 C 
ATOM   2829  O   ILE A 356       4.754  15.183   5.934  1.00 20.94    -0.268 OA
ATOM   2830  CB  ILE A 356       5.153  16.994   3.167  1.00 20.49     0.032 C 
ATOM   2831  CG1 ILE A 356       4.290  17.390   1.956  1.00 21.49     0.002 C 
ATOM   2832  CG2 ILE A 356       5.787  15.638   2.958  1.00 18.81     0.003 C 
ATOM   2833  CD1 ILE A 356       5.081  17.738   0.714  1.00 22.71     0.000 C 
ATOM   2834  N   TYR A 357       5.866  17.109   6.283  1.00 19.64    -0.228 NA
ATOM   2835  CA  TYR A 357       6.543  16.584   7.458  1.00 21.06     0.191 C 
ATOM   2836  C   TYR A 357       5.538  16.133   8.509  1.00 21.45     0.275 C 
ATOM   2837  O   TYR A 357       5.681  15.056   9.095  1.00 23.39    -0.268 OA
ATOM   2838  CB  TYR A 357       7.450  17.650   8.055  1.00 22.92     0.060 C 
ATOM   2839  CG  TYR A 357       8.339  17.131   9.157  1.00 24.21    -0.020 A 
ATOM   2840  CD1 TYR A 357       9.309  16.174   8.890  1.00 20.08    -0.002 A 
ATOM   2841  CD2 TYR A 357       8.233  17.626  10.462  1.00 26.08    -0.002 A 
ATOM   2842  CE1 TYR A 357      10.145  15.699   9.893  1.00 22.95     0.027 A 
ATOM   2843  CE2 TYR A 357       9.071  17.157  11.470  1.00 24.52     0.027 A 
ATOM   2844  CZ  TYR A 357      10.021  16.201  11.178  1.00 27.77     0.131 A 
ATOM   2845  OH  TYR A 357      10.861  15.738  12.174  1.00 26.07    -0.190 OA
ATOM   2846  N   LYS A 358       4.515  16.949   8.765  1.00 22.07    -0.229 NA
ATOM   2847  CA  LYS A 358       3.531  16.582   9.778  1.00 25.09     0.186 C 
ATOM   2848  C   LYS A 358       2.764  15.327   9.378  1.00 26.49     0.274 C 
ATOM   2849  O   LYS A 358       2.451  14.482  10.229  1.00 26.87    -0.268 OA
ATOM   2850  CB  LYS A 358       2.568  17.733  10.030  1.00 23.29     0.034 C 
ATOM   2851  CG  LYS A 358       3.156  18.851  10.892  1.00 37.51     0.005 C 
ATOM   2852  CD  LYS A 358       2.127  19.946  11.156  1.00 38.70     0.041 C 
ATOM   2853  CE  LYS A 358       2.608  20.911  12.223  1.00 37.92     0.338 C 
ATOM   2854  NZ  LYS A 358       1.468  21.611  12.883  1.00 56.35     0.618 N 
ATOM   2855  N   GLU A 359       2.452  15.188   8.089  1.00 26.10    -0.229 NA
ATOM   2856  CA  GLU A 359       1.796  13.971   7.625  1.00 27.14     0.187 C 
ATOM   2857  C   GLU A 359       2.660  12.757   7.914  1.00 26.73     0.274 C 
ATOM   2858  O   GLU A 359       2.162  11.719   8.360  1.00 27.89    -0.268 OA
ATOM   2859  CB  GLU A 359       1.507  14.060   6.127  1.00 27.73     0.045 C 
ATOM   2860  CG  GLU A 359       0.065  14.300   5.778  1.00 41.60     0.100 C 
ATOM   2861  CD  GLU A 359      -0.881  13.337   6.469  1.00 39.02     0.185 C 
ATOM   2862  OE1 GLU A 359      -0.772  12.109   6.262  1.00 46.29    -0.647 OA
ATOM   2863  OE2 GLU A 359      -1.745  13.827   7.216  1.00 43.04    -0.647 OA
ATOM   2864  N   VAL A 360       3.964  12.872   7.663  1.00 20.03    -0.229 NA
ATOM   2865  CA  VAL A 360       4.879  11.764   7.892  1.00 24.29     0.186 C 
ATOM   2866  C   VAL A 360       4.987  11.458   9.383  1.00 27.91     0.274 C 
ATOM   2867  O   VAL A 360       4.965  10.296   9.795  1.00 23.85    -0.268 OA
ATOM   2868  CB  VAL A 360       6.256  12.088   7.280  1.00 23.31     0.032 C 
ATOM   2869  CG1 VAL A 360       7.311  11.103   7.749  1.00 24.08     0.003 C 
ATOM   2870  CG2 VAL A 360       6.174  12.154   5.741  1.00 23.26     0.003 C 
ATOM   2871  N   MET A 361       5.141  12.496  10.209  1.00 26.65    -0.229 NA
ATOM   2872  CA  MET A 361       5.248  12.292  11.657  1.00 28.04     0.187 C 
ATOM   2873  C   MET A 361       3.975  11.710  12.262  1.00 33.53     0.274 C 
ATOM   2874  O   MET A 361       4.044  10.990  13.270  1.00 33.24    -0.268 OA
ATOM   2875  CB  MET A 361       5.615  13.614  12.343  1.00 27.50     0.046 C 
ATOM   2876  CG  MET A 361       6.989  14.201  11.991  1.00 26.42     0.060 C 
ATOM   2877  SD  MET A 361       8.312  12.976  12.010  1.00 41.06    -0.139 SA
ATOM   2878  CE  MET A 361       8.487  12.694  13.770  1.00 43.90     0.069 C 
ATOM   2879  N   ASP A 362       2.815  12.025  11.677  1.00 30.85    -0.228 NA
ATOM   2880  CA  ASP A 362       1.524  11.523  12.128  1.00 33.56     0.197 C 
ATOM   2881  C   ASP A 362       1.452  10.008  12.012  1.00 39.02     0.275 C 
ATOM   2882  O   ASP A 362       0.573   9.384  12.613  1.00 41.21    -0.268 OA
ATOM   2883  CB  ASP A 362       0.432  12.214  11.296  1.00 36.30     0.132 C 
ATOM   2884  CG  ASP A 362      -0.971  12.080  11.882  1.00 54.07     0.188 C 
ATOM   2885  OD1 ASP A 362      -1.236  11.181  12.704  1.00 58.26    -0.647 OA
ATOM   2886  OD2 ASP A 362      -1.833  12.895  11.479  1.00 62.06    -0.647 OA
ATOM   2887  N   TRP A 363       2.380   9.401  11.279  1.00 37.18    -0.228 NA
ATOM   2888  CA  TRP A 363       2.420   7.956  11.160  1.00 36.62     0.191 C 
ATOM   2889  C   TRP A 363       3.217   7.328  12.304  1.00 47.26     0.275 C 
ATOM   2890  O   TRP A 363       2.813   6.294  12.849  1.00 50.49    -0.268 OA
ATOM   2891  CB  TRP A 363       3.008   7.565   9.794  1.00 39.97     0.062 C 
ATOM   2892  CG  TRP A 363       2.669   6.172   9.449  1.00 42.71     0.001 A 
ATOM   2893  CD1 TRP A 363       3.209   5.040   9.985  1.00 41.35     0.095 A 
ATOM   2894  CD2 TRP A 363       1.657   5.741   8.530  1.00 31.60     0.015 A 
ATOM   2895  NE1 TRP A 363       2.608   3.930   9.442  1.00 40.64    -0.244 NA
ATOM   2896  CE2 TRP A 363       1.650   4.333   8.550  1.00 33.10     0.081 A 
ATOM   2897  CE3 TRP A 363       0.769   6.409   7.682  1.00 37.11     0.001 A 
ATOM   2898  CZ2 TRP A 363       0.793   3.578   7.759  1.00 29.29     0.019 A 
ATOM   2899  CZ3 TRP A 363      -0.091   5.652   6.899  1.00 34.25     0.000 A 
ATOM   2900  CH2 TRP A 363      -0.068   4.257   6.942  1.00 32.84     0.002 A 
ATOM   2901  N   GLU A 364       4.325   7.953  12.696  0.78 43.97    -0.230 NA
ATOM   2902  CA  GLU A 364       5.123   7.509  13.837  0.78 50.68     0.171 C 
ATOM   2903  C   GLU A 364       4.352   7.653  15.149  0.78 56.31     0.231 C 
ATOM   2904  O   GLU A 364       3.810   6.680  15.675  0.78 54.95    -0.286 OA
ATOM   2905  CB  GLU A 364       6.429   8.306  13.912  0.78 49.58     0.044 C 
ATOM   2906  CG  GLU A 364       7.501   7.678  14.790  0.78 58.04     0.100 C 
ATOM   2907  CD  GLU A 364       8.681   8.608  15.030  0.78 60.04     0.185 C 
ATOM   2908  OE1 GLU A 364       8.492   9.842  14.972  0.78 57.07    -0.647 OA
ATOM   2909  OE2 GLU A 364       9.798   8.103  15.276  0.78 60.68    -0.647 OA
TER    2910      GLU A 364 
