# Supplementary material for: Screening potential anti-osteoarthritis compounds using molecular docking based on MAPK and NFκB pathways and validating their anti-osteoarthritis effect
Source: PLoS One. 2025 Mar 25;20(3):e0319686. doi: 10.1371/journal.pone.0319686 (PMC11936181; doi:10.1371/journal.pone.0319686)
Supplement: S3 Structure — (ZIP) [file pone.0319686.s003.zip › Prepared proteins and compounds/preparedprotein/p38/preped.pdbqt]

ATOM      1  N   ARG A   5      25.023   4.715   6.740  1.00 64.87     0.626 N 
ATOM      2  CA  ARG A   5      24.456   3.706   7.666  1.00 59.69     0.379 C 
ATOM      3  C   ARG A   5      24.739   4.103   9.113  1.00 55.91     0.271 C 
ATOM      4  O   ARG A   5      25.896   4.213   9.489  1.00 56.11    -0.270 OA
ATOM      5  CB  ARG A   5      25.091   2.339   7.428  1.00 60.15     0.051 C 
ATOM      6  CG  ARG A   5      24.698   1.342   8.504  1.00 61.27     0.030 C 
ATOM      7  CD  ARG A   5      25.518   0.084   8.528  1.00 62.09     0.145 C 
ATOM      8  NE  ARG A   5      24.841  -0.842   9.424  1.00 60.87    -0.083 NA
ATOM      9  CZ  ARG A   5      25.323  -1.294  10.582  1.00 63.14     0.782 C 
ATOM     10  NH1 ARG A   5      26.531  -0.947  11.002  1.00 64.61     0.063 N 
ATOM     11  NH2 ARG A   5      24.603  -2.128  11.312  1.00 60.82     0.063 N 
ATOM     12  N   PRO A   6      23.720   4.226  10.001  1.00 51.97    -0.312 N 
ATOM     13  CA  PRO A   6      23.952   4.703  11.361  1.00 46.83     0.165 C 
ATOM     14  C   PRO A   6      24.785   3.731  12.204  1.00 42.31     0.272 C 
ATOM     15  O   PRO A   6      24.992   2.595  11.805  1.00 39.49    -0.269 OA
ATOM     16  CB  PRO A   6      22.555   4.871  11.983  1.00 48.17     0.034 C 
ATOM     17  CG  PRO A   6      21.623   4.020  11.113  1.00 50.86     0.027 C 
ATOM     18  CD  PRO A   6      22.306   3.871   9.764  1.00 52.39     0.105 C 
ATOM     19  N   THR A   7      25.260   4.231  13.344  1.00 40.33    -0.226 NA
ATOM     20  CA  THR A   7      25.988   3.456  14.372  1.00 41.06     0.216 C 
ATOM     21  C   THR A   7      24.968   2.864  15.336  1.00 39.65     0.277 C 
ATOM     22  O   THR A   7      24.152   3.632  15.865  1.00 39.86    -0.268 OA
ATOM     23  CB  THR A   7      26.937   4.316  15.207  1.00 43.15     0.184 C 
ATOM     24  OG1 THR A   7      27.793   5.092  14.354  1.00 44.00    -0.221 OA
ATOM     25  CG2 THR A   7      27.754   3.466  16.158  1.00 43.77     0.038 C 
ATOM     26  N   PHE A   8      25.012   1.558  15.537  1.00 36.61    -0.228 NA
ATOM     27  CA  PHE A   8      24.104   0.828  16.459  1.00 36.12     0.191 C 
ATOM     28  C   PHE A   8      24.781   0.685  17.816  1.00 35.48     0.275 C 
ATOM     29  O   PHE A   8      25.996   0.681  17.848  1.00 33.27    -0.268 OA
ATOM     30  CB  PHE A   8      23.745  -0.541  15.891  1.00 34.91     0.060 C 
ATOM     31  CG  PHE A   8      22.742  -0.473  14.783  1.00 33.28    -0.020 A 
ATOM     32  CD1 PHE A   8      23.067   0.097  13.567  1.00 34.90    -0.004 A 
ATOM     33  CD2 PHE A   8      21.456  -0.942  14.974  1.00 30.46    -0.004 A 
ATOM     34  CE1 PHE A   8      22.126   0.176  12.552  1.00 35.06    -0.000 A 
ATOM     35  CE2 PHE A   8      20.547  -0.926  13.936  1.00 29.61    -0.000 A 
ATOM     36  CZ  PHE A   8      20.851  -0.315  12.749  1.00 30.75    -0.000 A 
ATOM     37  N   TYR A   9      24.010   0.546  18.895  1.00 33.14    -0.228 NA
ATOM     38  CA  TYR A   9      24.527   0.133  20.216  1.00 33.42     0.191 C 
ATOM     39  C   TYR A   9      23.612  -0.946  20.770  1.00 36.44     0.275 C 
ATOM     40  O   TYR A   9      22.427  -1.062  20.375  1.00 33.42    -0.268 OA
ATOM     41  CB  TYR A   9      24.683   1.326  21.166  1.00 34.64     0.060 C 
ATOM     42  CG  TYR A   9      23.379   1.915  21.659  1.00 33.67    -0.020 A 
ATOM     43  CD1 TYR A   9      22.607   2.737  20.857  1.00 33.68    -0.002 A 
ATOM     44  CD2 TYR A   9      22.957   1.718  22.948  1.00 32.92    -0.002 A 
ATOM     45  CE1 TYR A   9      21.431   3.317  21.303  1.00 30.79     0.027 A 
ATOM     46  CE2 TYR A   9      21.770   2.273  23.402  1.00 32.75     0.027 A 
ATOM     47  CZ  TYR A   9      21.002   3.065  22.575  1.00 29.85     0.131 A 
ATOM     48  OH  TYR A   9      19.854   3.637  23.041  1.00 32.63    -0.190 OA
ATOM     49  N   ARG A  10      24.186  -1.757  21.641  1.00 35.63    -0.229 NA
ATOM     50  CA  ARG A  10      23.589  -3.032  22.090  1.00 40.22     0.186 C 
ATOM     51  C   ARG A  10      23.304  -2.895  23.585  1.00 39.10     0.274 C 
ATOM     52  O   ARG A  10      24.144  -2.344  24.271  1.00 41.61    -0.268 OA
ATOM     53  CB  ARG A  10      24.578  -4.152  21.695  1.00 41.67     0.036 C 
ATOM     54  CG  ARG A  10      24.178  -5.535  22.176  1.00 43.52     0.029 C 
ATOM     55  CD  ARG A  10      25.314  -6.548  22.101  1.00 46.77     0.145 C 
ATOM     56  NE  ARG A  10      24.832  -7.811  22.628  1.00 47.44    -0.083 NA
ATOM     57  CZ  ARG A  10      24.235  -8.738  21.896  1.00 49.10     0.782 C 
ATOM     58  NH1 ARG A  10      24.103  -8.579  20.583  1.00 50.46     0.063 N 
ATOM     59  NH2 ARG A  10      23.794  -9.838  22.479  1.00 47.65     0.063 N 
ATOM     60  N   GLN A  11      22.167  -3.374  24.061  1.00 38.02    -0.229 NA
ATOM     61  CA  GLN A  11      21.901  -3.501  25.511  1.00 39.47     0.187 C 
ATOM     62  C   GLN A  11      20.908  -4.628  25.677  1.00 43.02     0.274 C 
ATOM     63  O   GLN A  11      20.326  -5.066  24.645  1.00 42.81    -0.268 OA
ATOM     64  CB  GLN A  11      21.369  -2.206  26.135  1.00 39.41     0.044 C 
ATOM     65  CG  GLN A  11      19.937  -1.898  25.735  1.00 40.69     0.094 C 
ATOM     66  CD  GLN A  11      19.546  -0.498  26.137  1.00 40.25     0.274 C 
ATOM     67  OE1 GLN A  11      19.573   0.418  25.316  1.00 42.80    -0.269 OA
ATOM     68  NE2 GLN A  11      19.226  -0.331  27.410  1.00 38.73    -0.107 N 
ATOM     69  N   GLU A  12      20.740  -5.054  26.926  1.00 47.58    -0.229 NA
ATOM     70  CA  GLU A  12      19.823  -6.131  27.333  1.00 48.39     0.187 C 
ATOM     71  C   GLU A  12      18.806  -5.467  28.237  1.00 45.77     0.274 C 
ATOM     72  O   GLU A  12      19.218  -4.857  29.187  1.00 47.46    -0.268 OA
ATOM     73  CB  GLU A  12      20.577  -7.283  28.006  1.00 51.04     0.045 C 
ATOM     74  CG  GLU A  12      19.699  -8.523  28.158  1.00 55.23     0.100 C 
ATOM     75  CD  GLU A  12      20.335  -9.794  28.705  1.00 60.68     0.185 C 
ATOM     76  OE1 GLU A  12      21.526  -9.752  29.094  1.00 59.74    -0.647 OA
ATOM     77  OE2 GLU A  12      19.608 -10.829  28.768  1.00 62.90    -0.647 OA
ATOM     78  N   LEU A  13      17.541  -5.484  27.859  1.00 48.41    -0.229 NA
ATOM     79  CA  LEU A  13      16.402  -5.069  28.711  1.00 49.97     0.186 C 
ATOM     80  C   LEU A  13      15.501  -6.291  28.891  1.00 53.39     0.274 C 
ATOM     81  O   LEU A  13      14.893  -6.737  27.896  1.00 50.83    -0.268 OA
ATOM     82  CB  LEU A  13      15.644  -3.932  28.020  1.00 49.33     0.034 C 
ATOM     83  CG  LEU A  13      16.360  -2.590  27.981  1.00 50.43     0.002 C 
ATOM     84  CD1 LEU A  13      15.883  -1.751  26.804  1.00 48.93     0.000 C 
ATOM     85  CD2 LEU A  13      16.166  -1.837  29.289  1.00 52.45     0.000 C 
ATOM     86  N   ASN A  14      15.510  -6.873  30.090  1.00 63.15    -0.228 NA
ATOM     87  CA  ASN A  14      14.550  -7.929  30.509  1.00 64.49     0.196 C 
ATOM     88  C   ASN A  14      14.715  -9.172  29.642  1.00 63.26     0.275 C 
ATOM     89  O   ASN A  14      13.755  -9.530  28.946  1.00 61.19    -0.268 OA
ATOM     90  CB  ASN A  14      13.122  -7.410  30.433  1.00 67.52     0.126 C 
ATOM     91  CG  ASN A  14      12.944  -6.185  31.297  1.00 70.81     0.276 C 
ATOM     92  OD1 ASN A  14      11.828  -5.887  31.689  1.00 75.69    -0.269 OA
ATOM     93  ND2 ASN A  14      14.023  -5.480  31.613  1.00 71.23    -0.107 N 
ATOM     94  N   LYS A  15      15.911  -9.757  29.640  1.00 62.72    -0.229 NA
ATOM     95  CA  LYS A  15      16.198 -11.011  28.898  1.00 66.04     0.186 C 
ATOM     96  C   LYS A  15      16.268 -10.732  27.394  1.00 63.28     0.274 C 
ATOM     97  O   LYS A  15      16.845 -11.578  26.687  1.00 68.45    -0.268 OA
ATOM     98  CB  LYS A  15      15.133 -12.075  29.211  1.00 68.65     0.034 C 
ATOM     99  CG  LYS A  15      15.039 -12.429  30.691  1.00 71.58     0.005 C 
ATOM    100  CD  LYS A  15      13.921 -13.377  31.069  1.00 74.81     0.041 C 
ATOM    101  CE  LYS A  15      14.167 -14.014  32.425  1.00 78.55     0.338 C 
ATOM    102  NZ  LYS A  15      13.091 -14.955  32.822  1.00 79.57     0.618 N 
ATOM    103  N   THR A  16      15.700  -9.615  26.911  1.00 59.29    -0.226 NA
ATOM    104  CA  THR A  16      15.671  -9.280  25.458  1.00 52.95     0.216 C 
ATOM    105  C   THR A  16      16.857  -8.370  25.153  1.00 47.82     0.277 C 
ATOM    106  O   THR A  16      17.054  -7.391  25.905  1.00 44.87    -0.268 OA
ATOM    107  CB  THR A  16      14.354  -8.619  25.025  1.00 55.12     0.184 C 
ATOM    108  OG1 THR A  16      13.246  -9.281  25.637  1.00 55.23    -0.221 OA
ATOM    109  CG2 THR A  16      14.162  -8.624  23.523  1.00 55.33     0.038 C 
ATOM    110  N   ILE A  17      17.576  -8.674  24.077  1.00 43.11    -0.229 NA
ATOM    111  CA  ILE A  17      18.653  -7.812  23.509  1.00 43.61     0.186 C 
ATOM    112  C   ILE A  17      18.041  -6.766  22.547  1.00 39.17     0.274 C 
ATOM    113  O   ILE A  17      17.327  -7.139  21.625  1.00 35.59    -0.268 OA
ATOM    114  CB  ILE A  17      19.681  -8.695  22.785  1.00 44.73     0.032 C 
ATOM    115  CG1 ILE A  17      20.239  -9.812  23.678  1.00 47.55     0.002 C 
ATOM    116  CG2 ILE A  17      20.758  -7.837  22.176  1.00 44.73     0.003 C 
ATOM    117  CD1 ILE A  17      21.070  -9.354  24.854  1.00 48.32     0.000 C 
ATOM    118  N   TRP A  18      18.393  -5.497  22.705  1.00 38.18    -0.228 NA
ATOM    119  CA  TRP A  18      18.053  -4.416  21.746  1.00 35.11     0.191 C 
ATOM    120  C   TRP A  18      19.328  -3.890  21.109  1.00 34.29     0.275 C 
ATOM    121  O   TRP A  18      20.218  -3.483  21.868  1.00 34.72    -0.268 OA
ATOM    122  CB  TRP A  18      17.293  -3.317  22.466  1.00 35.43     0.062 C 
ATOM    123  CG  TRP A  18      15.966  -3.765  22.975  1.00 37.16     0.001 A 
ATOM    124  CD1 TRP A  18      15.719  -4.488  24.101  1.00 38.83     0.095 A 
ATOM    125  CD2 TRP A  18      14.682  -3.446  22.411  1.00 36.11     0.015 A 
ATOM    126  NE1 TRP A  18      14.367  -4.669  24.260  1.00 40.56    -0.244 NA
ATOM    127  CE2 TRP A  18      13.706  -4.059  23.227  1.00 37.85     0.081 A 
ATOM    128  CE3 TRP A  18      14.268  -2.714  21.302  1.00 35.51     0.001 A 
ATOM    129  CZ2 TRP A  18      12.342  -3.981  22.959  1.00 37.57     0.019 A 
ATOM    130  CZ3 TRP A  18      12.920  -2.657  21.020  1.00 33.84     0.000 A 
ATOM    131  CH2 TRP A  18      11.974  -3.285  21.834  1.00 36.23     0.002 A 
ATOM    132  N   GLU A  19      19.414  -3.924  19.776  1.00 33.38    -0.229 NA
ATOM    133  CA  GLU A  19      20.496  -3.260  18.992  1.00 32.92     0.187 C 
ATOM    134  C   GLU A  19      19.812  -2.248  18.070  1.00 29.71     0.274 C 
ATOM    135  O   GLU A  19      19.222  -2.656  17.052  1.00 27.43    -0.268 OA
ATOM    136  CB  GLU A  19      21.392  -4.204  18.176  1.00 36.01     0.045 C 
ATOM    137  CG  GLU A  19      21.706  -5.540  18.825  1.00 40.50     0.100 C 
ATOM    138  CD  GLU A  19      22.365  -6.504  17.837  1.00 45.77     0.185 C 
ATOM    139  OE1 GLU A  19      23.514  -6.193  17.420  1.00 45.53    -0.647 OA
ATOM    140  OE2 GLU A  19      21.677  -7.491  17.381  1.00 43.92    -0.647 OA
ATOM    141  N   VAL A  20      19.905  -0.977  18.448  1.00 29.89    -0.229 NA
ATOM    142  CA  VAL A  20      19.215   0.188  17.806  1.00 29.63     0.184 C 
ATOM    143  C   VAL A  20      20.237   1.279  17.498  1.00 29.36     0.256 C 
ATOM    144  O   VAL A  20      21.283   1.352  18.171  1.00 29.85    -0.270 OA
ATOM    145  CB  VAL A  20      18.104   0.749  18.708  1.00 30.01     0.032 C 
ATOM    146  CG1 VAL A  20      17.140  -0.342  19.140  1.00 30.97     0.003 C 
ATOM    147  CG2 VAL A  20      18.652   1.457  19.948  1.00 30.15     0.003 C 
ATOM    148  N   PRO A  21      19.983   2.111  16.469  1.00 25.98    -0.312 N 
ATOM    149  CA  PRO A  21      20.795   3.291  16.207  1.00 27.41     0.165 C 
ATOM    150  C   PRO A  21      20.899   4.198  17.430  1.00 27.77     0.272 C 
ATOM    151  O   PRO A  21      19.993   4.286  18.252  1.00 24.37    -0.269 OA
ATOM    152  CB  PRO A  21      20.064   4.022  15.078  1.00 27.12     0.034 C 
ATOM    153  CG  PRO A  21      19.382   2.902  14.385  1.00 27.76     0.027 C 
ATOM    154  CD  PRO A  21      18.910   1.986  15.491  1.00 26.94     0.105 C 
ATOM    155  N   GLU A  22      22.055   4.866  17.532  1.00 28.70    -0.229 NA
ATOM    156  CA  GLU A  22      22.365   5.829  18.610  1.00 29.64     0.187 C 
ATOM    157  C   GLU A  22      21.375   6.986  18.648  1.00 29.03     0.274 C 
ATOM    158  O   GLU A  22      21.184   7.529  19.729  1.00 30.25    -0.268 OA
ATOM    159  CB  GLU A  22      23.801   6.305  18.404  1.00 32.16     0.045 C 
ATOM    160  CG  GLU A  22      24.737   5.105  18.600  1.00 35.61     0.100 C 
ATOM    161  CD  GLU A  22      26.182   5.442  18.876  1.00 39.94     0.185 C 
ATOM    162  OE1 GLU A  22      26.725   6.246  18.083  1.00 39.39    -0.647 OA
ATOM    163  OE2 GLU A  22      26.714   4.923  19.907  1.00 43.30    -0.647 OA
ATOM    164  N   ARG A  23      20.758   7.315  17.512  1.00 30.18    -0.229 NA
ATOM    165  CA  ARG A  23      19.552   8.200  17.436  1.00 28.84     0.186 C 
ATOM    166  C   ARG A  23      18.623   7.933  18.640  1.00 27.78     0.274 C 
ATOM    167  O   ARG A  23      18.023   8.893  19.165  1.00 26.37    -0.268 OA
ATOM    168  CB  ARG A  23      18.860   7.952  16.088  1.00 29.53     0.036 C 
ATOM    169  CG  ARG A  23      17.554   8.701  15.868  1.00 32.01     0.029 C 
ATOM    170  CD  ARG A  23      16.958   8.370  14.538  1.00 31.07     0.145 C 
ATOM    171  NE  ARG A  23      15.692   9.036  14.426  1.00 33.48    -0.083 NA
ATOM    172  CZ  ARG A  23      14.997   9.116  13.313  1.00 35.36     0.782 C 
ATOM    173  NH1 ARG A  23      15.485   8.597  12.192  1.00 36.77     0.063 N 
ATOM    174  NH2 ARG A  23      13.824   9.710  13.318  1.00 31.78     0.063 N 
ATOM    175  N   TYR A  24      18.408   6.677  19.026  1.00 28.27    -0.228 NA
ATOM    176  CA  TYR A  24      17.296   6.292  19.946  1.00 26.81     0.191 C 
ATOM    177  C   TYR A  24      17.894   6.101  21.343  1.00 28.68     0.275 C 
ATOM    178  O   TYR A  24      18.760   5.186  21.479  1.00 29.23    -0.268 OA
ATOM    179  CB  TYR A  24      16.525   5.069  19.427  1.00 24.63     0.060 C 
ATOM    180  CG  TYR A  24      15.851   5.327  18.099  1.00 23.66    -0.020 A 
ATOM    181  CD1 TYR A  24      14.808   6.223  18.002  1.00 23.13    -0.002 A 
ATOM    182  CD2 TYR A  24      16.268   4.706  16.929  1.00 23.98    -0.002 A 
ATOM    183  CE1 TYR A  24      14.215   6.513  16.780  1.00 23.34     0.027 A 
ATOM    184  CE2 TYR A  24      15.642   4.927  15.702  1.00 23.12     0.027 A 
ATOM    185  CZ  TYR A  24      14.635   5.872  15.632  1.00 22.63     0.131 A 
ATOM    186  OH  TYR A  24      14.067   6.157  14.442  1.00 23.97    -0.190 OA
ATOM    187  N   GLN A  25      17.451   6.899  22.342  1.00 26.84    -0.229 NA
ATOM    188  CA  GLN A  25      18.081   6.913  23.696  1.00 27.83     0.187 C 
ATOM    189  C   GLN A  25      17.050   6.608  24.780  1.00 29.81     0.274 C 
ATOM    190  O   GLN A  25      15.822   6.676  24.529  1.00 30.21    -0.268 OA
ATOM    191  CB  GLN A  25      18.833   8.230  23.903  1.00 27.73     0.044 C 
ATOM    192  CG  GLN A  25      20.047   8.369  23.017  1.00 27.43     0.094 C 
ATOM    193  CD  GLN A  25      21.148   7.387  23.388  1.00 28.75     0.274 C 
ATOM    194  OE1 GLN A  25      21.327   7.073  24.552  1.00 29.27    -0.269 OA
ATOM    195  NE2 GLN A  25      21.904   6.910  22.408  1.00 28.18    -0.107 N 
ATOM    196  N   ASN A  26      17.522   6.256  25.957  1.00 30.72    -0.228 NA
ATOM    197  CA  ASN A  26      16.657   6.077  27.152  1.00 34.69     0.196 C 
ATOM    198  C   ASN A  26      15.630   4.971  26.901  1.00 34.84     0.275 C 
ATOM    199  O   ASN A  26      14.509   5.094  27.414  1.00 31.46    -0.268 OA
ATOM    200  CB  ASN A  26      15.903   7.346  27.567  1.00 38.04     0.126 C 
ATOM    201  CG  ASN A  26      16.841   8.526  27.700  1.00 42.62     0.276 C 
ATOM    202  OD1 ASN A  26      17.991   8.354  28.123  1.00 46.20    -0.269 OA
ATOM    203  ND2 ASN A  26      16.385   9.708  27.312  1.00 43.87    -0.107 N 
ATOM    204  N   LEU A  27      16.021   3.889  26.250  1.00 33.67    -0.229 NA
ATOM    205  CA  LEU A  27      15.078   2.756  26.034  1.00 35.44     0.186 C 
ATOM    206  C   LEU A  27      14.544   2.269  27.375  1.00 37.46     0.274 C 
ATOM    207  O   LEU A  27      15.353   1.995  28.235  1.00 37.56    -0.268 OA
ATOM    208  CB  LEU A  27      15.779   1.623  25.272  1.00 34.12     0.034 C 
ATOM    209  CG  LEU A  27      15.522   1.689  23.777  1.00 34.59     0.002 C 
ATOM    210  CD1 LEU A  27      16.162   2.928  23.174  1.00 33.24     0.000 C 
ATOM    211  CD2 LEU A  27      15.994   0.413  23.116  1.00 37.46     0.000 C 
ATOM    212  N   SER A  28      13.227   2.163  27.543  1.00 39.23    -0.226 NA
ATOM    213  CA  SER A  28      12.624   1.535  28.744  1.00 41.89     0.217 C 
ATOM    214  C   SER A  28      11.387   0.734  28.342  1.00 40.76     0.259 C 
ATOM    215  O   SER A  28      10.556   1.217  27.585  1.00 36.44    -0.270 OA
ATOM    216  CB  SER A  28      12.321   2.569  29.798  1.00 45.41     0.216 C 
ATOM    217  OG  SER A  28      11.005   3.040  29.678  1.00 47.43    -0.218 OA
ATOM    218  N   PRO A  29      11.283  -0.536  28.777  1.00 45.11    -0.312 N 
ATOM    219  CA  PRO A  29      10.141  -1.399  28.442  1.00 48.09     0.165 C 
ATOM    220  C   PRO A  29       8.764  -0.767  28.672  1.00 48.64     0.272 C 
ATOM    221  O   PRO A  29       8.631  -0.083  29.647  1.00 47.75    -0.269 OA
ATOM    222  CB  PRO A  29      10.321  -2.563  29.430  1.00 47.80     0.034 C 
ATOM    223  CG  PRO A  29      11.813  -2.689  29.553  1.00 45.70     0.027 C 
ATOM    224  CD  PRO A  29      12.294  -1.244  29.579  1.00 45.74     0.105 C 
ATOM    225  N   VAL A  30       7.795  -1.005  27.787  1.00 53.49    -0.229 NA
ATOM    226  CA  VAL A  30       6.361  -0.627  28.021  1.00 56.79     0.186 C 
ATOM    227  C   VAL A  30       5.561  -1.915  28.293  1.00 60.86     0.274 C 
ATOM    228  O   VAL A  30       4.805  -1.941  29.284  1.00 59.08    -0.268 OA
ATOM    229  CB  VAL A  30       5.777   0.220  26.868  1.00 58.28     0.032 C 
ATOM    230  CG1 VAL A  30       6.851   0.899  26.043  1.00 58.75     0.003 C 
ATOM    231  CG2 VAL A  30       4.840  -0.544  25.931  1.00 60.43     0.003 C 
ATOM    232  N   GLY A  31       5.755  -2.954  27.469  1.00 64.99    -0.226 NA
ATOM    233  CA  GLY A  31       4.942  -4.190  27.465  1.00 71.53     0.218 C 
ATOM    234  C   GLY A  31       5.607  -5.333  26.704  1.00 73.01     0.277 C 
ATOM    235  O   GLY A  31       6.217  -5.090  25.638  1.00 71.06    -0.268 OA
ATOM    236  N   SER A  32       5.487  -6.555  27.231  1.00 74.88    -0.228 NA
ATOM    237  CA  SER A  32       6.020  -7.804  26.627  1.00 76.13     0.203 C 
ATOM    238  C   SER A  32       7.535  -7.695  26.452  1.00 76.63     0.234 C 
ATOM    239  O   SER A  32       7.959  -7.911  25.310  1.00 82.96    -0.286 OA
ATOM    240  CB  SER A  32       5.334  -8.100  25.320  1.00 74.92     0.215 C 
ATOM    241  OG  SER A  32       3.968  -8.391  25.541  1.00 71.09    -0.218 OA
ATOM    242  N   GLY A  36       6.354  -9.853  19.749  1.00 57.57     0.629 N 
ATOM    243  CA  GLY A  36       7.653  -9.274  20.155  1.00 55.92     0.427 C 
ATOM    244  C   GLY A  36       7.587  -8.510  21.471  1.00 55.44     0.292 C 
ATOM    245  O   GLY A  36       6.809  -8.877  22.392  1.00 61.58    -0.268 OA
ATOM    246  N   SER A  37       8.406  -7.476  21.582  1.00 50.81    -0.226 NA
ATOM    247  CA  SER A  37       8.544  -6.665  22.803  1.00 43.93     0.219 C 
ATOM    248  C   SER A  37       8.762  -5.219  22.391  1.00 36.17     0.277 C 
ATOM    249  O   SER A  37       9.167  -4.949  21.245  1.00 31.19    -0.268 OA
ATOM    250  CB  SER A  37       9.624  -7.175  23.654  1.00 48.66     0.216 C 
ATOM    251  OG  SER A  37      10.817  -7.192  22.904  1.00 58.31    -0.218 OA
ATOM    252  N   VAL A  38       8.354  -4.326  23.279  1.00 32.60    -0.229 NA
ATOM    253  CA  VAL A  38       8.174  -2.888  22.962  1.00 32.24     0.179 C 
ATOM    254  C   VAL A  38       8.892  -2.079  24.022  1.00 31.18     0.236 C 
ATOM    255  O   VAL A  38       8.694  -2.384  25.225  1.00 31.90    -0.277 OA
ATOM    256  CB  VAL A  38       6.696  -2.503  22.902  1.00 32.44     0.031 C 
ATOM    257  CG1 VAL A  38       6.552  -1.020  22.592  1.00 31.39     0.003 C 
ATOM    258  CG2 VAL A  38       5.934  -3.373  21.895  1.00 32.25     0.003 C 
ATOM    259  N   CYS A  39       9.573  -1.032  23.583  1.00 29.62    -0.206 NA
ATOM    260  CA ACYS A  39      10.294  -0.044  24.434  0.70 29.79     0.150 C 
ATOM    261  CA BCYS A  39      10.176  -0.047  24.512  0.30 29.73     0.150 C 
ATOM    262  C   CYS A  39       9.809   1.371  24.064  1.00 30.81     0.216 C 
ATOM    263  O   CYS A  39       9.531   1.598  22.844  1.00 29.99    -0.277 OA
ATOM    264  CB ACYS A  39      11.799  -0.096  24.197  0.70 29.17     0.094 C 
ATOM    265  CB BCYS A  39      11.684  -0.206  24.588  0.30 29.51     0.094 C 
ATOM    266  SG ACYS A  39      12.602  -1.466  25.061  0.70 31.40    -0.080 SA
ATOM    267  SG BCYS A  39      12.454   0.059  22.979  0.30 29.14    -0.080 SA
ATOM    268  N   ALA A  40       9.726   2.269  25.051  1.00 27.47    -0.235 NA
ATOM    269  CA  ALA A  40       9.699   3.713  24.834  1.00 26.50     0.186 C 
ATOM    270  C   ALA A  40      11.159   4.154  24.654  1.00 26.25     0.274 C 
ATOM    271  O   ALA A  40      12.058   3.610  25.327  1.00 25.34    -0.268 OA
ATOM    272  CB  ALA A  40       9.042   4.393  25.999  1.00 27.64     0.037 C 
ATOM    273  N   ALA A  41      11.392   5.083  23.742  1.00 26.66    -0.229 NA
ATOM    274  CA  ALA A  41      12.698   5.761  23.554  1.00 26.26     0.186 C 
ATOM    275  C   ALA A  41      12.564   7.259  23.353  1.00 26.27     0.274 C 
ATOM    276  O   ALA A  41      11.477   7.758  22.995  1.00 24.14    -0.268 OA
ATOM    277  CB  ALA A  41      13.428   5.142  22.382  1.00 25.80     0.037 C 
ATOM    278  N   PHE A  42      13.708   7.956  23.488  1.00 26.30    -0.228 NA
ATOM    279  CA  PHE A  42      13.835   9.348  23.038  1.00 27.93     0.191 C 
ATOM    280  C   PHE A  42      14.471   9.365  21.644  1.00 26.66     0.275 C 
ATOM    281  O   PHE A  42      15.568   8.849  21.458  1.00 24.36    -0.268 OA
ATOM    282  CB  PHE A  42      14.577  10.188  24.080  1.00 30.65     0.060 C 
ATOM    283  CG  PHE A  42      14.610  11.642  23.712  1.00 32.71    -0.020 A 
ATOM    284  CD1 PHE A  42      13.530  12.466  23.999  1.00 36.86    -0.004 A 
ATOM    285  CD2 PHE A  42      15.699  12.189  23.060  1.00 35.68    -0.004 A 
ATOM    286  CE1 PHE A  42      13.547  13.814  23.650  1.00 36.32    -0.000 A 
ATOM    287  CE2 PHE A  42      15.716  13.541  22.715  1.00 35.27    -0.000 A 
ATOM    288  CZ  PHE A  42      14.633  14.340  22.998  1.00 36.97    -0.000 A 
ATOM    289  N   ASP A  43      13.794   9.973  20.679  1.00 24.43    -0.228 NA
ATOM    290  CA  ASP A  43      14.304  10.158  19.302  1.00 24.94     0.197 C 
ATOM    291  C   ASP A  43      15.037  11.509  19.265  1.00 25.29     0.275 C 
ATOM    292  O   ASP A  43      14.373  12.608  19.159  1.00 24.26    -0.268 OA
ATOM    293  CB  ASP A  43      13.184  10.233  18.294  1.00 24.57     0.132 C 
ATOM    294  CG  ASP A  43      13.619  10.322  16.847  1.00 25.46     0.188 C 
ATOM    295  OD1 ASP A  43      14.769  10.615  16.551  1.00 26.20    -0.647 OA
ATOM    296  OD2 ASP A  43      12.763  10.051  16.014  1.00 27.27    -0.647 OA
ATOM    297  N   THR A  44      16.341  11.445  19.433  1.00 25.88    -0.226 NA
ATOM    298  CA  THR A  44      17.229  12.655  19.438  1.00 27.70     0.216 C 
ATOM    299  C   THR A  44      17.151  13.439  18.111  1.00 29.99     0.277 C 
ATOM    300  O   THR A  44      17.448  14.674  18.125  1.00 28.27    -0.268 OA
ATOM    301  CB  THR A  44      18.680  12.246  19.729  1.00 27.19     0.184 C 
ATOM    302  OG1 THR A  44      19.169  11.345  18.729  1.00 26.87    -0.221 OA
ATOM    303  CG2 THR A  44      18.867  11.650  21.103  1.00 26.85     0.038 C 
ATOM    304  N   LYS A  45      16.799  12.803  16.986  1.00 32.35    -0.229 NA
ATOM    305  CA  LYS A  45      16.762  13.487  15.664  1.00 36.07     0.186 C 
ATOM    306  C   LYS A  45      15.580  14.462  15.613  1.00 36.80     0.274 C 
ATOM    307  O   LYS A  45      15.697  15.537  14.967  1.00 36.75    -0.268 OA
ATOM    308  CB  LYS A  45      16.746  12.463  14.534  1.00 40.69     0.034 C 
ATOM    309  CG  LYS A  45      17.097  13.029  13.168  1.00 44.05     0.005 C 
ATOM    310  CD  LYS A  45      16.618  12.135  12.048  1.00 48.55     0.041 C 
ATOM    311  CE  LYS A  45      16.179  12.849  10.786  1.00 49.60     0.338 C 
ATOM    312  NZ  LYS A  45      17.019  12.448   9.636  1.00 49.57     0.618 N 
ATOM    313  N   THR A  46      14.483  14.167  16.311  1.00 35.81    -0.226 NA
ATOM    314  CA  THR A  46      13.211  14.918  16.182  1.00 37.68     0.216 C 
ATOM    315  C   THR A  46      12.811  15.539  17.506  1.00 36.16     0.277 C 
ATOM    316  O   THR A  46      11.932  16.424  17.475  1.00 39.53    -0.268 OA
ATOM    317  CB  THR A  46      12.050  14.023  15.720  1.00 38.07     0.184 C 
ATOM    318  OG1 THR A  46      11.738  13.153  16.799  1.00 39.17    -0.221 OA
ATOM    319  CG2 THR A  46      12.396  13.193  14.508  1.00 39.27     0.038 C 
ATOM    320  N   GLY A  47      13.327  15.047  18.632  1.00 34.11    -0.226 NA
ATOM    321  CA  GLY A  47      12.908  15.529  19.962  1.00 33.54     0.218 C 
ATOM    322  C   GLY A  47      11.590  14.901  20.432  1.00 34.76     0.277 C 
ATOM    323  O   GLY A  47      11.115  15.348  21.474  1.00 35.26    -0.268 OA
ATOM    324  N   LEU A  48      11.085  13.865  19.734  1.00 35.05    -0.229 NA
ATOM    325  CA  LEU A  48       9.796  13.169  20.043  1.00 35.21     0.186 C 
ATOM    326  C   LEU A  48      10.092  11.919  20.867  1.00 31.89     0.274 C 
ATOM    327  O   LEU A  48      11.105  11.262  20.612  1.00 29.10    -0.268 OA
ATOM    328  CB  LEU A  48       9.080  12.655  18.787  1.00 39.71     0.034 C 
ATOM    329  CG  LEU A  48       8.882  13.559  17.563  1.00 44.91     0.002 C 
ATOM    330  CD1 LEU A  48       8.821  12.683  16.291  1.00 48.20     0.000 C 
ATOM    331  CD2 LEU A  48       7.628  14.440  17.693  1.00 42.76     0.000 C 
ATOM    332  N   ARG A  49       9.157  11.510  21.696  1.00 30.66    -0.229 NA
ATOM    333  CA  ARG A  49       9.194  10.167  22.303  1.00 32.30     0.186 C 
ATOM    334  C   ARG A  49       8.559   9.156  21.335  1.00 28.63     0.274 C 
ATOM    335  O   ARG A  49       7.497   9.438  20.750  1.00 29.48    -0.268 OA
ATOM    336  CB  ARG A  49       8.562  10.220  23.687  1.00 36.74     0.036 C 
ATOM    337  CG  ARG A  49       9.317  11.178  24.599  1.00 43.88     0.029 C 
ATOM    338  CD  ARG A  49       9.281  10.663  26.019  1.00 48.09     0.145 C 
ATOM    339  NE  ARG A  49       7.873  10.632  26.353  1.00 52.52    -0.083 NA
ATOM    340  CZ  ARG A  49       7.293   9.754  27.159  1.00 54.87     0.782 C 
ATOM    341  NH1 ARG A  49       5.984   9.808  27.332  1.00 53.80     0.063 N 
ATOM    342  NH2 ARG A  49       8.010   8.809  27.746  1.00 57.49     0.063 N 
ATOM    343  N   VAL A  50       9.182   7.983  21.209  1.00 25.63    -0.229 NA
ATOM    344  CA  VAL A  50       8.773   6.926  20.238  1.00 25.08     0.186 C 
ATOM    345  C   VAL A  50       8.567   5.608  20.982  1.00 23.91     0.274 C 
ATOM    346  O   VAL A  50       9.009   5.440  22.165  1.00 22.49    -0.268 OA
ATOM    347  CB  VAL A  50       9.806   6.777  19.107  1.00 25.22     0.032 C 
ATOM    348  CG1 VAL A  50       9.925   8.054  18.284  1.00 23.59     0.003 C 
ATOM    349  CG2 VAL A  50      11.168   6.334  19.673  1.00 24.18     0.003 C 
ATOM    350  N   ALA A  51       7.799   4.746  20.331  1.00 24.03    -0.229 NA
ATOM    351  CA  ALA A  51       7.693   3.324  20.661  1.00 24.19     0.186 C 
ATOM    352  C   ALA A  51       8.459   2.532  19.592  1.00 22.26     0.274 C 
ATOM    353  O   ALA A  51       8.309   2.765  18.404  1.00 21.80    -0.268 OA
ATOM    354  CB  ALA A  51       6.212   2.944  20.757  1.00 25.40     0.037 C 
ATOM    355  N   VAL A  52       9.243   1.574  20.048  1.00 22.13    -0.229 NA
ATOM    356  CA  VAL A  52      10.070   0.699  19.205  1.00 23.87     0.186 C 
ATOM    357  C   VAL A  52       9.604  -0.747  19.433  1.00 24.19     0.274 C 
ATOM    358  O   VAL A  52       9.576  -1.176  20.592  1.00 25.70    -0.268 OA
ATOM    359  CB  VAL A  52      11.539   0.852  19.567  1.00 25.82     0.032 C 
ATOM    360  CG1 VAL A  52      12.371   0.070  18.579  1.00 27.25     0.003 C 
ATOM    361  CG2 VAL A  52      11.935   2.318  19.627  1.00 26.25     0.003 C 
ATOM    362  N   LYS A  53       9.145  -1.429  18.375  1.00 24.36    -0.229 NA
ATOM    363  CA  LYS A  53       8.761  -2.860  18.487  1.00 23.15     0.186 C 
ATOM    364  C   LYS A  53       9.916  -3.667  17.885  1.00 23.62     0.274 C 
ATOM    365  O   LYS A  53      10.315  -3.410  16.723  1.00 21.67    -0.268 OA
ATOM    366  CB  LYS A  53       7.468  -3.198  17.749  1.00 24.76     0.034 C 
ATOM    367  CG  LYS A  53       7.053  -4.654  17.911  1.00 23.95     0.005 C 
ATOM    368  CD  LYS A  53       5.896  -5.089  17.079  1.00 25.01     0.041 C 
ATOM    369  CE  LYS A  53       5.528  -6.530  17.353  1.00 27.01     0.338 C 
ATOM    370  NZ  LYS A  53       4.467  -6.957  16.409  1.00 28.53     0.618 N 
ATOM    371  N   LYS A  54      10.464  -4.599  18.644  1.00 24.36    -0.229 NA
ATOM    372  CA  LYS A  54      11.432  -5.564  18.097  1.00 24.10     0.186 C 
ATOM    373  C   LYS A  54      10.671  -6.842  17.750  1.00 25.54     0.274 C 
ATOM    374  O   LYS A  54       9.975  -7.370  18.637  1.00 25.60    -0.268 OA
ATOM    375  CB  LYS A  54      12.473  -5.958  19.134  1.00 25.46     0.034 C 
ATOM    376  CG  LYS A  54      13.524  -6.874  18.523  1.00 26.39     0.005 C 
ATOM    377  CD  LYS A  54      14.488  -7.467  19.502  1.00 26.82     0.041 C 
ATOM    378  CE  LYS A  54      15.524  -8.328  18.829  1.00 28.08     0.338 C 
ATOM    379  NZ  LYS A  54      16.241  -9.084  19.878  1.00 29.60     0.618 N 
ATOM    380  N   LEU A  55      10.743  -7.324  16.536  1.00 28.92    -0.229 NA
ATOM    381  CA  LEU A  55       9.966  -8.562  16.209  1.00 32.99     0.186 C 
ATOM    382  C   LEU A  55      10.739  -9.757  16.782  1.00 36.24     0.274 C 
ATOM    383  O   LEU A  55      11.940  -9.823  16.607  1.00 34.70    -0.268 OA
ATOM    384  CB  LEU A  55       9.757  -8.628  14.695  1.00 32.75     0.034 C 
ATOM    385  CG  LEU A  55       8.767  -7.592  14.153  1.00 33.33     0.002 C 
ATOM    386  CD1 LEU A  55       8.318  -7.937  12.767  1.00 33.04     0.000 C 
ATOM    387  CD2 LEU A  55       7.572  -7.492  15.051  1.00 35.01     0.000 C 
ATOM    388  N   SER A  56      10.118 -10.662  17.522  1.00 42.89    -0.226 NA
ATOM    389  CA  SER A  56      10.929 -11.804  18.046  1.00 46.59     0.219 C 
ATOM    390  C   SER A  56      10.961 -12.901  16.965  1.00 41.48     0.277 C 
ATOM    391  O   SER A  56       9.871 -13.245  16.440  1.00 44.80    -0.268 OA
ATOM    392  CB  SER A  56      10.464 -12.299  19.419  1.00 49.66     0.216 C 
ATOM    393  OG  SER A  56       9.044 -12.462  19.465  1.00 52.47    -0.218 OA
ATOM    394  N   ARG A  57      12.157 -13.331  16.549  1.00 41.24    -0.229 NA
ATOM    395  CA  ARG A  57      12.319 -14.558  15.711  1.00 44.39     0.185 C 
ATOM    396  C   ARG A  57      11.466 -14.452  14.443  1.00 39.63     0.256 C 
ATOM    397  O   ARG A  57      10.610 -15.299  14.163  1.00 38.09    -0.270 OA
ATOM    398  CB  ARG A  57      11.919 -15.782  16.542  1.00 48.48     0.036 C 
ATOM    399  CG  ARG A  57      12.745 -15.925  17.813  1.00 52.09     0.029 C 
ATOM    400  CD  ARG A  57      12.766 -17.344  18.336  1.00 57.81     0.145 C 
ATOM    401  NE  ARG A  57      12.486 -17.422  19.766  1.00 61.12    -0.083 NA
ATOM    402  CZ  ARG A  57      11.486 -18.117  20.336  1.00 65.79     0.782 C 
ATOM    403  NH1 ARG A  57      10.616 -18.819  19.622  1.00 62.31     0.063 N 
ATOM    404  NH2 ARG A  57      11.359 -18.098  21.650  1.00 67.46     0.063 N 
ATOM    405  N   PRO A  58      11.676 -13.379  13.655  1.00 33.18    -0.312 N 
ATOM    406  CA  PRO A  58      10.762 -13.046  12.569  1.00 29.85     0.165 C 
ATOM    407  C   PRO A  58      10.718 -14.135  11.484  1.00 29.02     0.272 C 
ATOM    408  O   PRO A  58       9.757 -14.209  10.786  1.00 28.29    -0.269 OA
ATOM    409  CB  PRO A  58      11.326 -11.709  12.058  1.00 30.28     0.034 C 
ATOM    410  CG  PRO A  58      12.770 -11.642  12.544  1.00 33.54     0.027 C 
ATOM    411  CD  PRO A  58      12.769 -12.412  13.834  1.00 32.55     0.105 C 
ATOM    412  N   PHE A  59      11.756 -14.968  11.350  1.00 27.82    -0.228 NA
ATOM    413  CA  PHE A  59      11.898 -15.958  10.266  1.00 28.88     0.191 C 
ATOM    414  C   PHE A  59      11.984 -17.376  10.858  1.00 32.00     0.275 C 
ATOM    415  O   PHE A  59      12.542 -18.281  10.165  1.00 31.17    -0.268 OA
ATOM    416  CB  PHE A  59      13.028 -15.553   9.313  1.00 30.55     0.060 C 
ATOM    417  CG  PHE A  59      12.936 -14.103   8.886  1.00 28.82    -0.020 A 
ATOM    418  CD1 PHE A  59      11.866 -13.657   8.128  1.00 28.04    -0.004 A 
ATOM    419  CD2 PHE A  59      13.929 -13.192   9.217  1.00 28.84    -0.004 A 
ATOM    420  CE1 PHE A  59      11.745 -12.307   7.812  1.00 28.12    -0.000 A 
ATOM    421  CE2 PHE A  59      13.829 -11.862   8.843  1.00 29.54    -0.000 A 
ATOM    422  CZ  PHE A  59      12.746 -11.415   8.135  1.00 26.21    -0.000 A 
ATOM    423  N   GLN A  60      11.298 -17.601  11.993  1.00 31.35    -0.229 NA
ATOM    424  CA  GLN A  60      11.220 -18.909  12.715  1.00 31.85     0.187 C 
ATOM    425  C   GLN A  60      10.436 -19.983  11.923  1.00 29.95     0.274 C 
ATOM    426  O   GLN A  60      10.626 -21.229  12.164  1.00 26.33    -0.268 OA
ATOM    427  CB  GLN A  60      10.470 -18.720  14.027  1.00 35.10     0.044 C 
ATOM    428  CG  GLN A  60      10.493 -19.980  14.871  1.00 39.80     0.094 C 
ATOM    429  CD  GLN A  60      11.290 -19.708  16.110  1.00 47.50     0.274 C 
ATOM    430  OE1 GLN A  60      10.662 -19.410  17.141  1.00 49.55    -0.269 OA
ATOM    431  NE2 GLN A  60      12.639 -19.714  15.981  1.00 48.01    -0.107 N 
ATOM    432  N   SER A  61       9.478 -19.541  11.098  1.00 25.92    -0.226 NA
ATOM    433  CA  SER A  61       8.541 -20.392  10.351  1.00 25.29     0.219 C 
ATOM    434  C   SER A  61       8.029 -19.607   9.148  1.00 26.09     0.277 C 
ATOM    435  O   SER A  61       8.215 -18.371   9.112  1.00 24.82    -0.268 OA
ATOM    436  CB  SER A  61       7.416 -20.858  11.226  1.00 25.25     0.216 C 
ATOM    437  OG  SER A  61       6.436 -19.844  11.419  1.00 28.12    -0.218 OA
ATOM    438  N   ILE A  62       7.385 -20.296   8.216  1.00 24.08    -0.229 NA
ATOM    439  CA  ILE A  62       6.820 -19.637   7.004  1.00 25.91     0.186 C 
ATOM    440  C   ILE A  62       5.795 -18.639   7.545  1.00 25.32     0.274 C 
ATOM    441  O   ILE A  62       5.778 -17.539   7.060  1.00 26.74    -0.268 OA
ATOM    442  CB  ILE A  62       6.228 -20.682   6.024  1.00 27.13     0.032 C 
ATOM    443  CG1 ILE A  62       7.324 -21.522   5.363  1.00 29.46     0.002 C 
ATOM    444  CG2 ILE A  62       5.332 -20.020   4.974  1.00 27.08     0.003 C 
ATOM    445  CD1 ILE A  62       6.803 -22.722   4.573  1.00 32.52     0.000 C 
ATOM    446  N   ILE A  63       4.980 -19.039   8.522  1.00 25.72    -0.229 NA
ATOM    447  CA  ILE A  63       3.895 -18.195   9.091  1.00 29.67     0.186 C 
ATOM    448  C   ILE A  63       4.459 -16.965   9.794  1.00 27.38     0.274 C 
ATOM    449  O   ILE A  63       3.838 -15.929   9.684  1.00 24.12    -0.268 OA
ATOM    450  CB  ILE A  63       2.942 -18.995  10.022  1.00 35.02     0.032 C 
ATOM    451  CG1 ILE A  63       2.209 -20.086   9.240  1.00 38.60     0.002 C 
ATOM    452  CG2 ILE A  63       1.932 -18.081  10.694  1.00 36.34     0.003 C 
ATOM    453  CD1 ILE A  63       1.459 -19.611   7.997  1.00 40.97     0.000 C 
ATOM    454  N   HIS A  64       5.461 -17.101  10.645  1.00 25.72    -0.228 NA
ATOM    455  CA  HIS A  64       6.174 -15.950  11.231  1.00 26.94     0.192 C 
ATOM    456  C   HIS A  64       6.745 -15.042  10.132  1.00 25.11     0.275 C 
ATOM    457  O   HIS A  64       6.694 -13.820  10.306  1.00 20.71    -0.268 OA
ATOM    458  CB  HIS A  64       7.374 -16.411  12.050  1.00 29.90     0.082 C 
ATOM    459  CG  HIS A  64       7.078 -16.867  13.428  1.00 35.66     0.082 A 
ATOM    460  ND1 HIS A  64       6.708 -18.187  13.699  1.00 39.37    -0.227 NA
ATOM    461  CD2 HIS A  64       7.266 -16.249  14.623  1.00 39.13     0.116 A 
ATOM    462  CE1 HIS A  64       6.611 -18.345  15.004  1.00 40.88     0.199 A 
ATOM    463  NE2 HIS A  64       6.939 -17.160  15.602  1.00 39.55    -0.221 NA
ATOM    464  N   ALA A  65       7.386 -15.628   9.122  1.00 21.71    -0.229 NA
ATOM    465  CA  ALA A  65       8.054 -14.808   8.101  1.00 21.12     0.186 C 
ATOM    466  C   ALA A  65       6.982 -13.993   7.357  1.00 20.83     0.274 C 
ATOM    467  O   ALA A  65       7.160 -12.815   7.112  1.00 18.96    -0.268 OA
ATOM    468  CB  ALA A  65       8.782 -15.706   7.171  1.00 21.93     0.037 C 
ATOM    469  N   LYS A  66       5.871 -14.624   7.054  1.00 20.30    -0.229 NA
ATOM    470  CA  LYS A  66       4.757 -13.942   6.350  1.00 21.58     0.186 C 
ATOM    471  C   LYS A  66       4.093 -12.903   7.251  1.00 20.03     0.274 C 
ATOM    472  O   LYS A  66       3.740 -11.814   6.723  1.00 19.56    -0.268 OA
ATOM    473  CB  LYS A  66       3.761 -14.991   5.861  1.00 23.02     0.034 C 
ATOM    474  CG  LYS A  66       2.700 -14.453   4.909  1.00 24.70     0.005 C 
ATOM    475  CD  LYS A  66       1.712 -15.538   4.422  1.00 27.05     0.041 C 
ATOM    476  CE  LYS A  66       0.760 -14.968   3.377  1.00 28.56     0.338 C 
ATOM    477  NZ  LYS A  66       0.020 -16.061   2.700  1.00 32.30     0.618 N 
ATOM    478  N   ARG A  67       3.972 -13.168   8.545  1.00 19.28    -0.229 NA
ATOM    479  CA  ARG A  67       3.500 -12.180   9.560  1.00 21.42     0.186 C 
ATOM    480  C   ARG A  67       4.425 -10.952   9.608  1.00 19.51     0.274 C 
ATOM    481  O   ARG A  67       3.959  -9.832   9.687  1.00 17.01    -0.268 OA
ATOM    482  CB  ARG A  67       3.492 -12.736  10.983  1.00 24.21     0.036 C 
ATOM    483  CG  ARG A  67       2.152 -13.221  11.486  1.00 29.46     0.029 C 
ATOM    484  CD  ARG A  67       2.238 -13.593  12.959  1.00 31.76     0.145 C 
ATOM    485  NE  ARG A  67       1.652 -14.908  13.105  1.00 40.29    -0.083 NA
ATOM    486  CZ  ARG A  67       2.260 -15.994  13.624  1.00 40.74     0.782 C 
ATOM    487  NH1 ARG A  67       3.487 -15.941  14.116  1.00 40.08     0.063 N 
ATOM    488  NH2 ARG A  67       1.592 -17.126  13.690  1.00 43.83     0.063 N 
ATOM    489  N   THR A  68       5.698 -11.211   9.541  1.00 19.46    -0.226 NA
ATOM    490  CA  THR A  68       6.752 -10.161   9.519  1.00 18.77     0.216 C 
ATOM    491  C   THR A  68       6.529  -9.265   8.321  1.00 18.58     0.277 C 
ATOM    492  O   THR A  68       6.345  -8.005   8.497  1.00 18.49    -0.268 OA
ATOM    493  CB  THR A  68       8.156 -10.777   9.565  1.00 18.89     0.184 C 
ATOM    494  OG1 THR A  68       8.287 -11.463  10.818  1.00 17.74    -0.221 OA
ATOM    495  CG2 THR A  68       9.211  -9.688   9.527  1.00 18.60     0.038 C 
ATOM    496  N   TYR A  69       6.469  -9.877   7.157  1.00 18.68    -0.228 NA
ATOM    497  CA  TYR A  69       6.243  -9.157   5.903  1.00 18.31     0.191 C 
ATOM    498  C   TYR A  69       4.915  -8.383   6.004  1.00 18.75     0.275 C 
ATOM    499  O   TYR A  69       4.808  -7.227   5.604  1.00 16.52    -0.268 OA
ATOM    500  CB  TYR A  69       6.329 -10.141   4.751  1.00 18.66     0.060 C 
ATOM    501  CG  TYR A  69       6.156  -9.490   3.435  1.00 19.72    -0.020 A 
ATOM    502  CD1 TYR A  69       7.132  -8.661   2.935  1.00 19.54    -0.002 A 
ATOM    503  CD2 TYR A  69       4.987  -9.637   2.729  1.00 19.52    -0.002 A 
ATOM    504  CE1 TYR A  69       6.956  -8.042   1.720  1.00 20.25     0.027 A 
ATOM    505  CE2 TYR A  69       4.843  -9.095   1.481  1.00 19.99     0.027 A 
ATOM    506  CZ  TYR A  69       5.824  -8.270   0.980  1.00 20.22     0.131 A 
ATOM    507  OH  TYR A  69       5.648  -7.706  -0.245  1.00 19.69    -0.190 OA
ATOM    508  N   ARG A  70       3.870  -9.040   6.479  1.00 18.54    -0.229 NA
ATOM    509  CA  ARG A  70       2.514  -8.448   6.503  1.00 18.99     0.186 C 
ATOM    510  C   ARG A  70       2.506  -7.189   7.341  1.00 18.27     0.274 C 
ATOM    511  O   ARG A  70       1.852  -6.264   6.908  1.00 18.14    -0.268 OA
ATOM    512  CB  ARG A  70       1.521  -9.484   7.039  1.00 20.13     0.036 C 
ATOM    513  CG  ARG A  70       0.137  -8.912   7.381  1.00 23.11     0.029 C 
ATOM    514  CD  ARG A  70      -0.796  -9.894   8.117  1.00 23.82     0.145 C 
ATOM    515  NE  ARG A  70      -1.069 -11.063   7.285  1.00 25.31    -0.083 NA
ATOM    516  CZ  ARG A  70      -0.609 -12.294   7.494  1.00 31.12     0.782 C 
ATOM    517  NH1 ARG A  70       0.068 -12.582   8.594  1.00 32.83     0.063 N 
ATOM    518  NH2 ARG A  70      -0.841 -13.255   6.600  1.00 32.35     0.063 N 
ATOM    519  N   GLU A  71       3.082  -7.204   8.563  1.00 18.57    -0.229 NA
ATOM    520  CA  GLU A  71       3.071  -6.051   9.502  1.00 19.20     0.187 C 
ATOM    521  C   GLU A  71       3.906  -4.930   8.895  1.00 18.41     0.274 C 
ATOM    522  O   GLU A  71       3.474  -3.741   8.910  1.00 16.65    -0.268 OA
ATOM    523  CB  GLU A  71       3.589  -6.402  10.898  1.00 20.90     0.045 C 
ATOM    524  CG  GLU A  71       3.512  -5.244  11.869  1.00 22.59     0.100 C 
ATOM    525  CD  GLU A  71       3.671  -5.568  13.339  1.00 22.62     0.185 C 
ATOM    526  OE1 GLU A  71       4.329  -6.606  13.677  1.00 21.81    -0.647 OA
ATOM    527  OE2 GLU A  71       3.049  -4.855  14.135  1.00 22.56    -0.647 OA
ATOM    528  N   LEU A  72       5.026  -5.267   8.289  1.00 17.99    -0.229 NA
ATOM    529  CA  LEU A  72       5.871  -4.205   7.698  1.00 19.13     0.186 C 
ATOM    530  C   LEU A  72       5.137  -3.590   6.502  1.00 19.33     0.274 C 
ATOM    531  O   LEU A  72       5.057  -2.330   6.441  1.00 19.37    -0.268 OA
ATOM    532  CB  LEU A  72       7.224  -4.775   7.283  1.00 19.32     0.034 C 
ATOM    533  CG  LEU A  72       8.187  -3.779   6.673  1.00 20.64     0.002 C 
ATOM    534  CD1 LEU A  72       8.217  -2.501   7.454  1.00 21.55     0.000 C 
ATOM    535  CD2 LEU A  72       9.591  -4.386   6.542  1.00 20.77     0.000 C 
ATOM    536  N   ARG A  73       4.567  -4.405   5.611  1.00 19.06    -0.229 NA
ATOM    537  CA  ARG A  73       3.861  -3.846   4.436  1.00 20.58     0.186 C 
ATOM    538  C   ARG A  73       2.684  -2.981   4.922  1.00 20.01     0.274 C 
ATOM    539  O   ARG A  73       2.424  -1.906   4.325  1.00 21.82    -0.268 OA
ATOM    540  CB  ARG A  73       3.234  -4.925   3.573  1.00 21.92     0.036 C 
ATOM    541  CG  ARG A  73       4.201  -5.671   2.705  1.00 24.27     0.029 C 
ATOM    542  CD  ARG A  73       4.777  -4.738   1.657  1.00 27.43     0.145 C 
ATOM    543  NE  ARG A  73       3.717  -4.094   0.904  1.00 28.79    -0.083 NA
ATOM    544  CZ  ARG A  73       2.977  -4.716   0.009  1.00 31.74     0.782 C 
ATOM    545  NH1 ARG A  73       3.076  -6.018  -0.155  1.00 33.54     0.063 N 
ATOM    546  NH2 ARG A  73       2.027  -4.072  -0.632  1.00 36.44     0.063 N 
ATOM    547  N   LEU A  74       1.921  -3.455   5.902  1.00 21.09    -0.229 NA
ATOM    548  CA  LEU A  74       0.757  -2.671   6.388  1.00 22.12     0.186 C 
ATOM    549  C   LEU A  74       1.239  -1.345   6.984  1.00 20.94     0.274 C 
ATOM    550  O   LEU A  74       0.630  -0.323   6.689  1.00 21.24    -0.268 OA
ATOM    551  CB  LEU A  74      -0.007  -3.409   7.475  1.00 23.25     0.034 C 
ATOM    552  CG  LEU A  74      -1.092  -4.307   6.943  1.00 27.65     0.002 C 
ATOM    553  CD1 LEU A  74      -1.385  -5.424   7.942  1.00 29.17     0.000 C 
ATOM    554  CD2 LEU A  74      -2.314  -3.461   6.647  1.00 28.01     0.000 C 
ATOM    555  N   LEU A  75       2.190  -1.388   7.889  1.00 19.97    -0.229 NA
ATOM    556  CA  LEU A  75       2.647  -0.183   8.624  1.00 21.03     0.186 C 
ATOM    557  C   LEU A  75       3.275   0.797   7.638  1.00 21.67     0.274 C 
ATOM    558  O   LEU A  75       3.088   1.980   7.900  1.00 25.11    -0.268 OA
ATOM    559  CB  LEU A  75       3.543  -0.557   9.808  1.00 20.95     0.034 C 
ATOM    560  CG  LEU A  75       2.791  -1.247  10.948  1.00 23.53     0.002 C 
ATOM    561  CD1 LEU A  75       3.725  -1.564  12.101  1.00 25.84     0.000 C 
ATOM    562  CD2 LEU A  75       1.626  -0.415  11.449  1.00 25.65     0.000 C 
ATOM    563  N   LYS A  76       3.903   0.352   6.547  1.00 20.63    -0.229 NA
ATOM    564  CA  LYS A  76       4.428   1.309   5.525  1.00 21.73     0.186 C 
ATOM    565  C   LYS A  76       3.316   2.013   4.790  1.00 21.57     0.274 C 
ATOM    566  O   LYS A  76       3.508   3.125   4.450  1.00 21.89    -0.268 OA
ATOM    567  CB  LYS A  76       5.341   0.643   4.487  1.00 21.88     0.034 C 
ATOM    568  CG  LYS A  76       6.708   0.322   5.089  1.00 23.84     0.005 C 
ATOM    569  CD  LYS A  76       7.730  -0.277   4.083  1.00 23.93     0.041 C 
ATOM    570  CE  LYS A  76       7.902   0.492   2.790  1.00 25.15     0.338 C 
ATOM    571  NZ  LYS A  76       9.012  -0.093   1.956  1.00 26.57     0.618 N 
ATOM    572  N   HIS A  77       2.173   1.366   4.589  1.00 22.02    -0.228 NA
ATOM    573  CA  HIS A  77       1.038   1.931   3.824  1.00 21.84     0.192 C 
ATOM    574  C   HIS A  77       0.205   2.904   4.683  1.00 20.54     0.275 C 
ATOM    575  O   HIS A  77      -0.354   3.846   4.096  1.00 21.11    -0.268 OA
ATOM    576  CB  HIS A  77       0.222   0.766   3.233  1.00 24.98     0.082 C 
ATOM    577  CG  HIS A  77      -0.751   1.210   2.193  1.00 27.40     0.082 A 
ATOM    578  ND1 HIS A  77      -0.380   1.464   0.914  1.00 32.96    -0.227 NA
ATOM    579  CD2 HIS A  77      -2.046   1.540   2.289  1.00 30.23     0.116 A 
ATOM    580  CE1 HIS A  77      -1.411   1.874   0.224  1.00 32.48     0.199 A 
ATOM    581  NE2 HIS A  77      -2.463   1.944   1.074  1.00 32.21    -0.221 NA
ATOM    582  N   MET A  78       0.062   2.708   5.994  1.00 19.80    -0.229 NA
ATOM    583  CA  MET A  78      -0.932   3.472   6.824  1.00 19.33     0.187 C 
ATOM    584  C   MET A  78      -0.411   4.898   7.052  1.00 19.38     0.274 C 
ATOM    585  O   MET A  78       0.576   4.996   7.723  1.00 18.18    -0.268 OA
ATOM    586  CB  MET A  78      -1.130   2.810   8.180  1.00 19.62     0.046 C 
ATOM    587  CG  MET A  78      -1.819   1.476   8.152  1.00 20.91     0.060 C 
ATOM    588  SD  MET A  78      -3.452   1.435   7.450  1.00 22.34    -0.139 SA
ATOM    589  CE  MET A  78      -3.020   0.960   5.787  1.00 25.12     0.069 C 
ATOM    590  N   LYS A  79      -1.053   5.932   6.469  1.00 20.09    -0.229 NA
ATOM    591  CA  LYS A  79      -0.687   7.358   6.638  1.00 20.41     0.186 C 
ATOM    592  C   LYS A  79      -1.950   8.178   6.936  1.00 20.40     0.274 C 
ATOM    593  O   LYS A  79      -2.573   8.731   5.975  1.00 21.00    -0.268 OA
ATOM    594  CB  LYS A  79      -0.034   7.800   5.340  1.00 23.24     0.034 C 
ATOM    595  CG  LYS A  79       1.333   7.142   5.135  1.00 25.51     0.005 C 
ATOM    596  CD  LYS A  79       1.998   7.485   3.826  1.00 29.97     0.041 C 
ATOM    597  CE  LYS A  79       3.313   6.727   3.701  1.00 33.79     0.338 C 
ATOM    598  NZ  LYS A  79       4.374   7.587   3.124  1.00 36.99     0.618 N 
ATOM    599  N   HIS A  80      -2.363   8.129   8.187  1.00 19.95    -0.228 NA
ATOM    600  CA  HIS A  80      -3.615   8.709   8.700  1.00 19.07     0.192 C 
ATOM    601  C   HIS A  80      -3.390   9.091  10.149  1.00 19.27     0.275 C 
ATOM    602  O   HIS A  80      -2.726   8.318  10.847  1.00 18.32    -0.268 OA
ATOM    603  CB  HIS A  80      -4.762   7.682   8.497  1.00 17.66     0.082 C 
ATOM    604  CG  HIS A  80      -6.090   8.239   8.804  1.00 17.92     0.082 A 
ATOM    605  ND1 HIS A  80      -6.501   8.437  10.109  1.00 18.18    -0.227 NA
ATOM    606  CD2 HIS A  80      -7.094   8.675   7.983  1.00 18.50     0.116 A 
ATOM    607  CE1 HIS A  80      -7.745   8.918  10.091  1.00 19.40     0.199 A 
ATOM    608  NE2 HIS A  80      -8.133   9.094   8.796  1.00 19.02    -0.221 NA
ATOM    609  N   GLU A  81      -3.992  10.209  10.594  1.00 19.06    -0.229 NA
ATOM    610  CA  GLU A  81      -3.899  10.733  11.984  1.00 20.93     0.187 C 
ATOM    611  C   GLU A  81      -4.398   9.756  13.048  1.00 19.94     0.274 C 
ATOM    612  O   GLU A  81      -3.841   9.793  14.140  1.00 18.69    -0.268 OA
ATOM    613  CB  GLU A  81      -4.656  12.066  12.122  1.00 24.65     0.045 C 
ATOM    614  CG  GLU A  81      -3.987  13.171  11.286  1.00 28.03     0.100 C 
ATOM    615  CD  GLU A  81      -4.709  14.515  11.299  1.00 33.81     0.185 C 
ATOM    616  OE1 GLU A  81      -5.951  14.539  11.598  1.00 31.99    -0.647 OA
ATOM    617  OE2 GLU A  81      -4.036  15.555  11.012  1.00 37.28    -0.647 OA
ATOM    618  N   ASN A  82      -5.345   8.858  12.723  1.00 18.64    -0.228 NA
ATOM    619  CA  ASN A  82      -5.966   7.969  13.733  1.00 18.85     0.196 C 
ATOM    620  C   ASN A  82      -5.590   6.507  13.519  1.00 18.01     0.275 C 
ATOM    621  O   ASN A  82      -6.306   5.620  14.093  1.00 17.35    -0.268 OA
ATOM    622  CB  ASN A  82      -7.471   8.166  13.697  1.00 17.80     0.126 C 
ATOM    623  CG  ASN A  82      -7.872   9.600  13.977  1.00 18.38     0.276 C 
ATOM    624  OD1 ASN A  82      -8.526  10.210  13.151  1.00 19.43    -0.269 OA
ATOM    625  ND2 ASN A  82      -7.466  10.147  15.116  1.00 17.68    -0.107 N 
ATOM    626  N   VAL A  83      -4.489   6.242  12.796  1.00 18.27    -0.229 NA
ATOM    627  CA  VAL A  83      -3.933   4.886  12.569  1.00 18.09     0.186 C 
ATOM    628  C   VAL A  83      -2.423   4.938  12.846  1.00 20.41     0.274 C 
ATOM    629  O   VAL A  83      -1.780   5.952  12.471  1.00 19.10    -0.268 OA
ATOM    630  CB  VAL A  83      -4.240   4.320  11.177  1.00 17.98     0.032 C 
ATOM    631  CG1 VAL A  83      -3.796   2.862  11.091  1.00 17.25     0.003 C 
ATOM    632  CG2 VAL A  83      -5.701   4.495  10.750  1.00 18.36     0.003 C 
ATOM    633  N   ILE A  84      -1.895   3.910  13.515  1.00 20.54    -0.229 NA
ATOM    634  CA  ILE A  84      -0.429   3.809  13.706  1.00 22.38     0.186 C 
ATOM    635  C   ILE A  84       0.242   3.917  12.325  1.00 21.57     0.274 C 
ATOM    636  O   ILE A  84      -0.181   3.284  11.376  1.00 21.52    -0.268 OA
ATOM    637  CB  ILE A  84      -0.057   2.589  14.578  1.00 23.36     0.032 C 
ATOM    638  CG1 ILE A  84       1.433   2.619  14.939  1.00 25.58     0.002 C 
ATOM    639  CG2 ILE A  84      -0.496   1.316  13.873  1.00 24.93     0.003 C 
ATOM    640  CD1 ILE A  84       2.005   1.373  15.643  1.00 26.51     0.000 C 
ATOM    641  N   GLY A  85       1.314   4.721  12.252  1.00 22.98    -0.226 NA
ATOM    642  CA  GLY A  85       2.199   4.885  11.099  1.00 23.95     0.218 C 
ATOM    643  C   GLY A  85       3.669   4.661  11.474  1.00 23.53     0.277 C 
ATOM    644  O   GLY A  85       4.042   4.681  12.716  1.00 24.66    -0.268 OA
ATOM    645  N   LEU A  86       4.496   4.476  10.459  1.00 22.56    -0.229 NA
ATOM    646  CA  LEU A  86       5.920   4.151  10.685  1.00 23.18     0.186 C 
ATOM    647  C   LEU A  86       6.756   5.432  10.565  1.00 22.40     0.274 C 
ATOM    648  O   LEU A  86       6.764   5.988   9.443  1.00 21.28    -0.268 OA
ATOM    649  CB  LEU A  86       6.438   3.162   9.629  1.00 25.70     0.034 C 
ATOM    650  CG  LEU A  86       6.427   1.679   9.927  1.00 29.82     0.002 C 
ATOM    651  CD1 LEU A  86       7.338   0.964   8.896  1.00 28.78     0.000 C 
ATOM    652  CD2 LEU A  86       6.886   1.393  11.357  1.00 28.91     0.000 C 
ATOM    653  N   LEU A  87       7.464   5.794  11.643  1.00 22.04    -0.229 NA
ATOM    654  CA  LEU A  87       8.510   6.855  11.643  1.00 22.94     0.186 C 
ATOM    655  C   LEU A  87       9.808   6.274  11.064  1.00 23.13     0.274 C 
ATOM    656  O   LEU A  87      10.512   6.993  10.327  1.00 23.13    -0.268 OA
ATOM    657  CB  LEU A  87       8.782   7.358  13.062  1.00 24.41     0.034 C 
ATOM    658  CG  LEU A  87       7.682   8.202  13.706  1.00 27.22     0.002 C 
ATOM    659  CD1 LEU A  87       8.140   8.681  15.073  1.00 27.10     0.000 C 
ATOM    660  CD2 LEU A  87       7.339   9.399  12.804  1.00 30.60     0.000 C 
ATOM    661  N   ASP A  88      10.141   5.033  11.449  1.00 23.17    -0.228 NA
ATOM    662  CA  ASP A  88      11.394   4.371  11.009  1.00 22.89     0.197 C 
ATOM    663  C   ASP A  88      11.209   2.892  11.048  1.00 22.05     0.275 C 
ATOM    664  O   ASP A  88      10.278   2.402  11.772  1.00 22.66    -0.268 OA
ATOM    665  CB  ASP A  88      12.518   4.810  11.934  1.00 23.32     0.132 C 
ATOM    666  CG  ASP A  88      13.923   4.552  11.428  1.00 23.93     0.188 C 
ATOM    667  OD1 ASP A  88      14.058   4.236  10.234  1.00 23.22    -0.647 OA
ATOM    668  OD2 ASP A  88      14.855   4.696  12.261  1.00 23.93    -0.647 OA
ATOM    669  N   VAL A  89      12.084   2.209  10.329  1.00 22.20    -0.229 NA
ATOM    670  CA  VAL A  89      12.253   0.740  10.393  1.00 22.53     0.186 C 
ATOM    671  C   VAL A  89      13.726   0.448  10.073  1.00 22.53     0.274 C 
ATOM    672  O   VAL A  89      14.256   1.060   9.147  1.00 21.06    -0.268 OA
ATOM    673  CB  VAL A  89      11.335  -0.051   9.438  1.00 23.21     0.032 C 
ATOM    674  CG1 VAL A  89      11.379   0.431   8.023  1.00 25.18     0.003 C 
ATOM    675  CG2 VAL A  89      11.680  -1.529   9.443  1.00 24.58     0.003 C 
ATOM    676  N   PHE A  90      14.319  -0.443  10.837  1.00 23.07    -0.228 NA
ATOM    677  CA  PHE A  90      15.773  -0.688  10.787  1.00 24.42     0.191 C 
ATOM    678  C   PHE A  90      16.061  -2.137  11.205  1.00 23.92     0.275 C 
ATOM    679  O   PHE A  90      15.290  -2.801  11.945  1.00 23.12    -0.268 OA
ATOM    680  CB  PHE A  90      16.516   0.380  11.615  1.00 22.79     0.060 C 
ATOM    681  CG  PHE A  90      16.285   0.350  13.099  1.00 21.77    -0.020 A 
ATOM    682  CD1 PHE A  90      16.833  -0.639  13.902  1.00 21.72    -0.004 A 
ATOM    683  CD2 PHE A  90      15.458   1.277  13.681  1.00 21.04    -0.004 A 
ATOM    684  CE1 PHE A  90      16.533  -0.684  15.252  1.00 21.86    -0.000 A 
ATOM    685  CE2 PHE A  90      15.162   1.231  15.027  1.00 21.88    -0.000 A 
ATOM    686  CZ  PHE A  90      15.713   0.252  15.818  1.00 22.07    -0.000 A 
ATOM    687  N   THR A  91      17.230  -2.589  10.771  1.00 24.58    -0.226 NA
ATOM    688  CA  THR A  91      17.899  -3.849  11.180  1.00 24.93     0.215 C 
ATOM    689  C   THR A  91      19.379  -3.565  11.420  1.00 25.73     0.259 C 
ATOM    690  O   THR A  91      19.993  -2.789  10.684  1.00 24.44    -0.270 OA
ATOM    691  CB  THR A  91      17.730  -4.950  10.139  1.00 25.35     0.184 C 
ATOM    692  OG1 THR A  91      18.309  -6.137  10.698  1.00 25.83    -0.221 OA
ATOM    693  CG2 THR A  91      18.239  -4.615   8.757  1.00 25.52     0.038 C 
ATOM    694  N   PRO A  92      20.005  -4.129  12.464  1.00 28.12    -0.312 N 
ATOM    695  CA  PRO A  92      21.473  -4.010  12.560  1.00 30.76     0.165 C 
ATOM    696  C   PRO A  92      22.239  -4.796  11.470  1.00 33.08     0.272 C 
ATOM    697  O   PRO A  92      23.362  -4.457  11.126  1.00 32.33    -0.269 OA
ATOM    698  CB  PRO A  92      21.716  -4.535  13.977  1.00 30.33     0.034 C 
ATOM    699  CG  PRO A  92      20.594  -5.501  14.213  1.00 30.56     0.027 C 
ATOM    700  CD  PRO A  92      19.387  -4.806  13.611  1.00 28.46     0.105 C 
ATOM    701  N   ALA A  93      21.590  -5.767  10.816  1.00 33.93    -0.229 NA
ATOM    702  CA  ALA A  93      22.191  -6.536   9.686  1.00 33.77     0.186 C 
ATOM    703  C   ALA A  93      22.706  -5.592   8.583  1.00 35.64     0.274 C 
ATOM    704  O   ALA A  93      22.065  -4.563   8.278  1.00 32.96    -0.268 OA
ATOM    705  CB  ALA A  93      21.148  -7.514   9.145  1.00 33.82     0.037 C 
ATOM    706  N   ARG A  94      23.849  -5.902   7.957  1.00 39.08    -0.229 NA
ATOM    707  CA  ARG A  94      24.395  -5.063   6.848  1.00 42.32     0.186 C 
ATOM    708  C   ARG A  94      24.183  -5.786   5.510  1.00 42.30     0.274 C 
ATOM    709  O   ARG A  94      24.498  -5.165   4.481  1.00 43.84    -0.268 OA
ATOM    710  CB  ARG A  94      25.866  -4.672   7.090  1.00 48.28     0.036 C 
ATOM    711  CG  ARG A  94      26.667  -5.628   7.970  1.00 52.28     0.029 C 
ATOM    712  CD  ARG A  94      28.186  -5.377   8.010  1.00 55.14     0.145 C 
ATOM    713  NE  ARG A  94      28.501  -3.957   7.852  1.00 57.47    -0.083 NA
ATOM    714  CZ  ARG A  94      28.507  -3.056   8.843  1.00 55.80     0.782 C 
ATOM    715  NH1 ARG A  94      28.247  -3.438  10.086  1.00 52.43     0.063 N 
ATOM    716  NH2 ARG A  94      28.790  -1.785   8.585  1.00 51.28     0.063 N 
ATOM    717  N   SER A  95      23.647  -7.022   5.515  1.00 40.22    -0.226 NA
ATOM    718  CA  SER A  95      23.389  -7.839   4.297  1.00 38.81     0.219 C 
ATOM    719  C   SER A  95      22.100  -8.645   4.452  1.00 38.68     0.277 C 
ATOM    720  O   SER A  95      21.777  -9.066   5.609  1.00 37.75    -0.268 OA
ATOM    721  CB  SER A  95      24.524  -8.803   4.029  1.00 39.39     0.216 C 
ATOM    722  OG  SER A  95      24.385  -9.958   4.881  1.00 41.37    -0.218 OA
ATOM    723  N   LEU A  96      21.477  -8.992   3.318  1.00 38.92    -0.229 NA
ATOM    724  CA  LEU A  96      20.368  -9.974   3.291  1.00 35.41     0.186 C 
ATOM    725  C   LEU A  96      20.811 -11.203   4.065  1.00 36.48     0.274 C 
ATOM    726  O   LEU A  96      20.041 -11.718   4.869  1.00 33.36    -0.268 OA
ATOM    727  CB  LEU A  96      20.002 -10.335   1.853  1.00 37.19     0.034 C 
ATOM    728  CG  LEU A  96      18.903 -11.406   1.711  1.00 37.42     0.002 C 
ATOM    729  CD1 LEU A  96      17.666 -11.009   2.522  1.00 34.78     0.000 C 
ATOM    730  CD2 LEU A  96      18.540 -11.638   0.248  1.00 37.87     0.000 C 
ATOM    731  N   GLU A  97      22.023 -11.707   3.833  1.00 40.58    -0.229 NA
ATOM    732  CA  GLU A  97      22.388 -13.026   4.412  1.00 41.90     0.187 C 
ATOM    733  C   GLU A  97      22.240 -12.976   5.920  1.00 39.23     0.274 C 
ATOM    734  O   GLU A  97      21.665 -13.915   6.494  1.00 40.48    -0.268 OA
ATOM    735  CB  GLU A  97      23.825 -13.433   4.100  1.00 46.54     0.045 C 
ATOM    736  CG  GLU A  97      24.074 -13.566   2.624  1.00 51.89     0.100 C 
ATOM    737  CD  GLU A  97      24.546 -12.258   2.036  1.00 54.53     0.185 C 
ATOM    738  OE1 GLU A  97      23.676 -11.390   1.755  1.00 50.95    -0.647 OA
ATOM    739  OE2 GLU A  97      25.811 -12.102   1.900  1.00 64.00    -0.647 OA
ATOM    740  N   GLU A  98      22.726 -11.921   6.550  1.00 38.40    -0.229 NA
ATOM    741  CA  GLU A  98      22.733 -11.868   8.039  1.00 39.33     0.187 C 
ATOM    742  C   GLU A  98      21.420 -11.244   8.554  1.00 34.50     0.274 C 
ATOM    743  O   GLU A  98      21.191 -11.239   9.762  1.00 32.46    -0.268 OA
ATOM    744  CB  GLU A  98      23.989 -11.137   8.523  1.00 43.69     0.045 C 
ATOM    745  CG  GLU A  98      23.948  -9.644   8.289  1.00 48.08     0.100 C 
ATOM    746  CD  GLU A  98      25.292  -8.930   8.135  1.00 53.15     0.185 C 
ATOM    747  OE1 GLU A  98      26.156  -9.464   7.374  1.00 51.63    -0.647 OA
ATOM    748  OE2 GLU A  98      25.464  -7.807   8.744  1.00 49.76    -0.647 OA
ATOM    749  N   PHE A  99      20.544 -10.768   7.685  1.00 33.19    -0.228 NA
ATOM    750  CA  PHE A  99      19.246 -10.178   8.124  1.00 29.99     0.191 C 
ATOM    751  C   PHE A  99      18.512 -11.160   9.030  1.00 31.37     0.275 C 
ATOM    752  O   PHE A  99      18.101 -12.207   8.532  1.00 33.71    -0.268 OA
ATOM    753  CB  PHE A  99      18.432  -9.794   6.900  1.00 29.07     0.060 C 
ATOM    754  CG  PHE A  99      17.064  -9.174   7.144  1.00 27.34    -0.020 A 
ATOM    755  CD1 PHE A  99      16.856  -8.239   8.145  1.00 26.17    -0.004 A 
ATOM    756  CD2 PHE A  99      15.996  -9.518   6.340  1.00 26.13    -0.004 A 
ATOM    757  CE1 PHE A  99      15.621  -7.633   8.334  1.00 26.71    -0.000 A 
ATOM    758  CE2 PHE A  99      14.762  -8.896   6.510  1.00 25.95    -0.000 A 
ATOM    759  CZ  PHE A  99      14.559  -7.979   7.517  1.00 25.83    -0.000 A 
ATOM    760  N   ASN A 100      18.345 -10.872  10.329  1.00 30.51    -0.228 NA
ATOM    761  CA  ASN A 100      17.555 -11.782  11.194  1.00 31.53     0.196 C 
ATOM    762  C   ASN A 100      16.782 -11.030  12.269  1.00 29.58     0.275 C 
ATOM    763  O   ASN A 100      16.259 -11.718  13.167  1.00 31.41    -0.268 OA
ATOM    764  CB  ASN A 100      18.380 -12.876  11.882  1.00 34.26     0.126 C 
ATOM    765  CG  ASN A 100      17.559 -14.077  12.344  1.00 40.04     0.276 C 
ATOM    766  OD1 ASN A 100      17.932 -14.765  13.288  1.00 50.21    -0.269 OA
ATOM    767  ND2 ASN A 100      16.402 -14.336  11.758  1.00 38.95    -0.107 N 
ATOM    768  N   ASP A 101      16.684  -9.717  12.187  1.00 31.68    -0.228 NA
ATOM    769  CA  ASP A 101      15.979  -8.896  13.215  1.00 31.45     0.197 C 
ATOM    770  C   ASP A 101      15.333  -7.705  12.543  1.00 29.66     0.275 C 
ATOM    771  O   ASP A 101      15.905  -7.189  11.601  1.00 28.94    -0.268 OA
ATOM    772  CB  ASP A 101      16.932  -8.364  14.292  1.00 34.26     0.132 C 
ATOM    773  CG  ASP A 101      16.969  -9.346  15.449  1.00 41.55     0.188 C 
ATOM    774  OD1 ASP A 101      15.877 -10.003  15.736  1.00 43.51    -0.647 OA
ATOM    775  OD2 ASP A 101      18.069  -9.557  15.994  1.00 43.53    -0.647 OA
ATOM    776  N   VAL A 102      14.148  -7.331  13.010  1.00 27.88    -0.229 NA
ATOM    777  CA  VAL A 102      13.398  -6.196  12.421  1.00 28.16     0.186 C 
ATOM    778  C   VAL A 102      12.934  -5.344  13.581  1.00 23.72     0.274 C 
ATOM    779  O   VAL A 102      12.293  -5.921  14.486  1.00 22.88    -0.268 OA
ATOM    780  CB  VAL A 102      12.200  -6.647  11.555  1.00 30.90     0.032 C 
ATOM    781  CG1 VAL A 102      11.368  -5.439  11.111  1.00 32.63     0.003 C 
ATOM    782  CG2 VAL A 102      12.658  -7.403  10.344  1.00 32.49     0.003 C 
ATOM    783  N   TYR A 103      13.179  -4.033  13.516  1.00 21.24    -0.228 NA
ATOM    784  CA  TYR A 103      12.608  -3.086  14.507  1.00 20.93     0.191 C 
ATOM    785  C   TYR A 103      11.697  -2.071  13.823  1.00 19.42     0.275 C 
ATOM    786  O   TYR A 103      12.001  -1.517  12.742  1.00 18.25    -0.268 OA
ATOM    787  CB  TYR A 103      13.713  -2.342  15.249  1.00 21.75     0.060 C 
ATOM    788  CG  TYR A 103      14.662  -3.222  16.002  1.00 22.06    -0.020 A 
ATOM    789  CD1 TYR A 103      15.632  -3.971  15.360  1.00 22.96    -0.002 A 
ATOM    790  CD2 TYR A 103      14.650  -3.227  17.372  1.00 25.11    -0.002 A 
ATOM    791  CE1 TYR A 103      16.510  -4.797  16.071  1.00 23.78     0.027 A 
ATOM    792  CE2 TYR A 103      15.574  -3.973  18.096  1.00 25.96     0.027 A 
ATOM    793  CZ  TYR A 103      16.475  -4.798  17.447  1.00 25.15     0.131 A 
ATOM    794  OH  TYR A 103      17.368  -5.513  18.234  1.00 26.72    -0.190 OA
ATOM    795  N   LEU A 104      10.585  -1.785  14.487  1.00 21.04    -0.229 NA
ATOM    796  CA  LEU A 104       9.584  -0.809  13.987  1.00 21.57     0.186 C 
ATOM    797  C   LEU A 104       9.482   0.371  14.960  1.00 20.62     0.274 C 
ATOM    798  O   LEU A 104       9.459   0.160  16.188  1.00 22.46    -0.268 OA
ATOM    799  CB  LEU A 104       8.236  -1.513  13.782  1.00 21.71     0.034 C 
ATOM    800  CG  LEU A 104       8.248  -2.797  12.936  1.00 22.42     0.002 C 
ATOM    801  CD1 LEU A 104       6.885  -3.490  13.011  1.00 23.62     0.000 C 
ATOM    802  CD2 LEU A 104       8.563  -2.507  11.475  1.00 23.05     0.000 C 
ATOM    803  N   VAL A 105       9.405   1.573  14.418  1.00 20.44    -0.229 NA
ATOM    804  CA  VAL A 105       9.360   2.791  15.262  1.00 19.62     0.186 C 
ATOM    805  C   VAL A 105       8.121   3.602  14.929  1.00 19.17     0.274 C 
ATOM    806  O   VAL A 105       7.873   3.840  13.756  1.00 20.59    -0.268 OA
ATOM    807  CB  VAL A 105      10.628   3.651  15.078  1.00 19.58     0.032 C 
ATOM    808  CG1 VAL A 105      10.592   4.826  16.049  1.00 18.75     0.003 C 
ATOM    809  CG2 VAL A 105      11.915   2.875  15.238  1.00 19.82     0.003 C 
ATOM    810  N   THR A 106       7.395   4.032  15.939  1.00 20.41    -0.226 NA
ATOM    811  CA  THR A 106       6.208   4.907  15.774  1.00 21.00     0.216 C 
ATOM    812  C   THR A 106       6.145   5.929  16.899  1.00 22.25     0.277 C 
ATOM    813  O   THR A 106       6.902   5.784  17.863  1.00 21.02    -0.268 OA
ATOM    814  CB  THR A 106       4.917   4.064  15.731  1.00 21.31     0.184 C 
ATOM    815  OG1 THR A 106       3.857   4.928  15.333  1.00 21.78    -0.221 OA
ATOM    816  CG2 THR A 106       4.599   3.366  17.032  1.00 21.23     0.038 C 
ATOM    817  N   HIS A 107       5.188   6.875  16.805  1.00 24.83    -0.228 NA
ATOM    818  CA  HIS A 107       4.950   7.949  17.802  1.00 27.90     0.192 C 
ATOM    819  C   HIS A 107       4.443   7.297  19.078  1.00 26.64     0.275 C 
ATOM    820  O   HIS A 107       3.540   6.463  18.972  1.00 26.07    -0.268 OA
ATOM    821  CB  HIS A 107       3.859   8.931  17.369  1.00 32.28     0.082 C 
ATOM    822  CG  HIS A 107       4.246   9.985  16.395  1.00 39.20     0.082 A 
ATOM    823  ND1 HIS A 107       4.019   9.847  15.026  1.00 45.08    -0.227 NA
ATOM    824  CD2 HIS A 107       4.696  11.245  16.583  1.00 45.02     0.116 A 
ATOM    825  CE1 HIS A 107       4.387  10.946  14.393  1.00 44.54     0.199 A 
ATOM    826  NE2 HIS A 107       4.843  11.817  15.332  1.00 49.12    -0.221 NA
ATOM    827  N   LEU A 108       4.986   7.664  20.229  1.00 26.01    -0.229 NA
ATOM    828  CA  LEU A 108       4.563   7.098  21.515  1.00 25.31     0.186 C 
ATOM    829  C   LEU A 108       3.359   7.919  21.971  1.00 25.96     0.274 C 
ATOM    830  O   LEU A 108       3.511   9.128  22.045  1.00 23.95    -0.268 OA
ATOM    831  CB  LEU A 108       5.674   7.229  22.534  1.00 26.63     0.034 C 
ATOM    832  CG  LEU A 108       5.282   6.798  23.934  1.00 28.08     0.002 C 
ATOM    833  CD1 LEU A 108       4.946   5.321  23.963  1.00 28.48     0.000 C 
ATOM    834  CD2 LEU A 108       6.378   7.151  24.930  1.00 28.78     0.000 C 
ATOM    835  N   MET A 109       2.227   7.271  22.226  1.00 23.82    -0.229 NA
ATOM    836  CA  MET A 109       0.988   7.952  22.666  1.00 24.34     0.187 C 
ATOM    837  C   MET A 109       0.982   7.900  24.188  1.00 24.52     0.274 C 
ATOM    838  O   MET A 109       0.746   8.912  24.787  1.00 24.02    -0.268 OA
ATOM    839  CB  MET A 109      -0.253   7.266  22.071  1.00 25.73     0.046 C 
ATOM    840  CG  MET A 109      -0.302   7.271  20.561  1.00 25.00     0.060 C 
ATOM    841  SD  MET A 109      -0.363   8.870  19.731  1.00 26.74    -0.139 SA
ATOM    842  CE  MET A 109      -2.096   9.309  19.837  1.00 28.61     0.069 C 
ATOM    843  N   GLY A 110       1.339   6.768  24.795  1.00 26.29    -0.226 NA
ATOM    844  CA  GLY A 110       1.640   6.704  26.245  1.00 26.98     0.218 C 
ATOM    845  C   GLY A 110       0.602   5.941  27.051  1.00 27.50     0.277 C 
ATOM    846  O   GLY A 110       0.943   5.448  28.117  1.00 29.41    -0.268 OA
ATOM    847  N   ALA A 111      -0.622   5.766  26.539  1.00 27.12    -0.229 NA
ATOM    848  CA  ALA A 111      -1.717   5.060  27.240  1.00 26.57     0.186 C 
ATOM    849  C   ALA A 111      -2.619   4.371  26.204  1.00 26.56     0.274 C 
ATOM    850  O   ALA A 111      -2.496   4.631  24.992  1.00 24.92    -0.268 OA
ATOM    851  CB  ALA A 111      -2.515   6.000  28.124  1.00 28.28     0.037 C 
ATOM    852  N   ASP A 112      -3.363   3.392  26.675  1.00 27.94    -0.228 NA
ATOM    853  CA  ASP A 112      -4.462   2.777  25.895  1.00 28.92     0.197 C 
ATOM    854  C   ASP A 112      -5.810   3.154  26.525  1.00 30.27     0.275 C 
ATOM    855  O   ASP A 112      -5.840   3.835  27.585  1.00 30.65    -0.268 OA
ATOM    856  CB  ASP A 112      -4.240   1.274  25.758  1.00 30.16     0.132 C 
ATOM    857  CG  ASP A 112      -4.467   0.487  27.015  1.00 29.84     0.188 C 
ATOM    858  OD1 ASP A 112      -5.281   0.917  27.816  1.00 31.59    -0.647 OA
ATOM    859  OD2 ASP A 112      -3.780  -0.508  27.187  1.00 32.19    -0.647 OA
ATOM    860  N   LEU A 113      -6.894   2.780  25.857  1.00 30.38    -0.229 NA
ATOM    861  CA  LEU A 113      -8.248   3.203  26.275  1.00 33.83     0.186 C 
ATOM    862  C   LEU A 113      -8.669   2.478  27.561  1.00 35.69     0.274 C 
ATOM    863  O   LEU A 113      -9.413   3.077  28.286  1.00 39.04    -0.268 OA
ATOM    864  CB  LEU A 113      -9.206   2.963  25.113  1.00 32.59     0.034 C 
ATOM    865  CG  LEU A 113     -10.530   3.692  25.207  1.00 33.53     0.002 C 
ATOM    866  CD1 LEU A 113     -10.369   5.195  25.266  1.00 35.49     0.000 C 
ATOM    867  CD2 LEU A 113     -11.432   3.343  24.048  1.00 32.37     0.000 C 
ATOM    868  N   ASN A 114      -8.180   1.279  27.880  1.00 41.79    -0.228 NA
ATOM    869  CA  ASN A 114      -8.353   0.657  29.226  1.00 45.66     0.196 C 
ATOM    870  C   ASN A 114      -7.883   1.620  30.316  1.00 51.48     0.275 C 
ATOM    871  O   ASN A 114      -8.671   1.850  31.271  1.00 47.51    -0.268 OA
ATOM    872  CB  ASN A 114      -7.581  -0.647  29.358  1.00 50.24     0.126 C 
ATOM    873  CG  ASN A 114      -8.348  -1.767  28.716  1.00 52.03     0.276 C 
ATOM    874  OD1 ASN A 114      -7.779  -2.604  28.014  1.00 59.13    -0.269 OA
ATOM    875  ND2 ASN A 114      -9.649  -1.770  28.939  1.00 50.66    -0.107 N 
ATOM    876  N   ASN A 115      -6.674   2.181  30.154  1.00 48.57    -0.228 NA
ATOM    877  CA  ASN A 115      -6.051   3.147  31.091  1.00 52.80     0.196 C 
ATOM    878  C   ASN A 115      -6.989   4.334  31.264  1.00 58.33     0.275 C 
ATOM    879  O   ASN A 115      -7.313   4.663  32.414  1.00 62.27    -0.268 OA
ATOM    880  CB  ASN A 115      -4.681   3.639  30.616  1.00 54.55     0.126 C 
ATOM    881  CG  ASN A 115      -3.660   2.522  30.505  1.00 55.34     0.276 C 
ATOM    882  OD1 ASN A 115      -3.758   1.531  31.230  1.00 57.31    -0.269 OA
ATOM    883  ND2 ASN A 115      -2.679   2.670  29.621  1.00 48.43    -0.107 N 
ATOM    884  N   ILE A 116      -7.398   4.954  30.159  1.00 58.30    -0.230 NA
ATOM    885  CA  ILE A 116      -8.398   6.059  30.157  1.00 57.33     0.171 C 
ATOM    886  C   ILE A 116      -9.801   5.451  30.378  1.00 59.11     0.231 C 
ATOM    887  O   ILE A 116     -10.128   5.083  31.540  1.00 57.56    -0.286 OA
ATOM    888  CB  ILE A 116      -8.271   6.850  28.839  1.00 58.38     0.030 C 
ATOM    889  CG1 ILE A 116      -7.895   8.323  29.044  1.00 59.85     0.002 C 
ATOM    890  CG2 ILE A 116      -9.534   6.705  28.013  1.00 58.58     0.003 C 
ATOM    891  CD1 ILE A 116      -6.447   8.647  28.786  1.00 58.48     0.000 C 
ATOM    892  N   LEU A 122     -15.206  10.301  31.987  1.00 44.01     0.626 N 
ATOM    893  CA  LEU A 122     -15.548  10.690  30.594  1.00 43.93     0.381 C 
ATOM    894  C   LEU A 122     -16.949  11.301  30.524  1.00 42.20     0.289 C 
ATOM    895  O   LEU A 122     -17.955  10.602  30.818  1.00 41.30    -0.268 OA
ATOM    896  CB  LEU A 122     -15.500   9.484  29.654  1.00 46.25     0.049 C 
ATOM    897  CG  LEU A 122     -14.199   8.689  29.623  1.00 47.88     0.003 C 
ATOM    898  CD1 LEU A 122     -14.293   7.626  28.540  1.00 50.40     0.000 C 
ATOM    899  CD2 LEU A 122     -12.973   9.575  29.392  1.00 49.09     0.000 C 
ATOM    900  N   THR A 123     -17.022  12.540  30.053  1.00 38.91    -0.226 NA
ATOM    901  CA  THR A 123     -18.308  13.156  29.668  1.00 39.96     0.216 C 
ATOM    902  C   THR A 123     -18.793  12.519  28.359  1.00 37.02     0.277 C 
ATOM    903  O   THR A 123     -18.027  11.711  27.736  1.00 38.39    -0.268 OA
ATOM    904  CB  THR A 123     -18.234  14.686  29.561  1.00 40.96     0.184 C 
ATOM    905  OG1 THR A 123     -17.491  15.030  28.380  1.00 40.58    -0.221 OA
ATOM    906  CG2 THR A 123     -17.698  15.340  30.821  1.00 41.07     0.038 C 
ATOM    907  N   ASP A 124     -19.995  12.914  27.967  1.00 36.20    -0.228 NA
ATOM    908  CA  ASP A 124     -20.600  12.605  26.648  1.00 35.48     0.197 C 
ATOM    909  C   ASP A 124     -19.669  13.162  25.579  1.00 36.40     0.275 C 
ATOM    910  O   ASP A 124     -19.475  12.455  24.596  1.00 31.83    -0.268 OA
ATOM    911  CB  ASP A 124     -22.014  13.158  26.441  1.00 36.16     0.132 C 
ATOM    912  CG  ASP A 124     -22.687  12.513  25.218  1.00 35.82     0.188 C 
ATOM    913  OD1 ASP A 124     -22.705  11.246  25.154  1.00 31.31    -0.647 OA
ATOM    914  OD2 ASP A 124     -23.047  13.277  24.267  1.00 33.72    -0.647 OA
ATOM    915  N   ASP A 125     -19.108  14.366  25.795  1.00 35.53    -0.228 NA
ATOM    916  CA  ASP A 125     -18.285  15.037  24.757  1.00 37.89     0.197 C 
ATOM    917  C   ASP A 125     -17.028  14.193  24.563  1.00 33.52     0.275 C 
ATOM    918  O   ASP A 125     -16.523  14.161  23.422  1.00 33.22    -0.268 OA
ATOM    919  CB  ASP A 125     -17.915  16.492  25.067  1.00 43.81     0.132 C 
ATOM    920  CG  ASP A 125     -19.110  17.414  25.277  1.00 52.30     0.188 C 
ATOM    921  OD1 ASP A 125     -19.956  17.119  26.202  1.00 59.40    -0.647 OA
ATOM    922  OD2 ASP A 125     -19.192  18.423  24.537  1.00 55.17    -0.647 OA
ATOM    923  N   HIS A 126     -16.492  13.610  25.632  1.00 31.34    -0.228 NA
ATOM    924  CA  HIS A 126     -15.251  12.807  25.544  1.00 31.74     0.192 C 
ATOM    925  C   HIS A 126     -15.590  11.550  24.750  1.00 30.98     0.275 C 
ATOM    926  O   HIS A 126     -14.828  11.162  23.875  1.00 30.35    -0.268 OA
ATOM    927  CB  HIS A 126     -14.659  12.519  26.931  1.00 35.86     0.082 C 
ATOM    928  CG  HIS A 126     -14.247  13.760  27.688  1.00 39.46     0.082 A 
ATOM    929  ND1 HIS A 126     -14.236  13.824  29.091  1.00 43.10    -0.227 NA
ATOM    930  CD2 HIS A 126     -13.871  14.996  27.254  1.00 40.18     0.116 A 
ATOM    931  CE1 HIS A 126     -13.851  15.032  29.470  1.00 44.12     0.199 A 
ATOM    932  NE2 HIS A 126     -13.651  15.793  28.353  1.00 42.96    -0.221 NA
ATOM    933  N   VAL A 127     -16.731  10.937  25.010  1.00 28.37    -0.229 NA
ATOM    934  CA  VAL A 127     -17.127   9.729  24.253  1.00 27.56     0.186 C 
ATOM    935  C   VAL A 127     -17.286  10.090  22.772  1.00 26.39     0.274 C 
ATOM    936  O   VAL A 127     -16.741   9.373  21.902  1.00 23.06    -0.268 OA
ATOM    937  CB  VAL A 127     -18.363   9.045  24.822  1.00 28.06     0.032 C 
ATOM    938  CG1 VAL A 127     -18.781   7.924  23.859  1.00 28.58     0.003 C 
ATOM    939  CG2 VAL A 127     -18.120   8.508  26.212  1.00 29.31     0.003 C 
ATOM    940  N   GLN A 128     -17.901  11.225  22.473  1.00 26.62    -0.229 NA
ATOM    941  CA  GLN A 128     -18.066  11.673  21.065  1.00 27.73     0.187 C 
ATOM    942  C   GLN A 128     -16.695  11.731  20.392  1.00 25.44     0.274 C 
ATOM    943  O   GLN A 128     -16.567  11.316  19.200  1.00 22.36    -0.268 OA
ATOM    944  CB  GLN A 128     -18.640  13.084  20.957  1.00 29.64     0.044 C 
ATOM    945  CG  GLN A 128     -20.111  13.151  21.281  1.00 30.56     0.094 C 
ATOM    946  CD  GLN A 128     -20.612  14.558  21.486  1.00 32.88     0.274 C 
ATOM    947  OE1 GLN A 128     -20.191  15.509  20.807  1.00 35.70    -0.269 OA
ATOM    948  NE2 GLN A 128     -21.517  14.670  22.444  1.00 32.13    -0.107 N 
ATOM    949  N   PHE A 129     -15.731  12.346  21.074  1.00 24.00    -0.228 NA
ATOM    950  CA  PHE A 129     -14.434  12.640  20.421  1.00 23.95     0.191 C 
ATOM    951  C   PHE A 129     -13.658  11.320  20.191  1.00 21.71     0.275 C 
ATOM    952  O   PHE A 129     -13.034  11.122  19.078  1.00 19.39    -0.268 OA
ATOM    953  CB  PHE A 129     -13.649  13.669  21.255  1.00 23.68     0.060 C 
ATOM    954  CG  PHE A 129     -12.307  14.000  20.655  1.00 24.26    -0.020 A 
ATOM    955  CD1 PHE A 129     -12.197  14.293  19.308  1.00 24.70    -0.004 A 
ATOM    956  CD2 PHE A 129     -11.149  14.024  21.434  1.00 25.67    -0.004 A 
ATOM    957  CE1 PHE A 129     -10.977  14.689  18.777  1.00 25.75    -0.000 A 
ATOM    958  CE2 PHE A 129      -9.934  14.382  20.893  1.00 24.11    -0.000 A 
ATOM    959  CZ  PHE A 129      -9.849  14.728  19.570  1.00 24.35    -0.000 A 
ATOM    960  N   LEU A 130     -13.703  10.437  21.182  1.00 21.19    -0.229 NA
ATOM    961  CA  LEU A 130     -12.948   9.151  21.150  1.00 21.68     0.186 C 
ATOM    962  C   LEU A 130     -13.558   8.234  20.087  1.00 21.44     0.274 C 
ATOM    963  O   LEU A 130     -12.835   7.696  19.276  1.00 20.11    -0.268 OA
ATOM    964  CB  LEU A 130     -12.985   8.504  22.533  1.00 21.34     0.034 C 
ATOM    965  CG  LEU A 130     -12.050   9.186  23.552  1.00 21.79     0.002 C 
ATOM    966  CD1 LEU A 130     -12.378   8.754  24.934  1.00 22.31     0.000 C 
ATOM    967  CD2 LEU A 130     -10.575   8.914  23.272  1.00 21.75     0.000 C 
ATOM    968  N   ILE A 131     -14.882   8.136  20.049  1.00 21.60    -0.229 NA
ATOM    969  CA  ILE A 131     -15.521   7.242  19.062  1.00 20.78     0.186 C 
ATOM    970  C   ILE A 131     -15.410   7.859  17.677  1.00 21.02     0.274 C 
ATOM    971  O   ILE A 131     -15.124   7.084  16.717  1.00 19.21    -0.268 OA
ATOM    972  CB  ILE A 131     -16.951   6.884  19.459  1.00 21.33     0.032 C 
ATOM    973  CG1 ILE A 131     -16.985   6.283  20.850  1.00 21.24     0.002 C 
ATOM    974  CG2 ILE A 131     -17.520   5.967  18.383  1.00 21.52     0.003 C 
ATOM    975  CD1 ILE A 131     -16.140   5.012  20.962  1.00 22.31     0.000 C 
ATOM    976  N   TYR A 132     -15.550   9.196  17.534  1.00 20.14    -0.228 NA
ATOM    977  CA  TYR A 132     -15.341   9.876  16.226  1.00 19.67     0.191 C 
ATOM    978  C   TYR A 132     -13.971   9.471  15.650  1.00 19.96     0.275 C 
ATOM    979  O   TYR A 132     -13.837   9.247  14.444  1.00 20.24    -0.268 OA
ATOM    980  CB  TYR A 132     -15.358  11.405  16.389  1.00 20.88     0.060 C 
ATOM    981  CG  TYR A 132     -15.025  12.154  15.137  1.00 21.04    -0.020 A 
ATOM    982  CD1 TYR A 132     -15.914  12.162  14.080  1.00 20.93    -0.002 A 
ATOM    983  CD2 TYR A 132     -13.760  12.677  14.930  1.00 22.07    -0.002 A 
ATOM    984  CE1 TYR A 132     -15.594  12.759  12.878  1.00 22.30     0.027 A 
ATOM    985  CE2 TYR A 132     -13.442  13.313  13.742  1.00 22.68     0.027 A 
ATOM    986  CZ  TYR A 132     -14.373  13.375  12.727  1.00 21.95     0.131 A 
ATOM    987  OH  TYR A 132     -14.040  13.910  11.529  1.00 25.47    -0.190 OA
ATOM    988  N   GLN A 133     -12.935   9.479  16.486  1.00 20.27    -0.229 NA
ATOM    989  CA  GLN A 133     -11.538   9.246  16.045  1.00 19.12     0.187 C 
ATOM    990  C   GLN A 133     -11.433   7.774  15.614  1.00 18.53     0.274 C 
ATOM    991  O   GLN A 133     -10.833   7.513  14.595  1.00 17.58    -0.268 OA
ATOM    992  CB  GLN A 133     -10.585   9.599  17.179  1.00 19.42     0.044 C 
ATOM    993  CG  GLN A 133     -10.370  11.091  17.339  1.00 20.87     0.094 C 
ATOM    994  CD  GLN A 133      -9.394  11.339  18.455  1.00 20.48     0.274 C 
ATOM    995  OE1 GLN A 133      -8.201  11.434  18.184  1.00 21.82    -0.269 OA
ATOM    996  NE2 GLN A 133      -9.883  11.419  19.682  1.00 19.59    -0.107 N 
ATOM    997  N   ILE A 134     -11.997   6.850  16.390  1.00 18.67    -0.229 NA
ATOM    998  CA  ILE A 134     -11.954   5.413  16.051  1.00 17.90     0.186 C 
ATOM    999  C   ILE A 134     -12.593   5.263  14.672  1.00 17.71     0.274 C 
ATOM   1000  O   ILE A 134     -12.045   4.528  13.816  1.00 16.92    -0.268 OA
ATOM   1001  CB  ILE A 134     -12.658   4.522  17.092  1.00 18.35     0.032 C 
ATOM   1002  CG1 ILE A 134     -11.940   4.541  18.444  1.00 19.09     0.002 C 
ATOM   1003  CG2 ILE A 134     -12.731   3.136  16.522  1.00 18.41     0.003 C 
ATOM   1004  CD1 ILE A 134     -12.704   3.964  19.606  1.00 18.98     0.000 C 
ATOM   1005  N   LEU A 135     -13.759   5.889  14.465  1.00 16.54    -0.229 NA
ATOM   1006  CA  LEU A 135     -14.496   5.693  13.162  1.00 16.31     0.186 C 
ATOM   1007  C   LEU A 135     -13.745   6.377  12.026  1.00 15.91     0.274 C 
ATOM   1008  O   LEU A 135     -13.731   5.832  10.942  1.00 15.18    -0.268 OA
ATOM   1009  CB  LEU A 135     -15.924   6.186  13.306  1.00 16.93     0.034 C 
ATOM   1010  CG  LEU A 135     -16.770   5.315  14.206  1.00 17.17     0.002 C 
ATOM   1011  CD1 LEU A 135     -18.020   6.108  14.613  1.00 17.80     0.000 C 
ATOM   1012  CD2 LEU A 135     -17.088   4.007  13.459  1.00 18.78     0.000 C 
ATOM   1013  N   ARG A 136     -13.052   7.496  12.270  1.00 16.38    -0.229 NA
ATOM   1014  CA  ARG A 136     -12.347   8.210  11.189  1.00 17.48     0.186 C 
ATOM   1015  C   ARG A 136     -11.149   7.337  10.755  1.00 16.72     0.274 C 
ATOM   1016  O   ARG A 136     -10.889   7.204   9.550  1.00 17.16    -0.268 OA
ATOM   1017  CB  ARG A 136     -11.966   9.588  11.763  1.00 19.48     0.036 C 
ATOM   1018  CG  ARG A 136     -11.291  10.515  10.765  1.00 21.08     0.029 C 
ATOM   1019  CD  ARG A 136     -10.948  11.865  11.385  1.00 23.33     0.145 C 
ATOM   1020  NE  ARG A 136     -10.298  12.646  10.353  1.00 25.09    -0.083 NA
ATOM   1021  CZ  ARG A 136      -9.025  13.021  10.413  1.00 29.42     0.782 C 
ATOM   1022  NH1 ARG A 136      -8.264  12.676  11.442  1.00 29.23     0.063 N 
ATOM   1023  NH2 ARG A 136      -8.495  13.717   9.429  1.00 28.48     0.063 N 
ATOM   1024  N   GLY A 137     -10.451   6.731  11.704  1.00 16.56    -0.226 NA
ATOM   1025  CA  GLY A 137      -9.372   5.742  11.405  1.00 16.82     0.218 C 
ATOM   1026  C   GLY A 137      -9.923   4.487  10.697  1.00 16.86     0.277 C 
ATOM   1027  O   GLY A 137      -9.338   4.002   9.711  1.00 15.81    -0.268 OA
ATOM   1028  N   LEU A 138     -11.057   3.998  11.140  1.00 16.32    -0.229 NA
ATOM   1029  CA  LEU A 138     -11.655   2.792  10.534  1.00 17.31     0.186 C 
ATOM   1030  C   LEU A 138     -12.150   3.057   9.118  1.00 17.58     0.274 C 
ATOM   1031  O   LEU A 138     -11.992   2.165   8.266  1.00 17.61    -0.268 OA
ATOM   1032  CB  LEU A 138     -12.759   2.351  11.482  1.00 18.54     0.034 C 
ATOM   1033  CG  LEU A 138     -13.175   0.916  11.358  1.00 20.36     0.002 C 
ATOM   1034  CD1 LEU A 138     -11.919  -0.037  11.536  1.00 20.50     0.000 C 
ATOM   1035  CD2 LEU A 138     -14.253   0.655  12.409  1.00 20.96     0.000 C 
ATOM   1036  N   LYS A 139     -12.726   4.234   8.864  1.00 18.26    -0.229 NA
ATOM   1037  CA  LYS A 139     -13.076   4.616   7.482  1.00 19.44     0.186 C 
ATOM   1038  C   LYS A 139     -11.846   4.399   6.614  1.00 19.67     0.274 C 
ATOM   1039  O   LYS A 139     -11.957   3.847   5.503  1.00 20.55    -0.268 OA
ATOM   1040  CB  LYS A 139     -13.549   6.070   7.341  1.00 20.73     0.034 C 
ATOM   1041  CG  LYS A 139     -13.921   6.469   5.932  1.00 20.35     0.005 C 
ATOM   1042  CD  LYS A 139     -14.329   7.883   5.779  1.00 21.55     0.041 C 
ATOM   1043  CE  LYS A 139     -14.622   8.200   4.313  1.00 21.75     0.338 C 
ATOM   1044  NZ  LYS A 139     -14.779   9.656   4.164  1.00 23.53     0.618 N 
ATOM   1045  N   TYR A 140     -10.709   4.870   7.091  1.00 19.33    -0.228 NA
ATOM   1046  CA  TYR A 140      -9.464   4.858   6.296  1.00 19.32     0.191 C 
ATOM   1047  C   TYR A 140      -9.049   3.391   6.049  1.00 18.77     0.275 C 
ATOM   1048  O   TYR A 140      -8.703   2.966   4.915  1.00 19.95    -0.268 OA
ATOM   1049  CB  TYR A 140      -8.412   5.724   7.002  1.00 18.63     0.060 C 
ATOM   1050  CG  TYR A 140      -7.073   5.700   6.301  1.00 19.85    -0.020 A 
ATOM   1051  CD1 TYR A 140      -6.751   6.606   5.300  1.00 19.50    -0.002 A 
ATOM   1052  CD2 TYR A 140      -6.096   4.761   6.667  1.00 19.78    -0.002 A 
ATOM   1053  CE1 TYR A 140      -5.490   6.604   4.689  1.00 20.95     0.027 A 
ATOM   1054  CE2 TYR A 140      -4.865   4.731   6.037  1.00 21.27     0.027 A 
ATOM   1055  CZ  TYR A 140      -4.549   5.651   5.054  1.00 21.24     0.131 A 
ATOM   1056  OH  TYR A 140      -3.318   5.574   4.462  1.00 21.52    -0.190 OA
ATOM   1057  N   ILE A 141      -8.976   2.613   7.123  1.00 19.52    -0.229 NA
ATOM   1058  CA  ILE A 141      -8.500   1.191   7.062  1.00 19.02     0.186 C 
ATOM   1059  C   ILE A 141      -9.432   0.386   6.117  1.00 19.27     0.274 C 
ATOM   1060  O   ILE A 141      -8.917  -0.284   5.159  1.00 18.74    -0.268 OA
ATOM   1061  CB  ILE A 141      -8.448   0.578   8.476  1.00 18.85     0.032 C 
ATOM   1062  CG1 ILE A 141      -7.332   1.172   9.333  1.00 19.31     0.002 C 
ATOM   1063  CG2 ILE A 141      -8.293  -0.927   8.401  1.00 18.69     0.003 C 
ATOM   1064  CD1 ILE A 141      -7.471   0.953  10.816  1.00 19.00     0.000 C 
ATOM   1065  N   HIS A 142     -10.743   0.520   6.312  1.00 18.79    -0.228 NA
ATOM   1066  CA  HIS A 142     -11.752  -0.200   5.493  1.00 18.51     0.192 C 
ATOM   1067  C   HIS A 142     -11.647   0.213   4.023  1.00 19.70     0.275 C 
ATOM   1068  O   HIS A 142     -11.901  -0.659   3.108  1.00 19.93    -0.268 OA
ATOM   1069  CB  HIS A 142     -13.182   0.042   6.047  1.00 18.03     0.082 C 
ATOM   1070  CG  HIS A 142     -13.436  -0.713   7.306  1.00 19.00     0.082 A 
ATOM   1071  ND1 HIS A 142     -14.598  -0.533   8.034  1.00 18.30    -0.227 NA
ATOM   1072  CD2 HIS A 142     -12.695  -1.656   7.945  1.00 17.74     0.116 A 
ATOM   1073  CE1 HIS A 142     -14.533  -1.279   9.090  1.00 18.06     0.199 A 
ATOM   1074  NE2 HIS A 142     -13.367  -1.985   9.064  1.00 17.68    -0.221 NA
ATOM   1075  N   SER A 143     -11.236   1.456   3.742  1.00 19.58    -0.226 NA
ATOM   1076  CA  SER A 143     -11.081   1.950   2.349  1.00 20.32     0.219 C 
ATOM   1077  C   SER A 143      -9.921   1.263   1.623  1.00 20.04     0.277 C 
ATOM   1078  O   SER A 143      -9.922   1.265   0.408  1.00 20.77    -0.268 OA
ATOM   1079  CB  SER A 143     -10.997   3.462   2.268  1.00 21.42     0.216 C 
ATOM   1080  OG  SER A 143      -9.706   3.905   2.673  1.00 20.85    -0.218 OA
ATOM   1081  N   ALA A 144      -8.990   0.665   2.343  1.00 20.93    -0.229 NA
ATOM   1082  CA  ALA A 144      -7.865  -0.148   1.802  1.00 21.71     0.186 C 
ATOM   1083  C   ALA A 144      -8.230  -1.630   1.680  1.00 23.25     0.274 C 
ATOM   1084  O   ALA A 144      -7.278  -2.411   1.389  1.00 23.08    -0.268 OA
ATOM   1085  CB  ALA A 144      -6.714  -0.035   2.738  1.00 20.14     0.037 C 
ATOM   1086  N   ASP A 145      -9.483  -1.978   1.978  1.00 25.19    -0.228 NA
ATOM   1087  CA  ASP A 145      -9.998  -3.384   2.019  1.00 27.52     0.197 C 
ATOM   1088  C   ASP A 145      -9.299  -4.199   3.120  1.00 23.94     0.275 C 
ATOM   1089  O   ASP A 145      -9.035  -5.362   2.883  1.00 22.87    -0.268 OA
ATOM   1090  CB  ASP A 145      -9.807  -4.143   0.697  1.00 32.06     0.132 C 
ATOM   1091  CG  ASP A 145     -10.270  -3.349  -0.501  1.00 39.50     0.188 C 
ATOM   1092  OD1 ASP A 145     -11.379  -2.721  -0.435  1.00 44.18    -0.647 OA
ATOM   1093  OD2 ASP A 145      -9.493  -3.304  -1.472  1.00 53.14    -0.647 OA
ATOM   1094  N   ILE A 146      -9.026  -3.588   4.259  1.00 19.97    -0.229 NA
ATOM   1095  CA  ILE A 146      -8.439  -4.286   5.428  1.00 20.33     0.186 C 
ATOM   1096  C   ILE A 146      -9.551  -4.366   6.446  1.00 19.95     0.274 C 
ATOM   1097  O   ILE A 146     -10.352  -3.368   6.524  1.00 21.67    -0.268 OA
ATOM   1098  CB  ILE A 146      -7.253  -3.459   5.983  1.00 20.64     0.032 C 
ATOM   1099  CG1 ILE A 146      -6.178  -3.316   4.918  1.00 21.96     0.002 C 
ATOM   1100  CG2 ILE A 146      -6.707  -3.996   7.303  1.00 20.65     0.003 C 
ATOM   1101  CD1 ILE A 146      -5.203  -2.192   5.254  1.00 24.55     0.000 C 
ATOM   1102  N   ILE A 147      -9.672  -5.504   7.078  1.00 18.38    -0.229 NA
ATOM   1103  CA  ILE A 147     -10.523  -5.636   8.274  1.00 17.67     0.186 C 
ATOM   1104  C   ILE A 147      -9.556  -5.687   9.437  1.00 16.94     0.274 C 
ATOM   1105  O   ILE A 147      -8.600  -6.546   9.376  1.00 16.89    -0.268 OA
ATOM   1106  CB  ILE A 147     -11.364  -6.929   8.205  1.00 17.85     0.032 C 
ATOM   1107  CG1 ILE A 147     -12.133  -6.949   6.884  1.00 20.12     0.002 C 
ATOM   1108  CG2 ILE A 147     -12.238  -7.071   9.464  1.00 17.57     0.003 C 
ATOM   1109  CD1 ILE A 147     -13.111  -8.115   6.743  1.00 21.79     0.000 C 
ATOM   1110  N   HIS A 148      -9.866  -5.037  10.527  1.00 16.37    -0.228 NA
ATOM   1111  CA  HIS A 148      -8.952  -5.041  11.701  1.00 16.62     0.192 C 
ATOM   1112  C   HIS A 148      -9.069  -6.408  12.397  1.00 17.23     0.275 C 
ATOM   1113  O   HIS A 148      -8.047  -7.128  12.562  1.00 15.02    -0.268 OA
ATOM   1114  CB  HIS A 148      -9.205  -3.868  12.661  1.00 15.93     0.082 C 
ATOM   1115  CG  HIS A 148      -8.264  -3.811  13.818  1.00 15.17     0.082 A 
ATOM   1116  ND1 HIS A 148      -8.245  -4.749  14.787  1.00 15.91    -0.227 NA
ATOM   1117  CD2 HIS A 148      -7.279  -2.923  14.128  1.00 15.47     0.116 A 
ATOM   1118  CE1 HIS A 148      -7.262  -4.493  15.649  1.00 16.58     0.199 A 
ATOM   1119  NE2 HIS A 148      -6.682  -3.344  15.286  1.00 15.90    -0.221 NA
ATOM   1120  N   ARG A 149     -10.294  -6.777  12.783  1.00 18.20    -0.229 NA
ATOM   1121  CA  ARG A 149     -10.693  -8.107  13.347  1.00 19.97     0.186 C 
ATOM   1122  C   ARG A 149     -10.448  -8.213  14.842  1.00 19.49     0.274 C 
ATOM   1123  O   ARG A 149     -10.927  -9.163  15.429  1.00 19.25    -0.268 OA
ATOM   1124  CB  ARG A 149      -9.945  -9.307  12.752  1.00 22.38     0.036 C 
ATOM   1125  CG  ARG A 149      -9.975  -9.427  11.244  1.00 24.51     0.029 C 
ATOM   1126  CD  ARG A 149      -9.277 -10.732  10.859  1.00 29.98     0.145 C 
ATOM   1127  NE  ARG A 149      -9.667 -11.013   9.485  1.00 32.38    -0.083 NA
ATOM   1128  CZ  ARG A 149      -9.190 -10.370   8.418  1.00 34.87     0.782 C 
ATOM   1129  NH1 ARG A 149      -9.663 -10.684   7.214  1.00 34.02     0.063 N 
ATOM   1130  NH2 ARG A 149      -8.230  -9.449   8.560  1.00 32.14     0.063 N 
ATOM   1131  N   ASP A 150      -9.688  -7.325  15.463  1.00 19.56    -0.228 NA
ATOM   1132  CA  ASP A 150      -9.426  -7.411  16.905  1.00 21.04     0.197 C 
ATOM   1133  C   ASP A 150      -9.451  -6.009  17.536  1.00 20.19     0.275 C 
ATOM   1134  O   ASP A 150      -8.653  -5.728  18.431  1.00 18.92    -0.268 OA
ATOM   1135  CB  ASP A 150      -8.163  -8.254  17.159  1.00 23.08     0.132 C 
ATOM   1136  CG  ASP A 150      -8.107  -8.786  18.594  1.00 25.40     0.188 C 
ATOM   1137  OD1 ASP A 150      -9.188  -8.815  19.285  1.00 27.22    -0.647 OA
ATOM   1138  OD2 ASP A 150      -6.981  -9.006  19.090  1.00 29.20    -0.647 OA
ATOM   1139  N   LEU A 151     -10.445  -5.180  17.204  1.00 20.76    -0.229 NA
ATOM   1140  CA  LEU A 151     -10.613  -3.877  17.878  1.00 21.15     0.186 C 
ATOM   1141  C   LEU A 151     -11.073  -4.091  19.320  1.00 22.06     0.274 C 
ATOM   1142  O   LEU A 151     -12.028  -4.796  19.526  1.00 23.26    -0.268 OA
ATOM   1143  CB  LEU A 151     -11.622  -2.994  17.140  1.00 21.73     0.034 C 
ATOM   1144  CG  LEU A 151     -11.213  -2.236  15.908  1.00 23.88     0.002 C 
ATOM   1145  CD1 LEU A 151     -12.363  -1.336  15.445  1.00 24.49     0.000 C 
ATOM   1146  CD2 LEU A 151      -9.950  -1.375  16.100  1.00 24.44     0.000 C 
ATOM   1147  N   LYS A 152     -10.409  -3.471  20.293  1.00 23.51    -0.229 NA
ATOM   1148  CA  LYS A 152     -10.690  -3.606  21.739  1.00 23.42     0.184 C 
ATOM   1149  C   LYS A 152      -9.867  -2.518  22.432  1.00 22.85     0.256 C 
ATOM   1150  O   LYS A 152      -9.027  -1.961  21.752  1.00 21.71    -0.270 OA
ATOM   1151  CB  LYS A 152     -10.344  -5.001  22.246  1.00 24.47     0.034 C 
ATOM   1152  CG  LYS A 152      -8.879  -5.388  22.100  1.00 27.62     0.005 C 
ATOM   1153  CD  LYS A 152      -8.636  -6.828  22.428  1.00 28.81     0.041 C 
ATOM   1154  CE  LYS A 152      -7.153  -7.094  22.479  1.00 31.29     0.338 C 
ATOM   1155  NZ  LYS A 152      -6.891  -8.524  22.306  1.00 33.70     0.618 N 
ATOM   1156  N   PRO A 153     -10.223  -2.082  23.672  1.00 22.46    -0.312 N 
ATOM   1157  CA  PRO A 153      -9.626  -0.894  24.291  1.00 22.27     0.165 C 
ATOM   1158  C   PRO A 153      -8.099  -0.947  24.281  1.00 22.74     0.272 C 
ATOM   1159  O   PRO A 153      -7.503   0.125  24.088  1.00 21.63    -0.269 OA
ATOM   1160  CB  PRO A 153     -10.215  -0.903  25.712  1.00 22.74     0.034 C 
ATOM   1161  CG  PRO A 153     -11.616  -1.508  25.473  1.00 22.53     0.027 C 
ATOM   1162  CD  PRO A 153     -11.335  -2.637  24.512  1.00 21.73     0.105 C 
ATOM   1163  N   SER A 154      -7.531  -2.142  24.474  1.00 23.40    -0.227 NA
ATOM   1164  CA  SER A 154      -6.072  -2.378  24.535  1.00 24.59     0.205 C 
ATOM   1165  C   SER A 154      -5.396  -2.214  23.165  1.00 22.53     0.211 C 
ATOM   1166  O   SER A 154      -4.139  -1.866  23.146  1.00 23.17    -0.172 OA
ATOM   1167  CB  SER A 154      -5.728  -3.697  25.194  1.00 26.42     0.215 C 
ATOM   1168  OG  SER A 154      -6.055  -4.777  24.364  1.00 28.66    -0.218 OA
ATOM   1169  N   ASN A 155      -6.133  -2.210  22.067  1.00 19.71    -0.240 NA
ATOM   1170  CA  ASN A 155      -5.567  -1.870  20.727  1.00 19.26     0.195 C 
ATOM   1171  C   ASN A 155      -5.828  -0.407  20.323  1.00 20.58     0.275 C 
ATOM   1172  O   ASN A 155      -5.762  -0.097  19.104  1.00 22.53    -0.268 OA
ATOM   1173  CB  ASN A 155      -6.065  -2.793  19.665  1.00 19.40     0.126 C 
ATOM   1174  CG  ASN A 155      -5.291  -4.098  19.664  1.00 19.94     0.276 C 
ATOM   1175  OD1 ASN A 155      -4.119  -4.075  20.033  1.00 19.50    -0.269 OA
ATOM   1176  ND2 ASN A 155      -5.942  -5.166  19.224  1.00 18.43    -0.107 N 
ATOM   1177  N   LEU A 156      -6.196   0.458  21.266  1.00 19.51    -0.229 NA
ATOM   1178  CA  LEU A 156      -6.435   1.879  20.984  1.00 20.88     0.186 C 
ATOM   1179  C   LEU A 156      -5.529   2.718  21.874  1.00 20.54     0.274 C 
ATOM   1180  O   LEU A 156      -5.780   2.723  23.080  1.00 23.09    -0.268 OA
ATOM   1181  CB  LEU A 156      -7.906   2.176  21.281  1.00 21.13     0.034 C 
ATOM   1182  CG  LEU A 156      -8.860   1.435  20.361  1.00 21.34     0.002 C 
ATOM   1183  CD1 LEU A 156     -10.269   1.646  20.814  1.00 22.58     0.000 C 
ATOM   1184  CD2 LEU A 156      -8.687   1.838  18.914  1.00 20.16     0.000 C 
ATOM   1185  N   ALA A 157      -4.597   3.430  21.235  1.00 21.37    -0.229 NA
ATOM   1186  CA  ALA A 157      -3.520   4.221  21.886  1.00 22.57     0.186 C 
ATOM   1187  C   ALA A 157      -3.968   5.663  22.022  1.00 22.38     0.274 C 
ATOM   1188  O   ALA A 157      -4.436   6.202  20.984  1.00 21.83    -0.268 OA
ATOM   1189  CB  ALA A 157      -2.245   4.173  21.079  1.00 21.41     0.037 C 
ATOM   1190  N   VAL A 158      -3.829   6.231  23.222  1.00 21.40    -0.229 NA
ATOM   1191  CA  VAL A 158      -4.409   7.581  23.513  1.00 23.80     0.186 C 
ATOM   1192  C   VAL A 158      -3.316   8.421  24.172  1.00 23.54     0.274 C 
ATOM   1193  O   VAL A 158      -2.641   7.893  25.090  1.00 24.70    -0.268 OA
ATOM   1194  CB  VAL A 158      -5.701   7.473  24.352  1.00 23.79     0.032 C 
ATOM   1195  CG1 VAL A 158      -6.377   8.805  24.521  1.00 25.05     0.003 C 
ATOM   1196  CG2 VAL A 158      -6.718   6.509  23.713  1.00 23.51     0.003 C 
ATOM   1197  N   ASN A 159      -3.086   9.640  23.680  1.00 23.92    -0.228 NA
ATOM   1198  CA  ASN A 159      -2.054  10.529  24.289  1.00 23.85     0.196 C 
ATOM   1199  C   ASN A 159      -2.765  11.403  25.335  1.00 25.28     0.275 C 
ATOM   1200  O   ASN A 159      -3.955  11.208  25.570  1.00 22.58    -0.268 OA
ATOM   1201  CB  ASN A 159      -1.219  11.271  23.244  1.00 24.08     0.126 C 
ATOM   1202  CG  ASN A 159      -2.011  12.281  22.438  1.00 25.74     0.276 C 
ATOM   1203  OD1 ASN A 159      -3.087  12.681  22.886  1.00 24.19    -0.269 OA
ATOM   1204  ND2 ASN A 159      -1.504  12.695  21.274  1.00 25.67    -0.107 N 
ATOM   1205  N   GLU A 160      -2.031  12.325  25.984  1.00 26.43    -0.229 NA
ATOM   1206  CA  GLU A 160      -2.581  13.250  27.008  1.00 29.70     0.187 C 
ATOM   1207  C   GLU A 160      -3.618  14.219  26.424  1.00 28.56     0.274 C 
ATOM   1208  O   GLU A 160      -4.418  14.700  27.217  1.00 32.42    -0.268 OA
ATOM   1209  CB  GLU A 160      -1.494  14.156  27.604  1.00 34.05     0.045 C 
ATOM   1210  CG  GLU A 160      -0.183  13.450  27.904  1.00 41.45     0.100 C 
ATOM   1211  CD  GLU A 160       0.724  14.318  28.772  1.00 47.88     0.185 C 
ATOM   1212  OE1 GLU A 160       1.484  15.160  28.196  1.00 49.03    -0.647 OA
ATOM   1213  OE2 GLU A 160       0.548  14.249  30.013  1.00 52.73    -0.647 OA
ATOM   1214  N   ASP A 161      -3.551  14.568  25.143  1.00 28.13    -0.228 NA
ATOM   1215  CA  ASP A 161      -4.538  15.405  24.410  1.00 29.95     0.197 C 
ATOM   1216  C   ASP A 161      -5.810  14.595  24.055  1.00 28.43     0.275 C 
ATOM   1217  O   ASP A 161      -6.713  15.193  23.416  1.00 29.22    -0.268 OA
ATOM   1218  CB  ASP A 161      -3.904  15.996  23.136  1.00 33.02     0.132 C 
ATOM   1219  CG  ASP A 161      -3.137  17.320  23.305  1.00 39.68     0.188 C 
ATOM   1220  OD1 ASP A 161      -2.814  17.649  24.440  1.00 37.50    -0.647 OA
ATOM   1221  OD2 ASP A 161      -2.851  18.020  22.268  1.00 43.68    -0.647 OA
ATOM   1222  N   CYS A 162      -5.993  13.366  24.544  1.00 29.51    -0.228 NA
ATOM   1223  CA  CYS A 162      -7.091  12.405  24.127  1.00 28.83     0.198 C 
ATOM   1224  C   CYS A 162      -7.138  12.272  22.584  1.00 27.71     0.275 C 
ATOM   1225  O   CYS A 162      -8.172  11.836  21.996  1.00 24.73    -0.268 OA
ATOM   1226  CB  CYS A 162      -8.416  12.749  24.823  1.00 36.24     0.103 C 
ATOM   1227  SG  CYS A 162      -8.295  12.392  26.613  1.00 49.08    -0.080 SA
ATOM   1228  N   GLU A 163      -5.991  12.445  21.910  1.00 25.23    -0.229 NA
ATOM   1229  CA  GLU A 163      -5.869  12.014  20.490  1.00 26.95     0.187 C 
ATOM   1230  C   GLU A 163      -5.674  10.485  20.469  1.00 23.78     0.274 C 
ATOM   1231  O   GLU A 163      -4.993   9.947  21.349  1.00 23.19    -0.268 OA
ATOM   1232  CB  GLU A 163      -4.762  12.759  19.728  1.00 29.08     0.045 C 
ATOM   1233  CG  GLU A 163      -4.994  14.242  19.740  1.00 32.44     0.100 C 
ATOM   1234  CD  GLU A 163      -3.811  15.052  19.291  1.00 36.57     0.185 C 
ATOM   1235  OE1 GLU A 163      -2.672  14.567  19.382  1.00 35.28    -0.647 OA
ATOM   1236  OE2 GLU A 163      -4.069  16.172  18.839  1.00 47.05    -0.647 OA
ATOM   1237  N   LEU A 164      -6.260   9.808  19.489  1.00 23.43    -0.229 NA
ATOM   1238  CA  LEU A 164      -6.345   8.321  19.490  1.00 22.38     0.186 C 
ATOM   1239  C   LEU A 164      -5.809   7.743  18.184  1.00 22.22     0.274 C 
ATOM   1240  O   LEU A 164      -6.072   8.312  17.124  1.00 20.72    -0.268 OA
ATOM   1241  CB  LEU A 164      -7.819   7.967  19.720  1.00 22.83     0.034 C 
ATOM   1242  CG  LEU A 164      -8.190   6.490  19.637  1.00 21.72     0.002 C 
ATOM   1243  CD1 LEU A 164      -9.363   6.184  20.573  1.00 21.80     0.000 C 
ATOM   1244  CD2 LEU A 164      -8.514   6.118  18.176  1.00 22.42     0.000 C 
ATOM   1245  N   LYS A 165      -5.096   6.612  18.264  1.00 21.88    -0.229 NA
ATOM   1246  CA  LYS A 165      -4.670   5.847  17.071  1.00 22.33     0.186 C 
ATOM   1247  C   LYS A 165      -5.064   4.384  17.220  1.00 20.35     0.274 C 
ATOM   1248  O   LYS A 165      -4.854   3.813  18.293  1.00 20.21    -0.268 OA
ATOM   1249  CB  LYS A 165      -3.154   5.933  16.866  1.00 23.87     0.034 C 
ATOM   1250  CG  LYS A 165      -2.679   7.309  16.477  1.00 26.20     0.005 C 
ATOM   1251  CD  LYS A 165      -1.199   7.372  16.221  1.00 29.56     0.041 C 
ATOM   1252  CE  LYS A 165      -0.701   8.786  15.988  1.00 33.67     0.338 C 
ATOM   1253  NZ  LYS A 165      -0.962   9.153  14.577  1.00 37.90     0.618 N 
ATOM   1254  N   ILE A 166      -5.563   3.783  16.138  1.00 19.63    -0.229 NA
ATOM   1255  CA  ILE A 166      -5.841   2.319  16.077  1.00 17.95     0.186 C 
ATOM   1256  C   ILE A 166      -4.504   1.604  15.844  1.00 17.91     0.274 C 
ATOM   1257  O   ILE A 166      -3.732   2.015  14.928  1.00 17.39    -0.268 OA
ATOM   1258  CB  ILE A 166      -6.803   1.998  14.931  1.00 17.95     0.032 C 
ATOM   1259  CG1 ILE A 166      -8.135   2.731  15.155  1.00 18.29     0.002 C 
ATOM   1260  CG2 ILE A 166      -6.926   0.500  14.770  1.00 17.63     0.003 C 
ATOM   1261  CD1 ILE A 166      -8.990   2.771  13.927  1.00 18.63     0.000 C 
ATOM   1262  N   LEU A 167      -4.239   0.598  16.643  1.00 19.47    -0.229 NA
ATOM   1263  CA  LEU A 167      -3.064  -0.295  16.447  1.00 19.24     0.186 C 
ATOM   1264  C   LEU A 167      -3.484  -1.760  16.609  1.00 19.53     0.274 C 
ATOM   1265  O   LEU A 167      -4.708  -2.068  16.819  1.00 16.28    -0.268 OA
ATOM   1266  CB  LEU A 167      -1.947   0.102  17.417  1.00 21.93     0.034 C 
ATOM   1267  CG  LEU A 167      -2.269   0.157  18.907  1.00 25.36     0.002 C 
ATOM   1268  CD1 LEU A 167      -2.243  -1.205  19.536  1.00 26.65     0.000 C 
ATOM   1269  CD2 LEU A 167      -1.224   1.087  19.579  1.00 30.00     0.000 C 
ATOM   1270  N   ASP A 168      -2.514  -2.673  16.457  1.00 17.78    -0.228 NA
ATOM   1271  CA  ASP A 168      -2.776  -4.099  16.728  1.00 20.38     0.197 C 
ATOM   1272  C   ASP A 168      -1.515  -4.672  17.372  1.00 22.50     0.275 C 
ATOM   1273  O   ASP A 168      -0.488  -4.771  16.641  1.00 19.14    -0.268 OA
ATOM   1274  CB  ASP A 168      -3.148  -4.853  15.452  1.00 19.95     0.132 C 
ATOM   1275  CG  ASP A 168      -3.685  -6.247  15.708  1.00 22.38     0.188 C 
ATOM   1276  OD1 ASP A 168      -3.468  -6.790  16.817  1.00 24.58    -0.647 OA
ATOM   1277  OD2 ASP A 168      -4.097  -6.823  14.736  1.00 24.51    -0.647 OA
ATOM   1278  N   PHE A 169      -1.599  -4.975  18.660  1.00 27.65    -0.228 NA
ATOM   1279  CA  PHE A 169      -0.509  -5.632  19.425  1.00 32.39     0.191 C 
ATOM   1280  C   PHE A 169      -0.398  -7.103  19.020  1.00 36.61     0.275 C 
ATOM   1281  O   PHE A 169       0.668  -7.692  19.318  1.00 40.45    -0.268 OA
ATOM   1282  CB  PHE A 169      -0.752  -5.604  20.935  1.00 37.18     0.060 C 
ATOM   1283  CG  PHE A 169      -0.105  -4.491  21.708  1.00 41.86    -0.020 A 
ATOM   1284  CD1 PHE A 169       1.192  -4.627  22.211  1.00 45.76    -0.004 A 
ATOM   1285  CD2 PHE A 169      -0.824  -3.350  22.053  1.00 47.19    -0.004 A 
ATOM   1286  CE1 PHE A 169       1.772  -3.614  22.967  1.00 46.72    -0.000 A 
ATOM   1287  CE2 PHE A 169      -0.239  -2.339  22.822  1.00 48.02    -0.000 A 
ATOM   1288  CZ  PHE A 169       1.054  -2.467  23.274  1.00 46.07    -0.000 A 
ATOM   1289  N   GLY A 170      -1.441  -7.703  18.448  1.00 36.63    -0.228 NA
ATOM   1290  CA  GLY A 170      -1.536  -9.170  18.282  1.00 43.66     0.200 C 
ATOM   1291  C   GLY A 170      -1.569  -9.877  19.626  1.00 42.38     0.234 C 
ATOM   1292  O   GLY A 170      -0.955 -10.956  19.680  1.00 53.89    -0.286 OA
ATOM   1293  N   ALA A 184      -9.940  -9.892  27.513  1.00 58.64     0.626 N 
ATOM   1294  CA  ALA A 184     -10.461 -11.002  26.675  1.00 50.46     0.381 C 
ATOM   1295  C   ALA A 184     -10.896 -10.457  25.309  1.00 48.44     0.289 C 
ATOM   1296  O   ALA A 184     -11.796  -9.585  25.251  1.00 41.45    -0.268 OA
ATOM   1297  CB  ALA A 184     -11.580 -11.697  27.398  1.00 49.55     0.052 C 
ATOM   1298  N   THR A 185     -10.291 -10.951  24.234  1.00 42.21    -0.227 NA
ATOM   1299  CA  THR A 185     -10.603 -10.519  22.848  1.00 39.11     0.202 C 
ATOM   1300  C   THR A 185     -12.071 -10.765  22.566  1.00 36.68     0.211 C 
ATOM   1301  O   THR A 185     -12.730  -9.810  21.883  1.00 30.81    -0.172 OA
ATOM   1302  CB  THR A 185      -9.725 -11.198  21.782  1.00 42.50     0.182 C 
ATOM   1303  OG1 THR A 185      -8.702 -10.236  21.493  1.00 37.86    -0.221 OA
ATOM   1304  CG2 THR A 185     -10.436 -11.570  20.497  1.00 45.85     0.038 C 
ATOM   1305  N   ARG A 186     -12.562 -11.911  23.092  1.00 32.95    -0.241 NA
ATOM   1306  CA  ARG A 186     -13.888 -12.405  22.700  1.00 31.42     0.185 C 
ATOM   1307  C   ARG A 186     -14.918 -11.348  23.114  1.00 28.40     0.274 C 
ATOM   1308  O   ARG A 186     -15.931 -11.269  22.450  1.00 25.68    -0.268 OA
ATOM   1309  CB  ARG A 186     -14.142 -13.813  23.216  1.00 33.95     0.036 C 
ATOM   1310  CG  ARG A 186     -14.509 -13.903  24.677  1.00 38.10     0.029 C 
ATOM   1311  CD  ARG A 186     -14.694 -15.345  25.136  1.00 41.52     0.145 C 
ATOM   1312  NE  ARG A 186     -14.391 -15.367  26.565  1.00 45.23    -0.083 NA
ATOM   1313  CZ  ARG A 186     -13.170 -15.365  27.100  1.00 47.20     0.782 C 
ATOM   1314  NH1 ARG A 186     -12.097 -15.405  26.333  1.00 50.03     0.063 N 
ATOM   1315  NH2 ARG A 186     -13.025 -15.353  28.409  1.00 49.28     0.063 N 
ATOM   1316  N   TRP A 187     -14.661 -10.504  24.110  1.00 24.60    -0.228 NA
ATOM   1317  CA  TRP A 187     -15.723  -9.619  24.661  1.00 25.69     0.191 C 
ATOM   1318  C   TRP A 187     -16.207  -8.608  23.609  1.00 24.32     0.275 C 
ATOM   1319  O   TRP A 187     -17.309  -8.102  23.776  1.00 21.40    -0.268 OA
ATOM   1320  CB  TRP A 187     -15.272  -8.880  25.920  1.00 27.85     0.062 C 
ATOM   1321  CG  TRP A 187     -14.990  -9.758  27.090  1.00 30.28     0.001 A 
ATOM   1322  CD1 TRP A 187     -15.379 -11.048  27.291  1.00 31.93     0.095 A 
ATOM   1323  CD2 TRP A 187     -14.344  -9.331  28.298  1.00 32.98     0.015 A 
ATOM   1324  NE1 TRP A 187     -14.947 -11.477  28.519  1.00 33.20    -0.244 NA
ATOM   1325  CE2 TRP A 187     -14.327 -10.446  29.170  1.00 34.01     0.081 A 
ATOM   1326  CE3 TRP A 187     -13.787  -8.117  28.731  1.00 34.62     0.001 A 
ATOM   1327  CZ2 TRP A 187     -13.754 -10.386  30.447  1.00 36.15     0.019 A 
ATOM   1328  CZ3 TRP A 187     -13.220  -8.057  29.991  1.00 35.85     0.000 A 
ATOM   1329  CH2 TRP A 187     -13.202  -9.179  30.830  1.00 35.84     0.002 A 
ATOM   1330  N   TYR A 188     -15.345  -8.234  22.646  1.00 20.90    -0.228 NA
ATOM   1331  CA  TYR A 188     -15.568  -7.168  21.632  1.00 21.19     0.191 C 
ATOM   1332  C   TYR A 188     -15.804  -7.781  20.248  1.00 20.65     0.275 C 
ATOM   1333  O   TYR A 188     -15.945  -7.094  19.228  1.00 20.51    -0.268 OA
ATOM   1334  CB  TYR A 188     -14.366  -6.228  21.634  1.00 21.43     0.060 C 
ATOM   1335  CG  TYR A 188     -14.141  -5.624  23.000  1.00 21.03    -0.020 A 
ATOM   1336  CD1 TYR A 188     -14.865  -4.518  23.417  1.00 20.68    -0.002 A 
ATOM   1337  CD2 TYR A 188     -13.231  -6.173  23.876  1.00 21.53    -0.002 A 
ATOM   1338  CE1 TYR A 188     -14.734  -4.018  24.697  1.00 21.84     0.027 A 
ATOM   1339  CE2 TYR A 188     -13.083  -5.695  25.166  1.00 23.03     0.027 A 
ATOM   1340  CZ  TYR A 188     -13.806  -4.574  25.562  1.00 23.87     0.131 A 
ATOM   1341  OH  TYR A 188     -13.702  -4.085  26.830  1.00 26.38    -0.190 OA
ATOM   1342  N   ARG A 189     -15.901  -9.086  20.206  1.00 21.46    -0.229 NA
ATOM   1343  CA  ARG A 189     -15.967  -9.842  18.946  1.00 22.40     0.186 C 
ATOM   1344  C   ARG A 189     -17.408  -9.983  18.426  1.00 20.87     0.274 C 
ATOM   1345  O   ARG A 189     -18.303 -10.352  19.219  1.00 21.65    -0.268 OA
ATOM   1346  CB  ARG A 189     -15.348 -11.218  19.151  1.00 26.85     0.036 C 
ATOM   1347  CG  ARG A 189     -14.872 -11.773  17.838  1.00 34.88     0.029 C 
ATOM   1348  CD  ARG A 189     -13.424 -11.316  17.630  1.00 40.76     0.145 C 
ATOM   1349  NE  ARG A 189     -12.604 -12.470  17.746  1.00 44.17    -0.083 NA
ATOM   1350  CZ  ARG A 189     -11.508 -12.738  17.052  1.00 46.38     0.782 C 
ATOM   1351  NH1 ARG A 189     -10.990 -11.913  16.154  1.00 44.22     0.063 N 
ATOM   1352  NH2 ARG A 189     -10.943 -13.900  17.277  1.00 47.27     0.063 N 
ATOM   1353  N   ALA A 190     -17.555  -9.780  17.122  1.00 18.13    -0.229 NA
ATOM   1354  CA  ALA A 190     -18.808  -9.979  16.358  1.00 19.29     0.185 C 
ATOM   1355  C   ALA A 190     -19.385 -11.364  16.605  1.00 18.93     0.256 C 
ATOM   1356  O   ALA A 190     -18.659 -12.372  16.586  1.00 17.37    -0.270 OA
ATOM   1357  CB  ALA A 190     -18.508  -9.737  14.905  1.00 18.90     0.037 C 
ATOM   1358  N   PRO A 191     -20.736 -11.487  16.785  1.00 19.37    -0.312 N 
ATOM   1359  CA  PRO A 191     -21.352 -12.803  17.011  1.00 19.02     0.165 C 
ATOM   1360  C   PRO A 191     -21.112 -13.796  15.864  1.00 19.45     0.272 C 
ATOM   1361  O   PRO A 191     -20.892 -15.044  16.118  1.00 21.46    -0.269 OA
ATOM   1362  CB  PRO A 191     -22.838 -12.479  17.189  1.00 19.70     0.034 C 
ATOM   1363  CG  PRO A 191     -23.025 -11.088  16.594  1.00 19.09     0.027 C 
ATOM   1364  CD  PRO A 191     -21.712 -10.363  16.773  1.00 18.18     0.105 C 
ATOM   1365  N   GLU A 192     -21.015 -13.291  14.629  1.00 19.08    -0.229 NA
ATOM   1366  CA  GLU A 192     -20.760 -14.148  13.445  1.00 17.31     0.187 C 
ATOM   1367  C   GLU A 192     -19.377 -14.759  13.559  1.00 19.19     0.274 C 
ATOM   1368  O   GLU A 192     -19.168 -15.808  12.930  1.00 19.26    -0.268 OA
ATOM   1369  CB  GLU A 192     -20.987 -13.474  12.101  1.00 16.16     0.045 C 
ATOM   1370  CG  GLU A 192     -20.153 -12.210  11.872  1.00 15.64     0.100 C 
ATOM   1371  CD  GLU A 192     -20.761 -10.896  12.335  1.00 15.33     0.185 C 
ATOM   1372  OE1 GLU A 192     -21.463 -10.861  13.399  1.00 15.53    -0.647 OA
ATOM   1373  OE2 GLU A 192     -20.465  -9.877  11.667  1.00 15.72    -0.647 OA
ATOM   1374  N   ILE A 193     -18.415 -14.078  14.197  1.00 20.28    -0.229 NA
ATOM   1375  CA  ILE A 193     -17.082 -14.702  14.436  1.00 23.42     0.186 C 
ATOM   1376  C   ILE A 193     -17.163 -15.786  15.525  1.00 24.60     0.274 C 
ATOM   1377  O   ILE A 193     -16.553 -16.791  15.309  1.00 26.92    -0.268 OA
ATOM   1378  CB  ILE A 193     -15.970 -13.655  14.714  1.00 24.25     0.032 C 
ATOM   1379  CG1 ILE A 193     -15.882 -12.613  13.588  1.00 23.89     0.002 C 
ATOM   1380  CG2 ILE A 193     -14.651 -14.400  14.880  1.00 26.80     0.003 C 
ATOM   1381  CD1 ILE A 193     -14.830 -11.540  13.830  1.00 25.88     0.000 C 
ATOM   1382  N   MET A 194     -17.908 -15.595  16.621  1.00 27.64    -0.229 NA
ATOM   1383  CA  MET A 194     -18.077 -16.644  17.656  1.00 28.76     0.187 C 
ATOM   1384  C   MET A 194     -18.683 -17.867  16.947  1.00 29.76     0.274 C 
ATOM   1385  O   MET A 194     -18.369 -18.990  17.292  1.00 26.62    -0.268 OA
ATOM   1386  CB  MET A 194     -19.023 -16.144  18.756  1.00 32.38     0.046 C 
ATOM   1387  CG  MET A 194     -18.586 -14.865  19.481  1.00 34.51     0.060 C 
ATOM   1388  SD  MET A 194     -17.127 -15.199  20.496  1.00 31.43    -0.139 SA
ATOM   1389  CE  MET A 194     -15.854 -14.984  19.264  1.00 31.16     0.069 C 
ATOM   1390  N   LEU A 195     -19.564 -17.628  15.960  1.00 27.90    -0.229 NA
ATOM   1391  CA  LEU A 195     -20.295 -18.717  15.268  1.00 26.59     0.186 C 
ATOM   1392  C   LEU A 195     -19.384 -19.396  14.244  1.00 27.17     0.274 C 
ATOM   1393  O   LEU A 195     -19.758 -20.444  13.806  1.00 24.94    -0.268 OA
ATOM   1394  CB  LEU A 195     -21.564 -18.138  14.616  1.00 26.84     0.034 C 
ATOM   1395  CG  LEU A 195     -22.650 -19.181  14.329  1.00 26.86     0.002 C 
ATOM   1396  CD1 LEU A 195     -23.242 -19.723  15.609  1.00 26.97     0.000 C 
ATOM   1397  CD2 LEU A 195     -23.734 -18.652  13.385  1.00 27.07     0.000 C 
ATOM   1398  N   ASN A 196     -18.247 -18.777  13.895  1.00 25.52    -0.228 NA
ATOM   1399  CA  ASN A 196     -17.210 -19.316  12.987  1.00 26.93     0.196 C 
ATOM   1400  C   ASN A 196     -17.696 -19.214  11.542  1.00 26.44     0.275 C 
ATOM   1401  O   ASN A 196     -17.385 -20.080  10.721  1.00 24.00    -0.268 OA
ATOM   1402  CB  ASN A 196     -16.841 -20.754  13.356  1.00 31.23     0.126 C 
ATOM   1403  CG  ASN A 196     -15.559 -21.205  12.697  1.00 32.24     0.276 C 
ATOM   1404  OD1 ASN A 196     -15.507 -22.312  12.164  1.00 36.32    -0.269 OA
ATOM   1405  ND2 ASN A 196     -14.543 -20.353  12.698  1.00 32.11    -0.107 N 
ATOM   1406  N   TRP A 197     -18.410 -18.140  11.205  1.00 24.90    -0.228 NA
ATOM   1407  CA  TRP A 197     -18.733 -17.887   9.783  1.00 22.68     0.191 C 
ATOM   1408  C   TRP A 197     -17.464 -17.424   9.069  1.00 26.23     0.275 C 
ATOM   1409  O   TRP A 197     -16.876 -16.385   9.505  1.00 23.51    -0.268 OA
ATOM   1410  CB  TRP A 197     -19.822 -16.849   9.663  1.00 21.59     0.062 C 
ATOM   1411  CG  TRP A 197     -20.349 -16.641   8.289  1.00 20.20     0.001 A 
ATOM   1412  CD1 TRP A 197     -20.561 -17.564   7.305  1.00 20.77     0.095 A 
ATOM   1413  CD2 TRP A 197     -20.792 -15.386   7.771  1.00 20.14     0.015 A 
ATOM   1414  NE1 TRP A 197     -21.148 -16.961   6.223  1.00 21.53    -0.244 NA
ATOM   1415  CE2 TRP A 197     -21.305 -15.631   6.482  1.00 20.55     0.081 A 
ATOM   1416  CE3 TRP A 197     -20.834 -14.094   8.273  1.00 19.13     0.001 A 
ATOM   1417  CZ2 TRP A 197     -21.801 -14.611   5.671  1.00 20.03     0.019 A 
ATOM   1418  CZ3 TRP A 197     -21.370 -13.110   7.492  1.00 20.22     0.000 A 
ATOM   1419  CH2 TRP A 197     -21.876 -13.364   6.219  1.00 19.43     0.002 A 
ATOM   1420  N   MET A 198     -17.087 -18.159   8.039  1.00 28.60    -0.229 NA
ATOM   1421  CA  MET A 198     -15.976 -17.858   7.091  1.00 32.53     0.187 C 
ATOM   1422  C   MET A 198     -16.117 -16.559   6.284  1.00 29.47     0.274 C 
ATOM   1423  O   MET A 198     -15.101 -16.066   5.852  1.00 30.63    -0.268 OA
ATOM   1424  CB  MET A 198     -15.946 -19.008   6.091  1.00 41.04     0.046 C 
ATOM   1425  CG  MET A 198     -14.610 -19.197   5.476  1.00 49.18     0.060 C 
ATOM   1426  SD  MET A 198     -14.643 -20.773   4.572  1.00 56.44    -0.139 SA
ATOM   1427  CE  MET A 198     -14.622 -21.899   5.972  1.00 55.97     0.069 C 
ATOM   1428  N   HIS A 199     -17.288 -15.952   6.091  1.00 25.47    -0.228 NA
ATOM   1429  CA  HIS A 199     -17.509 -14.915   5.053  1.00 24.96     0.192 C 
ATOM   1430  C   HIS A 199     -17.877 -13.577   5.693  1.00 24.45     0.275 C 
ATOM   1431  O   HIS A 199     -18.548 -12.781   5.051  1.00 23.95    -0.268 OA
ATOM   1432  CB  HIS A 199     -18.575 -15.416   4.053  1.00 24.56     0.082 C 
ATOM   1433  CG  HIS A 199     -18.110 -16.624   3.304  1.00 24.62     0.082 A 
ATOM   1434  ND1 HIS A 199     -17.100 -16.556   2.373  1.00 23.39    -0.227 NA
ATOM   1435  CD2 HIS A 199     -18.518 -17.923   3.362  1.00 24.15     0.116 A 
ATOM   1436  CE1 HIS A 199     -16.928 -17.755   1.857  1.00 24.62     0.199 A 
ATOM   1437  NE2 HIS A 199     -17.742 -18.641   2.525  1.00 25.04    -0.221 NA
ATOM   1438  N   TYR A 200     -17.451 -13.361   6.929  1.00 24.83    -0.228 NA
ATOM   1439  CA  TYR A 200     -17.753 -12.126   7.668  1.00 26.52     0.191 C 
ATOM   1440  C   TYR A 200     -17.102 -10.956   6.909  1.00 27.93     0.275 C 
ATOM   1441  O   TYR A 200     -16.046 -11.191   6.261  1.00 28.36    -0.268 OA
ATOM   1442  CB  TYR A 200     -17.231 -12.218   9.102  1.00 27.83     0.060 C 
ATOM   1443  CG  TYR A 200     -15.736 -12.384   9.221  1.00 29.97    -0.020 A 
ATOM   1444  CD1 TYR A 200     -14.903 -11.272   9.332  1.00 30.96    -0.002 A 
ATOM   1445  CD2 TYR A 200     -15.138 -13.646   9.243  1.00 31.96    -0.002 A 
ATOM   1446  CE1 TYR A 200     -13.532 -11.419   9.467  1.00 33.19     0.027 A 
ATOM   1447  CE2 TYR A 200     -13.764 -13.807   9.360  1.00 34.31     0.027 A 
ATOM   1448  CZ  TYR A 200     -12.961 -12.681   9.471  1.00 34.60     0.131 A 
ATOM   1449  OH  TYR A 200     -11.618 -12.810   9.595  1.00 38.05    -0.190 OA
ATOM   1450  N   ASN A 201     -17.660  -9.763   7.069  1.00 26.52    -0.228 NA
ATOM   1451  CA  ASN A 201     -17.330  -8.522   6.310  1.00 26.85     0.196 C 
ATOM   1452  C   ASN A 201     -16.756  -7.462   7.258  1.00 26.40     0.275 C 
ATOM   1453  O   ASN A 201     -16.592  -7.763   8.477  1.00 23.11    -0.268 OA
ATOM   1454  CB  ASN A 201     -18.534  -7.925   5.595  1.00 29.03     0.126 C 
ATOM   1455  CG  ASN A 201     -19.731  -7.638   6.482  1.00 30.07     0.276 C 
ATOM   1456  OD1 ASN A 201     -19.674  -6.830   7.421  1.00 28.97    -0.269 OA
ATOM   1457  ND2 ASN A 201     -20.885  -8.196   6.112  1.00 30.58    -0.107 N 
ATOM   1458  N   GLN A 202     -16.526  -6.243   6.737  1.00 23.65    -0.229 NA
ATOM   1459  CA  GLN A 202     -15.882  -5.183   7.531  1.00 23.84     0.187 C 
ATOM   1460  C   GLN A 202     -16.683  -4.831   8.775  1.00 22.25     0.274 C 
ATOM   1461  O   GLN A 202     -16.081  -4.224   9.669  1.00 18.33    -0.268 OA
ATOM   1462  CB  GLN A 202     -15.702  -3.973   6.649  1.00 26.03     0.044 C 
ATOM   1463  CG  GLN A 202     -14.563  -4.288   5.718  1.00 29.81     0.094 C 
ATOM   1464  CD  GLN A 202     -14.241  -3.163   4.761  1.00 31.30     0.274 C 
ATOM   1465  OE1 GLN A 202     -15.124  -2.369   4.455  1.00 30.60    -0.269 OA
ATOM   1466  NE2 GLN A 202     -12.976  -3.156   4.294  1.00 32.25    -0.107 N 
ATOM   1467  N   THR A 203     -17.997  -5.108   8.818  1.00 20.01    -0.226 NA
ATOM   1468  CA  THR A 203     -18.815  -4.556   9.932  1.00 20.08     0.216 C 
ATOM   1469  C   THR A 203     -18.550  -5.361  11.216  1.00 17.51     0.277 C 
ATOM   1470  O   THR A 203     -19.103  -5.034  12.244  1.00 16.83    -0.268 OA
ATOM   1471  CB  THR A 203     -20.317  -4.549   9.605  1.00 23.45     0.184 C 
ATOM   1472  OG1 THR A 203     -20.591  -5.933   9.445  1.00 24.32    -0.221 OA
ATOM   1473  CG2 THR A 203     -20.699  -3.749   8.373  1.00 24.25     0.038 C 
ATOM   1474  N   VAL A 204     -17.725  -6.392  11.190  1.00 16.81    -0.229 NA
ATOM   1475  CA  VAL A 204     -17.247  -7.019  12.446  1.00 15.49     0.186 C 
ATOM   1476  C   VAL A 204     -16.530  -5.944  13.279  1.00 14.55     0.274 C 
ATOM   1477  O   VAL A 204     -16.648  -5.975  14.507  1.00 14.76    -0.268 OA
ATOM   1478  CB  VAL A 204     -16.384  -8.292  12.237  1.00 15.58     0.032 C 
ATOM   1479  CG1 VAL A 204     -17.055  -9.429  11.442  1.00 15.75     0.003 C 
ATOM   1480  CG2 VAL A 204     -15.016  -7.950  11.630  1.00 16.40     0.003 C 
ATOM   1481  N   ASP A 205     -15.863  -4.997  12.638  1.00 13.75    -0.228 NA
ATOM   1482  CA  ASP A 205     -15.108  -3.958  13.343  1.00 14.39     0.197 C 
ATOM   1483  C   ASP A 205     -16.124  -2.961  13.931  1.00 14.49     0.275 C 
ATOM   1484  O   ASP A 205     -15.877  -2.401  14.972  1.00 13.92    -0.268 OA
ATOM   1485  CB  ASP A 205     -14.122  -3.295  12.364  1.00 14.47     0.132 C 
ATOM   1486  CG  ASP A 205     -12.915  -4.142  11.982  1.00 15.00     0.188 C 
ATOM   1487  OD1 ASP A 205     -12.533  -5.022  12.722  1.00 15.11    -0.647 OA
ATOM   1488  OD2 ASP A 205     -12.320  -3.814  10.966  1.00 17.04    -0.647 OA
ATOM   1489  N   ILE A 206     -17.249  -2.716  13.227  1.00 15.37    -0.229 NA
ATOM   1490  CA  ILE A 206     -18.293  -1.734  13.710  1.00 15.29     0.186 C 
ATOM   1491  C   ILE A 206     -18.946  -2.346  14.957  1.00 15.40     0.274 C 
ATOM   1492  O   ILE A 206     -19.246  -1.640  15.877  1.00 16.07    -0.268 OA
ATOM   1493  CB  ILE A 206     -19.319  -1.447  12.597  1.00 16.58     0.032 C 
ATOM   1494  CG1 ILE A 206     -18.693  -0.702  11.417  1.00 17.71     0.002 C 
ATOM   1495  CG2 ILE A 206     -20.567  -0.686  13.123  1.00 17.38     0.003 C 
ATOM   1496  CD1 ILE A 206     -18.157   0.678  11.727  1.00 19.27     0.000 C 
ATOM   1497  N   TRP A 207     -19.182  -3.663  14.975  1.00 16.39    -0.228 NA
ATOM   1498  CA  TRP A 207     -19.626  -4.367  16.188  1.00 16.04     0.191 C 
ATOM   1499  C   TRP A 207     -18.692  -4.003  17.340  1.00 15.39     0.275 C 
ATOM   1500  O   TRP A 207     -19.146  -3.665  18.412  1.00 14.50    -0.268 OA
ATOM   1501  CB  TRP A 207     -19.721  -5.883  15.964  1.00 16.07     0.062 C 
ATOM   1502  CG  TRP A 207     -20.237  -6.608  17.155  1.00 16.59     0.001 A 
ATOM   1503  CD1 TRP A 207     -19.542  -7.036  18.258  1.00 17.71     0.095 A 
ATOM   1504  CD2 TRP A 207     -21.612  -6.847  17.438  1.00 18.12     0.015 A 
ATOM   1505  NE1 TRP A 207     -20.383  -7.580  19.191  1.00 18.01    -0.244 NA
ATOM   1506  CE2 TRP A 207     -21.666  -7.476  18.703  1.00 19.00     0.081 A 
ATOM   1507  CE3 TRP A 207     -22.788  -6.582  16.711  1.00 18.91     0.001 A 
ATOM   1508  CZ2 TRP A 207     -22.874  -7.862  19.275  1.00 19.47     0.019 A 
ATOM   1509  CZ3 TRP A 207     -23.972  -7.006  17.269  1.00 19.17     0.000 A 
ATOM   1510  CH2 TRP A 207     -24.001  -7.633  18.511  1.00 19.43     0.002 A 
ATOM   1511  N   SER A 208     -17.401  -4.225  17.153  1.00 17.19    -0.226 NA
ATOM   1512  CA  SER A 208     -16.399  -3.996  18.218  1.00 17.27     0.219 C 
ATOM   1513  C   SER A 208     -16.538  -2.545  18.706  1.00 17.84     0.277 C 
ATOM   1514  O   SER A 208     -16.522  -2.317  19.944  1.00 18.36    -0.268 OA
ATOM   1515  CB  SER A 208     -15.041  -4.279  17.732  1.00 18.31     0.216 C 
ATOM   1516  OG  SER A 208     -14.901  -5.630  17.303  1.00 16.50    -0.218 OA
ATOM   1517  N   VAL A 209     -16.628  -1.584  17.785  1.00 18.13    -0.229 NA
ATOM   1518  CA  VAL A 209     -16.735  -0.133  18.161  1.00 19.28     0.186 C 
ATOM   1519  C   VAL A 209     -17.993   0.072  19.013  1.00 20.34     0.274 C 
ATOM   1520  O   VAL A 209     -17.965   0.766  20.021  1.00 18.61    -0.268 OA
ATOM   1521  CB  VAL A 209     -16.800   0.791  16.955  1.00 19.61     0.032 C 
ATOM   1522  CG1 VAL A 209     -16.999   2.215  17.439  1.00 21.03     0.003 C 
ATOM   1523  CG2 VAL A 209     -15.551   0.665  16.090  1.00 19.56     0.003 C 
ATOM   1524  N   GLY A 210     -19.069  -0.593  18.621  1.00 20.55    -0.226 NA
ATOM   1525  CA  GLY A 210     -20.301  -0.589  19.429  1.00 18.94     0.218 C 
ATOM   1526  C   GLY A 210     -20.039  -1.056  20.834  1.00 19.24     0.277 C 
ATOM   1527  O   GLY A 210     -20.515  -0.400  21.738  1.00 20.57    -0.268 OA
ATOM   1528  N   CYS A 211     -19.321  -2.167  21.019  1.00 19.56    -0.228 NA
ATOM   1529  CA  CYS A 211     -19.040  -2.725  22.339  1.00 19.46     0.198 C 
ATOM   1530  C   CYS A 211     -18.183  -1.719  23.115  1.00 19.26     0.275 C 
ATOM   1531  O   CYS A 211     -18.439  -1.549  24.328  1.00 21.29    -0.268 OA
ATOM   1532  CB  CYS A 211     -18.360  -4.088  22.293  1.00 18.69     0.103 C 
ATOM   1533  SG  CYS A 211     -19.416  -5.340  21.548  1.00 19.17    -0.080 SA
ATOM   1534  N   ILE A 212     -17.218  -1.093  22.446  1.00 19.42    -0.229 NA
ATOM   1535  CA  ILE A 212     -16.358  -0.077  23.125  1.00 18.85     0.186 C 
ATOM   1536  C   ILE A 212     -17.174   1.140  23.552  1.00 20.45     0.274 C 
ATOM   1537  O   ILE A 212     -16.980   1.617  24.653  1.00 23.91    -0.268 OA
ATOM   1538  CB  ILE A 212     -15.168   0.279  22.204  1.00 19.61     0.032 C 
ATOM   1539  CG1 ILE A 212     -14.291  -0.948  21.961  1.00 17.67     0.002 C 
ATOM   1540  CG2 ILE A 212     -14.390   1.433  22.814  1.00 19.47     0.003 C 
ATOM   1541  CD1 ILE A 212     -13.339  -0.810  20.901  1.00 17.80     0.000 C 
ATOM   1542  N   MET A 213     -17.966   1.723  22.668  1.00 21.07    -0.229 NA
ATOM   1543  CA  MET A 213     -18.752   2.943  22.975  1.00 21.24     0.187 C 
ATOM   1544  C   MET A 213     -19.655   2.641  24.174  1.00 22.79     0.274 C 
ATOM   1545  O   MET A 213     -19.665   3.404  25.127  1.00 25.66    -0.268 OA
ATOM   1546  CB  MET A 213     -19.566   3.324  21.755  1.00 21.01     0.046 C 
ATOM   1547  CG  MET A 213     -20.424   4.566  21.906  1.00 22.24     0.060 C 
ATOM   1548  SD  MET A 213     -21.095   5.052  20.343  1.00 25.04    -0.139 SA
ATOM   1549  CE  MET A 213     -22.379   6.207  20.893  1.00 26.79     0.069 C 
ATOM   1550  N   ALA A 214     -20.349   1.501  24.167  1.00 23.07    -0.229 NA
ATOM   1551  CA  ALA A 214     -21.200   1.049  25.283  1.00 23.58     0.186 C 
ATOM   1552  C   ALA A 214     -20.398   1.131  26.589  1.00 26.17     0.274 C 
ATOM   1553  O   ALA A 214     -20.904   1.752  27.599  1.00 27.98    -0.268 OA
ATOM   1554  CB  ALA A 214     -21.756  -0.331  25.055  1.00 23.31     0.037 C 
ATOM   1555  N   GLU A 215     -19.245   0.509  26.627  1.00 25.71    -0.229 NA
ATOM   1556  CA  GLU A 215     -18.426   0.434  27.848  1.00 27.10     0.187 C 
ATOM   1557  C   GLU A 215     -17.965   1.840  28.295  1.00 29.96     0.274 C 
ATOM   1558  O   GLU A 215     -17.778   2.053  29.508  1.00 34.69    -0.268 OA
ATOM   1559  CB  GLU A 215     -17.253  -0.446  27.480  1.00 26.91     0.045 C 
ATOM   1560  CG  GLU A 215     -16.398  -0.761  28.647  1.00 30.06     0.100 C 
ATOM   1561  CD  GLU A 215     -15.334  -1.788  28.363  1.00 31.12     0.185 C 
ATOM   1562  OE1 GLU A 215     -15.554  -2.700  27.549  1.00 28.77    -0.647 OA
ATOM   1563  OE2 GLU A 215     -14.279  -1.653  28.991  1.00 32.77    -0.647 OA
ATOM   1564  N   LEU A 216     -17.748   2.771  27.368  1.00 29.15    -0.229 NA
ATOM   1565  CA  LEU A 216     -17.305   4.149  27.709  1.00 30.12     0.186 C 
ATOM   1566  C   LEU A 216     -18.497   4.916  28.287  1.00 30.26     0.274 C 
ATOM   1567  O   LEU A 216     -18.258   5.840  29.045  1.00 29.82    -0.268 OA
ATOM   1568  CB  LEU A 216     -16.811   4.900  26.471  1.00 29.78     0.034 C 
ATOM   1569  CG  LEU A 216     -15.511   4.414  25.820  1.00 29.15     0.002 C 
ATOM   1570  CD1 LEU A 216     -15.000   5.493  24.881  1.00 28.39     0.000 C 
ATOM   1571  CD2 LEU A 216     -14.442   4.031  26.858  1.00 29.38     0.000 C 
ATOM   1572  N   LEU A 217     -19.704   4.653  27.793  1.00 29.78    -0.229 NA
ATOM   1573  CA  LEU A 217     -20.896   5.396  28.229  1.00 30.79     0.186 C 
ATOM   1574  C   LEU A 217     -21.263   4.888  29.635  1.00 33.03     0.274 C 
ATOM   1575  O   LEU A 217     -21.597   5.711  30.476  1.00 35.21    -0.268 OA
ATOM   1576  CB  LEU A 217     -22.042   5.199  27.242  1.00 29.20     0.034 C 
ATOM   1577  CG  LEU A 217     -21.933   5.937  25.915  1.00 29.68     0.002 C 
ATOM   1578  CD1 LEU A 217     -22.895   5.357  24.887  1.00 31.15     0.000 C 
ATOM   1579  CD2 LEU A 217     -22.163   7.419  26.053  1.00 30.34     0.000 C 
ATOM   1580  N   THR A 218     -21.153   3.593  29.902  1.00 33.59    -0.226 NA
ATOM   1581  CA  THR A 218     -21.784   2.904  31.062  1.00 36.19     0.216 C 
ATOM   1582  C   THR A 218     -20.770   2.582  32.134  1.00 37.78     0.277 C 
ATOM   1583  O   THR A 218     -21.168   2.299  33.265  1.00 41.10    -0.268 OA
ATOM   1584  CB  THR A 218     -22.404   1.543  30.708  1.00 34.53     0.184 C 
ATOM   1585  OG1 THR A 218     -21.415   0.576  30.305  1.00 36.68    -0.221 OA
ATOM   1586  CG2 THR A 218     -23.470   1.680  29.656  1.00 35.14     0.038 C 
ATOM   1587  N   GLY A 219     -19.517   2.493  31.755  1.00 38.01    -0.226 NA
ATOM   1588  CA  GLY A 219     -18.463   2.042  32.664  1.00 40.51     0.218 C 
ATOM   1589  C   GLY A 219     -18.419   0.546  32.873  1.00 41.74     0.277 C 
ATOM   1590  O   GLY A 219     -17.540   0.140  33.630  1.00 45.36    -0.268 OA
ATOM   1591  N   ARG A 220     -19.251  -0.268  32.208  1.00 41.98    -0.229 NA
ATOM   1592  CA  ARG A 220     -19.179  -1.758  32.306  1.00 38.09     0.186 C 
ATOM   1593  C   ARG A 220     -18.907  -2.411  30.934  1.00 33.28     0.274 C 
ATOM   1594  O   ARG A 220     -19.466  -1.968  29.940  1.00 30.88    -0.268 OA
ATOM   1595  CB  ARG A 220     -20.514  -2.384  32.731  1.00 41.97     0.036 C 
ATOM   1596  CG  ARG A 220     -21.182  -1.809  33.970  1.00 47.31     0.029 C 
ATOM   1597  CD  ARG A 220     -22.505  -2.523  34.236  1.00 48.11     0.145 C 
ATOM   1598  NE  ARG A 220     -22.820  -2.462  35.667  1.00 52.18    -0.083 NA
ATOM   1599  CZ  ARG A 220     -23.616  -3.301  36.339  1.00 50.24     0.782 C 
ATOM   1600  NH1 ARG A 220     -24.231  -4.291  35.713  1.00 46.40     0.063 N 
ATOM   1601  NH2 ARG A 220     -23.775  -3.144  37.644  1.00 49.22     0.063 N 
ATOM   1602  N   THR A 221     -18.166  -3.511  30.905  1.00 30.94    -0.226 NA
ATOM   1603  CA  THR A 221     -18.106  -4.422  29.744  1.00 31.42     0.216 C 
ATOM   1604  C   THR A 221     -19.522  -4.767  29.310  1.00 30.23     0.277 C 
ATOM   1605  O   THR A 221     -20.273  -5.267  30.171  1.00 30.15    -0.268 OA
ATOM   1606  CB  THR A 221     -17.412  -5.739  30.068  1.00 31.28     0.184 C 
ATOM   1607  OG1 THR A 221     -16.201  -5.360  30.721  1.00 33.18    -0.221 OA
ATOM   1608  CG2 THR A 221     -17.146  -6.548  28.826  1.00 32.15     0.038 C 
ATOM   1609  N   LEU A 222     -19.865  -4.531  28.038  1.00 27.29    -0.229 NA
ATOM   1610  CA  LEU A 222     -21.230  -4.857  27.571  1.00 26.52     0.186 C 
ATOM   1611  C   LEU A 222     -21.442  -6.363  27.698  1.00 24.53     0.274 C 
ATOM   1612  O   LEU A 222     -22.452  -6.798  28.265  1.00 23.31    -0.268 OA
ATOM   1613  CB  LEU A 222     -21.391  -4.360  26.140  1.00 26.22     0.034 C 
ATOM   1614  CG  LEU A 222     -22.764  -3.801  25.702  1.00 29.19     0.002 C 
ATOM   1615  CD1 LEU A 222     -22.984  -3.962  24.217  1.00 25.49     0.000 C 
ATOM   1616  CD2 LEU A 222     -23.981  -4.219  26.511  1.00 28.41     0.000 C 
ATOM   1617  N   PHE A 223     -20.551  -7.159  27.132  1.00 22.45    -0.228 NA
ATOM   1618  CA  PHE A 223     -20.739  -8.616  26.957  1.00 23.13     0.189 C 
ATOM   1619  C   PHE A 223     -19.541  -9.392  27.527  1.00 25.14     0.257 C 
ATOM   1620  O   PHE A 223     -18.674  -9.870  26.811  1.00 24.48    -0.270 OA
ATOM   1621  CB  PHE A 223     -20.955  -9.026  25.494  1.00 21.55     0.060 C 
ATOM   1622  CG  PHE A 223     -22.079  -8.340  24.756  1.00 22.14    -0.020 A 
ATOM   1623  CD1 PHE A 223     -23.405  -8.505  25.139  1.00 22.74    -0.004 A 
ATOM   1624  CD2 PHE A 223     -21.799  -7.568  23.633  1.00 20.80    -0.004 A 
ATOM   1625  CE1 PHE A 223     -24.421  -7.903  24.396  1.00 23.57    -0.000 A 
ATOM   1626  CE2 PHE A 223     -22.803  -6.958  22.902  1.00 20.59    -0.000 A 
ATOM   1627  CZ  PHE A 223     -24.112  -7.138  23.278  1.00 20.90    -0.000 A 
ATOM   1628  N   PRO A 224     -19.446  -9.551  28.844  1.00 28.72    -0.312 N 
ATOM   1629  CA  PRO A 224     -18.267 -10.197  29.439  1.00 31.68     0.165 C 
ATOM   1630  C   PRO A 224     -18.391 -11.728  29.452  1.00 32.39     0.272 C 
ATOM   1631  O   PRO A 224     -18.455 -12.309  30.492  1.00 33.55    -0.269 OA
ATOM   1632  CB  PRO A 224     -18.250  -9.609  30.858  1.00 31.62     0.034 C 
ATOM   1633  CG  PRO A 224     -19.698  -9.308  31.157  1.00 29.71     0.027 C 
ATOM   1634  CD  PRO A 224     -20.371  -9.020  29.835  1.00 29.64     0.105 C 
ATOM   1635  N   GLY A 225     -18.391 -12.344  28.275  1.00 33.25    -0.226 NA
ATOM   1636  CA  GLY A 225     -18.553 -13.803  28.145  1.00 33.51     0.218 C 
ATOM   1637  C   GLY A 225     -17.337 -14.572  28.656  1.00 33.65     0.277 C 
ATOM   1638  O   GLY A 225     -16.180 -14.065  28.529  1.00 28.86    -0.268 OA
ATOM   1639  N   THR A 226     -17.590 -15.763  29.200  1.00 34.65    -0.226 NA
ATOM   1640  CA  THR A 226     -16.539 -16.644  29.786  1.00 36.17     0.216 C 
ATOM   1641  C   THR A 226     -15.942 -17.571  28.717  1.00 34.70     0.277 C 
ATOM   1642  O   THR A 226     -14.898 -18.118  29.004  1.00 39.64    -0.268 OA
ATOM   1643  CB  THR A 226     -17.091 -17.364  31.025  1.00 36.15     0.184 C 
ATOM   1644  OG1 THR A 226     -18.239 -18.116  30.652  1.00 37.20    -0.221 OA
ATOM   1645  CG2 THR A 226     -17.487 -16.398  32.120  1.00 35.91     0.038 C 
ATOM   1646  N   ASP A 227     -16.572 -17.735  27.545  1.00 32.20    -0.228 NA
ATOM   1647  CA  ASP A 227     -16.230 -18.673  26.435  1.00 30.19     0.197 C 
ATOM   1648  C   ASP A 227     -17.107 -18.269  25.247  1.00 28.03     0.275 C 
ATOM   1649  O   ASP A 227     -17.977 -17.400  25.465  1.00 27.99    -0.268 OA
ATOM   1650  CB  ASP A 227     -16.475 -20.125  26.863  1.00 31.92     0.132 C 
ATOM   1651  CG  ASP A 227     -17.907 -20.464  27.274  1.00 31.77     0.188 C 
ATOM   1652  OD1 ASP A 227     -18.789 -20.237  26.521  1.00 29.63    -0.647 OA
ATOM   1653  OD2 ASP A 227     -18.104 -20.984  28.351  1.00 36.05    -0.647 OA
ATOM   1654  N   HIS A 228     -16.929 -18.851  24.073  1.00 26.63    -0.228 NA
ATOM   1655  CA  HIS A 228     -17.594 -18.459  22.792  1.00 26.77     0.192 C 
ATOM   1656  C   HIS A 228     -19.116 -18.743  22.868  1.00 27.49     0.275 C 
ATOM   1657  O   HIS A 228     -19.899 -17.925  22.321  1.00 26.25    -0.268 OA
ATOM   1658  CB  HIS A 228     -16.978 -19.228  21.610  1.00 27.53     0.082 C 
ATOM   1659  CG  HIS A 228     -15.652 -18.731  21.123  1.00 28.21     0.082 A 
ATOM   1660  ND1 HIS A 228     -14.814 -17.971  21.886  1.00 32.93    -0.227 NA
ATOM   1661  CD2 HIS A 228     -15.093 -18.828  19.907  1.00 27.34     0.116 A 
ATOM   1662  CE1 HIS A 228     -13.738 -17.661  21.155  1.00 32.43     0.199 A 
ATOM   1663  NE2 HIS A 228     -13.910 -18.173  19.922  1.00 29.29    -0.221 NA
ATOM   1664  N   ILE A 229     -19.508 -19.789  23.591  1.00 27.23    -0.229 NA
ATOM   1665  CA  ILE A 229     -20.943 -20.131  23.861  1.00 30.25     0.186 C 
ATOM   1666  C   ILE A 229     -21.596 -19.097  24.800  1.00 29.61     0.274 C 
ATOM   1667  O   ILE A 229     -22.617 -18.492  24.369  1.00 25.66    -0.268 OA
ATOM   1668  CB  ILE A 229     -21.079 -21.586  24.372  1.00 34.29     0.032 C 
ATOM   1669  CG1 ILE A 229     -20.695 -22.559  23.245  1.00 35.95     0.002 C 
ATOM   1670  CG2 ILE A 229     -22.482 -21.838  24.934  1.00 33.84     0.003 C 
ATOM   1671  CD1 ILE A 229     -20.482 -24.002  23.713  1.00 42.89     0.000 C 
ATOM   1672  N   ASP A 230     -20.968 -18.815  25.946  1.00 29.45    -0.228 NA
ATOM   1673  CA  ASP A 230     -21.394 -17.778  26.917  1.00 31.70     0.197 C 
ATOM   1674  C   ASP A 230     -21.465 -16.401  26.222  1.00 28.52     0.275 C 
ATOM   1675  O   ASP A 230     -22.479 -15.674  26.437  1.00 26.39    -0.268 OA
ATOM   1676  CB  ASP A 230     -20.532 -17.786  28.201  1.00 33.93     0.132 C 
ATOM   1677  CG  ASP A 230     -21.108 -16.865  29.276  1.00 34.48     0.188 C 
ATOM   1678  OD1 ASP A 230     -22.297 -16.979  29.555  1.00 35.89    -0.647 OA
ATOM   1679  OD2 ASP A 230     -20.412 -15.973  29.743  1.00 35.59    -0.647 OA
ATOM   1680  N   GLN A 231     -20.483 -16.074  25.377  1.00 25.41    -0.229 NA
ATOM   1681  CA  GLN A 231     -20.392 -14.779  24.685  1.00 25.80     0.187 C 
ATOM   1682  C   GLN A 231     -21.615 -14.664  23.747  1.00 26.03     0.274 C 
ATOM   1683  O   GLN A 231     -22.285 -13.621  23.786  1.00 24.72    -0.268 OA
ATOM   1684  CB  GLN A 231     -19.083 -14.683  23.882  1.00 25.45     0.044 C 
ATOM   1685  CG  GLN A 231     -18.881 -13.318  23.228  1.00 25.07     0.094 C 
ATOM   1686  CD  GLN A 231     -18.548 -12.282  24.271  1.00 23.73     0.274 C 
ATOM   1687  OE1 GLN A 231     -17.880 -12.575  25.255  1.00 25.57    -0.269 OA
ATOM   1688  NE2 GLN A 231     -18.955 -11.051  24.033  1.00 23.82    -0.107 N 
ATOM   1689  N   LEU A 232     -21.910 -15.709  22.960  1.00 25.59    -0.229 NA
ATOM   1690  CA  LEU A 232     -23.055 -15.671  22.023  1.00 26.83     0.186 C 
ATOM   1691  C   LEU A 232     -24.371 -15.471  22.791  1.00 26.69     0.274 C 
ATOM   1692  O   LEU A 232     -25.203 -14.672  22.339  1.00 23.97    -0.268 OA
ATOM   1693  CB  LEU A 232     -23.085 -16.958  21.202  1.00 28.15     0.034 C 
ATOM   1694  CG  LEU A 232     -24.133 -16.994  20.107  1.00 31.48     0.002 C 
ATOM   1695  CD1 LEU A 232     -24.068 -15.757  19.189  1.00 31.16     0.000 C 
ATOM   1696  CD2 LEU A 232     -23.953 -18.281  19.312  1.00 32.34     0.000 C 
ATOM   1697  N   LYS A 233     -24.536 -16.160  23.913  1.00 27.32    -0.229 NA
ATOM   1698  CA  LYS A 233     -25.767 -16.063  24.761  1.00 30.19     0.186 C 
ATOM   1699  C   LYS A 233     -25.949 -14.646  25.327  1.00 28.05     0.274 C 
ATOM   1700  O   LYS A 233     -27.050 -14.113  25.250  1.00 27.04    -0.268 OA
ATOM   1701  CB  LYS A 233     -25.695 -17.172  25.799  1.00 32.72     0.034 C 
ATOM   1702  CG  LYS A 233     -25.717 -18.545  25.135  1.00 37.94     0.005 C 
ATOM   1703  CD  LYS A 233     -26.395 -19.671  25.894  1.00 43.74     0.041 C 
ATOM   1704  CE  LYS A 233     -25.443 -20.374  26.844  1.00 48.57     0.338 C 
ATOM   1705  NZ  LYS A 233     -26.093 -21.514  27.537  1.00 54.26     0.618 N 
ATOM   1706  N   LEU A 234     -24.905 -14.041  25.855  1.00 25.85    -0.229 NA
ATOM   1707  CA  LEU A 234     -24.941 -12.642  26.325  1.00 25.65     0.186 C 
ATOM   1708  C   LEU A 234     -25.337 -11.714  25.176  1.00 23.43     0.274 C 
ATOM   1709  O   LEU A 234     -26.169 -10.871  25.407  1.00 23.48    -0.268 OA
ATOM   1710  CB  LEU A 234     -23.576 -12.275  26.932  1.00 26.52     0.034 C 
ATOM   1711  CG  LEU A 234     -23.300 -12.934  28.276  1.00 29.36     0.002 C 
ATOM   1712  CD1 LEU A 234     -21.954 -12.595  28.841  1.00 30.28     0.000 C 
ATOM   1713  CD2 LEU A 234     -24.356 -12.552  29.338  1.00 31.15     0.000 C 
ATOM   1714  N   ILE A 235     -24.739 -11.839  23.976  1.00 22.08    -0.229 NA
ATOM   1715  CA  ILE A 235     -25.083 -11.019  22.774  1.00 20.69     0.186 C 
ATOM   1716  C   ILE A 235     -26.575 -11.167  22.410  1.00 20.91     0.274 C 
ATOM   1717  O   ILE A 235     -27.256 -10.120  22.206  1.00 21.25    -0.268 OA
ATOM   1718  CB  ILE A 235     -24.174 -11.398  21.593  1.00 20.11     0.032 C 
ATOM   1719  CG1 ILE A 235     -22.703 -11.047  21.874  1.00 20.24     0.002 C 
ATOM   1720  CG2 ILE A 235     -24.701 -10.784  20.320  1.00 19.42     0.003 C 
ATOM   1721  CD1 ILE A 235     -21.767 -11.600  20.786  1.00 20.65     0.000 C 
ATOM   1722  N   LEU A 236     -27.081 -12.396  22.327  1.00 20.95    -0.229 NA
ATOM   1723  CA  LEU A 236     -28.441 -12.607  21.791  1.00 23.78     0.186 C 
ATOM   1724  C   LEU A 236     -29.470 -12.128  22.818  1.00 24.78     0.274 C 
ATOM   1725  O   LEU A 236     -30.592 -11.815  22.391  1.00 27.83    -0.268 OA
ATOM   1726  CB  LEU A 236     -28.622 -14.078  21.434  1.00 23.79     0.034 C 
ATOM   1727  CG  LEU A 236     -27.707 -14.531  20.289  1.00 23.73     0.002 C 
ATOM   1728  CD1 LEU A 236     -28.022 -15.937  19.882  1.00 25.36     0.000 C 
ATOM   1729  CD2 LEU A 236     -27.772 -13.595  19.077  1.00 24.09     0.000 C 
ATOM   1730  N   ARG A 237     -29.098 -12.030  24.088  1.00 27.30    -0.229 NA
ATOM   1731  CA  ARG A 237     -29.971 -11.487  25.178  1.00 30.33     0.186 C 
ATOM   1732  C   ARG A 237     -30.287 -10.020  24.874  1.00 28.82     0.274 C 
ATOM   1733  O   ARG A 237     -31.432  -9.613  25.074  1.00 26.49    -0.268 OA
ATOM   1734  CB  ARG A 237     -29.323 -11.636  26.555  1.00 35.63     0.036 C 
ATOM   1735  CG  ARG A 237     -30.287 -11.558  27.730  1.00 44.86     0.029 C 
ATOM   1736  CD  ARG A 237     -29.630 -11.953  29.053  1.00 53.97     0.145 C 
ATOM   1737  NE  ARG A 237     -28.774 -10.876  29.569  1.00 62.45    -0.083 NA
ATOM   1738  CZ  ARG A 237     -27.819 -10.993  30.512  1.00 63.10     0.782 C 
ATOM   1739  NH1 ARG A 237     -27.560 -12.157  31.095  1.00 66.35     0.063 N 
ATOM   1740  NH2 ARG A 237     -27.132  -9.928  30.880  1.00 58.91     0.063 N 
ATOM   1741  N   LEU A 238     -29.310  -9.249  24.388  1.00 24.76    -0.229 NA
ATOM   1742  CA  LEU A 238     -29.537  -7.838  24.018  1.00 23.96     0.186 C 
ATOM   1743  C   LEU A 238     -30.177  -7.718  22.640  1.00 22.96     0.274 C 
ATOM   1744  O   LEU A 238     -31.147  -6.958  22.511  1.00 21.80    -0.268 OA
ATOM   1745  CB  LEU A 238     -28.210  -7.059  24.074  1.00 23.68     0.034 C 
ATOM   1746  CG  LEU A 238     -28.356  -5.555  23.813  1.00 23.21     0.002 C 
ATOM   1747  CD1 LEU A 238     -29.140  -4.859  24.913  1.00 23.91     0.000 C 
ATOM   1748  CD2 LEU A 238     -27.002  -4.889  23.638  1.00 23.01     0.000 C 
ATOM   1749  N   VAL A 239     -29.580  -8.319  21.594  1.00 22.18    -0.229 NA
ATOM   1750  CA  VAL A 239     -29.957  -8.005  20.195  1.00 22.16     0.186 C 
ATOM   1751  C   VAL A 239     -31.035  -8.956  19.684  1.00 22.81     0.274 C 
ATOM   1752  O   VAL A 239     -31.448  -8.809  18.515  1.00 24.89    -0.268 OA
ATOM   1753  CB  VAL A 239     -28.682  -7.948  19.318  1.00 23.42     0.032 C 
ATOM   1754  CG1 VAL A 239     -27.667  -6.954  19.909  1.00 22.95     0.003 C 
ATOM   1755  CG2 VAL A 239     -28.049  -9.320  19.144  1.00 23.95     0.003 C 
ATOM   1756  N   GLY A 240     -31.506  -9.901  20.502  1.00 24.42    -0.226 NA
ATOM   1757  CA  GLY A 240     -32.517 -10.909  20.095  1.00 24.56     0.218 C 
ATOM   1758  C   GLY A 240     -31.872 -12.124  19.450  1.00 25.27     0.277 C 
ATOM   1759  O   GLY A 240     -30.716 -12.020  18.901  1.00 26.60    -0.268 OA
ATOM   1760  N   THR A 241     -32.541 -13.267  19.446  1.00 24.24    -0.226 NA
ATOM   1761  CA  THR A 241     -32.149 -14.395  18.574  1.00 24.08     0.215 C 
ATOM   1762  C   THR A 241     -32.392 -13.943  17.136  1.00 23.25     0.259 C 
ATOM   1763  O   THR A 241     -33.219 -13.070  16.882  1.00 22.80    -0.270 OA
ATOM   1764  CB  THR A 241     -32.918 -15.673  18.932  1.00 24.18     0.184 C 
ATOM   1765  OG1 THR A 241     -34.268 -15.304  19.245  1.00 24.37    -0.221 OA
ATOM   1766  CG2 THR A 241     -32.265 -16.379  20.101  1.00 26.33     0.038 C 
ATOM   1767  N   PRO A 242     -31.736 -14.546  16.128  1.00 23.70    -0.312 N 
ATOM   1768  CA  PRO A 242     -32.025 -14.228  14.726  1.00 22.72     0.165 C 
ATOM   1769  C   PRO A 242     -33.488 -14.296  14.246  1.00 22.76     0.272 C 
ATOM   1770  O   PRO A 242     -34.144 -15.284  14.527  1.00 21.98    -0.269 OA
ATOM   1771  CB  PRO A 242     -31.250 -15.300  13.966  1.00 22.41     0.034 C 
ATOM   1772  CG  PRO A 242     -30.129 -15.649  14.868  1.00 22.79     0.027 C 
ATOM   1773  CD  PRO A 242     -30.682 -15.568  16.274  1.00 23.57     0.105 C 
ATOM   1774  N   GLY A 243     -33.872 -13.317  13.452  1.00 23.31    -0.226 NA
ATOM   1775  CA  GLY A 243     -35.143 -13.338  12.696  1.00 26.30     0.218 C 
ATOM   1776  C   GLY A 243     -34.987 -14.093  11.396  1.00 27.31     0.277 C 
ATOM   1777  O   GLY A 243     -33.869 -14.559  11.063  1.00 24.96    -0.268 OA
ATOM   1778  N   ALA A 244     -36.072 -14.207  10.646  1.00 25.67    -0.229 NA
ATOM   1779  CA  ALA A 244     -36.197 -15.166   9.538  1.00 26.01     0.186 C 
ATOM   1780  C   ALA A 244     -35.200 -14.796   8.415  1.00 24.40     0.274 C 
ATOM   1781  O   ALA A 244     -34.529 -15.729   7.848  1.00 24.86    -0.268 OA
ATOM   1782  CB  ALA A 244     -37.638 -15.181   9.088  1.00 26.06     0.037 C 
ATOM   1783  N   GLU A 245     -35.052 -13.505   8.139  1.00 23.12    -0.229 NA
ATOM   1784  CA  GLU A 245     -34.208 -12.978   7.041  1.00 24.69     0.187 C 
ATOM   1785  C   GLU A 245     -32.756 -13.370   7.326  1.00 22.72     0.274 C 
ATOM   1786  O   GLU A 245     -32.006 -13.732   6.368  1.00 22.80    -0.268 OA
ATOM   1787  CB  GLU A 245     -34.344 -11.472   6.882  1.00 26.80     0.045 C 
ATOM   1788  CG  GLU A 245     -33.413 -10.918   5.812  1.00 32.32     0.100 C 
ATOM   1789  CD  GLU A 245     -33.485  -9.427   5.462  1.00 37.36     0.185 C 
ATOM   1790  OE1 GLU A 245     -33.669  -8.548   6.366  1.00 37.74    -0.647 OA
ATOM   1791  OE2 GLU A 245     -33.280  -9.141   4.275  1.00 42.99    -0.647 OA
ATOM   1792  N   LEU A 246     -32.369 -13.271   8.587  1.00 20.95    -0.229 NA
ATOM   1793  CA  LEU A 246     -30.979 -13.634   8.929  1.00 20.92     0.186 C 
ATOM   1794  C   LEU A 246     -30.856 -15.170   8.927  1.00 20.61     0.274 C 
ATOM   1795  O   LEU A 246     -29.826 -15.668   8.417  1.00 18.23    -0.268 OA
ATOM   1796  CB  LEU A 246     -30.548 -13.022  10.257  1.00 19.70     0.034 C 
ATOM   1797  CG  LEU A 246     -29.188 -13.533  10.721  1.00 18.54     0.002 C 
ATOM   1798  CD1 LEU A 246     -28.082 -13.176   9.707  1.00 18.76     0.000 C 
ATOM   1799  CD2 LEU A 246     -28.874 -12.918  12.075  1.00 19.52     0.000 C 
ATOM   1800  N   LEU A 247     -31.811 -15.914   9.500  1.00 20.84    -0.229 NA
ATOM   1801  CA  LEU A 247     -31.680 -17.401   9.524  1.00 22.68     0.186 C 
ATOM   1802  C   LEU A 247     -31.458 -17.962   8.104  1.00 21.32     0.274 C 
ATOM   1803  O   LEU A 247     -30.778 -19.028   7.991  1.00 20.58    -0.268 OA
ATOM   1804  CB  LEU A 247     -32.929 -18.028  10.150  1.00 24.33     0.034 C 
ATOM   1805  CG  LEU A 247     -33.095 -17.954  11.666  1.00 26.13     0.002 C 
ATOM   1806  CD1 LEU A 247     -34.525 -18.456  12.067  1.00 27.46     0.000 C 
ATOM   1807  CD2 LEU A 247     -32.011 -18.745  12.382  1.00 26.15     0.000 C 
ATOM   1808  N   LYS A 248     -32.066 -17.348   7.068  1.00 22.52    -0.229 NA
ATOM   1809  CA  LYS A 248     -32.016 -17.860   5.683  1.00 23.90     0.186 C 
ATOM   1810  C   LYS A 248     -30.602 -17.766   5.148  1.00 23.00     0.274 C 
ATOM   1811  O   LYS A 248     -30.333 -18.446   4.168  1.00 23.33    -0.268 OA
ATOM   1812  CB  LYS A 248     -32.911 -17.068   4.735  1.00 29.29     0.034 C 
ATOM   1813  CG  LYS A 248     -34.392 -17.302   4.919  1.00 34.24     0.005 C 
ATOM   1814  CD  LYS A 248     -35.225 -16.155   4.372  1.00 39.60     0.041 C 
ATOM   1815  CE  LYS A 248     -35.248 -16.078   2.861  1.00 43.43     0.338 C 
ATOM   1816  NZ  LYS A 248     -36.351 -15.187   2.400  1.00 46.58     0.618 N 
ATOM   1817  N   LYS A 249     -29.711 -16.988   5.784  1.00 20.62    -0.229 NA
ATOM   1818  CA  LYS A 249     -28.359 -16.740   5.221  1.00 21.10     0.186 C 
ATOM   1819  C   LYS A 249     -27.361 -17.707   5.854  1.00 19.52     0.274 C 
ATOM   1820  O   LYS A 249     -26.131 -17.557   5.566  1.00 19.10    -0.268 OA
ATOM   1821  CB  LYS A 249     -27.920 -15.300   5.509  1.00 20.81     0.034 C 
ATOM   1822  CG  LYS A 249     -28.729 -14.211   4.845  1.00 22.62     0.005 C 
ATOM   1823  CD  LYS A 249     -28.352 -12.871   5.356  1.00 23.70     0.041 C 
ATOM   1824  CE  LYS A 249     -29.354 -11.821   4.956  1.00 24.74     0.338 C 
ATOM   1825  NZ  LYS A 249     -28.739 -10.554   5.351  1.00 23.18     0.618 N 
ATOM   1826  N   ILE A 250     -27.834 -18.569   6.772  1.00 19.11    -0.229 NA
ATOM   1827  CA  ILE A 250     -26.956 -19.441   7.607  1.00 19.19     0.186 C 
ATOM   1828  C   ILE A 250     -26.852 -20.811   6.945  1.00 20.87     0.274 C 
ATOM   1829  O   ILE A 250     -27.870 -21.554   6.932  1.00 20.73    -0.268 OA
ATOM   1830  CB  ILE A 250     -27.350 -19.570   9.090  1.00 18.32     0.032 C 
ATOM   1831  CG1 ILE A 250     -27.523 -18.222   9.784  1.00 18.39     0.002 C 
ATOM   1832  CG2 ILE A 250     -26.326 -20.468   9.803  1.00 17.77     0.003 C 
ATOM   1833  CD1 ILE A 250     -28.115 -18.252  11.185  1.00 17.61     0.000 C 
ATOM   1834  N   SER A 251     -25.694 -21.125   6.369  1.00 22.75    -0.226 NA
ATOM   1835  CA  SER A 251     -25.479 -22.394   5.611  1.00 25.89     0.219 C 
ATOM   1836  C   SER A 251     -25.457 -23.589   6.578  1.00 25.09     0.277 C 
ATOM   1837  O   SER A 251     -26.144 -24.594   6.371  1.00 26.49    -0.268 OA
ATOM   1838  CB  SER A 251     -24.203 -22.337   4.816  1.00 27.29     0.216 C 
ATOM   1839  OG  SER A 251     -24.058 -23.565   4.073  1.00 30.03    -0.218 OA
ATOM   1840  N   SER A 252     -24.704 -23.466   7.636  1.00 23.83    -0.226 NA
ATOM   1841  CA  SER A 252     -24.447 -24.568   8.583  1.00 26.52     0.219 C 
ATOM   1842  C   SER A 252     -25.730 -25.047   9.295  1.00 25.40     0.277 C 
ATOM   1843  O   SER A 252     -26.231 -24.339  10.141  1.00 24.57    -0.268 OA
ATOM   1844  CB  SER A 252     -23.434 -24.109   9.588  1.00 26.81     0.216 C 
ATOM   1845  OG  SER A 252     -23.400 -24.998  10.681  1.00 26.86    -0.218 OA
ATOM   1846  N   GLU A 253     -26.050 -26.316   9.085  1.00 27.55    -0.229 NA
ATOM   1847  CA  GLU A 253     -27.073 -27.108   9.804  1.00 29.02     0.187 C 
ATOM   1848  C   GLU A 253     -26.721 -27.123  11.292  1.00 28.17     0.274 C 
ATOM   1849  O   GLU A 253     -27.588 -26.777  12.122  1.00 27.05    -0.268 OA
ATOM   1850  CB  GLU A 253     -27.109 -28.485   9.122  1.00 33.34     0.045 C 
ATOM   1851  CG  GLU A 253     -28.420 -29.181   9.099  1.00 38.49     0.100 C 
ATOM   1852  CD  GLU A 253     -29.648 -28.379   8.685  1.00 39.29     0.185 C 
ATOM   1853  OE1 GLU A 253     -29.666 -27.698   7.611  1.00 36.23    -0.647 OA
ATOM   1854  OE2 GLU A 253     -30.617 -28.510   9.434  1.00 46.46    -0.647 OA
ATOM   1855  N   SER A 254     -25.485 -27.451  11.700  1.00 25.63    -0.226 NA
ATOM   1856  CA  SER A 254     -25.225 -27.497  13.146  1.00 26.67     0.219 C 
ATOM   1857  C   SER A 254     -25.474 -26.100  13.737  1.00 26.75     0.277 C 
ATOM   1858  O   SER A 254     -26.131 -26.033  14.829  1.00 24.90    -0.268 OA
ATOM   1859  CB  SER A 254     -23.860 -28.061  13.514  1.00 28.22     0.216 C 
ATOM   1860  OG  SER A 254     -22.886 -27.152  13.091  1.00 32.16    -0.218 OA
ATOM   1861  N   ALA A 255     -24.966 -25.025  13.118  1.00 24.11    -0.229 NA
ATOM   1862  CA  ALA A 255     -25.142 -23.647  13.634  1.00 25.75     0.186 C 
ATOM   1863  C   ALA A 255     -26.641 -23.324  13.789  1.00 24.78     0.274 C 
ATOM   1864  O   ALA A 255     -27.068 -22.842  14.836  1.00 25.13    -0.268 OA
ATOM   1865  CB  ALA A 255     -24.457 -22.614  12.740  1.00 26.65     0.037 C 
ATOM   1866  N   ARG A 256     -27.416 -23.529  12.755  1.00 27.36    -0.229 NA
ATOM   1867  CA  ARG A 256     -28.870 -23.255  12.852  1.00 27.85     0.186 C 
ATOM   1868  C   ARG A 256     -29.484 -24.149  13.950  1.00 29.43     0.274 C 
ATOM   1869  O   ARG A 256     -30.308 -23.611  14.779  1.00 28.18    -0.268 OA
ATOM   1870  CB  ARG A 256     -29.500 -23.438  11.475  1.00 30.68     0.036 C 
ATOM   1871  CG  ARG A 256     -29.872 -22.100  10.862  1.00 32.46     0.029 C 
ATOM   1872  CD  ARG A 256     -30.560 -22.213   9.508  1.00 34.06     0.145 C 
ATOM   1873  NE  ARG A 256     -29.679 -22.861   8.555  1.00 33.49    -0.083 NA
ATOM   1874  CZ  ARG A 256     -29.744 -24.126   8.203  1.00 35.33     0.782 C 
ATOM   1875  NH1 ARG A 256     -28.882 -24.593   7.316  1.00 36.22     0.063 N 
ATOM   1876  NH2 ARG A 256     -30.686 -24.919   8.706  1.00 38.04     0.063 N 
ATOM   1877  N   ASN A 257     -29.117 -25.444  14.008  1.00 29.42    -0.228 NA
ATOM   1878  CA  ASN A 257     -29.721 -26.374  15.016  1.00 31.98     0.196 C 
ATOM   1879  C   ASN A 257     -29.525 -25.790  16.403  1.00 33.03     0.275 C 
ATOM   1880  O   ASN A 257     -30.491 -25.772  17.177  1.00 35.05    -0.268 OA
ATOM   1881  CB  ASN A 257     -29.198 -27.816  14.950  1.00 33.53     0.126 C 
ATOM   1882  CG  ASN A 257     -29.831 -28.571  13.799  1.00 34.82     0.276 C 
ATOM   1883  OD1 ASN A 257     -30.920 -28.214  13.340  1.00 36.95    -0.269 OA
ATOM   1884  ND2 ASN A 257     -29.153 -29.584  13.298  1.00 38.04    -0.107 N 
ATOM   1885  N   TYR A 258     -28.333 -25.295  16.692  1.00 32.31    -0.228 NA
ATOM   1886  CA  TYR A 258     -27.972 -24.733  18.020  1.00 34.18     0.191 C 
ATOM   1887  C   TYR A 258     -28.788 -23.441  18.281  1.00 32.37     0.275 C 
ATOM   1888  O   TYR A 258     -29.442 -23.293  19.337  1.00 35.15    -0.268 OA
ATOM   1889  CB  TYR A 258     -26.470 -24.431  18.126  1.00 33.73     0.060 C 
ATOM   1890  CG  TYR A 258     -26.129 -23.912  19.491  1.00 33.79    -0.020 A 
ATOM   1891  CD1 TYR A 258     -26.038 -24.760  20.592  1.00 35.63    -0.002 A 
ATOM   1892  CD2 TYR A 258     -25.954 -22.563  19.689  1.00 33.11    -0.002 A 
ATOM   1893  CE1 TYR A 258     -25.799 -24.256  21.863  1.00 36.49     0.027 A 
ATOM   1894  CE2 TYR A 258     -25.705 -22.042  20.943  1.00 33.55     0.027 A 
ATOM   1895  CZ  TYR A 258     -25.644 -22.883  22.038  1.00 36.24     0.131 A 
ATOM   1896  OH  TYR A 258     -25.421 -22.326  23.269  1.00 40.06    -0.190 OA
ATOM   1897  N   ILE A 259     -28.743 -22.499  17.348  1.00 31.38    -0.229 NA
ATOM   1898  CA  ILE A 259     -29.344 -21.134  17.556  1.00 31.88     0.186 C 
ATOM   1899  C   ILE A 259     -30.870 -21.221  17.713  1.00 30.76     0.274 C 
ATOM   1900  O   ILE A 259     -31.454 -20.549  18.601  1.00 30.39    -0.268 OA
ATOM   1901  CB  ILE A 259     -28.963 -20.204  16.393  1.00 32.21     0.032 C 
ATOM   1902  CG1 ILE A 259     -27.445 -20.048  16.309  1.00 33.53     0.002 C 
ATOM   1903  CG2 ILE A 259     -29.624 -18.859  16.531  1.00 32.93     0.003 C 
ATOM   1904  CD1 ILE A 259     -26.818 -19.511  17.570  1.00 33.88     0.000 C 
ATOM   1905  N   GLN A 260     -31.487 -21.954  16.820  1.00 29.70    -0.229 NA
ATOM   1906  CA  GLN A 260     -32.964 -22.102  16.772  1.00 29.65     0.187 C 
ATOM   1907  C   GLN A 260     -33.475 -22.989  17.926  1.00 29.86     0.274 C 
ATOM   1908  O   GLN A 260     -34.682 -22.899  18.234  1.00 27.30    -0.268 OA
ATOM   1909  CB  GLN A 260     -33.335 -22.653  15.405  1.00 28.84     0.044 C 
ATOM   1910  CG  GLN A 260     -33.124 -21.640  14.283  1.00 27.14     0.094 C 
ATOM   1911  CD  GLN A 260     -33.692 -22.221  13.018  1.00 27.20     0.274 C 
ATOM   1912  OE1 GLN A 260     -33.041 -22.962  12.267  1.00 28.87    -0.269 OA
ATOM   1913  NE2 GLN A 260     -34.991 -22.035  12.834  1.00 27.93    -0.107 N 
ATOM   1914  N   SER A 261     -32.593 -23.776  18.561  1.00 28.12    -0.226 NA
ATOM   1915  CA  SER A 261     -32.880 -24.588  19.771  1.00 31.16     0.219 C 
ATOM   1916  C   SER A 261     -32.764 -23.763  21.040  1.00 32.31     0.277 C 
ATOM   1917  O   SER A 261     -33.307 -24.233  22.000  1.00 34.07    -0.268 OA
ATOM   1918  CB  SER A 261     -32.014 -25.846  19.843  1.00 31.35     0.216 C 
ATOM   1919  OG  SER A 261     -32.410 -26.694  18.801  1.00 30.88    -0.218 OA
ATOM   1920  N   LEU A 262     -32.153 -22.573  21.035  1.00 31.25    -0.229 NA
ATOM   1921  CA  LEU A 262     -32.140 -21.717  22.234  1.00 34.13     0.186 C 
ATOM   1922  C   LEU A 262     -33.560 -21.208  22.502  1.00 36.50     0.274 C 
ATOM   1923  O   LEU A 262     -34.357 -21.112  21.522  1.00 37.13    -0.268 OA
ATOM   1924  CB  LEU A 262     -31.245 -20.503  22.022  1.00 35.09     0.034 C 
ATOM   1925  CG  LEU A 262     -29.761 -20.783  21.853  1.00 35.05     0.002 C 
ATOM   1926  CD1 LEU A 262     -29.027 -19.485  21.619  1.00 35.03     0.000 C 
ATOM   1927  CD2 LEU A 262     -29.215 -21.496  23.070  1.00 37.70     0.000 C 
ATOM   1928  N   THR A 263     -33.817 -20.812  23.748  1.00 35.63    -0.226 NA
ATOM   1929  CA  THR A 263     -35.051 -20.074  24.082  1.00 39.24     0.216 C 
ATOM   1930  C   THR A 263     -34.990 -18.788  23.271  1.00 36.95     0.277 C 
ATOM   1931  O   THR A 263     -33.989 -18.106  23.383  1.00 32.55    -0.268 OA
ATOM   1932  CB  THR A 263     -35.217 -19.906  25.592  1.00 42.02     0.184 C 
ATOM   1933  OG1 THR A 263     -35.474 -21.250  26.016  1.00 39.42    -0.221 OA
ATOM   1934  CG2 THR A 263     -36.349 -18.955  25.958  1.00 41.65     0.038 C 
ATOM   1935  N   GLN A 264     -36.007 -18.560  22.434  1.00 35.88    -0.229 NA
ATOM   1936  CA  GLN A 264     -36.047 -17.412  21.510  1.00 35.55     0.187 C 
ATOM   1937  C   GLN A 264     -36.181 -16.108  22.317  1.00 34.41     0.274 C 
ATOM   1938  O   GLN A 264     -36.785 -16.111  23.369  1.00 30.20    -0.268 OA
ATOM   1939  CB  GLN A 264     -37.040 -17.685  20.383  1.00 35.21     0.044 C 
ATOM   1940  CG  GLN A 264     -36.658 -18.929  19.552  1.00 36.70     0.094 C 
ATOM   1941  CD  GLN A 264     -35.233 -18.941  18.998  1.00 38.94     0.274 C 
ATOM   1942  OE1 GLN A 264     -34.333 -19.676  19.461  1.00 42.16    -0.269 OA
ATOM   1943  NE2 GLN A 264     -34.996 -18.138  17.973  1.00 32.73    -0.107 N 
ATOM   1944  N   MET A 265     -35.472 -15.062  21.873  1.00 32.85    -0.229 NA
ATOM   1945  CA  MET A 265     -35.285 -13.797  22.619  1.00 35.54     0.185 C 
ATOM   1946  C   MET A 265     -35.548 -12.623  21.682  1.00 31.48     0.256 C 
ATOM   1947  O   MET A 265     -35.041 -12.589  20.559  1.00 30.29    -0.270 OA
ATOM   1948  CB  MET A 265     -33.871 -13.682  23.187  1.00 39.25     0.046 C 
ATOM   1949  CG  MET A 265     -33.553 -14.760  24.215  1.00 46.09     0.060 C 
ATOM   1950  SD  MET A 265     -33.823 -14.216  25.900  1.00 58.91    -0.139 SA
ATOM   1951  CE  MET A 265     -35.434 -14.902  26.276  1.00 54.81     0.069 C 
ATOM   1952  N   PRO A 266     -36.347 -11.624  22.117  1.00 30.77    -0.312 N 
ATOM   1953  CA  PRO A 266     -36.587 -10.424  21.319  1.00 30.13     0.165 C 
ATOM   1954  C   PRO A 266     -35.424  -9.447  21.484  1.00 28.88     0.272 C 
ATOM   1955  O   PRO A 266     -34.779  -9.477  22.561  1.00 28.34    -0.269 OA
ATOM   1956  CB  PRO A 266     -37.802  -9.789  21.994  1.00 29.53     0.034 C 
ATOM   1957  CG  PRO A 266     -37.620 -10.140  23.455  1.00 30.48     0.027 C 
ATOM   1958  CD  PRO A 266     -37.060 -11.560  23.422  1.00 31.54     0.105 C 
ATOM   1959  N   LYS A 267     -35.240  -8.594  20.483  1.00 28.75    -0.229 NA
ATOM   1960  CA  LYS A 267     -34.366  -7.402  20.620  1.00 33.17     0.186 C 
ATOM   1961  C   LYS A 267     -34.816  -6.556  21.822  1.00 33.25     0.274 C 
ATOM   1962  O   LYS A 267     -35.999  -6.189  21.883  1.00 32.84    -0.268 OA
ATOM   1963  CB  LYS A 267     -34.398  -6.554  19.347  1.00 34.27     0.034 C 
ATOM   1964  CG  LYS A 267     -33.354  -5.435  19.313  1.00 35.24     0.005 C 
ATOM   1965  CD  LYS A 267     -33.560  -4.498  18.115  1.00 38.55     0.041 C 
ATOM   1966  CE  LYS A 267     -33.172  -3.080  18.411  1.00 42.75     0.338 C 
ATOM   1967  NZ  LYS A 267     -34.103  -2.493  19.395  1.00 46.75     0.618 N 
ATOM   1968  N   MET A 268     -33.909  -6.210  22.736  1.00 31.35    -0.229 NA
ATOM   1969  CA  MET A 268     -34.262  -5.338  23.880  1.00 32.36     0.187 C 
ATOM   1970  C   MET A 268     -34.418  -3.870  23.431  1.00 32.17     0.274 C 
ATOM   1971  O   MET A 268     -34.077  -3.501  22.272  1.00 27.55    -0.268 OA
ATOM   1972  CB  MET A 268     -33.236  -5.448  25.002  1.00 34.74     0.046 C 
ATOM   1973  CG  MET A 268     -33.300  -6.766  25.705  1.00 34.96     0.060 C 
ATOM   1974  SD  MET A 268     -32.115  -6.687  27.037  1.00 42.33    -0.139 SA
ATOM   1975  CE  MET A 268     -32.433  -8.252  27.859  1.00 42.58     0.069 C 
ATOM   1976  N   ASN A 269     -35.096  -3.082  24.253  1.00 32.32    -0.228 NA
ATOM   1977  CA  ASN A 269     -35.276  -1.656  23.961  1.00 33.90     0.196 C 
ATOM   1978  C   ASN A 269     -34.011  -0.947  24.418  1.00 30.77     0.275 C 
ATOM   1979  O   ASN A 269     -33.753  -0.895  25.627  1.00 29.55    -0.268 OA
ATOM   1980  CB  ASN A 269     -36.520  -1.098  24.623  1.00 37.58     0.126 C 
ATOM   1981  CG  ASN A 269     -36.635   0.378  24.353  1.00 41.30     0.276 C 
ATOM   1982  OD1 ASN A 269     -35.631   1.095  24.333  1.00 45.76    -0.269 OA
ATOM   1983  ND2 ASN A 269     -37.856   0.840  24.157  1.00 44.31    -0.107 N 
ATOM   1984  N   PHE A 270     -33.206  -0.479  23.471  1.00 31.44    -0.228 NA
ATOM   1985  CA  PHE A 270     -31.883   0.128  23.779  1.00 30.32     0.191 C 
ATOM   1986  C   PHE A 270     -32.087   1.387  24.625  1.00 29.57     0.275 C 
ATOM   1987  O   PHE A 270     -31.282   1.618  25.507  1.00 30.20    -0.268 OA
ATOM   1988  CB  PHE A 270     -31.066   0.450  22.529  1.00 29.69     0.060 C 
ATOM   1989  CG  PHE A 270     -30.240  -0.708  21.995  1.00 29.78    -0.020 A 
ATOM   1990  CD1 PHE A 270     -30.813  -1.961  21.760  1.00 28.59    -0.004 A 
ATOM   1991  CD2 PHE A 270     -28.932  -0.501  21.567  1.00 28.65    -0.004 A 
ATOM   1992  CE1 PHE A 270     -30.051  -3.003  21.207  1.00 29.54    -0.000 A 
ATOM   1993  CE2 PHE A 270     -28.208  -1.525  20.965  1.00 27.77    -0.000 A 
ATOM   1994  CZ  PHE A 270     -28.768  -2.761  20.766  1.00 27.22    -0.000 A 
ATOM   1995  N   ALA A 271     -33.150   2.154  24.379  1.00 32.58    -0.229 NA
ATOM   1996  CA  ALA A 271     -33.483   3.340  25.199  1.00 35.38     0.186 C 
ATOM   1997  C   ALA A 271     -33.572   2.928  26.676  1.00 36.86     0.274 C 
ATOM   1998  O   ALA A 271     -33.123   3.707  27.490  1.00 36.21    -0.268 OA
ATOM   1999  CB  ALA A 271     -34.717   4.045  24.696  1.00 35.69     0.037 C 
ATOM   2000  N   ASN A 272     -34.083   1.729  27.000  1.00 39.26    -0.228 NA
ATOM   2001  CA  ASN A 272     -34.137   1.178  28.388  1.00 42.03     0.196 C 
ATOM   2002  C   ASN A 272     -32.779   0.725  28.903  1.00 39.26     0.275 C 
ATOM   2003  O   ASN A 272     -32.460   1.010  30.054  1.00 43.77    -0.268 OA
ATOM   2004  CB  ASN A 272     -35.009  -0.072  28.517  1.00 43.76     0.126 C 
ATOM   2005  CG  ASN A 272     -36.468   0.291  28.532  1.00 48.85     0.276 C 
ATOM   2006  OD1 ASN A 272     -36.787   1.375  28.997  1.00 51.88    -0.269 OA
ATOM   2007  ND2 ASN A 272     -37.329  -0.580  28.010  1.00 50.08    -0.107 N 
ATOM   2008  N   VAL A 273     -32.086  -0.107  28.134  1.00 36.33    -0.229 NA
ATOM   2009  CA  VAL A 273     -30.797  -0.699  28.551  1.00 34.23     0.186 C 
ATOM   2010  C   VAL A 273     -29.821   0.431  28.870  1.00 33.33     0.274 C 
ATOM   2011  O   VAL A 273     -29.088   0.287  29.828  1.00 35.98    -0.268 OA
ATOM   2012  CB  VAL A 273     -30.248  -1.627  27.440  1.00 32.89     0.032 C 
ATOM   2013  CG1 VAL A 273     -28.847  -2.059  27.762  1.00 30.78     0.003 C 
ATOM   2014  CG2 VAL A 273     -31.169  -2.831  27.205  1.00 33.52     0.003 C 
ATOM   2015  N   PHE A 274     -29.730   1.451  28.010  1.00 32.54    -0.228 NA
ATOM   2016  CA  PHE A 274     -28.675   2.505  28.110  1.00 32.91     0.191 C 
ATOM   2017  C   PHE A 274     -29.269   3.843  28.594  1.00 33.51     0.275 C 
ATOM   2018  O   PHE A 274     -28.645   4.898  28.344  1.00 35.72    -0.268 OA
ATOM   2019  CB  PHE A 274     -27.966   2.714  26.775  1.00 30.81     0.060 C 
ATOM   2020  CG  PHE A 274     -27.229   1.490  26.297  1.00 30.63    -0.020 A 
ATOM   2021  CD1 PHE A 274     -25.974   1.189  26.805  1.00 30.29    -0.004 A 
ATOM   2022  CD2 PHE A 274     -27.806   0.610  25.374  1.00 31.13    -0.004 A 
ATOM   2023  CE1 PHE A 274     -25.313   0.026  26.408  1.00 28.41    -0.000 A 
ATOM   2024  CE2 PHE A 274     -27.112  -0.519  24.949  1.00 30.25    -0.000 A 
ATOM   2025  CZ  PHE A 274     -25.890  -0.816  25.501  1.00 28.18    -0.000 A 
ATOM   2026  N   ILE A 275     -30.386   3.776  29.312  1.00 36.42    -0.229 NA
ATOM   2027  CA  ILE A 275     -31.064   4.952  29.957  1.00 38.34     0.186 C 
ATOM   2028  C   ILE A 275     -30.025   5.725  30.786  1.00 37.37     0.274 C 
ATOM   2029  O   ILE A 275     -29.165   5.136  31.543  1.00 34.64    -0.268 OA
ATOM   2030  CB  ILE A 275     -32.362   4.558  30.723  1.00 39.59     0.032 C 
ATOM   2031  CG1 ILE A 275     -33.169   5.790  31.183  1.00 40.49     0.002 C 
ATOM   2032  CG2 ILE A 275     -32.098   3.597  31.877  1.00 40.54     0.003 C 
ATOM   2033  CD1 ILE A 275     -34.667   5.524  31.293  1.00 39.93     0.000 C 
ATOM   2034  N   GLY A 276     -30.074   7.031  30.590  1.00 38.08    -0.226 NA
ATOM   2035  CA  GLY A 276     -29.115   7.968  31.175  1.00 38.48     0.218 C 
ATOM   2036  C   GLY A 276     -28.186   8.472  30.123  1.00 36.95     0.277 C 
ATOM   2037  O   GLY A 276     -27.768   9.591  30.281  1.00 37.95    -0.268 OA
ATOM   2038  N   ALA A 277     -27.814   7.652  29.128  1.00 35.51    -0.229 NA
ATOM   2039  CA  ALA A 277     -26.918   8.076  28.024  1.00 33.91     0.186 C 
ATOM   2040  C   ALA A 277     -27.619   9.098  27.121  1.00 32.43     0.274 C 
ATOM   2041  O   ALA A 277     -28.828   9.039  26.982  1.00 32.29    -0.268 OA
ATOM   2042  CB  ALA A 277     -26.461   6.892  27.209  1.00 32.99     0.037 C 
ATOM   2043  N   ASN A 278     -26.845   9.955  26.472  1.00 30.76    -0.228 NA
ATOM   2044  CA  ASN A 278     -27.343  10.844  25.395  1.00 30.50     0.194 C 
ATOM   2045  C   ASN A 278     -28.167   9.989  24.415  1.00 29.98     0.257 C 
ATOM   2046  O   ASN A 278     -27.682   9.030  23.780  1.00 28.71    -0.270 OA
ATOM   2047  CB  ASN A 278     -26.158  11.611  24.806  1.00 29.65     0.126 C 
ATOM   2048  CG  ASN A 278     -26.530  12.518  23.661  1.00 30.57     0.276 C 
ATOM   2049  OD1 ASN A 278     -27.638  12.426  23.118  1.00 31.27    -0.269 OA
ATOM   2050  ND2 ASN A 278     -25.575  13.317  23.205  1.00 31.11    -0.107 N 
ATOM   2051  N   PRO A 279     -29.466  10.275  24.241  1.00 29.02    -0.312 N 
ATOM   2052  CA  PRO A 279     -30.289   9.505  23.296  1.00 28.16     0.165 C 
ATOM   2053  C   PRO A 279     -29.700   9.442  21.865  1.00 28.00     0.272 C 
ATOM   2054  O   PRO A 279     -29.990   8.533  21.083  1.00 26.12    -0.269 OA
ATOM   2055  CB  PRO A 279     -31.639  10.248  23.297  1.00 28.90     0.034 C 
ATOM   2056  CG  PRO A 279     -31.666  10.983  24.616  1.00 28.58     0.027 C 
ATOM   2057  CD  PRO A 279     -30.233  11.321  24.954  1.00 30.29     0.105 C 
ATOM   2058  N   LEU A 280     -28.911  10.431  21.473  1.00 27.98    -0.229 NA
ATOM   2059  CA  LEU A 280     -28.267  10.353  20.136  1.00 29.25     0.186 C 
ATOM   2060  C   LEU A 280     -27.191   9.247  20.166  1.00 28.14     0.274 C 
ATOM   2061  O   LEU A 280     -26.972   8.577  19.125  1.00 28.38    -0.268 OA
ATOM   2062  CB  LEU A 280     -27.654  11.707  19.781  1.00 31.40     0.034 C 
ATOM   2063  CG  LEU A 280     -28.365  12.579  18.751  1.00 30.48     0.002 C 
ATOM   2064  CD1 LEU A 280     -27.391  13.662  18.251  1.00 30.65     0.000 C 
ATOM   2065  CD2 LEU A 280     -28.967  11.777  17.593  1.00 30.45     0.000 C 
ATOM   2066  N   ALA A 281     -26.491   9.083  21.289  1.00 28.61    -0.229 NA
ATOM   2067  CA  ALA A 281     -25.474   8.029  21.458  1.00 28.37     0.186 C 
ATOM   2068  C   ALA A 281     -26.195   6.686  21.336  1.00 30.46     0.274 C 
ATOM   2069  O   ALA A 281     -25.647   5.805  20.693  1.00 29.71    -0.268 OA
ATOM   2070  CB  ALA A 281     -24.787   8.133  22.795  1.00 29.41     0.037 C 
ATOM   2071  N   VAL A 282     -27.375   6.543  21.963  1.00 27.02    -0.229 NA
ATOM   2072  CA  VAL A 282     -28.132   5.264  22.027  1.00 27.51     0.186 C 
ATOM   2073  C   VAL A 282     -28.581   4.921  20.597  1.00 26.51     0.274 C 
ATOM   2074  O   VAL A 282     -28.571   3.743  20.189  1.00 26.77    -0.268 OA
ATOM   2075  CB  VAL A 282     -29.315   5.366  23.011  1.00 28.19     0.032 C 
ATOM   2076  CG1 VAL A 282     -30.068   4.072  23.051  1.00 28.41     0.003 C 
ATOM   2077  CG2 VAL A 282     -28.916   5.787  24.439  1.00 28.85     0.003 C 
ATOM   2078  N   ASP A 283     -29.022   5.918  19.852  1.00 27.78    -0.228 NA
ATOM   2079  CA  ASP A 283     -29.505   5.728  18.467  1.00 28.10     0.197 C 
ATOM   2080  C   ASP A 283     -28.360   5.169  17.619  1.00 26.41     0.275 C 
ATOM   2081  O   ASP A 283     -28.597   4.265  16.877  1.00 25.90    -0.268 OA
ATOM   2082  CB  ASP A 283     -29.981   7.057  17.867  1.00 29.73     0.132 C 
ATOM   2083  CG  ASP A 283     -30.538   6.889  16.471  1.00 30.09     0.188 C 
ATOM   2084  OD1 ASP A 283     -31.699   6.463  16.355  1.00 32.55    -0.647 OA
ATOM   2085  OD2 ASP A 283     -29.793   7.120  15.506  1.00 29.28    -0.647 OA
ATOM   2086  N   LEU A 284     -27.160   5.758  17.703  1.00 26.13    -0.229 NA
ATOM   2087  CA  LEU A 284     -25.959   5.207  17.011  1.00 26.37     0.186 C 
ATOM   2088  C   LEU A 284     -25.623   3.780  17.498  1.00 24.98     0.274 C 
ATOM   2089  O   LEU A 284     -25.287   2.948  16.622  1.00 24.34    -0.268 OA
ATOM   2090  CB  LEU A 284     -24.752   6.139  17.188  1.00 27.78     0.034 C 
ATOM   2091  CG  LEU A 284     -23.480   5.659  16.464  1.00 28.35     0.002 C 
ATOM   2092  CD1 LEU A 284     -23.716   5.704  14.983  1.00 28.71     0.000 C 
ATOM   2093  CD2 LEU A 284     -22.236   6.499  16.829  1.00 28.43     0.000 C 
ATOM   2094  N   LEU A 285     -25.585   3.496  18.811  1.00 26.40    -0.229 NA
ATOM   2095  CA  LEU A 285     -25.385   2.124  19.373  1.00 27.28     0.186 C 
ATOM   2096  C   LEU A 285     -26.320   1.124  18.696  1.00 28.11     0.274 C 
ATOM   2097  O   LEU A 285     -25.863  -0.012  18.393  1.00 27.46    -0.268 OA
ATOM   2098  CB  LEU A 285     -25.604   2.029  20.881  1.00 28.14     0.034 C 
ATOM   2099  CG  LEU A 285     -24.467   2.492  21.768  1.00 28.28     0.002 C 
ATOM   2100  CD1 LEU A 285     -24.859   2.373  23.212  1.00 29.45     0.000 C 
ATOM   2101  CD2 LEU A 285     -23.209   1.680  21.496  1.00 29.17     0.000 C 
ATOM   2102  N   GLU A 286     -27.572   1.487  18.489  1.00 27.89    -0.229 NA
ATOM   2103  CA  GLU A 286     -28.550   0.571  17.826  1.00 28.67     0.187 C 
ATOM   2104  C   GLU A 286     -28.133   0.328  16.368  1.00 25.78     0.274 C 
ATOM   2105  O   GLU A 286     -28.439  -0.754  15.900  1.00 27.78    -0.268 OA
ATOM   2106  CB  GLU A 286     -29.971   1.153  17.827  1.00 31.87     0.045 C 
ATOM   2107  CG  GLU A 286     -30.600   1.161  19.190  1.00 33.83     0.100 C 
ATOM   2108  CD  GLU A 286     -32.079   1.482  19.126  1.00 40.00     0.185 C 
ATOM   2109  OE1 GLU A 286     -32.897   0.544  18.800  1.00 45.42    -0.647 OA
ATOM   2110  OE2 GLU A 286     -32.386   2.637  19.350  1.00 42.11    -0.647 OA
ATOM   2111  N   LYS A 287     -27.512   1.299  15.679  1.00 20.66    -0.229 NA
ATOM   2112  CA  LYS A 287     -27.164   1.131  14.251  1.00 21.02     0.186 C 
ATOM   2113  C   LYS A 287     -25.879   0.268  14.131  1.00 20.54     0.274 C 
ATOM   2114  O   LYS A 287     -25.709  -0.397  13.069  1.00 20.07    -0.268 OA
ATOM   2115  CB  LYS A 287     -27.076   2.470  13.549  1.00 22.74     0.034 C 
ATOM   2116  CG  LYS A 287     -28.436   3.191  13.533  1.00 24.22     0.005 C 
ATOM   2117  CD  LYS A 287     -28.372   4.490  12.820  1.00 27.73     0.041 C 
ATOM   2118  CE  LYS A 287     -29.732   5.024  12.411  1.00 28.60     0.338 C 
ATOM   2119  NZ  LYS A 287     -30.495   5.261  13.642  1.00 31.30     0.618 N 
ATOM   2120  N   MET A 288     -25.011   0.316  15.151  1.00 20.59    -0.229 NA
ATOM   2121  CA  MET A 288     -23.783  -0.511  15.225  1.00 21.66     0.187 C 
ATOM   2122  C   MET A 288     -24.065  -1.951  15.664  1.00 22.36     0.274 C 
ATOM   2123  O   MET A 288     -23.382  -2.875  15.142  1.00 21.70    -0.268 OA
ATOM   2124  CB  MET A 288     -22.730   0.108  16.159  1.00 22.22     0.046 C 
ATOM   2125  CG  MET A 288     -22.275   1.466  15.639  1.00 25.61     0.060 C 
ATOM   2126  SD  MET A 288     -21.075   2.214  16.772  1.00 29.77    -0.139 SA
ATOM   2127  CE  MET A 288     -20.288   3.399  15.693  1.00 34.01     0.069 C 
ATOM   2128  N   LEU A 289     -24.921  -2.158  16.641  1.00 20.56    -0.229 NA
ATOM   2129  CA  LEU A 289     -25.110  -3.478  17.250  1.00 22.27     0.186 C 
ATOM   2130  C   LEU A 289     -26.344  -4.198  16.662  1.00 24.65     0.274 C 
ATOM   2131  O   LEU A 289     -26.925  -5.020  17.360  1.00 27.68    -0.268 OA
ATOM   2132  CB  LEU A 289     -25.203  -3.267  18.756  1.00 21.55     0.034 C 
ATOM   2133  CG  LEU A 289     -23.926  -2.758  19.433  1.00 22.94     0.002 C 
ATOM   2134  CD1 LEU A 289     -24.176  -2.604  20.926  1.00 23.40     0.000 C 
ATOM   2135  CD2 LEU A 289     -22.738  -3.724  19.183  1.00 21.97     0.000 C 
ATOM   2136  N   VAL A 290     -26.703  -3.958  15.417  1.00 25.93    -0.229 NA
ATOM   2137  CA  VAL A 290     -27.695  -4.813  14.690  1.00 24.63     0.186 C 
ATOM   2138  C   VAL A 290     -27.095  -6.206  14.448  1.00 22.12     0.274 C 
ATOM   2139  O   VAL A 290     -25.912  -6.381  14.137  1.00 19.95    -0.268 OA
ATOM   2140  CB  VAL A 290     -28.289  -4.155  13.436  1.00 26.51     0.032 C 
ATOM   2141  CG1 VAL A 290     -27.283  -3.685  12.478  1.00 29.94     0.003 C 
ATOM   2142  CG2 VAL A 290     -29.334  -5.040  12.713  1.00 28.94     0.003 C 
ATOM   2143  N   LEU A 291     -27.877  -7.244  14.731  1.00 21.44    -0.229 NA
ATOM   2144  CA  LEU A 291     -27.344  -8.601  14.740  1.00 20.20     0.186 C 
ATOM   2145  C   LEU A 291     -26.911  -8.974  13.326  1.00 20.01     0.274 C 
ATOM   2146  O   LEU A 291     -25.804  -9.552  13.172  1.00 18.87    -0.268 OA
ATOM   2147  CB  LEU A 291     -28.407  -9.572  15.268  1.00 20.95     0.034 C 
ATOM   2148  CG  LEU A 291     -27.931 -11.027  15.187  1.00 21.84     0.002 C 
ATOM   2149  CD1 LEU A 291     -26.667 -11.257  16.026  1.00 21.94     0.000 C 
ATOM   2150  CD2 LEU A 291     -29.053 -11.945  15.668  1.00 22.19     0.000 C 
ATOM   2151  N   ASP A 292     -27.760  -8.747  12.322  1.00 18.52    -0.228 NA
ATOM   2152  CA  ASP A 292     -27.405  -9.091  10.933  1.00 18.06     0.197 C 
ATOM   2153  C   ASP A 292     -26.323  -8.099  10.428  1.00 18.21     0.275 C 
ATOM   2154  O   ASP A 292     -26.626  -6.892  10.277  1.00 17.47    -0.268 OA
ATOM   2155  CB  ASP A 292     -28.640  -9.089  10.059  1.00 19.01     0.132 C 
ATOM   2156  CG  ASP A 292     -28.363  -9.535   8.631  1.00 20.07     0.188 C 
ATOM   2157  OD1 ASP A 292     -27.124  -9.584   8.174  1.00 19.08    -0.647 OA
ATOM   2158  OD2 ASP A 292     -29.388  -9.858   7.940  1.00 20.53    -0.647 OA
ATOM   2159  N   SER A 293     -25.116  -8.606  10.152  1.00 16.91    -0.226 NA
ATOM   2160  CA  SER A 293     -23.945  -7.774   9.765  1.00 17.55     0.219 C 
ATOM   2161  C   SER A 293     -24.276  -6.996   8.509  1.00 17.64     0.277 C 
ATOM   2162  O   SER A 293     -23.767  -5.896   8.333  1.00 19.06    -0.268 OA
ATOM   2163  CB  SER A 293     -22.663  -8.609   9.628  1.00 16.85     0.216 C 
ATOM   2164  OG  SER A 293     -22.740  -9.388   8.460  1.00 17.30    -0.218 OA
ATOM   2165  N   ASP A 294     -25.143  -7.508   7.665  1.00 19.22    -0.228 NA
ATOM   2166  CA  ASP A 294     -25.519  -6.815   6.420  1.00 20.38     0.197 C 
ATOM   2167  C   ASP A 294     -26.321  -5.542   6.757  1.00 20.32     0.275 C 
ATOM   2168  O   ASP A 294     -26.441  -4.728   5.885  1.00 21.64    -0.268 OA
ATOM   2169  CB  ASP A 294     -26.381  -7.691   5.519  1.00 22.81     0.132 C 
ATOM   2170  CG  ASP A 294     -25.643  -8.840   4.872  1.00 25.38     0.188 C 
ATOM   2171  OD1 ASP A 294     -24.460  -8.662   4.538  1.00 25.81    -0.647 OA
ATOM   2172  OD2 ASP A 294     -26.285  -9.888   4.683  1.00 25.59    -0.647 OA
ATOM   2173  N   LYS A 295     -26.864  -5.383   7.956  1.00 20.29    -0.229 NA
ATOM   2174  CA  LYS A 295     -27.731  -4.207   8.278  1.00 23.19     0.186 C 
ATOM   2175  C   LYS A 295     -26.980  -3.191   9.141  1.00 21.34     0.274 C 
ATOM   2176  O   LYS A 295     -27.573  -2.141   9.418  1.00 18.09    -0.268 OA
ATOM   2177  CB  LYS A 295     -29.011  -4.677   8.971  1.00 25.03     0.034 C 
ATOM   2178  CG  LYS A 295     -29.938  -5.467   8.064  1.00 29.81     0.005 C 
ATOM   2179  CD  LYS A 295     -29.886  -5.048   6.636  1.00 34.68     0.041 C 
ATOM   2180  CE  LYS A 295     -30.916  -5.701   5.725  1.00 42.38     0.338 C 
ATOM   2181  NZ  LYS A 295     -30.356  -5.798   4.338  1.00 45.44     0.618 N 
ATOM   2182  N   ARG A 296     -25.768  -3.531   9.618  1.00 18.95    -0.229 NA
ATOM   2183  CA  ARG A 296     -24.946  -2.626  10.459  1.00 20.13     0.187 C 
ATOM   2184  C   ARG A 296     -24.481  -1.406   9.649  1.00 19.79     0.274 C 
ATOM   2185  O   ARG A 296     -24.147  -1.523   8.460  1.00 20.24    -0.268 OA
ATOM   2186  CB  ARG A 296     -23.701  -3.317  11.035  1.00 19.89     0.041 C 
ATOM   2187  CG  ARG A 296     -24.025  -4.433  11.990  1.00 20.35     0.050 C 
ATOM   2188  CD  ARG A 296     -22.807  -5.039  12.611  1.00 18.93     0.092 C 
ATOM   2189  NE  ARG A 296     -23.212  -6.301  13.090  1.00 18.46    -0.060 NA
ATOM   2190  CZ  ARG A 296     -22.455  -7.405  13.118  1.00 18.54     0.786 C 
ATOM   2191  NH1 ARG A 296     -23.040  -8.515  13.539  1.00 18.39     0.064 N 
ATOM   2192  NH2 ARG A 296     -21.220  -7.400  12.628  1.00 16.20     0.064 N 
ATOM   2193  N   ILE A 297     -24.440  -0.272  10.323  1.00 19.73    -0.229 NA
ATOM   2194  CA  ILE A 297     -23.895   0.993   9.762  1.00 20.49     0.186 C 
ATOM   2195  C   ILE A 297     -22.405   0.767   9.398  1.00 20.66     0.274 C 
ATOM   2196  O   ILE A 297     -21.684  -0.015  10.090  1.00 20.60    -0.268 OA
ATOM   2197  CB  ILE A 297     -24.194   2.122  10.758  1.00 20.84     0.032 C 
ATOM   2198  CG1 ILE A 297     -24.054   3.526  10.196  1.00 21.23     0.002 C 
ATOM   2199  CG2 ILE A 297     -23.354   2.027  12.016  1.00 20.67     0.003 C 
ATOM   2200  CD1 ILE A 297     -24.587   4.534  11.129  1.00 20.96     0.000 C 
ATOM   2201  N   THR A 298     -21.947   1.381   8.320  1.00 21.64    -0.226 NA
ATOM   2202  CA  THR A 298     -20.499   1.417   7.972  1.00 20.44     0.216 C 
ATOM   2203  C   THR A 298     -19.786   2.527   8.750  1.00 19.55     0.277 C 
ATOM   2204  O   THR A 298     -20.419   3.468   9.333  1.00 17.17    -0.268 OA
ATOM   2205  CB  THR A 298     -20.343   1.598   6.460  1.00 21.35     0.184 C 
ATOM   2206  OG1 THR A 298     -20.631   2.964   6.134  1.00 20.58    -0.221 OA
ATOM   2207  CG2 THR A 298     -21.226   0.634   5.675  1.00 21.05     0.038 C 
ATOM   2208  N   ALA A 299     -18.476   2.516   8.685  1.00 19.28    -0.229 NA
ATOM   2209  CA  ALA A 299     -17.710   3.619   9.287  1.00 20.21     0.186 C 
ATOM   2210  C   ALA A 299     -18.031   4.953   8.596  1.00 21.17     0.274 C 
ATOM   2211  O   ALA A 299     -18.231   5.943   9.305  1.00 22.05    -0.268 OA
ATOM   2212  CB  ALA A 299     -16.244   3.309   9.193  1.00 20.52     0.037 C 
ATOM   2213  N   ALA A 300     -18.069   5.004   7.267  1.00 22.33    -0.229 NA
ATOM   2214  CA  ALA A 300     -18.368   6.286   6.568  1.00 24.26     0.186 C 
ATOM   2215  C   ALA A 300     -19.740   6.811   6.995  1.00 24.97     0.274 C 
ATOM   2216  O   ALA A 300     -19.896   8.008   7.260  1.00 25.52    -0.268 OA
ATOM   2217  CB  ALA A 300     -18.259   6.122   5.069  1.00 24.25     0.037 C 
ATOM   2218  N   GLN A 301     -20.754   5.952   7.003  1.00 23.73    -0.229 NA
ATOM   2219  CA  GLN A 301     -22.110   6.381   7.427  1.00 22.87     0.187 C 
ATOM   2220  C   GLN A 301     -22.135   6.853   8.884  1.00 21.77     0.274 C 
ATOM   2221  O   GLN A 301     -22.870   7.855   9.221  1.00 22.63    -0.268 OA
ATOM   2222  CB  GLN A 301     -23.064   5.210   7.201  1.00 23.04     0.044 C 
ATOM   2223  CG  GLN A 301     -23.280   4.863   5.722  1.00 23.63     0.094 C 
ATOM   2224  CD  GLN A 301     -24.049   3.557   5.597  1.00 24.54     0.274 C 
ATOM   2225  OE1 GLN A 301     -24.090   2.753   6.497  1.00 22.74    -0.269 OA
ATOM   2226  NE2 GLN A 301     -24.707   3.342   4.481  1.00 27.18    -0.107 N 
ATOM   2227  N   ALA A 302     -21.432   6.178   9.788  1.00 20.36    -0.229 NA
ATOM   2228  CA  ALA A 302     -21.397   6.519  11.208  1.00 20.13     0.186 C 
ATOM   2229  C   ALA A 302     -20.809   7.919  11.409  1.00 19.90     0.274 C 
ATOM   2230  O   ALA A 302     -21.332   8.624  12.290  1.00 19.74    -0.268 OA
ATOM   2231  CB  ALA A 302     -20.677   5.464  11.997  1.00 18.95     0.037 C 
ATOM   2232  N   LEU A 303     -19.851   8.362  10.573  1.00 20.53    -0.229 NA
ATOM   2233  CA  LEU A 303     -19.202   9.697  10.740  1.00 21.78     0.186 C 
ATOM   2234  C   LEU A 303     -20.209  10.822  10.481  1.00 23.63     0.274 C 
ATOM   2235  O   LEU A 303     -20.014  11.862  11.071  1.00 24.89    -0.268 OA
ATOM   2236  CB  LEU A 303     -18.023   9.810   9.791  1.00 21.99     0.034 C 
ATOM   2237  CG  LEU A 303     -16.865   8.898  10.198  1.00 21.95     0.002 C 
ATOM   2238  CD1 LEU A 303     -15.897   8.735   9.040  1.00 22.04     0.000 C 
ATOM   2239  CD2 LEU A 303     -16.221   9.484  11.482  1.00 22.64     0.000 C 
ATOM   2240  N   ALA A 304     -21.165  10.595   9.580  1.00 24.89    -0.229 NA
ATOM   2241  CA  ALA A 304     -22.243  11.533   9.194  1.00 25.74     0.186 C 
ATOM   2242  C   ALA A 304     -23.400  11.494  10.201  1.00 26.39     0.274 C 
ATOM   2243  O   ALA A 304     -24.280  12.356  10.046  1.00 25.64    -0.268 OA
ATOM   2244  CB  ALA A 304     -22.729  11.263   7.794  1.00 26.94     0.037 C 
ATOM   2245  N   HIS A 305     -23.422  10.588  11.185  1.00 25.48    -0.228 NA
ATOM   2246  CA  HIS A 305     -24.482  10.537  12.224  1.00 26.68     0.192 C 
ATOM   2247  C   HIS A 305     -24.457  11.797  13.099  1.00 27.75     0.275 C 
ATOM   2248  O   HIS A 305     -23.390  12.292  13.430  1.00 26.15    -0.268 OA
ATOM   2249  CB  HIS A 305     -24.466   9.250  13.022  1.00 27.09     0.082 C 
ATOM   2250  CG  HIS A 305     -25.596   9.059  13.992  1.00 27.51     0.082 A 
ATOM   2251  ND1 HIS A 305     -25.618   9.666  15.261  1.00 26.63    -0.227 NA
ATOM   2252  CD2 HIS A 305     -26.658   8.202  13.961  1.00 25.79     0.116 A 
ATOM   2253  CE1 HIS A 305     -26.672   9.201  15.929  1.00 24.53     0.199 A 
ATOM   2254  NE2 HIS A 305     -27.309   8.304  15.159  1.00 24.25    -0.221 NA
ATOM   2255  N   ALA A 306     -25.649  12.286  13.484  1.00 27.04    -0.229 NA
ATOM   2256  CA  ALA A 306     -25.807  13.573  14.211  1.00 28.37     0.186 C 
ATOM   2257  C   ALA A 306     -25.021  13.585  15.539  1.00 27.95     0.274 C 
ATOM   2258  O   ALA A 306     -24.655  14.685  16.002  1.00 26.47    -0.268 OA
ATOM   2259  CB  ALA A 306     -27.301  13.845  14.423  1.00 28.97     0.037 C 
ATOM   2260  N   TYR A 307     -24.678  12.416  16.115  1.00 27.37    -0.228 NA
ATOM   2261  CA  TYR A 307     -23.905  12.330  17.378  1.00 26.81     0.191 C 
ATOM   2262  C   TYR A 307     -22.546  13.030  17.272  1.00 27.80     0.275 C 
ATOM   2263  O   TYR A 307     -22.057  13.601  18.297  1.00 26.06    -0.268 OA
ATOM   2264  CB  TYR A 307     -23.714  10.876  17.769  1.00 26.78     0.060 C 
ATOM   2265  CG  TYR A 307     -23.096  10.699  19.129  1.00 26.11    -0.020 A 
ATOM   2266  CD1 TYR A 307     -23.667  11.254  20.269  1.00 26.55    -0.002 A 
ATOM   2267  CD2 TYR A 307     -21.921   9.979  19.283  1.00 25.43    -0.002 A 
ATOM   2268  CE1 TYR A 307     -23.107  11.049  21.520  1.00 25.69     0.027 A 
ATOM   2269  CE2 TYR A 307     -21.387   9.713  20.529  1.00 24.44     0.027 A 
ATOM   2270  CZ  TYR A 307     -21.984  10.240  21.661  1.00 25.32     0.131 A 
ATOM   2271  OH  TYR A 307     -21.401   9.969  22.890  1.00 24.84    -0.190 OA
ATOM   2272  N   PHE A 308     -21.972  13.031  16.058  1.00 27.91    -0.228 NA
ATOM   2273  CA  PHE A 308     -20.646  13.628  15.768  1.00 27.10     0.191 C 
ATOM   2274  C   PHE A 308     -20.748  14.997  15.093  1.00 27.38     0.275 C 
ATOM   2275  O   PHE A 308     -19.723  15.474  14.588  1.00 25.03    -0.268 OA
ATOM   2276  CB  PHE A 308     -19.808  12.659  14.928  1.00 24.35     0.060 C 
ATOM   2277  CG  PHE A 308     -19.680  11.292  15.536  1.00 23.22    -0.020 A 
ATOM   2278  CD1 PHE A 308     -19.086  11.112  16.757  1.00 23.45    -0.004 A 
ATOM   2279  CD2 PHE A 308     -20.133  10.164  14.869  1.00 22.89    -0.004 A 
ATOM   2280  CE1 PHE A 308     -18.992   9.847  17.331  1.00 23.71    -0.000 A 
ATOM   2281  CE2 PHE A 308     -20.022   8.895  15.433  1.00 23.63    -0.000 A 
ATOM   2282  CZ  PHE A 308     -19.481   8.739  16.676  1.00 23.21    -0.000 A 
ATOM   2283  N   ALA A 309     -21.897  15.688  15.156  1.00 30.99    -0.229 NA
ATOM   2284  CA  ALA A 309     -22.066  17.038  14.536  1.00 31.03     0.186 C 
ATOM   2285  C   ALA A 309     -20.904  17.974  14.898  1.00 29.03     0.274 C 
ATOM   2286  O   ALA A 309     -20.500  18.792  14.051  1.00 29.98    -0.268 OA
ATOM   2287  CB  ALA A 309     -23.398  17.684  14.936  1.00 31.75     0.037 C 
ATOM   2288  N   GLN A 310     -20.353  17.884  16.096  1.00 29.72    -0.229 NA
ATOM   2289  CA  GLN A 310     -19.328  18.877  16.547  1.00 33.78     0.187 C 
ATOM   2290  C   GLN A 310     -17.971  18.576  15.916  1.00 32.52     0.274 C 
ATOM   2291  O   GLN A 310     -17.113  19.470  15.900  1.00 32.87    -0.268 OA
ATOM   2292  CB  GLN A 310     -19.247  18.863  18.068  1.00 38.02     0.044 C 
ATOM   2293  CG  GLN A 310     -20.568  19.298  18.696  1.00 44.63     0.094 C 
ATOM   2294  CD  GLN A 310     -20.465  19.386  20.200  1.00 54.49     0.274 C 
ATOM   2295  OE1 GLN A 310     -19.786  18.579  20.865  1.00 60.71    -0.269 OA
ATOM   2296  NE2 GLN A 310     -21.152  20.380  20.754  1.00 58.23    -0.107 N 
ATOM   2297  N   TYR A 311     -17.784  17.348  15.420  1.00 30.66    -0.228 NA
ATOM   2298  CA  TYR A 311     -16.480  16.833  14.925  1.00 28.19     0.191 C 
ATOM   2299  C   TYR A 311     -16.519  16.554  13.432  1.00 27.00     0.275 C 
ATOM   2300  O   TYR A 311     -15.509  16.803  12.766  1.00 28.53    -0.268 OA
ATOM   2301  CB  TYR A 311     -16.115  15.602  15.736  1.00 27.74     0.060 C 
ATOM   2302  CG  TYR A 311     -15.881  15.909  17.185  1.00 29.70    -0.020 A 
ATOM   2303  CD1 TYR A 311     -14.751  16.602  17.600  1.00 31.36    -0.002 A 
ATOM   2304  CD2 TYR A 311     -16.803  15.546  18.146  1.00 31.63    -0.002 A 
ATOM   2305  CE1 TYR A 311     -14.551  16.926  18.942  1.00 31.33     0.027 A 
ATOM   2306  CE2 TYR A 311     -16.601  15.847  19.490  1.00 34.82     0.027 A 
ATOM   2307  CZ  TYR A 311     -15.476  16.548  19.895  1.00 33.30     0.131 A 
ATOM   2308  OH  TYR A 311     -15.326  16.855  21.219  1.00 34.51    -0.190 OA
ATOM   2309  N   HIS A 312     -17.655  16.110  12.884  1.00 27.47    -0.228 NA
ATOM   2310  CA  HIS A 312     -17.740  15.609  11.490  1.00 27.62     0.192 C 
ATOM   2311  C   HIS A 312     -17.323  16.676  10.494  1.00 28.94     0.275 C 
ATOM   2312  O   HIS A 312     -17.895  17.746  10.505  1.00 31.23    -0.268 OA
ATOM   2313  CB  HIS A 312     -19.107  15.068  11.160  1.00 26.74     0.082 C 
ATOM   2314  CG  HIS A 312     -19.319  14.700   9.729  1.00 28.43     0.082 A 
ATOM   2315  ND1 HIS A 312     -18.541  13.792   9.064  1.00 28.15    -0.227 NA
ATOM   2316  CD2 HIS A 312     -20.324  15.038   8.869  1.00 30.22     0.116 A 
ATOM   2317  CE1 HIS A 312     -19.042  13.580   7.849  1.00 30.13     0.199 A 
ATOM   2318  NE2 HIS A 312     -20.137  14.372   7.695  1.00 29.40    -0.221 NA
ATOM   2319  N   ASP A 313     -16.396  16.366   9.613  1.00 28.82    -0.228 NA
ATOM   2320  CA  ASP A 313     -16.143  17.183   8.400  1.00 30.35     0.195 C 
ATOM   2321  C   ASP A 313     -15.797  16.271   7.235  1.00 30.24     0.257 C 
ATOM   2322  O   ASP A 313     -14.728  15.643   7.180  1.00 26.31    -0.270 OA
ATOM   2323  CB  ASP A 313     -15.052  18.217   8.692  1.00 32.02     0.132 C 
ATOM   2324  CG  ASP A 313     -14.621  19.000   7.454  1.00 35.14     0.188 C 
ATOM   2325  OD1 ASP A 313     -15.106  18.699   6.317  1.00 35.99    -0.647 OA
ATOM   2326  OD2 ASP A 313     -13.806  19.897   7.634  1.00 39.38    -0.647 OA
ATOM   2327  N   PRO A 314     -16.685  16.169   6.239  1.00 31.82    -0.312 N 
ATOM   2328  CA  PRO A 314     -16.483  15.219   5.148  1.00 34.40     0.165 C 
ATOM   2329  C   PRO A 314     -15.273  15.606   4.281  1.00 37.19     0.272 C 
ATOM   2330  O   PRO A 314     -14.793  14.780   3.564  1.00 39.05    -0.269 OA
ATOM   2331  CB  PRO A 314     -17.816  15.242   4.386  1.00 34.15     0.034 C 
ATOM   2332  CG  PRO A 314     -18.390  16.574   4.734  1.00 34.49     0.027 C 
ATOM   2333  CD  PRO A 314     -17.975  16.862   6.162  1.00 35.21     0.105 C 
ATOM   2334  N   ASP A 315     -14.755  16.827   4.394  1.00 36.68    -0.228 NA
ATOM   2335  CA  ASP A 315     -13.530  17.209   3.647  1.00 38.57     0.197 C 
ATOM   2336  C   ASP A 315     -12.283  16.790   4.432  1.00 34.82     0.275 C 
ATOM   2337  O   ASP A 315     -11.191  16.984   3.896  1.00 31.25    -0.268 OA
ATOM   2338  CB  ASP A 315     -13.488  18.712   3.336  1.00 42.19     0.132 C 
ATOM   2339  CG  ASP A 315     -14.687  19.171   2.547  1.00 45.02     0.188 C 
ATOM   2340  OD1 ASP A 315     -15.033  18.484   1.558  1.00 50.52    -0.647 OA
ATOM   2341  OD2 ASP A 315     -15.263  20.193   2.933  1.00 51.85    -0.647 OA
ATOM   2342  N   ASP A 316     -12.423  16.345   5.686  1.00 32.92    -0.228 NA
ATOM   2343  CA  ASP A 316     -11.237  15.992   6.513  1.00 32.55     0.197 C 
ATOM   2344  C   ASP A 316     -11.376  14.573   7.089  1.00 29.00     0.275 C 
ATOM   2345  O   ASP A 316     -11.044  14.371   8.238  1.00 25.86    -0.268 OA
ATOM   2346  CB  ASP A 316     -11.016  17.062   7.559  1.00 34.56     0.132 C 
ATOM   2347  CG  ASP A 316      -9.669  16.988   8.236  1.00 35.66     0.188 C 
ATOM   2348  OD1 ASP A 316      -8.708  16.435   7.638  1.00 38.50    -0.647 OA
ATOM   2349  OD2 ASP A 316      -9.637  17.381   9.383  1.00 37.60    -0.647 OA
ATOM   2350  N   GLU A 317     -11.863  13.663   6.259  1.00 26.76    -0.229 NA
ATOM   2351  CA  GLU A 317     -12.104  12.244   6.599  1.00 26.26     0.185 C 
ATOM   2352  C   GLU A 317     -11.550  11.433   5.440  1.00 24.43     0.256 C 
ATOM   2353  O   GLU A 317     -12.266  10.732   4.742  1.00 26.08    -0.270 OA
ATOM   2354  CB  GLU A 317     -13.592  12.076   6.881  1.00 25.28     0.045 C 
ATOM   2355  CG  GLU A 317     -13.964  12.520   8.287  1.00 26.57     0.100 C 
ATOM   2356  CD  GLU A 317     -15.439  12.740   8.581  1.00 26.65     0.185 C 
ATOM   2357  OE1 GLU A 317     -16.244  12.308   7.777  1.00 26.68    -0.647 OA
ATOM   2358  OE2 GLU A 317     -15.754  13.401   9.622  1.00 29.46    -0.647 OA
ATOM   2359  N   PRO A 318     -10.230  11.438   5.235  1.00 24.08    -0.312 N 
ATOM   2360  CA  PRO A 318      -9.676  10.870   4.029  1.00 24.68     0.165 C 
ATOM   2361  C   PRO A 318      -9.769   9.342   3.983  1.00 23.12     0.272 C 
ATOM   2362  O   PRO A 318      -9.933   8.698   5.018  1.00 22.37    -0.269 OA
ATOM   2363  CB  PRO A 318      -8.236  11.391   4.015  1.00 25.50     0.034 C 
ATOM   2364  CG  PRO A 318      -7.914  11.576   5.473  1.00 26.37     0.027 C 
ATOM   2365  CD  PRO A 318      -9.222  11.889   6.186  1.00 25.36     0.105 C 
ATOM   2366  N   VAL A 319      -9.668   8.817   2.761  1.00 24.93    -0.229 NA
ATOM   2367  CA  VAL A 319      -9.571   7.359   2.424  1.00 25.22     0.186 C 
ATOM   2368  C   VAL A 319      -8.129   7.023   2.073  1.00 25.25     0.274 C 
ATOM   2369  O   VAL A 319      -7.357   7.945   1.780  1.00 25.13    -0.268 OA
ATOM   2370  CB  VAL A 319     -10.524   6.974   1.281  1.00 26.53     0.032 C 
ATOM   2371  CG1 VAL A 319     -11.999   7.170   1.712  1.00 27.15     0.003 C 
ATOM   2372  CG2 VAL A 319     -10.233   7.695  -0.035  1.00 27.05     0.003 C 
ATOM   2373  N   ALA A 320      -7.802   5.736   2.042  1.00 25.08    -0.229 NA
ATOM   2374  CA  ALA A 320      -6.449   5.214   1.778  1.00 25.90     0.186 C 
ATOM   2375  C   ALA A 320      -6.188   5.094   0.276  1.00 26.54     0.274 C 
ATOM   2376  O   ALA A 320      -7.094   4.726  -0.485  1.00 25.87    -0.268 OA
ATOM   2377  CB  ALA A 320      -6.255   3.885   2.476  1.00 23.11     0.037 C 
ATOM   2378  N   ASP A 321      -4.935   5.312  -0.098  1.00 31.11    -0.228 NA
ATOM   2379  CA  ASP A 321      -4.334   4.847  -1.375  1.00 35.29     0.195 C 
ATOM   2380  C   ASP A 321      -4.552   3.352  -1.495  1.00 35.02     0.257 C 
ATOM   2381  O   ASP A 321      -4.678   2.659  -0.484  1.00 30.42    -0.270 OA
ATOM   2382  CB  ASP A 321      -2.832   5.116  -1.435  1.00 37.43     0.132 C 
ATOM   2383  CG  ASP A 321      -2.489   6.594  -1.528  1.00 38.41     0.188 C 
ATOM   2384  OD1 ASP A 321      -3.411   7.398  -1.662  1.00 41.19    -0.647 OA
ATOM   2385  OD2 ASP A 321      -1.305   6.916  -1.527  1.00 40.26    -0.647 OA
ATOM   2386  N   PRO A 322      -4.632   2.837  -2.743  1.00 40.02    -0.312 N 
ATOM   2387  CA  PRO A 322      -4.838   1.404  -2.988  1.00 42.06     0.165 C 
ATOM   2388  C   PRO A 322      -3.742   0.589  -2.287  1.00 35.10     0.272 C 
ATOM   2389  O   PRO A 322      -2.588   1.005  -2.348  1.00 35.30    -0.269 OA
ATOM   2390  CB  PRO A 322      -4.790   1.248  -4.528  1.00 42.99     0.034 C 
ATOM   2391  CG  PRO A 322      -4.156   2.551  -5.010  1.00 46.03     0.027 C 
ATOM   2392  CD  PRO A 322      -4.597   3.604  -4.001  1.00 43.72     0.105 C 
ATOM   2393  N   TYR A 323      -4.139  -0.473  -1.607  1.00 31.92    -0.228 NA
ATOM   2394  CA  TYR A 323      -3.238  -1.382  -0.829  1.00 31.92     0.191 C 
ATOM   2395  C   TYR A 323      -3.189  -2.762  -1.492  1.00 32.74     0.275 C 
ATOM   2396  O   TYR A 323      -4.188  -3.486  -1.537  1.00 29.58    -0.268 OA
ATOM   2397  CB  TYR A 323      -3.662  -1.538   0.634  1.00 28.88     0.060 C 
ATOM   2398  CG  TYR A 323      -2.817  -2.484   1.449  1.00 28.03    -0.020 A 
ATOM   2399  CD1 TYR A 323      -1.449  -2.312   1.611  1.00 27.03    -0.002 A 
ATOM   2400  CD2 TYR A 323      -3.387  -3.617   1.995  1.00 26.88    -0.002 A 
ATOM   2401  CE1 TYR A 323      -0.677  -3.223   2.320  1.00 28.72     0.027 A 
ATOM   2402  CE2 TYR A 323      -2.640  -4.515   2.734  1.00 28.49     0.027 A 
ATOM   2403  CZ  TYR A 323      -1.282  -4.321   2.913  1.00 32.16     0.131 A 
ATOM   2404  OH  TYR A 323      -0.603  -5.250   3.675  1.00 37.88    -0.190 OA
ATOM   2405  N   ASP A 324      -2.004  -3.143  -1.950  1.00 35.42    -0.228 NA
ATOM   2406  CA  ASP A 324      -1.802  -4.462  -2.592  1.00 36.78     0.197 C 
ATOM   2407  C   ASP A 324      -1.624  -5.515  -1.497  1.00 38.03     0.275 C 
ATOM   2408  O   ASP A 324      -0.545  -5.483  -0.816  1.00 38.40    -0.268 OA
ATOM   2409  CB  ASP A 324      -0.587  -4.380  -3.505  1.00 37.48     0.132 C 
ATOM   2410  CG  ASP A 324      -0.174  -5.719  -4.076  1.00 36.27     0.188 C 
ATOM   2411  OD1 ASP A 324      -1.066  -6.597  -4.294  1.00 33.79    -0.647 OA
ATOM   2412  OD2 ASP A 324       1.033  -5.840  -4.309  1.00 37.59    -0.647 OA
ATOM   2413  N   GLN A 325      -2.620  -6.382  -1.348  1.00 35.04    -0.229 NA
ATOM   2414  CA  GLN A 325      -2.553  -7.576  -0.482  1.00 38.97     0.187 C 
ATOM   2415  C   GLN A 325      -2.583  -8.896  -1.285  1.00 33.77     0.274 C 
ATOM   2416  O   GLN A 325      -2.895  -9.913  -0.675  1.00 31.46    -0.268 OA
ATOM   2417  CB  GLN A 325      -3.641  -7.538   0.591  1.00 43.10     0.044 C 
ATOM   2418  CG  GLN A 325      -5.076  -7.313   0.153  1.00 46.70     0.094 C 
ATOM   2419  CD  GLN A 325      -5.947  -7.013   1.365  1.00 51.39     0.274 C 
ATOM   2420  OE1 GLN A 325      -5.527  -7.220   2.506  1.00 46.31    -0.269 OA
ATOM   2421  NE2 GLN A 325      -7.162  -6.504   1.150  1.00 48.33    -0.107 N 
ATOM   2422  N   SER A 326      -2.233  -8.893  -2.578  1.00 34.17    -0.226 NA
ATOM   2423  CA  SER A 326      -2.195 -10.133  -3.421  1.00 33.83     0.219 C 
ATOM   2424  C   SER A 326      -1.282 -11.198  -2.747  1.00 31.68     0.277 C 
ATOM   2425  O   SER A 326      -1.699 -12.386  -2.688  1.00 33.25    -0.268 OA
ATOM   2426  CB  SER A 326      -1.836  -9.821  -4.856  1.00 31.35     0.216 C 
ATOM   2427  OG  SER A 326      -0.569  -9.199  -4.985  1.00 32.03    -0.218 OA
ATOM   2428  N   PHE A 327      -0.233 -10.744  -2.049  1.00 29.40    -0.228 NA
ATOM   2429  CA  PHE A 327       0.736 -11.604  -1.308  1.00 26.02     0.191 C 
ATOM   2430  C   PHE A 327       0.033 -12.548  -0.335  1.00 26.35     0.275 C 
ATOM   2431  O   PHE A 327       0.552 -13.677  -0.080  1.00 24.88    -0.268 OA
ATOM   2432  CB  PHE A 327       1.769 -10.777  -0.536  1.00 25.48     0.060 C 
ATOM   2433  CG  PHE A 327       1.326 -10.092   0.739  1.00 23.92    -0.020 A 
ATOM   2434  CD1 PHE A 327       1.338 -10.775   1.953  1.00 25.48    -0.004 A 
ATOM   2435  CD2 PHE A 327       0.869  -8.771   0.718  1.00 25.00    -0.004 A 
ATOM   2436  CE1 PHE A 327       0.984 -10.140   3.136  1.00 24.22    -0.000 A 
ATOM   2437  CE2 PHE A 327       0.464  -8.146   1.901  1.00 24.82    -0.000 A 
ATOM   2438  CZ  PHE A 327       0.500  -8.862   3.103  1.00 23.56    -0.000 A 
ATOM   2439  N   GLU A 328      -1.060 -12.109   0.282  1.00 24.96    -0.229 NA
ATOM   2440  CA  GLU A 328      -1.816 -13.008   1.177  1.00 26.89     0.187 C 
ATOM   2441  C   GLU A 328      -2.114 -14.356   0.517  1.00 28.96     0.274 C 
ATOM   2442  O   GLU A 328      -2.170 -15.325   1.239  1.00 27.97    -0.268 OA
ATOM   2443  CB  GLU A 328      -3.106 -12.310   1.676  1.00 28.78     0.045 C 
ATOM   2444  CG  GLU A 328      -2.791 -11.069   2.512  1.00 28.52     0.100 C 
ATOM   2445  CD  GLU A 328      -2.229 -11.401   3.885  1.00 27.44     0.185 C 
ATOM   2446  OE1 GLU A 328      -1.858 -12.584   4.106  1.00 28.25    -0.647 OA
ATOM   2447  OE2 GLU A 328      -2.133 -10.479   4.730  1.00 24.93    -0.647 OA
ATOM   2448  N   SER A 329      -2.326 -14.479  -0.786  1.00 33.27    -0.226 NA
ATOM   2449  CA  SER A 329      -2.691 -15.822  -1.347  1.00 35.55     0.219 C 
ATOM   2450  C   SER A 329      -1.427 -16.623  -1.714  1.00 36.50     0.277 C 
ATOM   2451  O   SER A 329      -1.549 -17.846  -1.992  1.00 36.05    -0.268 OA
ATOM   2452  CB  SER A 329      -3.600 -15.693  -2.521  1.00 37.51     0.216 C 
ATOM   2453  OG  SER A 329      -3.014 -14.834  -3.488  1.00 41.18    -0.218 OA
ATOM   2454  N   ARG A 330      -0.240 -16.011  -1.606  1.00 32.83    -0.229 NA
ATOM   2455  CA  ARG A 330       1.013 -16.683  -2.059  1.00 30.55     0.186 C 
ATOM   2456  C   ARG A 330       1.475 -17.653  -0.975  1.00 28.27     0.274 C 
ATOM   2457  O   ARG A 330       1.369 -17.295   0.228  1.00 25.13    -0.268 OA
ATOM   2458  CB  ARG A 330       2.168 -15.712  -2.243  1.00 32.27     0.036 C 
ATOM   2459  CG  ARG A 330       1.874 -14.494  -3.082  1.00 36.66     0.029 C 
ATOM   2460  CD  ARG A 330       2.419 -14.574  -4.459  1.00 36.41     0.145 C 
ATOM   2461  NE  ARG A 330       1.267 -14.275  -5.238  1.00 41.49    -0.083 NA
ATOM   2462  CZ  ARG A 330       0.820 -13.062  -5.520  1.00 38.81     0.782 C 
ATOM   2463  NH1 ARG A 330       1.416 -11.955  -5.079  1.00 38.10     0.063 N 
ATOM   2464  NH2 ARG A 330      -0.269 -13.000  -6.245  1.00 38.58     0.063 N 
ATOM   2465  N   ASP A 331       2.116 -18.738  -1.414  1.00 26.45    -0.228 NA
ATOM   2466  CA  ASP A 331       2.740 -19.840  -0.634  1.00 27.93     0.197 C 
ATOM   2467  C   ASP A 331       4.231 -19.854  -0.986  1.00 24.36     0.275 C 
ATOM   2468  O   ASP A 331       4.638 -20.460  -2.011  1.00 22.45    -0.268 OA
ATOM   2469  CB  ASP A 331       2.094 -21.199  -0.968  1.00 30.48     0.132 C 
ATOM   2470  CG  ASP A 331       0.669 -21.330  -0.407  1.00 36.18     0.188 C 
ATOM   2471  OD1 ASP A 331       0.342 -20.615   0.569  1.00 37.19    -0.647 OA
ATOM   2472  OD2 ASP A 331      -0.138 -22.072  -0.988  1.00 38.88    -0.647 OA
ATOM   2473  N   LEU A 332       5.036 -19.170  -0.193  1.00 23.91    -0.229 NA
ATOM   2474  CA  LEU A 332       6.456 -18.921  -0.558  1.00 24.07     0.186 C 
ATOM   2475  C   LEU A 332       7.321 -19.589   0.517  1.00 24.31     0.274 C 
ATOM   2476  O   LEU A 332       6.829 -19.891   1.631  1.00 21.81    -0.268 OA
ATOM   2477  CB  LEU A 332       6.705 -17.399  -0.589  1.00 21.58     0.034 C 
ATOM   2478  CG  LEU A 332       5.837 -16.606  -1.570  1.00 21.61     0.002 C 
ATOM   2479  CD1 LEU A 332       6.258 -15.139  -1.575  1.00 21.52     0.000 C 
ATOM   2480  CD2 LEU A 332       5.909 -17.187  -2.981  1.00 20.72     0.000 C 
ATOM   2481  N   LEU A 333       8.583 -19.753   0.188  1.00 23.62    -0.229 NA
ATOM   2482  CA  LEU A 333       9.627 -20.210   1.143  1.00 24.87     0.186 C 
ATOM   2483  C   LEU A 333       9.990 -19.134   2.146  1.00 23.13     0.274 C 
ATOM   2484  O   LEU A 333       9.873 -17.948   1.798  1.00 21.99    -0.268 OA
ATOM   2485  CB  LEU A 333      10.863 -20.640   0.359  1.00 27.04     0.034 C 
ATOM   2486  CG  LEU A 333      10.581 -21.732  -0.657  1.00 29.45     0.002 C 
ATOM   2487  CD1 LEU A 333      11.806 -21.926  -1.538  1.00 31.50     0.000 C 
ATOM   2488  CD2 LEU A 333      10.134 -23.025   0.023  1.00 32.38     0.000 C 
ATOM   2489  N   ILE A 334      10.426 -19.543   3.352  1.00 22.15    -0.229 NA
ATOM   2490  CA  ILE A 334      10.918 -18.594   4.394  1.00 23.31     0.186 C 
ATOM   2491  C   ILE A 334      11.875 -17.606   3.742  1.00 23.40     0.274 C 
ATOM   2492  O   ILE A 334      11.741 -16.394   3.959  1.00 22.51    -0.268 OA
ATOM   2493  CB  ILE A 334      11.547 -19.284   5.622  1.00 24.51     0.032 C 
ATOM   2494  CG1 ILE A 334      10.494 -20.082   6.385  1.00 26.52     0.002 C 
ATOM   2495  CG2 ILE A 334      12.275 -18.277   6.525  1.00 24.64     0.003 C 
ATOM   2496  CD1 ILE A 334      11.043 -20.959   7.530  1.00 27.94     0.000 C 
ATOM   2497  N   ASP A 335      12.873 -18.081   2.988  1.00 23.61    -0.228 NA
ATOM   2498  CA  ASP A 335      13.871 -17.158   2.408  1.00 23.39     0.197 C 
ATOM   2499  C   ASP A 335      13.252 -16.151   1.453  1.00 20.98     0.275 C 
ATOM   2500  O   ASP A 335      13.836 -15.070   1.249  1.00 19.49    -0.268 OA
ATOM   2501  CB  ASP A 335      14.896 -17.927   1.579  1.00 27.46     0.132 C 
ATOM   2502  CG  ASP A 335      15.913 -18.581   2.481  1.00 33.04     0.188 C 
ATOM   2503  OD1 ASP A 335      16.294 -17.931   3.464  1.00 36.71    -0.647 OA
ATOM   2504  OD2 ASP A 335      16.280 -19.723   2.196  1.00 40.19    -0.647 OA
ATOM   2505  N   GLU A 336      12.179 -16.542   0.773  1.00 19.75    -0.229 NA
ATOM   2506  CA  GLU A 336      11.484 -15.567  -0.099  1.00 19.62     0.187 C 
ATOM   2507  C   GLU A 336      10.778 -14.490   0.734  1.00 18.57     0.274 C 
ATOM   2508  O   GLU A 336      10.916 -13.333   0.354  1.00 18.48    -0.268 OA
ATOM   2509  CB  GLU A 336      10.564 -16.297  -1.077  1.00 18.86     0.045 C 
ATOM   2510  CG  GLU A 336      11.345 -17.237  -2.010  1.00 18.64     0.100 C 
ATOM   2511  CD  GLU A 336      10.520 -18.061  -2.922  1.00 18.75     0.185 C 
ATOM   2512  OE1 GLU A 336       9.579 -18.705  -2.418  1.00 18.54    -0.647 OA
ATOM   2513  OE2 GLU A 336      10.840 -18.081  -4.114  1.00 19.24    -0.647 OA
ATOM   2514  N   TRP A 337      10.026 -14.857   1.796  1.00 19.00    -0.228 NA
ATOM   2515  CA  TRP A 337       9.339 -13.874   2.684  1.00 19.11     0.191 C 
ATOM   2516  C   TRP A 337      10.405 -12.936   3.277  1.00 20.58     0.275 C 
ATOM   2517  O   TRP A 337      10.201 -11.693   3.350  1.00 19.29    -0.268 OA
ATOM   2518  CB  TRP A 337       8.530 -14.601   3.764  1.00 18.23     0.062 C 
ATOM   2519  CG  TRP A 337       7.275 -15.249   3.273  1.00 18.46     0.001 A 
ATOM   2520  CD1 TRP A 337       6.964 -16.581   3.346  1.00 18.19     0.095 A 
ATOM   2521  CD2 TRP A 337       6.176 -14.624   2.552  1.00 18.83     0.015 A 
ATOM   2522  NE1 TRP A 337       5.728 -16.802   2.802  1.00 19.15    -0.244 NA
ATOM   2523  CE2 TRP A 337       5.232 -15.630   2.279  1.00 17.82     0.081 A 
ATOM   2524  CE3 TRP A 337       5.868 -13.313   2.168  1.00 18.70     0.001 A 
ATOM   2525  CZ2 TRP A 337       4.036 -15.392   1.586  1.00 18.97     0.019 A 
ATOM   2526  CZ3 TRP A 337       4.672 -13.065   1.507  1.00 18.62     0.000 A 
ATOM   2527  CH2 TRP A 337       3.761 -14.087   1.218  1.00 18.34     0.002 A 
ATOM   2528  N   LYS A 338      11.554 -13.511   3.615  1.00 21.45    -0.229 NA
ATOM   2529  CA  LYS A 338      12.698 -12.766   4.212  1.00 23.59     0.186 C 
ATOM   2530  C   LYS A 338      13.301 -11.766   3.208  1.00 24.56     0.274 C 
ATOM   2531  O   LYS A 338      13.517 -10.585   3.554  1.00 25.09    -0.268 OA
ATOM   2532  CB  LYS A 338      13.731 -13.771   4.719  1.00 26.64     0.034 C 
ATOM   2533  CG  LYS A 338      15.027 -13.134   5.202  1.00 29.17     0.005 C 
ATOM   2534  CD  LYS A 338      15.967 -14.100   5.893  1.00 31.69     0.041 C 
ATOM   2535  CE  LYS A 338      17.394 -13.642   5.731  1.00 34.85     0.338 C 
ATOM   2536  NZ  LYS A 338      18.336 -14.525   6.451  1.00 36.52     0.618 N 
ATOM   2537  N   SER A 339      13.497 -12.134   1.958  1.00 24.88    -0.226 NA
ATOM   2538  CA  SER A 339      14.107 -11.210   0.974  1.00 24.73     0.219 C 
ATOM   2539  C   SER A 339      13.102 -10.093   0.660  1.00 24.51     0.277 C 
ATOM   2540  O   SER A 339      13.506  -8.912   0.492  1.00 23.81    -0.268 OA
ATOM   2541  CB  SER A 339      14.589 -11.967  -0.255  1.00 25.09     0.216 C 
ATOM   2542  OG  SER A 339      14.877 -11.096  -1.331  1.00 25.85    -0.218 OA
ATOM   2543  N   LEU A 340      11.822 -10.450   0.590  1.00 24.12    -0.229 NA
ATOM   2544  CA  LEU A 340      10.756  -9.462   0.327  1.00 24.28     0.186 C 
ATOM   2545  C   LEU A 340      10.764  -8.423   1.468  1.00 22.72     0.274 C 
ATOM   2546  O   LEU A 340      10.613  -7.267   1.172  1.00 24.50    -0.268 OA
ATOM   2547  CB  LEU A 340       9.439 -10.226   0.202  1.00 23.85     0.034 C 
ATOM   2548  CG  LEU A 340       9.181 -10.936  -1.128  1.00 24.70     0.002 C 
ATOM   2549  CD1 LEU A 340       7.936 -11.842  -1.017  1.00 24.27     0.000 C 
ATOM   2550  CD2 LEU A 340       9.024  -9.953  -2.315  1.00 24.83     0.000 C 
ATOM   2551  N   THR A 341      10.940  -8.867   2.717  1.00 22.71    -0.226 NA
ATOM   2552  CA  THR A 341      10.870  -8.078   3.964  1.00 22.09     0.216 C 
ATOM   2553  C   THR A 341      12.081  -7.177   3.937  1.00 22.10     0.277 C 
ATOM   2554  O   THR A 341      11.907  -5.984   4.151  1.00 20.29    -0.268 OA
ATOM   2555  CB  THR A 341      10.852  -8.918   5.232  1.00 21.49     0.184 C 
ATOM   2556  OG1 THR A 341       9.646  -9.676   5.279  1.00 19.66    -0.221 OA
ATOM   2557  CG2 THR A 341      11.010  -8.097   6.492  1.00 22.41     0.038 C 
ATOM   2558  N   TYR A 342      13.202  -7.737   3.496  1.00 21.17    -0.228 NA
ATOM   2559  CA  TYR A 342      14.487  -6.972   3.392  1.00 23.39     0.191 C 
ATOM   2560  C   TYR A 342      14.364  -5.857   2.359  1.00 24.10     0.275 C 
ATOM   2561  O   TYR A 342      14.802  -4.719   2.682  1.00 26.45    -0.268 OA
ATOM   2562  CB  TYR A 342      15.687  -7.894   3.112  1.00 24.02     0.060 C 
ATOM   2563  CG  TYR A 342      17.031  -7.218   3.270  1.00 26.08    -0.020 A 
ATOM   2564  CD1 TYR A 342      17.508  -6.858   4.522  1.00 27.03    -0.002 A 
ATOM   2565  CD2 TYR A 342      17.862  -6.995   2.172  1.00 28.81    -0.002 A 
ATOM   2566  CE1 TYR A 342      18.741  -6.219   4.679  1.00 29.27     0.027 A 
ATOM   2567  CE2 TYR A 342      19.142  -6.478   2.332  1.00 28.26     0.027 A 
ATOM   2568  CZ  TYR A 342      19.571  -6.063   3.577  1.00 29.09     0.131 A 
ATOM   2569  OH  TYR A 342      20.803  -5.476   3.696  1.00 30.44    -0.190 OA
ATOM   2570  N   ASP A 343      13.768  -6.102   1.207  1.00 25.33    -0.228 NA
ATOM   2571  CA  ASP A 343      13.585  -5.053   0.171  1.00 27.55     0.197 C 
ATOM   2572  C   ASP A 343      12.656  -3.943   0.680  1.00 27.96     0.275 C 
ATOM   2573  O   ASP A 343      12.872  -2.776   0.346  1.00 25.91    -0.268 OA
ATOM   2574  CB  ASP A 343      12.938  -5.539  -1.126  1.00 29.47     0.132 C 
ATOM   2575  CG  ASP A 343      13.654  -6.639  -1.895  1.00 30.47     0.188 C 
ATOM   2576  OD1 ASP A 343      14.839  -6.769  -1.709  1.00 31.56    -0.647 OA
ATOM   2577  OD2 ASP A 343      12.926  -7.409  -2.608  1.00 38.08    -0.647 OA
ATOM   2578  N   GLU A 344      11.648  -4.303   1.448  1.00 26.80    -0.229 NA
ATOM   2579  CA  GLU A 344      10.764  -3.310   2.116  1.00 25.61     0.187 C 
ATOM   2580  C   GLU A 344      11.501  -2.462   3.157  1.00 24.03     0.274 C 
ATOM   2581  O   GLU A 344      11.125  -1.273   3.315  1.00 25.80    -0.268 OA
ATOM   2582  CB  GLU A 344       9.588  -4.029   2.757  1.00 25.26     0.045 C 
ATOM   2583  CG  GLU A 344       8.593  -4.560   1.739  1.00 26.05     0.100 C 
ATOM   2584  CD  GLU A 344       7.871  -3.537   0.863  1.00 28.70     0.185 C 
ATOM   2585  OE1 GLU A 344       7.584  -2.390   1.296  1.00 29.57    -0.647 OA
ATOM   2586  OE2 GLU A 344       7.520  -3.907  -0.263  1.00 32.98    -0.647 OA
ATOM   2587  N   VAL A 345      12.401  -3.027   3.951  1.00 24.34    -0.229 NA
ATOM   2588  CA  VAL A 345      13.193  -2.245   4.947  1.00 24.75     0.186 C 
ATOM   2589  C   VAL A 345      14.048  -1.240   4.154  1.00 27.32     0.274 C 
ATOM   2590  O   VAL A 345      14.115  -0.067   4.580  1.00 26.24    -0.268 OA
ATOM   2591  CB  VAL A 345      14.085  -3.138   5.837  1.00 24.67     0.032 C 
ATOM   2592  CG1 VAL A 345      15.043  -2.290   6.670  1.00 25.88     0.003 C 
ATOM   2593  CG2 VAL A 345      13.306  -4.108   6.753  1.00 24.44     0.003 C 
ATOM   2594  N   ILE A 346      14.717  -1.694   3.075  1.00 28.27    -0.229 NA
ATOM   2595  CA  ILE A 346      15.687  -0.891   2.285  1.00 30.96     0.186 C 
ATOM   2596  C   ILE A 346      14.963   0.268   1.604  1.00 32.03     0.274 C 
ATOM   2597  O   ILE A 346      15.588   1.331   1.557  1.00 32.86    -0.268 OA
ATOM   2598  CB  ILE A 346      16.429  -1.712   1.196  1.00 34.60     0.032 C 
ATOM   2599  CG1 ILE A 346      17.298  -2.860   1.734  1.00 36.70     0.002 C 
ATOM   2600  CG2 ILE A 346      17.228  -0.768   0.308  1.00 36.12     0.003 C 
ATOM   2601  CD1 ILE A 346      18.058  -2.551   3.025  1.00 38.49     0.000 C 
ATOM   2602  N   SER A 347      13.770   0.057   1.038  1.00 29.03    -0.226 NA
ATOM   2603  CA  SER A 347      13.002   1.056   0.273  1.00 27.95     0.219 C 
ATOM   2604  C   SER A 347      12.283   2.045   1.211  1.00 27.10     0.277 C 
ATOM   2605  O   SER A 347      11.648   2.979   0.700  1.00 28.85    -0.268 OA
ATOM   2606  CB  SER A 347      12.049   0.376  -0.671  1.00 29.17     0.216 C 
ATOM   2607  OG  SER A 347      11.089  -0.437   0.023  1.00 27.31    -0.218 OA
ATOM   2608  N   PHE A 348      12.318   1.857   2.538  1.00 27.22    -0.228 NA
ATOM   2609  CA  PHE A 348      11.543   2.711   3.469  1.00 26.10     0.191 C 
ATOM   2610  C   PHE A 348      11.983   4.177   3.296  1.00 28.28     0.275 C 
ATOM   2611  O   PHE A 348      13.207   4.458   3.381  1.00 28.34    -0.268 OA
ATOM   2612  CB  PHE A 348      11.766   2.342   4.935  1.00 25.47     0.060 C 
ATOM   2613  CG  PHE A 348      11.030   3.269   5.857  1.00 25.11    -0.020 A 
ATOM   2614  CD1 PHE A 348       9.653   3.216   5.924  1.00 24.25    -0.004 A 
ATOM   2615  CD2 PHE A 348      11.685   4.223   6.619  1.00 25.01    -0.004 A 
ATOM   2616  CE1 PHE A 348       8.944   4.108   6.720  1.00 24.03    -0.000 A 
ATOM   2617  CE2 PHE A 348      10.982   5.075   7.450  1.00 24.05    -0.000 A 
ATOM   2618  CZ  PHE A 348       9.617   5.023   7.499  1.00 24.76    -0.000 A 
ATOM   2619  N   VAL A 349      11.036   5.084   3.158  1.00 30.78    -0.229 NA
ATOM   2620  CA  VAL A 349      11.292   6.562   3.183  1.00 35.35     0.184 C 
ATOM   2621  C   VAL A 349      10.533   7.200   4.333  1.00 33.15     0.256 C 
ATOM   2622  O   VAL A 349       9.326   7.118   4.398  1.00 30.27    -0.270 OA
ATOM   2623  CB  VAL A 349      10.937   7.234   1.849  1.00 38.78     0.032 C 
ATOM   2624  CG1 VAL A 349      11.309   8.722   1.874  1.00 39.28     0.003 C 
ATOM   2625  CG2 VAL A 349      11.654   6.509   0.716  1.00 39.35     0.003 C 
ATOM   2626  N   PRO A 350      11.220   7.825   5.305  1.00 34.94    -0.312 N 
ATOM   2627  CA  PRO A 350      10.535   8.353   6.475  1.00 36.99     0.163 C 
ATOM   2628  C   PRO A 350       9.597   9.483   6.075  1.00 38.62     0.254 C 
ATOM   2629  O   PRO A 350       9.771  10.111   5.029  1.00 35.99    -0.270 OA
ATOM   2630  CB  PRO A 350      11.653   8.868   7.379  1.00 36.91     0.034 C 
ATOM   2631  CG  PRO A 350      12.797   9.100   6.453  1.00 35.33     0.027 C 
ATOM   2632  CD  PRO A 350      12.656   8.121   5.306  1.00 36.55     0.105 C 
ATOM   2633  N   PRO A 351       8.580   9.757   6.915  1.00 43.72    -0.312 N 
ATOM   2634  CA  PRO A 351       7.658  10.859   6.667  1.00 48.29     0.163 C 
ATOM   2635  C   PRO A 351       8.411  12.151   6.984  1.00 50.21     0.254 C 
ATOM   2636  O   PRO A 351       9.322  12.140   7.815  1.00 48.79    -0.270 OA
ATOM   2637  CB  PRO A 351       6.489  10.568   7.633  1.00 48.25     0.034 C 
ATOM   2638  CG  PRO A 351       7.125   9.788   8.792  1.00 47.20     0.027 C 
ATOM   2639  CD  PRO A 351       8.362   9.122   8.228  1.00 46.32     0.105 C 
ATOM   2640  N   PRO A 352       8.125  13.254   6.261  1.00 53.92    -0.313 N 
ATOM   2641  CA  PRO A 352       8.566  14.601   6.654  1.00 53.16     0.149 C 
ATOM   2642  C   PRO A 352       8.417  15.004   8.135  1.00 53.64     0.229 C 
ATOM   2643  O   PRO A 352       9.400  15.549   8.712  1.00 54.14    -0.286 OA
ATOM   2644  CB  PRO A 352       7.631  15.445   5.771  1.00 56.02     0.032 C 
ATOM   2645  CG  PRO A 352       7.567  14.668   4.473  1.00 55.13     0.027 C 
ATOM   2646  CD  PRO A 352       7.465  13.232   4.940  1.00 55.34     0.105 C 
TER    2647      PRO A 352 
