# Supplementary material for: Screening potential anti-osteoarthritis compounds using molecular docking based on MAPK and NFκB pathways and validating their anti-osteoarthritis effect
Source: PLoS One. 2025 Mar 25;20(3):e0319686. doi: 10.1371/journal.pone.0319686 (PMC11936181; doi:10.1371/journal.pone.0319686)
Supplement: S3 Structure — (ZIP) [file pone.0319686.s003.zip › Prepared proteins and compounds/preparedprotein/p65right/config.txt]

center_x =  -5
center_y =  70
center_z =  -5
size_x =  80
size_y =  90
size_z =  120
exhaustiveness =  8
num_modes =  9
energy_range =  3
