# Supplementary material for: Screening potential anti-osteoarthritis compounds using molecular docking based on MAPK and NFκB pathways and validating their anti-osteoarthritis effect
Source: PLoS One. 2025 Mar 25;20(3):e0319686. doi: 10.1371/journal.pone.0319686 (PMC11936181; doi:10.1371/journal.pone.0319686)
Supplement: S4 Structure — (ZIP) [file pone.0319686.s004.zip]

Archive with 57 entries (50 files):
- Configurations and complexes/complex/
- Configurations and complexes/complex/5_methoxyflavonERK.pdb
- Configurations and complexes/complex/5-methoxyflavoneIa╩Ba┴.pdb
- Configurations and complexes/complex/5-methoxyflavoneJNK.pdb
- Configurations and complexes/complex/5-methoxyflavonep38.pdb
- Configurations and complexes/complex/5-methoxyflavonep65.pdb
- Configurations and complexes/complex/7,3',4'-Trihydroxyisoflavone a╩Ba┴.pdb
- Configurations and complexes/complex/7,3',4'-TrihydroxyisoflavoneERK.pdb
- Configurations and complexes/complex/7,3',4'-TrihydroxyisoflavoneJNK.pdb
- Configurations and complexes/complex/7,3',4'-Trihydroxyisoflavonep38.pdb
- Configurations and complexes/complex/7,3',4'-Trihydroxyisoflavonep65.pdb
- Configurations and complexes/complex/apigetrinERK.pdb
- Configurations and complexes/complex/apigetrinIa╩Ba┴.pdb
- Configurations and complexes/complex/apigetrinJNK.pdb
- Configurations and complexes/complex/apigetrinp38.pdb
- Configurations and complexes/complex/apigetrinp65.pdb
- Configurations and complexes/complex/CorilaginERK.pdb
- Configurations and complexes/complex/CorilaginIa╩Ba┴.pdb
- Configurations and complexes/complex/CorilaginJNK.pdb
- Configurations and complexes/complex/Corilaginp38.pdb
- Configurations and complexes/complex/Corilaginp65.pdb
- Configurations and complexes/complex/protopineERK.pdb
- Configurations and complexes/complex/protopineIa╩Ba┴.pdb
- Configurations and complexes/complex/protopineJNK.pdb
- Configurations and complexes/complex/protopinep38.pdb
- Configurations and complexes/complex/protopinep65.pdb
- Configurations and complexes/configuration/
- Configurations and complexes/configuration/ERK/
- Configurations and complexes/configuration/ERK/5_methoxyflavone.pdb
- Configurations and complexes/configuration/ERK/7,3',4'-Trihydroxyisoflavone.pdb
- Configurations and complexes/configuration/ERK/apigetrin.pdb
- Configurations and complexes/configuration/ERK/Corilagin.pdb
- Configurations and complexes/configuration/ERK/protopine.pdb
- Configurations and complexes/configuration/Ia╩Ba┴/
- Configurations and complexes/configuration/Ia╩Ba┴/5-methoxyflavone.pdb
- Configurations and complexes/configuration/Ia╩Ba┴/7,3',4'-Trihydroxyisoflavone.pdb
- Configurations and complexes/configuration/Ia╩Ba┴/apigetrin.pdb
- Configurations and complexes/configuration/Ia╩Ba┴/Corilagin.pdb
- Configurations and complexes/configuration/Ia╩Ba┴/protopine.pdb
- Configurations and complexes/configuration/JNK/
- Configurations and complexes/configuration/JNK/5-methoxyflavone.pdb
- Configurations and complexes/configuration/JNK/7,3',4'-Trihydroxyisoflavone.pdb
- Configurations and complexes/configuration/JNK/apigetrin.pdb
- Configurations and complexes/configuration/JNK/Corilagin.pdb
- Configurations and complexes/configuration/JNK/protopine.pdb
- Configurations and complexes/configuration/p38/
- Configurations and complexes/configuration/p38/5-methoxyflavone.pdb
- Configurations and complexes/configuration/p38/7,3',4'-Trihydroxyisoflavone.pdb
- Configurations and complexes/configuration/p38/apigetrin.pdb
- Configurations and complexes/configuration/p38/Corilagin.pdb
- Configurations and complexes/configuration/p38/protopine.pdb
- Configurations and complexes/configuration/p65/
- Configurations and complexes/configuration/p65/5-methoxyflavone.pdb
- Configurations and complexes/configuration/p65/7,3',4'-Trihydroxyisoflavone.pdb
- Configurations and complexes/configuration/p65/apigetrin.pdb
- Configurations and complexes/configuration/p65/Corilagin.pdb
- Configurations and complexes/configuration/p65/protopine.pdb
