# Supplementary material for: Screening potential anti-osteoarthritis compounds using molecular docking based on MAPK and NFκB pathways and validating their anti-osteoarthritis effect
Source: PLoS One. 2025 Mar 25;20(3):e0319686. doi: 10.1371/journal.pone.0319686 (PMC11936181; doi:10.1371/journal.pone.0319686)
Supplement: S4 Structure — (ZIP) [file pone.0319686.s004.zip › Configurations and complexes/complex/5-methoxyflavonep38.pdb]

HETATM    1  C   LIG     1       2.608   1.649  21.444  1.00  0.00      5_me C  
HETATM    2  C   LIG     1       2.469   2.087  20.127  1.00  0.00      5_me C  
HETATM    3  C   LIG     1       3.435   0.094  19.280  1.00  0.00      5_me C  
HETATM    4  C   LIG     1       2.187   2.455  22.504  1.00  0.00      5_me C  
HETATM    5  C   LIG     1       3.202   0.327  21.693  1.00  0.00      5_me C  
HETATM    6  C   LIG     1       3.615  -0.439  20.500  1.00  0.00      5_me C  
HETATM    7  C   LIG     1       1.908   3.335  19.863  1.00  0.00      5_me C  
HETATM    8  C   LIG     1       1.625   3.705  22.236  1.00  0.00      5_me C  
HETATM    9  C   LIG     1       1.486   4.144  20.918  1.00  0.00      5_me C  
HETATM   10  C   LIG     1       3.819  -0.630  18.053  1.00  0.00      5_me C  
HETATM   11  C   LIG     1       3.076  -1.732  17.624  1.00  0.00      5_me C  
HETATM   12  C   LIG     1       3.438  -2.413  16.462  1.00  0.00      5_me C  
HETATM   13  C   LIG     1       4.546  -1.994  15.725  1.00  0.00      5_me C  
HETATM   14  C   LIG     1       5.290  -0.895  16.149  1.00  0.00      5_me C  
HETATM   15  C   LIG     1       4.928  -0.213  17.311  1.00  0.00      5_me C  
HETATM   16  C   LIG     1       1.860   3.003  24.794  1.00  0.00      5_me C  
HETATM   17  O   LIG     1       2.865   1.337  19.048  1.00  0.00      5_me O  
HETATM   18  O   LIG     1       3.351  -0.120  22.822  1.00  0.00      5_me O  
HETATM   19  O   LIG     1       2.300   2.073  23.806  1.00  0.00      5_me O  
ATOM     20  N   ARG A   5      25.023   4.715   6.740  1.00 64.87           N  
ATOM     21  CA  ARG A   5      24.456   3.706   7.666  1.00 59.69           C  
ATOM     22  C   ARG A   5      24.739   4.103   9.113  1.00 55.91           C  
ATOM     23  O   ARG A   5      25.896   4.213   9.489  1.00 56.11           O  
ATOM     24  CB  ARG A   5      25.091   2.339   7.428  1.00 60.15           C  
ATOM     25  CG  ARG A   5      24.698   1.342   8.504  1.00 61.27           C  
ATOM     26  CD  ARG A   5      25.518   0.084   8.528  1.00 62.09           C  
ATOM     27  NE  ARG A   5      24.841  -0.842   9.424  1.00 60.87           N  
ATOM     28  CZ  ARG A   5      25.323  -1.294  10.582  1.00 63.14           C  
ATOM     29  NH1 ARG A   5      26.531  -0.947  11.002  1.00 64.61           N1+
ATOM     30  NH2 ARG A   5      24.603  -2.128  11.312  1.00 60.82           N  
ATOM     31  N   PRO A   6      23.720   4.226  10.001  1.00 51.97           N  
ATOM     32  CA  PRO A   6      23.952   4.703  11.361  1.00 46.83           C  
ATOM     33  C   PRO A   6      24.785   3.731  12.204  1.00 42.31           C  
ATOM     34  O   PRO A   6      24.992   2.595  11.805  1.00 39.49           O  
ATOM     35  CB  PRO A   6      22.555   4.871  11.983  1.00 48.17           C  
ATOM     36  CG  PRO A   6      21.623   4.020  11.113  1.00 50.86           C  
ATOM     37  CD  PRO A   6      22.306   3.871   9.764  1.00 52.39           C  
ATOM     38  N   THR A   7      25.260   4.231  13.344  1.00 40.33           N  
ATOM     39  CA  THR A   7      25.988   3.456  14.372  1.00 41.06           C  
ATOM     40  C   THR A   7      24.968   2.864  15.336  1.00 39.65           C  
ATOM     41  O   THR A   7      24.152   3.632  15.865  1.00 39.86           O  
ATOM     42  CB  THR A   7      26.937   4.316  15.207  1.00 43.15           C  
ATOM     43  CG2 THR A   7      27.754   3.466  16.158  1.00 43.77           C  
ATOM     44  OG1 THR A   7      27.793   5.092  14.354  1.00 44.00           O  
ATOM     45  N   PHE A   8      25.012   1.558  15.537  1.00 36.61           N  
ATOM     46  CA  PHE A   8      24.104   0.828  16.459  1.00 36.12           C  
ATOM     47  C   PHE A   8      24.781   0.685  17.816  1.00 35.48           C  
ATOM     48  O   PHE A   8      25.996   0.681  17.848  1.00 33.27           O  
ATOM     49  CB  PHE A   8      23.745  -0.541  15.891  1.00 34.91           C  
ATOM     50  CG  PHE A   8      22.742  -0.473  14.783  1.00 33.28           C  
ATOM     51  CD1 PHE A   8      23.067   0.097  13.567  1.00 34.90           C  
ATOM     52  CD2 PHE A   8      21.456  -0.942  14.974  1.00 30.46           C  
ATOM     53  CE1 PHE A   8      22.126   0.176  12.552  1.00 35.06           C  
ATOM     54  CE2 PHE A   8      20.547  -0.926  13.936  1.00 29.61           C  
ATOM     55  CZ  PHE A   8      20.851  -0.315  12.749  1.00 30.75           C  
ATOM     56  N   TYR A   9      24.010   0.546  18.895  1.00 33.14           N  
ATOM     57  CA  TYR A   9      24.527   0.133  20.216  1.00 33.42           C  
ATOM     58  C   TYR A   9      23.612  -0.946  20.770  1.00 36.44           C  
ATOM     59  O   TYR A   9      22.427  -1.062  20.375  1.00 33.42           O  
ATOM     60  CB  TYR A   9      24.683   1.326  21.166  1.00 34.64           C  
ATOM     61  CG  TYR A   9      23.379   1.915  21.659  1.00 33.67           C  
ATOM     62  CD1 TYR A   9      22.607   2.737  20.857  1.00 33.68           C  
ATOM     63  CD2 TYR A   9      22.957   1.718  22.948  1.00 32.92           C  
ATOM     64  CE1 TYR A   9      21.431   3.317  21.303  1.00 30.79           C  
ATOM     65  CE2 TYR A   9      21.770   2.273  23.402  1.00 32.75           C  
ATOM     66  CZ  TYR A   9      21.002   3.065  22.575  1.00 29.85           C  
ATOM     67  OH  TYR A   9      19.854   3.637  23.041  1.00 32.63           O  
ATOM     68  N   ARG A  10      24.186  -1.757  21.641  1.00 35.63           N  
ATOM     69  CA  ARG A  10      23.589  -3.032  22.090  1.00 40.22           C  
ATOM     70  C   ARG A  10      23.304  -2.895  23.585  1.00 39.10           C  
ATOM     71  O   ARG A  10      24.144  -2.344  24.271  1.00 41.61           O  
ATOM     72  CB  ARG A  10      24.578  -4.152  21.695  1.00 41.67           C  
ATOM     73  CG  ARG A  10      24.178  -5.535  22.176  1.00 43.52           C  
ATOM     74  CD  ARG A  10      25.314  -6.548  22.101  1.00 46.77           C  
ATOM     75  NE  ARG A  10      24.832  -7.811  22.628  1.00 47.44           N  
ATOM     76  CZ  ARG A  10      24.235  -8.738  21.896  1.00 49.10           C  
ATOM     77  NH1 ARG A  10      24.103  -8.579  20.583  1.00 50.46           N1+
ATOM     78  NH2 ARG A  10      23.794  -9.838  22.479  1.00 47.65           N  
ATOM     79  N   GLN A  11      22.167  -3.374  24.061  1.00 38.02           N  
ATOM     80  CA  GLN A  11      21.901  -3.501  25.511  1.00 39.47           C  
ATOM     81  C   GLN A  11      20.908  -4.628  25.677  1.00 43.02           C  
ATOM     82  O   GLN A  11      20.326  -5.066  24.645  1.00 42.81           O  
ATOM     83  CB  GLN A  11      21.369  -2.206  26.135  1.00 39.41           C  
ATOM     84  CG  GLN A  11      19.937  -1.898  25.735  1.00 40.69           C  
ATOM     85  CD  GLN A  11      19.546  -0.498  26.137  1.00 40.25           C  
ATOM     86  NE2 GLN A  11      19.226  -0.331  27.410  1.00 38.73           N  
ATOM     87  OE1 GLN A  11      19.573   0.418  25.316  1.00 42.80           O  
ATOM     88  N   GLU A  12      20.740  -5.054  26.926  1.00 47.58           N  
ATOM     89  CA  GLU A  12      19.823  -6.131  27.333  1.00 48.39           C  
ATOM     90  C   GLU A  12      18.806  -5.467  28.237  1.00 45.77           C  
ATOM     91  O   GLU A  12      19.218  -4.857  29.187  1.00 47.46           O  
ATOM     92  CB  GLU A  12      20.577  -7.283  28.006  1.00 51.04           C  
ATOM     93  CG  GLU A  12      19.699  -8.523  28.158  1.00 55.23           C  
ATOM     94  CD  GLU A  12      20.335  -9.794  28.705  1.00 60.68           C  
ATOM     95  OE1 GLU A  12      21.526  -9.752  29.094  1.00 59.74           O  
ATOM     96  OE2 GLU A  12      19.608 -10.829  28.768  1.00 62.90           O1-
ATOM     97  N   LEU A  13      17.541  -5.484  27.859  1.00 48.41           N  
ATOM     98  CA  LEU A  13      16.402  -5.069  28.711  1.00 49.97           C  
ATOM     99  C   LEU A  13      15.501  -6.291  28.891  1.00 53.39           C  
ATOM    100  O   LEU A  13      14.893  -6.737  27.896  1.00 50.83           O  
ATOM    101  CB  LEU A  13      15.644  -3.932  28.020  1.00 49.33           C  
ATOM    102  CG  LEU A  13      16.360  -2.590  27.981  1.00 50.43           C  
ATOM    103  CD1 LEU A  13      15.883  -1.751  26.804  1.00 48.93           C  
ATOM    104  CD2 LEU A  13      16.166  -1.837  29.289  1.00 52.45           C  
ATOM    105  N   ASN A  14      15.510  -6.873  30.090  1.00 63.15           N  
ATOM    106  CA  ASN A  14      14.550  -7.929  30.509  1.00 64.49           C  
ATOM    107  C   ASN A  14      14.715  -9.172  29.642  1.00 63.26           C  
ATOM    108  O   ASN A  14      13.755  -9.530  28.946  1.00 61.19           O  
ATOM    109  CB  ASN A  14      13.122  -7.410  30.433  1.00 67.52           C  
ATOM    110  CG  ASN A  14      12.944  -6.185  31.297  1.00 70.81           C  
ATOM    111  ND2 ASN A  14      14.023  -5.480  31.613  1.00 71.23           N  
ATOM    112  OD1 ASN A  14      11.828  -5.887  31.689  1.00 75.69           O  
ATOM    113  N   LYS A  15      15.911  -9.757  29.640  1.00 62.72           N  
ATOM    114  CA  LYS A  15      16.198 -11.011  28.898  1.00 66.04           C  
ATOM    115  C   LYS A  15      16.268 -10.732  27.394  1.00 63.28           C  
ATOM    116  O   LYS A  15      16.845 -11.578  26.687  1.00 68.45           O  
ATOM    117  CB  LYS A  15      15.133 -12.075  29.211  1.00 68.65           C  
ATOM    118  CG  LYS A  15      15.039 -12.429  30.691  1.00 71.58           C  
ATOM    119  CD  LYS A  15      13.921 -13.377  31.069  1.00 74.81           C  
ATOM    120  CE  LYS A  15      14.167 -14.014  32.425  1.00 78.55           C  
ATOM    121  NZ  LYS A  15      13.091 -14.955  32.822  1.00 79.57           N1+
ATOM    122  N   THR A  16      15.700  -9.615  26.911  1.00 59.29           N  
ATOM    123  CA  THR A  16      15.671  -9.280  25.458  1.00 52.95           C  
ATOM    124  C   THR A  16      16.857  -8.370  25.153  1.00 47.82           C  
ATOM    125  O   THR A  16      17.054  -7.391  25.905  1.00 44.87           O  
ATOM    126  CB  THR A  16      14.354  -8.619  25.025  1.00 55.12           C  
ATOM    127  CG2 THR A  16      14.162  -8.624  23.523  1.00 55.33           C  
ATOM    128  OG1 THR A  16      13.246  -9.281  25.637  1.00 55.23           O  
ATOM    129  N   ILE A  17      17.576  -8.674  24.077  1.00 43.11           N  
ATOM    130  CA  ILE A  17      18.653  -7.812  23.509  1.00 43.61           C  
ATOM    131  C   ILE A  17      18.041  -6.766  22.547  1.00 39.17           C  
ATOM    132  O   ILE A  17      17.327  -7.139  21.625  1.00 35.59           O  
ATOM    133  CB  ILE A  17      19.681  -8.695  22.785  1.00 44.73           C  
ATOM    134  CG1 ILE A  17      20.239  -9.812  23.678  1.00 47.55           C  
ATOM    135  CG2 ILE A  17      20.758  -7.837  22.176  1.00 44.73           C  
ATOM    136  CD1 ILE A  17      21.070  -9.354  24.854  1.00 48.32           C  
ATOM    137  N   TRP A  18      18.393  -5.497  22.705  1.00 38.18           N  
ATOM    138  CA  TRP A  18      18.053  -4.416  21.746  1.00 35.11           C  
ATOM    139  C   TRP A  18      19.328  -3.890  21.109  1.00 34.29           C  
ATOM    140  O   TRP A  18      20.218  -3.483  21.868  1.00 34.72           O  
ATOM    141  CB  TRP A  18      17.293  -3.317  22.466  1.00 35.43           C  
ATOM    142  CG  TRP A  18      15.966  -3.765  22.975  1.00 37.16           C  
ATOM    143  CD1 TRP A  18      15.719  -4.488  24.101  1.00 38.83           C  
ATOM    144  CD2 TRP A  18      14.682  -3.446  22.411  1.00 36.11           C  
ATOM    145  CE2 TRP A  18      13.706  -4.059  23.227  1.00 37.85           C  
ATOM    146  CE3 TRP A  18      14.268  -2.714  21.302  1.00 35.51           C  
ATOM    147  NE1 TRP A  18      14.367  -4.669  24.260  1.00 40.56           N  
ATOM    148  CZ2 TRP A  18      12.342  -3.981  22.959  1.00 37.57           C  
ATOM    149  CZ3 TRP A  18      12.920  -2.657  21.020  1.00 33.84           C  
ATOM    150  CH2 TRP A  18      11.974  -3.285  21.834  1.00 36.23           C  
ATOM    151  N   GLU A  19      19.414  -3.924  19.776  1.00 33.38           N  
ATOM    152  CA  GLU A  19      20.496  -3.260  18.992  1.00 32.92           C  
ATOM    153  C   GLU A  19      19.812  -2.248  18.070  1.00 29.71           C  
ATOM    154  O   GLU A  19      19.222  -2.656  17.052  1.00 27.43           O  
ATOM    155  CB  GLU A  19      21.392  -4.204  18.176  1.00 36.01           C  
ATOM    156  CG  GLU A  19      21.706  -5.540  18.825  1.00 40.50           C  
ATOM    157  CD  GLU A  19      22.365  -6.504  17.837  1.00 45.77           C  
ATOM    158  OE1 GLU A  19      23.514  -6.193  17.420  1.00 45.53           O  
ATOM    159  OE2 GLU A  19      21.677  -7.491  17.381  1.00 43.92           O1-
ATOM    160  N   VAL A  20      19.905  -0.977  18.448  1.00 29.89           N  
ATOM    161  CA  VAL A  20      19.215   0.188  17.806  1.00 29.63           C  
ATOM    162  C   VAL A  20      20.237   1.279  17.498  1.00 29.36           C  
ATOM    163  O   VAL A  20      21.283   1.352  18.171  1.00 29.85           O  
ATOM    164  CB  VAL A  20      18.104   0.749  18.708  1.00 30.01           C  
ATOM    165  CG1 VAL A  20      17.140  -0.342  19.140  1.00 30.97           C  
ATOM    166  CG2 VAL A  20      18.652   1.457  19.948  1.00 30.15           C  
ATOM    167  N   PRO A  21      19.983   2.111  16.469  1.00 25.98           N  
ATOM    168  CA  PRO A  21      20.795   3.291  16.207  1.00 27.41           C  
ATOM    169  C   PRO A  21      20.899   4.198  17.430  1.00 27.77           C  
ATOM    170  O   PRO A  21      19.993   4.286  18.252  1.00 24.37           O  
ATOM    171  CB  PRO A  21      20.064   4.022  15.078  1.00 27.12           C  
ATOM    172  CG  PRO A  21      19.382   2.902  14.385  1.00 27.76           C  
ATOM    173  CD  PRO A  21      18.910   1.986  15.491  1.00 26.94           C  
ATOM    174  N   GLU A  22      22.055   4.866  17.532  1.00 28.70           N  
ATOM    175  CA  GLU A  22      22.365   5.829  18.610  1.00 29.64           C  
ATOM    176  C   GLU A  22      21.375   6.986  18.648  1.00 29.03           C  
ATOM    177  O   GLU A  22      21.184   7.529  19.729  1.00 30.25           O  
ATOM    178  CB  GLU A  22      23.801   6.305  18.404  1.00 32.16           C  
ATOM    179  CG  GLU A  22      24.737   5.105  18.600  1.00 35.61           C  
ATOM    180  CD  GLU A  22      26.182   5.442  18.876  1.00 39.94           C  
ATOM    181  OE1 GLU A  22      26.725   6.246  18.083  1.00 39.39           O  
ATOM    182  OE2 GLU A  22      26.714   4.923  19.907  1.00 43.30           O1-
ATOM    183  N   ARG A  23      20.758   7.315  17.512  1.00 30.18           N  
ATOM    184  CA  ARG A  23      19.552   8.200  17.436  1.00 28.84           C  
ATOM    185  C   ARG A  23      18.623   7.933  18.640  1.00 27.78           C  
ATOM    186  O   ARG A  23      18.023   8.893  19.165  1.00 26.37           O  
ATOM    187  CB  ARG A  23      18.860   7.952  16.088  1.00 29.53           C  
ATOM    188  CG  ARG A  23      17.554   8.701  15.868  1.00 32.01           C  
ATOM    189  CD  ARG A  23      16.958   8.370  14.538  1.00 31.07           C  
ATOM    190  NE  ARG A  23      15.692   9.036  14.426  1.00 33.48           N  
ATOM    191  CZ  ARG A  23      14.997   9.116  13.313  1.00 35.36           C  
ATOM    192  NH1 ARG A  23      15.485   8.597  12.192  1.00 36.77           N1+
ATOM    193  NH2 ARG A  23      13.824   9.710  13.318  1.00 31.78           N  
ATOM    194  N   TYR A  24      18.408   6.677  19.026  1.00 28.27           N  
ATOM    195  CA  TYR A  24      17.296   6.292  19.946  1.00 26.81           C  
ATOM    196  C   TYR A  24      17.894   6.101  21.343  1.00 28.68           C  
ATOM    197  O   TYR A  24      18.760   5.186  21.479  1.00 29.23           O  
ATOM    198  CB  TYR A  24      16.525   5.069  19.427  1.00 24.63           C  
ATOM    199  CG  TYR A  24      15.851   5.327  18.099  1.00 23.66           C  
ATOM    200  CD1 TYR A  24      14.808   6.223  18.002  1.00 23.13           C  
ATOM    201  CD2 TYR A  24      16.268   4.706  16.929  1.00 23.98           C  
ATOM    202  CE1 TYR A  24      14.215   6.513  16.780  1.00 23.34           C  
ATOM    203  CE2 TYR A  24      15.642   4.927  15.702  1.00 23.12           C  
ATOM    204  CZ  TYR A  24      14.635   5.872  15.632  1.00 22.63           C  
ATOM    205  OH  TYR A  24      14.067   6.157  14.442  1.00 23.97           O  
ATOM    206  N   GLN A  25      17.451   6.899  22.342  1.00 26.84           N  
ATOM    207  CA  GLN A  25      18.081   6.913  23.696  1.00 27.83           C  
ATOM    208  C   GLN A  25      17.050   6.608  24.780  1.00 29.81           C  
ATOM    209  O   GLN A  25      15.822   6.676  24.529  1.00 30.21           O  
ATOM    210  CB  GLN A  25      18.833   8.230  23.903  1.00 27.73           C  
ATOM    211  CG  GLN A  25      20.047   8.369  23.017  1.00 27.43           C  
ATOM    212  CD  GLN A  25      21.148   7.387  23.388  1.00 28.75           C  
ATOM    213  NE2 GLN A  25      21.904   6.910  22.408  1.00 28.18           N  
ATOM    214  OE1 GLN A  25      21.327   7.073  24.552  1.00 29.27           O  
ATOM    215  N   ASN A  26      17.522   6.256  25.957  1.00 30.72           N  
ATOM    216  CA  ASN A  26      16.657   6.077  27.152  1.00 34.69           C  
ATOM    217  C   ASN A  26      15.630   4.971  26.901  1.00 34.84           C  
ATOM    218  O   ASN A  26      14.509   5.094  27.414  1.00 31.46           O  
ATOM    219  CB  ASN A  26      15.903   7.346  27.567  1.00 38.04           C  
ATOM    220  CG  ASN A  26      16.841   8.526  27.700  1.00 42.62           C  
ATOM    221  ND2 ASN A  26      16.385   9.708  27.312  1.00 43.87           N  
ATOM    222  OD1 ASN A  26      17.991   8.354  28.123  1.00 46.20           O  
ATOM    223  N   LEU A  27      16.021   3.889  26.250  1.00 33.67           N  
ATOM    224  CA  LEU A  27      15.078   2.756  26.034  1.00 35.44           C  
ATOM    225  C   LEU A  27      14.544   2.269  27.375  1.00 37.46           C  
ATOM    226  O   LEU A  27      15.353   1.995  28.235  1.00 37.56           O  
ATOM    227  CB  LEU A  27      15.779   1.623  25.272  1.00 34.12           C  
ATOM    228  CG  LEU A  27      15.522   1.689  23.777  1.00 34.59           C  
ATOM    229  CD1 LEU A  27      16.162   2.928  23.174  1.00 33.24           C  
ATOM    230  CD2 LEU A  27      15.994   0.413  23.116  1.00 37.46           C  
ATOM    231  N   SER A  28      13.227   2.163  27.543  1.00 39.23           N  
ATOM    232  CA  SER A  28      12.624   1.535  28.744  1.00 41.89           C  
ATOM    233  C   SER A  28      11.387   0.734  28.342  1.00 40.76           C  
ATOM    234  O   SER A  28      10.556   1.217  27.585  1.00 36.44           O  
ATOM    235  CB  SER A  28      12.321   2.569  29.798  1.00 45.41           C  
ATOM    236  OG  SER A  28      11.005   3.040  29.678  1.00 47.43           O  
ATOM    237  N   PRO A  29      11.283  -0.536  28.777  1.00 45.11           N  
ATOM    238  CA  PRO A  29      10.141  -1.399  28.442  1.00 48.09           C  
ATOM    239  C   PRO A  29       8.764  -0.767  28.672  1.00 48.64           C  
ATOM    240  O   PRO A  29       8.631  -0.083  29.647  1.00 47.75           O  
ATOM    241  CB  PRO A  29      10.321  -2.563  29.430  1.00 47.80           C  
ATOM    242  CG  PRO A  29      11.813  -2.689  29.553  1.00 45.70           C  
ATOM    243  CD  PRO A  29      12.294  -1.244  29.579  1.00 45.74           C  
ATOM    244  N   VAL A  30       7.795  -1.005  27.787  1.00 53.49           N  
ATOM    245  CA  VAL A  30       6.361  -0.627  28.021  1.00 56.79           C  
ATOM    246  C   VAL A  30       5.561  -1.915  28.293  1.00 60.86           C  
ATOM    247  O   VAL A  30       4.805  -1.941  29.284  1.00 59.08           O  
ATOM    248  CB  VAL A  30       5.777   0.220  26.868  1.00 58.28           C  
ATOM    249  CG1 VAL A  30       6.851   0.899  26.043  1.00 58.75           C  
ATOM    250  CG2 VAL A  30       4.840  -0.544  25.931  1.00 60.43           C  
ATOM    251  N   GLY A  31       5.755  -2.954  27.469  1.00 64.99           N  
ATOM    252  CA  GLY A  31       4.942  -4.190  27.465  1.00 71.53           C  
ATOM    253  C   GLY A  31       5.607  -5.333  26.704  1.00 73.01           C  
ATOM    254  O   GLY A  31       6.217  -5.090  25.638  1.00 71.06           O  
ATOM    255  N   SER A  32       5.487  -6.555  27.231  1.00 74.88           N  
ATOM    256  CA  SER A  32       6.020  -7.804  26.627  1.00 76.13           C  
ATOM    257  C   SER A  32       7.535  -7.695  26.452  1.00 76.63           C  
ATOM    258  O   SER A  32       7.959  -7.911  25.310  1.00 82.96           O  
ATOM    259  CB  SER A  32       5.334  -8.100  25.320  1.00 74.92           C  
ATOM    260  OG  SER A  32       3.968  -8.391  25.541  1.00 71.09           O  
ATOM    261  N   GLY A  36       6.354  -9.853  19.749  1.00 57.57           N  
ATOM    262  CA  GLY A  36       7.653  -9.274  20.155  1.00 55.92           C  
ATOM    263  C   GLY A  36       7.587  -8.510  21.471  1.00 55.44           C  
ATOM    264  O   GLY A  36       6.809  -8.877  22.392  1.00 61.58           O  
ATOM    265  N   SER A  37       8.406  -7.476  21.582  1.00 50.81           N  
ATOM    266  CA  SER A  37       8.544  -6.665  22.803  1.00 43.93           C  
ATOM    267  C   SER A  37       8.762  -5.219  22.391  1.00 36.17           C  
ATOM    268  O   SER A  37       9.167  -4.949  21.245  1.00 31.19           O  
ATOM    269  CB  SER A  37       9.624  -7.175  23.654  1.00 48.66           C  
ATOM    270  OG  SER A  37      10.817  -7.192  22.904  1.00 58.31           O  
ATOM    271  N   VAL A  38       8.354  -4.326  23.279  1.00 32.60           N  
ATOM    272  CA  VAL A  38       8.174  -2.888  22.962  1.00 32.24           C  
ATOM    273  C   VAL A  38       8.892  -2.079  24.022  1.00 31.18           C  
ATOM    274  O   VAL A  38       8.694  -2.384  25.225  1.00 31.90           O  
ATOM    275  CB  VAL A  38       6.696  -2.503  22.902  1.00 32.44           C  
ATOM    276  CG1 VAL A  38       6.552  -1.020  22.592  1.00 31.39           C  
ATOM    277  CG2 VAL A  38       5.934  -3.373  21.895  1.00 32.25           C  
ATOM    278  N   CYS A  39       9.573  -1.032  23.583  1.00 29.62           N  
ATOM    279  CA ACYS A  39      10.294  -0.044  24.434  0.70 29.79           C  
ATOM    280  CA BCYS A  39      10.176  -0.047  24.512  0.30 29.73           C  
ATOM    281  C   CYS A  39       9.809   1.371  24.064  1.00 30.81           C  
ATOM    282  O   CYS A  39       9.531   1.598  22.844  1.00 29.99           O  
ATOM    283  CB ACYS A  39      11.799  -0.096  24.197  0.70 29.17           C  
ATOM    284  CB BCYS A  39      11.684  -0.206  24.588  0.30 29.51           C  
ATOM    285  SG ACYS A  39      12.602  -1.466  25.061  0.70 31.40           S  
ATOM    286  SG BCYS A  39      12.454   0.059  22.979  0.30 29.14           S  
ATOM    287  N   ALA A  40       9.726   2.269  25.051  1.00 27.47           N  
ATOM    288  CA  ALA A  40       9.699   3.713  24.834  1.00 26.50           C  
ATOM    289  C   ALA A  40      11.159   4.154  24.654  1.00 26.25           C  
ATOM    290  O   ALA A  40      12.058   3.610  25.327  1.00 25.34           O  
ATOM    291  CB  ALA A  40       9.042   4.393  25.999  1.00 27.64           C  
ATOM    292  N   ALA A  41      11.392   5.083  23.742  1.00 26.66           N  
ATOM    293  CA  ALA A  41      12.698   5.761  23.554  1.00 26.26           C  
ATOM    294  C   ALA A  41      12.564   7.259  23.353  1.00 26.27           C  
ATOM    295  O   ALA A  41      11.477   7.758  22.995  1.00 24.14           O  
ATOM    296  CB  ALA A  41      13.428   5.142  22.382  1.00 25.80           C  
ATOM    297  N   PHE A  42      13.708   7.956  23.488  1.00 26.30           N  
ATOM    298  CA  PHE A  42      13.835   9.348  23.038  1.00 27.93           C  
ATOM    299  C   PHE A  42      14.471   9.365  21.644  1.00 26.66           C  
ATOM    300  O   PHE A  42      15.568   8.849  21.458  1.00 24.36           O  
ATOM    301  CB  PHE A  42      14.577  10.188  24.080  1.00 30.65           C  
ATOM    302  CG  PHE A  42      14.610  11.642  23.712  1.00 32.71           C  
ATOM    303  CD1 PHE A  42      13.530  12.466  23.999  1.00 36.86           C  
ATOM    304  CD2 PHE A  42      15.699  12.189  23.060  1.00 35.68           C  
ATOM    305  CE1 PHE A  42      13.547  13.814  23.650  1.00 36.32           C  
ATOM    306  CE2 PHE A  42      15.716  13.541  22.715  1.00 35.27           C  
ATOM    307  CZ  PHE A  42      14.633  14.340  22.998  1.00 36.97           C  
ATOM    308  N   ASP A  43      13.794   9.973  20.679  1.00 24.43           N  
ATOM    309  CA  ASP A  43      14.304  10.158  19.302  1.00 24.94           C  
ATOM    310  C   ASP A  43      15.037  11.509  19.265  1.00 25.29           C  
ATOM    311  O   ASP A  43      14.373  12.608  19.159  1.00 24.26           O  
ATOM    312  CB  ASP A  43      13.184  10.233  18.294  1.00 24.57           C  
ATOM    313  CG  ASP A  43      13.619  10.322  16.847  1.00 25.46           C  
ATOM    314  OD1 ASP A  43      14.769  10.615  16.551  1.00 26.20           O  
ATOM    315  OD2 ASP A  43      12.763  10.051  16.014  1.00 27.27           O1-
ATOM    316  N   THR A  44      16.341  11.445  19.433  1.00 25.88           N  
ATOM    317  CA  THR A  44      17.229  12.655  19.438  1.00 27.70           C  
ATOM    318  C   THR A  44      17.151  13.439  18.111  1.00 29.99           C  
ATOM    319  O   THR A  44      17.448  14.674  18.125  1.00 28.27           O  
ATOM    320  CB  THR A  44      18.680  12.246  19.729  1.00 27.19           C  
ATOM    321  CG2 THR A  44      18.867  11.650  21.103  1.00 26.85           C  
ATOM    322  OG1 THR A  44      19.169  11.345  18.729  1.00 26.87           O  
ATOM    323  N   LYS A  45      16.799  12.803  16.986  1.00 32.35           N  
ATOM    324  CA  LYS A  45      16.762  13.487  15.664  1.00 36.07           C  
ATOM    325  C   LYS A  45      15.580  14.462  15.613  1.00 36.80           C  
ATOM    326  O   LYS A  45      15.697  15.537  14.967  1.00 36.75           O  
ATOM    327  CB  LYS A  45      16.746  12.463  14.534  1.00 40.69           C  
ATOM    328  CG  LYS A  45      17.097  13.029  13.168  1.00 44.05           C  
ATOM    329  CD  LYS A  45      16.618  12.135  12.048  1.00 48.55           C  
ATOM    330  CE  LYS A  45      16.179  12.849  10.786  1.00 49.60           C  
ATOM    331  NZ  LYS A  45      17.019  12.448   9.636  1.00 49.57           N1+
ATOM    332  N   THR A  46      14.483  14.167  16.311  1.00 35.81           N  
ATOM    333  CA  THR A  46      13.211  14.918  16.182  1.00 37.68           C  
ATOM    334  C   THR A  46      12.811  15.539  17.506  1.00 36.16           C  
ATOM    335  O   THR A  46      11.932  16.424  17.475  1.00 39.53           O  
ATOM    336  CB  THR A  46      12.050  14.023  15.720  1.00 38.07           C  
ATOM    337  CG2 THR A  46      12.396  13.193  14.508  1.00 39.27           C  
ATOM    338  OG1 THR A  46      11.738  13.153  16.799  1.00 39.17           O  
ATOM    339  N   GLY A  47      13.327  15.047  18.632  1.00 34.11           N  
ATOM    340  CA  GLY A  47      12.908  15.529  19.962  1.00 33.54           C  
ATOM    341  C   GLY A  47      11.590  14.901  20.432  1.00 34.76           C  
ATOM    342  O   GLY A  47      11.115  15.348  21.474  1.00 35.26           O  
ATOM    343  N   LEU A  48      11.085  13.865  19.734  1.00 35.05           N  
ATOM    344  CA  LEU A  48       9.796  13.169  20.043  1.00 35.21           C  
ATOM    345  C   LEU A  48      10.092  11.919  20.867  1.00 31.89           C  
ATOM    346  O   LEU A  48      11.105  11.262  20.612  1.00 29.10           O  
ATOM    347  CB  LEU A  48       9.080  12.655  18.787  1.00 39.71           C  
ATOM    348  CG  LEU A  48       8.882  13.559  17.563  1.00 44.91           C  
ATOM    349  CD1 LEU A  48       8.821  12.683  16.291  1.00 48.20           C  
ATOM    350  CD2 LEU A  48       7.628  14.440  17.693  1.00 42.76           C  
ATOM    351  N   ARG A  49       9.157  11.510  21.696  1.00 30.66           N  
ATOM    352  CA  ARG A  49       9.194  10.167  22.303  1.00 32.30           C  
ATOM    353  C   ARG A  49       8.559   9.156  21.335  1.00 28.63           C  
ATOM    354  O   ARG A  49       7.497   9.438  20.750  1.00 29.48           O  
ATOM    355  CB  ARG A  49       8.562  10.220  23.687  1.00 36.74           C  
ATOM    356  CG  ARG A  49       9.317  11.178  24.599  1.00 43.88           C  
ATOM    357  CD  ARG A  49       9.281  10.663  26.019  1.00 48.09           C  
ATOM    358  NE  ARG A  49       7.873  10.632  26.353  1.00 52.52           N  
ATOM    359  CZ  ARG A  49       7.293   9.754  27.159  1.00 54.87           C  
ATOM    360  NH1 ARG A  49       5.984   9.808  27.332  1.00 53.80           N1+
ATOM    361  NH2 ARG A  49       8.010   8.809  27.746  1.00 57.49           N  
ATOM    362  N   VAL A  50       9.182   7.983  21.209  1.00 25.63           N  
ATOM    363  CA  VAL A  50       8.773   6.926  20.238  1.00 25.08           C  
ATOM    364  C   VAL A  50       8.567   5.608  20.982  1.00 23.91           C  
ATOM    365  O   VAL A  50       9.009   5.440  22.165  1.00 22.49           O  
ATOM    366  CB  VAL A  50       9.806   6.777  19.107  1.00 25.22           C  
ATOM    367  CG1 VAL A  50       9.925   8.054  18.284  1.00 23.59           C  
ATOM    368  CG2 VAL A  50      11.168   6.334  19.673  1.00 24.18           C  
ATOM    369  N   ALA A  51       7.799   4.746  20.331  1.00 24.03           N  
ATOM    370  CA  ALA A  51       7.693   3.324  20.661  1.00 24.19           C  
ATOM    371  C   ALA A  51       8.459   2.532  19.592  1.00 22.26           C  
ATOM    372  O   ALA A  51       8.309   2.765  18.404  1.00 21.80           O  
ATOM    373  CB  ALA A  51       6.212   2.944  20.757  1.00 25.40           C  
ATOM    374  N   VAL A  52       9.243   1.574  20.048  1.00 22.13           N  
ATOM    375  CA  VAL A  52      10.070   0.699  19.205  1.00 23.87           C  
ATOM    376  C   VAL A  52       9.604  -0.747  19.433  1.00 24.19           C  
ATOM    377  O   VAL A  52       9.576  -1.176  20.592  1.00 25.70           O  
ATOM    378  CB  VAL A  52      11.539   0.852  19.567  1.00 25.82           C  
ATOM    379  CG1 VAL A  52      12.371   0.070  18.579  1.00 27.25           C  
ATOM    380  CG2 VAL A  52      11.935   2.318  19.627  1.00 26.25           C  
ATOM    381  N   LYS A  53       9.145  -1.429  18.375  1.00 24.36           N  
ATOM    382  CA  LYS A  53       8.761  -2.860  18.487  1.00 23.15           C  
ATOM    383  C   LYS A  53       9.916  -3.667  17.885  1.00 23.62           C  
ATOM    384  O   LYS A  53      10.315  -3.410  16.723  1.00 21.67           O  
ATOM    385  CB  LYS A  53       7.468  -3.198  17.749  1.00 24.76           C  
ATOM    386  CG  LYS A  53       7.053  -4.654  17.911  1.00 23.95           C  
ATOM    387  CD  LYS A  53       5.896  -5.089  17.079  1.00 25.01           C  
ATOM    388  CE  LYS A  53       5.528  -6.530  17.353  1.00 27.01           C  
ATOM    389  NZ  LYS A  53       4.467  -6.957  16.409  1.00 28.53           N1+
ATOM    390  N   LYS A  54      10.464  -4.599  18.644  1.00 24.36           N  
ATOM    391  CA  LYS A  54      11.432  -5.564  18.097  1.00 24.10           C  
ATOM    392  C   LYS A  54      10.671  -6.842  17.750  1.00 25.54           C  
ATOM    393  O   LYS A  54       9.975  -7.370  18.637  1.00 25.60           O  
ATOM    394  CB  LYS A  54      12.473  -5.958  19.134  1.00 25.46           C  
ATOM    395  CG  LYS A  54      13.524  -6.874  18.523  1.00 26.39           C  
ATOM    396  CD  LYS A  54      14.488  -7.467  19.502  1.00 26.82           C  
ATOM    397  CE  LYS A  54      15.524  -8.328  18.829  1.00 28.08           C  
ATOM    398  NZ  LYS A  54      16.241  -9.084  19.878  1.00 29.60           N1+
ATOM    399  N   LEU A  55      10.743  -7.324  16.536  1.00 28.92           N  
ATOM    400  CA  LEU A  55       9.966  -8.562  16.209  1.00 32.99           C  
ATOM    401  C   LEU A  55      10.739  -9.757  16.782  1.00 36.24           C  
ATOM    402  O   LEU A  55      11.940  -9.823  16.607  1.00 34.70           O  
ATOM    403  CB  LEU A  55       9.757  -8.628  14.695  1.00 32.75           C  
ATOM    404  CG  LEU A  55       8.767  -7.592  14.153  1.00 33.33           C  
ATOM    405  CD1 LEU A  55       8.318  -7.937  12.767  1.00 33.04           C  
ATOM    406  CD2 LEU A  55       7.572  -7.492  15.051  1.00 35.01           C  
ATOM    407  N   SER A  56      10.118 -10.662  17.522  1.00 42.89           N  
ATOM    408  CA  SER A  56      10.929 -11.804  18.046  1.00 46.59           C  
ATOM    409  C   SER A  56      10.961 -12.901  16.965  1.00 41.48           C  
ATOM    410  O   SER A  56       9.871 -13.245  16.440  1.00 44.80           O  
ATOM    411  CB  SER A  56      10.464 -12.299  19.419  1.00 49.66           C  
ATOM    412  OG  SER A  56       9.044 -12.462  19.465  1.00 52.47           O  
ATOM    413  N   ARG A  57      12.157 -13.331  16.549  1.00 41.24           N  
ATOM    414  CA  ARG A  57      12.319 -14.558  15.711  1.00 44.39           C  
ATOM    415  C   ARG A  57      11.466 -14.452  14.443  1.00 39.63           C  
ATOM    416  O   ARG A  57      10.610 -15.299  14.163  1.00 38.09           O  
ATOM    417  CB  ARG A  57      11.919 -15.782  16.542  1.00 48.48           C  
ATOM    418  CG  ARG A  57      12.745 -15.925  17.813  1.00 52.09           C  
ATOM    419  CD  ARG A  57      12.766 -17.344  18.336  1.00 57.81           C  
ATOM    420  NE  ARG A  57      12.486 -17.422  19.766  1.00 61.12           N  
ATOM    421  CZ  ARG A  57      11.486 -18.117  20.336  1.00 65.79           C  
ATOM    422  NH1 ARG A  57      10.616 -18.819  19.622  1.00 62.31           N1+
ATOM    423  NH2 ARG A  57      11.359 -18.098  21.650  1.00 67.46           N  
ATOM    424  N   PRO A  58      11.676 -13.379  13.655  1.00 33.18           N  
ATOM    425  CA  PRO A  58      10.762 -13.046  12.569  1.00 29.85           C  
ATOM    426  C   PRO A  58      10.718 -14.135  11.484  1.00 29.02           C  
ATOM    427  O   PRO A  58       9.757 -14.209  10.786  1.00 28.29           O  
ATOM    428  CB  PRO A  58      11.326 -11.709  12.058  1.00 30.28           C  
ATOM    429  CG  PRO A  58      12.770 -11.642  12.544  1.00 33.54           C  
ATOM    430  CD  PRO A  58      12.769 -12.412  13.834  1.00 32.55           C  
ATOM    431  N   PHE A  59      11.756 -14.968  11.350  1.00 27.82           N  
ATOM    432  CA  PHE A  59      11.898 -15.958  10.266  1.00 28.88           C  
ATOM    433  C   PHE A  59      11.984 -17.376  10.858  1.00 32.00           C  
ATOM    434  O   PHE A  59      12.542 -18.281  10.165  1.00 31.17           O  
ATOM    435  CB  PHE A  59      13.028 -15.553   9.313  1.00 30.55           C  
ATOM    436  CG  PHE A  59      12.936 -14.103   8.886  1.00 28.82           C  
ATOM    437  CD1 PHE A  59      11.866 -13.657   8.128  1.00 28.04           C  
ATOM    438  CD2 PHE A  59      13.929 -13.192   9.217  1.00 28.84           C  
ATOM    439  CE1 PHE A  59      11.745 -12.307   7.812  1.00 28.12           C  
ATOM    440  CE2 PHE A  59      13.829 -11.862   8.843  1.00 29.54           C  
ATOM    441  CZ  PHE A  59      12.746 -11.415   8.135  1.00 26.21           C  
ATOM    442  N   GLN A  60      11.298 -17.601  11.993  1.00 31.35           N  
ATOM    443  CA  GLN A  60      11.220 -18.909  12.715  1.00 31.85           C  
ATOM    444  C   GLN A  60      10.436 -19.983  11.923  1.00 29.95           C  
ATOM    445  O   GLN A  60      10.626 -21.229  12.164  1.00 26.33           O  
ATOM    446  CB  GLN A  60      10.470 -18.720  14.027  1.00 35.10           C  
ATOM    447  CG  GLN A  60      10.493 -19.980  14.871  1.00 39.80           C  
ATOM    448  CD  GLN A  60      11.290 -19.708  16.110  1.00 47.50           C  
ATOM    449  NE2 GLN A  60      12.639 -19.714  15.981  1.00 48.01           N  
ATOM    450  OE1 GLN A  60      10.662 -19.410  17.141  1.00 49.55           O  
ATOM    451  N   SER A  61       9.478 -19.541  11.098  1.00 25.92           N  
ATOM    452  CA  SER A  61       8.541 -20.392  10.351  1.00 25.29           C  
ATOM    453  C   SER A  61       8.029 -19.607   9.148  1.00 26.09           C  
ATOM    454  O   SER A  61       8.215 -18.371   9.112  1.00 24.82           O  
ATOM    455  CB  SER A  61       7.416 -20.858  11.226  1.00 25.25           C  
ATOM    456  OG  SER A  61       6.436 -19.844  11.419  1.00 28.12           O  
ATOM    457  N   ILE A  62       7.385 -20.296   8.216  1.00 24.08           N  
ATOM    458  CA  ILE A  62       6.820 -19.637   7.004  1.00 25.91           C  
ATOM    459  C   ILE A  62       5.795 -18.639   7.545  1.00 25.32           C  
ATOM    460  O   ILE A  62       5.778 -17.539   7.060  1.00 26.74           O  
ATOM    461  CB  ILE A  62       6.228 -20.682   6.024  1.00 27.13           C  
ATOM    462  CG1 ILE A  62       7.324 -21.522   5.363  1.00 29.46           C  
ATOM    463  CG2 ILE A  62       5.332 -20.020   4.974  1.00 27.08           C  
ATOM    464  CD1 ILE A  62       6.803 -22.722   4.573  1.00 32.52           C  
ATOM    465  N   ILE A  63       4.980 -19.039   8.522  1.00 25.72           N  
ATOM    466  CA  ILE A  63       3.895 -18.195   9.091  1.00 29.67           C  
ATOM    467  C   ILE A  63       4.459 -16.965   9.794  1.00 27.38           C  
ATOM    468  O   ILE A  63       3.838 -15.929   9.684  1.00 24.12           O  
ATOM    469  CB  ILE A  63       2.942 -18.995  10.022  1.00 35.02           C  
ATOM    470  CG1 ILE A  63       2.209 -20.086   9.240  1.00 38.60           C  
ATOM    471  CG2 ILE A  63       1.932 -18.081  10.694  1.00 36.34           C  
ATOM    472  CD1 ILE A  63       1.459 -19.611   7.997  1.00 40.97           C  
ATOM    473  N   HIS A  64       5.461 -17.101  10.645  1.00 25.72           N  
ATOM    474  CA  HIS A  64       6.174 -15.950  11.231  1.00 26.94           C  
ATOM    475  C   HIS A  64       6.745 -15.042  10.132  1.00 25.11           C  
ATOM    476  O   HIS A  64       6.694 -13.820  10.306  1.00 20.71           O  
ATOM    477  CB  HIS A  64       7.374 -16.411  12.050  1.00 29.90           C  
ATOM    478  CG  HIS A  64       7.078 -16.867  13.428  1.00 35.66           C  
ATOM    479  CD2 HIS A  64       7.266 -16.249  14.623  1.00 39.13           C  
ATOM    480  ND1 HIS A  64       6.708 -18.187  13.699  1.00 39.37           N  
ATOM    481  CE1 HIS A  64       6.611 -18.345  15.004  1.00 40.88           C  
ATOM    482  NE2 HIS A  64       6.939 -17.160  15.602  1.00 39.55           N  
ATOM    483  N   ALA A  65       7.386 -15.628   9.122  1.00 21.71           N  
ATOM    484  CA  ALA A  65       8.054 -14.808   8.101  1.00 21.12           C  
ATOM    485  C   ALA A  65       6.982 -13.993   7.357  1.00 20.83           C  
ATOM    486  O   ALA A  65       7.160 -12.815   7.112  1.00 18.96           O  
ATOM    487  CB  ALA A  65       8.782 -15.706   7.171  1.00 21.93           C  
ATOM    488  N   LYS A  66       5.871 -14.624   7.054  1.00 20.30           N  
ATOM    489  CA  LYS A  66       4.757 -13.942   6.350  1.00 21.58           C  
ATOM    490  C   LYS A  66       4.093 -12.903   7.251  1.00 20.03           C  
ATOM    491  O   LYS A  66       3.740 -11.814   6.723  1.00 19.56           O  
ATOM    492  CB  LYS A  66       3.761 -14.991   5.861  1.00 23.02           C  
ATOM    493  CG  LYS A  66       2.700 -14.453   4.909  1.00 24.70           C  
ATOM    494  CD  LYS A  66       1.712 -15.538   4.422  1.00 27.05           C  
ATOM    495  CE  LYS A  66       0.760 -14.968   3.377  1.00 28.56           C  
ATOM    496  NZ  LYS A  66       0.020 -16.061   2.700  1.00 32.30           N1+
ATOM    497  N   ARG A  67       3.972 -13.168   8.545  1.00 19.28           N  
ATOM    498  CA  ARG A  67       3.500 -12.180   9.560  1.00 21.42           C  
ATOM    499  C   ARG A  67       4.425 -10.952   9.608  1.00 19.51           C  
ATOM    500  O   ARG A  67       3.959  -9.832   9.687  1.00 17.01           O  
ATOM    501  CB  ARG A  67       3.492 -12.736  10.983  1.00 24.21           C  
ATOM    502  CG  ARG A  67       2.152 -13.221  11.486  1.00 29.46           C  
ATOM    503  CD  ARG A  67       2.238 -13.593  12.959  1.00 31.76           C  
ATOM    504  NE  ARG A  67       1.652 -14.908  13.105  1.00 40.29           N  
ATOM    505  CZ  ARG A  67       2.260 -15.994  13.624  1.00 40.74           C  
ATOM    506  NH1 ARG A  67       3.487 -15.941  14.116  1.00 40.08           N1+
ATOM    507  NH2 ARG A  67       1.592 -17.126  13.690  1.00 43.83           N  
ATOM    508  N   THR A  68       5.698 -11.211   9.541  1.00 19.46           N  
ATOM    509  CA  THR A  68       6.752 -10.161   9.519  1.00 18.77           C  
ATOM    510  C   THR A  68       6.529  -9.265   8.321  1.00 18.58           C  
ATOM    511  O   THR A  68       6.345  -8.005   8.497  1.00 18.49           O  
ATOM    512  CB  THR A  68       8.156 -10.777   9.565  1.00 18.89           C  
ATOM    513  CG2 THR A  68       9.211  -9.688   9.527  1.00 18.60           C  
ATOM    514  OG1 THR A  68       8.287 -11.463  10.818  1.00 17.74           O  
ATOM    515  N   TYR A  69       6.469  -9.877   7.157  1.00 18.68           N  
ATOM    516  CA  TYR A  69       6.243  -9.157   5.903  1.00 18.31           C  
ATOM    517  C   TYR A  69       4.915  -8.383   6.004  1.00 18.75           C  
ATOM    518  O   TYR A  69       4.808  -7.227   5.604  1.00 16.52           O  
ATOM    519  CB  TYR A  69       6.329 -10.141   4.751  1.00 18.66           C  
ATOM    520  CG  TYR A  69       6.156  -9.490   3.435  1.00 19.72           C  
ATOM    521  CD1 TYR A  69       7.132  -8.661   2.935  1.00 19.54           C  
ATOM    522  CD2 TYR A  69       4.987  -9.637   2.729  1.00 19.52           C  
ATOM    523  CE1 TYR A  69       6.956  -8.042   1.720  1.00 20.25           C  
ATOM    524  CE2 TYR A  69       4.843  -9.095   1.481  1.00 19.99           C  
ATOM    525  CZ  TYR A  69       5.824  -8.270   0.980  1.00 20.22           C  
ATOM    526  OH  TYR A  69       5.648  -7.706  -0.245  1.00 19.69           O  
ATOM    527  N   ARG A  70       3.870  -9.040   6.479  1.00 18.54           N  
ATOM    528  CA  ARG A  70       2.514  -8.448   6.503  1.00 18.99           C  
ATOM    529  C   ARG A  70       2.506  -7.189   7.341  1.00 18.27           C  
ATOM    530  O   ARG A  70       1.852  -6.264   6.908  1.00 18.14           O  
ATOM    531  CB  ARG A  70       1.521  -9.484   7.039  1.00 20.13           C  
ATOM    532  CG  ARG A  70       0.137  -8.912   7.381  1.00 23.11           C  
ATOM    533  CD  ARG A  70      -0.796  -9.894   8.117  1.00 23.82           C  
ATOM    534  NE  ARG A  70      -1.069 -11.063   7.285  1.00 25.31           N  
ATOM    535  CZ  ARG A  70      -0.609 -12.294   7.494  1.00 31.12           C  
ATOM    536  NH1 ARG A  70       0.068 -12.582   8.594  1.00 32.83           N1+
ATOM    537  NH2 ARG A  70      -0.841 -13.255   6.600  1.00 32.35           N  
ATOM    538  N   GLU A  71       3.082  -7.204   8.563  1.00 18.57           N  
ATOM    539  CA  GLU A  71       3.071  -6.051   9.502  1.00 19.20           C  
ATOM    540  C   GLU A  71       3.906  -4.930   8.895  1.00 18.41           C  
ATOM    541  O   GLU A  71       3.474  -3.741   8.910  1.00 16.65           O  
ATOM    542  CB  GLU A  71       3.589  -6.402  10.898  1.00 20.90           C  
ATOM    543  CG  GLU A  71       3.512  -5.244  11.869  1.00 22.59           C  
ATOM    544  CD  GLU A  71       3.671  -5.568  13.339  1.00 22.62           C  
ATOM    545  OE1 GLU A  71       4.329  -6.606  13.677  1.00 21.81           O  
ATOM    546  OE2 GLU A  71       3.049  -4.855  14.135  1.00 22.56           O1-
ATOM    547  N   LEU A  72       5.026  -5.267   8.289  1.00 17.99           N  
ATOM    548  CA  LEU A  72       5.871  -4.205   7.698  1.00 19.13           C  
ATOM    549  C   LEU A  72       5.137  -3.590   6.502  1.00 19.33           C  
ATOM    550  O   LEU A  72       5.057  -2.330   6.441  1.00 19.37           O  
ATOM    551  CB  LEU A  72       7.224  -4.775   7.283  1.00 19.32           C  
ATOM    552  CG  LEU A  72       8.187  -3.779   6.673  1.00 20.64           C  
ATOM    553  CD1 LEU A  72       8.217  -2.501   7.454  1.00 21.55           C  
ATOM    554  CD2 LEU A  72       9.591  -4.386   6.542  1.00 20.77           C  
ATOM    555  N   ARG A  73       4.567  -4.405   5.611  1.00 19.06           N  
ATOM    556  CA  ARG A  73       3.861  -3.846   4.436  1.00 20.58           C  
ATOM    557  C   ARG A  73       2.684  -2.981   4.922  1.00 20.01           C  
ATOM    558  O   ARG A  73       2.424  -1.906   4.325  1.00 21.82           O  
ATOM    559  CB  ARG A  73       3.234  -4.925   3.573  1.00 21.92           C  
ATOM    560  CG  ARG A  73       4.201  -5.671   2.705  1.00 24.27           C  
ATOM    561  CD  ARG A  73       4.777  -4.738   1.657  1.00 27.43           C  
ATOM    562  NE  ARG A  73       3.717  -4.094   0.904  1.00 28.79           N  
ATOM    563  CZ  ARG A  73       2.977  -4.716   0.009  1.00 31.74           C  
ATOM    564  NH1 ARG A  73       3.076  -6.018  -0.155  1.00 33.54           N1+
ATOM    565  NH2 ARG A  73       2.027  -4.072  -0.632  1.00 36.44           N  
ATOM    566  N   LEU A  74       1.921  -3.455   5.902  1.00 21.09           N  
ATOM    567  CA  LEU A  74       0.757  -2.671   6.388  1.00 22.12           C  
ATOM    568  C   LEU A  74       1.239  -1.345   6.984  1.00 20.94           C  
ATOM    569  O   LEU A  74       0.630  -0.323   6.689  1.00 21.24           O  
ATOM    570  CB  LEU A  74      -0.007  -3.409   7.475  1.00 23.25           C  
ATOM    571  CG  LEU A  74      -1.092  -4.307   6.943  1.00 27.65           C  
ATOM    572  CD1 LEU A  74      -1.385  -5.424   7.942  1.00 29.17           C  
ATOM    573  CD2 LEU A  74      -2.314  -3.461   6.647  1.00 28.01           C  
ATOM    574  N   LEU A  75       2.190  -1.388   7.889  1.00 19.97           N  
ATOM    575  CA  LEU A  75       2.647  -0.183   8.624  1.00 21.03           C  
ATOM    576  C   LEU A  75       3.275   0.797   7.638  1.00 21.67           C  
ATOM    577  O   LEU A  75       3.088   1.980   7.900  1.00 25.11           O  
ATOM    578  CB  LEU A  75       3.543  -0.557   9.808  1.00 20.95           C  
ATOM    579  CG  LEU A  75       2.791  -1.247  10.948  1.00 23.53           C  
ATOM    580  CD1 LEU A  75       3.725  -1.564  12.101  1.00 25.84           C  
ATOM    581  CD2 LEU A  75       1.626  -0.415  11.449  1.00 25.65           C  
ATOM    582  N   LYS A  76       3.903   0.352   6.547  1.00 20.63           N  
ATOM    583  CA  LYS A  76       4.428   1.309   5.525  1.00 21.73           C  
ATOM    584  C   LYS A  76       3.316   2.013   4.790  1.00 21.57           C  
ATOM    585  O   LYS A  76       3.508   3.125   4.450  1.00 21.89           O  
ATOM    586  CB  LYS A  76       5.341   0.643   4.487  1.00 21.88           C  
ATOM    587  CG  LYS A  76       6.708   0.322   5.089  1.00 23.84           C  
ATOM    588  CD  LYS A  76       7.730  -0.277   4.083  1.00 23.93           C  
ATOM    589  CE  LYS A  76       7.902   0.492   2.790  1.00 25.15           C  
ATOM    590  NZ  LYS A  76       9.012  -0.093   1.956  1.00 26.57           N1+
ATOM    591  N   HIS A  77       2.173   1.366   4.589  1.00 22.02           N  
ATOM    592  CA  HIS A  77       1.038   1.931   3.824  1.00 21.84           C  
ATOM    593  C   HIS A  77       0.205   2.904   4.683  1.00 20.54           C  
ATOM    594  O   HIS A  77      -0.354   3.846   4.096  1.00 21.11           O  
ATOM    595  CB  HIS A  77       0.222   0.766   3.233  1.00 24.98           C  
ATOM    596  CG  HIS A  77      -0.751   1.210   2.193  1.00 27.40           C  
ATOM    597  CD2 HIS A  77      -2.046   1.540   2.289  1.00 30.23           C  
ATOM    598  ND1 HIS A  77      -0.380   1.464   0.914  1.00 32.96           N  
ATOM    599  CE1 HIS A  77      -1.411   1.874   0.224  1.00 32.48           C  
ATOM    600  NE2 HIS A  77      -2.463   1.944   1.074  1.00 32.21           N  
ATOM    601  N   MET A  78       0.062   2.708   5.994  1.00 19.80           N  
ATOM    602  CA  MET A  78      -0.932   3.472   6.824  1.00 19.33           C  
ATOM    603  C   MET A  78      -0.411   4.898   7.052  1.00 19.38           C  
ATOM    604  O   MET A  78       0.576   4.996   7.723  1.00 18.18           O  
ATOM    605  CB  MET A  78      -1.130   2.810   8.180  1.00 19.62           C  
ATOM    606  CG  MET A  78      -1.819   1.476   8.152  1.00 20.91           C  
ATOM    607  SD  MET A  78      -3.452   1.435   7.450  1.00 22.34           S  
ATOM    608  CE  MET A  78      -3.020   0.960   5.787  1.00 25.12           C  
ATOM    609  N   LYS A  79      -1.053   5.932   6.469  1.00 20.09           N  
ATOM    610  CA  LYS A  79      -0.687   7.358   6.638  1.00 20.41           C  
ATOM    611  C   LYS A  79      -1.950   8.178   6.936  1.00 20.40           C  
ATOM    612  O   LYS A  79      -2.573   8.731   5.975  1.00 21.00           O  
ATOM    613  CB  LYS A  79      -0.034   7.800   5.340  1.00 23.24           C  
ATOM    614  CG  LYS A  79       1.333   7.142   5.135  1.00 25.51           C  
ATOM    615  CD  LYS A  79       1.998   7.485   3.826  1.00 29.97           C  
ATOM    616  CE  LYS A  79       3.313   6.727   3.701  1.00 33.79           C  
ATOM    617  NZ  LYS A  79       4.374   7.587   3.124  1.00 36.99           N1+
ATOM    618  N   HIS A  80      -2.363   8.129   8.187  1.00 19.95           N  
ATOM    619  CA  HIS A  80      -3.615   8.709   8.700  1.00 19.07           C  
ATOM    620  C   HIS A  80      -3.390   9.091  10.149  1.00 19.27           C  
ATOM    621  O   HIS A  80      -2.726   8.318  10.847  1.00 18.32           O  
ATOM    622  CB  HIS A  80      -4.762   7.682   8.497  1.00 17.66           C  
ATOM    623  CG  HIS A  80      -6.090   8.239   8.804  1.00 17.92           C  
ATOM    624  CD2 HIS A  80      -7.094   8.675   7.983  1.00 18.50           C  
ATOM    625  ND1 HIS A  80      -6.501   8.437  10.109  1.00 18.18           N  
ATOM    626  CE1 HIS A  80      -7.745   8.918  10.091  1.00 19.40           C  
ATOM    627  NE2 HIS A  80      -8.133   9.094   8.796  1.00 19.02           N  
ATOM    628  N   GLU A  81      -3.992  10.209  10.594  1.00 19.06           N  
ATOM    629  CA  GLU A  81      -3.899  10.733  11.984  1.00 20.93           C  
ATOM    630  C   GLU A  81      -4.398   9.756  13.048  1.00 19.94           C  
ATOM    631  O   GLU A  81      -3.841   9.793  14.140  1.00 18.69           O  
ATOM    632  CB  GLU A  81      -4.656  12.066  12.122  1.00 24.65           C  
ATOM    633  CG  GLU A  81      -3.987  13.171  11.286  1.00 28.03           C  
ATOM    634  CD  GLU A  81      -4.709  14.515  11.299  1.00 33.81           C  
ATOM    635  OE1 GLU A  81      -5.951  14.539  11.598  1.00 31.99           O  
ATOM    636  OE2 GLU A  81      -4.036  15.555  11.012  1.00 37.28           O1-
ATOM    637  N   ASN A  82      -5.345   8.858  12.723  1.00 18.64           N  
ATOM    638  CA  ASN A  82      -5.966   7.969  13.733  1.00 18.85           C  
ATOM    639  C   ASN A  82      -5.590   6.507  13.519  1.00 18.01           C  
ATOM    640  O   ASN A  82      -6.306   5.620  14.093  1.00 17.35           O  
ATOM    641  CB  ASN A  82      -7.471   8.166  13.697  1.00 17.80           C  
ATOM    642  CG  ASN A  82      -7.872   9.600  13.977  1.00 18.38           C  
ATOM    643  ND2 ASN A  82      -7.466  10.147  15.116  1.00 17.68           N  
ATOM    644  OD1 ASN A  82      -8.526  10.210  13.151  1.00 19.43           O  
ATOM    645  N   VAL A  83      -4.489   6.242  12.796  1.00 18.27           N  
ATOM    646  CA  VAL A  83      -3.933   4.886  12.569  1.00 18.09           C  
ATOM    647  C   VAL A  83      -2.423   4.938  12.846  1.00 20.41           C  
ATOM    648  O   VAL A  83      -1.780   5.952  12.471  1.00 19.10           O  
ATOM    649  CB  VAL A  83      -4.240   4.320  11.177  1.00 17.98           C  
ATOM    650  CG1 VAL A  83      -3.796   2.862  11.091  1.00 17.25           C  
ATOM    651  CG2 VAL A  83      -5.701   4.495  10.750  1.00 18.36           C  
ATOM    652  N   ILE A  84      -1.895   3.910  13.515  1.00 20.54           N  
ATOM    653  CA  ILE A  84      -0.429   3.809  13.706  1.00 22.38           C  
ATOM    654  C   ILE A  84       0.242   3.917  12.325  1.00 21.57           C  
ATOM    655  O   ILE A  84      -0.181   3.284  11.376  1.00 21.52           O  
ATOM    656  CB  ILE A  84      -0.057   2.589  14.578  1.00 23.36           C  
ATOM    657  CG1 ILE A  84       1.433   2.619  14.939  1.00 25.58           C  
ATOM    658  CG2 ILE A  84      -0.496   1.316  13.873  1.00 24.93           C  
ATOM    659  CD1 ILE A  84       2.005   1.373  15.643  1.00 26.51           C  
ATOM    660  N   GLY A  85       1.314   4.721  12.252  1.00 22.98           N  
ATOM    661  CA  GLY A  85       2.199   4.885  11.099  1.00 23.95           C  
ATOM    662  C   GLY A  85       3.669   4.661  11.474  1.00 23.53           C  
ATOM    663  O   GLY A  85       4.042   4.681  12.716  1.00 24.66           O  
ATOM    664  N   LEU A  86       4.496   4.476  10.459  1.00 22.56           N  
ATOM    665  CA  LEU A  86       5.920   4.151  10.685  1.00 23.18           C  
ATOM    666  C   LEU A  86       6.756   5.432  10.565  1.00 22.40           C  
ATOM    667  O   LEU A  86       6.764   5.988   9.443  1.00 21.28           O  
ATOM    668  CB  LEU A  86       6.438   3.162   9.629  1.00 25.70           C  
ATOM    669  CG  LEU A  86       6.427   1.679   9.927  1.00 29.82           C  
ATOM    670  CD1 LEU A  86       7.338   0.964   8.896  1.00 28.78           C  
ATOM    671  CD2 LEU A  86       6.886   1.393  11.357  1.00 28.91           C  
ATOM    672  N   LEU A  87       7.464   5.794  11.643  1.00 22.04           N  
ATOM    673  CA  LEU A  87       8.510   6.855  11.643  1.00 22.94           C  
ATOM    674  C   LEU A  87       9.808   6.274  11.064  1.00 23.13           C  
ATOM    675  O   LEU A  87      10.512   6.993  10.327  1.00 23.13           O  
ATOM    676  CB  LEU A  87       8.782   7.358  13.062  1.00 24.41           C  
ATOM    677  CG  LEU A  87       7.682   8.202  13.706  1.00 27.22           C  
ATOM    678  CD1 LEU A  87       8.140   8.681  15.073  1.00 27.10           C  
ATOM    679  CD2 LEU A  87       7.339   9.399  12.804  1.00 30.60           C  
ATOM    680  N   ASP A  88      10.141   5.033  11.449  1.00 23.17           N  
ATOM    681  CA  ASP A  88      11.394   4.371  11.009  1.00 22.89           C  
ATOM    682  C   ASP A  88      11.209   2.892  11.048  1.00 22.05           C  
ATOM    683  O   ASP A  88      10.278   2.402  11.772  1.00 22.66           O  
ATOM    684  CB  ASP A  88      12.518   4.810  11.934  1.00 23.32           C  
ATOM    685  CG  ASP A  88      13.923   4.552  11.428  1.00 23.93           C  
ATOM    686  OD1 ASP A  88      14.058   4.236  10.234  1.00 23.22           O  
ATOM    687  OD2 ASP A  88      14.855   4.696  12.261  1.00 23.93           O1-
ATOM    688  N   VAL A  89      12.084   2.209  10.329  1.00 22.20           N  
ATOM    689  CA  VAL A  89      12.253   0.740  10.393  1.00 22.53           C  
ATOM    690  C   VAL A  89      13.726   0.448  10.073  1.00 22.53           C  
ATOM    691  O   VAL A  89      14.256   1.060   9.147  1.00 21.06           O  
ATOM    692  CB  VAL A  89      11.335  -0.051   9.438  1.00 23.21           C  
ATOM    693  CG1 VAL A  89      11.379   0.431   8.023  1.00 25.18           C  
ATOM    694  CG2 VAL A  89      11.680  -1.529   9.443  1.00 24.58           C  
ATOM    695  N   PHE A  90      14.319  -0.443  10.837  1.00 23.07           N  
ATOM    696  CA  PHE A  90      15.773  -0.688  10.787  1.00 24.42           C  
ATOM    697  C   PHE A  90      16.061  -2.137  11.205  1.00 23.92           C  
ATOM    698  O   PHE A  90      15.290  -2.801  11.945  1.00 23.12           O  
ATOM    699  CB  PHE A  90      16.516   0.380  11.615  1.00 22.79           C  
ATOM    700  CG  PHE A  90      16.285   0.350  13.099  1.00 21.77           C  
ATOM    701  CD1 PHE A  90      16.833  -0.639  13.902  1.00 21.72           C  
ATOM    702  CD2 PHE A  90      15.458   1.277  13.681  1.00 21.04           C  
ATOM    703  CE1 PHE A  90      16.533  -0.684  15.252  1.00 21.86           C  
ATOM    704  CE2 PHE A  90      15.162   1.231  15.027  1.00 21.88           C  
ATOM    705  CZ  PHE A  90      15.713   0.252  15.818  1.00 22.07           C  
ATOM    706  N   THR A  91      17.230  -2.589  10.771  1.00 24.58           N  
ATOM    707  CA  THR A  91      17.899  -3.849  11.180  1.00 24.93           C  
ATOM    708  C   THR A  91      19.379  -3.565  11.420  1.00 25.73           C  
ATOM    709  O   THR A  91      19.993  -2.789  10.684  1.00 24.44           O  
ATOM    710  CB  THR A  91      17.730  -4.950  10.139  1.00 25.35           C  
ATOM    711  CG2 THR A  91      18.239  -4.615   8.757  1.00 25.52           C  
ATOM    712  OG1 THR A  91      18.309  -6.137  10.698  1.00 25.83           O  
ATOM    713  N   PRO A  92      20.005  -4.129  12.464  1.00 28.12           N  
ATOM    714  CA  PRO A  92      21.473  -4.010  12.560  1.00 30.76           C  
ATOM    715  C   PRO A  92      22.239  -4.796  11.470  1.00 33.08           C  
ATOM    716  O   PRO A  92      23.362  -4.457  11.126  1.00 32.33           O  
ATOM    717  CB  PRO A  92      21.716  -4.535  13.977  1.00 30.33           C  
ATOM    718  CG  PRO A  92      20.594  -5.501  14.213  1.00 30.56           C  
ATOM    719  CD  PRO A  92      19.387  -4.806  13.611  1.00 28.46           C  
ATOM    720  N   ALA A  93      21.590  -5.767  10.816  1.00 33.93           N  
ATOM    721  CA  ALA A  93      22.191  -6.536   9.686  1.00 33.77           C  
ATOM    722  C   ALA A  93      22.706  -5.592   8.583  1.00 35.64           C  
ATOM    723  O   ALA A  93      22.065  -4.563   8.278  1.00 32.96           O  
ATOM    724  CB  ALA A  93      21.148  -7.514   9.145  1.00 33.82           C  
ATOM    725  N   ARG A  94      23.849  -5.902   7.957  1.00 39.08           N  
ATOM    726  CA  ARG A  94      24.395  -5.063   6.848  1.00 42.32           C  
ATOM    727  C   ARG A  94      24.183  -5.786   5.510  1.00 42.30           C  
ATOM    728  O   ARG A  94      24.498  -5.165   4.481  1.00 43.84           O  
ATOM    729  CB  ARG A  94      25.866  -4.672   7.090  1.00 48.28           C  
ATOM    730  CG  ARG A  94      26.667  -5.628   7.970  1.00 52.28           C  
ATOM    731  CD  ARG A  94      28.186  -5.377   8.010  1.00 55.14           C  
ATOM    732  NE  ARG A  94      28.501  -3.957   7.852  1.00 57.47           N  
ATOM    733  CZ  ARG A  94      28.507  -3.056   8.843  1.00 55.80           C  
ATOM    734  NH1 ARG A  94      28.247  -3.438  10.086  1.00 52.43           N1+
ATOM    735  NH2 ARG A  94      28.790  -1.785   8.585  1.00 51.28           N  
ATOM    736  N   SER A  95      23.647  -7.022   5.515  1.00 40.22           N  
ATOM    737  CA  SER A  95      23.389  -7.839   4.297  1.00 38.81           C  
ATOM    738  C   SER A  95      22.100  -8.645   4.452  1.00 38.68           C  
ATOM    739  O   SER A  95      21.777  -9.066   5.609  1.00 37.75           O  
ATOM    740  CB  SER A  95      24.524  -8.803   4.029  1.00 39.39           C  
ATOM    741  OG  SER A  95      24.385  -9.958   4.881  1.00 41.37           O  
ATOM    742  N   LEU A  96      21.477  -8.992   3.318  1.00 38.92           N  
ATOM    743  CA  LEU A  96      20.368  -9.974   3.291  1.00 35.41           C  
ATOM    744  C   LEU A  96      20.811 -11.203   4.065  1.00 36.48           C  
ATOM    745  O   LEU A  96      20.041 -11.718   4.869  1.00 33.36           O  
ATOM    746  CB  LEU A  96      20.002 -10.335   1.853  1.00 37.19           C  
ATOM    747  CG  LEU A  96      18.903 -11.406   1.711  1.00 37.42           C  
ATOM    748  CD1 LEU A  96      17.666 -11.009   2.522  1.00 34.78           C  
ATOM    749  CD2 LEU A  96      18.540 -11.638   0.248  1.00 37.87           C  
ATOM    750  N   GLU A  97      22.023 -11.707   3.833  1.00 40.58           N  
ATOM    751  CA  GLU A  97      22.388 -13.026   4.412  1.00 41.90           C  
ATOM    752  C   GLU A  97      22.240 -12.976   5.920  1.00 39.23           C  
ATOM    753  O   GLU A  97      21.665 -13.915   6.494  1.00 40.48           O  
ATOM    754  CB  GLU A  97      23.825 -13.433   4.100  1.00 46.54           C  
ATOM    755  CG  GLU A  97      24.074 -13.566   2.624  1.00 51.89           C  
ATOM    756  CD  GLU A  97      24.546 -12.258   2.036  1.00 54.53           C  
ATOM    757  OE1 GLU A  97      23.676 -11.390   1.755  1.00 50.95           O  
ATOM    758  OE2 GLU A  97      25.811 -12.102   1.900  1.00 64.00           O1-
ATOM    759  N   GLU A  98      22.726 -11.921   6.550  1.00 38.40           N  
ATOM    760  CA  GLU A  98      22.733 -11.868   8.039  1.00 39.33           C  
ATOM    761  C   GLU A  98      21.420 -11.244   8.554  1.00 34.50           C  
ATOM    762  O   GLU A  98      21.191 -11.239   9.762  1.00 32.46           O  
ATOM    763  CB  GLU A  98      23.989 -11.137   8.523  1.00 43.69           C  
ATOM    764  CG  GLU A  98      23.948  -9.644   8.289  1.00 48.08           C  
ATOM    765  CD  GLU A  98      25.292  -8.930   8.135  1.00 53.15           C  
ATOM    766  OE1 GLU A  98      26.156  -9.464   7.374  1.00 51.63           O  
ATOM    767  OE2 GLU A  98      25.464  -7.807   8.744  1.00 49.76           O1-
ATOM    768  N   PHE A  99      20.544 -10.768   7.685  1.00 33.19           N  
ATOM    769  CA  PHE A  99      19.246 -10.178   8.124  1.00 29.99           C  
ATOM    770  C   PHE A  99      18.512 -11.160   9.030  1.00 31.37           C  
ATOM    771  O   PHE A  99      18.101 -12.207   8.532  1.00 33.71           O  
ATOM    772  CB  PHE A  99      18.432  -9.794   6.900  1.00 29.07           C  
ATOM    773  CG  PHE A  99      17.064  -9.174   7.144  1.00 27.34           C  
ATOM    774  CD1 PHE A  99      16.856  -8.239   8.145  1.00 26.17           C  
ATOM    775  CD2 PHE A  99      15.996  -9.518   6.340  1.00 26.13           C  
ATOM    776  CE1 PHE A  99      15.621  -7.633   8.334  1.00 26.71           C  
ATOM    777  CE2 PHE A  99      14.762  -8.896   6.510  1.00 25.95           C  
ATOM    778  CZ  PHE A  99      14.559  -7.979   7.517  1.00 25.83           C  
ATOM    779  N   ASN A 100      18.345 -10.872  10.329  1.00 30.51           N  
ATOM    780  CA  ASN A 100      17.555 -11.782  11.194  1.00 31.53           C  
ATOM    781  C   ASN A 100      16.782 -11.030  12.269  1.00 29.58           C  
ATOM    782  O   ASN A 100      16.259 -11.718  13.167  1.00 31.41           O  
ATOM    783  CB  ASN A 100      18.380 -12.876  11.882  1.00 34.26           C  
ATOM    784  CG  ASN A 100      17.559 -14.077  12.344  1.00 40.04           C  
ATOM    785  ND2 ASN A 100      16.402 -14.336  11.758  1.00 38.95           N  
ATOM    786  OD1 ASN A 100      17.932 -14.765  13.288  1.00 50.21           O  
ATOM    787  N   ASP A 101      16.684  -9.717  12.187  1.00 31.68           N  
ATOM    788  CA  ASP A 101      15.979  -8.896  13.215  1.00 31.45           C  
ATOM    789  C   ASP A 101      15.333  -7.705  12.543  1.00 29.66           C  
ATOM    790  O   ASP A 101      15.905  -7.189  11.601  1.00 28.94           O  
ATOM    791  CB  ASP A 101      16.932  -8.364  14.292  1.00 34.26           C  
ATOM    792  CG  ASP A 101      16.969  -9.346  15.449  1.00 41.55           C  
ATOM    793  OD1 ASP A 101      15.877 -10.003  15.736  1.00 43.51           O  
ATOM    794  OD2 ASP A 101      18.069  -9.557  15.994  1.00 43.53           O1-
ATOM    795  N   VAL A 102      14.148  -7.331  13.010  1.00 27.88           N  
ATOM    796  CA  VAL A 102      13.398  -6.196  12.421  1.00 28.16           C  
ATOM    797  C   VAL A 102      12.934  -5.344  13.581  1.00 23.72           C  
ATOM    798  O   VAL A 102      12.293  -5.921  14.486  1.00 22.88           O  
ATOM    799  CB  VAL A 102      12.200  -6.647  11.555  1.00 30.90           C  
ATOM    800  CG1 VAL A 102      11.368  -5.439  11.111  1.00 32.63           C  
ATOM    801  CG2 VAL A 102      12.658  -7.403  10.344  1.00 32.49           C  
ATOM    802  N   TYR A 103      13.179  -4.033  13.516  1.00 21.24           N  
ATOM    803  CA  TYR A 103      12.608  -3.086  14.507  1.00 20.93           C  
ATOM    804  C   TYR A 103      11.697  -2.071  13.823  1.00 19.42           C  
ATOM    805  O   TYR A 103      12.001  -1.517  12.742  1.00 18.25           O  
ATOM    806  CB  TYR A 103      13.713  -2.342  15.249  1.00 21.75           C  
ATOM    807  CG  TYR A 103      14.662  -3.222  16.002  1.00 22.06           C  
ATOM    808  CD1 TYR A 103      15.632  -3.971  15.360  1.00 22.96           C  
ATOM    809  CD2 TYR A 103      14.650  -3.227  17.372  1.00 25.11           C  
ATOM    810  CE1 TYR A 103      16.510  -4.797  16.071  1.00 23.78           C  
ATOM    811  CE2 TYR A 103      15.574  -3.973  18.096  1.00 25.96           C  
ATOM    812  CZ  TYR A 103      16.475  -4.798  17.447  1.00 25.15           C  
ATOM    813  OH  TYR A 103      17.368  -5.513  18.234  1.00 26.72           O  
ATOM    814  N   LEU A 104      10.585  -1.785  14.487  1.00 21.04           N  
ATOM    815  CA  LEU A 104       9.584  -0.809  13.987  1.00 21.57           C  
ATOM    816  C   LEU A 104       9.482   0.371  14.960  1.00 20.62           C  
ATOM    817  O   LEU A 104       9.459   0.160  16.188  1.00 22.46           O  
ATOM    818  CB  LEU A 104       8.236  -1.513  13.782  1.00 21.71           C  
ATOM    819  CG  LEU A 104       8.248  -2.797  12.936  1.00 22.42           C  
ATOM    820  CD1 LEU A 104       6.885  -3.490  13.011  1.00 23.62           C  
ATOM    821  CD2 LEU A 104       8.563  -2.507  11.475  1.00 23.05           C  
ATOM    822  N   VAL A 105       9.405   1.573  14.418  1.00 20.44           N  
ATOM    823  CA  VAL A 105       9.360   2.791  15.262  1.00 19.62           C  
ATOM    824  C   VAL A 105       8.121   3.602  14.929  1.00 19.17           C  
ATOM    825  O   VAL A 105       7.873   3.840  13.756  1.00 20.59           O  
ATOM    826  CB  VAL A 105      10.628   3.651  15.078  1.00 19.58           C  
ATOM    827  CG1 VAL A 105      10.592   4.826  16.049  1.00 18.75           C  
ATOM    828  CG2 VAL A 105      11.915   2.875  15.238  1.00 19.82           C  
ATOM    829  N   THR A 106       7.395   4.032  15.939  1.00 20.41           N  
ATOM    830  CA  THR A 106       6.208   4.907  15.774  1.00 21.00           C  
ATOM    831  C   THR A 106       6.145   5.929  16.899  1.00 22.25           C  
ATOM    832  O   THR A 106       6.902   5.784  17.863  1.00 21.02           O  
ATOM    833  CB  THR A 106       4.917   4.064  15.731  1.00 21.31           C  
ATOM    834  CG2 THR A 106       4.599   3.366  17.032  1.00 21.23           C  
ATOM    835  OG1 THR A 106       3.857   4.928  15.333  1.00 21.78           O  
ATOM    836  N   HIS A 107       5.188   6.875  16.805  1.00 24.83           N  
ATOM    837  CA  HIS A 107       4.950   7.949  17.802  1.00 27.90           C  
ATOM    838  C   HIS A 107       4.443   7.297  19.078  1.00 26.64           C  
ATOM    839  O   HIS A 107       3.540   6.463  18.972  1.00 26.07           O  
ATOM    840  CB  HIS A 107       3.859   8.931  17.369  1.00 32.28           C  
ATOM    841  CG  HIS A 107       4.246   9.985  16.395  1.00 39.20           C  
ATOM    842  CD2 HIS A 107       4.696  11.245  16.583  1.00 45.02           C  
ATOM    843  ND1 HIS A 107       4.019   9.847  15.026  1.00 45.08           N  
ATOM    844  CE1 HIS A 107       4.387  10.946  14.393  1.00 44.54           C  
ATOM    845  NE2 HIS A 107       4.843  11.817  15.332  1.00 49.12           N  
ATOM    846  N   LEU A 108       4.986   7.664  20.229  1.00 26.01           N  
ATOM    847  CA  LEU A 108       4.563   7.098  21.515  1.00 25.31           C  
ATOM    848  C   LEU A 108       3.359   7.919  21.971  1.00 25.96           C  
ATOM    849  O   LEU A 108       3.511   9.128  22.045  1.00 23.95           O  
ATOM    850  CB  LEU A 108       5.674   7.229  22.534  1.00 26.63           C  
ATOM    851  CG  LEU A 108       5.282   6.798  23.934  1.00 28.08           C  
ATOM    852  CD1 LEU A 108       4.946   5.321  23.963  1.00 28.48           C  
ATOM    853  CD2 LEU A 108       6.378   7.151  24.930  1.00 28.78           C  
ATOM    854  N   MET A 109       2.227   7.271  22.226  1.00 23.82           N  
ATOM    855  CA  MET A 109       0.988   7.952  22.666  1.00 24.34           C  
ATOM    856  C   MET A 109       0.982   7.900  24.188  1.00 24.52           C  
ATOM    857  O   MET A 109       0.746   8.912  24.787  1.00 24.02           O  
ATOM    858  CB  MET A 109      -0.253   7.266  22.071  1.00 25.73           C  
ATOM    859  CG  MET A 109      -0.302   7.271  20.561  1.00 25.00           C  
ATOM    860  SD  MET A 109      -0.363   8.870  19.731  1.00 26.74           S  
ATOM    861  CE  MET A 109      -2.096   9.309  19.837  1.00 28.61           C  
ATOM    862  N   GLY A 110       1.339   6.768  24.795  1.00 26.29           N  
ATOM    863  CA  GLY A 110       1.640   6.704  26.245  1.00 26.98           C  
ATOM    864  C   GLY A 110       0.602   5.941  27.051  1.00 27.50           C  
ATOM    865  O   GLY A 110       0.943   5.448  28.117  1.00 29.41           O  
ATOM    866  N   ALA A 111      -0.622   5.766  26.539  1.00 27.12           N  
ATOM    867  CA  ALA A 111      -1.717   5.060  27.240  1.00 26.57           C  
ATOM    868  C   ALA A 111      -2.619   4.371  26.204  1.00 26.56           C  
ATOM    869  O   ALA A 111      -2.496   4.631  24.992  1.00 24.92           O  
ATOM    870  CB  ALA A 111      -2.515   6.000  28.124  1.00 28.28           C  
ATOM    871  N   ASP A 112      -3.363   3.392  26.675  1.00 27.94           N  
ATOM    872  CA  ASP A 112      -4.462   2.777  25.895  1.00 28.92           C  
ATOM    873  C   ASP A 112      -5.810   3.154  26.525  1.00 30.27           C  
ATOM    874  O   ASP A 112      -5.840   3.835  27.585  1.00 30.65           O  
ATOM    875  CB  ASP A 112      -4.240   1.274  25.758  1.00 30.16           C  
ATOM    876  CG  ASP A 112      -4.467   0.487  27.015  1.00 29.84           C  
ATOM    877  OD1 ASP A 112      -5.281   0.917  27.816  1.00 31.59           O  
ATOM    878  OD2 ASP A 112      -3.780  -0.508  27.187  1.00 32.19           O1-
ATOM    879  N   LEU A 113      -6.894   2.780  25.857  1.00 30.38           N  
ATOM    880  CA  LEU A 113      -8.248   3.203  26.275  1.00 33.83           C  
ATOM    881  C   LEU A 113      -8.669   2.478  27.561  1.00 35.69           C  
ATOM    882  O   LEU A 113      -9.413   3.077  28.286  1.00 39.04           O  
ATOM    883  CB  LEU A 113      -9.206   2.963  25.113  1.00 32.59           C  
ATOM    884  CG  LEU A 113     -10.530   3.692  25.207  1.00 33.53           C  
ATOM    885  CD1 LEU A 113     -10.369   5.195  25.266  1.00 35.49           C  
ATOM    886  CD2 LEU A 113     -11.432   3.343  24.048  1.00 32.37           C  
ATOM    887  N   ASN A 114      -8.180   1.279  27.880  1.00 41.79           N  
ATOM    888  CA  ASN A 114      -8.353   0.657  29.226  1.00 45.66           C  
ATOM    889  C   ASN A 114      -7.883   1.620  30.316  1.00 51.48           C  
ATOM    890  O   ASN A 114      -8.671   1.850  31.271  1.00 47.51           O  
ATOM    891  CB  ASN A 114      -7.581  -0.647  29.358  1.00 50.24           C  
ATOM    892  CG  ASN A 114      -8.348  -1.767  28.716  1.00 52.03           C  
ATOM    893  ND2 ASN A 114      -9.649  -1.770  28.939  1.00 50.66           N  
ATOM    894  OD1 ASN A 114      -7.779  -2.604  28.014  1.00 59.13           O  
ATOM    895  N   ASN A 115      -6.674   2.181  30.154  1.00 48.57           N  
ATOM    896  CA  ASN A 115      -6.051   3.147  31.091  1.00 52.80           C  
ATOM    897  C   ASN A 115      -6.989   4.334  31.264  1.00 58.33           C  
ATOM    898  O   ASN A 115      -7.313   4.663  32.414  1.00 62.27           O  
ATOM    899  CB  ASN A 115      -4.681   3.639  30.616  1.00 54.55           C  
ATOM    900  CG  ASN A 115      -3.660   2.522  30.505  1.00 55.34           C  
ATOM    901  ND2 ASN A 115      -2.679   2.670  29.621  1.00 48.43           N  
ATOM    902  OD1 ASN A 115      -3.758   1.531  31.230  1.00 57.31           O  
ATOM    903  N   ILE A 116      -7.398   4.954  30.159  1.00 58.30           N  
ATOM    904  CA  ILE A 116      -8.398   6.059  30.157  1.00 57.33           C  
ATOM    905  C   ILE A 116      -9.801   5.451  30.378  1.00 59.11           C  
ATOM    906  O   ILE A 116     -10.128   5.083  31.540  1.00 57.56           O  
ATOM    907  CB  ILE A 116      -8.271   6.850  28.839  1.00 58.38           C  
ATOM    908  CG1 ILE A 116      -7.895   8.323  29.044  1.00 59.85           C  
ATOM    909  CG2 ILE A 116      -9.534   6.705  28.013  1.00 58.58           C  
ATOM    910  CD1 ILE A 116      -6.447   8.647  28.786  1.00 58.48           C  
ATOM    911  N   LEU A 122     -15.206  10.301  31.987  1.00 44.01           N  
ATOM    912  CA  LEU A 122     -15.548  10.690  30.594  1.00 43.93           C  
ATOM    913  C   LEU A 122     -16.949  11.301  30.524  1.00 42.20           C  
ATOM    914  O   LEU A 122     -17.955  10.602  30.818  1.00 41.30           O  
ATOM    915  CB  LEU A 122     -15.500   9.484  29.654  1.00 46.25           C  
ATOM    916  CG  LEU A 122     -14.199   8.689  29.623  1.00 47.88           C  
ATOM    917  CD1 LEU A 122     -14.293   7.626  28.540  1.00 50.40           C  
ATOM    918  CD2 LEU A 122     -12.973   9.575  29.392  1.00 49.09           C  
ATOM    919  N   THR A 123     -17.022  12.540  30.053  1.00 38.91           N  
ATOM    920  CA  THR A 123     -18.308  13.156  29.668  1.00 39.96           C  
ATOM    921  C   THR A 123     -18.793  12.519  28.359  1.00 37.02           C  
ATOM    922  O   THR A 123     -18.027  11.711  27.736  1.00 38.39           O  
ATOM    923  CB  THR A 123     -18.234  14.686  29.561  1.00 40.96           C  
ATOM    924  CG2 THR A 123     -17.698  15.340  30.821  1.00 41.07           C  
ATOM    925  OG1 THR A 123     -17.491  15.030  28.380  1.00 40.58           O  
ATOM    926  N   ASP A 124     -19.995  12.914  27.967  1.00 36.20           N  
ATOM    927  CA  ASP A 124     -20.600  12.605  26.648  1.00 35.48           C  
ATOM    928  C   ASP A 124     -19.669  13.162  25.579  1.00 36.40           C  
ATOM    929  O   ASP A 124     -19.475  12.455  24.596  1.00 31.83           O  
ATOM    930  CB  ASP A 124     -22.014  13.158  26.441  1.00 36.16           C  
ATOM    931  CG  ASP A 124     -22.687  12.513  25.218  1.00 35.82           C  
ATOM    932  OD1 ASP A 124     -22.705  11.246  25.154  1.00 31.31           O  
ATOM    933  OD2 ASP A 124     -23.047  13.277  24.267  1.00 33.72           O1-
ATOM    934  N   ASP A 125     -19.108  14.366  25.795  1.00 35.53           N  
ATOM    935  CA  ASP A 125     -18.285  15.037  24.757  1.00 37.89           C  
ATOM    936  C   ASP A 125     -17.028  14.193  24.563  1.00 33.52           C  
ATOM    937  O   ASP A 125     -16.523  14.161  23.422  1.00 33.22           O  
ATOM    938  CB  ASP A 125     -17.915  16.492  25.067  1.00 43.81           C  
ATOM    939  CG  ASP A 125     -19.110  17.414  25.277  1.00 52.30           C  
ATOM    940  OD1 ASP A 125     -19.956  17.119  26.202  1.00 59.40           O  
ATOM    941  OD2 ASP A 125     -19.192  18.423  24.537  1.00 55.17           O1-
ATOM    942  N   HIS A 126     -16.492  13.610  25.632  1.00 31.34           N  
ATOM    943  CA  HIS A 126     -15.251  12.807  25.544  1.00 31.74           C  
ATOM    944  C   HIS A 126     -15.590  11.550  24.750  1.00 30.98           C  
ATOM    945  O   HIS A 126     -14.828  11.162  23.875  1.00 30.35           O  
ATOM    946  CB  HIS A 126     -14.659  12.519  26.931  1.00 35.86           C  
ATOM    947  CG  HIS A 126     -14.247  13.760  27.688  1.00 39.46           C  
ATOM    948  CD2 HIS A 126     -13.871  14.996  27.254  1.00 40.18           C  
ATOM    949  ND1 HIS A 126     -14.236  13.824  29.091  1.00 43.10           N  
ATOM    950  CE1 HIS A 126     -13.851  15.032  29.470  1.00 44.12           C  
ATOM    951  NE2 HIS A 126     -13.651  15.793  28.353  1.00 42.96           N  
ATOM    952  N   VAL A 127     -16.731  10.937  25.010  1.00 28.37           N  
ATOM    953  CA  VAL A 127     -17.127   9.729  24.253  1.00 27.56           C  
ATOM    954  C   VAL A 127     -17.286  10.090  22.772  1.00 26.39           C  
ATOM    955  O   VAL A 127     -16.741   9.373  21.902  1.00 23.06           O  
ATOM    956  CB  VAL A 127     -18.363   9.045  24.822  1.00 28.06           C  
ATOM    957  CG1 VAL A 127     -18.781   7.924  23.859  1.00 28.58           C  
ATOM    958  CG2 VAL A 127     -18.120   8.508  26.212  1.00 29.31           C  
ATOM    959  N   GLN A 128     -17.901  11.225  22.473  1.00 26.62           N  
ATOM    960  CA  GLN A 128     -18.066  11.673  21.065  1.00 27.73           C  
ATOM    961  C   GLN A 128     -16.695  11.731  20.392  1.00 25.44           C  
ATOM    962  O   GLN A 128     -16.567  11.316  19.200  1.00 22.36           O  
ATOM    963  CB  GLN A 128     -18.640  13.084  20.957  1.00 29.64           C  
ATOM    964  CG  GLN A 128     -20.111  13.151  21.281  1.00 30.56           C  
ATOM    965  CD  GLN A 128     -20.612  14.558  21.486  1.00 32.88           C  
ATOM    966  NE2 GLN A 128     -21.517  14.670  22.444  1.00 32.13           N  
ATOM    967  OE1 GLN A 128     -20.191  15.509  20.807  1.00 35.70           O  
ATOM    968  N   PHE A 129     -15.731  12.346  21.074  1.00 24.00           N  
ATOM    969  CA  PHE A 129     -14.434  12.640  20.421  1.00 23.95           C  
ATOM    970  C   PHE A 129     -13.658  11.320  20.191  1.00 21.71           C  
ATOM    971  O   PHE A 129     -13.034  11.122  19.078  1.00 19.39           O  
ATOM    972  CB  PHE A 129     -13.649  13.669  21.255  1.00 23.68           C  
ATOM    973  CG  PHE A 129     -12.307  14.000  20.655  1.00 24.26           C  
ATOM    974  CD1 PHE A 129     -12.197  14.293  19.308  1.00 24.70           C  
ATOM    975  CD2 PHE A 129     -11.149  14.024  21.434  1.00 25.67           C  
ATOM    976  CE1 PHE A 129     -10.977  14.689  18.777  1.00 25.75           C  
ATOM    977  CE2 PHE A 129      -9.934  14.382  20.893  1.00 24.11           C  
ATOM    978  CZ  PHE A 129      -9.849  14.728  19.570  1.00 24.35           C  
ATOM    979  N   LEU A 130     -13.703  10.437  21.182  1.00 21.19           N  
ATOM    980  CA  LEU A 130     -12.948   9.151  21.150  1.00 21.68           C  
ATOM    981  C   LEU A 130     -13.558   8.234  20.087  1.00 21.44           C  
ATOM    982  O   LEU A 130     -12.835   7.696  19.276  1.00 20.11           O  
ATOM    983  CB  LEU A 130     -12.985   8.504  22.533  1.00 21.34           C  
ATOM    984  CG  LEU A 130     -12.050   9.186  23.552  1.00 21.79           C  
ATOM    985  CD1 LEU A 130     -12.378   8.754  24.934  1.00 22.31           C  
ATOM    986  CD2 LEU A 130     -10.575   8.914  23.272  1.00 21.75           C  
ATOM    987  N   ILE A 131     -14.882   8.136  20.049  1.00 21.60           N  
ATOM    988  CA  ILE A 131     -15.521   7.242  19.062  1.00 20.78           C  
ATOM    989  C   ILE A 131     -15.410   7.859  17.677  1.00 21.02           C  
ATOM    990  O   ILE A 131     -15.124   7.084  16.717  1.00 19.21           O  
ATOM    991  CB  ILE A 131     -16.951   6.884  19.459  1.00 21.33           C  
ATOM    992  CG1 ILE A 131     -16.985   6.283  20.850  1.00 21.24           C  
ATOM    993  CG2 ILE A 131     -17.520   5.967  18.383  1.00 21.52           C  
ATOM    994  CD1 ILE A 131     -16.140   5.012  20.962  1.00 22.31           C  
ATOM    995  N   TYR A 132     -15.550   9.196  17.534  1.00 20.14           N  
ATOM    996  CA  TYR A 132     -15.341   9.876  16.226  1.00 19.67           C  
ATOM    997  C   TYR A 132     -13.971   9.471  15.650  1.00 19.96           C  
ATOM    998  O   TYR A 132     -13.837   9.247  14.444  1.00 20.24           O  
ATOM    999  CB  TYR A 132     -15.358  11.405  16.389  1.00 20.88           C  
ATOM   1000  CG  TYR A 132     -15.025  12.154  15.137  1.00 21.04           C  
ATOM   1001  CD1 TYR A 132     -15.914  12.162  14.080  1.00 20.93           C  
ATOM   1002  CD2 TYR A 132     -13.760  12.677  14.930  1.00 22.07           C  
ATOM   1003  CE1 TYR A 132     -15.594  12.759  12.878  1.00 22.30           C  
ATOM   1004  CE2 TYR A 132     -13.442  13.313  13.742  1.00 22.68           C  
ATOM   1005  CZ  TYR A 132     -14.373  13.375  12.727  1.00 21.95           C  
ATOM   1006  OH  TYR A 132     -14.040  13.910  11.529  1.00 25.47           O  
ATOM   1007  N   GLN A 133     -12.935   9.479  16.486  1.00 20.27           N  
ATOM   1008  CA  GLN A 133     -11.538   9.246  16.045  1.00 19.12           C  
ATOM   1009  C   GLN A 133     -11.433   7.774  15.614  1.00 18.53           C  
ATOM   1010  O   GLN A 133     -10.833   7.513  14.595  1.00 17.58           O  
ATOM   1011  CB  GLN A 133     -10.585   9.599  17.179  1.00 19.42           C  
ATOM   1012  CG  GLN A 133     -10.370  11.091  17.339  1.00 20.87           C  
ATOM   1013  CD  GLN A 133      -9.394  11.339  18.455  1.00 20.48           C  
ATOM   1014  NE2 GLN A 133      -9.883  11.419  19.682  1.00 19.59           N  
ATOM   1015  OE1 GLN A 133      -8.201  11.434  18.184  1.00 21.82           O  
ATOM   1016  N   ILE A 134     -11.997   6.850  16.390  1.00 18.67           N  
ATOM   1017  CA  ILE A 134     -11.954   5.413  16.051  1.00 17.90           C  
ATOM   1018  C   ILE A 134     -12.593   5.263  14.672  1.00 17.71           C  
ATOM   1019  O   ILE A 134     -12.045   4.528  13.816  1.00 16.92           O  
ATOM   1020  CB  ILE A 134     -12.658   4.522  17.092  1.00 18.35           C  
ATOM   1021  CG1 ILE A 134     -11.940   4.541  18.444  1.00 19.09           C  
ATOM   1022  CG2 ILE A 134     -12.731   3.136  16.522  1.00 18.41           C  
ATOM   1023  CD1 ILE A 134     -12.704   3.964  19.606  1.00 18.98           C  
ATOM   1024  N   LEU A 135     -13.759   5.889  14.465  1.00 16.54           N  
ATOM   1025  CA  LEU A 135     -14.496   5.693  13.162  1.00 16.31           C  
ATOM   1026  C   LEU A 135     -13.745   6.377  12.026  1.00 15.91           C  
ATOM   1027  O   LEU A 135     -13.731   5.832  10.942  1.00 15.18           O  
ATOM   1028  CB  LEU A 135     -15.924   6.186  13.306  1.00 16.93           C  
ATOM   1029  CG  LEU A 135     -16.770   5.315  14.206  1.00 17.17           C  
ATOM   1030  CD1 LEU A 135     -18.020   6.108  14.613  1.00 17.80           C  
ATOM   1031  CD2 LEU A 135     -17.088   4.007  13.459  1.00 18.78           C  
ATOM   1032  N   ARG A 136     -13.052   7.496  12.270  1.00 16.38           N  
ATOM   1033  CA  ARG A 136     -12.347   8.210  11.189  1.00 17.48           C  
ATOM   1034  C   ARG A 136     -11.149   7.337  10.755  1.00 16.72           C  
ATOM   1035  O   ARG A 136     -10.889   7.204   9.550  1.00 17.16           O  
ATOM   1036  CB  ARG A 136     -11.966   9.588  11.763  1.00 19.48           C  
ATOM   1037  CG  ARG A 136     -11.291  10.515  10.765  1.00 21.08           C  
ATOM   1038  CD  ARG A 136     -10.948  11.865  11.385  1.00 23.33           C  
ATOM   1039  NE  ARG A 136     -10.298  12.646  10.353  1.00 25.09           N  
ATOM   1040  CZ  ARG A 136      -9.025  13.021  10.413  1.00 29.42           C  
ATOM   1041  NH1 ARG A 136      -8.264  12.676  11.442  1.00 29.23           N1+
ATOM   1042  NH2 ARG A 136      -8.495  13.717   9.429  1.00 28.48           N  
ATOM   1043  N   GLY A 137     -10.451   6.731  11.704  1.00 16.56           N  
ATOM   1044  CA  GLY A 137      -9.372   5.742  11.405  1.00 16.82           C  
ATOM   1045  C   GLY A 137      -9.923   4.487  10.697  1.00 16.86           C  
ATOM   1046  O   GLY A 137      -9.338   4.002   9.711  1.00 15.81           O  
ATOM   1047  N   LEU A 138     -11.057   3.998  11.140  1.00 16.32           N  
ATOM   1048  CA  LEU A 138     -11.655   2.792  10.534  1.00 17.31           C  
ATOM   1049  C   LEU A 138     -12.150   3.057   9.118  1.00 17.58           C  
ATOM   1050  O   LEU A 138     -11.992   2.165   8.266  1.00 17.61           O  
ATOM   1051  CB  LEU A 138     -12.759   2.351  11.482  1.00 18.54           C  
ATOM   1052  CG  LEU A 138     -13.175   0.916  11.358  1.00 20.36           C  
ATOM   1053  CD1 LEU A 138     -11.919  -0.037  11.536  1.00 20.50           C  
ATOM   1054  CD2 LEU A 138     -14.253   0.655  12.409  1.00 20.96           C  
ATOM   1055  N   LYS A 139     -12.726   4.234   8.864  1.00 18.26           N  
ATOM   1056  CA  LYS A 139     -13.076   4.616   7.482  1.00 19.44           C  
ATOM   1057  C   LYS A 139     -11.846   4.399   6.614  1.00 19.67           C  
ATOM   1058  O   LYS A 139     -11.957   3.847   5.503  1.00 20.55           O  
ATOM   1059  CB  LYS A 139     -13.549   6.070   7.341  1.00 20.73           C  
ATOM   1060  CG  LYS A 139     -13.921   6.469   5.932  1.00 20.35           C  
ATOM   1061  CD  LYS A 139     -14.329   7.883   5.779  1.00 21.55           C  
ATOM   1062  CE  LYS A 139     -14.622   8.200   4.313  1.00 21.75           C  
ATOM   1063  NZ  LYS A 139     -14.779   9.656   4.164  1.00 23.53           N1+
ATOM   1064  N   TYR A 140     -10.709   4.870   7.091  1.00 19.33           N  
ATOM   1065  CA  TYR A 140      -9.464   4.858   6.296  1.00 19.32           C  
ATOM   1066  C   TYR A 140      -9.049   3.391   6.049  1.00 18.77           C  
ATOM   1067  O   TYR A 140      -8.703   2.966   4.915  1.00 19.95           O  
ATOM   1068  CB  TYR A 140      -8.412   5.724   7.002  1.00 18.63           C  
ATOM   1069  CG  TYR A 140      -7.073   5.700   6.301  1.00 19.85           C  
ATOM   1070  CD1 TYR A 140      -6.751   6.606   5.300  1.00 19.50           C  
ATOM   1071  CD2 TYR A 140      -6.096   4.761   6.667  1.00 19.78           C  
ATOM   1072  CE1 TYR A 140      -5.490   6.604   4.689  1.00 20.95           C  
ATOM   1073  CE2 TYR A 140      -4.865   4.731   6.037  1.00 21.27           C  
ATOM   1074  CZ  TYR A 140      -4.549   5.651   5.054  1.00 21.24           C  
ATOM   1075  OH  TYR A 140      -3.318   5.574   4.462  1.00 21.52           O  
ATOM   1076  N   ILE A 141      -8.976   2.613   7.123  1.00 19.52           N  
ATOM   1077  CA  ILE A 141      -8.500   1.191   7.062  1.00 19.02           C  
ATOM   1078  C   ILE A 141      -9.432   0.386   6.117  1.00 19.27           C  
ATOM   1079  O   ILE A 141      -8.917  -0.284   5.159  1.00 18.74           O  
ATOM   1080  CB  ILE A 141      -8.448   0.578   8.476  1.00 18.85           C  
ATOM   1081  CG1 ILE A 141      -7.332   1.172   9.333  1.00 19.31           C  
ATOM   1082  CG2 ILE A 141      -8.293  -0.927   8.401  1.00 18.69           C  
ATOM   1083  CD1 ILE A 141      -7.471   0.953  10.816  1.00 19.00           C  
ATOM   1084  N   HIS A 142     -10.743   0.520   6.312  1.00 18.79           N  
ATOM   1085  CA  HIS A 142     -11.752  -0.200   5.493  1.00 18.51           C  
ATOM   1086  C   HIS A 142     -11.647   0.213   4.023  1.00 19.70           C  
ATOM   1087  O   HIS A 142     -11.901  -0.659   3.108  1.00 19.93           O  
ATOM   1088  CB  HIS A 142     -13.182   0.042   6.047  1.00 18.03           C  
ATOM   1089  CG  HIS A 142     -13.436  -0.713   7.306  1.00 19.00           C  
ATOM   1090  CD2 HIS A 142     -12.695  -1.656   7.945  1.00 17.74           C  
ATOM   1091  ND1 HIS A 142     -14.598  -0.533   8.034  1.00 18.30           N  
ATOM   1092  CE1 HIS A 142     -14.533  -1.279   9.090  1.00 18.06           C  
ATOM   1093  NE2 HIS A 142     -13.367  -1.985   9.064  1.00 17.68           N  
ATOM   1094  N   SER A 143     -11.236   1.456   3.742  1.00 19.58           N  
ATOM   1095  CA  SER A 143     -11.081   1.950   2.349  1.00 20.32           C  
ATOM   1096  C   SER A 143      -9.921   1.263   1.623  1.00 20.04           C  
ATOM   1097  O   SER A 143      -9.922   1.265   0.408  1.00 20.77           O  
ATOM   1098  CB  SER A 143     -10.997   3.462   2.268  1.00 21.42           C  
ATOM   1099  OG  SER A 143      -9.706   3.905   2.673  1.00 20.85           O  
ATOM   1100  N   ALA A 144      -8.990   0.665   2.343  1.00 20.93           N  
ATOM   1101  CA  ALA A 144      -7.865  -0.148   1.802  1.00 21.71           C  
ATOM   1102  C   ALA A 144      -8.230  -1.630   1.680  1.00 23.25           C  
ATOM   1103  O   ALA A 144      -7.278  -2.411   1.389  1.00 23.08           O  
ATOM   1104  CB  ALA A 144      -6.714  -0.035   2.738  1.00 20.14           C  
ATOM   1105  N   ASP A 145      -9.483  -1.978   1.978  1.00 25.19           N  
ATOM   1106  CA  ASP A 145      -9.998  -3.384   2.019  1.00 27.52           C  
ATOM   1107  C   ASP A 145      -9.299  -4.199   3.120  1.00 23.94           C  
ATOM   1108  O   ASP A 145      -9.035  -5.362   2.883  1.00 22.87           O  
ATOM   1109  CB  ASP A 145      -9.807  -4.143   0.697  1.00 32.06           C  
ATOM   1110  CG  ASP A 145     -10.270  -3.349  -0.501  1.00 39.50           C  
ATOM   1111  OD1 ASP A 145     -11.379  -2.721  -0.435  1.00 44.18           O  
ATOM   1112  OD2 ASP A 145      -9.493  -3.304  -1.472  1.00 53.14           O1-
ATOM   1113  N   ILE A 146      -9.026  -3.588   4.259  1.00 19.97           N  
ATOM   1114  CA  ILE A 146      -8.439  -4.286   5.428  1.00 20.33           C  
ATOM   1115  C   ILE A 146      -9.551  -4.366   6.446  1.00 19.95           C  
ATOM   1116  O   ILE A 146     -10.352  -3.368   6.524  1.00 21.67           O  
ATOM   1117  CB  ILE A 146      -7.253  -3.459   5.983  1.00 20.64           C  
ATOM   1118  CG1 ILE A 146      -6.178  -3.316   4.918  1.00 21.96           C  
ATOM   1119  CG2 ILE A 146      -6.707  -3.996   7.303  1.00 20.65           C  
ATOM   1120  CD1 ILE A 146      -5.203  -2.192   5.254  1.00 24.55           C  
ATOM   1121  N   ILE A 147      -9.672  -5.504   7.078  1.00 18.38           N  
ATOM   1122  CA  ILE A 147     -10.523  -5.636   8.274  1.00 17.67           C  
ATOM   1123  C   ILE A 147      -9.556  -5.687   9.437  1.00 16.94           C  
ATOM   1124  O   ILE A 147      -8.600  -6.546   9.376  1.00 16.89           O  
ATOM   1125  CB  ILE A 147     -11.364  -6.929   8.205  1.00 17.85           C  
ATOM   1126  CG1 ILE A 147     -12.133  -6.949   6.884  1.00 20.12           C  
ATOM   1127  CG2 ILE A 147     -12.238  -7.071   9.464  1.00 17.57           C  
ATOM   1128  CD1 ILE A 147     -13.111  -8.115   6.743  1.00 21.79           C  
ATOM   1129  N   HIS A 148      -9.866  -5.037  10.527  1.00 16.37           N  
ATOM   1130  CA  HIS A 148      -8.952  -5.041  11.701  1.00 16.62           C  
ATOM   1131  C   HIS A 148      -9.069  -6.408  12.397  1.00 17.23           C  
ATOM   1132  O   HIS A 148      -8.047  -7.128  12.562  1.00 15.02           O  
ATOM   1133  CB  HIS A 148      -9.205  -3.868  12.661  1.00 15.93           C  
ATOM   1134  CG  HIS A 148      -8.264  -3.811  13.818  1.00 15.17           C  
ATOM   1135  CD2 HIS A 148      -7.279  -2.923  14.128  1.00 15.47           C  
ATOM   1136  ND1 HIS A 148      -8.245  -4.749  14.787  1.00 15.91           N  
ATOM   1137  CE1 HIS A 148      -7.262  -4.493  15.649  1.00 16.58           C  
ATOM   1138  NE2 HIS A 148      -6.682  -3.344  15.286  1.00 15.90           N  
ATOM   1139  N   ARG A 149     -10.294  -6.777  12.783  1.00 18.20           N  
ATOM   1140  CA  ARG A 149     -10.693  -8.107  13.347  1.00 19.97           C  
ATOM   1141  C   ARG A 149     -10.448  -8.213  14.842  1.00 19.49           C  
ATOM   1142  O   ARG A 149     -10.927  -9.163  15.429  1.00 19.25           O  
ATOM   1143  CB  ARG A 149      -9.945  -9.307  12.752  1.00 22.38           C  
ATOM   1144  CG  ARG A 149      -9.975  -9.427  11.244  1.00 24.51           C  
ATOM   1145  CD  ARG A 149      -9.277 -10.732  10.859  1.00 29.98           C  
ATOM   1146  NE  ARG A 149      -9.667 -11.013   9.485  1.00 32.38           N  
ATOM   1147  CZ  ARG A 149      -9.190 -10.370   8.418  1.00 34.87           C  
ATOM   1148  NH1 ARG A 149      -9.663 -10.684   7.214  1.00 34.02           N1+
ATOM   1149  NH2 ARG A 149      -8.230  -9.449   8.560  1.00 32.14           N  
ATOM   1150  N   ASP A 150      -9.688  -7.325  15.463  1.00 19.56           N  
ATOM   1151  CA  ASP A 150      -9.426  -7.411  16.905  1.00 21.04           C  
ATOM   1152  C   ASP A 150      -9.451  -6.009  17.536  1.00 20.19           C  
ATOM   1153  O   ASP A 150      -8.653  -5.728  18.431  1.00 18.92           O  
ATOM   1154  CB  ASP A 150      -8.163  -8.254  17.159  1.00 23.08           C  
ATOM   1155  CG  ASP A 150      -8.107  -8.786  18.594  1.00 25.40           C  
ATOM   1156  OD1 ASP A 150      -9.188  -8.815  19.285  1.00 27.22           O  
ATOM   1157  OD2 ASP A 150      -6.981  -9.006  19.090  1.00 29.20           O1-
ATOM   1158  N   LEU A 151     -10.445  -5.180  17.204  1.00 20.76           N  
ATOM   1159  CA  LEU A 151     -10.613  -3.877  17.878  1.00 21.15           C  
ATOM   1160  C   LEU A 151     -11.073  -4.091  19.320  1.00 22.06           C  
ATOM   1161  O   LEU A 151     -12.028  -4.796  19.526  1.00 23.26           O  
ATOM   1162  CB  LEU A 151     -11.622  -2.994  17.140  1.00 21.73           C  
ATOM   1163  CG  LEU A 151     -11.213  -2.236  15.908  1.00 23.88           C  
ATOM   1164  CD1 LEU A 151     -12.363  -1.336  15.445  1.00 24.49           C  
ATOM   1165  CD2 LEU A 151      -9.950  -1.375  16.100  1.00 24.44           C  
ATOM   1166  N   LYS A 152     -10.409  -3.471  20.293  1.00 23.51           N  
ATOM   1167  CA  LYS A 152     -10.690  -3.606  21.739  1.00 23.42           C  
ATOM   1168  C   LYS A 152      -9.867  -2.518  22.432  1.00 22.85           C  
ATOM   1169  O   LYS A 152      -9.027  -1.961  21.752  1.00 21.71           O  
ATOM   1170  CB  LYS A 152     -10.344  -5.001  22.246  1.00 24.47           C  
ATOM   1171  CG  LYS A 152      -8.879  -5.388  22.100  1.00 27.62           C  
ATOM   1172  CD  LYS A 152      -8.636  -6.828  22.428  1.00 28.81           C  
ATOM   1173  CE  LYS A 152      -7.153  -7.094  22.479  1.00 31.29           C  
ATOM   1174  NZ  LYS A 152      -6.891  -8.524  22.306  1.00 33.70           N1+
ATOM   1175  N   PRO A 153     -10.223  -2.082  23.672  1.00 22.46           N  
ATOM   1176  CA  PRO A 153      -9.626  -0.894  24.291  1.00 22.27           C  
ATOM   1177  C   PRO A 153      -8.099  -0.947  24.281  1.00 22.74           C  
ATOM   1178  O   PRO A 153      -7.503   0.125  24.088  1.00 21.63           O  
ATOM   1179  CB  PRO A 153     -10.215  -0.903  25.712  1.00 22.74           C  
ATOM   1180  CG  PRO A 153     -11.616  -1.508  25.473  1.00 22.53           C  
ATOM   1181  CD  PRO A 153     -11.335  -2.637  24.512  1.00 21.73           C  
ATOM   1182  N   SER A 154      -7.531  -2.142  24.474  1.00 23.40           N  
ATOM   1183  CA  SER A 154      -6.072  -2.378  24.535  1.00 24.59           C  
ATOM   1184  C   SER A 154      -5.396  -2.214  23.165  1.00 22.53           C  
ATOM   1185  O   SER A 154      -4.139  -1.866  23.146  1.00 23.17           O  
ATOM   1186  CB  SER A 154      -5.728  -3.697  25.194  1.00 26.42           C  
ATOM   1187  OG  SER A 154      -6.055  -4.777  24.364  1.00 28.66           O  
ATOM   1188  N   ASN A 155      -6.133  -2.210  22.067  1.00 19.71           N  
ATOM   1189  CA  ASN A 155      -5.567  -1.870  20.727  1.00 19.26           C  
ATOM   1190  C   ASN A 155      -5.828  -0.407  20.323  1.00 20.58           C  
ATOM   1191  O   ASN A 155      -5.762  -0.097  19.104  1.00 22.53           O  
ATOM   1192  CB  ASN A 155      -6.065  -2.793  19.665  1.00 19.40           C  
ATOM   1193  CG  ASN A 155      -5.291  -4.098  19.664  1.00 19.94           C  
ATOM   1194  ND2 ASN A 155      -5.942  -5.166  19.224  1.00 18.43           N  
ATOM   1195  OD1 ASN A 155      -4.119  -4.075  20.033  1.00 19.50           O  
ATOM   1196  N   LEU A 156      -6.196   0.458  21.266  1.00 19.51           N  
ATOM   1197  CA  LEU A 156      -6.435   1.879  20.984  1.00 20.88           C  
ATOM   1198  C   LEU A 156      -5.529   2.718  21.874  1.00 20.54           C  
ATOM   1199  O   LEU A 156      -5.780   2.723  23.080  1.00 23.09           O  
ATOM   1200  CB  LEU A 156      -7.906   2.176  21.281  1.00 21.13           C  
ATOM   1201  CG  LEU A 156      -8.860   1.435  20.361  1.00 21.34           C  
ATOM   1202  CD1 LEU A 156     -10.269   1.646  20.814  1.00 22.58           C  
ATOM   1203  CD2 LEU A 156      -8.687   1.838  18.914  1.00 20.16           C  
ATOM   1204  N   ALA A 157      -4.597   3.430  21.235  1.00 21.37           N  
ATOM   1205  CA  ALA A 157      -3.520   4.221  21.886  1.00 22.57           C  
ATOM   1206  C   ALA A 157      -3.968   5.663  22.022  1.00 22.38           C  
ATOM   1207  O   ALA A 157      -4.436   6.202  20.984  1.00 21.83           O  
ATOM   1208  CB  ALA A 157      -2.245   4.173  21.079  1.00 21.41           C  
ATOM   1209  N   VAL A 158      -3.829   6.231  23.222  1.00 21.40           N  
ATOM   1210  CA  VAL A 158      -4.409   7.581  23.513  1.00 23.80           C  
ATOM   1211  C   VAL A 158      -3.316   8.421  24.172  1.00 23.54           C  
ATOM   1212  O   VAL A 158      -2.641   7.893  25.090  1.00 24.70           O  
ATOM   1213  CB  VAL A 158      -5.701   7.473  24.352  1.00 23.79           C  
ATOM   1214  CG1 VAL A 158      -6.377   8.805  24.521  1.00 25.05           C  
ATOM   1215  CG2 VAL A 158      -6.718   6.509  23.713  1.00 23.51           C  
ATOM   1216  N   ASN A 159      -3.086   9.640  23.680  1.00 23.92           N  
ATOM   1217  CA  ASN A 159      -2.054  10.529  24.289  1.00 23.85           C  
ATOM   1218  C   ASN A 159      -2.765  11.403  25.335  1.00 25.28           C  
ATOM   1219  O   ASN A 159      -3.955  11.208  25.570  1.00 22.58           O  
ATOM   1220  CB  ASN A 159      -1.219  11.271  23.244  1.00 24.08           C  
ATOM   1221  CG  ASN A 159      -2.011  12.281  22.438  1.00 25.74           C  
ATOM   1222  ND2 ASN A 159      -1.504  12.695  21.274  1.00 25.67           N  
ATOM   1223  OD1 ASN A 159      -3.087  12.681  22.886  1.00 24.19           O  
ATOM   1224  N   GLU A 160      -2.031  12.325  25.984  1.00 26.43           N  
ATOM   1225  CA  GLU A 160      -2.581  13.250  27.008  1.00 29.70           C  
ATOM   1226  C   GLU A 160      -3.618  14.219  26.424  1.00 28.56           C  
ATOM   1227  O   GLU A 160      -4.418  14.700  27.217  1.00 32.42           O  
ATOM   1228  CB  GLU A 160      -1.494  14.156  27.604  1.00 34.05           C  
ATOM   1229  CG  GLU A 160      -0.183  13.450  27.904  1.00 41.45           C  
ATOM   1230  CD  GLU A 160       0.724  14.318  28.772  1.00 47.88           C  
ATOM   1231  OE1 GLU A 160       1.484  15.160  28.196  1.00 49.03           O  
ATOM   1232  OE2 GLU A 160       0.548  14.249  30.013  1.00 52.73           O1-
ATOM   1233  N   ASP A 161      -3.551  14.568  25.143  1.00 28.13           N  
ATOM   1234  CA  ASP A 161      -4.538  15.405  24.410  1.00 29.95           C  
ATOM   1235  C   ASP A 161      -5.810  14.595  24.055  1.00 28.43           C  
ATOM   1236  O   ASP A 161      -6.713  15.193  23.416  1.00 29.22           O  
ATOM   1237  CB  ASP A 161      -3.904  15.996  23.136  1.00 33.02           C  
ATOM   1238  CG  ASP A 161      -3.137  17.320  23.305  1.00 39.68           C  
ATOM   1239  OD1 ASP A 161      -2.814  17.649  24.440  1.00 37.50           O  
ATOM   1240  OD2 ASP A 161      -2.851  18.020  22.268  1.00 43.68           O1-
ATOM   1241  N   CYS A 162      -5.993  13.366  24.544  1.00 29.51           N  
ATOM   1242  CA  CYS A 162      -7.091  12.405  24.127  1.00 28.83           C  
ATOM   1243  C   CYS A 162      -7.138  12.272  22.584  1.00 27.71           C  
ATOM   1244  O   CYS A 162      -8.172  11.836  21.996  1.00 24.73           O  
ATOM   1245  CB  CYS A 162      -8.416  12.749  24.823  1.00 36.24           C  
ATOM   1246  SG  CYS A 162      -8.295  12.392  26.613  1.00 49.08           S  
ATOM   1247  N   GLU A 163      -5.991  12.445  21.910  1.00 25.23           N  
ATOM   1248  CA  GLU A 163      -5.869  12.014  20.490  1.00 26.95           C  
ATOM   1249  C   GLU A 163      -5.674  10.485  20.469  1.00 23.78           C  
ATOM   1250  O   GLU A 163      -4.993   9.947  21.349  1.00 23.19           O  
ATOM   1251  CB  GLU A 163      -4.762  12.759  19.728  1.00 29.08           C  
ATOM   1252  CG  GLU A 163      -4.994  14.242  19.740  1.00 32.44           C  
ATOM   1253  CD  GLU A 163      -3.811  15.052  19.291  1.00 36.57           C  
ATOM   1254  OE1 GLU A 163      -2.672  14.567  19.382  1.00 35.28           O  
ATOM   1255  OE2 GLU A 163      -4.069  16.172  18.839  1.00 47.05           O1-
ATOM   1256  N   LEU A 164      -6.260   9.808  19.489  1.00 23.43           N  
ATOM   1257  CA  LEU A 164      -6.345   8.321  19.490  1.00 22.38           C  
ATOM   1258  C   LEU A 164      -5.809   7.743  18.184  1.00 22.22           C  
ATOM   1259  O   LEU A 164      -6.072   8.312  17.124  1.00 20.72           O  
ATOM   1260  CB  LEU A 164      -7.819   7.967  19.720  1.00 22.83           C  
ATOM   1261  CG  LEU A 164      -8.190   6.490  19.637  1.00 21.72           C  
ATOM   1262  CD1 LEU A 164      -9.363   6.184  20.573  1.00 21.80           C  
ATOM   1263  CD2 LEU A 164      -8.514   6.118  18.176  1.00 22.42           C  
ATOM   1264  N   LYS A 165      -5.096   6.612  18.264  1.00 21.88           N  
ATOM   1265  CA  LYS A 165      -4.670   5.847  17.071  1.00 22.33           C  
ATOM   1266  C   LYS A 165      -5.064   4.384  17.220  1.00 20.35           C  
ATOM   1267  O   LYS A 165      -4.854   3.813  18.293  1.00 20.21           O  
ATOM   1268  CB  LYS A 165      -3.154   5.933  16.866  1.00 23.87           C  
ATOM   1269  CG  LYS A 165      -2.679   7.309  16.477  1.00 26.20           C  
ATOM   1270  CD  LYS A 165      -1.199   7.372  16.221  1.00 29.56           C  
ATOM   1271  CE  LYS A 165      -0.701   8.786  15.988  1.00 33.67           C  
ATOM   1272  NZ  LYS A 165      -0.962   9.153  14.577  1.00 37.90           N1+
ATOM   1273  N   ILE A 166      -5.563   3.783  16.138  1.00 19.63           N  
ATOM   1274  CA  ILE A 166      -5.841   2.319  16.077  1.00 17.95           C  
ATOM   1275  C   ILE A 166      -4.504   1.604  15.844  1.00 17.91           C  
ATOM   1276  O   ILE A 166      -3.732   2.015  14.928  1.00 17.39           O  
ATOM   1277  CB  ILE A 166      -6.803   1.998  14.931  1.00 17.95           C  
ATOM   1278  CG1 ILE A 166      -8.135   2.731  15.155  1.00 18.29           C  
ATOM   1279  CG2 ILE A 166      -6.926   0.500  14.770  1.00 17.63           C  
ATOM   1280  CD1 ILE A 166      -8.990   2.771  13.927  1.00 18.63           C  
ATOM   1281  N   LEU A 167      -4.239   0.598  16.643  1.00 19.47           N  
ATOM   1282  CA  LEU A 167      -3.064  -0.295  16.447  1.00 19.24           C  
ATOM   1283  C   LEU A 167      -3.484  -1.760  16.609  1.00 19.53           C  
ATOM   1284  O   LEU A 167      -4.708  -2.068  16.819  1.00 16.28           O  
ATOM   1285  CB  LEU A 167      -1.947   0.102  17.417  1.00 21.93           C  
ATOM   1286  CG  LEU A 167      -2.269   0.157  18.907  1.00 25.36           C  
ATOM   1287  CD1 LEU A 167      -2.243  -1.205  19.536  1.00 26.65           C  
ATOM   1288  CD2 LEU A 167      -1.224   1.087  19.579  1.00 30.00           C  
ATOM   1289  N   ASP A 168      -2.514  -2.673  16.457  1.00 17.78           N  
ATOM   1290  CA  ASP A 168      -2.776  -4.099  16.728  1.00 20.38           C  
ATOM   1291  C   ASP A 168      -1.515  -4.672  17.372  1.00 22.50           C  
ATOM   1292  O   ASP A 168      -0.488  -4.771  16.641  1.00 19.14           O  
ATOM   1293  CB  ASP A 168      -3.148  -4.853  15.452  1.00 19.95           C  
ATOM   1294  CG  ASP A 168      -3.685  -6.247  15.708  1.00 22.38           C  
ATOM   1295  OD1 ASP A 168      -3.468  -6.790  16.817  1.00 24.58           O  
ATOM   1296  OD2 ASP A 168      -4.097  -6.823  14.736  1.00 24.51           O1-
ATOM   1297  N   PHE A 169      -1.599  -4.975  18.660  1.00 27.65           N  
ATOM   1298  CA  PHE A 169      -0.509  -5.632  19.425  1.00 32.39           C  
ATOM   1299  C   PHE A 169      -0.398  -7.103  19.020  1.00 36.61           C  
ATOM   1300  O   PHE A 169       0.668  -7.692  19.318  1.00 40.45           O  
ATOM   1301  CB  PHE A 169      -0.752  -5.604  20.935  1.00 37.18           C  
ATOM   1302  CG  PHE A 169      -0.105  -4.491  21.708  1.00 41.86           C  
ATOM   1303  CD1 PHE A 169       1.192  -4.627  22.211  1.00 45.76           C  
ATOM   1304  CD2 PHE A 169      -0.824  -3.350  22.053  1.00 47.19           C  
ATOM   1305  CE1 PHE A 169       1.772  -3.614  22.967  1.00 46.72           C  
ATOM   1306  CE2 PHE A 169      -0.239  -2.339  22.822  1.00 48.02           C  
ATOM   1307  CZ  PHE A 169       1.054  -2.467  23.274  1.00 46.07           C  
ATOM   1308  N   GLY A 170      -1.441  -7.703  18.448  1.00 36.63           N  
ATOM   1309  CA  GLY A 170      -1.536  -9.170  18.282  1.00 43.66           C  
ATOM   1310  C   GLY A 170      -1.569  -9.877  19.626  1.00 42.38           C  
ATOM   1311  O   GLY A 170      -0.955 -10.956  19.680  1.00 53.89           O  
ATOM   1312  N   ALA A 184      -9.940  -9.892  27.513  1.00 58.64           N  
ATOM   1313  CA  ALA A 184     -10.461 -11.002  26.675  1.00 50.46           C  
ATOM   1314  C   ALA A 184     -10.896 -10.457  25.309  1.00 48.44           C  
ATOM   1315  O   ALA A 184     -11.796  -9.585  25.251  1.00 41.45           O  
ATOM   1316  CB  ALA A 184     -11.580 -11.697  27.398  1.00 49.55           C  
ATOM   1317  N   THR A 185     -10.291 -10.951  24.234  1.00 42.21           N  
ATOM   1318  CA  THR A 185     -10.603 -10.519  22.848  1.00 39.11           C  
ATOM   1319  C   THR A 185     -12.071 -10.765  22.566  1.00 36.68           C  
ATOM   1320  O   THR A 185     -12.730  -9.810  21.883  1.00 30.81           O  
ATOM   1321  CB  THR A 185      -9.725 -11.198  21.782  1.00 42.50           C  
ATOM   1322  CG2 THR A 185     -10.436 -11.570  20.497  1.00 45.85           C  
ATOM   1323  OG1 THR A 185      -8.702 -10.236  21.493  1.00 37.86           O  
ATOM   1324  N   ARG A 186     -12.562 -11.911  23.092  1.00 32.95           N  
ATOM   1325  CA  ARG A 186     -13.888 -12.405  22.700  1.00 31.42           C  
ATOM   1326  C   ARG A 186     -14.918 -11.348  23.114  1.00 28.40           C  
ATOM   1327  O   ARG A 186     -15.931 -11.269  22.450  1.00 25.68           O  
ATOM   1328  CB  ARG A 186     -14.142 -13.813  23.216  1.00 33.95           C  
ATOM   1329  CG  ARG A 186     -14.509 -13.903  24.677  1.00 38.10           C  
ATOM   1330  CD  ARG A 186     -14.694 -15.345  25.136  1.00 41.52           C  
ATOM   1331  NE  ARG A 186     -14.391 -15.367  26.565  1.00 45.23           N  
ATOM   1332  CZ  ARG A 186     -13.170 -15.365  27.100  1.00 47.20           C  
ATOM   1333  NH1 ARG A 186     -12.097 -15.405  26.333  1.00 50.03           N1+
ATOM   1334  NH2 ARG A 186     -13.025 -15.353  28.409  1.00 49.28           N  
ATOM   1335  N   TRP A 187     -14.661 -10.504  24.110  1.00 24.60           N  
ATOM   1336  CA  TRP A 187     -15.723  -9.619  24.661  1.00 25.69           C  
ATOM   1337  C   TRP A 187     -16.207  -8.608  23.609  1.00 24.32           C  
ATOM   1338  O   TRP A 187     -17.309  -8.102  23.776  1.00 21.40           O  
ATOM   1339  CB  TRP A 187     -15.272  -8.880  25.920  1.00 27.85           C  
ATOM   1340  CG  TRP A 187     -14.990  -9.758  27.090  1.00 30.28           C  
ATOM   1341  CD1 TRP A 187     -15.379 -11.048  27.291  1.00 31.93           C  
ATOM   1342  CD2 TRP A 187     -14.344  -9.331  28.298  1.00 32.98           C  
ATOM   1343  CE2 TRP A 187     -14.327 -10.446  29.170  1.00 34.01           C  
ATOM   1344  CE3 TRP A 187     -13.787  -8.117  28.731  1.00 34.62           C  
ATOM   1345  NE1 TRP A 187     -14.947 -11.477  28.519  1.00 33.20           N  
ATOM   1346  CZ2 TRP A 187     -13.754 -10.386  30.447  1.00 36.15           C  
ATOM   1347  CZ3 TRP A 187     -13.220  -8.057  29.991  1.00 35.85           C  
ATOM   1348  CH2 TRP A 187     -13.202  -9.179  30.830  1.00 35.84           C  
ATOM   1349  N   TYR A 188     -15.345  -8.234  22.646  1.00 20.90           N  
ATOM   1350  CA  TYR A 188     -15.568  -7.168  21.632  1.00 21.19           C  
ATOM   1351  C   TYR A 188     -15.804  -7.781  20.248  1.00 20.65           C  
ATOM   1352  O   TYR A 188     -15.945  -7.094  19.228  1.00 20.51           O  
ATOM   1353  CB  TYR A 188     -14.366  -6.228  21.634  1.00 21.43           C  
ATOM   1354  CG  TYR A 188     -14.141  -5.624  23.000  1.00 21.03           C  
ATOM   1355  CD1 TYR A 188     -14.865  -4.518  23.417  1.00 20.68           C  
ATOM   1356  CD2 TYR A 188     -13.231  -6.173  23.876  1.00 21.53           C  
ATOM   1357  CE1 TYR A 188     -14.734  -4.018  24.697  1.00 21.84           C  
ATOM   1358  CE2 TYR A 188     -13.083  -5.695  25.166  1.00 23.03           C  
ATOM   1359  CZ  TYR A 188     -13.806  -4.574  25.562  1.00 23.87           C  
ATOM   1360  OH  TYR A 188     -13.702  -4.085  26.830  1.00 26.38           O  
ATOM   1361  N   ARG A 189     -15.901  -9.086  20.206  1.00 21.46           N  
ATOM   1362  CA  ARG A 189     -15.967  -9.842  18.946  1.00 22.40           C  
ATOM   1363  C   ARG A 189     -17.408  -9.983  18.426  1.00 20.87           C  
ATOM   1364  O   ARG A 189     -18.303 -10.352  19.219  1.00 21.65           O  
ATOM   1365  CB  ARG A 189     -15.348 -11.218  19.151  1.00 26.85           C  
ATOM   1366  CG  ARG A 189     -14.872 -11.773  17.838  1.00 34.88           C  
ATOM   1367  CD  ARG A 189     -13.424 -11.316  17.630  1.00 40.76           C  
ATOM   1368  NE  ARG A 189     -12.604 -12.470  17.746  1.00 44.17           N  
ATOM   1369  CZ  ARG A 189     -11.508 -12.738  17.052  1.00 46.38           C  
ATOM   1370  NH1 ARG A 189     -10.990 -11.913  16.154  1.00 44.22           N1+
ATOM   1371  NH2 ARG A 189     -10.943 -13.900  17.277  1.00 47.27           N  
ATOM   1372  N   ALA A 190     -17.555  -9.780  17.122  1.00 18.13           N  
ATOM   1373  CA  ALA A 190     -18.808  -9.979  16.358  1.00 19.29           C  
ATOM   1374  C   ALA A 190     -19.385 -11.364  16.605  1.00 18.93           C  
ATOM   1375  O   ALA A 190     -18.659 -12.372  16.586  1.00 17.37           O  
ATOM   1376  CB  ALA A 190     -18.508  -9.737  14.905  1.00 18.90           C  
ATOM   1377  N   PRO A 191     -20.736 -11.487  16.785  1.00 19.37           N  
ATOM   1378  CA  PRO A 191     -21.352 -12.803  17.011  1.00 19.02           C  
ATOM   1379  C   PRO A 191     -21.112 -13.796  15.864  1.00 19.45           C  
ATOM   1380  O   PRO A 191     -20.892 -15.044  16.118  1.00 21.46           O  
ATOM   1381  CB  PRO A 191     -22.838 -12.479  17.189  1.00 19.70           C  
ATOM   1382  CG  PRO A 191     -23.025 -11.088  16.594  1.00 19.09           C  
ATOM   1383  CD  PRO A 191     -21.712 -10.363  16.773  1.00 18.18           C  
ATOM   1384  N   GLU A 192     -21.015 -13.291  14.629  1.00 19.08           N  
ATOM   1385  CA  GLU A 192     -20.760 -14.148  13.445  1.00 17.31           C  
ATOM   1386  C   GLU A 192     -19.377 -14.759  13.559  1.00 19.19           C  
ATOM   1387  O   GLU A 192     -19.168 -15.808  12.930  1.00 19.26           O  
ATOM   1388  CB  GLU A 192     -20.987 -13.474  12.101  1.00 16.16           C  
ATOM   1389  CG  GLU A 192     -20.153 -12.210  11.872  1.00 15.64           C  
ATOM   1390  CD  GLU A 192     -20.761 -10.896  12.335  1.00 15.33           C  
ATOM   1391  OE1 GLU A 192     -21.463 -10.861  13.399  1.00 15.53           O  
ATOM   1392  OE2 GLU A 192     -20.465  -9.877  11.667  1.00 15.72           O1-
ATOM   1393  N   ILE A 193     -18.415 -14.078  14.197  1.00 20.28           N  
ATOM   1394  CA  ILE A 193     -17.082 -14.702  14.436  1.00 23.42           C  
ATOM   1395  C   ILE A 193     -17.163 -15.786  15.525  1.00 24.60           C  
ATOM   1396  O   ILE A 193     -16.553 -16.791  15.309  1.00 26.92           O  
ATOM   1397  CB  ILE A 193     -15.970 -13.655  14.714  1.00 24.25           C  
ATOM   1398  CG1 ILE A 193     -15.882 -12.613  13.588  1.00 23.89           C  
ATOM   1399  CG2 ILE A 193     -14.651 -14.400  14.880  1.00 26.80           C  
ATOM   1400  CD1 ILE A 193     -14.830 -11.540  13.830  1.00 25.88           C  
ATOM   1401  N   MET A 194     -17.908 -15.595  16.621  1.00 27.64           N  
ATOM   1402  CA  MET A 194     -18.077 -16.644  17.656  1.00 28.76           C  
ATOM   1403  C   MET A 194     -18.683 -17.867  16.947  1.00 29.76           C  
ATOM   1404  O   MET A 194     -18.369 -18.990  17.292  1.00 26.62           O  
ATOM   1405  CB  MET A 194     -19.023 -16.144  18.756  1.00 32.38           C  
ATOM   1406  CG  MET A 194     -18.586 -14.865  19.481  1.00 34.51           C  
ATOM   1407  SD  MET A 194     -17.127 -15.199  20.496  1.00 31.43           S  
ATOM   1408  CE  MET A 194     -15.854 -14.984  19.264  1.00 31.16           C  
ATOM   1409  N   LEU A 195     -19.564 -17.628  15.960  1.00 27.90           N  
ATOM   1410  CA  LEU A 195     -20.295 -18.717  15.268  1.00 26.59           C  
ATOM   1411  C   LEU A 195     -19.384 -19.396  14.244  1.00 27.17           C  
ATOM   1412  O   LEU A 195     -19.758 -20.444  13.806  1.00 24.94           O  
ATOM   1413  CB  LEU A 195     -21.564 -18.138  14.616  1.00 26.84           C  
ATOM   1414  CG  LEU A 195     -22.650 -19.181  14.329  1.00 26.86           C  
ATOM   1415  CD1 LEU A 195     -23.242 -19.723  15.609  1.00 26.97           C  
ATOM   1416  CD2 LEU A 195     -23.734 -18.652  13.385  1.00 27.07           C  
ATOM   1417  N   ASN A 196     -18.247 -18.777  13.895  1.00 25.52           N  
ATOM   1418  CA  ASN A 196     -17.210 -19.316  12.987  1.00 26.93           C  
ATOM   1419  C   ASN A 196     -17.696 -19.214  11.542  1.00 26.44           C  
ATOM   1420  O   ASN A 196     -17.385 -20.080  10.721  1.00 24.00           O  
ATOM   1421  CB  ASN A 196     -16.841 -20.754  13.356  1.00 31.23           C  
ATOM   1422  CG  ASN A 196     -15.559 -21.205  12.697  1.00 32.24           C  
ATOM   1423  ND2 ASN A 196     -14.543 -20.353  12.698  1.00 32.11           N  
ATOM   1424  OD1 ASN A 196     -15.507 -22.312  12.164  1.00 36.32           O  
ATOM   1425  N   TRP A 197     -18.410 -18.140  11.205  1.00 24.90           N  
ATOM   1426  CA  TRP A 197     -18.733 -17.887   9.783  1.00 22.68           C  
ATOM   1427  C   TRP A 197     -17.464 -17.424   9.069  1.00 26.23           C  
ATOM   1428  O   TRP A 197     -16.876 -16.385   9.505  1.00 23.51           O  
ATOM   1429  CB  TRP A 197     -19.822 -16.849   9.663  1.00 21.59           C  
ATOM   1430  CG  TRP A 197     -20.349 -16.641   8.289  1.00 20.20           C  
ATOM   1431  CD1 TRP A 197     -20.561 -17.564   7.305  1.00 20.77           C  
ATOM   1432  CD2 TRP A 197     -20.792 -15.386   7.771  1.00 20.14           C  
ATOM   1433  CE2 TRP A 197     -21.305 -15.631   6.482  1.00 20.55           C  
ATOM   1434  CE3 TRP A 197     -20.834 -14.094   8.273  1.00 19.13           C  
ATOM   1435  NE1 TRP A 197     -21.148 -16.961   6.223  1.00 21.53           N  
ATOM   1436  CZ2 TRP A 197     -21.801 -14.611   5.671  1.00 20.03           C  
ATOM   1437  CZ3 TRP A 197     -21.370 -13.110   7.492  1.00 20.22           C  
ATOM   1438  CH2 TRP A 197     -21.876 -13.364   6.219  1.00 19.43           C  
ATOM   1439  N   MET A 198     -17.087 -18.159   8.039  1.00 28.60           N  
ATOM   1440  CA  MET A 198     -15.976 -17.858   7.091  1.00 32.53           C  
ATOM   1441  C   MET A 198     -16.117 -16.559   6.284  1.00 29.47           C  
ATOM   1442  O   MET A 198     -15.101 -16.066   5.852  1.00 30.63           O  
ATOM   1443  CB  MET A 198     -15.946 -19.008   6.091  1.00 41.04           C  
ATOM   1444  CG  MET A 198     -14.610 -19.197   5.476  1.00 49.18           C  
ATOM   1445  SD  MET A 198     -14.643 -20.773   4.572  1.00 56.44           S  
ATOM   1446  CE  MET A 198     -14.622 -21.899   5.972  1.00 55.97           C  
ATOM   1447  N   HIS A 199     -17.288 -15.952   6.091  1.00 25.47           N  
ATOM   1448  CA  HIS A 199     -17.509 -14.915   5.053  1.00 24.96           C  
ATOM   1449  C   HIS A 199     -17.877 -13.577   5.693  1.00 24.45           C  
ATOM   1450  O   HIS A 199     -18.548 -12.781   5.051  1.00 23.95           O  
ATOM   1451  CB  HIS A 199     -18.575 -15.416   4.053  1.00 24.56           C  
ATOM   1452  CG  HIS A 199     -18.110 -16.624   3.304  1.00 24.62           C  
ATOM   1453  CD2 HIS A 199     -18.518 -17.923   3.362  1.00 24.15           C  
ATOM   1454  ND1 HIS A 199     -17.100 -16.556   2.373  1.00 23.39           N  
ATOM   1455  CE1 HIS A 199     -16.928 -17.755   1.857  1.00 24.62           C  
ATOM   1456  NE2 HIS A 199     -17.742 -18.641   2.525  1.00 25.04           N  
ATOM   1457  N   TYR A 200     -17.451 -13.361   6.929  1.00 24.83           N  
ATOM   1458  CA  TYR A 200     -17.753 -12.126   7.668  1.00 26.52           C  
ATOM   1459  C   TYR A 200     -17.102 -10.956   6.909  1.00 27.93           C  
ATOM   1460  O   TYR A 200     -16.046 -11.191   6.261  1.00 28.36           O  
ATOM   1461  CB  TYR A 200     -17.231 -12.218   9.102  1.00 27.83           C  
ATOM   1462  CG  TYR A 200     -15.736 -12.384   9.221  1.00 29.97           C  
ATOM   1463  CD1 TYR A 200     -14.903 -11.272   9.332  1.00 30.96           C  
ATOM   1464  CD2 TYR A 200     -15.138 -13.646   9.243  1.00 31.96           C  
ATOM   1465  CE1 TYR A 200     -13.532 -11.419   9.467  1.00 33.19           C  
ATOM   1466  CE2 TYR A 200     -13.764 -13.807   9.360  1.00 34.31           C  
ATOM   1467  CZ  TYR A 200     -12.961 -12.681   9.471  1.00 34.60           C  
ATOM   1468  OH  TYR A 200     -11.618 -12.810   9.595  1.00 38.05           O  
ATOM   1469  N   ASN A 201     -17.660  -9.763   7.069  1.00 26.52           N  
ATOM   1470  CA  ASN A 201     -17.330  -8.522   6.310  1.00 26.85           C  
ATOM   1471  C   ASN A 201     -16.756  -7.462   7.258  1.00 26.40           C  
ATOM   1472  O   ASN A 201     -16.592  -7.763   8.477  1.00 23.11           O  
ATOM   1473  CB  ASN A 201     -18.534  -7.925   5.595  1.00 29.03           C  
ATOM   1474  CG  ASN A 201     -19.731  -7.638   6.482  1.00 30.07           C  
ATOM   1475  ND2 ASN A 201     -20.885  -8.196   6.112  1.00 30.58           N  
ATOM   1476  OD1 ASN A 201     -19.674  -6.830   7.421  1.00 28.97           O  
ATOM   1477  N   GLN A 202     -16.526  -6.243   6.737  1.00 23.65           N  
ATOM   1478  CA  GLN A 202     -15.882  -5.183   7.531  1.00 23.84           C  
ATOM   1479  C   GLN A 202     -16.683  -4.831   8.775  1.00 22.25           C  
ATOM   1480  O   GLN A 202     -16.081  -4.224   9.669  1.00 18.33           O  
ATOM   1481  CB  GLN A 202     -15.702  -3.973   6.649  1.00 26.03           C  
ATOM   1482  CG  GLN A 202     -14.563  -4.288   5.718  1.00 29.81           C  
ATOM   1483  CD  GLN A 202     -14.241  -3.163   4.761  1.00 31.30           C  
ATOM   1484  NE2 GLN A 202     -12.976  -3.156   4.294  1.00 32.25           N  
ATOM   1485  OE1 GLN A 202     -15.124  -2.369   4.455  1.00 30.60           O  
ATOM   1486  N   THR A 203     -17.997  -5.108   8.818  1.00 20.01           N  
ATOM   1487  CA  THR A 203     -18.815  -4.556   9.932  1.00 20.08           C  
ATOM   1488  C   THR A 203     -18.550  -5.361  11.216  1.00 17.51           C  
ATOM   1489  O   THR A 203     -19.103  -5.034  12.244  1.00 16.83           O  
ATOM   1490  CB  THR A 203     -20.317  -4.549   9.605  1.00 23.45           C  
ATOM   1491  CG2 THR A 203     -20.699  -3.749   8.373  1.00 24.25           C  
ATOM   1492  OG1 THR A 203     -20.591  -5.933   9.445  1.00 24.32           O  
ATOM   1493  N   VAL A 204     -17.725  -6.392  11.190  1.00 16.81           N  
ATOM   1494  CA  VAL A 204     -17.247  -7.019  12.446  1.00 15.49           C  
ATOM   1495  C   VAL A 204     -16.530  -5.944  13.279  1.00 14.55           C  
ATOM   1496  O   VAL A 204     -16.648  -5.975  14.507  1.00 14.76           O  
ATOM   1497  CB  VAL A 204     -16.384  -8.292  12.237  1.00 15.58           C  
ATOM   1498  CG1 VAL A 204     -17.055  -9.429  11.442  1.00 15.75           C  
ATOM   1499  CG2 VAL A 204     -15.016  -7.950  11.630  1.00 16.40           C  
ATOM   1500  N   ASP A 205     -15.863  -4.997  12.638  1.00 13.75           N  
ATOM   1501  CA  ASP A 205     -15.108  -3.958  13.343  1.00 14.39           C  
ATOM   1502  C   ASP A 205     -16.124  -2.961  13.931  1.00 14.49           C  
ATOM   1503  O   ASP A 205     -15.877  -2.401  14.972  1.00 13.92           O  
ATOM   1504  CB  ASP A 205     -14.122  -3.295  12.364  1.00 14.47           C  
ATOM   1505  CG  ASP A 205     -12.915  -4.142  11.982  1.00 15.00           C  
ATOM   1506  OD1 ASP A 205     -12.533  -5.022  12.722  1.00 15.11           O  
ATOM   1507  OD2 ASP A 205     -12.320  -3.814  10.966  1.00 17.04           O1-
ATOM   1508  N   ILE A 206     -17.249  -2.716  13.227  1.00 15.37           N  
ATOM   1509  CA  ILE A 206     -18.293  -1.734  13.710  1.00 15.29           C  
ATOM   1510  C   ILE A 206     -18.946  -2.346  14.957  1.00 15.40           C  
ATOM   1511  O   ILE A 206     -19.246  -1.640  15.877  1.00 16.07           O  
ATOM   1512  CB  ILE A 206     -19.319  -1.447  12.597  1.00 16.58           C  
ATOM   1513  CG1 ILE A 206     -18.693  -0.702  11.417  1.00 17.71           C  
ATOM   1514  CG2 ILE A 206     -20.567  -0.686  13.123  1.00 17.38           C  
ATOM   1515  CD1 ILE A 206     -18.157   0.678  11.727  1.00 19.27           C  
ATOM   1516  N   TRP A 207     -19.182  -3.663  14.975  1.00 16.39           N  
ATOM   1517  CA  TRP A 207     -19.626  -4.367  16.188  1.00 16.04           C  
ATOM   1518  C   TRP A 207     -18.692  -4.003  17.340  1.00 15.39           C  
ATOM   1519  O   TRP A 207     -19.146  -3.665  18.412  1.00 14.50           O  
ATOM   1520  CB  TRP A 207     -19.721  -5.883  15.964  1.00 16.07           C  
ATOM   1521  CG  TRP A 207     -20.237  -6.608  17.155  1.00 16.59           C  
ATOM   1522  CD1 TRP A 207     -19.542  -7.036  18.258  1.00 17.71           C  
ATOM   1523  CD2 TRP A 207     -21.612  -6.847  17.438  1.00 18.12           C  
ATOM   1524  CE2 TRP A 207     -21.666  -7.476  18.703  1.00 19.00           C  
ATOM   1525  CE3 TRP A 207     -22.788  -6.582  16.711  1.00 18.91           C  
ATOM   1526  NE1 TRP A 207     -20.383  -7.580  19.191  1.00 18.01           N  
ATOM   1527  CZ2 TRP A 207     -22.874  -7.862  19.275  1.00 19.47           C  
ATOM   1528  CZ3 TRP A 207     -23.972  -7.006  17.269  1.00 19.17           C  
ATOM   1529  CH2 TRP A 207     -24.001  -7.633  18.511  1.00 19.43           C  
ATOM   1530  N   SER A 208     -17.401  -4.225  17.153  1.00 17.19           N  
ATOM   1531  CA  SER A 208     -16.399  -3.996  18.218  1.00 17.27           C  
ATOM   1532  C   SER A 208     -16.538  -2.545  18.706  1.00 17.84           C  
ATOM   1533  O   SER A 208     -16.522  -2.317  19.944  1.00 18.36           O  
ATOM   1534  CB  SER A 208     -15.041  -4.279  17.732  1.00 18.31           C  
ATOM   1535  OG  SER A 208     -14.901  -5.630  17.303  1.00 16.50           O  
ATOM   1536  N   VAL A 209     -16.628  -1.584  17.785  1.00 18.13           N  
ATOM   1537  CA  VAL A 209     -16.735  -0.133  18.161  1.00 19.28           C  
ATOM   1538  C   VAL A 209     -17.993   0.072  19.013  1.00 20.34           C  
ATOM   1539  O   VAL A 209     -17.965   0.766  20.021  1.00 18.61           O  
ATOM   1540  CB  VAL A 209     -16.800   0.791  16.955  1.00 19.61           C  
ATOM   1541  CG1 VAL A 209     -16.999   2.215  17.439  1.00 21.03           C  
ATOM   1542  CG2 VAL A 209     -15.551   0.665  16.090  1.00 19.56           C  
ATOM   1543  N   GLY A 210     -19.069  -0.593  18.621  1.00 20.55           N  
ATOM   1544  CA  GLY A 210     -20.301  -0.589  19.429  1.00 18.94           C  
ATOM   1545  C   GLY A 210     -20.039  -1.056  20.834  1.00 19.24           C  
ATOM   1546  O   GLY A 210     -20.515  -0.400  21.738  1.00 20.57           O  
ATOM   1547  N   CYS A 211     -19.321  -2.167  21.019  1.00 19.56           N  
ATOM   1548  CA  CYS A 211     -19.040  -2.725  22.339  1.00 19.46           C  
ATOM   1549  C   CYS A 211     -18.183  -1.719  23.115  1.00 19.26           C  
ATOM   1550  O   CYS A 211     -18.439  -1.549  24.328  1.00 21.29           O  
ATOM   1551  CB  CYS A 211     -18.360  -4.088  22.293  1.00 18.69           C  
ATOM   1552  SG  CYS A 211     -19.416  -5.340  21.548  1.00 19.17           S  
ATOM   1553  N   ILE A 212     -17.218  -1.093  22.446  1.00 19.42           N  
ATOM   1554  CA  ILE A 212     -16.358  -0.077  23.125  1.00 18.85           C  
ATOM   1555  C   ILE A 212     -17.174   1.140  23.552  1.00 20.45           C  
ATOM   1556  O   ILE A 212     -16.980   1.617  24.653  1.00 23.91           O  
ATOM   1557  CB  ILE A 212     -15.168   0.279  22.204  1.00 19.61           C  
ATOM   1558  CG1 ILE A 212     -14.291  -0.948  21.961  1.00 17.67           C  
ATOM   1559  CG2 ILE A 212     -14.390   1.433  22.814  1.00 19.47           C  
ATOM   1560  CD1 ILE A 212     -13.339  -0.810  20.901  1.00 17.80           C  
ATOM   1561  N   MET A 213     -17.966   1.723  22.668  1.00 21.07           N  
ATOM   1562  CA  MET A 213     -18.752   2.943  22.975  1.00 21.24           C  
ATOM   1563  C   MET A 213     -19.655   2.641  24.174  1.00 22.79           C  
ATOM   1564  O   MET A 213     -19.665   3.404  25.127  1.00 25.66           O  
ATOM   1565  CB  MET A 213     -19.566   3.324  21.755  1.00 21.01           C  
ATOM   1566  CG  MET A 213     -20.424   4.566  21.906  1.00 22.24           C  
ATOM   1567  SD  MET A 213     -21.095   5.052  20.343  1.00 25.04           S  
ATOM   1568  CE  MET A 213     -22.379   6.207  20.893  1.00 26.79           C  
ATOM   1569  N   ALA A 214     -20.349   1.501  24.167  1.00 23.07           N  
ATOM   1570  CA  ALA A 214     -21.200   1.049  25.283  1.00 23.58           C  
ATOM   1571  C   ALA A 214     -20.398   1.131  26.589  1.00 26.17           C  
ATOM   1572  O   ALA A 214     -20.904   1.752  27.599  1.00 27.98           O  
ATOM   1573  CB  ALA A 214     -21.756  -0.331  25.055  1.00 23.31           C  
ATOM   1574  N   GLU A 215     -19.245   0.509  26.627  1.00 25.71           N  
ATOM   1575  CA  GLU A 215     -18.426   0.434  27.848  1.00 27.10           C  
ATOM   1576  C   GLU A 215     -17.965   1.840  28.295  1.00 29.96           C  
ATOM   1577  O   GLU A 215     -17.778   2.053  29.508  1.00 34.69           O  
ATOM   1578  CB  GLU A 215     -17.253  -0.446  27.480  1.00 26.91           C  
ATOM   1579  CG  GLU A 215     -16.398  -0.761  28.647  1.00 30.06           C  
ATOM   1580  CD  GLU A 215     -15.334  -1.788  28.363  1.00 31.12           C  
ATOM   1581  OE1 GLU A 215     -15.554  -2.700  27.549  1.00 28.77           O  
ATOM   1582  OE2 GLU A 215     -14.279  -1.653  28.991  1.00 32.77           O1-
ATOM   1583  N   LEU A 216     -17.748   2.771  27.368  1.00 29.15           N  
ATOM   1584  CA  LEU A 216     -17.305   4.149  27.709  1.00 30.12           C  
ATOM   1585  C   LEU A 216     -18.497   4.916  28.287  1.00 30.26           C  
ATOM   1586  O   LEU A 216     -18.258   5.840  29.045  1.00 29.82           O  
ATOM   1587  CB  LEU A 216     -16.811   4.900  26.471  1.00 29.78           C  
ATOM   1588  CG  LEU A 216     -15.511   4.414  25.820  1.00 29.15           C  
ATOM   1589  CD1 LEU A 216     -15.000   5.493  24.881  1.00 28.39           C  
ATOM   1590  CD2 LEU A 216     -14.442   4.031  26.858  1.00 29.38           C  
ATOM   1591  N   LEU A 217     -19.704   4.653  27.793  1.00 29.78           N  
ATOM   1592  CA  LEU A 217     -20.896   5.396  28.229  1.00 30.79           C  
ATOM   1593  C   LEU A 217     -21.263   4.888  29.635  1.00 33.03           C  
ATOM   1594  O   LEU A 217     -21.597   5.711  30.476  1.00 35.21           O  
ATOM   1595  CB  LEU A 217     -22.042   5.199  27.242  1.00 29.20           C  
ATOM   1596  CG  LEU A 217     -21.933   5.937  25.915  1.00 29.68           C  
ATOM   1597  CD1 LEU A 217     -22.895   5.357  24.887  1.00 31.15           C  
ATOM   1598  CD2 LEU A 217     -22.163   7.419  26.053  1.00 30.34           C  
ATOM   1599  N   THR A 218     -21.153   3.593  29.902  1.00 33.59           N  
ATOM   1600  CA  THR A 218     -21.784   2.904  31.062  1.00 36.19           C  
ATOM   1601  C   THR A 218     -20.770   2.582  32.134  1.00 37.78           C  
ATOM   1602  O   THR A 218     -21.168   2.299  33.265  1.00 41.10           O  
ATOM   1603  CB  THR A 218     -22.404   1.543  30.708  1.00 34.53           C  
ATOM   1604  CG2 THR A 218     -23.470   1.680  29.656  1.00 35.14           C  
ATOM   1605  OG1 THR A 218     -21.415   0.576  30.305  1.00 36.68           O  
ATOM   1606  N   GLY A 219     -19.517   2.493  31.755  1.00 38.01           N  
ATOM   1607  CA  GLY A 219     -18.463   2.042  32.664  1.00 40.51           C  
ATOM   1608  C   GLY A 219     -18.419   0.546  32.873  1.00 41.74           C  
ATOM   1609  O   GLY A 219     -17.540   0.140  33.630  1.00 45.36           O  
ATOM   1610  N   ARG A 220     -19.251  -0.268  32.208  1.00 41.98           N  
ATOM   1611  CA  ARG A 220     -19.179  -1.758  32.306  1.00 38.09           C  
ATOM   1612  C   ARG A 220     -18.907  -2.411  30.934  1.00 33.28           C  
ATOM   1613  O   ARG A 220     -19.466  -1.968  29.940  1.00 30.88           O  
ATOM   1614  CB  ARG A 220     -20.514  -2.384  32.731  1.00 41.97           C  
ATOM   1615  CG  ARG A 220     -21.182  -1.809  33.970  1.00 47.31           C  
ATOM   1616  CD  ARG A 220     -22.505  -2.523  34.236  1.00 48.11           C  
ATOM   1617  NE  ARG A 220     -22.820  -2.462  35.667  1.00 52.18           N  
ATOM   1618  CZ  ARG A 220     -23.616  -3.301  36.339  1.00 50.24           C  
ATOM   1619  NH1 ARG A 220     -24.231  -4.291  35.713  1.00 46.40           N1+
ATOM   1620  NH2 ARG A 220     -23.775  -3.144  37.644  1.00 49.22           N  
ATOM   1621  N   THR A 221     -18.166  -3.511  30.905  1.00 30.94           N  
ATOM   1622  CA  THR A 221     -18.106  -4.422  29.744  1.00 31.42           C  
ATOM   1623  C   THR A 221     -19.522  -4.767  29.310  1.00 30.23           C  
ATOM   1624  O   THR A 221     -20.273  -5.267  30.171  1.00 30.15           O  
ATOM   1625  CB  THR A 221     -17.412  -5.739  30.068  1.00 31.28           C  
ATOM   1626  CG2 THR A 221     -17.146  -6.548  28.826  1.00 32.15           C  
ATOM   1627  OG1 THR A 221     -16.201  -5.360  30.721  1.00 33.18           O  
ATOM   1628  N   LEU A 222     -19.865  -4.531  28.038  1.00 27.29           N  
ATOM   1629  CA  LEU A 222     -21.230  -4.857  27.571  1.00 26.52           C  
ATOM   1630  C   LEU A 222     -21.442  -6.363  27.698  1.00 24.53           C  
ATOM   1631  O   LEU A 222     -22.452  -6.798  28.265  1.00 23.31           O  
ATOM   1632  CB  LEU A 222     -21.391  -4.360  26.140  1.00 26.22           C  
ATOM   1633  CG  LEU A 222     -22.764  -3.801  25.702  1.00 29.19           C  
ATOM   1634  CD1 LEU A 222     -22.984  -3.962  24.217  1.00 25.49           C  
ATOM   1635  CD2 LEU A 222     -23.981  -4.219  26.511  1.00 28.41           C  
ATOM   1636  N   PHE A 223     -20.551  -7.159  27.132  1.00 22.45           N  
ATOM   1637  CA  PHE A 223     -20.739  -8.616  26.957  1.00 23.13           C  
ATOM   1638  C   PHE A 223     -19.541  -9.392  27.527  1.00 25.14           C  
ATOM   1639  O   PHE A 223     -18.674  -9.870  26.811  1.00 24.48           O  
ATOM   1640  CB  PHE A 223     -20.955  -9.026  25.494  1.00 21.55           C  
ATOM   1641  CG  PHE A 223     -22.079  -8.340  24.756  1.00 22.14           C  
ATOM   1642  CD1 PHE A 223     -23.405  -8.505  25.139  1.00 22.74           C  
ATOM   1643  CD2 PHE A 223     -21.799  -7.568  23.633  1.00 20.80           C  
ATOM   1644  CE1 PHE A 223     -24.421  -7.903  24.396  1.00 23.57           C  
ATOM   1645  CE2 PHE A 223     -22.803  -6.958  22.902  1.00 20.59           C  
ATOM   1646  CZ  PHE A 223     -24.112  -7.138  23.278  1.00 20.90           C  
ATOM   1647  N   PRO A 224     -19.446  -9.551  28.844  1.00 28.72           N  
ATOM   1648  CA  PRO A 224     -18.267 -10.197  29.439  1.00 31.68           C  
ATOM   1649  C   PRO A 224     -18.391 -11.728  29.452  1.00 32.39           C  
ATOM   1650  O   PRO A 224     -18.455 -12.309  30.492  1.00 33.55           O  
ATOM   1651  CB  PRO A 224     -18.250  -9.609  30.858  1.00 31.62           C  
ATOM   1652  CG  PRO A 224     -19.698  -9.308  31.157  1.00 29.71           C  
ATOM   1653  CD  PRO A 224     -20.371  -9.020  29.835  1.00 29.64           C  
ATOM   1654  N   GLY A 225     -18.391 -12.344  28.275  1.00 33.25           N  
ATOM   1655  CA  GLY A 225     -18.553 -13.803  28.145  1.00 33.51           C  
ATOM   1656  C   GLY A 225     -17.337 -14.572  28.656  1.00 33.65           C  
ATOM   1657  O   GLY A 225     -16.180 -14.065  28.529  1.00 28.86           O  
ATOM   1658  N   THR A 226     -17.590 -15.763  29.200  1.00 34.65           N  
ATOM   1659  CA  THR A 226     -16.539 -16.644  29.786  1.00 36.17           C  
ATOM   1660  C   THR A 226     -15.942 -17.571  28.717  1.00 34.70           C  
ATOM   1661  O   THR A 226     -14.898 -18.118  29.004  1.00 39.64           O  
ATOM   1662  CB  THR A 226     -17.091 -17.364  31.025  1.00 36.15           C  
ATOM   1663  CG2 THR A 226     -17.487 -16.398  32.120  1.00 35.91           C  
ATOM   1664  OG1 THR A 226     -18.239 -18.116  30.652  1.00 37.20           O  
ATOM   1665  N   ASP A 227     -16.572 -17.735  27.545  1.00 32.20           N  
ATOM   1666  CA  ASP A 227     -16.230 -18.673  26.435  1.00 30.19           C  
ATOM   1667  C   ASP A 227     -17.107 -18.269  25.247  1.00 28.03           C  
ATOM   1668  O   ASP A 227     -17.977 -17.400  25.465  1.00 27.99           O  
ATOM   1669  CB  ASP A 227     -16.475 -20.125  26.863  1.00 31.92           C  
ATOM   1670  CG  ASP A 227     -17.907 -20.464  27.274  1.00 31.77           C  
ATOM   1671  OD1 ASP A 227     -18.789 -20.237  26.521  1.00 29.63           O  
ATOM   1672  OD2 ASP A 227     -18.104 -20.984  28.351  1.00 36.05           O1-
ATOM   1673  N   HIS A 228     -16.929 -18.851  24.073  1.00 26.63           N  
ATOM   1674  CA  HIS A 228     -17.594 -18.459  22.792  1.00 26.77           C  
ATOM   1675  C   HIS A 228     -19.116 -18.743  22.868  1.00 27.49           C  
ATOM   1676  O   HIS A 228     -19.899 -17.925  22.321  1.00 26.25           O  
ATOM   1677  CB  HIS A 228     -16.978 -19.228  21.610  1.00 27.53           C  
ATOM   1678  CG  HIS A 228     -15.652 -18.731  21.123  1.00 28.21           C  
ATOM   1679  CD2 HIS A 228     -15.093 -18.828  19.907  1.00 27.34           C  
ATOM   1680  ND1 HIS A 228     -14.814 -17.971  21.886  1.00 32.93           N  
ATOM   1681  CE1 HIS A 228     -13.738 -17.661  21.155  1.00 32.43           C  
ATOM   1682  NE2 HIS A 228     -13.910 -18.173  19.922  1.00 29.29           N  
ATOM   1683  N   ILE A 229     -19.508 -19.789  23.591  1.00 27.23           N  
ATOM   1684  CA  ILE A 229     -20.943 -20.131  23.861  1.00 30.25           C  
ATOM   1685  C   ILE A 229     -21.596 -19.097  24.800  1.00 29.61           C  
ATOM   1686  O   ILE A 229     -22.617 -18.492  24.369  1.00 25.66           O  
ATOM   1687  CB  ILE A 229     -21.079 -21.586  24.372  1.00 34.29           C  
ATOM   1688  CG1 ILE A 229     -20.695 -22.559  23.245  1.00 35.95           C  
ATOM   1689  CG2 ILE A 229     -22.482 -21.838  24.934  1.00 33.84           C  
ATOM   1690  CD1 ILE A 229     -20.482 -24.002  23.713  1.00 42.89           C  
ATOM   1691  N   ASP A 230     -20.968 -18.815  25.946  1.00 29.45           N  
ATOM   1692  CA  ASP A 230     -21.394 -17.778  26.917  1.00 31.70           C  
ATOM   1693  C   ASP A 230     -21.465 -16.401  26.222  1.00 28.52           C  
ATOM   1694  O   ASP A 230     -22.479 -15.674  26.437  1.00 26.39           O  
ATOM   1695  CB  ASP A 230     -20.532 -17.786  28.201  1.00 33.93           C  
ATOM   1696  CG  ASP A 230     -21.108 -16.865  29.276  1.00 34.48           C  
ATOM   1697  OD1 ASP A 230     -22.297 -16.979  29.555  1.00 35.89           O  
ATOM   1698  OD2 ASP A 230     -20.412 -15.973  29.743  1.00 35.59           O1-
ATOM   1699  N   GLN A 231     -20.483 -16.074  25.377  1.00 25.41           N  
ATOM   1700  CA  GLN A 231     -20.392 -14.779  24.685  1.00 25.80           C  
ATOM   1701  C   GLN A 231     -21.615 -14.664  23.747  1.00 26.03           C  
ATOM   1702  O   GLN A 231     -22.285 -13.621  23.786  1.00 24.72           O  
ATOM   1703  CB  GLN A 231     -19.083 -14.683  23.882  1.00 25.45           C  
ATOM   1704  CG  GLN A 231     -18.881 -13.318  23.228  1.00 25.07           C  
ATOM   1705  CD  GLN A 231     -18.548 -12.282  24.271  1.00 23.73           C  
ATOM   1706  NE2 GLN A 231     -18.955 -11.051  24.033  1.00 23.82           N  
ATOM   1707  OE1 GLN A 231     -17.880 -12.575  25.255  1.00 25.57           O  
ATOM   1708  N   LEU A 232     -21.910 -15.709  22.960  1.00 25.59           N  
ATOM   1709  CA  LEU A 232     -23.055 -15.671  22.023  1.00 26.83           C  
ATOM   1710  C   LEU A 232     -24.371 -15.471  22.791  1.00 26.69           C  
ATOM   1711  O   LEU A 232     -25.203 -14.672  22.339  1.00 23.97           O  
ATOM   1712  CB  LEU A 232     -23.085 -16.958  21.202  1.00 28.15           C  
ATOM   1713  CG  LEU A 232     -24.133 -16.994  20.107  1.00 31.48           C  
ATOM   1714  CD1 LEU A 232     -24.068 -15.757  19.189  1.00 31.16           C  
ATOM   1715  CD2 LEU A 232     -23.953 -18.281  19.312  1.00 32.34           C  
ATOM   1716  N   LYS A 233     -24.536 -16.160  23.913  1.00 27.32           N  
ATOM   1717  CA  LYS A 233     -25.767 -16.063  24.761  1.00 30.19           C  
ATOM   1718  C   LYS A 233     -25.949 -14.646  25.327  1.00 28.05           C  
ATOM   1719  O   LYS A 233     -27.050 -14.113  25.250  1.00 27.04           O  
ATOM   1720  CB  LYS A 233     -25.695 -17.172  25.799  1.00 32.72           C  
ATOM   1721  CG  LYS A 233     -25.717 -18.545  25.135  1.00 37.94           C  
ATOM   1722  CD  LYS A 233     -26.395 -19.671  25.894  1.00 43.74           C  
ATOM   1723  CE  LYS A 233     -25.443 -20.374  26.844  1.00 48.57           C  
ATOM   1724  NZ  LYS A 233     -26.093 -21.514  27.537  1.00 54.26           N1+
ATOM   1725  N   LEU A 234     -24.905 -14.041  25.855  1.00 25.85           N  
ATOM   1726  CA  LEU A 234     -24.941 -12.642  26.325  1.00 25.65           C  
ATOM   1727  C   LEU A 234     -25.337 -11.714  25.176  1.00 23.43           C  
ATOM   1728  O   LEU A 234     -26.169 -10.871  25.407  1.00 23.48           O  
ATOM   1729  CB  LEU A 234     -23.576 -12.275  26.932  1.00 26.52           C  
ATOM   1730  CG  LEU A 234     -23.300 -12.934  28.276  1.00 29.36           C  
ATOM   1731  CD1 LEU A 234     -21.954 -12.595  28.841  1.00 30.28           C  
ATOM   1732  CD2 LEU A 234     -24.356 -12.552  29.338  1.00 31.15           C  
ATOM   1733  N   ILE A 235     -24.739 -11.839  23.976  1.00 22.08           N  
ATOM   1734  CA  ILE A 235     -25.083 -11.019  22.774  1.00 20.69           C  
ATOM   1735  C   ILE A 235     -26.575 -11.167  22.410  1.00 20.91           C  
ATOM   1736  O   ILE A 235     -27.256 -10.120  22.206  1.00 21.25           O  
ATOM   1737  CB  ILE A 235     -24.174 -11.398  21.593  1.00 20.11           C  
ATOM   1738  CG1 ILE A 235     -22.703 -11.047  21.874  1.00 20.24           C  
ATOM   1739  CG2 ILE A 235     -24.701 -10.784  20.320  1.00 19.42           C  
ATOM   1740  CD1 ILE A 235     -21.767 -11.600  20.786  1.00 20.65           C  
ATOM   1741  N   LEU A 236     -27.081 -12.396  22.327  1.00 20.95           N  
ATOM   1742  CA  LEU A 236     -28.441 -12.607  21.791  1.00 23.78           C  
ATOM   1743  C   LEU A 236     -29.470 -12.128  22.818  1.00 24.78           C  
ATOM   1744  O   LEU A 236     -30.592 -11.815  22.391  1.00 27.83           O  
ATOM   1745  CB  LEU A 236     -28.622 -14.078  21.434  1.00 23.79           C  
ATOM   1746  CG  LEU A 236     -27.707 -14.531  20.289  1.00 23.73           C  
ATOM   1747  CD1 LEU A 236     -28.022 -15.937  19.882  1.00 25.36           C  
ATOM   1748  CD2 LEU A 236     -27.772 -13.595  19.077  1.00 24.09           C  
ATOM   1749  N   ARG A 237     -29.098 -12.030  24.088  1.00 27.30           N  
ATOM   1750  CA  ARG A 237     -29.971 -11.487  25.178  1.00 30.33           C  
ATOM   1751  C   ARG A 237     -30.287 -10.020  24.874  1.00 28.82           C  
ATOM   1752  O   ARG A 237     -31.432  -9.613  25.074  1.00 26.49           O  
ATOM   1753  CB  ARG A 237     -29.323 -11.636  26.555  1.00 35.63           C  
ATOM   1754  CG  ARG A 237     -30.287 -11.558  27.730  1.00 44.86           C  
ATOM   1755  CD  ARG A 237     -29.630 -11.953  29.053  1.00 53.97           C  
ATOM   1756  NE  ARG A 237     -28.774 -10.876  29.569  1.00 62.45           N  
ATOM   1757  CZ  ARG A 237     -27.819 -10.993  30.512  1.00 63.10           C  
ATOM   1758  NH1 ARG A 237     -27.560 -12.157  31.095  1.00 66.35           N1+
ATOM   1759  NH2 ARG A 237     -27.132  -9.928  30.880  1.00 58.91           N  
ATOM   1760  N   LEU A 238     -29.310  -9.249  24.388  1.00 24.76           N  
ATOM   1761  CA  LEU A 238     -29.537  -7.838  24.018  1.00 23.96           C  
ATOM   1762  C   LEU A 238     -30.177  -7.718  22.640  1.00 22.96           C  
ATOM   1763  O   LEU A 238     -31.147  -6.958  22.511  1.00 21.80           O  
ATOM   1764  CB  LEU A 238     -28.210  -7.059  24.074  1.00 23.68           C  
ATOM   1765  CG  LEU A 238     -28.356  -5.555  23.813  1.00 23.21           C  
ATOM   1766  CD1 LEU A 238     -29.140  -4.859  24.913  1.00 23.91           C  
ATOM   1767  CD2 LEU A 238     -27.002  -4.889  23.638  1.00 23.01           C  
ATOM   1768  N   VAL A 239     -29.580  -8.319  21.594  1.00 22.18           N  
ATOM   1769  CA  VAL A 239     -29.957  -8.005  20.195  1.00 22.16           C  
ATOM   1770  C   VAL A 239     -31.035  -8.956  19.684  1.00 22.81           C  
ATOM   1771  O   VAL A 239     -31.448  -8.809  18.515  1.00 24.89           O  
ATOM   1772  CB  VAL A 239     -28.682  -7.948  19.318  1.00 23.42           C  
ATOM   1773  CG1 VAL A 239     -27.667  -6.954  19.909  1.00 22.95           C  
ATOM   1774  CG2 VAL A 239     -28.049  -9.320  19.144  1.00 23.95           C  
ATOM   1775  N   GLY A 240     -31.506  -9.901  20.502  1.00 24.42           N  
ATOM   1776  CA  GLY A 240     -32.517 -10.909  20.095  1.00 24.56           C  
ATOM   1777  C   GLY A 240     -31.872 -12.124  19.450  1.00 25.27           C  
ATOM   1778  O   GLY A 240     -30.716 -12.020  18.901  1.00 26.60           O  
ATOM   1779  N   THR A 241     -32.541 -13.267  19.446  1.00 24.24           N  
ATOM   1780  CA  THR A 241     -32.149 -14.395  18.574  1.00 24.08           C  
ATOM   1781  C   THR A 241     -32.392 -13.943  17.136  1.00 23.25           C  
ATOM   1782  O   THR A 241     -33.219 -13.070  16.882  1.00 22.80           O  
ATOM   1783  CB  THR A 241     -32.918 -15.673  18.932  1.00 24.18           C  
ATOM   1784  CG2 THR A 241     -32.265 -16.379  20.101  1.00 26.33           C  
ATOM   1785  OG1 THR A 241     -34.268 -15.304  19.245  1.00 24.37           O  
ATOM   1786  N   PRO A 242     -31.736 -14.546  16.128  1.00 23.70           N  
ATOM   1787  CA  PRO A 242     -32.025 -14.228  14.726  1.00 22.72           C  
ATOM   1788  C   PRO A 242     -33.488 -14.296  14.246  1.00 22.76           C  
ATOM   1789  O   PRO A 242     -34.144 -15.284  14.527  1.00 21.98           O  
ATOM   1790  CB  PRO A 242     -31.250 -15.300  13.966  1.00 22.41           C  
ATOM   1791  CG  PRO A 242     -30.129 -15.649  14.868  1.00 22.79           C  
ATOM   1792  CD  PRO A 242     -30.682 -15.568  16.274  1.00 23.57           C  
ATOM   1793  N   GLY A 243     -33.872 -13.317  13.452  1.00 23.31           N  
ATOM   1794  CA  GLY A 243     -35.143 -13.338  12.696  1.00 26.30           C  
ATOM   1795  C   GLY A 243     -34.987 -14.093  11.396  1.00 27.31           C  
ATOM   1796  O   GLY A 243     -33.869 -14.559  11.063  1.00 24.96           O  
ATOM   1797  N   ALA A 244     -36.072 -14.207  10.646  1.00 25.67           N  
ATOM   1798  CA  ALA A 244     -36.197 -15.166   9.538  1.00 26.01           C  
ATOM   1799  C   ALA A 244     -35.200 -14.796   8.415  1.00 24.40           C  
ATOM   1800  O   ALA A 244     -34.529 -15.729   7.848  1.00 24.86           O  
ATOM   1801  CB  ALA A 244     -37.638 -15.181   9.088  1.00 26.06           C  
ATOM   1802  N   GLU A 245     -35.052 -13.505   8.139  1.00 23.12           N  
ATOM   1803  CA  GLU A 245     -34.208 -12.978   7.041  1.00 24.69           C  
ATOM   1804  C   GLU A 245     -32.756 -13.370   7.326  1.00 22.72           C  
ATOM   1805  O   GLU A 245     -32.006 -13.732   6.368  1.00 22.80           O  
ATOM   1806  CB  GLU A 245     -34.344 -11.472   6.882  1.00 26.80           C  
ATOM   1807  CG  GLU A 245     -33.413 -10.918   5.812  1.00 32.32           C  
ATOM   1808  CD  GLU A 245     -33.485  -9.427   5.462  1.00 37.36           C  
ATOM   1809  OE1 GLU A 245     -33.669  -8.548   6.366  1.00 37.74           O  
ATOM   1810  OE2 GLU A 245     -33.280  -9.141   4.275  1.00 42.99           O1-
ATOM   1811  N   LEU A 246     -32.369 -13.271   8.587  1.00 20.95           N  
ATOM   1812  CA  LEU A 246     -30.979 -13.634   8.929  1.00 20.92           C  
ATOM   1813  C   LEU A 246     -30.856 -15.170   8.927  1.00 20.61           C  
ATOM   1814  O   LEU A 246     -29.826 -15.668   8.417  1.00 18.23           O  
ATOM   1815  CB  LEU A 246     -30.548 -13.022  10.257  1.00 19.70           C  
ATOM   1816  CG  LEU A 246     -29.188 -13.533  10.721  1.00 18.54           C  
ATOM   1817  CD1 LEU A 246     -28.082 -13.176   9.707  1.00 18.76           C  
ATOM   1818  CD2 LEU A 246     -28.874 -12.918  12.075  1.00 19.52           C  
ATOM   1819  N   LEU A 247     -31.811 -15.914   9.500  1.00 20.84           N  
ATOM   1820  CA  LEU A 247     -31.680 -17.401   9.524  1.00 22.68           C  
ATOM   1821  C   LEU A 247     -31.458 -17.962   8.104  1.00 21.32           C  
ATOM   1822  O   LEU A 247     -30.778 -19.028   7.991  1.00 20.58           O  
ATOM   1823  CB  LEU A 247     -32.929 -18.028  10.150  1.00 24.33           C  
ATOM   1824  CG  LEU A 247     -33.095 -17.954  11.666  1.00 26.13           C  
ATOM   1825  CD1 LEU A 247     -34.525 -18.456  12.067  1.00 27.46           C  
ATOM   1826  CD2 LEU A 247     -32.011 -18.745  12.382  1.00 26.15           C  
ATOM   1827  N   LYS A 248     -32.066 -17.348   7.068  1.00 22.52           N  
ATOM   1828  CA  LYS A 248     -32.016 -17.860   5.683  1.00 23.90           C  
ATOM   1829  C   LYS A 248     -30.602 -17.766   5.148  1.00 23.00           C  
ATOM   1830  O   LYS A 248     -30.333 -18.446   4.168  1.00 23.33           O  
ATOM   1831  CB  LYS A 248     -32.911 -17.068   4.735  1.00 29.29           C  
ATOM   1832  CG  LYS A 248     -34.392 -17.302   4.919  1.00 34.24           C  
ATOM   1833  CD  LYS A 248     -35.225 -16.155   4.372  1.00 39.60           C  
ATOM   1834  CE  LYS A 248     -35.248 -16.078   2.861  1.00 43.43           C  
ATOM   1835  NZ  LYS A 248     -36.351 -15.187   2.400  1.00 46.58           N1+
ATOM   1836  N   LYS A 249     -29.711 -16.988   5.784  1.00 20.62           N  
ATOM   1837  CA  LYS A 249     -28.359 -16.740   5.221  1.00 21.10           C  
ATOM   1838  C   LYS A 249     -27.361 -17.707   5.854  1.00 19.52           C  
ATOM   1839  O   LYS A 249     -26.131 -17.557   5.566  1.00 19.10           O  
ATOM   1840  CB  LYS A 249     -27.920 -15.300   5.509  1.00 20.81           C  
ATOM   1841  CG  LYS A 249     -28.729 -14.211   4.845  1.00 22.62           C  
ATOM   1842  CD  LYS A 249     -28.352 -12.871   5.356  1.00 23.70           C  
ATOM   1843  CE  LYS A 249     -29.354 -11.821   4.956  1.00 24.74           C  
ATOM   1844  NZ  LYS A 249     -28.739 -10.554   5.351  1.00 23.18           N1+
ATOM   1845  N   ILE A 250     -27.834 -18.569   6.772  1.00 19.11           N  
ATOM   1846  CA  ILE A 250     -26.956 -19.441   7.607  1.00 19.19           C  
ATOM   1847  C   ILE A 250     -26.852 -20.811   6.945  1.00 20.87           C  
ATOM   1848  O   ILE A 250     -27.870 -21.554   6.932  1.00 20.73           O  
ATOM   1849  CB  ILE A 250     -27.350 -19.570   9.090  1.00 18.32           C  
ATOM   1850  CG1 ILE A 250     -27.523 -18.222   9.784  1.00 18.39           C  
ATOM   1851  CG2 ILE A 250     -26.326 -20.468   9.803  1.00 17.77           C  
ATOM   1852  CD1 ILE A 250     -28.115 -18.252  11.185  1.00 17.61           C  
ATOM   1853  N   SER A 251     -25.694 -21.125   6.369  1.00 22.75           N  
ATOM   1854  CA  SER A 251     -25.479 -22.394   5.611  1.00 25.89           C  
ATOM   1855  C   SER A 251     -25.457 -23.589   6.578  1.00 25.09           C  
ATOM   1856  O   SER A 251     -26.144 -24.594   6.371  1.00 26.49           O  
ATOM   1857  CB  SER A 251     -24.203 -22.337   4.816  1.00 27.29           C  
ATOM   1858  OG  SER A 251     -24.058 -23.565   4.073  1.00 30.03           O  
ATOM   1859  N   SER A 252     -24.704 -23.466   7.636  1.00 23.83           N  
ATOM   1860  CA  SER A 252     -24.447 -24.568   8.583  1.00 26.52           C  
ATOM   1861  C   SER A 252     -25.730 -25.047   9.295  1.00 25.40           C  
ATOM   1862  O   SER A 252     -26.231 -24.339  10.141  1.00 24.57           O  
ATOM   1863  CB  SER A 252     -23.434 -24.109   9.588  1.00 26.81           C  
ATOM   1864  OG  SER A 252     -23.400 -24.998  10.681  1.00 26.86           O  
ATOM   1865  N   GLU A 253     -26.050 -26.316   9.085  1.00 27.55           N  
ATOM   1866  CA  GLU A 253     -27.073 -27.108   9.804  1.00 29.02           C  
ATOM   1867  C   GLU A 253     -26.721 -27.123  11.292  1.00 28.17           C  
ATOM   1868  O   GLU A 253     -27.588 -26.777  12.122  1.00 27.05           O  
ATOM   1869  CB  GLU A 253     -27.109 -28.485   9.122  1.00 33.34           C  
ATOM   1870  CG  GLU A 253     -28.420 -29.181   9.099  1.00 38.49           C  
ATOM   1871  CD  GLU A 253     -29.648 -28.379   8.685  1.00 39.29           C  
ATOM   1872  OE1 GLU A 253     -29.666 -27.698   7.611  1.00 36.23           O  
ATOM   1873  OE2 GLU A 253     -30.617 -28.510   9.434  1.00 46.46           O1-
ATOM   1874  N   SER A 254     -25.485 -27.451  11.700  1.00 25.63           N  
ATOM   1875  CA  SER A 254     -25.225 -27.497  13.146  1.00 26.67           C  
ATOM   1876  C   SER A 254     -25.474 -26.100  13.737  1.00 26.75           C  
ATOM   1877  O   SER A 254     -26.131 -26.033  14.829  1.00 24.90           O  
ATOM   1878  CB  SER A 254     -23.860 -28.061  13.514  1.00 28.22           C  
ATOM   1879  OG  SER A 254     -22.886 -27.152  13.091  1.00 32.16           O  
ATOM   1880  N   ALA A 255     -24.966 -25.025  13.118  1.00 24.11           N  
ATOM   1881  CA  ALA A 255     -25.142 -23.647  13.634  1.00 25.75           C  
ATOM   1882  C   ALA A 255     -26.641 -23.324  13.789  1.00 24.78           C  
ATOM   1883  O   ALA A 255     -27.068 -22.842  14.836  1.00 25.13           O  
ATOM   1884  CB  ALA A 255     -24.457 -22.614  12.740  1.00 26.65           C  
ATOM   1885  N   ARG A 256     -27.416 -23.529  12.755  1.00 27.36           N  
ATOM   1886  CA  ARG A 256     -28.870 -23.255  12.852  1.00 27.85           C  
ATOM   1887  C   ARG A 256     -29.484 -24.149  13.950  1.00 29.43           C  
ATOM   1888  O   ARG A 256     -30.308 -23.611  14.779  1.00 28.18           O  
ATOM   1889  CB  ARG A 256     -29.500 -23.438  11.475  1.00 30.68           C  
ATOM   1890  CG  ARG A 256     -29.872 -22.100  10.862  1.00 32.46           C  
ATOM   1891  CD  ARG A 256     -30.560 -22.213   9.508  1.00 34.06           C  
ATOM   1892  NE  ARG A 256     -29.679 -22.861   8.555  1.00 33.49           N  
ATOM   1893  CZ  ARG A 256     -29.744 -24.126   8.203  1.00 35.33           C  
ATOM   1894  NH1 ARG A 256     -28.882 -24.593   7.316  1.00 36.22           N1+
ATOM   1895  NH2 ARG A 256     -30.686 -24.919   8.706  1.00 38.04           N  
ATOM   1896  N   ASN A 257     -29.117 -25.444  14.008  1.00 29.42           N  
ATOM   1897  CA  ASN A 257     -29.721 -26.374  15.016  1.00 31.98           C  
ATOM   1898  C   ASN A 257     -29.525 -25.790  16.403  1.00 33.03           C  
ATOM   1899  O   ASN A 257     -30.491 -25.772  17.177  1.00 35.05           O  
ATOM   1900  CB  ASN A 257     -29.198 -27.816  14.950  1.00 33.53           C  
ATOM   1901  CG  ASN A 257     -29.831 -28.571  13.799  1.00 34.82           C  
ATOM   1902  ND2 ASN A 257     -29.153 -29.584  13.298  1.00 38.04           N  
ATOM   1903  OD1 ASN A 257     -30.920 -28.214  13.340  1.00 36.95           O  
ATOM   1904  N   TYR A 258     -28.333 -25.295  16.692  1.00 32.31           N  
ATOM   1905  CA  TYR A 258     -27.972 -24.733  18.020  1.00 34.18           C  
ATOM   1906  C   TYR A 258     -28.788 -23.441  18.281  1.00 32.37           C  
ATOM   1907  O   TYR A 258     -29.442 -23.293  19.337  1.00 35.15           O  
ATOM   1908  CB  TYR A 258     -26.470 -24.431  18.126  1.00 33.73           C  
ATOM   1909  CG  TYR A 258     -26.129 -23.912  19.491  1.00 33.79           C  
ATOM   1910  CD1 TYR A 258     -26.038 -24.760  20.592  1.00 35.63           C  
ATOM   1911  CD2 TYR A 258     -25.954 -22.563  19.689  1.00 33.11           C  
ATOM   1912  CE1 TYR A 258     -25.799 -24.256  21.863  1.00 36.49           C  
ATOM   1913  CE2 TYR A 258     -25.705 -22.042  20.943  1.00 33.55           C  
ATOM   1914  CZ  TYR A 258     -25.644 -22.883  22.038  1.00 36.24           C  
ATOM   1915  OH  TYR A 258     -25.421 -22.326  23.269  1.00 40.06           O  
ATOM   1916  N   ILE A 259     -28.743 -22.499  17.348  1.00 31.38           N  
ATOM   1917  CA  ILE A 259     -29.344 -21.134  17.556  1.00 31.88           C  
ATOM   1918  C   ILE A 259     -30.870 -21.221  17.713  1.00 30.76           C  
ATOM   1919  O   ILE A 259     -31.454 -20.549  18.601  1.00 30.39           O  
ATOM   1920  CB  ILE A 259     -28.963 -20.204  16.393  1.00 32.21           C  
ATOM   1921  CG1 ILE A 259     -27.445 -20.048  16.309  1.00 33.53           C  
ATOM   1922  CG2 ILE A 259     -29.624 -18.859  16.531  1.00 32.93           C  
ATOM   1923  CD1 ILE A 259     -26.818 -19.511  17.570  1.00 33.88           C  
ATOM   1924  N   GLN A 260     -31.487 -21.954  16.820  1.00 29.70           N  
ATOM   1925  CA  GLN A 260     -32.964 -22.102  16.772  1.00 29.65           C  
ATOM   1926  C   GLN A 260     -33.475 -22.989  17.926  1.00 29.86           C  
ATOM   1927  O   GLN A 260     -34.682 -22.899  18.234  1.00 27.30           O  
ATOM   1928  CB  GLN A 260     -33.335 -22.653  15.405  1.00 28.84           C  
ATOM   1929  CG  GLN A 260     -33.124 -21.640  14.283  1.00 27.14           C  
ATOM   1930  CD  GLN A 260     -33.692 -22.221  13.018  1.00 27.20           C  
ATOM   1931  NE2 GLN A 260     -34.991 -22.035  12.834  1.00 27.93           N  
ATOM   1932  OE1 GLN A 260     -33.041 -22.962  12.267  1.00 28.87           O  
ATOM   1933  N   SER A 261     -32.593 -23.776  18.561  1.00 28.12           N  
ATOM   1934  CA  SER A 261     -32.880 -24.588  19.771  1.00 31.16           C  
ATOM   1935  C   SER A 261     -32.764 -23.763  21.040  1.00 32.31           C  
ATOM   1936  O   SER A 261     -33.307 -24.233  22.000  1.00 34.07           O  
ATOM   1937  CB  SER A 261     -32.014 -25.846  19.843  1.00 31.35           C  
ATOM   1938  OG  SER A 261     -32.410 -26.694  18.801  1.00 30.88           O  
ATOM   1939  N   LEU A 262     -32.153 -22.573  21.035  1.00 31.25           N  
ATOM   1940  CA  LEU A 262     -32.140 -21.717  22.234  1.00 34.13           C  
ATOM   1941  C   LEU A 262     -33.560 -21.208  22.502  1.00 36.50           C  
ATOM   1942  O   LEU A 262     -34.357 -21.112  21.522  1.00 37.13           O  
ATOM   1943  CB  LEU A 262     -31.245 -20.503  22.022  1.00 35.09           C  
ATOM   1944  CG  LEU A 262     -29.761 -20.783  21.853  1.00 35.05           C  
ATOM   1945  CD1 LEU A 262     -29.027 -19.485  21.619  1.00 35.03           C  
ATOM   1946  CD2 LEU A 262     -29.215 -21.496  23.070  1.00 37.70           C  
ATOM   1947  N   THR A 263     -33.817 -20.812  23.748  1.00 35.63           N  
ATOM   1948  CA  THR A 263     -35.051 -20.074  24.082  1.00 39.24           C  
ATOM   1949  C   THR A 263     -34.990 -18.788  23.271  1.00 36.95           C  
ATOM   1950  O   THR A 263     -33.989 -18.106  23.383  1.00 32.55           O  
ATOM   1951  CB  THR A 263     -35.217 -19.906  25.592  1.00 42.02           C  
ATOM   1952  CG2 THR A 263     -36.349 -18.955  25.958  1.00 41.65           C  
ATOM   1953  OG1 THR A 263     -35.474 -21.250  26.016  1.00 39.42           O  
ATOM   1954  N   GLN A 264     -36.007 -18.560  22.434  1.00 35.88           N  
ATOM   1955  CA  GLN A 264     -36.047 -17.412  21.510  1.00 35.55           C  
ATOM   1956  C   GLN A 264     -36.181 -16.108  22.317  1.00 34.41           C  
ATOM   1957  O   GLN A 264     -36.785 -16.111  23.369  1.00 30.20           O  
ATOM   1958  CB  GLN A 264     -37.040 -17.685  20.383  1.00 35.21           C  
ATOM   1959  CG  GLN A 264     -36.658 -18.929  19.552  1.00 36.70           C  
ATOM   1960  CD  GLN A 264     -35.233 -18.941  18.998  1.00 38.94           C  
ATOM   1961  NE2 GLN A 264     -34.996 -18.138  17.973  1.00 32.73           N  
ATOM   1962  OE1 GLN A 264     -34.333 -19.676  19.461  1.00 42.16           O  
ATOM   1963  N   MET A 265     -35.472 -15.062  21.873  1.00 32.85           N  
ATOM   1964  CA  MET A 265     -35.285 -13.797  22.619  1.00 35.54           C  
ATOM   1965  C   MET A 265     -35.548 -12.623  21.682  1.00 31.48           C  
ATOM   1966  O   MET A 265     -35.041 -12.589  20.559  1.00 30.29           O  
ATOM   1967  CB  MET A 265     -33.871 -13.682  23.187  1.00 39.25           C  
ATOM   1968  CG  MET A 265     -33.553 -14.760  24.215  1.00 46.09           C  
ATOM   1969  SD  MET A 265     -33.823 -14.216  25.900  1.00 58.91           S  
ATOM   1970  CE  MET A 265     -35.434 -14.902  26.276  1.00 54.81           C  
ATOM   1971  N   PRO A 266     -36.347 -11.624  22.117  1.00 30.77           N  
ATOM   1972  CA  PRO A 266     -36.587 -10.424  21.319  1.00 30.13           C  
ATOM   1973  C   PRO A 266     -35.424  -9.447  21.484  1.00 28.88           C  
ATOM   1974  O   PRO A 266     -34.779  -9.477  22.561  1.00 28.34           O  
ATOM   1975  CB  PRO A 266     -37.802  -9.789  21.994  1.00 29.53           C  
ATOM   1976  CG  PRO A 266     -37.620 -10.140  23.455  1.00 30.48           C  
ATOM   1977  CD  PRO A 266     -37.060 -11.560  23.422  1.00 31.54           C  
ATOM   1978  N   LYS A 267     -35.240  -8.594  20.483  1.00 28.75           N  
ATOM   1979  CA  LYS A 267     -34.366  -7.402  20.620  1.00 33.17           C  
ATOM   1980  C   LYS A 267     -34.816  -6.556  21.822  1.00 33.25           C  
ATOM   1981  O   LYS A 267     -35.999  -6.189  21.883  1.00 32.84           O  
ATOM   1982  CB  LYS A 267     -34.398  -6.554  19.347  1.00 34.27           C  
ATOM   1983  CG  LYS A 267     -33.354  -5.435  19.313  1.00 35.24           C  
ATOM   1984  CD  LYS A 267     -33.560  -4.498  18.115  1.00 38.55           C  
ATOM   1985  CE  LYS A 267     -33.172  -3.080  18.411  1.00 42.75           C  
ATOM   1986  NZ  LYS A 267     -34.103  -2.493  19.395  1.00 46.75           N1+
ATOM   1987  N   MET A 268     -33.909  -6.210  22.736  1.00 31.35           N  
ATOM   1988  CA  MET A 268     -34.262  -5.338  23.880  1.00 32.36           C  
ATOM   1989  C   MET A 268     -34.418  -3.870  23.431  1.00 32.17           C  
ATOM   1990  O   MET A 268     -34.077  -3.501  22.272  1.00 27.55           O  
ATOM   1991  CB  MET A 268     -33.236  -5.448  25.002  1.00 34.74           C  
ATOM   1992  CG  MET A 268     -33.300  -6.766  25.705  1.00 34.96           C  
ATOM   1993  SD  MET A 268     -32.115  -6.687  27.037  1.00 42.33           S  
ATOM   1994  CE  MET A 268     -32.433  -8.252  27.859  1.00 42.58           C  
ATOM   1995  N   ASN A 269     -35.096  -3.082  24.253  1.00 32.32           N  
ATOM   1996  CA  ASN A 269     -35.276  -1.656  23.961  1.00 33.90           C  
ATOM   1997  C   ASN A 269     -34.011  -0.947  24.418  1.00 30.77           C  
ATOM   1998  O   ASN A 269     -33.753  -0.895  25.627  1.00 29.55           O  
ATOM   1999  CB  ASN A 269     -36.520  -1.098  24.623  1.00 37.58           C  
ATOM   2000  CG  ASN A 269     -36.635   0.378  24.353  1.00 41.30           C  
ATOM   2001  ND2 ASN A 269     -37.856   0.840  24.157  1.00 44.31           N  
ATOM   2002  OD1 ASN A 269     -35.631   1.095  24.333  1.00 45.76           O  
ATOM   2003  N   PHE A 270     -33.206  -0.479  23.471  1.00 31.44           N  
ATOM   2004  CA  PHE A 270     -31.883   0.128  23.779  1.00 30.32           C  
ATOM   2005  C   PHE A 270     -32.087   1.387  24.625  1.00 29.57           C  
ATOM   2006  O   PHE A 270     -31.282   1.618  25.507  1.00 30.20           O  
ATOM   2007  CB  PHE A 270     -31.066   0.450  22.529  1.00 29.69           C  
ATOM   2008  CG  PHE A 270     -30.240  -0.708  21.995  1.00 29.78           C  
ATOM   2009  CD1 PHE A 270     -30.813  -1.961  21.760  1.00 28.59           C  
ATOM   2010  CD2 PHE A 270     -28.932  -0.501  21.567  1.00 28.65           C  
ATOM   2011  CE1 PHE A 270     -30.051  -3.003  21.207  1.00 29.54           C  
ATOM   2012  CE2 PHE A 270     -28.208  -1.525  20.965  1.00 27.77           C  
ATOM   2013  CZ  PHE A 270     -28.768  -2.761  20.766  1.00 27.22           C  
ATOM   2014  N   ALA A 271     -33.150   2.154  24.379  1.00 32.58           N  
ATOM   2015  CA  ALA A 271     -33.483   3.340  25.199  1.00 35.38           C  
ATOM   2016  C   ALA A 271     -33.572   2.928  26.676  1.00 36.86           C  
ATOM   2017  O   ALA A 271     -33.123   3.707  27.490  1.00 36.21           O  
ATOM   2018  CB  ALA A 271     -34.717   4.045  24.696  1.00 35.69           C  
ATOM   2019  N   ASN A 272     -34.083   1.729  27.000  1.00 39.26           N  
ATOM   2020  CA  ASN A 272     -34.137   1.178  28.388  1.00 42.03           C  
ATOM   2021  C   ASN A 272     -32.779   0.725  28.903  1.00 39.26           C  
ATOM   2022  O   ASN A 272     -32.460   1.010  30.054  1.00 43.77           O  
ATOM   2023  CB  ASN A 272     -35.009  -0.072  28.517  1.00 43.76           C  
ATOM   2024  CG  ASN A 272     -36.468   0.291  28.532  1.00 48.85           C  
ATOM   2025  ND2 ASN A 272     -37.329  -0.580  28.010  1.00 50.08           N  
ATOM   2026  OD1 ASN A 272     -36.787   1.375  28.997  1.00 51.88           O  
ATOM   2027  N   VAL A 273     -32.086  -0.107  28.134  1.00 36.33           N  
ATOM   2028  CA  VAL A 273     -30.797  -0.699  28.551  1.00 34.23           C  
ATOM   2029  C   VAL A 273     -29.821   0.431  28.870  1.00 33.33           C  
ATOM   2030  O   VAL A 273     -29.088   0.287  29.828  1.00 35.98           O  
ATOM   2031  CB  VAL A 273     -30.248  -1.627  27.440  1.00 32.89           C  
ATOM   2032  CG1 VAL A 273     -28.847  -2.059  27.762  1.00 30.78           C  
ATOM   2033  CG2 VAL A 273     -31.169  -2.831  27.205  1.00 33.52           C  
ATOM   2034  N   PHE A 274     -29.730   1.451  28.010  1.00 32.54           N  
ATOM   2035  CA  PHE A 274     -28.675   2.505  28.110  1.00 32.91           C  
ATOM   2036  C   PHE A 274     -29.269   3.843  28.594  1.00 33.51           C  
ATOM   2037  O   PHE A 274     -28.645   4.898  28.344  1.00 35.72           O  
ATOM   2038  CB  PHE A 274     -27.966   2.714  26.775  1.00 30.81           C  
ATOM   2039  CG  PHE A 274     -27.229   1.490  26.297  1.00 30.63           C  
ATOM   2040  CD1 PHE A 274     -25.974   1.189  26.805  1.00 30.29           C  
ATOM   2041  CD2 PHE A 274     -27.806   0.610  25.374  1.00 31.13           C  
ATOM   2042  CE1 PHE A 274     -25.313   0.026  26.408  1.00 28.41           C  
ATOM   2043  CE2 PHE A 274     -27.112  -0.519  24.949  1.00 30.25           C  
ATOM   2044  CZ  PHE A 274     -25.890  -0.816  25.501  1.00 28.18           C  
ATOM   2045  N   ILE A 275     -30.386   3.776  29.312  1.00 36.42           N  
ATOM   2046  CA  ILE A 275     -31.064   4.952  29.957  1.00 38.34           C  
ATOM   2047  C   ILE A 275     -30.025   5.725  30.786  1.00 37.37           C  
ATOM   2048  O   ILE A 275     -29.165   5.136  31.543  1.00 34.64           O  
ATOM   2049  CB  ILE A 275     -32.362   4.558  30.723  1.00 39.59           C  
ATOM   2050  CG1 ILE A 275     -33.169   5.790  31.183  1.00 40.49           C  
ATOM   2051  CG2 ILE A 275     -32.098   3.597  31.877  1.00 40.54           C  
ATOM   2052  CD1 ILE A 275     -34.667   5.524  31.293  1.00 39.93           C  
ATOM   2053  N   GLY A 276     -30.074   7.031  30.590  1.00 38.08           N  
ATOM   2054  CA  GLY A 276     -29.115   7.968  31.175  1.00 38.48           C  
ATOM   2055  C   GLY A 276     -28.186   8.472  30.123  1.00 36.95           C  
ATOM   2056  O   GLY A 276     -27.768   9.591  30.281  1.00 37.95           O  
ATOM   2057  N   ALA A 277     -27.814   7.652  29.128  1.00 35.51           N  
ATOM   2058  CA  ALA A 277     -26.918   8.076  28.024  1.00 33.91           C  
ATOM   2059  C   ALA A 277     -27.619   9.098  27.121  1.00 32.43           C  
ATOM   2060  O   ALA A 277     -28.828   9.039  26.982  1.00 32.29           O  
ATOM   2061  CB  ALA A 277     -26.461   6.892  27.209  1.00 32.99           C  
ATOM   2062  N   ASN A 278     -26.845   9.955  26.472  1.00 30.76           N  
ATOM   2063  CA  ASN A 278     -27.343  10.844  25.395  1.00 30.50           C  
ATOM   2064  C   ASN A 278     -28.167   9.989  24.415  1.00 29.98           C  
ATOM   2065  O   ASN A 278     -27.682   9.030  23.780  1.00 28.71           O  
ATOM   2066  CB  ASN A 278     -26.158  11.611  24.806  1.00 29.65           C  
ATOM   2067  CG  ASN A 278     -26.530  12.518  23.661  1.00 30.57           C  
ATOM   2068  ND2 ASN A 278     -25.575  13.317  23.205  1.00 31.11           N  
ATOM   2069  OD1 ASN A 278     -27.638  12.426  23.118  1.00 31.27           O  
ATOM   2070  N   PRO A 279     -29.466  10.275  24.241  1.00 29.02           N  
ATOM   2071  CA  PRO A 279     -30.289   9.505  23.296  1.00 28.16           C  
ATOM   2072  C   PRO A 279     -29.700   9.442  21.865  1.00 28.00           C  
ATOM   2073  O   PRO A 279     -29.990   8.533  21.083  1.00 26.12           O  
ATOM   2074  CB  PRO A 279     -31.639  10.248  23.297  1.00 28.90           C  
ATOM   2075  CG  PRO A 279     -31.666  10.983  24.616  1.00 28.58           C  
ATOM   2076  CD  PRO A 279     -30.233  11.321  24.954  1.00 30.29           C  
ATOM   2077  N   LEU A 280     -28.911  10.431  21.473  1.00 27.98           N  
ATOM   2078  CA  LEU A 280     -28.267  10.353  20.136  1.00 29.25           C  
ATOM   2079  C   LEU A 280     -27.191   9.247  20.166  1.00 28.14           C  
ATOM   2080  O   LEU A 280     -26.972   8.577  19.125  1.00 28.38           O  
ATOM   2081  CB  LEU A 280     -27.654  11.707  19.781  1.00 31.40           C  
ATOM   2082  CG  LEU A 280     -28.365  12.579  18.751  1.00 30.48           C  
ATOM   2083  CD1 LEU A 280     -27.391  13.662  18.251  1.00 30.65           C  
ATOM   2084  CD2 LEU A 280     -28.967  11.777  17.593  1.00 30.45           C  
ATOM   2085  N   ALA A 281     -26.491   9.083  21.289  1.00 28.61           N  
ATOM   2086  CA  ALA A 281     -25.474   8.029  21.458  1.00 28.37           C  
ATOM   2087  C   ALA A 281     -26.195   6.686  21.336  1.00 30.46           C  
ATOM   2088  O   ALA A 281     -25.647   5.805  20.693  1.00 29.71           O  
ATOM   2089  CB  ALA A 281     -24.787   8.133  22.795  1.00 29.41           C  
ATOM   2090  N   VAL A 282     -27.375   6.543  21.963  1.00 27.02           N  
ATOM   2091  CA  VAL A 282     -28.132   5.264  22.027  1.00 27.51           C  
ATOM   2092  C   VAL A 282     -28.581   4.921  20.597  1.00 26.51           C  
ATOM   2093  O   VAL A 282     -28.571   3.743  20.189  1.00 26.77           O  
ATOM   2094  CB  VAL A 282     -29.315   5.366  23.011  1.00 28.19           C  
ATOM   2095  CG1 VAL A 282     -30.068   4.072  23.051  1.00 28.41           C  
ATOM   2096  CG2 VAL A 282     -28.916   5.787  24.439  1.00 28.85           C  
ATOM   2097  N   ASP A 283     -29.022   5.918  19.852  1.00 27.78           N  
ATOM   2098  CA  ASP A 283     -29.505   5.728  18.467  1.00 28.10           C  
ATOM   2099  C   ASP A 283     -28.360   5.169  17.619  1.00 26.41           C  
ATOM   2100  O   ASP A 283     -28.597   4.265  16.877  1.00 25.90           O  
ATOM   2101  CB  ASP A 283     -29.981   7.057  17.867  1.00 29.73           C  
ATOM   2102  CG  ASP A 283     -30.538   6.889  16.471  1.00 30.09           C  
ATOM   2103  OD1 ASP A 283     -31.699   6.463  16.355  1.00 32.55           O  
ATOM   2104  OD2 ASP A 283     -29.793   7.120  15.506  1.00 29.28           O1-
ATOM   2105  N   LEU A 284     -27.160   5.758  17.703  1.00 26.13           N  
ATOM   2106  CA  LEU A 284     -25.959   5.207  17.011  1.00 26.37           C  
ATOM   2107  C   LEU A 284     -25.623   3.780  17.498  1.00 24.98           C  
ATOM   2108  O   LEU A 284     -25.287   2.948  16.622  1.00 24.34           O  
ATOM   2109  CB  LEU A 284     -24.752   6.139  17.188  1.00 27.78           C  
ATOM   2110  CG  LEU A 284     -23.480   5.659  16.464  1.00 28.35           C  
ATOM   2111  CD1 LEU A 284     -23.716   5.704  14.983  1.00 28.71           C  
ATOM   2112  CD2 LEU A 284     -22.236   6.499  16.829  1.00 28.43           C  
ATOM   2113  N   LEU A 285     -25.585   3.496  18.811  1.00 26.40           N  
ATOM   2114  CA  LEU A 285     -25.385   2.124  19.373  1.00 27.28           C  
ATOM   2115  C   LEU A 285     -26.320   1.124  18.696  1.00 28.11           C  
ATOM   2116  O   LEU A 285     -25.863  -0.012  18.393  1.00 27.46           O  
ATOM   2117  CB  LEU A 285     -25.604   2.029  20.881  1.00 28.14           C  
ATOM   2118  CG  LEU A 285     -24.467   2.492  21.768  1.00 28.28           C  
ATOM   2119  CD1 LEU A 285     -24.859   2.373  23.212  1.00 29.45           C  
ATOM   2120  CD2 LEU A 285     -23.209   1.680  21.496  1.00 29.17           C  
ATOM   2121  N   GLU A 286     -27.572   1.487  18.489  1.00 27.89           N  
ATOM   2122  CA  GLU A 286     -28.550   0.571  17.826  1.00 28.67           C  
ATOM   2123  C   GLU A 286     -28.133   0.328  16.368  1.00 25.78           C  
ATOM   2124  O   GLU A 286     -28.439  -0.754  15.900  1.00 27.78           O  
ATOM   2125  CB  GLU A 286     -29.971   1.153  17.827  1.00 31.87           C  
ATOM   2126  CG  GLU A 286     -30.600   1.161  19.190  1.00 33.83           C  
ATOM   2127  CD  GLU A 286     -32.079   1.482  19.126  1.00 40.00           C  
ATOM   2128  OE1 GLU A 286     -32.897   0.544  18.800  1.00 45.42           O  
ATOM   2129  OE2 GLU A 286     -32.386   2.637  19.350  1.00 42.11           O1-
ATOM   2130  N   LYS A 287     -27.512   1.299  15.679  1.00 20.66           N  
ATOM   2131  CA  LYS A 287     -27.164   1.131  14.251  1.00 21.02           C  
ATOM   2132  C   LYS A 287     -25.879   0.268  14.131  1.00 20.54           C  
ATOM   2133  O   LYS A 287     -25.709  -0.397  13.069  1.00 20.07           O  
ATOM   2134  CB  LYS A 287     -27.076   2.470  13.549  1.00 22.74           C  
ATOM   2135  CG  LYS A 287     -28.436   3.191  13.533  1.00 24.22           C  
ATOM   2136  CD  LYS A 287     -28.372   4.490  12.820  1.00 27.73           C  
ATOM   2137  CE  LYS A 287     -29.732   5.024  12.411  1.00 28.60           C  
ATOM   2138  NZ  LYS A 287     -30.495   5.261  13.642  1.00 31.30           N1+
ATOM   2139  N   MET A 288     -25.011   0.316  15.151  1.00 20.59           N  
ATOM   2140  CA  MET A 288     -23.783  -0.511  15.225  1.00 21.66           C  
ATOM   2141  C   MET A 288     -24.065  -1.951  15.664  1.00 22.36           C  
ATOM   2142  O   MET A 288     -23.382  -2.875  15.142  1.00 21.70           O  
ATOM   2143  CB  MET A 288     -22.730   0.108  16.159  1.00 22.22           C  
ATOM   2144  CG  MET A 288     -22.275   1.466  15.639  1.00 25.61           C  
ATOM   2145  SD  MET A 288     -21.075   2.214  16.772  1.00 29.77           S  
ATOM   2146  CE  MET A 288     -20.288   3.399  15.693  1.00 34.01           C  
ATOM   2147  N   LEU A 289     -24.921  -2.158  16.641  1.00 20.56           N  
ATOM   2148  CA  LEU A 289     -25.110  -3.478  17.250  1.00 22.27           C  
ATOM   2149  C   LEU A 289     -26.344  -4.198  16.662  1.00 24.65           C  
ATOM   2150  O   LEU A 289     -26.925  -5.020  17.360  1.00 27.68           O  
ATOM   2151  CB  LEU A 289     -25.203  -3.267  18.756  1.00 21.55           C  
ATOM   2152  CG  LEU A 289     -23.926  -2.758  19.433  1.00 22.94           C  
ATOM   2153  CD1 LEU A 289     -24.176  -2.604  20.926  1.00 23.40           C  
ATOM   2154  CD2 LEU A 289     -22.738  -3.724  19.183  1.00 21.97           C  
ATOM   2155  N   VAL A 290     -26.703  -3.958  15.417  1.00 25.93           N  
ATOM   2156  CA  VAL A 290     -27.695  -4.813  14.690  1.00 24.63           C  
ATOM   2157  C   VAL A 290     -27.095  -6.206  14.448  1.00 22.12           C  
ATOM   2158  O   VAL A 290     -25.912  -6.381  14.137  1.00 19.95           O  
ATOM   2159  CB  VAL A 290     -28.289  -4.155  13.436  1.00 26.51           C  
ATOM   2160  CG1 VAL A 290     -27.283  -3.685  12.478  1.00 29.94           C  
ATOM   2161  CG2 VAL A 290     -29.334  -5.040  12.713  1.00 28.94           C  
ATOM   2162  N   LEU A 291     -27.877  -7.244  14.731  1.00 21.44           N  
ATOM   2163  CA  LEU A 291     -27.344  -8.601  14.740  1.00 20.20           C  
ATOM   2164  C   LEU A 291     -26.911  -8.974  13.326  1.00 20.01           C  
ATOM   2165  O   LEU A 291     -25.804  -9.552  13.172  1.00 18.87           O  
ATOM   2166  CB  LEU A 291     -28.407  -9.572  15.268  1.00 20.95           C  
ATOM   2167  CG  LEU A 291     -27.931 -11.027  15.187  1.00 21.84           C  
ATOM   2168  CD1 LEU A 291     -26.667 -11.257  16.026  1.00 21.94           C  
ATOM   2169  CD2 LEU A 291     -29.053 -11.945  15.668  1.00 22.19           C  
ATOM   2170  N   ASP A 292     -27.760  -8.747  12.322  1.00 18.52           N  
ATOM   2171  CA  ASP A 292     -27.405  -9.091  10.933  1.00 18.06           C  
ATOM   2172  C   ASP A 292     -26.323  -8.099  10.428  1.00 18.21           C  
ATOM   2173  O   ASP A 292     -26.626  -6.892  10.277  1.00 17.47           O  
ATOM   2174  CB  ASP A 292     -28.640  -9.089  10.059  1.00 19.01           C  
ATOM   2175  CG  ASP A 292     -28.363  -9.535   8.631  1.00 20.07           C  
ATOM   2176  OD1 ASP A 292     -27.124  -9.584   8.174  1.00 19.08           O  
ATOM   2177  OD2 ASP A 292     -29.388  -9.858   7.940  1.00 20.53           O1-
ATOM   2178  N   SER A 293     -25.116  -8.606  10.152  1.00 16.91           N  
ATOM   2179  CA  SER A 293     -23.945  -7.774   9.765  1.00 17.55           C  
ATOM   2180  C   SER A 293     -24.276  -6.996   8.509  1.00 17.64           C  
ATOM   2181  O   SER A 293     -23.767  -5.896   8.333  1.00 19.06           O  
ATOM   2182  CB  SER A 293     -22.663  -8.609   9.628  1.00 16.85           C  
ATOM   2183  OG  SER A 293     -22.740  -9.388   8.460  1.00 17.30           O  
ATOM   2184  N   ASP A 294     -25.143  -7.508   7.665  1.00 19.22           N  
ATOM   2185  CA  ASP A 294     -25.519  -6.815   6.420  1.00 20.38           C  
ATOM   2186  C   ASP A 294     -26.321  -5.542   6.757  1.00 20.32           C  
ATOM   2187  O   ASP A 294     -26.441  -4.728   5.885  1.00 21.64           O  
ATOM   2188  CB  ASP A 294     -26.381  -7.691   5.519  1.00 22.81           C  
ATOM   2189  CG  ASP A 294     -25.643  -8.840   4.872  1.00 25.38           C  
ATOM   2190  OD1 ASP A 294     -24.460  -8.662   4.538  1.00 25.81           O  
ATOM   2191  OD2 ASP A 294     -26.285  -9.888   4.683  1.00 25.59           O1-
ATOM   2192  N   LYS A 295     -26.864  -5.383   7.956  1.00 20.29           N  
ATOM   2193  CA  LYS A 295     -27.731  -4.207   8.278  1.00 23.19           C  
ATOM   2194  C   LYS A 295     -26.980  -3.191   9.141  1.00 21.34           C  
ATOM   2195  O   LYS A 295     -27.573  -2.141   9.418  1.00 18.09           O  
ATOM   2196  CB  LYS A 295     -29.011  -4.677   8.971  1.00 25.03           C  
ATOM   2197  CG  LYS A 295     -29.938  -5.467   8.064  1.00 29.81           C  
ATOM   2198  CD  LYS A 295     -29.886  -5.048   6.636  1.00 34.68           C  
ATOM   2199  CE  LYS A 295     -30.916  -5.701   5.725  1.00 42.38           C  
ATOM   2200  NZ  LYS A 295     -30.356  -5.798   4.338  1.00 45.44           N1+
ATOM   2201  N   ARG A 296     -25.768  -3.531   9.618  1.00 18.95           N  
ATOM   2202  CA  ARG A 296     -24.946  -2.626  10.459  1.00 20.13           C  
ATOM   2203  C   ARG A 296     -24.481  -1.406   9.649  1.00 19.79           C  
ATOM   2204  O   ARG A 296     -24.147  -1.523   8.460  1.00 20.24           O  
ATOM   2205  CB  ARG A 296     -23.701  -3.317  11.035  1.00 19.89           C  
ATOM   2206  CG  ARG A 296     -24.025  -4.433  11.990  1.00 20.35           C  
ATOM   2207  CD  ARG A 296     -22.807  -5.039  12.611  1.00 18.93           C  
ATOM   2208  NE  ARG A 296     -23.212  -6.301  13.090  1.00 18.46           N  
ATOM   2209  CZ  ARG A 296     -22.455  -7.405  13.118  1.00 18.54           C  
ATOM   2210  NH1 ARG A 296     -23.040  -8.515  13.539  1.00 18.39           N1+
ATOM   2211  NH2 ARG A 296     -21.220  -7.400  12.628  1.00 16.20           N  
ATOM   2212  N   ILE A 297     -24.440  -0.272  10.323  1.00 19.73           N  
ATOM   2213  CA  ILE A 297     -23.895   0.993   9.762  1.00 20.49           C  
ATOM   2214  C   ILE A 297     -22.405   0.767   9.398  1.00 20.66           C  
ATOM   2215  O   ILE A 297     -21.684  -0.015  10.090  1.00 20.60           O  
ATOM   2216  CB  ILE A 297     -24.194   2.122  10.758  1.00 20.84           C  
ATOM   2217  CG1 ILE A 297     -24.054   3.526  10.196  1.00 21.23           C  
ATOM   2218  CG2 ILE A 297     -23.354   2.027  12.016  1.00 20.67           C  
ATOM   2219  CD1 ILE A 297     -24.587   4.534  11.129  1.00 20.96           C  
ATOM   2220  N   THR A 298     -21.947   1.381   8.320  1.00 21.64           N  
ATOM   2221  CA  THR A 298     -20.499   1.417   7.972  1.00 20.44           C  
ATOM   2222  C   THR A 298     -19.786   2.527   8.750  1.00 19.55           C  
ATOM   2223  O   THR A 298     -20.419   3.468   9.333  1.00 17.17           O  
ATOM   2224  CB  THR A 298     -20.343   1.598   6.460  1.00 21.35           C  
ATOM   2225  CG2 THR A 298     -21.226   0.634   5.675  1.00 21.05           C  
ATOM   2226  OG1 THR A 298     -20.631   2.964   6.134  1.00 20.58           O  
ATOM   2227  N   ALA A 299     -18.476   2.516   8.685  1.00 19.28           N  
ATOM   2228  CA  ALA A 299     -17.710   3.619   9.287  1.00 20.21           C  
ATOM   2229  C   ALA A 299     -18.031   4.953   8.596  1.00 21.17           C  
ATOM   2230  O   ALA A 299     -18.231   5.943   9.305  1.00 22.05           O  
ATOM   2231  CB  ALA A 299     -16.244   3.309   9.193  1.00 20.52           C  
ATOM   2232  N   ALA A 300     -18.069   5.004   7.267  1.00 22.33           N  
ATOM   2233  CA  ALA A 300     -18.368   6.286   6.568  1.00 24.26           C  
ATOM   2234  C   ALA A 300     -19.740   6.811   6.995  1.00 24.97           C  
ATOM   2235  O   ALA A 300     -19.896   8.008   7.260  1.00 25.52           O  
ATOM   2236  CB  ALA A 300     -18.259   6.122   5.069  1.00 24.25           C  
ATOM   2237  N   GLN A 301     -20.754   5.952   7.003  1.00 23.73           N  
ATOM   2238  CA  GLN A 301     -22.110   6.381   7.427  1.00 22.87           C  
ATOM   2239  C   GLN A 301     -22.135   6.853   8.884  1.00 21.77           C  
ATOM   2240  O   GLN A 301     -22.870   7.855   9.221  1.00 22.63           O  
ATOM   2241  CB  GLN A 301     -23.064   5.210   7.201  1.00 23.04           C  
ATOM   2242  CG  GLN A 301     -23.280   4.863   5.722  1.00 23.63           C  
ATOM   2243  CD  GLN A 301     -24.049   3.557   5.597  1.00 24.54           C  
ATOM   2244  NE2 GLN A 301     -24.707   3.342   4.481  1.00 27.18           N  
ATOM   2245  OE1 GLN A 301     -24.090   2.753   6.497  1.00 22.74           O  
ATOM   2246  N   ALA A 302     -21.432   6.178   9.788  1.00 20.36           N  
ATOM   2247  CA  ALA A 302     -21.397   6.519  11.208  1.00 20.13           C  
ATOM   2248  C   ALA A 302     -20.809   7.919  11.409  1.00 19.90           C  
ATOM   2249  O   ALA A 302     -21.332   8.624  12.290  1.00 19.74           O  
ATOM   2250  CB  ALA A 302     -20.677   5.464  11.997  1.00 18.95           C  
ATOM   2251  N   LEU A 303     -19.851   8.362  10.573  1.00 20.53           N  
ATOM   2252  CA  LEU A 303     -19.202   9.697  10.740  1.00 21.78           C  
ATOM   2253  C   LEU A 303     -20.209  10.822  10.481  1.00 23.63           C  
ATOM   2254  O   LEU A 303     -20.014  11.862  11.071  1.00 24.89           O  
ATOM   2255  CB  LEU A 303     -18.023   9.810   9.791  1.00 21.99           C  
ATOM   2256  CG  LEU A 303     -16.865   8.898  10.198  1.00 21.95           C  
ATOM   2257  CD1 LEU A 303     -15.897   8.735   9.040  1.00 22.04           C  
ATOM   2258  CD2 LEU A 303     -16.221   9.484  11.482  1.00 22.64           C  
ATOM   2259  N   ALA A 304     -21.165  10.595   9.580  1.00 24.89           N  
ATOM   2260  CA  ALA A 304     -22.243  11.533   9.194  1.00 25.74           C  
ATOM   2261  C   ALA A 304     -23.400  11.494  10.201  1.00 26.39           C  
ATOM   2262  O   ALA A 304     -24.280  12.356  10.046  1.00 25.64           O  
ATOM   2263  CB  ALA A 304     -22.729  11.263   7.794  1.00 26.94           C  
ATOM   2264  N   HIS A 305     -23.422  10.588  11.185  1.00 25.48           N  
ATOM   2265  CA  HIS A 305     -24.482  10.537  12.224  1.00 26.68           C  
ATOM   2266  C   HIS A 305     -24.457  11.797  13.099  1.00 27.75           C  
ATOM   2267  O   HIS A 305     -23.390  12.292  13.430  1.00 26.15           O  
ATOM   2268  CB  HIS A 305     -24.466   9.250  13.022  1.00 27.09           C  
ATOM   2269  CG  HIS A 305     -25.596   9.059  13.992  1.00 27.51           C  
ATOM   2270  CD2 HIS A 305     -26.658   8.202  13.961  1.00 25.79           C  
ATOM   2271  ND1 HIS A 305     -25.618   9.666  15.261  1.00 26.63           N  
ATOM   2272  CE1 HIS A 305     -26.672   9.201  15.929  1.00 24.53           C  
ATOM   2273  NE2 HIS A 305     -27.309   8.304  15.159  1.00 24.25           N  
ATOM   2274  N   ALA A 306     -25.649  12.286  13.484  1.00 27.04           N  
ATOM   2275  CA  ALA A 306     -25.807  13.573  14.211  1.00 28.37           C  
ATOM   2276  C   ALA A 306     -25.021  13.585  15.539  1.00 27.95           C  
ATOM   2277  O   ALA A 306     -24.655  14.685  16.002  1.00 26.47           O  
ATOM   2278  CB  ALA A 306     -27.301  13.845  14.423  1.00 28.97           C  
ATOM   2279  N   TYR A 307     -24.678  12.416  16.115  1.00 27.37           N  
ATOM   2280  CA  TYR A 307     -23.905  12.330  17.378  1.00 26.81           C  
ATOM   2281  C   TYR A 307     -22.546  13.030  17.272  1.00 27.80           C  
ATOM   2282  O   TYR A 307     -22.057  13.601  18.297  1.00 26.06           O  
ATOM   2283  CB  TYR A 307     -23.714  10.876  17.769  1.00 26.78           C  
ATOM   2284  CG  TYR A 307     -23.096  10.699  19.129  1.00 26.11           C  
ATOM   2285  CD1 TYR A 307     -23.667  11.254  20.269  1.00 26.55           C  
ATOM   2286  CD2 TYR A 307     -21.921   9.979  19.283  1.00 25.43           C  
ATOM   2287  CE1 TYR A 307     -23.107  11.049  21.520  1.00 25.69           C  
ATOM   2288  CE2 TYR A 307     -21.387   9.713  20.529  1.00 24.44           C  
ATOM   2289  CZ  TYR A 307     -21.984  10.240  21.661  1.00 25.32           C  
ATOM   2290  OH  TYR A 307     -21.401   9.969  22.890  1.00 24.84           O  
ATOM   2291  N   PHE A 308     -21.972  13.031  16.058  1.00 27.91           N  
ATOM   2292  CA  PHE A 308     -20.646  13.628  15.768  1.00 27.10           C  
ATOM   2293  C   PHE A 308     -20.748  14.997  15.093  1.00 27.38           C  
ATOM   2294  O   PHE A 308     -19.723  15.474  14.588  1.00 25.03           O  
ATOM   2295  CB  PHE A 308     -19.808  12.659  14.928  1.00 24.35           C  
ATOM   2296  CG  PHE A 308     -19.680  11.292  15.536  1.00 23.22           C  
ATOM   2297  CD1 PHE A 308     -19.086  11.112  16.757  1.00 23.45           C  
ATOM   2298  CD2 PHE A 308     -20.133  10.164  14.869  1.00 22.89           C  
ATOM   2299  CE1 PHE A 308     -18.992   9.847  17.331  1.00 23.71           C  
ATOM   2300  CE2 PHE A 308     -20.022   8.895  15.433  1.00 23.63           C  
ATOM   2301  CZ  PHE A 308     -19.481   8.739  16.676  1.00 23.21           C  
ATOM   2302  N   ALA A 309     -21.897  15.688  15.156  1.00 30.99           N  
ATOM   2303  CA  ALA A 309     -22.066  17.038  14.536  1.00 31.03           C  
ATOM   2304  C   ALA A 309     -20.904  17.974  14.898  1.00 29.03           C  
ATOM   2305  O   ALA A 309     -20.500  18.792  14.051  1.00 29.98           O  
ATOM   2306  CB  ALA A 309     -23.398  17.684  14.936  1.00 31.75           C  
ATOM   2307  N   GLN A 310     -20.353  17.884  16.096  1.00 29.72           N  
ATOM   2308  CA  GLN A 310     -19.328  18.877  16.547  1.00 33.78           C  
ATOM   2309  C   GLN A 310     -17.971  18.576  15.916  1.00 32.52           C  
ATOM   2310  O   GLN A 310     -17.113  19.470  15.900  1.00 32.87           O  
ATOM   2311  CB  GLN A 310     -19.247  18.863  18.068  1.00 38.02           C  
ATOM   2312  CG  GLN A 310     -20.568  19.298  18.696  1.00 44.63           C  
ATOM   2313  CD  GLN A 310     -20.465  19.386  20.200  1.00 54.49           C  
ATOM   2314  NE2 GLN A 310     -21.152  20.380  20.754  1.00 58.23           N  
ATOM   2315  OE1 GLN A 310     -19.786  18.579  20.865  1.00 60.71           O  
ATOM   2316  N   TYR A 311     -17.784  17.348  15.420  1.00 30.66           N  
ATOM   2317  CA  TYR A 311     -16.480  16.833  14.925  1.00 28.19           C  
ATOM   2318  C   TYR A 311     -16.519  16.554  13.432  1.00 27.00           C  
ATOM   2319  O   TYR A 311     -15.509  16.803  12.766  1.00 28.53           O  
ATOM   2320  CB  TYR A 311     -16.115  15.602  15.736  1.00 27.74           C  
ATOM   2321  CG  TYR A 311     -15.881  15.909  17.185  1.00 29.70           C  
ATOM   2322  CD1 TYR A 311     -14.751  16.602  17.600  1.00 31.36           C  
ATOM   2323  CD2 TYR A 311     -16.803  15.546  18.146  1.00 31.63           C  
ATOM   2324  CE1 TYR A 311     -14.551  16.926  18.942  1.00 31.33           C  
ATOM   2325  CE2 TYR A 311     -16.601  15.847  19.490  1.00 34.82           C  
ATOM   2326  CZ  TYR A 311     -15.476  16.548  19.895  1.00 33.30           C  
ATOM   2327  OH  TYR A 311     -15.326  16.855  21.219  1.00 34.51           O  
ATOM   2328  N   HIS A 312     -17.655  16.110  12.884  1.00 27.47           N  
ATOM   2329  CA  HIS A 312     -17.740  15.609  11.490  1.00 27.62           C  
ATOM   2330  C   HIS A 312     -17.323  16.676  10.494  1.00 28.94           C  
ATOM   2331  O   HIS A 312     -17.895  17.746  10.505  1.00 31.23           O  
ATOM   2332  CB  HIS A 312     -19.107  15.068  11.160  1.00 26.74           C  
ATOM   2333  CG  HIS A 312     -19.319  14.700   9.729  1.00 28.43           C  
ATOM   2334  CD2 HIS A 312     -20.324  15.038   8.869  1.00 30.22           C  
ATOM   2335  ND1 HIS A 312     -18.541  13.792   9.064  1.00 28.15           N  
ATOM   2336  CE1 HIS A 312     -19.042  13.580   7.849  1.00 30.13           C  
ATOM   2337  NE2 HIS A 312     -20.137  14.372   7.695  1.00 29.40           N  
ATOM   2338  N   ASP A 313     -16.396  16.366   9.613  1.00 28.82           N  
ATOM   2339  CA  ASP A 313     -16.143  17.183   8.400  1.00 30.35           C  
ATOM   2340  C   ASP A 313     -15.797  16.271   7.235  1.00 30.24           C  
ATOM   2341  O   ASP A 313     -14.728  15.643   7.180  1.00 26.31           O  
ATOM   2342  CB  ASP A 313     -15.052  18.217   8.692  1.00 32.02           C  
ATOM   2343  CG  ASP A 313     -14.621  19.000   7.454  1.00 35.14           C  
ATOM   2344  OD1 ASP A 313     -15.106  18.699   6.317  1.00 35.99           O  
ATOM   2345  OD2 ASP A 313     -13.806  19.897   7.634  1.00 39.38           O1-
ATOM   2346  N   PRO A 314     -16.685  16.169   6.239  1.00 31.82           N  
ATOM   2347  CA  PRO A 314     -16.483  15.219   5.148  1.00 34.40           C  
ATOM   2348  C   PRO A 314     -15.273  15.606   4.281  1.00 37.19           C  
ATOM   2349  O   PRO A 314     -14.793  14.780   3.564  1.00 39.05           O  
ATOM   2350  CB  PRO A 314     -17.816  15.242   4.386  1.00 34.15           C  
ATOM   2351  CG  PRO A 314     -18.390  16.574   4.734  1.00 34.49           C  
ATOM   2352  CD  PRO A 314     -17.975  16.862   6.162  1.00 35.21           C  
ATOM   2353  N   ASP A 315     -14.755  16.827   4.394  1.00 36.68           N  
ATOM   2354  CA  ASP A 315     -13.530  17.209   3.647  1.00 38.57           C  
ATOM   2355  C   ASP A 315     -12.283  16.790   4.432  1.00 34.82           C  
ATOM   2356  O   ASP A 315     -11.191  16.984   3.896  1.00 31.25           O  
ATOM   2357  CB  ASP A 315     -13.488  18.712   3.336  1.00 42.19           C  
ATOM   2358  CG  ASP A 315     -14.687  19.171   2.547  1.00 45.02           C  
ATOM   2359  OD1 ASP A 315     -15.033  18.484   1.558  1.00 50.52           O  
ATOM   2360  OD2 ASP A 315     -15.263  20.193   2.933  1.00 51.85           O1-
ATOM   2361  N   ASP A 316     -12.423  16.345   5.686  1.00 32.92           N  
ATOM   2362  CA  ASP A 316     -11.237  15.992   6.513  1.00 32.55           C  
ATOM   2363  C   ASP A 316     -11.376  14.573   7.089  1.00 29.00           C  
ATOM   2364  O   ASP A 316     -11.044  14.371   8.238  1.00 25.86           O  
ATOM   2365  CB  ASP A 316     -11.016  17.062   7.559  1.00 34.56           C  
ATOM   2366  CG  ASP A 316      -9.669  16.988   8.236  1.00 35.66           C  
ATOM   2367  OD1 ASP A 316      -8.708  16.435   7.638  1.00 38.50           O  
ATOM   2368  OD2 ASP A 316      -9.637  17.381   9.383  1.00 37.60           O1-
ATOM   2369  N   GLU A 317     -11.863  13.663   6.259  1.00 26.76           N  
ATOM   2370  CA  GLU A 317     -12.104  12.244   6.599  1.00 26.26           C  
ATOM   2371  C   GLU A 317     -11.550  11.433   5.440  1.00 24.43           C  
ATOM   2372  O   GLU A 317     -12.266  10.732   4.742  1.00 26.08           O  
ATOM   2373  CB  GLU A 317     -13.592  12.076   6.881  1.00 25.28           C  
ATOM   2374  CG  GLU A 317     -13.964  12.520   8.287  1.00 26.57           C  
ATOM   2375  CD  GLU A 317     -15.439  12.740   8.581  1.00 26.65           C  
ATOM   2376  OE1 GLU A 317     -16.244  12.308   7.777  1.00 26.68           O  
ATOM   2377  OE2 GLU A 317     -15.754  13.401   9.622  1.00 29.46           O1-
ATOM   2378  N   PRO A 318     -10.230  11.438   5.235  1.00 24.08           N  
ATOM   2379  CA  PRO A 318      -9.676  10.870   4.029  1.00 24.68           C  
ATOM   2380  C   PRO A 318      -9.769   9.342   3.983  1.00 23.12           C  
ATOM   2381  O   PRO A 318      -9.933   8.698   5.018  1.00 22.37           O  
ATOM   2382  CB  PRO A 318      -8.236  11.391   4.015  1.00 25.50           C  
ATOM   2383  CG  PRO A 318      -7.914  11.576   5.473  1.00 26.37           C  
ATOM   2384  CD  PRO A 318      -9.222  11.889   6.186  1.00 25.36           C  
ATOM   2385  N   VAL A 319      -9.668   8.817   2.761  1.00 24.93           N  
ATOM   2386  CA  VAL A 319      -9.571   7.359   2.424  1.00 25.22           C  
ATOM   2387  C   VAL A 319      -8.129   7.023   2.073  1.00 25.25           C  
ATOM   2388  O   VAL A 319      -7.357   7.945   1.780  1.00 25.13           O  
ATOM   2389  CB  VAL A 319     -10.524   6.974   1.281  1.00 26.53           C  
ATOM   2390  CG1 VAL A 319     -11.999   7.170   1.712  1.00 27.15           C  
ATOM   2391  CG2 VAL A 319     -10.233   7.695  -0.035  1.00 27.05           C  
ATOM   2392  N   ALA A 320      -7.802   5.736   2.042  1.00 25.08           N  
ATOM   2393  CA  ALA A 320      -6.449   5.214   1.778  1.00 25.90           C  
ATOM   2394  C   ALA A 320      -6.188   5.094   0.276  1.00 26.54           C  
ATOM   2395  O   ALA A 320      -7.094   4.726  -0.485  1.00 25.87           O  
ATOM   2396  CB  ALA A 320      -6.255   3.885   2.476  1.00 23.11           C  
ATOM   2397  N   ASP A 321      -4.935   5.312  -0.098  1.00 31.11           N  
ATOM   2398  CA  ASP A 321      -4.334   4.847  -1.375  1.00 35.29           C  
ATOM   2399  C   ASP A 321      -4.552   3.352  -1.495  1.00 35.02           C  
ATOM   2400  O   ASP A 321      -4.678   2.659  -0.484  1.00 30.42           O  
ATOM   2401  CB  ASP A 321      -2.832   5.116  -1.435  1.00 37.43           C  
ATOM   2402  CG  ASP A 321      -2.489   6.594  -1.528  1.00 38.41           C  
ATOM   2403  OD1 ASP A 321      -3.411   7.398  -1.662  1.00 41.19           O  
ATOM   2404  OD2 ASP A 321      -1.305   6.916  -1.527  1.00 40.26           O1-
ATOM   2405  N   PRO A 322      -4.632   2.837  -2.743  1.00 40.02           N  
ATOM   2406  CA  PRO A 322      -4.838   1.404  -2.988  1.00 42.06           C  
ATOM   2407  C   PRO A 322      -3.742   0.589  -2.287  1.00 35.10           C  
ATOM   2408  O   PRO A 322      -2.588   1.005  -2.348  1.00 35.30           O  
ATOM   2409  CB  PRO A 322      -4.790   1.248  -4.528  1.00 42.99           C  
ATOM   2410  CG  PRO A 322      -4.156   2.551  -5.010  1.00 46.03           C  
ATOM   2411  CD  PRO A 322      -4.597   3.604  -4.001  1.00 43.72           C  
ATOM   2412  N   TYR A 323      -4.139  -0.473  -1.607  1.00 31.92           N  
ATOM   2413  CA  TYR A 323      -3.238  -1.382  -0.829  1.00 31.92           C  
ATOM   2414  C   TYR A 323      -3.189  -2.762  -1.492  1.00 32.74           C  
ATOM   2415  O   TYR A 323      -4.188  -3.486  -1.537  1.00 29.58           O  
ATOM   2416  CB  TYR A 323      -3.662  -1.538   0.634  1.00 28.88           C  
ATOM   2417  CG  TYR A 323      -2.817  -2.484   1.449  1.00 28.03           C  
ATOM   2418  CD1 TYR A 323      -1.449  -2.312   1.611  1.00 27.03           C  
ATOM   2419  CD2 TYR A 323      -3.387  -3.617   1.995  1.00 26.88           C  
ATOM   2420  CE1 TYR A 323      -0.677  -3.223   2.320  1.00 28.72           C  
ATOM   2421  CE2 TYR A 323      -2.640  -4.515   2.734  1.00 28.49           C  
ATOM   2422  CZ  TYR A 323      -1.282  -4.321   2.913  1.00 32.16           C  
ATOM   2423  OH  TYR A 323      -0.603  -5.250   3.675  1.00 37.88           O  
ATOM   2424  N   ASP A 324      -2.004  -3.143  -1.950  1.00 35.42           N  
ATOM   2425  CA  ASP A 324      -1.802  -4.462  -2.592  1.00 36.78           C  
ATOM   2426  C   ASP A 324      -1.624  -5.515  -1.497  1.00 38.03           C  
ATOM   2427  O   ASP A 324      -0.545  -5.483  -0.816  1.00 38.40           O  
ATOM   2428  CB  ASP A 324      -0.587  -4.380  -3.505  1.00 37.48           C  
ATOM   2429  CG  ASP A 324      -0.174  -5.719  -4.076  1.00 36.27           C  
ATOM   2430  OD1 ASP A 324      -1.066  -6.597  -4.294  1.00 33.79           O  
ATOM   2431  OD2 ASP A 324       1.033  -5.840  -4.309  1.00 37.59           O1-
ATOM   2432  N   GLN A 325      -2.620  -6.382  -1.348  1.00 35.04           N  
ATOM   2433  CA  GLN A 325      -2.553  -7.576  -0.482  1.00 38.97           C  
ATOM   2434  C   GLN A 325      -2.583  -8.896  -1.285  1.00 33.77           C  
ATOM   2435  O   GLN A 325      -2.895  -9.913  -0.675  1.00 31.46           O  
ATOM   2436  CB  GLN A 325      -3.641  -7.538   0.591  1.00 43.10           C  
ATOM   2437  CG  GLN A 325      -5.076  -7.313   0.153  1.00 46.70           C  
ATOM   2438  CD  GLN A 325      -5.947  -7.013   1.365  1.00 51.39           C  
ATOM   2439  NE2 GLN A 325      -7.162  -6.504   1.150  1.00 48.33           N  
ATOM   2440  OE1 GLN A 325      -5.527  -7.220   2.506  1.00 46.31           O  
ATOM   2441  N   SER A 326      -2.233  -8.893  -2.578  1.00 34.17           N  
ATOM   2442  CA  SER A 326      -2.195 -10.133  -3.421  1.00 33.83           C  
ATOM   2443  C   SER A 326      -1.282 -11.198  -2.747  1.00 31.68           C  
ATOM   2444  O   SER A 326      -1.699 -12.386  -2.688  1.00 33.25           O  
ATOM   2445  CB  SER A 326      -1.836  -9.821  -4.856  1.00 31.35           C  
ATOM   2446  OG  SER A 326      -0.569  -9.199  -4.985  1.00 32.03           O  
ATOM   2447  N   PHE A 327      -0.233 -10.744  -2.049  1.00 29.40           N  
ATOM   2448  CA  PHE A 327       0.736 -11.604  -1.308  1.00 26.02           C  
ATOM   2449  C   PHE A 327       0.033 -12.548  -0.335  1.00 26.35           C  
ATOM   2450  O   PHE A 327       0.552 -13.677  -0.080  1.00 24.88           O  
ATOM   2451  CB  PHE A 327       1.769 -10.777  -0.536  1.00 25.48           C  
ATOM   2452  CG  PHE A 327       1.326 -10.092   0.739  1.00 23.92           C  
ATOM   2453  CD1 PHE A 327       1.338 -10.775   1.953  1.00 25.48           C  
ATOM   2454  CD2 PHE A 327       0.869  -8.771   0.718  1.00 25.00           C  
ATOM   2455  CE1 PHE A 327       0.984 -10.140   3.136  1.00 24.22           C  
ATOM   2456  CE2 PHE A 327       0.464  -8.146   1.901  1.00 24.82           C  
ATOM   2457  CZ  PHE A 327       0.500  -8.862   3.103  1.00 23.56           C  
ATOM   2458  N   GLU A 328      -1.060 -12.109   0.282  1.00 24.96           N  
ATOM   2459  CA  GLU A 328      -1.816 -13.008   1.177  1.00 26.89           C  
ATOM   2460  C   GLU A 328      -2.114 -14.356   0.517  1.00 28.96           C  
ATOM   2461  O   GLU A 328      -2.170 -15.325   1.239  1.00 27.97           O  
ATOM   2462  CB  GLU A 328      -3.106 -12.310   1.676  1.00 28.78           C  
ATOM   2463  CG  GLU A 328      -2.791 -11.069   2.512  1.00 28.52           C  
ATOM   2464  CD  GLU A 328      -2.229 -11.401   3.885  1.00 27.44           C  
ATOM   2465  OE1 GLU A 328      -1.858 -12.584   4.106  1.00 28.25           O  
ATOM   2466  OE2 GLU A 328      -2.133 -10.479   4.730  1.00 24.93           O1-
ATOM   2467  N   SER A 329      -2.326 -14.479  -0.786  1.00 33.27           N  
ATOM   2468  CA  SER A 329      -2.691 -15.822  -1.347  1.00 35.55           C  
ATOM   2469  C   SER A 329      -1.427 -16.623  -1.714  1.00 36.50           C  
ATOM   2470  O   SER A 329      -1.549 -17.846  -1.992  1.00 36.05           O  
ATOM   2471  CB  SER A 329      -3.600 -15.693  -2.521  1.00 37.51           C  
ATOM   2472  OG  SER A 329      -3.014 -14.834  -3.488  1.00 41.18           O  
ATOM   2473  N   ARG A 330      -0.240 -16.011  -1.606  1.00 32.83           N  
ATOM   2474  CA  ARG A 330       1.013 -16.683  -2.059  1.00 30.55           C  
ATOM   2475  C   ARG A 330       1.475 -17.653  -0.975  1.00 28.27           C  
ATOM   2476  O   ARG A 330       1.369 -17.295   0.228  1.00 25.13           O  
ATOM   2477  CB  ARG A 330       2.168 -15.712  -2.243  1.00 32.27           C  
ATOM   2478  CG  ARG A 330       1.874 -14.494  -3.082  1.00 36.66           C  
ATOM   2479  CD  ARG A 330       2.419 -14.574  -4.459  1.00 36.41           C  
ATOM   2480  NE  ARG A 330       1.267 -14.275  -5.238  1.00 41.49           N  
ATOM   2481  CZ  ARG A 330       0.820 -13.062  -5.520  1.00 38.81           C  
ATOM   2482  NH1 ARG A 330       1.416 -11.955  -5.079  1.00 38.10           N1+
ATOM   2483  NH2 ARG A 330      -0.269 -13.000  -6.245  1.00 38.58           N  
ATOM   2484  N   ASP A 331       2.116 -18.738  -1.414  1.00 26.45           N  
ATOM   2485  CA  ASP A 331       2.740 -19.840  -0.634  1.00 27.93           C  
ATOM   2486  C   ASP A 331       4.231 -19.854  -0.986  1.00 24.36           C  
ATOM   2487  O   ASP A 331       4.638 -20.460  -2.011  1.00 22.45           O  
ATOM   2488  CB  ASP A 331       2.094 -21.199  -0.968  1.00 30.48           C  
ATOM   2489  CG  ASP A 331       0.669 -21.330  -0.407  1.00 36.18           C  
ATOM   2490  OD1 ASP A 331       0.342 -20.615   0.569  1.00 37.19           O  
ATOM   2491  OD2 ASP A 331      -0.138 -22.072  -0.988  1.00 38.88           O1-
ATOM   2492  N   LEU A 332       5.036 -19.170  -0.193  1.00 23.91           N  
ATOM   2493  CA  LEU A 332       6.456 -18.921  -0.558  1.00 24.07           C  
ATOM   2494  C   LEU A 332       7.321 -19.589   0.517  1.00 24.31           C  
ATOM   2495  O   LEU A 332       6.829 -19.891   1.631  1.00 21.81           O  
ATOM   2496  CB  LEU A 332       6.705 -17.399  -0.589  1.00 21.58           C  
ATOM   2497  CG  LEU A 332       5.837 -16.606  -1.570  1.00 21.61           C  
ATOM   2498  CD1 LEU A 332       6.258 -15.139  -1.575  1.00 21.52           C  
ATOM   2499  CD2 LEU A 332       5.909 -17.187  -2.981  1.00 20.72           C  
ATOM   2500  N   LEU A 333       8.583 -19.753   0.188  1.00 23.62           N  
ATOM   2501  CA  LEU A 333       9.627 -20.210   1.143  1.00 24.87           C  
ATOM   2502  C   LEU A 333       9.990 -19.134   2.146  1.00 23.13           C  
ATOM   2503  O   LEU A 333       9.873 -17.948   1.798  1.00 21.99           O  
ATOM   2504  CB  LEU A 333      10.863 -20.640   0.359  1.00 27.04           C  
ATOM   2505  CG  LEU A 333      10.581 -21.732  -0.657  1.00 29.45           C  
ATOM   2506  CD1 LEU A 333      11.806 -21.926  -1.538  1.00 31.50           C  
ATOM   2507  CD2 LEU A 333      10.134 -23.025   0.023  1.00 32.38           C  
ATOM   2508  N   ILE A 334      10.426 -19.543   3.352  1.00 22.15           N  
ATOM   2509  CA  ILE A 334      10.918 -18.594   4.394  1.00 23.31           C  
ATOM   2510  C   ILE A 334      11.875 -17.606   3.742  1.00 23.40           C  
ATOM   2511  O   ILE A 334      11.741 -16.394   3.959  1.00 22.51           O  
ATOM   2512  CB  ILE A 334      11.547 -19.284   5.622  1.00 24.51           C  
ATOM   2513  CG1 ILE A 334      10.494 -20.082   6.385  1.00 26.52           C  
ATOM   2514  CG2 ILE A 334      12.275 -18.277   6.525  1.00 24.64           C  
ATOM   2515  CD1 ILE A 334      11.043 -20.959   7.530  1.00 27.94           C  
ATOM   2516  N   ASP A 335      12.873 -18.081   2.988  1.00 23.61           N  
ATOM   2517  CA  ASP A 335      13.871 -17.158   2.408  1.00 23.39           C  
ATOM   2518  C   ASP A 335      13.252 -16.151   1.453  1.00 20.98           C  
ATOM   2519  O   ASP A 335      13.836 -15.070   1.249  1.00 19.49           O  
ATOM   2520  CB  ASP A 335      14.896 -17.927   1.579  1.00 27.46           C  
ATOM   2521  CG  ASP A 335      15.913 -18.581   2.481  1.00 33.04           C  
ATOM   2522  OD1 ASP A 335      16.294 -17.931   3.464  1.00 36.71           O  
ATOM   2523  OD2 ASP A 335      16.280 -19.723   2.196  1.00 40.19           O1-
ATOM   2524  N   GLU A 336      12.179 -16.542   0.773  1.00 19.75           N  
ATOM   2525  CA  GLU A 336      11.484 -15.567  -0.099  1.00 19.62           C  
ATOM   2526  C   GLU A 336      10.778 -14.490   0.734  1.00 18.57           C  
ATOM   2527  O   GLU A 336      10.916 -13.333   0.354  1.00 18.48           O  
ATOM   2528  CB  GLU A 336      10.564 -16.297  -1.077  1.00 18.86           C  
ATOM   2529  CG  GLU A 336      11.345 -17.237  -2.010  1.00 18.64           C  
ATOM   2530  CD  GLU A 336      10.520 -18.061  -2.922  1.00 18.75           C  
ATOM   2531  OE1 GLU A 336       9.579 -18.705  -2.418  1.00 18.54           O  
ATOM   2532  OE2 GLU A 336      10.840 -18.081  -4.114  1.00 19.24           O1-
ATOM   2533  N   TRP A 337      10.026 -14.857   1.796  1.00 19.00           N  
ATOM   2534  CA  TRP A 337       9.339 -13.874   2.684  1.00 19.11           C  
ATOM   2535  C   TRP A 337      10.405 -12.936   3.277  1.00 20.58           C  
ATOM   2536  O   TRP A 337      10.201 -11.693   3.350  1.00 19.29           O  
ATOM   2537  CB  TRP A 337       8.530 -14.601   3.764  1.00 18.23           C  
ATOM   2538  CG  TRP A 337       7.275 -15.249   3.273  1.00 18.46           C  
ATOM   2539  CD1 TRP A 337       6.964 -16.581   3.346  1.00 18.19           C  
ATOM   2540  CD2 TRP A 337       6.176 -14.624   2.552  1.00 18.83           C  
ATOM   2541  CE2 TRP A 337       5.232 -15.630   2.279  1.00 17.82           C  
ATOM   2542  CE3 TRP A 337       5.868 -13.313   2.168  1.00 18.70           C  
ATOM   2543  NE1 TRP A 337       5.728 -16.802   2.802  1.00 19.15           N  
ATOM   2544  CZ2 TRP A 337       4.036 -15.392   1.586  1.00 18.97           C  
ATOM   2545  CZ3 TRP A 337       4.672 -13.065   1.507  1.00 18.62           C  
ATOM   2546  CH2 TRP A 337       3.761 -14.087   1.218  1.00 18.34           C  
ATOM   2547  N   LYS A 338      11.554 -13.511   3.615  1.00 21.45           N  
ATOM   2548  CA  LYS A 338      12.698 -12.766   4.212  1.00 23.59           C  
ATOM   2549  C   LYS A 338      13.301 -11.766   3.208  1.00 24.56           C  
ATOM   2550  O   LYS A 338      13.517 -10.585   3.554  1.00 25.09           O  
ATOM   2551  CB  LYS A 338      13.731 -13.771   4.719  1.00 26.64           C  
ATOM   2552  CG  LYS A 338      15.027 -13.134   5.202  1.00 29.17           C  
ATOM   2553  CD  LYS A 338      15.967 -14.100   5.893  1.00 31.69           C  
ATOM   2554  CE  LYS A 338      17.394 -13.642   5.731  1.00 34.85           C  
ATOM   2555  NZ  LYS A 338      18.336 -14.525   6.451  1.00 36.52           N1+
ATOM   2556  N   SER A 339      13.497 -12.134   1.958  1.00 24.88           N  
ATOM   2557  CA  SER A 339      14.107 -11.210   0.974  1.00 24.73           C  
ATOM   2558  C   SER A 339      13.102 -10.093   0.660  1.00 24.51           C  
ATOM   2559  O   SER A 339      13.506  -8.912   0.492  1.00 23.81           O  
ATOM   2560  CB  SER A 339      14.589 -11.967  -0.255  1.00 25.09           C  
ATOM   2561  OG  SER A 339      14.877 -11.096  -1.331  1.00 25.85           O  
ATOM   2562  N   LEU A 340      11.822 -10.450   0.590  1.00 24.12           N  
ATOM   2563  CA  LEU A 340      10.756  -9.462   0.327  1.00 24.28           C  
ATOM   2564  C   LEU A 340      10.764  -8.423   1.468  1.00 22.72           C  
ATOM   2565  O   LEU A 340      10.613  -7.267   1.172  1.00 24.50           O  
ATOM   2566  CB  LEU A 340       9.439 -10.226   0.202  1.00 23.85           C  
ATOM   2567  CG  LEU A 340       9.181 -10.936  -1.128  1.00 24.70           C  
ATOM   2568  CD1 LEU A 340       7.936 -11.842  -1.017  1.00 24.27           C  
ATOM   2569  CD2 LEU A 340       9.024  -9.953  -2.315  1.00 24.83           C  
ATOM   2570  N   THR A 341      10.940  -8.867   2.717  1.00 22.71           N  
ATOM   2571  CA  THR A 341      10.870  -8.078   3.964  1.00 22.09           C  
ATOM   2572  C   THR A 341      12.081  -7.177   3.937  1.00 22.10           C  
ATOM   2573  O   THR A 341      11.907  -5.984   4.151  1.00 20.29           O  
ATOM   2574  CB  THR A 341      10.852  -8.918   5.232  1.00 21.49           C  
ATOM   2575  CG2 THR A 341      11.010  -8.097   6.492  1.00 22.41           C  
ATOM   2576  OG1 THR A 341       9.646  -9.676   5.279  1.00 19.66           O  
ATOM   2577  N   TYR A 342      13.202  -7.737   3.496  1.00 21.17           N  
ATOM   2578  CA  TYR A 342      14.487  -6.972   3.392  1.00 23.39           C  
ATOM   2579  C   TYR A 342      14.364  -5.857   2.359  1.00 24.10           C  
ATOM   2580  O   TYR A 342      14.802  -4.719   2.682  1.00 26.45           O  
ATOM   2581  CB  TYR A 342      15.687  -7.894   3.112  1.00 24.02           C  
ATOM   2582  CG  TYR A 342      17.031  -7.218   3.270  1.00 26.08           C  
ATOM   2583  CD1 TYR A 342      17.508  -6.858   4.522  1.00 27.03           C  
ATOM   2584  CD2 TYR A 342      17.862  -6.995   2.172  1.00 28.81           C  
ATOM   2585  CE1 TYR A 342      18.741  -6.219   4.679  1.00 29.27           C  
ATOM   2586  CE2 TYR A 342      19.142  -6.478   2.332  1.00 28.26           C  
ATOM   2587  CZ  TYR A 342      19.571  -6.063   3.577  1.00 29.09           C  
ATOM   2588  OH  TYR A 342      20.803  -5.476   3.696  1.00 30.44           O  
ATOM   2589  N   ASP A 343      13.768  -6.102   1.207  1.00 25.33           N  
ATOM   2590  CA  ASP A 343      13.585  -5.053   0.171  1.00 27.55           C  
ATOM   2591  C   ASP A 343      12.656  -3.943   0.680  1.00 27.96           C  
ATOM   2592  O   ASP A 343      12.872  -2.776   0.346  1.00 25.91           O  
ATOM   2593  CB  ASP A 343      12.938  -5.539  -1.126  1.00 29.47           C  
ATOM   2594  CG  ASP A 343      13.654  -6.639  -1.895  1.00 30.47           C  
ATOM   2595  OD1 ASP A 343      14.839  -6.769  -1.709  1.00 31.56           O  
ATOM   2596  OD2 ASP A 343      12.926  -7.409  -2.608  1.00 38.08           O1-
ATOM   2597  N   GLU A 344      11.648  -4.303   1.448  1.00 26.80           N  
ATOM   2598  CA  GLU A 344      10.764  -3.310   2.116  1.00 25.61           C  
ATOM   2599  C   GLU A 344      11.501  -2.462   3.157  1.00 24.03           C  
ATOM   2600  O   GLU A 344      11.125  -1.273   3.315  1.00 25.80           O  
ATOM   2601  CB  GLU A 344       9.588  -4.029   2.757  1.00 25.26           C  
ATOM   2602  CG  GLU A 344       8.593  -4.560   1.739  1.00 26.05           C  
ATOM   2603  CD  GLU A 344       7.871  -3.537   0.863  1.00 28.70           C  
ATOM   2604  OE1 GLU A 344       7.584  -2.390   1.296  1.00 29.57           O  
ATOM   2605  OE2 GLU A 344       7.520  -3.907  -0.263  1.00 32.98           O1-
ATOM   2606  N   VAL A 345      12.401  -3.027   3.951  1.00 24.34           N  
ATOM   2607  CA  VAL A 345      13.193  -2.245   4.947  1.00 24.75           C  
ATOM   2608  C   VAL A 345      14.048  -1.240   4.154  1.00 27.32           C  
ATOM   2609  O   VAL A 345      14.115  -0.067   4.580  1.00 26.24           O  
ATOM   2610  CB  VAL A 345      14.085  -3.138   5.837  1.00 24.67           C  
ATOM   2611  CG1 VAL A 345      15.043  -2.290   6.670  1.00 25.88           C  
ATOM   2612  CG2 VAL A 345      13.306  -4.108   6.753  1.00 24.44           C  
ATOM   2613  N   ILE A 346      14.717  -1.694   3.075  1.00 28.27           N  
ATOM   2614  CA  ILE A 346      15.687  -0.891   2.285  1.00 30.96           C  
ATOM   2615  C   ILE A 346      14.963   0.268   1.604  1.00 32.03           C  
ATOM   2616  O   ILE A 346      15.588   1.331   1.557  1.00 32.86           O  
ATOM   2617  CB  ILE A 346      16.429  -1.712   1.196  1.00 34.60           C  
ATOM   2618  CG1 ILE A 346      17.298  -2.860   1.734  1.00 36.70           C  
ATOM   2619  CG2 ILE A 346      17.228  -0.768   0.308  1.00 36.12           C  
ATOM   2620  CD1 ILE A 346      18.058  -2.551   3.025  1.00 38.49           C  
ATOM   2621  N   SER A 347      13.770   0.057   1.038  1.00 29.03           N  
ATOM   2622  CA  SER A 347      13.002   1.056   0.273  1.00 27.95           C  
ATOM   2623  C   SER A 347      12.283   2.045   1.211  1.00 27.10           C  
ATOM   2624  O   SER A 347      11.648   2.979   0.700  1.00 28.85           O  
ATOM   2625  CB  SER A 347      12.049   0.376  -0.671  1.00 29.17           C  
ATOM   2626  OG  SER A 347      11.089  -0.437   0.023  1.00 27.31           O  
ATOM   2627  N   PHE A 348      12.318   1.857   2.538  1.00 27.22           N  
ATOM   2628  CA  PHE A 348      11.543   2.711   3.469  1.00 26.10           C  
ATOM   2629  C   PHE A 348      11.983   4.177   3.296  1.00 28.28           C  
ATOM   2630  O   PHE A 348      13.207   4.458   3.381  1.00 28.34           O  
ATOM   2631  CB  PHE A 348      11.766   2.342   4.935  1.00 25.47           C  
ATOM   2632  CG  PHE A 348      11.030   3.269   5.857  1.00 25.11           C  
ATOM   2633  CD1 PHE A 348       9.653   3.216   5.924  1.00 24.25           C  
ATOM   2634  CD2 PHE A 348      11.685   4.223   6.619  1.00 25.01           C  
ATOM   2635  CE1 PHE A 348       8.944   4.108   6.720  1.00 24.03           C  
ATOM   2636  CE2 PHE A 348      10.982   5.075   7.450  1.00 24.05           C  
ATOM   2637  CZ  PHE A 348       9.617   5.023   7.499  1.00 24.76           C  
ATOM   2638  N   VAL A 349      11.036   5.084   3.158  1.00 30.78           N  
ATOM   2639  CA  VAL A 349      11.292   6.562   3.183  1.00 35.35           C  
ATOM   2640  C   VAL A 349      10.533   7.200   4.333  1.00 33.15           C  
ATOM   2641  O   VAL A 349       9.326   7.118   4.398  1.00 30.27           O  
ATOM   2642  CB  VAL A 349      10.937   7.234   1.849  1.00 38.78           C  
ATOM   2643  CG1 VAL A 349      11.309   8.722   1.874  1.00 39.28           C  
ATOM   2644  CG2 VAL A 349      11.654   6.509   0.716  1.00 39.35           C  
ATOM   2645  N   PRO A 350      11.220   7.825   5.305  1.00 34.94           N  
ATOM   2646  CA  PRO A 350      10.535   8.353   6.475  1.00 36.99           C  
ATOM   2647  C   PRO A 350       9.597   9.483   6.075  1.00 38.62           C  
ATOM   2648  O   PRO A 350       9.771  10.111   5.029  1.00 35.99           O  
ATOM   2649  CB  PRO A 350      11.653   8.868   7.379  1.00 36.91           C  
ATOM   2650  CG  PRO A 350      12.797   9.100   6.453  1.00 35.33           C  
ATOM   2651  CD  PRO A 350      12.656   8.121   5.306  1.00 36.55           C  
ATOM   2652  N   PRO A 351       8.580   9.757   6.915  1.00 43.72           N  
ATOM   2653  CA  PRO A 351       7.658  10.859   6.667  1.00 48.29           C  
ATOM   2654  C   PRO A 351       8.411  12.151   6.984  1.00 50.21           C  
ATOM   2655  O   PRO A 351       9.322  12.140   7.815  1.00 48.79           O  
ATOM   2656  CB  PRO A 351       6.489  10.568   7.633  1.00 48.25           C  
ATOM   2657  CG  PRO A 351       7.125   9.788   8.792  1.00 47.20           C  
ATOM   2658  CD  PRO A 351       8.362   9.122   8.228  1.00 46.32           C  
ATOM   2659  N   PRO A 352       8.125  13.254   6.261  1.00 53.92           N  
ATOM   2660  CA  PRO A 352       8.566  14.601   6.654  1.00 53.16           C  
ATOM   2661  C   PRO A 352       8.417  15.004   8.135  1.00 53.64           C  
ATOM   2662  O   PRO A 352       9.400  15.549   8.712  1.00 54.14           O  
ATOM   2663  CB  PRO A 352       7.631  15.445   5.771  1.00 56.02           C  
ATOM   2664  CG  PRO A 352       7.567  14.668   4.473  1.00 55.13           C  
ATOM   2665  CD  PRO A 352       7.465  13.232   4.940  1.00 55.34           C  
TER   
CONECT    1    2    4    5
CONECT    2    1    7   17
CONECT    3    6   10   17
CONECT    4    1    8   19
CONECT    5    1    6   18
CONECT    6    3    5
CONECT    7    2    9
CONECT    8    4    9
CONECT    9    7    8
CONECT   10    3   11   15
CONECT   11   10   12
CONECT   12   11   13
CONECT   13   12   14
CONECT   14   13   15
CONECT   15   10   14
CONECT   16   19
CONECT   17    2    3
CONECT   18    5
CONECT   19    4   16
END
