# Supplementary material for: Screening potential anti-osteoarthritis compounds using molecular docking based on MAPK and NFκB pathways and validating their anti-osteoarthritis effect
Source: PLoS One. 2025 Mar 25;20(3):e0319686. doi: 10.1371/journal.pone.0319686 (PMC11936181; doi:10.1371/journal.pone.0319686)
Supplement: S4 Structure — (ZIP) [file pone.0319686.s004.zip › Configurations and complexes/complex/7,3',4'-Trihydroxyisoflavone a╩Ba┴.pdb]

HETATM    1  C   LIG     1     -18.475  -3.247  23.746  1.00  0.00      7_3' C  
HETATM    2  C   LIG     1     -17.281  -4.774  22.136  1.00  0.00      7_3' C  
HETATM    3  C   LIG     1     -17.913  -3.465  22.384  1.00  0.00      7_3' C  
HETATM    4  C   LIG     1     -17.226  -5.708  23.171  1.00  0.00      7_3' C  
HETATM    5  C   LIG     1     -18.345  -4.247  24.631  1.00  0.00      7_3' C  
HETATM    6  C   LIG     1     -16.739  -5.078  20.885  1.00  0.00      7_3' C  
HETATM    7  C   LIG     1     -16.629  -6.951  22.960  1.00  0.00      7_3' C  
HETATM    8  C   LIG     1     -16.088  -7.257  21.712  1.00  0.00      7_3' C  
HETATM    9  C   LIG     1     -16.143  -6.323  20.676  1.00  0.00      7_3' C  
HETATM   10  C   LIG     1     -19.167  -2.001  24.113  1.00  0.00      7_3' C  
HETATM   11  C   LIG     1     -18.446  -0.811  24.239  1.00  0.00      7_3' C  
HETATM   12  C   LIG     1     -19.101   0.370  24.588  1.00  0.00      7_3' C  
HETATM   13  C   LIG     1     -20.478   0.364  24.809  1.00  0.00      7_3' C  
HETATM   14  C   LIG     1     -21.201  -0.823  24.683  1.00  0.00      7_3' C  
HETATM   15  C   LIG     1     -20.546  -2.004  24.335  1.00  0.00      7_3' C  
HETATM   16  O   LIG     1     -17.740  -5.462  24.418  1.00  0.00      7_3' O  
HETATM   17  O   LIG     1     -17.955  -2.606  21.512  1.00  0.00      7_3' O  
HETATM   18  O   LIG     1     -18.386   1.523  24.709  1.00  0.00      7_3' O  
HETATM   19  O   LIG     1     -21.130   1.512  25.147  1.00  0.00      7_3' O  
HETATM   20  O   LIG     1     -15.506  -8.470  21.502  1.00  0.00      7_3' O  
HETATM   21  H   LIG     1     -18.193   1.858  23.817  1.00  0.00      7_3' H  
HETATM   22  H   LIG     1     -20.818   2.233  24.575  1.00  0.00      7_3' H  
HETATM   23  H   LIG     1     -16.078  -9.162  21.876  1.00  0.00      7_3' H  
ATOM     24  N   MET A   1     -70.734  24.544   3.739  1.00 42.87           N  
ATOM     25  CA  MET A   1     -71.210  23.741   2.592  1.00 42.87           C  
ATOM     26  C   MET A   1     -70.577  22.362   2.751  1.00 42.87           C  
ATOM     27  O   MET A   1     -69.367  22.340   2.904  1.00 42.87           O  
ATOM     28  CB  MET A   1     -70.828  24.438   1.266  1.00 42.87           C  
ATOM     29  CG  MET A   1     -71.860  24.273   0.145  1.00 42.87           C  
ATOM     30  SD  MET A   1     -71.499  25.363  -1.263  1.00 42.87           S  
ATOM     31  CE  MET A   1     -73.070  25.312  -2.167  1.00 42.87           C  
ATOM     32  N   PHE A   2     -71.395  21.298   2.805  1.00 44.39           N  
ATOM     33  CA  PHE A   2     -71.072  19.872   3.072  1.00 44.39           C  
ATOM     34  C   PHE A   2     -70.583  19.564   4.507  1.00 44.39           C  
ATOM     35  O   PHE A   2     -69.432  19.815   4.832  1.00 44.39           O  
ATOM     36  CB  PHE A   2     -70.169  19.336   1.950  1.00 44.39           C  
ATOM     37  CG  PHE A   2     -70.811  19.494   0.583  1.00 44.39           C  
ATOM     38  CD1 PHE A   2     -71.813  18.590   0.183  1.00 44.39           C  
ATOM     39  CD2 PHE A   2     -70.468  20.572  -0.256  1.00 44.39           C  
ATOM     40  CE1 PHE A   2     -72.472  18.767  -1.045  1.00 44.39           C  
ATOM     41  CE2 PHE A   2     -71.132  20.751  -1.483  1.00 44.39           C  
ATOM     42  CZ  PHE A   2     -72.135  19.848  -1.877  1.00 44.39           C  
ATOM     43  N   GLN A   3     -71.467  19.356   5.496  1.00 41.09           N  
ATOM     44  CA  GLN A   3     -72.305  18.181   5.860  1.00 41.09           C  
ATOM     45  C   GLN A   3     -71.540  16.948   6.377  1.00 41.09           C  
ATOM     46  O   GLN A   3     -70.709  16.376   5.683  1.00 41.09           O  
ATOM     47  CB  GLN A   3     -73.441  17.784   4.896  1.00 41.09           C  
ATOM     48  CG  GLN A   3     -74.720  18.614   5.107  1.00 41.09           C  
ATOM     49  CD  GLN A   3     -75.901  18.121   4.271  1.00 41.09           C  
ATOM     50  NE2 GLN A   3     -77.059  18.732   4.388  1.00 41.09           N  
ATOM     51  OE1 GLN A   3     -75.814  17.208   3.476  1.00 41.09           O  
ATOM     52  N   ALA A   4     -71.901  16.568   7.608  1.00 40.95           N  
ATOM     53  CA  ALA A   4     -71.538  15.355   8.329  1.00 40.95           C  
ATOM     54  C   ALA A   4     -72.531  14.214   8.038  1.00 40.95           C  
ATOM     55  O   ALA A   4     -73.716  14.473   7.836  1.00 40.95           O  
ATOM     56  CB  ALA A   4     -71.555  15.701   9.827  1.00 40.95           C  
ATOM     57  N   ALA A   5     -72.046  12.975   8.089  1.00 50.45           N  
ATOM     58  CA  ALA A   5     -72.793  11.714   8.113  1.00 50.45           C  
ATOM     59  C   ALA A   5     -71.848  10.656   8.720  1.00 50.45           C  
ATOM     60  O   ALA A   5     -70.645  10.748   8.496  1.00 50.45           O  
ATOM     61  CB  ALA A   5     -73.171  11.345   6.669  1.00 50.45           C  
ATOM     62  N   GLU A   6     -72.212   9.642   9.497  1.00 49.17           N  
ATOM     63  CA  GLU A   6     -73.446   9.137  10.106  1.00 49.17           C  
ATOM     64  C   GLU A   6     -72.970   8.086  11.144  1.00 49.17           C  
ATOM     65  O   GLU A   6     -71.961   7.414  10.922  1.00 49.17           O  
ATOM     66  CB  GLU A   6     -74.323   8.437   9.045  1.00 49.17           C  
ATOM     67  CG  GLU A   6     -75.536   9.277   8.612  1.00 49.17           C  
ATOM     68  CD  GLU A   6     -76.285   8.702   7.395  1.00 49.17           C  
ATOM     69  OE1 GLU A   6     -77.380   9.234   7.107  1.00 49.17           O  
ATOM     70  OE2 GLU A   6     -75.759   7.766   6.753  1.00 49.17           O1-
ATOM     71  N   ARG A   7     -73.672   7.923  12.274  1.00 44.40           N  
ATOM     72  CA  ARG A   7     -73.574   6.731  13.144  1.00 44.40           C  
ATOM     73  C   ARG A   7     -74.809   5.854  12.906  1.00 44.40           C  
ATOM     74  O   ARG A   7     -75.910   6.399  12.903  1.00 44.40           O  
ATOM     75  CB  ARG A   7     -73.560   7.098  14.644  1.00 44.40           C  
ATOM     76  CG  ARG A   7     -72.209   7.501  15.250  1.00 44.40           C  
ATOM     77  CD  ARG A   7     -72.396   7.675  16.770  1.00 44.40           C  
ATOM     78  NE  ARG A   7     -71.152   8.069  17.463  1.00 44.40           N  
ATOM     79  CZ  ARG A   7     -71.011   8.225  18.771  1.00 44.40           C  
ATOM     80  NH1 ARG A   7     -71.999   8.043  19.605  1.00 44.40           N1+
ATOM     81  NH2 ARG A   7     -69.857   8.567  19.274  1.00 44.40           N  
ATOM     82  N   PRO A   8     -74.658   4.525  12.847  1.00 53.17           N  
ATOM     83  CA  PRO A   8     -75.723   3.569  13.169  1.00 53.17           C  
ATOM     84  C   PRO A   8     -75.245   2.601  14.282  1.00 53.17           C  
ATOM     85  O   PRO A   8     -74.050   2.384  14.428  1.00 53.17           O  
ATOM     86  CB  PRO A   8     -75.969   2.869  11.823  1.00 53.17           C  
ATOM     87  CG  PRO A   8     -74.665   3.011  11.028  1.00 53.17           C  
ATOM     88  CD  PRO A   8     -73.765   3.910  11.875  1.00 53.17           C  
ATOM     89  N   GLN A   9     -76.039   1.926  15.109  1.00 45.77           N  
ATOM     90  CA  GLN A   9     -77.463   1.897  15.440  1.00 45.77           C  
ATOM     91  C   GLN A   9     -77.537   0.969  16.676  1.00 45.77           C  
ATOM     92  O   GLN A   9     -76.894  -0.080  16.679  1.00 45.77           O  
ATOM     93  CB  GLN A   9     -78.248   1.285  14.265  1.00 45.77           C  
ATOM     94  CG  GLN A   9     -79.708   1.732  14.136  1.00 45.77           C  
ATOM     95  CD  GLN A   9     -80.312   1.313  12.792  1.00 45.77           C  
ATOM     96  NE2 GLN A   9     -81.564   1.625  12.542  1.00 45.77           N  
ATOM     97  OE1 GLN A   9     -79.688   0.713  11.932  1.00 45.77           O  
ATOM     98  N   GLU A  10     -78.264   1.341  17.729  1.00 41.46           N  
ATOM     99  CA  GLU A  10     -78.531   0.465  18.881  1.00 41.46           C  
ATOM    100  C   GLU A  10     -79.523  -0.642  18.483  1.00 41.46           C  
ATOM    101  O   GLU A  10     -80.553  -0.367  17.865  1.00 41.46           O  
ATOM    102  CB  GLU A  10     -79.105   1.288  20.049  1.00 41.46           C  
ATOM    103  CG  GLU A  10     -78.056   2.179  20.736  1.00 41.46           C  
ATOM    104  CD  GLU A  10     -78.660   3.148  21.769  1.00 41.46           C  
ATOM    105  OE1 GLU A  10     -77.912   3.541  22.692  1.00 41.46           O  
ATOM    106  OE2 GLU A  10     -79.831   3.551  21.584  1.00 41.46           O1-
ATOM    107  N   TRP A  11     -79.235  -1.894  18.849  1.00 41.76           N  
ATOM    108  CA  TRP A  11     -80.178  -3.011  18.757  1.00 41.76           C  
ATOM    109  C   TRP A  11     -80.691  -3.363  20.153  1.00 41.76           C  
ATOM    110  O   TRP A  11     -80.083  -4.147  20.876  1.00 41.76           O  
ATOM    111  CB  TRP A  11     -79.542  -4.218  18.048  1.00 41.76           C  
ATOM    112  CG  TRP A  11     -79.359  -4.123  16.560  1.00 41.76           C  
ATOM    113  CD1 TRP A  11     -79.780  -3.119  15.755  1.00 41.76           C  
ATOM    114  CD2 TRP A  11     -78.697  -5.082  15.678  1.00 41.76           C  
ATOM    115  CE2 TRP A  11     -78.760  -4.587  14.341  1.00 41.76           C  
ATOM    116  CE3 TRP A  11     -78.037  -6.315  15.876  1.00 41.76           C  
ATOM    117  NE1 TRP A  11     -79.429  -3.388  14.447  1.00 41.76           N  
ATOM    118  CZ2 TRP A  11     -78.200  -5.276  13.256  1.00 41.76           C  
ATOM    119  CZ3 TRP A  11     -77.469  -7.016  14.794  1.00 41.76           C  
ATOM    120  CH2 TRP A  11     -77.550  -6.500  13.487  1.00 41.76           C  
ATOM    121  N   ALA A  12     -81.841  -2.792  20.508  1.00 43.39           N  
ATOM    122  CA  ALA A  12     -82.710  -3.309  21.555  1.00 43.39           C  
ATOM    123  C   ALA A  12     -83.722  -4.279  20.919  1.00 43.39           C  
ATOM    124  O   ALA A  12     -84.471  -3.896  20.021  1.00 43.39           O  
ATOM    125  CB  ALA A  12     -83.390  -2.127  22.261  1.00 43.39           C  
ATOM    126  N   MET A  13     -83.756  -5.532  21.379  1.00 43.54           N  
ATOM    127  CA  MET A  13     -84.868  -6.455  21.130  1.00 43.54           C  
ATOM    128  C   MET A  13     -85.390  -6.979  22.468  1.00 43.54           C  
ATOM    129  O   MET A  13     -84.865  -7.942  23.019  1.00 43.54           O  
ATOM    130  CB  MET A  13     -84.487  -7.606  20.174  1.00 43.54           C  
ATOM    131  CG  MET A  13     -84.636  -7.231  18.691  1.00 43.54           C  
ATOM    132  SD  MET A  13     -85.326  -8.549  17.637  1.00 43.54           S  
ATOM    133  CE  MET A  13     -83.892  -9.640  17.462  1.00 43.54           C  
ATOM    134  N   GLU A  14     -86.452  -6.347  22.967  1.00 43.14           N  
ATOM    135  CA  GLU A  14     -87.402  -6.978  23.882  1.00 43.14           C  
ATOM    136  C   GLU A  14     -88.438  -7.763  23.063  1.00 43.14           C  
ATOM    137  O   GLU A  14     -89.021  -7.253  22.106  1.00 43.14           O  
ATOM    138  CB  GLU A  14     -88.130  -5.938  24.748  1.00 43.14           C  
ATOM    139  CG  GLU A  14     -87.301  -5.412  25.928  1.00 43.14           C  
ATOM    140  CD  GLU A  14     -88.143  -4.533  26.872  1.00 43.14           C  
ATOM    141  OE1 GLU A  14     -87.830  -4.521  28.083  1.00 43.14           O  
ATOM    142  OE2 GLU A  14     -89.109  -3.901  26.385  1.00 43.14           O1-
ATOM    143  N   GLY A  15     -88.698  -9.008  23.457  1.00 53.53           N  
ATOM    144  CA  GLY A  15     -89.801  -9.821  22.950  1.00 53.53           C  
ATOM    145  C   GLY A  15     -90.099 -10.963  23.931  1.00 53.53           C  
ATOM    146  O   GLY A  15     -89.199 -11.758  24.201  1.00 53.53           O  
ATOM    147  N   PRO A  16     -91.316 -11.067  24.498  1.00 43.29           N  
ATOM    148  CA  PRO A  16     -91.596 -11.960  25.620  1.00 43.29           C  
ATOM    149  C   PRO A  16     -91.925 -13.383  25.147  1.00 43.29           C  
ATOM    150  O   PRO A  16     -92.660 -13.573  24.176  1.00 43.29           O  
ATOM    151  CB  PRO A  16     -92.770 -11.305  26.354  1.00 43.29           C  
ATOM    152  CG  PRO A  16     -93.555 -10.634  25.226  1.00 43.29           C  
ATOM    153  CD  PRO A  16     -92.477 -10.233  24.220  1.00 43.29           C  
ATOM    154  N   ARG A  17     -91.433 -14.404  25.861  1.00 46.07           N  
ATOM    155  CA  ARG A  17     -91.875 -15.797  25.690  1.00 46.07           C  
ATOM    156  C   ARG A  17     -92.227 -16.422  27.031  1.00 46.07           C  
ATOM    157  O   ARG A  17     -91.357 -16.798  27.810  1.00 46.07           O  
ATOM    158  CB  ARG A  17     -90.846 -16.636  24.918  1.00 46.07           C  
ATOM    159  CG  ARG A  17     -90.951 -16.385  23.407  1.00 46.07           C  
ATOM    160  CD  ARG A  17     -90.066 -17.371  22.640  1.00 46.07           C  
ATOM    161  NE  ARG A  17     -90.222 -17.210  21.182  1.00 46.07           N  
ATOM    162  CZ  ARG A  17     -89.612 -17.919  20.251  1.00 46.07           C  
ATOM    163  NH1 ARG A  17     -88.779 -18.878  20.551  1.00 46.07           N1+
ATOM    164  NH2 ARG A  17     -89.823 -17.670  18.989  1.00 46.07           N  
ATOM    165  N   ASP A  18     -93.530 -16.537  27.245  1.00 44.47           N  
ATOM    166  CA  ASP A  18     -94.147 -17.291  28.324  1.00 44.47           C  
ATOM    167  C   ASP A  18     -94.134 -18.802  28.030  1.00 44.47           C  
ATOM    168  O   ASP A  18     -94.436 -19.236  26.919  1.00 44.47           O  
ATOM    169  CB  ASP A  18     -95.598 -16.795  28.525  1.00 44.47           C  
ATOM    170  CG  ASP A  18     -95.860 -16.177  29.900  1.00 44.47           C  
ATOM    171  OD1 ASP A  18     -95.172 -16.591  30.862  1.00 44.47           O  
ATOM    172  OD2 ASP A  18     -96.782 -15.338  29.977  1.00 44.47           O1-
ATOM    173  N   GLY A  19     -93.816 -19.571  29.075  1.00 46.04           N  
ATOM    174  CA  GLY A  19     -94.352 -20.896  29.396  1.00 46.04           C  
ATOM    175  C   GLY A  19     -94.200 -22.049  28.399  1.00 46.04           C  
ATOM    176  O   GLY A  19     -94.999 -22.177  27.485  1.00 46.04           O  
ATOM    177  N   LEU A  20     -93.317 -23.007  28.717  1.00 46.29           N  
ATOM    178  CA  LEU A  20     -93.590 -24.456  28.634  1.00 46.29           C  
ATOM    179  C   LEU A  20     -92.500 -25.235  29.401  1.00 46.29           C  
ATOM    180  O   LEU A  20     -91.354 -25.344  28.978  1.00 46.29           O  
ATOM    181  CB  LEU A  20     -93.728 -24.931  27.167  1.00 46.29           C  
ATOM    182  CG  LEU A  20     -95.199 -25.050  26.689  1.00 46.29           C  
ATOM    183  CD1 LEU A  20     -95.289 -24.825  25.181  1.00 46.29           C  
ATOM    184  CD2 LEU A  20     -95.805 -26.410  27.028  1.00 46.29           C  
ATOM    185  N   LYS A  21     -92.876 -25.777  30.566  1.00 43.16           N  
ATOM    186  CA  LYS A  21     -92.097 -26.755  31.342  1.00 43.16           C  
ATOM    187  C   LYS A  21     -92.052 -28.092  30.591  1.00 43.16           C  
ATOM    188  O   LYS A  21     -93.123 -28.654  30.375  1.00 43.16           O  
ATOM    189  CB  LYS A  21     -92.798 -27.018  32.695  1.00 43.16           C  
ATOM    190  CG  LYS A  21     -92.649 -25.934  33.771  1.00 43.16           C  
ATOM    191  CD  LYS A  21     -93.519 -26.283  34.994  1.00 43.16           C  
ATOM    192  CE  LYS A  21     -93.253 -25.307  36.148  1.00 43.16           C  
ATOM    193  NZ  LYS A  21     -94.167 -25.532  37.299  1.00 43.16           N1+
ATOM    194  N   LYS A  22     -90.862 -28.665  30.365  1.00 48.88           N  
ATOM    195  CA  LYS A  22     -90.536 -30.048  30.775  1.00 48.88           C  
ATOM    196  C   LYS A  22     -89.097 -30.467  30.447  1.00 48.88           C  
ATOM    197  O   LYS A  22     -88.631 -30.304  29.333  1.00 48.88           O  
ATOM    198  CB  LYS A  22     -91.490 -31.105  30.171  1.00 48.88           C  
ATOM    199  CG  LYS A  22     -92.410 -31.682  31.260  1.00 48.88           C  
ATOM    200  CD  LYS A  22     -93.342 -32.734  30.662  1.00 48.88           C  
ATOM    201  CE  LYS A  22     -94.156 -33.406  31.768  1.00 48.88           C  
ATOM    202  NZ  LYS A  22     -94.839 -34.603  31.232  1.00 48.88           N1+
ATOM    203  N   GLU A  23     -88.526 -31.112  31.462  1.00 45.82           N  
ATOM    204  CA  GLU A  23     -87.521 -32.183  31.432  1.00 45.82           C  
ATOM    205  C   GLU A  23     -86.044 -31.843  31.154  1.00 45.82           C  
ATOM    206  O   GLU A  23     -85.621 -31.429  30.083  1.00 45.82           O  
ATOM    207  CB  GLU A  23     -88.077 -33.433  30.726  1.00 45.82           C  
ATOM    208  CG  GLU A  23     -89.033 -34.159  31.701  1.00 45.82           C  
ATOM    209  CD  GLU A  23     -90.052 -35.105  31.052  1.00 45.82           C  
ATOM    210  OE1 GLU A  23     -91.032 -35.444  31.763  1.00 45.82           O  
ATOM    211  OE2 GLU A  23     -89.937 -35.400  29.848  1.00 45.82           O1-
ATOM    212  N   ARG A  24     -85.268 -32.076  32.223  1.00 43.38           N  
ATOM    213  CA  ARG A  24     -83.813 -32.043  32.346  1.00 43.38           C  
ATOM    214  C   ARG A  24     -83.169 -33.124  31.478  1.00 43.38           C  
ATOM    215  O   ARG A  24     -83.473 -34.296  31.674  1.00 43.38           O  
ATOM    216  CB  ARG A  24     -83.449 -32.379  33.809  1.00 43.38           C  
ATOM    217  CG  ARG A  24     -83.781 -31.316  34.862  1.00 43.38           C  
ATOM    218  CD  ARG A  24     -83.577 -31.919  36.262  1.00 43.38           C  
ATOM    219  NE  ARG A  24     -83.609 -30.894  37.324  1.00 43.38           N  
ATOM    220  CZ  ARG A  24     -83.328 -31.092  38.602  1.00 43.38           C  
ATOM    221  NH1 ARG A  24     -83.091 -32.283  39.083  1.00 43.38           N1+
ATOM    222  NH2 ARG A  24     -83.265 -30.085  39.426  1.00 43.38           N  
ATOM    223  N   LEU A  25     -82.180 -32.733  30.683  1.00 46.19           N  
ATOM    224  CA  LEU A  25     -81.030 -33.554  30.307  1.00 46.19           C  
ATOM    225  C   LEU A  25     -79.795 -32.649  30.425  1.00 46.19           C  
ATOM    226  O   LEU A  25     -79.727 -31.594  29.800  1.00 46.19           O  
ATOM    227  CB  LEU A  25     -81.231 -34.161  28.904  1.00 46.19           C  
ATOM    228  CG  LEU A  25     -81.905 -35.550  28.950  1.00 46.19           C  
ATOM    229  CD1 LEU A  25     -82.630 -35.850  27.641  1.00 46.19           C  
ATOM    230  CD2 LEU A  25     -80.882 -36.659  29.208  1.00 46.19           C  
ATOM    231  N   LEU A  26     -78.913 -33.029  31.347  1.00 46.16           N  
ATOM    232  CA  LEU A  26     -77.608 -32.432  31.618  1.00 46.16           C  
ATOM    233  C   LEU A  26     -76.665 -32.777  30.460  1.00 46.16           C  
ATOM    234  O   LEU A  26     -76.624 -33.946  30.093  1.00 46.16           O  
ATOM    235  CB  LEU A  26     -77.066 -33.090  32.909  1.00 46.16           C  
ATOM    236  CG  LEU A  26     -77.811 -32.722  34.206  1.00 46.16           C  
ATOM    237  CD1 LEU A  26     -77.780 -33.875  35.213  1.00 46.16           C  
ATOM    238  CD2 LEU A  26     -77.180 -31.495  34.863  1.00 46.16           C  
ATOM    239  N   ASP A  27     -75.912 -31.807  29.941  1.00 49.05           N  
ATOM    240  CA  ASP A  27     -74.554 -32.080  29.453  1.00 49.05           C  
ATOM    241  C   ASP A  27     -73.730 -30.782  29.372  1.00 49.05           C  
ATOM    242  O   ASP A  27     -73.996 -29.882  28.570  1.00 49.05           O  
ATOM    243  CB  ASP A  27     -74.534 -32.870  28.121  1.00 49.05           C  
ATOM    244  CG  ASP A  27     -73.682 -34.155  28.171  1.00 49.05           C  
ATOM    245  OD1 ASP A  27     -73.023 -34.414  29.201  1.00 49.05           O  
ATOM    246  OD2 ASP A  27     -73.715 -34.890  27.156  1.00 49.05           O1-
ATOM    247  N   ASP A  28     -72.808 -30.677  30.327  1.00 49.46           N  
ATOM    248  CA  ASP A  28     -71.508 -30.005  30.333  1.00 49.46           C  
ATOM    249  C   ASP A  28     -71.299 -28.821  29.377  1.00 49.46           C  
ATOM    250  O   ASP A  28     -70.672 -28.912  28.321  1.00 49.46           O  
ATOM    251  CB  ASP A  28     -70.428 -31.096  30.202  1.00 49.46           C  
ATOM    252  CG  ASP A  28     -70.411 -32.065  31.399  1.00 49.46           C  
ATOM    253  OD1 ASP A  28     -71.094 -31.765  32.411  1.00 49.46           O  
ATOM    254  OD2 ASP A  28     -69.679 -33.074  31.323  1.00 49.46           O1-
ATOM    255  N   ARG A  29     -71.726 -27.635  29.825  1.00 57.30           N  
ATOM    256  CA  ARG A  29     -71.106 -26.378  29.391  1.00 57.30           C  
ATOM    257  C   ARG A  29     -70.050 -25.993  30.412  1.00 57.30           C  
ATOM    258  O   ARG A  29     -70.382 -25.724  31.561  1.00 57.30           O  
ATOM    259  CB  ARG A  29     -72.146 -25.273  29.193  1.00 57.30           C  
ATOM    260  CG  ARG A  29     -72.886 -25.477  27.868  1.00 57.30           C  
ATOM    261  CD  ARG A  29     -73.854 -24.319  27.628  1.00 57.30           C  
ATOM    262  NE  ARG A  29     -74.471 -24.416  26.293  1.00 57.30           N  
ATOM    263  CZ  ARG A  29     -75.371 -23.590  25.796  1.00 57.30           C  
ATOM    264  NH1 ARG A  29     -75.843 -22.591  26.489  1.00 57.30           N1+
ATOM    265  NH2 ARG A  29     -75.811 -23.754  24.580  1.00 57.30           N  
ATOM    266  N   HIS A  30     -68.797 -25.976  29.969  1.00 56.34           N  
ATOM    267  CA  HIS A  30     -67.679 -25.414  30.713  1.00 56.34           C  
ATOM    268  C   HIS A  30     -68.023 -23.985  31.150  1.00 56.34           C  
ATOM    269  O   HIS A  30     -68.097 -23.075  30.325  1.00 56.34           O  
ATOM    270  CB  HIS A  30     -66.421 -25.451  29.832  1.00 56.34           C  
ATOM    271  CG  HIS A  30     -65.956 -26.851  29.517  1.00 56.34           C  
ATOM    272  CD2 HIS A  30     -66.064 -27.512  28.323  1.00 56.34           C  
ATOM    273  ND1 HIS A  30     -65.348 -27.712  30.402  1.00 56.34           N  
ATOM    274  CE1 HIS A  30     -65.103 -28.865  29.757  1.00 56.34           C  
ATOM    275  NE2 HIS A  30     -65.509 -28.785  28.482  1.00 56.34           N  
ATOM    276  N   ASP A  31     -68.275 -23.822  32.445  1.00 57.76           N  
ATOM    277  CA  ASP A  31     -68.319 -22.534  33.119  1.00 57.76           C  
ATOM    278  C   ASP A  31     -66.918 -21.919  33.015  1.00 57.76           C  
ATOM    279  O   ASP A  31     -65.953 -22.444  33.572  1.00 57.76           O  
ATOM    280  CB  ASP A  31     -68.770 -22.774  34.571  1.00 57.76           C  
ATOM    281  CG  ASP A  31     -68.903 -21.497  35.405  1.00 57.76           C  
ATOM    282  OD1 ASP A  31     -68.590 -20.407  34.868  1.00 57.76           O  
ATOM    283  OD2 ASP A  31     -69.310 -21.638  36.577  1.00 57.76           O1-
ATOM    284  N   SER A  32     -66.783 -20.848  32.231  1.00 64.60           N  
ATOM    285  CA  SER A  32     -65.515 -20.142  32.044  1.00 64.60           C  
ATOM    286  C   SER A  32     -65.097 -19.334  33.278  1.00 64.60           C  
ATOM    287  O   SER A  32     -64.130 -18.584  33.194  1.00 64.60           O  
ATOM    288  CB  SER A  32     -65.556 -19.291  30.766  1.00 64.60           C  
ATOM    289  OG  SER A  32     -66.662 -18.408  30.750  1.00 64.60           O  
ATOM    290  N   GLY A  33     -65.814 -19.439  34.406  1.00 62.61           N  
ATOM    291  CA  GLY A  33     -65.467 -18.813  35.684  1.00 62.61           C  
ATOM    292  C   GLY A  33     -65.566 -17.287  35.692  1.00 62.61           C  
ATOM    293  O   GLY A  33     -65.321 -16.666  36.720  1.00 62.61           O  
ATOM    294  N   LEU A  34     -65.942 -16.678  34.565  1.00 57.54           N  
ATOM    295  CA  LEU A  34     -66.073 -15.229  34.420  1.00 57.54           C  
ATOM    296  C   LEU A  34     -67.427 -14.708  34.925  1.00 57.54           C  
ATOM    297  O   LEU A  34     -67.521 -13.536  35.261  1.00 57.54           O  
ATOM    298  CB  LEU A  34     -65.807 -14.830  32.954  1.00 57.54           C  
ATOM    299  CG  LEU A  34     -64.362 -15.066  32.470  1.00 57.54           C  
ATOM    300  CD1 LEU A  34     -64.255 -14.738  30.979  1.00 57.54           C  
ATOM    301  CD2 LEU A  34     -63.338 -14.213  33.222  1.00 57.54           C  
ATOM    302  N   ASP A  35     -68.449 -15.565  35.031  1.00 60.26           N  
ATOM    303  CA  ASP A  35     -69.816 -15.159  35.415  1.00 60.26           C  
ATOM    304  C   ASP A  35     -70.057 -15.187  36.942  1.00 60.26           C  
ATOM    305  O   ASP A  35     -71.113 -14.795  37.429  1.00 60.26           O  
ATOM    306  CB  ASP A  35     -70.820 -16.040  34.640  1.00 60.26           C  
ATOM    307  CG  ASP A  35     -72.131 -15.339  34.245  1.00 60.26           C  
ATOM    308  OD1 ASP A  35     -72.118 -14.103  34.062  1.00 60.26           O  
ATOM    309  OD2 ASP A  35     -73.120 -16.072  34.004  1.00 60.26           O1-
ATOM    310  N   SER A  36     -69.073 -15.656  37.723  1.00 65.90           N  
ATOM    311  CA  SER A  36     -69.108 -15.648  39.199  1.00 65.90           C  
ATOM    312  C   SER A  36     -68.288 -14.519  39.828  1.00 65.90           C  
ATOM    313  O   SER A  36     -68.234 -14.421  41.055  1.00 65.90           O  
ATOM    314  CB  SER A  36     -68.650 -16.997  39.761  1.00 65.90           C  
ATOM    315  OG  SER A  36     -69.627 -17.989  39.514  1.00 65.90           O  
ATOM    316  N   MET A  37     -67.645 -13.680  39.015  1.00 67.38           N  
ATOM    317  CA  MET A  37     -66.882 -12.543  39.512  1.00 67.38           C  
ATOM    318  C   MET A  37     -67.854 -11.420  39.855  1.00 67.38           C  
ATOM    319  O   MET A  37     -68.643 -10.993  39.013  1.00 67.38           O  
ATOM    320  CB  MET A  37     -65.824 -12.143  38.477  1.00 67.38           C  
ATOM    321  CG  MET A  37     -64.701 -11.329  39.119  1.00 67.38           C  
ATOM    322  SD  MET A  37     -63.156 -11.406  38.178  1.00 67.38           S  
ATOM    323  CE  MET A  37     -62.006 -10.890  39.479  1.00 67.38           C  
ATOM    324  N   LYS A  38     -67.843 -10.966  41.109  1.00 79.25           N  
ATOM    325  CA  LYS A  38     -68.688  -9.833  41.509  1.00 79.25           C  
ATOM    326  C   LYS A  38     -68.231  -8.585  40.755  1.00 79.25           C  
ATOM    327  O   LYS A  38     -67.031  -8.423  40.542  1.00 79.25           O  
ATOM    328  CB  LYS A  38     -68.616  -9.629  43.024  1.00 79.25           C  
ATOM    329  CG  LYS A  38     -69.256 -10.797  43.785  1.00 79.25           C  
ATOM    330  CD  LYS A  38     -69.050 -10.576  45.280  1.00 79.25           C  
ATOM    331  CE  LYS A  38     -69.641 -11.737  46.071  1.00 79.25           C  
ATOM    332  NZ  LYS A  38     -69.239 -11.602  47.487  1.00 79.25           N1+
ATOM    333  N   ASP A  39     -69.154  -7.681  40.428  1.00 79.50           N  
ATOM    334  CA  ASP A  39     -68.831  -6.416  39.743  1.00 79.50           C  
ATOM    335  C   ASP A  39     -67.669  -5.664  40.429  1.00 79.50           C  
ATOM    336  O   ASP A  39     -66.772  -5.153  39.766  1.00 79.50           O  
ATOM    337  CB  ASP A  39     -70.084  -5.520  39.690  1.00 79.50           C  
ATOM    338  CG  ASP A  39     -71.223  -6.064  38.815  1.00 79.50           C  
ATOM    339  OD1 ASP A  39     -70.934  -6.838  37.879  1.00 79.50           O  
ATOM    340  OD2 ASP A  39     -72.390  -5.716  39.111  1.00 79.50           O1-
ATOM    341  N   GLU A  40     -67.617  -5.704  41.766  1.00 82.72           N  
ATOM    342  CA  GLU A  40     -66.533  -5.132  42.581  1.00 82.72           C  
ATOM    343  C   GLU A  40     -65.158  -5.781  42.322  1.00 82.72           C  
ATOM    344  O   GLU A  40     -64.133  -5.100  42.295  1.00 82.72           O  
ATOM    345  CB  GLU A  40     -66.881  -5.310  44.073  1.00 82.72           C  
ATOM    346  CG  GLU A  40     -68.143  -4.551  44.523  1.00 82.72           C  
ATOM    347  CD  GLU A  40     -68.519  -4.791  46.000  1.00 82.72           C  
ATOM    348  OE1 GLU A  40     -69.450  -4.104  46.483  1.00 82.72           O  
ATOM    349  OE2 GLU A  40     -67.930  -5.688  46.651  1.00 82.72           O1-
ATOM    350  N   GLU A  41     -65.114  -7.101  42.125  1.00 81.57           N  
ATOM    351  CA  GLU A  41     -63.879  -7.841  41.845  1.00 81.57           C  
ATOM    352  C   GLU A  41     -63.397  -7.573  40.412  1.00 81.57           C  
ATOM    353  O   GLU A  41     -62.194  -7.437  40.178  1.00 81.57           O  
ATOM    354  CB  GLU A  41     -64.102  -9.348  42.070  1.00 81.57           C  
ATOM    355  CG  GLU A  41     -64.377  -9.734  43.534  1.00 81.57           C  
ATOM    356  CD  GLU A  41     -64.772 -11.212  43.720  1.00 81.57           C  
ATOM    357  OE1 GLU A  41     -64.815 -11.656  44.895  1.00 81.57           O  
ATOM    358  OE2 GLU A  41     -65.126 -11.875  42.718  1.00 81.57           O1-
ATOM    359  N   TYR A  42     -64.327  -7.436  39.460  1.00 83.14           N  
ATOM    360  CA  TYR A  42     -64.012  -7.043  38.086  1.00 83.14           C  
ATOM    361  C   TYR A  42     -63.429  -5.624  38.030  1.00 83.14           C  
ATOM    362  O   TYR A  42     -62.386  -5.407  37.411  1.00 83.14           O  
ATOM    363  CB  TYR A  42     -65.269  -7.167  37.216  1.00 83.14           C  
ATOM    364  CG  TYR A  42     -65.025  -6.820  35.759  1.00 83.14           C  
ATOM    365  CD1 TYR A  42     -65.255  -5.510  35.295  1.00 83.14           C  
ATOM    366  CD2 TYR A  42     -64.546  -7.806  34.875  1.00 83.14           C  
ATOM    367  CE1 TYR A  42     -65.009  -5.183  33.948  1.00 83.14           C  
ATOM    368  CE2 TYR A  42     -64.298  -7.484  33.527  1.00 83.14           C  
ATOM    369  CZ  TYR A  42     -64.530  -6.173  33.063  1.00 83.14           C  
ATOM    370  OH  TYR A  42     -64.295  -5.859  31.761  1.00 83.14           O  
ATOM    371  N   GLU A  43     -64.047  -4.663  38.724  1.00 86.14           N  
ATOM    372  CA  GLU A  43     -63.533  -3.293  38.820  1.00 86.14           C  
ATOM    373  C   GLU A  43     -62.139  -3.243  39.461  1.00 86.14           C  
ATOM    374  O   GLU A  43     -61.263  -2.521  38.975  1.00 86.14           O  
ATOM    375  CB  GLU A  43     -64.508  -2.408  39.612  1.00 86.14           C  
ATOM    376  CG  GLU A  43     -65.747  -2.016  38.791  1.00 86.14           C  
ATOM    377  CD  GLU A  43     -66.677  -1.030  39.523  1.00 86.14           C  
ATOM    378  OE1 GLU A  43     -67.634  -0.555  38.867  1.00 86.14           O  
ATOM    379  OE2 GLU A  43     -66.397  -0.679  40.694  1.00 86.14           O1-
ATOM    380  N   GLN A  44     -61.898  -4.048  40.500  1.00 87.67           N  
ATOM    381  CA  GLN A  44     -60.589  -4.151  41.145  1.00 87.67           C  
ATOM    382  C   GLN A  44     -59.524  -4.731  40.199  1.00 87.67           C  
ATOM    383  O   GLN A  44     -58.432  -4.174  40.106  1.00 87.67           O  
ATOM    384  CB  GLN A  44     -60.742  -4.961  42.443  1.00 87.67           C  
ATOM    385  CG  GLN A  44     -59.443  -5.099  43.249  1.00 87.67           C  
ATOM    386  CD  GLN A  44     -58.807  -3.769  43.649  1.00 87.67           C  
ATOM    387  NE2 GLN A  44     -57.499  -3.680  43.558  1.00 87.67           N  
ATOM    388  OE1 GLN A  44     -59.449  -2.809  44.061  1.00 87.67           O  
ATOM    389  N   MET A  45     -59.839  -5.784  39.437  1.00 84.59           N  
ATOM    390  CA  MET A  45     -58.913  -6.354  38.448  1.00 84.59           C  
ATOM    391  C   MET A  45     -58.584  -5.358  37.329  1.00 84.59           C  
ATOM    392  O   MET A  45     -57.426  -5.216  36.942  1.00 84.59           O  
ATOM    393  CB  MET A  45     -59.530  -7.617  37.837  1.00 84.59           C  
ATOM    394  CG  MET A  45     -58.532  -8.384  36.954  1.00 84.59           C  
ATOM    395  SD  MET A  45     -59.279  -9.393  35.644  1.00 84.59           S  
ATOM    396  CE  MET A  45     -60.522 -10.291  36.592  1.00 84.59           C  
ATOM    397  N   VAL A  46     -59.586  -4.639  36.810  1.00 85.10           N  
ATOM    398  CA  VAL A  46     -59.372  -3.603  35.787  1.00 85.10           C  
ATOM    399  C   VAL A  46     -58.473  -2.495  36.329  1.00 85.10           C  
ATOM    400  O   VAL A  46     -57.589  -2.022  35.614  1.00 85.10           O  
ATOM    401  CB  VAL A  46     -60.716  -3.037  35.289  1.00 85.10           C  
ATOM    402  CG1 VAL A  46     -60.542  -1.806  34.385  1.00 85.10           C  
ATOM    403  CG2 VAL A  46     -61.468  -4.091  34.466  1.00 85.10           C  
ATOM    404  N   LYS A  47     -58.652  -2.109  37.595  1.00 87.01           N  
ATOM    405  CA  LYS A  47     -57.798  -1.127  38.262  1.00 87.01           C  
ATOM    406  C   LYS A  47     -56.360  -1.630  38.414  1.00 87.01           C  
ATOM    407  O   LYS A  47     -55.438  -0.897  38.075  1.00 87.01           O  
ATOM    408  CB  LYS A  47     -58.444  -0.766  39.599  1.00 87.01           C  
ATOM    409  CG  LYS A  47     -57.775   0.458  40.218  1.00 87.01           C  
ATOM    410  CD  LYS A  47     -58.441   0.748  41.558  1.00 87.01           C  
ATOM    411  CE  LYS A  47     -57.714   1.913  42.217  1.00 87.01           C  
ATOM    412  NZ  LYS A  47     -58.210   2.085  43.597  1.00 87.01           N1+
ATOM    413  N   GLU A  48     -56.159  -2.880  38.823  1.00 86.55           N  
ATOM    414  CA  GLU A  48     -54.828  -3.499  38.907  1.00 86.55           C  
ATOM    415  C   GLU A  48     -54.146  -3.575  37.537  1.00 86.55           C  
ATOM    416  O   GLU A  48     -52.989  -3.190  37.403  1.00 86.55           O  
ATOM    417  CB  GLU A  48     -54.932  -4.902  39.521  1.00 86.55           C  
ATOM    418  CG  GLU A  48     -55.160  -4.813  41.034  1.00 86.55           C  
ATOM    419  CD  GLU A  48     -55.429  -6.166  41.702  1.00 86.55           C  
ATOM    420  OE1 GLU A  48     -55.961  -6.112  42.839  1.00 86.55           O  
ATOM    421  OE2 GLU A  48     -55.101  -7.219  41.109  1.00 86.55           O1-
ATOM    422  N   LEU A  49     -54.866  -3.981  36.488  1.00 82.94           N  
ATOM    423  CA  LEU A  49     -54.340  -4.012  35.120  1.00 82.94           C  
ATOM    424  C   LEU A  49     -53.980  -2.611  34.600  1.00 82.94           C  
ATOM    425  O   LEU A  49     -53.012  -2.470  33.856  1.00 82.94           O  
ATOM    426  CB  LEU A  49     -55.367  -4.686  34.195  1.00 82.94           C  
ATOM    427  CG  LEU A  49     -55.504  -6.209  34.383  1.00 82.94           C  
ATOM    428  CD1 LEU A  49     -56.713  -6.707  33.591  1.00 82.94           C  
ATOM    429  CD2 LEU A  49     -54.275  -6.968  33.875  1.00 82.94           C  
ATOM    430  N   GLN A  50     -54.723  -1.572  34.996  1.00 79.71           N  
ATOM    431  CA  GLN A  50     -54.388  -0.176  34.686  1.00 79.71           C  
ATOM    432  C   GLN A  50     -53.185   0.339  35.492  1.00 79.71           C  
ATOM    433  O   GLN A  50     -52.460   1.216  35.014  1.00 79.71           O  
ATOM    434  CB  GLN A  50     -55.612   0.717  34.936  1.00 79.71           C  
ATOM    435  CG  GLN A  50     -56.689   0.555  33.854  1.00 79.71           C  
ATOM    436  CD  GLN A  50     -57.956   1.351  34.153  1.00 79.71           C  
ATOM    437  NE2 GLN A  50     -58.956   1.262  33.304  1.00 79.71           N  
ATOM    438  OE1 GLN A  50     -58.083   2.092  35.113  1.00 79.71           O  
ATOM    439  N   GLU A  51     -52.961  -0.199  36.694  1.00 78.63           N  
ATOM    440  CA  GLU A  51     -51.791   0.081  37.533  1.00 78.63           C  
ATOM    441  C   GLU A  51     -50.533  -0.669  37.062  1.00 78.63           C  
ATOM    442  O   GLU A  51     -49.422  -0.195  37.314  1.00 78.63           O  
ATOM    443  CB  GLU A  51     -52.110  -0.213  39.012  1.00 78.63           C  
ATOM    444  CG  GLU A  51     -53.032   0.856  39.634  1.00 78.63           C  
ATOM    445  CD  GLU A  51     -53.414   0.592  41.105  1.00 78.63           C  
ATOM    446  OE1 GLU A  51     -54.340   1.289  41.602  1.00 78.63           O  
ATOM    447  OE2 GLU A  51     -52.756  -0.246  41.760  1.00 78.63           O1-
ATOM    448  N   ILE A  52     -50.672  -1.764  36.298  1.00 74.59           N  
ATOM    449  CA  ILE A  52     -49.562  -2.415  35.583  1.00 74.59           C  
ATOM    450  C   ILE A  52     -49.129  -1.524  34.409  1.00 74.59           C  
ATOM    451  O   ILE A  52     -49.389  -1.768  33.231  1.00 74.59           O  
ATOM    452  CB  ILE A  52     -49.872  -3.882  35.184  1.00 74.59           C  
ATOM    453  CG1 ILE A  52     -50.156  -4.744  36.437  1.00 74.59           C  
ATOM    454  CG2 ILE A  52     -48.677  -4.520  34.438  1.00 74.59           C  
ATOM    455  CD1 ILE A  52     -50.762  -6.115  36.118  1.00 74.59           C  
ATOM    456  N   ARG A  53     -48.401  -0.459  34.740  1.00 63.15           N  
ATOM    457  CA  ARG A  53     -47.500   0.206  33.805  1.00 63.15           C  
ATOM    458  C   ARG A  53     -46.212  -0.596  33.760  1.00 63.15           C  
ATOM    459  O   ARG A  53     -45.350  -0.458  34.623  1.00 63.15           O  
ATOM    460  CB  ARG A  53     -47.260   1.662  34.214  1.00 63.15           C  
ATOM    461  CG  ARG A  53     -48.459   2.533  33.833  1.00 63.15           C  
ATOM    462  CD  ARG A  53     -48.152   3.990  34.172  1.00 63.15           C  
ATOM    463  NE  ARG A  53     -49.278   4.862  33.799  1.00 63.15           N  
ATOM    464  CZ  ARG A  53     -49.213   6.166  33.613  1.00 63.15           C  
ATOM    465  NH1 ARG A  53     -48.097   6.827  33.762  1.00 63.15           N1+
ATOM    466  NH2 ARG A  53     -50.283   6.830  33.274  1.00 63.15           N  
ATOM    467  N   LEU A  54     -46.081  -1.423  32.729  1.00 64.90           N  
ATOM    468  CA  LEU A  54     -44.770  -1.861  32.265  1.00 64.90           C  
ATOM    469  C   LEU A  54     -44.064  -0.617  31.719  1.00 64.90           C  
ATOM    470  O   LEU A  54     -44.206  -0.277  30.546  1.00 64.90           O  
ATOM    471  CB  LEU A  54     -44.931  -2.958  31.195  1.00 64.90           C  
ATOM    472  CG  LEU A  54     -45.420  -4.309  31.747  1.00 64.90           C  
ATOM    473  CD1 LEU A  54     -45.940  -5.177  30.602  1.00 64.90           C  
ATOM    474  CD2 LEU A  54     -44.300  -5.072  32.458  1.00 64.90           C  
ATOM    475  N   GLU A  55     -43.358   0.112  32.580  1.00 58.88           N  
ATOM    476  CA  GLU A  55     -42.357   1.043  32.076  1.00 58.88           C  
ATOM    477  C   GLU A  55     -41.330   0.202  31.313  1.00 58.88           C  
ATOM    478  O   GLU A  55     -40.857  -0.799  31.865  1.00 58.88           O  
ATOM    479  CB  GLU A  55     -41.705   1.881  33.185  1.00 58.88           C  
ATOM    480  CG  GLU A  55     -42.739   2.788  33.879  1.00 58.88           C  
ATOM    481  CD  GLU A  55     -42.185   4.147  34.341  1.00 58.88           C  
ATOM    482  OE1 GLU A  55     -43.025   5.066  34.500  1.00 58.88           O  
ATOM    483  OE2 GLU A  55     -40.953   4.276  34.518  1.00 58.88           O1-
ATOM    484  N   PRO A  56     -41.012   0.524  30.045  1.00 56.59           N  
ATOM    485  CA  PRO A  56     -39.923  -0.142  29.357  1.00 56.59           C  
ATOM    486  C   PRO A  56     -38.687   0.050  30.226  1.00 56.59           C  
ATOM    487  O   PRO A  56     -38.197   1.169  30.367  1.00 56.59           O  
ATOM    488  CB  PRO A  56     -39.796   0.528  27.979  1.00 56.59           C  
ATOM    489  CG  PRO A  56     -41.125   1.260  27.801  1.00 56.59           C  
ATOM    490  CD  PRO A  56     -41.560   1.588  29.226  1.00 56.59           C  
ATOM    491  N   GLN A  57     -38.224  -1.019  30.870  1.00 51.21           N  
ATOM    492  CA  GLN A  57     -36.964  -0.978  31.582  1.00 51.21           C  
ATOM    493  C   GLN A  57     -35.913  -0.704  30.508  1.00 51.21           C  
ATOM    494  O   GLN A  57     -35.612  -1.583  29.701  1.00 51.21           O  
ATOM    495  CB  GLN A  57     -36.752  -2.297  32.344  1.00 51.21           C  
ATOM    496  CG  GLN A  57     -35.556  -2.222  33.304  1.00 51.21           C  
ATOM    497  CD  GLN A  57     -35.333  -3.511  34.093  1.00 51.21           C  
ATOM    498  NE2 GLN A  57     -34.477  -3.489  35.091  1.00 51.21           N  
ATOM    499  OE1 GLN A  57     -35.897  -4.562  33.842  1.00 51.21           O  
ATOM    500  N   GLU A  58     -35.422   0.535  30.429  1.00 52.09           N  
ATOM    501  CA  GLU A  58     -34.296   0.861  29.567  1.00 52.09           C  
ATOM    502  C   GLU A  58     -33.129  -0.005  30.041  1.00 52.09           C  
ATOM    503  O   GLU A  58     -32.517   0.252  31.080  1.00 52.09           O  
ATOM    504  CB  GLU A  58     -33.945   2.362  29.601  1.00 52.09           C  
ATOM    505  CG  GLU A  58     -34.977   3.257  28.889  1.00 52.09           C  
ATOM    506  CD  GLU A  58     -34.465   4.693  28.649  1.00 52.09           C  
ATOM    507  OE1 GLU A  58     -34.988   5.352  27.719  1.00 52.09           O  
ATOM    508  OE2 GLU A  58     -33.499   5.117  29.326  1.00 52.09           O1-
ATOM    509  N   VAL A  59     -32.864  -1.093  29.313  1.00 51.99           N  
ATOM    510  CA  VAL A  59     -31.674  -1.909  29.533  1.00 51.99           C  
ATOM    511  C   VAL A  59     -30.498  -0.942  29.407  1.00 51.99           C  
ATOM    512  O   VAL A  59     -30.444  -0.204  28.416  1.00 51.99           O  
ATOM    513  CB  VAL A  59     -31.547  -3.063  28.517  1.00 51.99           C  
ATOM    514  CG1 VAL A  59     -30.487  -4.070  28.984  1.00 51.99           C  
ATOM    515  CG2 VAL A  59     -32.868  -3.823  28.331  1.00 51.99           C  
ATOM    516  N   PRO A  60     -29.586  -0.866  30.393  1.00 52.30           N  
ATOM    517  CA  PRO A  60     -28.455   0.043  30.299  1.00 52.30           C  
ATOM    518  C   PRO A  60     -27.751  -0.214  28.962  1.00 52.30           C  
ATOM    519  O   PRO A  60     -27.304  -1.336  28.710  1.00 52.30           O  
ATOM    520  CB  PRO A  60     -27.587  -0.237  31.533  1.00 52.30           C  
ATOM    521  CG  PRO A  60     -28.051  -1.608  32.030  1.00 52.30           C  
ATOM    522  CD  PRO A  60     -29.510  -1.677  31.595  1.00 52.30           C  
ATOM    523  N   ARG A  61     -27.689   0.822  28.106  1.00 55.26           N  
ATOM    524  CA  ARG A  61     -27.263   0.797  26.684  1.00 55.26           C  
ATOM    525  C   ARG A  61     -25.853   0.226  26.416  1.00 55.26           C  
ATOM    526  O   ARG A  61     -25.367   0.289  25.293  1.00 55.26           O  
ATOM    527  CB  ARG A  61     -27.381   2.217  26.079  1.00 55.26           C  
ATOM    528  CG  ARG A  61     -28.816   2.698  25.813  1.00 55.26           C  
ATOM    529  CD  ARG A  61     -28.773   4.031  25.047  1.00 55.26           C  
ATOM    530  NE  ARG A  61     -30.119   4.611  24.870  1.00 55.26           N  
ATOM    531  CZ  ARG A  61     -30.521   5.406  23.894  1.00 55.26           C  
ATOM    532  NH1 ARG A  61     -29.735   5.745  22.906  1.00 55.26           N1+
ATOM    533  NH2 ARG A  61     -31.735   5.880  23.904  1.00 55.26           N  
ATOM    534  N   GLY A  62     -25.175  -0.310  27.428  1.00 55.26           N  
ATOM    535  CA  GLY A  62     -23.809  -0.825  27.367  1.00 55.26           C  
ATOM    536  C   GLY A  62     -23.650  -2.336  27.561  1.00 55.26           C  
ATOM    537  O   GLY A  62     -22.516  -2.782  27.669  1.00 55.26           O  
ATOM    538  N   SER A  63     -24.723  -3.136  27.637  1.00 61.13           N  
ATOM    539  CA  SER A  63     -24.607  -4.585  27.922  1.00 61.13           C  
ATOM    540  C   SER A  63     -25.448  -5.481  27.015  1.00 61.13           C  
ATOM    541  O   SER A  63     -25.988  -6.498  27.442  1.00 61.13           O  
ATOM    542  CB  SER A  63     -24.840  -4.874  29.409  1.00 61.13           C  
ATOM    543  OG  SER A  63     -26.154  -4.535  29.809  1.00 61.13           O  
ATOM    544  N   GLU A  64     -25.581  -5.113  25.746  1.00 75.06           N  
ATOM    545  CA  GLU A  64     -26.243  -5.992  24.789  1.00 75.06           C  
ATOM    546  C   GLU A  64     -25.342  -7.207  24.493  1.00 75.06           C  
ATOM    547  O   GLU A  64     -24.207  -7.027  24.043  1.00 75.06           O  
ATOM    548  CB  GLU A  64     -26.595  -5.231  23.519  1.00 75.06           C  
ATOM    549  CG  GLU A  64     -27.624  -4.126  23.789  1.00 75.06           C  
ATOM    550  CD  GLU A  64     -27.930  -3.314  22.530  1.00 75.06           C  
ATOM    551  OE1 GLU A  64     -29.129  -3.092  22.264  1.00 75.06           O  
ATOM    552  OE2 GLU A  64     -26.953  -2.889  21.875  1.00 75.06           O1-
ATOM    553  N   PRO A  65     -25.807  -8.449  24.730  1.00 82.96           N  
ATOM    554  CA  PRO A  65     -24.961  -9.643  24.653  1.00 82.96           C  
ATOM    555  C   PRO A  65     -24.387  -9.871  23.250  1.00 82.96           C  
ATOM    556  O   PRO A  65     -23.278 -10.381  23.105  1.00 82.96           O  
ATOM    557  CB  PRO A  65     -25.860 -10.802  25.102  1.00 82.96           C  
ATOM    558  CG  PRO A  65     -27.281 -10.296  24.851  1.00 82.96           C  
ATOM    559  CD  PRO A  65     -27.161  -8.802  25.124  1.00 82.96           C  
ATOM    560  N   TRP A  66     -25.103  -9.432  22.211  1.00 87.22           N  
ATOM    561  CA  TRP A  66     -24.667  -9.565  20.823  1.00 87.22           C  
ATOM    562  C   TRP A  66     -23.427  -8.723  20.492  1.00 87.22           C  
ATOM    563  O   TRP A  66     -22.710  -9.063  19.555  1.00 87.22           O  
ATOM    564  CB  TRP A  66     -25.843  -9.236  19.895  1.00 87.22           C  
ATOM    565  CG  TRP A  66     -26.379  -7.839  19.982  1.00 87.22           C  
ATOM    566  CD1 TRP A  66     -27.509  -7.453  20.622  1.00 87.22           C  
ATOM    567  CD2 TRP A  66     -25.852  -6.634  19.343  1.00 87.22           C  
ATOM    568  CE2 TRP A  66     -26.715  -5.546  19.662  1.00 87.22           C  
ATOM    569  CE3 TRP A  66     -24.757  -6.356  18.496  1.00 87.22           C  
ATOM    570  NE1 TRP A  66     -27.710  -6.098  20.430  1.00 87.22           N  
ATOM    571  CZ2 TRP A  66     -26.509  -4.253  19.180  1.00 87.22           C  
ATOM    572  CZ3 TRP A  66     -24.552  -5.058  17.991  1.00 87.22           C  
ATOM    573  CH2 TRP A  66     -25.422  -4.013  18.336  1.00 87.22           C  
ATOM    574  N   LYS A  67     -23.116  -7.673  21.270  1.00 87.64           N  
ATOM    575  CA  LYS A  67     -21.906  -6.863  21.057  1.00 87.64           C  
ATOM    576  C   LYS A  67     -20.614  -7.593  21.429  1.00 87.64           C  
ATOM    577  O   LYS A  67     -19.549  -7.211  20.960  1.00 87.64           O  
ATOM    578  CB  LYS A  67     -21.986  -5.540  21.831  1.00 87.64           C  
ATOM    579  CG  LYS A  67     -23.006  -4.561  21.240  1.00 87.64           C  
ATOM    580  CD  LYS A  67     -22.861  -3.202  21.935  1.00 87.64           C  
ATOM    581  CE  LYS A  67     -23.759  -2.155  21.277  1.00 87.64           C  
ATOM    582  NZ  LYS A  67     -23.363  -0.784  21.693  1.00 87.64           N1+
ATOM    583  N   GLN A  68     -20.700  -8.609  22.288  1.00 86.15           N  
ATOM    584  CA  GLN A  68     -19.541  -9.357  22.792  1.00 86.15           C  
ATOM    585  C   GLN A  68     -19.340 -10.693  22.071  1.00 86.15           C  
ATOM    586  O   GLN A  68     -18.305 -11.333  22.243  1.00 86.15           O  
ATOM    587  CB  GLN A  68     -19.703  -9.580  24.303  1.00 86.15           C  
ATOM    588  CG  GLN A  68     -19.745  -8.259  25.087  1.00 86.15           C  
ATOM    589  CD  GLN A  68     -19.949  -8.456  26.585  1.00 86.15           C  
ATOM    590  NE2 GLN A  68     -20.247  -7.400  27.310  1.00 86.15           N  
ATOM    591  OE1 GLN A  68     -19.853  -9.534  27.146  1.00 86.15           O  
ATOM    592  N   GLN A  69     -20.321 -11.128  21.278  1.00 89.91           N  
ATOM    593  CA  GLN A  69     -20.240 -12.386  20.551  1.00 89.91           C  
ATOM    594  C   GLN A  69     -19.346 -12.227  19.320  1.00 89.91           C  
ATOM    595  O   GLN A  69     -19.599 -11.374  18.468  1.00 89.91           O  
ATOM    596  CB  GLN A  69     -21.652 -12.865  20.184  1.00 89.91           C  
ATOM    597  CG  GLN A  69     -21.652 -14.292  19.612  1.00 89.91           C  
ATOM    598  CD  GLN A  69     -21.195 -15.336  20.628  1.00 89.91           C  
ATOM    599  NE2 GLN A  69     -20.269 -16.201  20.278  1.00 89.91           N  
ATOM    600  OE1 GLN A  69     -21.652 -15.383  21.758  1.00 89.91           O  
ATOM    601  N   LEU A  70     -18.339 -13.093  19.224  1.00 93.98           N  
ATOM    602  CA  LEU A  70     -17.439 -13.204  18.079  1.00 93.98           C  
ATOM    603  C   LEU A  70     -17.529 -14.613  17.478  1.00 93.98           C  
ATOM    604  O   LEU A  70     -17.879 -15.568  18.184  1.00 93.98           O  
ATOM    605  CB  LEU A  70     -16.000 -12.857  18.505  1.00 93.98           C  
ATOM    606  CG  LEU A  70     -15.818 -11.463  19.139  1.00 93.98           C  
ATOM    607  CD1 LEU A  70     -14.359 -11.279  19.552  1.00 93.98           C  
ATOM    608  CD2 LEU A  70     -16.200 -10.331  18.186  1.00 93.98           C  
ATOM    609  N   THR A  71     -17.236 -14.739  16.185  1.00 95.41           N  
ATOM    610  CA  THR A  71     -17.048 -16.033  15.507  1.00 95.41           C  
ATOM    611  C   THR A  71     -15.640 -16.591  15.720  1.00 95.41           C  
ATOM    612  O   THR A  71     -14.797 -15.962  16.359  1.00 95.41           O  
ATOM    613  CB  THR A  71     -17.330 -15.933  14.002  1.00 95.41           C  
ATOM    614  CG2 THR A  71     -18.714 -15.359  13.744  1.00 95.41           C  
ATOM    615  OG1 THR A  71     -16.348 -15.137  13.385  1.00 95.41           O  
ATOM    616  N   GLU A  72     -15.373 -17.780  15.171  1.00 95.68           N  
ATOM    617  CA  GLU A  72     -14.029 -18.375  15.146  1.00 95.68           C  
ATOM    618  C   GLU A  72     -13.009 -17.532  14.361  1.00 95.68           C  
ATOM    619  O   GLU A  72     -11.845 -17.451  14.755  1.00 95.68           O  
ATOM    620  CB  GLU A  72     -14.119 -19.818  14.620  1.00 95.68           C  
ATOM    621  CG  GLU A  72     -14.641 -19.973  13.175  1.00 95.68           C  
ATOM    622  CD  GLU A  72     -14.850 -21.447  12.770  1.00 95.68           C  
ATOM    623  OE1 GLU A  72     -15.423 -21.688  11.684  1.00 95.68           O  
ATOM    624  OE2 GLU A  72     -14.511 -22.346  13.578  1.00 95.68           O1-
ATOM    625  N   ASP A  73     -13.467 -16.815  13.334  1.00 94.95           N  
ATOM    626  CA  ASP A  73     -12.663 -15.881  12.537  1.00 94.95           C  
ATOM    627  C   ASP A  73     -12.517 -14.496  13.197  1.00 94.95           C  
ATOM    628  O   ASP A  73     -11.889 -13.588  12.648  1.00 94.95           O  
ATOM    629  CB  ASP A  73     -13.267 -15.780  11.132  1.00 94.95           C  
ATOM    630  CG  ASP A  73     -13.248 -17.127  10.408  1.00 94.95           C  
ATOM    631  OD1 ASP A  73     -12.157 -17.743  10.373  1.00 94.95           O  
ATOM    632  OD2 ASP A  73     -14.323 -17.530   9.915  1.00 94.95           O1-
ATOM    633  N   GLY A  74     -13.073 -14.321  14.400  1.00 96.31           N  
ATOM    634  CA  GLY A  74     -13.077 -13.048  15.112  1.00 96.31           C  
ATOM    635  C   GLY A  74     -14.082 -12.042  14.548  1.00 96.31           C  
ATOM    636  O   GLY A  74     -13.990 -10.861  14.861  1.00 96.31           O  
ATOM    637  N   ASP A  75     -15.046 -12.460  13.728  1.00 97.49           N  
ATOM    638  CA  ASP A  75     -16.072 -11.559  13.207  1.00 97.49           C  
ATOM    639  C   ASP A  75     -17.074 -11.195  14.303  1.00 97.49           C  
ATOM    640  O   ASP A  75     -17.657 -12.061  14.960  1.00 97.49           O  
ATOM    641  CB  ASP A  75     -16.792 -12.170  12.001  1.00 97.49           C  
ATOM    642  CG  ASP A  75     -15.863 -12.337  10.807  1.00 97.49           C  
ATOM    643  OD1 ASP A  75     -15.270 -11.317  10.377  1.00 97.49           O  
ATOM    644  OD2 ASP A  75     -15.793 -13.483  10.327  1.00 97.49           O1-
ATOM    645  N   SER A  76     -17.311  -9.896  14.484  1.00 96.44           N  
ATOM    646  CA  SER A  76     -18.421  -9.417  15.314  1.00 96.44           C  
ATOM    647  C   SER A  76     -19.764  -9.574  14.597  1.00 96.44           C  
ATOM    648  O   SER A  76     -19.827  -9.797  13.386  1.00 96.44           O  
ATOM    649  CB  SER A  76     -18.185  -7.975  15.786  1.00 96.44           C  
ATOM    650  OG  SER A  76     -18.512  -7.015  14.791  1.00 96.44           O  
ATOM    651  N   PHE A  77     -20.868  -9.369  15.320  1.00 96.23           N  
ATOM    652  CA  PHE A  77     -22.208  -9.374  14.723  1.00 96.23           C  
ATOM    653  C   PHE A  77     -22.331  -8.448  13.499  1.00 96.23           C  
ATOM    654  O   PHE A  77     -22.974  -8.800  12.513  1.00 96.23           O  
ATOM    655  CB  PHE A  77     -23.225  -8.963  15.794  1.00 96.23           C  
ATOM    656  CG  PHE A  77     -24.659  -9.112  15.331  1.00 96.23           C  
ATOM    657  CD1 PHE A  77     -25.418  -7.992  14.938  1.00 96.23           C  
ATOM    658  CD2 PHE A  77     -25.227 -10.397  15.271  1.00 96.23           C  
ATOM    659  CE1 PHE A  77     -26.746  -8.168  14.503  1.00 96.23           C  
ATOM    660  CE2 PHE A  77     -26.550 -10.567  14.830  1.00 96.23           C  
ATOM    661  CZ  PHE A  77     -27.310  -9.451  14.452  1.00 96.23           C  
ATOM    662  N   LEU A  78     -21.676  -7.282  13.537  1.00 96.82           N  
ATOM    663  CA  LEU A  78     -21.696  -6.327  12.431  1.00 96.82           C  
ATOM    664  C   LEU A  78     -20.894  -6.817  11.217  1.00 96.82           C  
ATOM    665  O   LEU A  78     -21.331  -6.601  10.091  1.00 96.82           O  
ATOM    666  CB  LEU A  78     -21.207  -4.970  12.957  1.00 96.82           C  
ATOM    667  CG  LEU A  78     -21.205  -3.829  11.925  1.00 96.82           C  
ATOM    668  CD1 LEU A  78     -22.581  -3.569  11.312  1.00 96.82           C  
ATOM    669  CD2 LEU A  78     -20.748  -2.541  12.611  1.00 96.82           C  
ATOM    670  N   HIS A  79     -19.772  -7.513  11.425  1.00 98.16           N  
ATOM    671  CA  HIS A  79     -19.032  -8.147  10.329  1.00 98.16           C  
ATOM    672  C   HIS A  79     -19.920  -9.176   9.624  1.00 98.16           C  
ATOM    673  O   HIS A  79     -20.097  -9.110   8.410  1.00 98.16           O  
ATOM    674  CB  HIS A  79     -17.761  -8.825  10.856  1.00 98.16           C  
ATOM    675  CG  HIS A  79     -16.717  -7.885  11.385  1.00 98.16           C  
ATOM    676  CD2 HIS A  79     -15.596  -7.438  10.739  1.00 98.16           C  
ATOM    677  ND1 HIS A  79     -16.683  -7.355  12.652  1.00 98.16           N  
ATOM    678  CE1 HIS A  79     -15.590  -6.588  12.754  1.00 98.16           C  
ATOM    679  NE2 HIS A  79     -14.920  -6.583  11.601  1.00 98.16           N  
ATOM    680  N   LEU A  80     -20.562 -10.064  10.390  1.00 97.09           N  
ATOM    681  CA  LEU A  80     -21.454 -11.083   9.839  1.00 97.09           C  
ATOM    682  C   LEU A  80     -22.641 -10.490   9.083  1.00 97.09           C  
ATOM    683  O   LEU A  80     -22.946 -10.964   7.991  1.00 97.09           O  
ATOM    684  CB  LEU A  80     -21.969 -11.987  10.965  1.00 97.09           C  
ATOM    685  CG  LEU A  80     -20.919 -12.917  11.589  1.00 97.09           C  
ATOM    686  CD1 LEU A  80     -21.622 -13.703  12.701  1.00 97.09           C  
ATOM    687  CD2 LEU A  80     -20.336 -13.879  10.550  1.00 97.09           C  
ATOM    688  N   ALA A  81     -23.288  -9.460   9.634  1.00 97.17           N  
ATOM    689  CA  ALA A  81     -24.419  -8.804   8.984  1.00 97.17           C  
ATOM    690  C   ALA A  81     -24.031  -8.208   7.616  1.00 97.17           C  
ATOM    691  O   ALA A  81     -24.816  -8.284   6.672  1.00 97.17           O  
ATOM    692  CB  ALA A  81     -24.981  -7.749   9.946  1.00 97.17           C  
ATOM    693  N   ILE A  82     -22.801  -7.694   7.489  1.00 98.13           N  
ATOM    694  CA  ILE A  82     -22.253  -7.179   6.227  1.00 98.13           C  
ATOM    695  C   ILE A  82     -21.900  -8.318   5.266  1.00 98.13           C  
ATOM    696  O   ILE A  82     -22.272  -8.245   4.098  1.00 98.13           O  
ATOM    697  CB  ILE A  82     -21.044  -6.260   6.507  1.00 98.13           C  
ATOM    698  CG1 ILE A  82     -21.531  -4.996   7.244  1.00 98.13           C  
ATOM    699  CG2 ILE A  82     -20.323  -5.851   5.208  1.00 98.13           C  
ATOM    700  CD1 ILE A  82     -20.410  -4.106   7.780  1.00 98.13           C  
ATOM    701  N   ILE A  83     -21.221  -9.371   5.740  1.00 97.63           N  
ATOM    702  CA  ILE A  83     -20.815 -10.536   4.926  1.00 97.63           C  
ATOM    703  C   ILE A  83     -22.027 -11.231   4.306  1.00 97.63           C  
ATOM    704  O   ILE A  83     -21.970 -11.652   3.156  1.00 97.63           O  
ATOM    705  CB  ILE A  83     -19.998 -11.540   5.780  1.00 97.63           C  
ATOM    706  CG1 ILE A  83     -18.626 -10.933   6.125  1.00 97.63           C  
ATOM    707  CG2 ILE A  83     -19.788 -12.891   5.067  1.00 97.63           C  
ATOM    708  CD1 ILE A  83     -17.890 -11.647   7.269  1.00 97.63           C  
ATOM    709  N   HIS A  84     -23.121 -11.339   5.059  1.00 97.33           N  
ATOM    710  CA  HIS A  84     -24.360 -11.966   4.596  1.00 97.33           C  
ATOM    711  C   HIS A  84     -25.270 -10.999   3.821  1.00 97.33           C  
ATOM    712  O   HIS A  84     -26.382 -11.377   3.467  1.00 97.33           O  
ATOM    713  CB  HIS A  84     -25.076 -12.623   5.786  1.00 97.33           C  
ATOM    714  CG  HIS A  84     -24.301 -13.772   6.383  1.00 97.33           C  
ATOM    715  CD2 HIS A  84     -24.535 -15.106   6.197  1.00 97.33           C  
ATOM    716  ND1 HIS A  84     -23.198 -13.668   7.196  1.00 97.33           N  
ATOM    717  CE1 HIS A  84     -22.767 -14.907   7.482  1.00 97.33           C  
ATOM    718  NE2 HIS A  84     -23.564 -15.822   6.908  1.00 97.33           N  
ATOM    719  N   GLU A  85     -24.816  -9.766   3.564  1.00 96.61           N  
ATOM    720  CA  GLU A  85     -25.544  -8.736   2.808  1.00 96.61           C  
ATOM    721  C   GLU A  85     -26.935  -8.402   3.392  1.00 96.61           C  
ATOM    722  O   GLU A  85     -27.854  -7.957   2.698  1.00 96.61           O  
ATOM    723  CB  GLU A  85     -25.557  -9.064   1.304  1.00 96.61           C  
ATOM    724  CG  GLU A  85     -24.145  -9.203   0.702  1.00 96.61           C  
ATOM    725  CD  GLU A  85     -24.175  -9.510  -0.805  1.00 96.61           C  
ATOM    726  OE1 GLU A  85     -23.287 -10.263  -1.268  1.00 96.61           O  
ATOM    727  OE2 GLU A  85     -25.074  -8.985  -1.506  1.00 96.61           O1-
ATOM    728  N   GLU A  86     -27.095  -8.550   4.711  1.00 96.51           N  
ATOM    729  CA  GLU A  86     -28.330  -8.237   5.429  1.00 96.51           C  
ATOM    730  C   GLU A  86     -28.437  -6.723   5.654  1.00 96.51           C  
ATOM    731  O   GLU A  86     -28.250  -6.201   6.758  1.00 96.51           O  
ATOM    732  CB  GLU A  86     -28.422  -9.044   6.734  1.00 96.51           C  
ATOM    733  CG  GLU A  86     -28.725 -10.533   6.502  1.00 96.51           C  
ATOM    734  CD  GLU A  86     -30.093 -10.773   5.836  1.00 96.51           C  
ATOM    735  OE1 GLU A  86     -30.246 -11.809   5.154  1.00 96.51           O  
ATOM    736  OE2 GLU A  86     -31.005  -9.932   6.043  1.00 96.51           O1-
ATOM    737  N   LYS A  87     -28.727  -5.981   4.579  1.00 96.31           N  
ATOM    738  CA  LYS A  87     -28.692  -4.510   4.555  1.00 96.31           C  
ATOM    739  C   LYS A  87     -29.586  -3.868   5.615  1.00 96.31           C  
ATOM    740  O   LYS A  87     -29.146  -2.962   6.317  1.00 96.31           O  
ATOM    741  CB  LYS A  87     -29.032  -4.030   3.134  1.00 96.31           C  
ATOM    742  CG  LYS A  87     -28.950  -2.501   2.982  1.00 96.31           C  
ATOM    743  CD  LYS A  87     -29.024  -2.103   1.501  1.00 96.31           C  
ATOM    744  CE  LYS A  87     -28.940  -0.580   1.326  1.00 96.31           C  
ATOM    745  NZ  LYS A  87     -28.657  -0.205  -0.085  1.00 96.31           N1+
ATOM    746  N   ALA A  88     -30.834  -4.317   5.754  1.00 97.30           N  
ATOM    747  CA  ALA A  88     -31.772  -3.729   6.717  1.00 97.30           C  
ATOM    748  C   ALA A  88     -31.307  -3.933   8.168  1.00 97.30           C  
ATOM    749  O   ALA A  88     -31.327  -2.991   8.962  1.00 97.30           O  
ATOM    750  CB  ALA A  88     -33.165  -4.324   6.482  1.00 97.30           C  
ATOM    751  N   LEU A  89     -30.841  -5.145   8.485  1.00 96.68           N  
ATOM    752  CA  LEU A  89     -30.283  -5.478   9.791  1.00 96.68           C  
ATOM    753  C   LEU A  89     -29.017  -4.665  10.063  1.00 96.68           C  
ATOM    754  O   LEU A  89     -28.910  -4.032  11.106  1.00 96.68           O  
ATOM    755  CB  LEU A  89     -29.992  -6.986   9.821  1.00 96.68           C  
ATOM    756  CG  LEU A  89     -29.340  -7.489  11.119  1.00 96.68           C  
ATOM    757  CD1 LEU A  89     -30.256  -7.299  12.330  1.00 96.68           C  
ATOM    758  CD2 LEU A  89     -29.012  -8.972  10.963  1.00 96.68           C  
ATOM    759  N   THR A  90     -28.094  -4.625   9.104  1.00 97.65           N  
ATOM    760  CA  THR A  90     -26.842  -3.873   9.214  1.00 97.65           C  
ATOM    761  C   THR A  90     -27.099  -2.396   9.498  1.00 97.65           C  
ATOM    762  O   THR A  90     -26.507  -1.833  10.416  1.00 97.65           O  
ATOM    763  CB  THR A  90     -26.010  -4.020   7.936  1.00 97.65           C  
ATOM    764  CG2 THR A  90     -24.710  -3.231   8.045  1.00 97.65           C  
ATOM    765  OG1 THR A  90     -25.673  -5.369   7.745  1.00 97.65           O  
ATOM    766  N   MET A  91     -28.025  -1.767   8.771  1.00 97.66           N  
ATOM    767  CA  MET A  91     -28.373  -0.359   8.985  1.00 97.66           C  
ATOM    768  C   MET A  91     -28.966  -0.108  10.376  1.00 97.66           C  
ATOM    769  O   MET A  91     -28.648   0.904  11.002  1.00 97.66           O  
ATOM    770  CB  MET A  91     -29.355   0.101   7.899  1.00 97.66           C  
ATOM    771  CG  MET A  91     -28.693   0.190   6.517  1.00 97.66           C  
ATOM    772  SD  MET A  91     -27.360   1.404   6.352  1.00 97.66           S  
ATOM    773  CE  MET A  91     -28.300   2.950   6.397  1.00 97.66           C  
ATOM    774  N   GLU A  92     -29.791  -1.025  10.885  1.00 96.18           N  
ATOM    775  CA  GLU A  92     -30.326  -0.926  12.245  1.00 96.18           C  
ATOM    776  C   GLU A  92     -29.226  -1.099  13.301  1.00 96.18           C  
ATOM    777  O   GLU A  92     -29.160  -0.309  14.242  1.00 96.18           O  
ATOM    778  CB  GLU A  92     -31.477  -1.929  12.424  1.00 96.18           C  
ATOM    779  CG  GLU A  92     -32.088  -1.948  13.836  1.00 96.18           C  
ATOM    780  CD  GLU A  92     -32.577  -0.583  14.357  1.00 96.18           C  
ATOM    781  OE1 GLU A  92     -32.684  -0.423  15.597  1.00 96.18           O  
ATOM    782  OE2 GLU A  92     -32.843   0.357  13.574  1.00 96.18           O1-
ATOM    783  N   VAL A  93     -28.308  -2.053  13.114  1.00 95.75           N  
ATOM    784  CA  VAL A  93     -27.145  -2.229  13.997  1.00 95.75           C  
ATOM    785  C   VAL A  93     -26.305  -0.955  14.019  1.00 95.75           C  
ATOM    786  O   VAL A  93     -26.045  -0.431  15.099  1.00 95.75           O  
ATOM    787  CB  VAL A  93     -26.290  -3.439  13.577  1.00 95.75           C  
ATOM    788  CG1 VAL A  93     -25.009  -3.571  14.415  1.00 95.75           C  
ATOM    789  CG2 VAL A  93     -27.059  -4.748  13.752  1.00 95.75           C  
ATOM    790  N   ILE A  94     -25.951  -0.395  12.855  1.00 96.61           N  
ATOM    791  CA  ILE A  94     -25.186   0.862  12.738  1.00 96.61           C  
ATOM    792  C   ILE A  94     -25.903   2.009  13.462  1.00 96.61           C  
ATOM    793  O   ILE A  94     -25.267   2.801  14.161  1.00 96.61           O  
ATOM    794  CB  ILE A  94     -24.923   1.205  11.252  1.00 96.61           C  
ATOM    795  CG1 ILE A  94     -23.959   0.171  10.631  1.00 96.61           C  
ATOM    796  CG2 ILE A  94     -24.313   2.615  11.106  1.00 96.61           C  
ATOM    797  CD1 ILE A  94     -23.852   0.269   9.104  1.00 96.61           C  
ATOM    798  N   ARG A  95     -27.234   2.094  13.344  1.00 95.72           N  
ATOM    799  CA  ARG A  95     -28.043   3.095  14.051  1.00 95.72           C  
ATOM    800  C   ARG A  95     -27.952   2.932  15.572  1.00 95.72           C  
ATOM    801  O   ARG A  95     -27.885   3.940  16.277  1.00 95.72           O  
ATOM    802  CB  ARG A  95     -29.497   2.984  13.567  1.00 95.72           C  
ATOM    803  CG  ARG A  95     -30.365   4.164  14.025  1.00 95.72           C  
ATOM    804  CD  ARG A  95     -31.861   3.832  13.915  1.00 95.72           C  
ATOM    805  NE  ARG A  95     -32.284   2.808  14.888  1.00 95.72           N  
ATOM    806  CZ  ARG A  95     -32.420   2.930  16.194  1.00 95.72           C  
ATOM    807  NH1 ARG A  95     -32.193   4.058  16.813  1.00 95.72           N1+
ATOM    808  NH2 ARG A  95     -32.783   1.919  16.916  1.00 95.72           N  
ATOM    809  N   GLN A  96     -27.958   1.699  16.076  1.00 94.22           N  
ATOM    810  CA  GLN A  96     -27.862   1.389  17.506  1.00 94.22           C  
ATOM    811  C   GLN A  96     -26.463   1.658  18.076  1.00 94.22           C  
ATOM    812  O   GLN A  96     -26.350   2.163  19.193  1.00 94.22           O  
ATOM    813  CB  GLN A  96     -28.260  -0.075  17.745  1.00 94.22           C  
ATOM    814  CG  GLN A  96     -29.761  -0.318  17.527  1.00 94.22           C  
ATOM    815  CD  GLN A  96     -30.143  -1.792  17.629  1.00 94.22           C  
ATOM    816  NE2 GLN A  96     -31.401  -2.118  17.450  1.00 94.22           N  
ATOM    817  OE1 GLN A  96     -29.339  -2.676  17.859  1.00 94.22           O  
ATOM    818  N   VAL A  97     -25.403   1.384  17.309  1.00 93.61           N  
ATOM    819  CA  VAL A  97     -23.999   1.569  17.730  1.00 93.61           C  
ATOM    820  C   VAL A  97     -23.392   2.902  17.291  1.00 93.61           C  
ATOM    821  O   VAL A  97     -22.176   3.074  17.318  1.00 93.61           O  
ATOM    822  CB  VAL A  97     -23.105   0.380  17.328  1.00 93.61           C  
ATOM    823  CG1 VAL A  97     -23.712  -0.934  17.816  1.00 93.61           C  
ATOM    824  CG2 VAL A  97     -22.857   0.309  15.818  1.00 93.61           C  
ATOM    825  N   LYS A  98     -24.209   3.871  16.871  1.00 92.37           N  
ATOM    826  CA  LYS A  98     -23.705   5.161  16.391  1.00 92.37           C  
ATOM    827  C   LYS A  98     -22.866   5.863  17.470  1.00 92.37           C  
ATOM    828  O   LYS A  98     -23.374   6.163  18.549  1.00 92.37           O  
ATOM    829  CB  LYS A  98     -24.877   6.017  15.898  1.00 92.37           C  
ATOM    830  CG  LYS A  98     -24.341   7.279  15.217  1.00 92.37           C  
ATOM    831  CD  LYS A  98     -25.443   8.084  14.527  1.00 92.37           C  
ATOM    832  CE  LYS A  98     -24.767   9.236  13.777  1.00 92.37           C  
ATOM    833  NZ  LYS A  98     -25.718   9.992  12.931  1.00 92.37           N1+
ATOM    834  N   GLY A  99     -21.603   6.161  17.155  1.00 89.69           N  
ATOM    835  CA  GLY A  99     -20.631   6.756  18.082  1.00 89.69           C  
ATOM    836  C   GLY A  99     -19.894   5.762  18.992  1.00 89.69           C  
ATOM    837  O   GLY A  99     -18.968   6.164  19.694  1.00 89.69           O  
ATOM    838  N   ASP A 100     -20.249   4.475  18.968  1.00 94.22           N  
ATOM    839  CA  ASP A 100     -19.518   3.399  19.645  1.00 94.22           C  
ATOM    840  C   ASP A 100     -18.334   2.961  18.770  1.00 94.22           C  
ATOM    841  O   ASP A 100     -18.385   1.967  18.041  1.00 94.22           O  
ATOM    842  CB  ASP A 100     -20.487   2.254  19.982  1.00 94.22           C  
ATOM    843  CG  ASP A 100     -19.893   1.145  20.855  1.00 94.22           C  
ATOM    844  OD1 ASP A 100     -18.671   1.191  21.134  1.00 94.22           O  
ATOM    845  OD2 ASP A 100     -20.711   0.274  21.260  1.00 94.22           O1-
ATOM    846  N   LEU A 101     -17.268   3.766  18.794  1.00 94.49           N  
ATOM    847  CA  LEU A 101     -16.102   3.557  17.933  1.00 94.49           C  
ATOM    848  C   LEU A 101     -15.409   2.223  18.205  1.00 94.49           C  
ATOM    849  O   LEU A 101     -14.898   1.620  17.272  1.00 94.49           O  
ATOM    850  CB  LEU A 101     -15.094   4.709  18.089  1.00 94.49           C  
ATOM    851  CG  LEU A 101     -15.641   6.111  17.773  1.00 94.49           C  
ATOM    852  CD1 LEU A 101     -14.479   7.104  17.717  1.00 94.49           C  
ATOM    853  CD2 LEU A 101     -16.393   6.150  16.447  1.00 94.49           C  
ATOM    854  N   ALA A 102     -15.422   1.739  19.450  1.00 94.76           N  
ATOM    855  CA  ALA A 102     -14.829   0.450  19.796  1.00 94.76           C  
ATOM    856  C   ALA A 102     -15.506  -0.700  19.038  1.00 94.76           C  
ATOM    857  O   ALA A 102     -14.828  -1.614  18.576  1.00 94.76           O  
ATOM    858  CB  ALA A 102     -14.932   0.258  21.313  1.00 94.76           C  
ATOM    859  N   PHE A 103     -16.829  -0.630  18.867  1.00 95.58           N  
ATOM    860  CA  PHE A 103     -17.582  -1.634  18.126  1.00 95.58           C  
ATOM    861  C   PHE A 103     -17.497  -1.439  16.604  1.00 95.58           C  
ATOM    862  O   PHE A 103     -17.320  -2.408  15.868  1.00 95.58           O  
ATOM    863  CB  PHE A 103     -19.026  -1.624  18.632  1.00 95.58           C  
ATOM    864  CG  PHE A 103     -19.813  -2.808  18.126  1.00 95.58           C  
ATOM    865  CD1 PHE A 103     -20.626  -2.676  16.990  1.00 95.58           C  
ATOM    866  CD2 PHE A 103     -19.674  -4.062  18.747  1.00 95.58           C  
ATOM    867  CE1 PHE A 103     -21.339  -3.781  16.501  1.00 95.58           C  
ATOM    868  CE2 PHE A 103     -20.342  -5.181  18.222  1.00 95.58           C  
ATOM    869  CZ  PHE A 103     -21.182  -5.040  17.106  1.00 95.58           C  
ATOM    870  N   LEU A 104     -17.583  -0.193  16.123  1.00 96.59           N  
ATOM    871  CA  LEU A 104     -17.499   0.132  14.690  1.00 96.59           C  
ATOM    872  C   LEU A 104     -16.112  -0.128  14.086  1.00 96.59           C  
ATOM    873  O   LEU A 104     -16.019  -0.436  12.902  1.00 96.59           O  
ATOM    874  CB  LEU A 104     -17.870   1.610  14.481  1.00 96.59           C  
ATOM    875  CG  LEU A 104     -19.361   1.938  14.659  1.00 96.59           C  
ATOM    876  CD1 LEU A 104     -19.558   3.450  14.551  1.00 96.59           C  
ATOM    877  CD2 LEU A 104     -20.216   1.267  13.580  1.00 96.59           C  
ATOM    878  N   ASN A 105     -15.056   0.000  14.890  1.00 97.26           N  
ATOM    879  CA  ASN A 105     -13.663  -0.179  14.478  1.00 97.26           C  
ATOM    880  C   ASN A 105     -13.077  -1.523  14.917  1.00 97.26           C  
ATOM    881  O   ASN A 105     -11.874  -1.735  14.770  1.00 97.26           O  
ATOM    882  CB  ASN A 105     -12.831   0.988  15.025  1.00 97.26           C  
ATOM    883  CG  ASN A 105     -13.214   2.327  14.430  1.00 97.26           C  
ATOM    884  ND2 ASN A 105     -12.860   3.410  15.078  1.00 97.26           N  
ATOM    885  OD1 ASN A 105     -13.814   2.434  13.373  1.00 97.26           O  
ATOM    886  N   PHE A 106     -13.898  -2.415  15.476  1.00 97.46           N  
ATOM    887  CA  PHE A 106     -13.445  -3.745  15.854  1.00 97.46           C  
ATOM    888  C   PHE A 106     -12.886  -4.470  14.626  1.00 97.46           C  
ATOM    889  O   PHE A 106     -13.473  -4.388  13.549  1.00 97.46           O  
ATOM    890  CB  PHE A 106     -14.592  -4.525  16.501  1.00 97.46           C  
ATOM    891  CG  PHE A 106     -14.123  -5.829  17.105  1.00 97.46           C  
ATOM    892  CD1 PHE A 106     -14.270  -7.035  16.399  1.00 97.46           C  
ATOM    893  CD2 PHE A 106     -13.463  -5.821  18.349  1.00 97.46           C  
ATOM    894  CE1 PHE A 106     -13.753  -8.221  16.938  1.00 97.46           C  
ATOM    895  CE2 PHE A 106     -12.947  -7.015  18.884  1.00 97.46           C  
ATOM    896  CZ  PHE A 106     -13.088  -8.215  18.171  1.00 97.46           C  
ATOM    897  N   GLN A 107     -11.756  -5.152  14.789  1.00 98.19           N  
ATOM    898  CA  GLN A 107     -11.064  -5.853  13.715  1.00 98.19           C  
ATOM    899  C   GLN A 107     -11.136  -7.365  13.943  1.00 98.19           C  
ATOM    900  O   GLN A 107     -10.844  -7.828  15.045  1.00 98.19           O  
ATOM    901  CB  GLN A 107      -9.614  -5.354  13.630  1.00 98.19           C  
ATOM    902  CG  GLN A 107      -9.498  -3.973  12.974  1.00 98.19           C  
ATOM    903  CD  GLN A 107      -8.059  -3.474  12.876  1.00 98.19           C  
ATOM    904  NE2 GLN A 107      -7.508  -3.355  11.694  1.00 98.19           N  
ATOM    905  OE1 GLN A 107      -7.402  -3.172  13.858  1.00 98.19           O  
ATOM    906  N   ASN A 108     -11.503  -8.123  12.908  1.00 97.73           N  
ATOM    907  CA  ASN A 108     -11.478  -9.589  12.938  1.00 97.73           C  
ATOM    908  C   ASN A 108     -10.038 -10.149  12.851  1.00 97.73           C  
ATOM    909  O   ASN A 108      -9.060  -9.394  12.850  1.00 97.73           O  
ATOM    910  CB  ASN A 108     -12.438 -10.118  11.851  1.00 97.73           C  
ATOM    911  CG  ASN A 108     -11.960  -9.952  10.418  1.00 97.73           C  
ATOM    912  ND2 ASN A 108     -12.803 -10.274   9.469  1.00 97.73           N  
ATOM    913  OD1 ASN A 108     -10.832  -9.560  10.136  1.00 97.73           O  
ATOM    914  N   ASN A 109      -9.872 -11.473  12.738  1.00 97.91           N  
ATOM    915  CA  ASN A 109      -8.545 -12.109  12.682  1.00 97.91           C  
ATOM    916  C   ASN A 109      -7.718 -11.712  11.440  1.00 97.91           C  
ATOM    917  O   ASN A 109      -6.493 -11.817  11.462  1.00 97.91           O  
ATOM    918  CB  ASN A 109      -8.706 -13.639  12.758  1.00 97.91           C  
ATOM    919  CG  ASN A 109      -9.216 -14.151  14.097  1.00 97.91           C  
ATOM    920  ND2 ASN A 109      -9.621 -15.400  14.141  1.00 97.91           N  
ATOM    921  OD1 ASN A 109      -9.222 -13.467  15.108  1.00 97.91           O  
ATOM    922  N   LEU A 110      -8.358 -11.215  10.374  1.00 97.83           N  
ATOM    923  CA  LEU A 110      -7.702 -10.644   9.187  1.00 97.83           C  
ATOM    924  C   LEU A 110      -7.440  -9.135   9.323  1.00 97.83           C  
ATOM    925  O   LEU A 110      -7.127  -8.461   8.339  1.00 97.83           O  
ATOM    926  CB  LEU A 110      -8.535 -10.965   7.931  1.00 97.83           C  
ATOM    927  CG  LEU A 110      -8.647 -12.459   7.594  1.00 97.83           C  
ATOM    928  CD1 LEU A 110      -9.523 -12.620   6.352  1.00 97.83           C  
ATOM    929  CD2 LEU A 110      -7.281 -13.088   7.298  1.00 97.83           C  
ATOM    930  N   GLN A 111      -7.588  -8.591  10.530  1.00 98.11           N  
ATOM    931  CA  GLN A 111      -7.546  -7.162  10.825  1.00 98.11           C  
ATOM    932  C   GLN A 111      -8.561  -6.336  10.013  1.00 98.11           C  
ATOM    933  O   GLN A 111      -8.403  -5.132   9.825  1.00 98.11           O  
ATOM    934  CB  GLN A 111      -6.113  -6.617  10.754  1.00 98.11           C  
ATOM    935  CG  GLN A 111      -5.183  -7.227  11.807  1.00 98.11           C  
ATOM    936  CD  GLN A 111      -3.769  -6.663  11.718  1.00 98.11           C  
ATOM    937  NE2 GLN A 111      -2.914  -6.981  12.664  1.00 98.11           N  
ATOM    938  OE1 GLN A 111      -3.381  -5.951  10.810  1.00 98.11           O  
ATOM    939  N   GLN A 112      -9.626  -6.947   9.502  1.00 98.49           N  
ATOM    940  CA  GLN A 112     -10.636  -6.227   8.736  1.00 98.49           C  
ATOM    941  C   GLN A 112     -11.647  -5.614   9.691  1.00 98.49           C  
ATOM    942  O   GLN A 112     -12.109  -6.279  10.608  1.00 98.49           O  
ATOM    943  CB  GLN A 112     -11.310  -7.160   7.731  1.00 98.49           C  
ATOM    944  CG  GLN A 112     -10.307  -7.638   6.672  1.00 98.49           C  
ATOM    945  CD  GLN A 112     -10.891  -8.705   5.764  1.00 98.49           C  
ATOM    946  NE2 GLN A 112     -10.412  -8.812   4.545  1.00 98.49           N  
ATOM    947  OE1 GLN A 112     -11.768  -9.470   6.119  1.00 98.49           O  
ATOM    948  N   THR A 113     -11.987  -4.350   9.458  1.00 98.38           N  
ATOM    949  CA  THR A 113     -13.112  -3.679  10.124  1.00 98.38           C  
ATOM    950  C   THR A 113     -14.405  -3.894   9.327  1.00 98.38           C  
ATOM    951  O   THR A 113     -14.339  -4.225   8.135  1.00 98.38           O  
ATOM    952  CB  THR A 113     -12.855  -2.172  10.320  1.00 98.38           C  
ATOM    953  CG2 THR A 113     -11.525  -1.848  10.987  1.00 98.38           C  
ATOM    954  OG1 THR A 113     -12.876  -1.468   9.096  1.00 98.38           O  
ATOM    955  N   PRO A 114     -15.587  -3.584   9.894  1.00 98.24           N  
ATOM    956  CA  PRO A 114     -16.841  -3.532   9.144  1.00 98.24           C  
ATOM    957  C   PRO A 114     -16.747  -2.701   7.855  1.00 98.24           C  
ATOM    958  O   PRO A 114     -17.311  -3.078   6.829  1.00 98.24           O  
ATOM    959  CB  PRO A 114     -17.844  -2.920  10.126  1.00 98.24           C  
ATOM    960  CG  PRO A 114     -17.341  -3.406  11.482  1.00 98.24           C  
ATOM    961  CD  PRO A 114     -15.832  -3.311  11.302  1.00 98.24           C  
ATOM    962  N   LEU A 115     -15.984  -1.599   7.873  1.00 98.27           N  
ATOM    963  CA  LEU A 115     -15.798  -0.748   6.696  1.00 98.27           C  
ATOM    964  C   LEU A 115     -14.985  -1.445   5.593  1.00 98.27           C  
ATOM    965  O   LEU A 115     -15.310  -1.288   4.418  1.00 98.27           O  
ATOM    966  CB  LEU A 115     -15.173   0.592   7.130  1.00 98.27           C  
ATOM    967  CG  LEU A 115     -15.029   1.610   5.981  1.00 98.27           C  
ATOM    968  CD1 LEU A 115     -16.376   1.997   5.368  1.00 98.27           C  
ATOM    969  CD2 LEU A 115     -14.351   2.888   6.472  1.00 98.27           C  
ATOM    970  N   HIS A 116     -13.973  -2.249   5.944  1.00 98.70           N  
ATOM    971  CA  HIS A 116     -13.251  -3.064   4.959  1.00 98.70           C  
ATOM    972  C   HIS A 116     -14.201  -4.052   4.275  1.00 98.70           C  
ATOM    973  O   HIS A 116     -14.222  -4.142   3.047  1.00 98.70           O  
ATOM    974  CB  HIS A 116     -12.100  -3.840   5.614  1.00 98.70           C  
ATOM    975  CG  HIS A 116     -10.964  -2.980   6.094  1.00 98.70           C  
ATOM    976  CD2 HIS A 116      -9.801  -2.717   5.423  1.00 98.70           C  
ATOM    977  ND1 HIS A 116     -10.880  -2.335   7.304  1.00 98.70           N  
ATOM    978  CE1 HIS A 116      -9.695  -1.712   7.367  1.00 98.70           C  
ATOM    979  NE2 HIS A 116      -9.017  -1.900   6.230  1.00 98.70           N  
ATOM    980  N   LEU A 117     -15.025  -4.751   5.060  1.00 98.52           N  
ATOM    981  CA  LEU A 117     -15.972  -5.731   4.534  1.00 98.52           C  
ATOM    982  C   LEU A 117     -17.049  -5.090   3.659  1.00 98.52           C  
ATOM    983  O   LEU A 117     -17.368  -5.645   2.610  1.00 98.52           O  
ATOM    984  CB  LEU A 117     -16.606  -6.514   5.688  1.00 98.52           C  
ATOM    985  CG  LEU A 117     -15.619  -7.378   6.490  1.00 98.52           C  
ATOM    986  CD1 LEU A 117     -16.428  -8.147   7.521  1.00 98.52           C  
ATOM    987  CD2 LEU A 117     -14.870  -8.385   5.619  1.00 98.52           C  
ATOM    988  N   ALA A 118     -17.560  -3.909   4.021  1.00 98.36           N  
ATOM    989  CA  ALA A 118     -18.527  -3.179   3.198  1.00 98.36           C  
ATOM    990  C   ALA A 118     -17.960  -2.839   1.808  1.00 98.36           C  
ATOM    991  O   ALA A 118     -18.682  -2.878   0.814  1.00 98.36           O  
ATOM    992  CB  ALA A 118     -18.955  -1.914   3.952  1.00 98.36           C  
ATOM    993  N   VAL A 119     -16.656  -2.555   1.713  1.00 98.25           N  
ATOM    994  CA  VAL A 119     -15.981  -2.325   0.428  1.00 98.25           C  
ATOM    995  C   VAL A 119     -15.769  -3.633  -0.335  1.00 98.25           C  
ATOM    996  O   VAL A 119     -16.078  -3.676  -1.521  1.00 98.25           O  
ATOM    997  CB  VAL A 119     -14.653  -1.577   0.629  1.00 98.25           C  
ATOM    998  CG1 VAL A 119     -13.886  -1.399  -0.687  1.00 98.25           C  
ATOM    999  CG2 VAL A 119     -14.892  -0.177   1.203  1.00 98.25           C  
ATOM   1000  N   ILE A 120     -15.280  -4.691   0.324  1.00 98.05           N  
ATOM   1001  CA  ILE A 120     -15.030  -6.014  -0.289  1.00 98.05           C  
ATOM   1002  C   ILE A 120     -16.310  -6.635  -0.852  1.00 98.05           C  
ATOM   1003  O   ILE A 120     -16.301  -7.207  -1.937  1.00 98.05           O  
ATOM   1004  CB  ILE A 120     -14.357  -6.961   0.737  1.00 98.05           C  
ATOM   1005  CG1 ILE A 120     -12.925  -6.481   1.059  1.00 98.05           C  
ATOM   1006  CG2 ILE A 120     -14.306  -8.416   0.227  1.00 98.05           C  
ATOM   1007  CD1 ILE A 120     -12.328  -7.131   2.317  1.00 98.05           C  
ATOM   1008  N   THR A 121     -17.416  -6.501  -0.127  1.00 97.64           N  
ATOM   1009  CA  THR A 121     -18.742  -6.984  -0.545  1.00 97.64           C  
ATOM   1010  C   THR A 121     -19.458  -6.012  -1.485  1.00 97.64           C  
ATOM   1011  O   THR A 121     -20.591  -6.261  -1.880  1.00 97.64           O  
ATOM   1012  CB  THR A 121     -19.624  -7.297   0.669  1.00 97.64           C  
ATOM   1013  CG2 THR A 121     -19.056  -8.423   1.532  1.00 97.64           C  
ATOM   1014  OG1 THR A 121     -19.727  -6.153   1.486  1.00 97.64           O  
ATOM   1015  N   ASN A 122     -18.805  -4.910  -1.875  1.00 97.21           N  
ATOM   1016  CA  ASN A 122     -19.331  -3.917  -2.804  1.00 97.21           C  
ATOM   1017  C   ASN A 122     -20.690  -3.322  -2.373  1.00 97.21           C  
ATOM   1018  O   ASN A 122     -21.634  -3.262  -3.161  1.00 97.21           O  
ATOM   1019  CB  ASN A 122     -19.307  -4.523  -4.218  1.00 97.21           C  
ATOM   1020  CG  ASN A 122     -19.522  -3.475  -5.282  1.00 97.21           C  
ATOM   1021  ND2 ASN A 122     -20.307  -3.759  -6.293  1.00 97.21           N  
ATOM   1022  OD1 ASN A 122     -18.977  -2.389  -5.231  1.00 97.21           O  
ATOM   1023  N   GLN A 123     -20.773  -2.846  -1.124  1.00 97.96           N  
ATOM   1024  CA  GLN A 123     -21.964  -2.234  -0.515  1.00 97.96           C  
ATOM   1025  C   GLN A 123     -21.718  -0.751  -0.146  1.00 97.96           C  
ATOM   1026  O   GLN A 123     -21.551  -0.422   1.036  1.00 97.96           O  
ATOM   1027  CB  GLN A 123     -22.400  -3.074   0.703  1.00 97.96           C  
ATOM   1028  CG  GLN A 123     -22.819  -4.502   0.322  1.00 97.96           C  
ATOM   1029  CD  GLN A 123     -23.311  -5.300   1.524  1.00 97.96           C  
ATOM   1030  NE2 GLN A 123     -22.461  -6.073   2.156  1.00 97.96           N  
ATOM   1031  OE1 GLN A 123     -24.456  -5.194   1.933  1.00 97.96           O  
ATOM   1032  N   PRO A 124     -21.709   0.183  -1.124  1.00 97.10           N  
ATOM   1033  CA  PRO A 124     -21.372   1.589  -0.887  1.00 97.10           C  
ATOM   1034  C   PRO A 124     -22.280   2.287   0.128  1.00 97.10           C  
ATOM   1035  O   PRO A 124     -21.799   3.100   0.910  1.00 97.10           O  
ATOM   1036  CB  PRO A 124     -21.464   2.282  -2.252  1.00 97.10           C  
ATOM   1037  CG  PRO A 124     -21.253   1.149  -3.247  1.00 97.10           C  
ATOM   1038  CD  PRO A 124     -21.899  -0.039  -2.550  1.00 97.10           C  
ATOM   1039  N   GLU A 125     -23.575   1.954   0.175  1.00 97.06           N  
ATOM   1040  CA  GLU A 125     -24.495   2.598   1.127  1.00 97.06           C  
ATOM   1041  C   GLU A 125     -24.195   2.204   2.579  1.00 97.06           C  
ATOM   1042  O   GLU A 125     -24.384   3.006   3.492  1.00 97.06           O  
ATOM   1043  CB  GLU A 125     -25.963   2.269   0.822  1.00 97.06           C  
ATOM   1044  CG  GLU A 125     -26.411   2.568  -0.620  1.00 97.06           C  
ATOM   1045  CD  GLU A 125     -26.072   1.447  -1.608  1.00 97.06           C  
ATOM   1046  OE1 GLU A 125     -25.811   1.753  -2.787  1.00 97.06           O  
ATOM   1047  OE2 GLU A 125     -26.200   0.273  -1.184  1.00 97.06           O1-
ATOM   1048  N   ILE A 126     -23.706   0.980   2.806  1.00 97.71           N  
ATOM   1049  CA  ILE A 126     -23.272   0.544   4.139  1.00 97.71           C  
ATOM   1050  C   ILE A 126     -21.965   1.241   4.508  1.00 97.71           C  
ATOM   1051  O   ILE A 126     -21.829   1.716   5.634  1.00 97.71           O  
ATOM   1052  CB  ILE A 126     -23.153  -0.991   4.217  1.00 97.71           C  
ATOM   1053  CG1 ILE A 126     -24.543  -1.621   3.977  1.00 97.71           C  
ATOM   1054  CG2 ILE A 126     -22.568  -1.416   5.576  1.00 97.71           C  
ATOM   1055  CD1 ILE A 126     -24.580  -3.140   4.147  1.00 97.71           C  
ATOM   1056  N   ALA A 127     -21.027   1.363   3.563  1.00 97.67           N  
ATOM   1057  CA  ALA A 127     -19.802   2.128   3.780  1.00 97.67           C  
ATOM   1058  C   ALA A 127     -20.109   3.595   4.142  1.00 97.67           C  
ATOM   1059  O   ALA A 127     -19.540   4.123   5.097  1.00 97.67           O  
ATOM   1060  CB  ALA A 127     -18.912   2.006   2.537  1.00 97.67           C  
ATOM   1061  N   GLU A 128     -21.063   4.229   3.452  1.00 97.03           N  
ATOM   1062  CA  GLU A 128     -21.518   5.593   3.750  1.00 97.03           C  
ATOM   1063  C   GLU A 128     -22.121   5.687   5.158  1.00 97.03           C  
ATOM   1064  O   GLU A 128     -21.796   6.599   5.921  1.00 97.03           O  
ATOM   1065  CB  GLU A 128     -22.538   6.042   2.686  1.00 97.03           C  
ATOM   1066  CG  GLU A 128     -22.924   7.518   2.863  1.00 97.03           C  
ATOM   1067  CD  GLU A 128     -23.853   8.031   1.754  1.00 97.03           C  
ATOM   1068  OE1 GLU A 128     -23.618   9.171   1.290  1.00 97.03           O  
ATOM   1069  OE2 GLU A 128     -24.831   7.321   1.424  1.00 97.03           O1-
ATOM   1070  N   ALA A 129     -22.956   4.716   5.539  1.00 96.91           N  
ATOM   1071  CA  ALA A 129     -23.564   4.665   6.863  1.00 96.91           C  
ATOM   1072  C   ALA A 129     -22.529   4.474   7.985  1.00 96.91           C  
ATOM   1073  O   ALA A 129     -22.632   5.133   9.021  1.00 96.91           O  
ATOM   1074  CB  ALA A 129     -24.615   3.554   6.869  1.00 96.91           C  
ATOM   1075  N   LEU A 130     -21.524   3.615   7.783  1.00 97.15           N  
ATOM   1076  CA  LEU A 130     -20.429   3.393   8.733  1.00 97.15           C  
ATOM   1077  C   LEU A 130     -19.593   4.666   8.931  1.00 97.15           C  
ATOM   1078  O   LEU A 130     -19.350   5.070  10.072  1.00 97.15           O  
ATOM   1079  CB  LEU A 130     -19.550   2.229   8.238  1.00 97.15           C  
ATOM   1080  CG  LEU A 130     -20.187   0.835   8.363  1.00 97.15           C  
ATOM   1081  CD1 LEU A 130     -19.325  -0.183   7.624  1.00 97.15           C  
ATOM   1082  CD2 LEU A 130     -20.289   0.383   9.820  1.00 97.15           C  
ATOM   1083  N   LEU A 131     -19.234   5.351   7.840  1.00 95.91           N  
ATOM   1084  CA  LEU A 131     -18.525   6.635   7.891  1.00 95.91           C  
ATOM   1085  C   LEU A 131     -19.373   7.707   8.589  1.00 95.91           C  
ATOM   1086  O   LEU A 131     -18.886   8.410   9.472  1.00 95.91           O  
ATOM   1087  CB  LEU A 131     -18.159   7.075   6.463  1.00 95.91           C  
ATOM   1088  CG  LEU A 131     -17.097   6.188   5.789  1.00 95.91           C  
ATOM   1089  CD1 LEU A 131     -17.055   6.470   4.288  1.00 95.91           C  
ATOM   1090  CD2 LEU A 131     -15.699   6.423   6.364  1.00 95.91           C  
ATOM   1091  N   GLY A 132     -20.671   7.781   8.277  1.00 95.06           N  
ATOM   1092  CA  GLY A 132     -21.625   8.667   8.949  1.00 95.06           C  
ATOM   1093  C   GLY A 132     -21.869   8.330  10.429  1.00 95.06           C  
ATOM   1094  O   GLY A 132     -22.370   9.173  11.185  1.00 95.06           O  
ATOM   1095  N   ALA A 133     -21.517   7.117  10.863  1.00 95.44           N  
ATOM   1096  CA  ALA A 133     -21.530   6.689  12.259  1.00 95.44           C  
ATOM   1097  C   ALA A 133     -20.204   6.960  12.995  1.00 95.44           C  
ATOM   1098  O   ALA A 133     -20.179   6.869  14.225  1.00 95.44           O  
ATOM   1099  CB  ALA A 133     -21.956   5.219  12.322  1.00 95.44           C  
ATOM   1100  N   GLY A 134     -19.154   7.360  12.267  1.00 93.54           N  
ATOM   1101  CA  GLY A 134     -17.873   7.816  12.806  1.00 93.54           C  
ATOM   1102  C   GLY A 134     -16.761   6.769  12.831  1.00 93.54           C  
ATOM   1103  O   GLY A 134     -15.792   6.976  13.555  1.00 93.54           O  
ATOM   1104  N   CYS A 135     -16.876   5.657  12.093  1.00 95.05           N  
ATOM   1105  CA  CYS A 135     -15.787   4.677  12.019  1.00 95.05           C  
ATOM   1106  C   CYS A 135     -14.493   5.298  11.460  1.00 95.05           C  
ATOM   1107  O   CYS A 135     -14.536   6.263  10.696  1.00 95.05           O  
ATOM   1108  CB  CYS A 135     -16.220   3.448  11.208  1.00 95.05           C  
ATOM   1109  SG  CYS A 135     -16.336   3.852   9.444  1.00 95.05           S  
ATOM   1110  N   ASP A 136     -13.347   4.716  11.803  1.00 95.27           N  
ATOM   1111  CA  ASP A 136     -12.031   5.189  11.379  1.00 95.27           C  
ATOM   1112  C   ASP A 136     -11.660   4.620   9.990  1.00 95.27           C  
ATOM   1113  O   ASP A 136     -11.505   3.401   9.844  1.00 95.27           O  
ATOM   1114  CB  ASP A 136     -10.998   4.840  12.459  1.00 95.27           C  
ATOM   1115  CG  ASP A 136      -9.612   5.440  12.197  1.00 95.27           C  
ATOM   1116  OD1 ASP A 136      -9.359   5.886  11.054  1.00 95.27           O  
ATOM   1117  OD2 ASP A 136      -8.820   5.454  13.162  1.00 95.27           O1-
ATOM   1118  N   PRO A 137     -11.519   5.470   8.955  1.00 96.21           N  
ATOM   1119  CA  PRO A 137     -11.166   5.043   7.604  1.00 96.21           C  
ATOM   1120  C   PRO A 137      -9.662   4.774   7.401  1.00 96.21           C  
ATOM   1121  O   PRO A 137      -9.280   4.347   6.310  1.00 96.21           O  
ATOM   1122  CB  PRO A 137     -11.671   6.179   6.712  1.00 96.21           C  
ATOM   1123  CG  PRO A 137     -11.457   7.419   7.579  1.00 96.21           C  
ATOM   1124  CD  PRO A 137     -11.739   6.912   8.987  1.00 96.21           C  
ATOM   1125  N   GLU A 138      -8.800   5.033   8.392  1.00 96.51           N  
ATOM   1126  CA  GLU A 138      -7.342   4.831   8.306  1.00 96.51           C  
ATOM   1127  C   GLU A 138      -6.873   3.465   8.818  1.00 96.51           C  
ATOM   1128  O   GLU A 138      -5.716   3.090   8.599  1.00 96.51           O  
ATOM   1129  CB  GLU A 138      -6.581   5.948   9.044  1.00 96.51           C  
ATOM   1130  CG  GLU A 138      -6.855   7.331   8.439  1.00 96.51           C  
ATOM   1131  CD  GLU A 138      -5.832   8.413   8.824  1.00 96.51           C  
ATOM   1132  OE1 GLU A 138      -6.186   9.608   8.716  1.00 96.51           O  
ATOM   1133  OE2 GLU A 138      -4.651   8.114   9.106  1.00 96.51           O1-
ATOM   1134  N   LEU A 139      -7.757   2.707   9.475  1.00 97.07           N  
ATOM   1135  CA  LEU A 139      -7.446   1.363   9.958  1.00 97.07           C  
ATOM   1136  C   LEU A 139      -7.057   0.443   8.804  1.00 97.07           C  
ATOM   1137  O   LEU A 139      -7.550   0.586   7.685  1.00 97.07           O  
ATOM   1138  CB  LEU A 139      -8.621   0.795  10.766  1.00 97.07           C  
ATOM   1139  CG  LEU A 139      -8.833   1.549  12.087  1.00 97.07           C  
ATOM   1140  CD1 LEU A 139     -10.111   1.072  12.757  1.00 97.07           C  
ATOM   1141  CD2 LEU A 139      -7.687   1.343  13.081  1.00 97.07           C  
ATOM   1142  N   ARG A 140      -6.154  -0.495   9.095  1.00 98.26           N  
ATOM   1143  CA  ARG A 140      -5.505  -1.341   8.095  1.00 98.26           C  
ATOM   1144  C   ARG A 140      -5.839  -2.810   8.296  1.00 98.26           C  
ATOM   1145  O   ARG A 140      -5.812  -3.279   9.429  1.00 98.26           O  
ATOM   1146  CB  ARG A 140      -3.988  -1.136   8.129  1.00 98.26           C  
ATOM   1147  CG  ARG A 140      -3.567   0.295   7.773  1.00 98.26           C  
ATOM   1148  CD  ARG A 140      -2.040   0.385   7.778  1.00 98.26           C  
ATOM   1149  NE  ARG A 140      -1.578   1.743   7.439  1.00 98.26           N  
ATOM   1150  CZ  ARG A 140      -0.449   2.042   6.824  1.00 98.26           C  
ATOM   1151  NH1 ARG A 140       0.412   1.128   6.488  1.00 98.26           N1+
ATOM   1152  NH2 ARG A 140      -0.155   3.273   6.519  1.00 98.26           N  
ATOM   1153  N   ASP A 141      -6.083  -3.516   7.198  1.00 98.43           N  
ATOM   1154  CA  ASP A 141      -6.166  -4.977   7.170  1.00 98.43           C  
ATOM   1155  C   ASP A 141      -4.788  -5.645   7.356  1.00 98.43           C  
ATOM   1156  O   ASP A 141      -3.750  -4.982   7.420  1.00 98.43           O  
ATOM   1157  CB  ASP A 141      -6.906  -5.448   5.893  1.00 98.43           C  
ATOM   1158  CG  ASP A 141      -6.099  -5.433   4.577  1.00 98.43           C  
ATOM   1159  OD1 ASP A 141      -4.898  -5.089   4.577  1.00 98.43           O  
ATOM   1160  OD2 ASP A 141      -6.644  -5.827   3.517  1.00 98.43           O1-
ATOM   1161  N   PHE A 142      -4.761  -6.982   7.375  1.00 98.16           N  
ATOM   1162  CA  PHE A 142      -3.533  -7.770   7.544  1.00 98.16           C  
ATOM   1163  C   PHE A 142      -2.479  -7.561   6.438  1.00 98.16           C  
ATOM   1164  O   PHE A 142      -1.323  -7.947   6.608  1.00 98.16           O  
ATOM   1165  CB  PHE A 142      -3.899  -9.259   7.624  1.00 98.16           C  
ATOM   1166  CG  PHE A 142      -4.210  -9.907   6.282  1.00 98.16           C  
ATOM   1167  CD1 PHE A 142      -5.462  -9.728   5.660  1.00 98.16           C  
ATOM   1168  CD2 PHE A 142      -3.225 -10.680   5.638  1.00 98.16           C  
ATOM   1169  CE1 PHE A 142      -5.735 -10.340   4.424  1.00 98.16           C  
ATOM   1170  CE2 PHE A 142      -3.496 -11.293   4.402  1.00 98.16           C  
ATOM   1171  CZ  PHE A 142      -4.755 -11.131   3.798  1.00 98.16           C  
ATOM   1172  N   ARG A 143      -2.859  -6.976   5.292  1.00 98.12           N  
ATOM   1173  CA  ARG A 143      -1.962  -6.608   4.181  1.00 98.12           C  
ATOM   1174  C   ARG A 143      -1.541  -5.134   4.260  1.00 98.12           C  
ATOM   1175  O   ARG A 143      -0.812  -4.648   3.393  1.00 98.12           O  
ATOM   1176  CB  ARG A 143      -2.638  -6.922   2.835  1.00 98.12           C  
ATOM   1177  CG  ARG A 143      -3.024  -8.397   2.658  1.00 98.12           C  
ATOM   1178  CD  ARG A 143      -3.607  -8.714   1.268  1.00 98.12           C  
ATOM   1179  NE  ARG A 143      -4.910  -8.052   1.017  1.00 98.12           N  
ATOM   1180  CZ  ARG A 143      -5.427  -7.734  -0.165  1.00 98.12           C  
ATOM   1181  NH1 ARG A 143      -4.900  -8.086  -1.306  1.00 98.12           N1+
ATOM   1182  NH2 ARG A 143      -6.476  -6.976  -0.246  1.00 98.12           N  
ATOM   1183  N   GLY A 144      -1.986  -4.407   5.282  1.00 97.98           N  
ATOM   1184  CA  GLY A 144      -1.726  -2.989   5.478  1.00 97.98           C  
ATOM   1185  C   GLY A 144      -2.649  -2.070   4.671  1.00 97.98           C  
ATOM   1186  O   GLY A 144      -2.385  -0.870   4.615  1.00 97.98           O  
ATOM   1187  N   ASN A 145      -3.689  -2.594   4.020  1.00 98.58           N  
ATOM   1188  CA  ASN A 145      -4.605  -1.807   3.197  1.00 98.58           C  
ATOM   1189  C   ASN A 145      -5.635  -1.098   4.067  1.00 98.58           C  
ATOM   1190  O   ASN A 145      -6.247  -1.727   4.920  1.00 98.58           O  
ATOM   1191  CB  ASN A 145      -5.347  -2.714   2.210  1.00 98.58           C  
ATOM   1192  CG  ASN A 145      -4.446  -3.401   1.217  1.00 98.58           C  
ATOM   1193  ND2 ASN A 145      -4.552  -4.700   1.151  1.00 98.58           N  
ATOM   1194  OD1 ASN A 145      -3.669  -2.792   0.494  1.00 98.58           O  
ATOM   1195  N   THR A 146      -5.897   0.174   3.779  1.00 98.13           N  
ATOM   1196  CA  THR A 146      -7.120   0.841   4.252  1.00 98.13           C  
ATOM   1197  C   THR A 146      -8.320   0.444   3.378  1.00 98.13           C  
ATOM   1198  O   THR A 146      -8.127  -0.061   2.265  1.00 98.13           O  
ATOM   1199  CB  THR A 146      -6.961   2.370   4.288  1.00 98.13           C  
ATOM   1200  CG2 THR A 146      -5.695   2.832   5.006  1.00 98.13           C  
ATOM   1201  OG1 THR A 146      -6.923   2.915   2.982  1.00 98.13           O  
ATOM   1202  N   PRO A 147      -9.570   0.746   3.772  1.00 97.98           N  
ATOM   1203  CA  PRO A 147     -10.733   0.502   2.918  1.00 97.98           C  
ATOM   1204  C   PRO A 147     -10.629   1.175   1.538  1.00 97.98           C  
ATOM   1205  O   PRO A 147     -11.077   0.610   0.541  1.00 97.98           O  
ATOM   1206  CB  PRO A 147     -11.932   1.007   3.726  1.00 97.98           C  
ATOM   1207  CG  PRO A 147     -11.467   0.845   5.173  1.00 97.98           C  
ATOM   1208  CD  PRO A 147      -9.992   1.207   5.086  1.00 97.98           C  
ATOM   1209  N   LEU A 148      -9.973   2.342   1.439  1.00 98.04           N  
ATOM   1210  CA  LEU A 148      -9.738   3.003   0.148  1.00 98.04           C  
ATOM   1211  C   LEU A 148      -8.728   2.249  -0.727  1.00 98.04           C  
ATOM   1212  O   LEU A 148      -8.929   2.179  -1.940  1.00 98.04           O  
ATOM   1213  CB  LEU A 148      -9.323   4.471   0.364  1.00 98.04           C  
ATOM   1214  CG  LEU A 148      -9.240   5.298  -0.939  1.00 98.04           C  
ATOM   1215  CD1 LEU A 148     -10.580   5.386  -1.670  1.00 98.04           C  
ATOM   1216  CD2 LEU A 148      -8.789   6.729  -0.644  1.00 98.04           C  
ATOM   1217  N   HIS A 149      -7.694   1.639  -0.137  1.00 98.53           N  
ATOM   1218  CA  HIS A 149      -6.774   0.770  -0.880  1.00 98.53           C  
ATOM   1219  C   HIS A 149      -7.537  -0.399  -1.513  1.00 98.53           C  
ATOM   1220  O   HIS A 149      -7.387  -0.640  -2.709  1.00 98.53           O  
ATOM   1221  CB  HIS A 149      -5.656   0.242   0.031  1.00 98.53           C  
ATOM   1222  CG  HIS A 149      -4.600   1.250   0.381  1.00 98.53           C  
ATOM   1223  CD2 HIS A 149      -3.384   1.401  -0.227  1.00 98.53           C  
ATOM   1224  ND1 HIS A 149      -4.669   2.186   1.386  1.00 98.53           N  
ATOM   1225  CE1 HIS A 149      -3.531   2.898   1.370  1.00 98.53           C  
ATOM   1226  NE2 HIS A 149      -2.727   2.464   0.391  1.00 98.53           N  
ATOM   1227  N   LEU A 150      -8.418  -1.055  -0.748  1.00 98.42           N  
ATOM   1228  CA  LEU A 150      -9.250  -2.154  -1.249  1.00 98.42           C  
ATOM   1229  C   LEU A 150     -10.197  -1.705  -2.368  1.00 98.42           C  
ATOM   1230  O   LEU A 150     -10.320  -2.397  -3.377  1.00 98.42           O  
ATOM   1231  CB  LEU A 150     -10.058  -2.765  -0.093  1.00 98.42           C  
ATOM   1232  CG  LEU A 150      -9.223  -3.397   1.032  1.00 98.42           C  
ATOM   1233  CD1 LEU A 150     -10.181  -4.006   2.049  1.00 98.42           C  
ATOM   1234  CD2 LEU A 150      -8.307  -4.510   0.529  1.00 98.42           C  
ATOM   1235  N   ALA A 151     -10.831  -0.536  -2.229  1.00 98.27           N  
ATOM   1236  CA  ALA A 151     -11.708   0.013  -3.265  1.00 98.27           C  
ATOM   1237  C   ALA A 151     -10.946   0.283  -4.577  1.00 98.27           C  
ATOM   1238  O   ALA A 151     -11.463   0.012  -5.663  1.00 98.27           O  
ATOM   1239  CB  ALA A 151     -12.369   1.289  -2.727  1.00 98.27           C  
ATOM   1240  N   CYS A 152      -9.704   0.774  -4.477  1.00 98.25           N  
ATOM   1241  CA  CYS A 152      -8.830   1.032  -5.622  1.00 98.25           C  
ATOM   1242  C   CYS A 152      -8.272  -0.255  -6.250  1.00 98.25           C  
ATOM   1243  O   CYS A 152      -8.148  -0.314  -7.468  1.00 98.25           O  
ATOM   1244  CB  CYS A 152      -7.687   1.959  -5.190  1.00 98.25           C  
ATOM   1245  SG  CYS A 152      -8.341   3.579  -4.696  1.00 98.25           S  
ATOM   1246  N   GLU A 153      -7.961  -1.282  -5.453  1.00 97.86           N  
ATOM   1247  CA  GLU A 153      -7.538  -2.615  -5.921  1.00 97.86           C  
ATOM   1248  C   GLU A 153      -8.671  -3.327  -6.683  1.00 97.86           C  
ATOM   1249  O   GLU A 153      -8.449  -3.912  -7.741  1.00 97.86           O  
ATOM   1250  CB  GLU A 153      -7.075  -3.436  -4.693  1.00 97.86           C  
ATOM   1251  CG  GLU A 153      -6.414  -4.794  -5.007  1.00 97.86           C  
ATOM   1252  CD  GLU A 153      -6.035  -5.623  -3.749  1.00 97.86           C  
ATOM   1253  OE1 GLU A 153      -5.489  -6.743  -3.880  1.00 97.86           O  
ATOM   1254  OE2 GLU A 153      -6.289  -5.195  -2.598  1.00 97.86           O1-
ATOM   1255  N   GLN A 154      -9.911  -3.220  -6.195  1.00 97.67           N  
ATOM   1256  CA  GLN A 154     -11.086  -3.861  -6.803  1.00 97.67           C  
ATOM   1257  C   GLN A 154     -11.690  -3.079  -7.977  1.00 97.67           C  
ATOM   1258  O   GLN A 154     -12.501  -3.622  -8.723  1.00 97.67           O  
ATOM   1259  CB  GLN A 154     -12.153  -4.067  -5.724  1.00 97.67           C  
ATOM   1260  CG  GLN A 154     -11.733  -5.129  -4.701  1.00 97.67           C  
ATOM   1261  CD  GLN A 154     -12.726  -5.184  -3.555  1.00 97.67           C  
ATOM   1262  NE2 GLN A 154     -12.267  -5.075  -2.329  1.00 97.67           N  
ATOM   1263  OE1 GLN A 154     -13.923  -5.290  -3.741  1.00 97.67           O  
ATOM   1264  N   GLY A 155     -11.338  -1.803  -8.140  1.00 97.22           N  
ATOM   1265  CA  GLY A 155     -11.887  -0.964  -9.207  1.00 97.22           C  
ATOM   1266  C   GLY A 155     -13.305  -0.457  -8.942  1.00 97.22           C  
ATOM   1267  O   GLY A 155     -13.990  -0.029  -9.873  1.00 97.22           O  
ATOM   1268  N   CYS A 156     -13.768  -0.480  -7.688  1.00 96.33           N  
ATOM   1269  CA  CYS A 156     -15.109  -0.019  -7.350  1.00 96.33           C  
ATOM   1270  C   CYS A 156     -15.166   1.510  -7.232  1.00 96.33           C  
ATOM   1271  O   CYS A 156     -14.926   2.091  -6.171  1.00 96.33           O  
ATOM   1272  CB  CYS A 156     -15.641  -0.720  -6.102  1.00 96.33           C  
ATOM   1273  SG  CYS A 156     -17.316  -0.058  -5.874  1.00 96.33           S  
ATOM   1274  N   LEU A 157     -15.552   2.170  -8.326  1.00 95.93           N  
ATOM   1275  CA  LEU A 157     -15.681   3.627  -8.374  1.00 95.93           C  
ATOM   1276  C   LEU A 157     -16.719   4.172  -7.376  1.00 95.93           C  
ATOM   1277  O   LEU A 157     -16.519   5.253  -6.830  1.00 95.93           O  
ATOM   1278  CB  LEU A 157     -16.011   4.039  -9.820  1.00 95.93           C  
ATOM   1279  CG  LEU A 157     -15.976   5.560 -10.069  1.00 95.93           C  
ATOM   1280  CD1 LEU A 157     -14.574   6.145  -9.870  1.00 95.93           C  
ATOM   1281  CD2 LEU A 157     -16.413   5.849 -11.506  1.00 95.93           C  
ATOM   1282  N   ALA A 158     -17.799   3.429  -7.109  1.00 96.95           N  
ATOM   1283  CA  ALA A 158     -18.825   3.837  -6.148  1.00 96.95           C  
ATOM   1284  C   ALA A 158     -18.273   3.878  -4.712  1.00 96.95           C  
ATOM   1285  O   ALA A 158     -18.422   4.891  -4.030  1.00 96.95           O  
ATOM   1286  CB  ALA A 158     -20.033   2.902  -6.278  1.00 96.95           C  
ATOM   1287  N   SER A 159     -17.560   2.829  -4.286  1.00 96.95           N  
ATOM   1288  CA  SER A 159     -16.895   2.782  -2.978  1.00 96.95           C  
ATOM   1289  C   SER A 159     -15.806   3.847  -2.855  1.00 96.95           C  
ATOM   1290  O   SER A 159     -15.729   4.509  -1.824  1.00 96.95           O  
ATOM   1291  CB  SER A 159     -16.291   1.398  -2.723  1.00 96.95           C  
ATOM   1292  OG  SER A 159     -17.325   0.437  -2.655  1.00 96.95           O  
ATOM   1293  N   VAL A 160     -15.007   4.080  -3.907  1.00 97.47           N  
ATOM   1294  CA  VAL A 160     -14.040   5.195  -3.930  1.00 97.47           C  
ATOM   1295  C   VAL A 160     -14.758   6.537  -3.750  1.00 97.47           C  
ATOM   1296  O   VAL A 160     -14.323   7.359  -2.946  1.00 97.47           O  
ATOM   1297  CB  VAL A 160     -13.197   5.192  -5.224  1.00 97.47           C  
ATOM   1298  CG1 VAL A 160     -12.298   6.431  -5.338  1.00 97.47           C  
ATOM   1299  CG2 VAL A 160     -12.266   3.975  -5.289  1.00 97.47           C  
ATOM   1300  N   GLY A 161     -15.876   6.758  -4.444  1.00 96.25           N  
ATOM   1301  CA  GLY A 161     -16.690   7.968  -4.307  1.00 96.25           C  
ATOM   1302  C   GLY A 161     -17.154   8.202  -2.869  1.00 96.25           C  
ATOM   1303  O   GLY A 161     -16.861   9.249  -2.300  1.00 96.25           O  
ATOM   1304  N   VAL A 162     -17.788   7.205  -2.251  1.00 96.04           N  
ATOM   1305  CA  VAL A 162     -18.253   7.284  -0.855  1.00 96.04           C  
ATOM   1306  C   VAL A 162     -17.095   7.551   0.112  1.00 96.04           C  
ATOM   1307  O   VAL A 162     -17.143   8.496   0.897  1.00 96.04           O  
ATOM   1308  CB  VAL A 162     -19.008   5.995  -0.479  1.00 96.04           C  
ATOM   1309  CG1 VAL A 162     -19.315   5.913   1.016  1.00 96.04           C  
ATOM   1310  CG2 VAL A 162     -20.337   5.911  -1.240  1.00 96.04           C  
ATOM   1311  N   LEU A 163     -16.013   6.772   0.026  1.00 96.24           N  
ATOM   1312  CA  LEU A 163     -14.864   6.901   0.929  1.00 96.24           C  
ATOM   1313  C   LEU A 163     -14.170   8.264   0.815  1.00 96.24           C  
ATOM   1314  O   LEU A 163     -13.616   8.748   1.796  1.00 96.24           O  
ATOM   1315  CB  LEU A 163     -13.863   5.775   0.626  1.00 96.24           C  
ATOM   1316  CG  LEU A 163     -14.345   4.379   1.053  1.00 96.24           C  
ATOM   1317  CD1 LEU A 163     -13.470   3.325   0.384  1.00 96.24           C  
ATOM   1318  CD2 LEU A 163     -14.225   4.165   2.563  1.00 96.24           C  
ATOM   1319  N   THR A 164     -14.193   8.891  -0.360  1.00 94.72           N  
ATOM   1320  CA  THR A 164     -13.543  10.191  -0.595  1.00 94.72           C  
ATOM   1321  C   THR A 164     -14.452  11.385  -0.307  1.00 94.72           C  
ATOM   1322  O   THR A 164     -13.951  12.441   0.070  1.00 94.72           O  
ATOM   1323  CB  THR A 164     -12.978  10.284  -2.017  1.00 94.72           C  
ATOM   1324  CG2 THR A 164     -11.877   9.249  -2.271  1.00 94.72           C  
ATOM   1325  OG1 THR A 164     -13.976  10.085  -2.987  1.00 94.72           O  
ATOM   1326  N   GLN A 165     -15.774  11.235  -0.437  1.00 92.37           N  
ATOM   1327  CA  GLN A 165     -16.749  12.298  -0.168  1.00 92.37           C  
ATOM   1328  C   GLN A 165     -17.149  12.381   1.308  1.00 92.37           C  
ATOM   1329  O   GLN A 165     -17.362  13.479   1.820  1.00 92.37           O  
ATOM   1330  CB  GLN A 165     -17.997  12.080  -1.036  1.00 92.37           C  
ATOM   1331  CG  GLN A 165     -17.723  12.367  -2.520  1.00 92.37           C  
ATOM   1332  CD  GLN A 165     -18.922  12.080  -3.416  1.00 92.37           C  
ATOM   1333  NE2 GLN A 165     -18.903  12.543  -4.646  1.00 92.37           N  
ATOM   1334  OE1 GLN A 165     -19.905  11.455  -3.062  1.00 92.37           O  
ATOM   1335  N   SER A 166     -17.257  11.242   1.996  1.00 84.95           N  
ATOM   1336  CA  SER A 166     -17.702  11.187   3.395  1.00 84.95           C  
ATOM   1337  C   SER A 166     -16.561  11.367   4.403  1.00 84.95           C  
ATOM   1338  O   SER A 166     -16.814  11.681   5.565  1.00 84.95           O  
ATOM   1339  CB  SER A 166     -18.415   9.858   3.660  1.00 84.95           C  
ATOM   1340  OG  SER A 166     -19.449   9.615   2.724  1.00 84.95           O  
ATOM   1341  N   CYS A 167     -15.307  11.170   3.988  1.00 79.69           N  
ATOM   1342  CA  CYS A 167     -14.137  11.333   4.848  1.00 79.69           C  
ATOM   1343  C   CYS A 167     -13.793  12.819   5.045  1.00 79.69           C  
ATOM   1344  O   CYS A 167     -13.897  13.624   4.118  1.00 79.69           O  
ATOM   1345  CB  CYS A 167     -12.990  10.527   4.236  1.00 79.69           C  
ATOM   1346  SG  CYS A 167     -11.614  10.376   5.391  1.00 79.69           S  
ATOM   1347  N   THR A 168     -13.358  13.212   6.248  1.00 79.00           N  
ATOM   1348  CA  THR A 168     -12.882  14.585   6.459  1.00 79.00           C  
ATOM   1349  C   THR A 168     -11.581  14.818   5.686  1.00 79.00           C  
ATOM   1350  O   THR A 168     -10.759  13.918   5.507  1.00 79.00           O  
ATOM   1351  CB  THR A 168     -12.722  14.966   7.939  1.00 79.00           C  
ATOM   1352  CG2 THR A 168     -14.000  14.795   8.756  1.00 79.00           C  
ATOM   1353  OG1 THR A 168     -11.719  14.202   8.547  1.00 79.00           O  
ATOM   1354  N   THR A 169     -11.362  16.056   5.242  1.00 76.93           N  
ATOM   1355  CA  THR A 169     -10.188  16.428   4.439  1.00 76.93           C  
ATOM   1356  C   THR A 169      -8.821  16.021   5.024  1.00 76.93           C  
ATOM   1357  O   THR A 169      -7.985  15.583   4.230  1.00 76.93           O  
ATOM   1358  CB  THR A 169     -10.191  17.930   4.118  1.00 76.93           C  
ATOM   1359  CG2 THR A 169     -11.360  18.325   3.215  1.00 76.93           C  
ATOM   1360  OG1 THR A 169     -10.326  18.713   5.283  1.00 76.93           O  
ATOM   1361  N   PRO A 170      -8.533  16.103   6.347  1.00 85.28           N  
ATOM   1362  CA  PRO A 170      -7.234  15.670   6.869  1.00 85.28           C  
ATOM   1363  C   PRO A 170      -7.023  14.154   6.779  1.00 85.28           C  
ATOM   1364  O   PRO A 170      -5.927  13.725   6.416  1.00 85.28           O  
ATOM   1365  CB  PRO A 170      -7.183  16.157   8.321  1.00 85.28           C  
ATOM   1366  CG  PRO A 170      -8.652  16.235   8.724  1.00 85.28           C  
ATOM   1367  CD  PRO A 170      -9.317  16.691   7.431  1.00 85.28           C  
ATOM   1368  N   HIS A 171      -8.059  13.357   7.054  1.00 85.92           N  
ATOM   1369  CA  HIS A 171      -7.988  11.901   6.942  1.00 85.92           C  
ATOM   1370  C   HIS A 171      -7.793  11.480   5.488  1.00 85.92           C  
ATOM   1371  O   HIS A 171      -6.927  10.661   5.194  1.00 85.92           O  
ATOM   1372  CB  HIS A 171      -9.262  11.274   7.517  1.00 85.92           C  
ATOM   1373  CG  HIS A 171      -9.319  11.271   9.015  1.00 85.92           C  
ATOM   1374  CD2 HIS A 171     -10.359  11.671   9.803  1.00 85.92           C  
ATOM   1375  ND1 HIS A 171      -8.372  10.743   9.849  1.00 85.92           N  
ATOM   1376  CE1 HIS A 171      -8.815  10.837  11.109  1.00 85.92           C  
ATOM   1377  NE2 HIS A 171     -10.016  11.443  11.138  1.00 85.92           N  
ATOM   1378  N   LEU A 172      -8.511  12.107   4.549  1.00 91.17           N  
ATOM   1379  CA  LEU A 172      -8.327  11.821   3.128  1.00 91.17           C  
ATOM   1380  C   LEU A 172      -6.870  12.047   2.695  1.00 91.17           C  
ATOM   1381  O   LEU A 172      -6.277  11.177   2.067  1.00 91.17           O  
ATOM   1382  CB  LEU A 172      -9.319  12.657   2.303  1.00 91.17           C  
ATOM   1383  CG  LEU A 172      -9.210  12.406   0.786  1.00 91.17           C  
ATOM   1384  CD1 LEU A 172      -9.485  10.949   0.407  1.00 91.17           C  
ATOM   1385  CD2 LEU A 172     -10.208  13.291   0.044  1.00 91.17           C  
ATOM   1386  N   HIS A 173      -6.258  13.170   3.081  1.00 91.65           N  
ATOM   1387  CA  HIS A 173      -4.853  13.449   2.754  1.00 91.65           C  
ATOM   1388  C   HIS A 173      -3.877  12.437   3.369  1.00 91.65           C  
ATOM   1389  O   HIS A 173      -2.895  12.069   2.722  1.00 91.65           O  
ATOM   1390  CB  HIS A 173      -4.513  14.864   3.217  1.00 91.65           C  
ATOM   1391  CG  HIS A 173      -3.127  15.301   2.823  1.00 91.65           C  
ATOM   1392  CD2 HIS A 173      -2.079  15.489   3.673  1.00 91.65           C  
ATOM   1393  ND1 HIS A 173      -2.769  15.773   1.564  1.00 91.65           N  
ATOM   1394  CE1 HIS A 173      -1.538  16.268   1.681  1.00 91.65           C  
ATOM   1395  NE2 HIS A 173      -1.095  16.124   2.946  1.00 91.65           N  
ATOM   1396  N   SER A 174      -4.142  11.976   4.597  1.00 94.49           N  
ATOM   1397  CA  SER A 174      -3.383  10.894   5.239  1.00 94.49           C  
ATOM   1398  C   SER A 174      -3.486   9.600   4.424  1.00 94.49           C  
ATOM   1399  O   SER A 174      -2.471   9.030   4.022  1.00 94.49           O  
ATOM   1400  CB  SER A 174      -3.896  10.660   6.669  1.00 94.49           C  
ATOM   1401  OG  SER A 174      -3.088   9.713   7.337  1.00 94.49           O  
ATOM   1402  N   ILE A 175      -4.710   9.190   4.074  1.00 95.87           N  
ATOM   1403  CA  ILE A 175      -4.984   7.946   3.343  1.00 95.87           C  
ATOM   1404  C   ILE A 175      -4.370   7.966   1.940  1.00 95.87           C  
ATOM   1405  O   ILE A 175      -3.792   6.966   1.521  1.00 95.87           O  
ATOM   1406  CB  ILE A 175      -6.505   7.675   3.280  1.00 95.87           C  
ATOM   1407  CG1 ILE A 175      -7.089   7.459   4.690  1.00 95.87           C  
ATOM   1408  CG2 ILE A 175      -6.792   6.414   2.444  1.00 95.87           C  
ATOM   1409  CD1 ILE A 175      -8.619   7.536   4.750  1.00 95.87           C  
ATOM   1410  N   LEU A 176      -4.446   9.091   1.220  1.00 96.07           N  
ATOM   1411  CA  LEU A 176      -3.871   9.215  -0.127  1.00 96.07           C  
ATOM   1412  C   LEU A 176      -2.340   9.063  -0.139  1.00 96.07           C  
ATOM   1413  O   LEU A 176      -1.775   8.703  -1.172  1.00 96.07           O  
ATOM   1414  CB  LEU A 176      -4.285  10.561  -0.756  1.00 96.07           C  
ATOM   1415  CG  LEU A 176      -5.778  10.701  -1.114  1.00 96.07           C  
ATOM   1416  CD1 LEU A 176      -6.033  12.090  -1.698  1.00 96.07           C  
ATOM   1417  CD2 LEU A 176      -6.257   9.659  -2.122  1.00 96.07           C  
ATOM   1418  N   LYS A 177      -1.673   9.321   0.994  1.00 96.19           N  
ATOM   1419  CA  LYS A 177      -0.225   9.132   1.179  1.00 96.19           C  
ATOM   1420  C   LYS A 177       0.145   7.803   1.823  1.00 96.19           C  
ATOM   1421  O   LYS A 177       1.295   7.383   1.713  1.00 96.19           O  
ATOM   1422  CB  LYS A 177       0.323  10.265   2.045  1.00 96.19           C  
ATOM   1423  CG  LYS A 177       0.268  11.600   1.306  1.00 96.19           C  
ATOM   1424  CD  LYS A 177       0.872  12.674   2.201  1.00 96.19           C  
ATOM   1425  CE  LYS A 177       0.916  13.973   1.409  1.00 96.19           C  
ATOM   1426  NZ  LYS A 177       1.736  14.973   2.126  1.00 96.19           N1+
ATOM   1427  N   ALA A 178      -0.789   7.175   2.529  1.00 96.83           N  
ATOM   1428  CA  ALA A 178      -0.559   5.897   3.171  1.00 96.83           C  
ATOM   1429  C   ALA A 178      -0.217   4.823   2.132  1.00 96.83           C  
ATOM   1430  O   ALA A 178      -0.721   4.827   1.009  1.00 96.83           O  
ATOM   1431  CB  ALA A 178      -1.781   5.521   4.017  1.00 96.83           C  
ATOM   1432  N   THR A 179       0.641   3.895   2.541  1.00 97.95           N  
ATOM   1433  CA  THR A 179       1.004   2.710   1.770  1.00 97.95           C  
ATOM   1434  C   THR A 179       0.622   1.451   2.530  1.00 97.95           C  
ATOM   1435  O   THR A 179       0.694   1.415   3.764  1.00 97.95           O  
ATOM   1436  CB  THR A 179       2.504   2.677   1.454  1.00 97.95           C  
ATOM   1437  CG2 THR A 179       2.924   3.792   0.502  1.00 97.95           C  
ATOM   1438  OG1 THR A 179       3.269   2.822   2.631  1.00 97.95           O  
ATOM   1439  N   ASN A 180       0.247   0.408   1.795  1.00 98.19           N  
ATOM   1440  CA  ASN A 180       0.102  -0.934   2.350  1.00 98.19           C  
ATOM   1441  C   ASN A 180       1.471  -1.583   2.639  1.00 98.19           C  
ATOM   1442  O   ASN A 180       2.517  -0.962   2.439  1.00 98.19           O  
ATOM   1443  CB  ASN A 180      -0.826  -1.736   1.427  1.00 98.19           C  
ATOM   1444  CG  ASN A 180      -0.231  -2.140   0.092  1.00 98.19           C  
ATOM   1445  ND2 ASN A 180      -1.051  -2.705  -0.757  1.00 98.19           N  
ATOM   1446  OD1 ASN A 180       0.946  -1.983  -0.198  1.00 98.19           O  
ATOM   1447  N   TYR A 181       1.499  -2.829   3.121  1.00 97.95           N  
ATOM   1448  CA  TYR A 181       2.759  -3.497   3.483  1.00 97.95           C  
ATOM   1449  C   TYR A 181       3.643  -3.857   2.280  1.00 97.95           C  
ATOM   1450  O   TYR A 181       4.836  -4.089   2.449  1.00 97.95           O  
ATOM   1451  CB  TYR A 181       2.471  -4.716   4.370  1.00 97.95           C  
ATOM   1452  CG  TYR A 181       1.785  -4.430   5.701  1.00 97.95           C  
ATOM   1453  CD1 TYR A 181       1.938  -3.188   6.361  1.00 97.95           C  
ATOM   1454  CD2 TYR A 181       1.020  -5.445   6.308  1.00 97.95           C  
ATOM   1455  CE1 TYR A 181       1.320  -2.961   7.604  1.00 97.95           C  
ATOM   1456  CE2 TYR A 181       0.397  -5.219   7.549  1.00 97.95           C  
ATOM   1457  CZ  TYR A 181       0.549  -3.981   8.201  1.00 97.95           C  
ATOM   1458  OH  TYR A 181      -0.030  -3.778   9.411  1.00 97.95           O  
ATOM   1459  N   ASN A 182       3.100  -3.810   1.061  1.00 96.56           N  
ATOM   1460  CA  ASN A 182       3.866  -3.877  -0.185  1.00 96.56           C  
ATOM   1461  C   ASN A 182       4.388  -2.502  -0.637  1.00 96.56           C  
ATOM   1462  O   ASN A 182       4.998  -2.399  -1.696  1.00 96.56           O  
ATOM   1463  CB  ASN A 182       2.996  -4.530  -1.270  1.00 96.56           C  
ATOM   1464  CG  ASN A 182       2.625  -5.955  -0.924  1.00 96.56           C  
ATOM   1465  ND2 ASN A 182       3.359  -6.923  -1.421  1.00 96.56           N  
ATOM   1466  OD1 ASN A 182       1.677  -6.218  -0.208  1.00 96.56           O  
ATOM   1467  N   GLY A 183       4.129  -1.433   0.122  1.00 97.35           N  
ATOM   1468  CA  GLY A 183       4.574  -0.087  -0.220  1.00 97.35           C  
ATOM   1469  C   GLY A 183       3.742   0.604  -1.307  1.00 97.35           C  
ATOM   1470  O   GLY A 183       4.154   1.627  -1.856  1.00 97.35           O  
ATOM   1471  N   HIS A 184       2.559   0.080  -1.628  1.00 98.26           N  
ATOM   1472  CA  HIS A 184       1.673   0.660  -2.632  1.00 98.26           C  
ATOM   1473  C   HIS A 184       0.695   1.652  -2.005  1.00 98.26           C  
ATOM   1474  O   HIS A 184       0.034   1.329  -1.023  1.00 98.26           O  
ATOM   1475  CB  HIS A 184       0.931  -0.448  -3.381  1.00 98.26           C  
ATOM   1476  CG  HIS A 184       1.817  -1.365  -4.185  1.00 98.26           C  
ATOM   1477  CD2 HIS A 184       3.060  -1.098  -4.700  1.00 98.26           C  
ATOM   1478  ND1 HIS A 184       1.486  -2.642  -4.575  1.00 98.26           N  
ATOM   1479  CE1 HIS A 184       2.501  -3.130  -5.305  1.00 98.26           C  
ATOM   1480  NE2 HIS A 184       3.471  -2.216  -5.427  1.00 98.26           N  
ATOM   1481  N   THR A 185       0.578   2.837  -2.608  1.00 98.34           N  
ATOM   1482  CA  THR A 185      -0.498   3.795  -2.331  1.00 98.34           C  
ATOM   1483  C   THR A 185      -1.775   3.387  -3.071  1.00 98.34           C  
ATOM   1484  O   THR A 185      -1.746   2.546  -3.976  1.00 98.34           O  
ATOM   1485  CB  THR A 185      -0.093   5.217  -2.768  1.00 98.34           C  
ATOM   1486  CG2 THR A 185       1.187   5.724  -2.108  1.00 98.34           C  
ATOM   1487  OG1 THR A 185       0.118   5.249  -4.165  1.00 98.34           O  
ATOM   1488  N   CYS A 186      -2.897   4.049  -2.776  1.00 98.32           N  
ATOM   1489  CA  CYS A 186      -4.132   3.908  -3.560  1.00 98.32           C  
ATOM   1490  C   CYS A 186      -3.901   4.171  -5.062  1.00 98.32           C  
ATOM   1491  O   CYS A 186      -4.427   3.447  -5.908  1.00 98.32           O  
ATOM   1492  CB  CYS A 186      -5.175   4.882  -2.997  1.00 98.32           C  
ATOM   1493  SG  CYS A 186      -5.675   4.378  -1.325  1.00 98.32           S  
ATOM   1494  N   LEU A 187      -3.059   5.161  -5.397  1.00 98.49           N  
ATOM   1495  CA  LEU A 187      -2.705   5.478  -6.781  1.00 98.49           C  
ATOM   1496  C   LEU A 187      -1.899   4.349  -7.436  1.00 98.49           C  
ATOM   1497  O   LEU A 187      -2.168   4.013  -8.590  1.00 98.49           O  
ATOM   1498  CB  LEU A 187      -1.937   6.811  -6.822  1.00 98.49           C  
ATOM   1499  CG  LEU A 187      -1.584   7.260  -8.252  1.00 98.49           C  
ATOM   1500  CD1 LEU A 187      -2.826   7.606  -9.072  1.00 98.49           C  
ATOM   1501  CD2 LEU A 187      -0.692   8.490  -8.216  1.00 98.49           C  
ATOM   1502  N   HIS A 188      -0.949   3.738  -6.717  1.00 98.58           N  
ATOM   1503  CA  HIS A 188      -0.220   2.568  -7.215  1.00 98.58           C  
ATOM   1504  C   HIS A 188      -1.173   1.405  -7.496  1.00 98.58           C  
ATOM   1505  O   HIS A 188      -1.142   0.868  -8.598  1.00 98.58           O  
ATOM   1506  CB  HIS A 188       0.891   2.145  -6.237  1.00 98.58           C  
ATOM   1507  CG  HIS A 188       2.032   3.125  -6.122  1.00 98.58           C  
ATOM   1508  CD2 HIS A 188       2.483   3.959  -7.110  1.00 98.58           C  
ATOM   1509  ND1 HIS A 188       2.848   3.327  -5.024  1.00 98.58           N  
ATOM   1510  CE1 HIS A 188       3.738   4.281  -5.344  1.00 98.58           C  
ATOM   1511  NE2 HIS A 188       3.550   4.693  -6.604  1.00 98.58           N  
ATOM   1512  N   LEU A 189      -2.067   1.063  -6.564  1.00 98.44           N  
ATOM   1513  CA  LEU A 189      -3.026  -0.032  -6.753  1.00 98.44           C  
ATOM   1514  C   LEU A 189      -3.956   0.211  -7.950  1.00 98.44           C  
ATOM   1515  O   LEU A 189      -4.093  -0.673  -8.795  1.00 98.44           O  
ATOM   1516  CB  LEU A 189      -3.835  -0.257  -5.464  1.00 98.44           C  
ATOM   1517  CG  LEU A 189      -3.007  -0.749  -4.263  1.00 98.44           C  
ATOM   1518  CD1 LEU A 189      -3.913  -0.862  -3.041  1.00 98.44           C  
ATOM   1519  CD2 LEU A 189      -2.356  -2.113  -4.509  1.00 98.44           C  
ATOM   1520  N   ALA A 190      -4.530   1.411  -8.077  1.00 98.47           N  
ATOM   1521  CA  ALA A 190      -5.381   1.762  -9.217  1.00 98.47           C  
ATOM   1522  C   ALA A 190      -4.614   1.727 -10.553  1.00 98.47           C  
ATOM   1523  O   ALA A 190      -5.151   1.282 -11.570  1.00 98.47           O  
ATOM   1524  CB  ALA A 190      -5.985   3.147  -8.961  1.00 98.47           C  
ATOM   1525  N   SER A 191      -3.347   2.156 -10.547  1.00 98.39           N  
ATOM   1526  CA  SER A 191      -2.462   2.123 -11.719  1.00 98.39           C  
ATOM   1527  C   SER A 191      -2.096   0.693 -12.118  1.00 98.39           C  
ATOM   1528  O   SER A 191      -2.135   0.367 -13.302  1.00 98.39           O  
ATOM   1529  CB  SER A 191      -1.180   2.918 -11.448  1.00 98.39           C  
ATOM   1530  OG  SER A 191      -1.484   4.274 -11.198  1.00 98.39           O  
ATOM   1531  N   ILE A 192      -1.808  -0.177 -11.141  1.00 98.06           N  
ATOM   1532  CA  ILE A 192      -1.455  -1.585 -11.372  1.00 98.06           C  
ATOM   1533  C   ILE A 192      -2.580  -2.332 -12.095  1.00 98.06           C  
ATOM   1534  O   ILE A 192      -2.322  -3.122 -12.999  1.00 98.06           O  
ATOM   1535  CB  ILE A 192      -1.028  -2.275 -10.053  1.00 98.06           C  
ATOM   1536  CG1 ILE A 192       0.375  -1.775  -9.636  1.00 98.06           C  
ATOM   1537  CG2 ILE A 192      -1.001  -3.811 -10.181  1.00 98.06           C  
ATOM   1538  CD1 ILE A 192       0.737  -2.086  -8.178  1.00 98.06           C  
ATOM   1539  N   HIS A 193      -3.828  -2.035 -11.740  1.00 97.86           N  
ATOM   1540  CA  HIS A 193      -5.006  -2.663 -12.338  1.00 97.86           C  
ATOM   1541  C   HIS A 193      -5.554  -1.900 -13.559  1.00 97.86           C  
ATOM   1542  O   HIS A 193      -6.489  -2.359 -14.210  1.00 97.86           O  
ATOM   1543  CB  HIS A 193      -6.057  -2.857 -11.244  1.00 97.86           C  
ATOM   1544  CG  HIS A 193      -5.590  -3.751 -10.123  1.00 97.86           C  
ATOM   1545  CD2 HIS A 193      -5.784  -5.101 -10.016  1.00 97.86           C  
ATOM   1546  ND1 HIS A 193      -4.849  -3.365  -9.032  1.00 97.86           N  
ATOM   1547  CE1 HIS A 193      -4.594  -4.454  -8.291  1.00 97.86           C  
ATOM   1548  NE2 HIS A 193      -5.130  -5.541  -8.862  1.00 97.86           N  
ATOM   1549  N   GLY A 194      -4.974  -0.744 -13.905  1.00 97.26           N  
ATOM   1550  CA  GLY A 194      -5.348   0.033 -15.090  1.00 97.26           C  
ATOM   1551  C   GLY A 194      -6.673   0.798 -14.979  1.00 97.26           C  
ATOM   1552  O   GLY A 194      -7.265   1.136 -16.005  1.00 97.26           O  
ATOM   1553  N   TYR A 195      -7.151   1.106 -13.769  1.00 98.34           N  
ATOM   1554  CA  TYR A 195      -8.414   1.825 -13.559  1.00 98.34           C  
ATOM   1555  C   TYR A 195      -8.264   3.334 -13.784  1.00 98.34           C  
ATOM   1556  O   TYR A 195      -8.205   4.125 -12.842  1.00 98.34           O  
ATOM   1557  CB  TYR A 195      -8.988   1.521 -12.173  1.00 98.34           C  
ATOM   1558  CG  TYR A 195      -9.202   0.057 -11.862  1.00 98.34           C  
ATOM   1559  CD1 TYR A 195      -9.787  -0.825 -12.795  1.00 98.34           C  
ATOM   1560  CD2 TYR A 195      -8.805  -0.421 -10.604  1.00 98.34           C  
ATOM   1561  CE1 TYR A 195      -9.963  -2.184 -12.464  1.00 98.34           C  
ATOM   1562  CE2 TYR A 195      -8.980  -1.772 -10.276  1.00 98.34           C  
ATOM   1563  CZ  TYR A 195      -9.562  -2.661 -11.199  1.00 98.34           C  
ATOM   1564  OH  TYR A 195      -9.712  -3.968 -10.871  1.00 98.34           O  
ATOM   1565  N   LEU A 196      -8.242   3.745 -15.053  1.00 98.21           N  
ATOM   1566  CA  LEU A 196      -7.986   5.130 -15.471  1.00 98.21           C  
ATOM   1567  C   LEU A 196      -8.886   6.165 -14.770  1.00 98.21           C  
ATOM   1568  O   LEU A 196      -8.399   7.199 -14.327  1.00 98.21           O  
ATOM   1569  CB  LEU A 196      -8.146   5.234 -17.001  1.00 98.21           C  
ATOM   1570  CG  LEU A 196      -7.270   4.279 -17.833  1.00 98.21           C  
ATOM   1571  CD1 LEU A 196      -7.406   4.625 -19.315  1.00 98.21           C  
ATOM   1572  CD2 LEU A 196      -5.790   4.348 -17.460  1.00 98.21           C  
ATOM   1573  N   GLY A 197     -10.182   5.876 -14.610  1.00 97.83           N  
ATOM   1574  CA  GLY A 197     -11.109   6.789 -13.930  1.00 97.83           C  
ATOM   1575  C   GLY A 197     -10.795   6.987 -12.442  1.00 97.83           C  
ATOM   1576  O   GLY A 197     -10.916   8.097 -11.932  1.00 97.83           O  
ATOM   1577  N   ILE A 198     -10.336   5.934 -11.755  1.00 98.45           N  
ATOM   1578  CA  ILE A 198      -9.907   6.024 -10.351  1.00 98.45           C  
ATOM   1579  C   ILE A 198      -8.578   6.778 -10.259  1.00 98.45           C  
ATOM   1580  O   ILE A 198      -8.422   7.618  -9.380  1.00 98.45           O  
ATOM   1581  CB  ILE A 198      -9.837   4.624  -9.697  1.00 98.45           C  
ATOM   1582  CG1 ILE A 198     -11.252   4.005  -9.641  1.00 98.45           C  
ATOM   1583  CG2 ILE A 198      -9.229   4.697  -8.284  1.00 98.45           C  
ATOM   1584  CD1 ILE A 198     -11.293   2.583  -9.078  1.00 98.45           C  
ATOM   1585  N   VAL A 199      -7.646   6.539 -11.185  1.00 98.50           N  
ATOM   1586  CA  VAL A 199      -6.374   7.277 -11.264  1.00 98.50           C  
ATOM   1587  C   VAL A 199      -6.620   8.782 -11.420  1.00 98.50           C  
ATOM   1588  O   VAL A 199      -6.073   9.566 -10.646  1.00 98.50           O  
ATOM   1589  CB  VAL A 199      -5.498   6.715 -12.404  1.00 98.50           C  
ATOM   1590  CG1 VAL A 199      -4.268   7.576 -12.714  1.00 98.50           C  
ATOM   1591  CG2 VAL A 199      -5.007   5.302 -12.060  1.00 98.50           C  
ATOM   1592  N   GLU A 200      -7.477   9.194 -12.364  1.00 97.69           N  
ATOM   1593  CA  GLU A 200      -7.808  10.614 -12.576  1.00 97.69           C  
ATOM   1594  C   GLU A 200      -8.470  11.227 -11.330  1.00 97.69           C  
ATOM   1595  O   GLU A 200      -8.091  12.319 -10.897  1.00 97.69           O  
ATOM   1596  CB  GLU A 200      -8.688  10.775 -13.838  1.00 97.69           C  
ATOM   1597  CG  GLU A 200      -8.798  12.242 -14.319  1.00 97.69           C  
ATOM   1598  CD  GLU A 200      -9.431  12.408 -15.724  1.00 97.69           C  
ATOM   1599  OE1 GLU A 200      -8.975  13.297 -16.506  1.00 97.69           O  
ATOM   1600  OE2 GLU A 200     -10.374  11.652 -16.043  1.00 97.69           O1-
ATOM   1601  N   LEU A 201      -9.399  10.496 -10.701  1.00 97.34           N  
ATOM   1602  CA  LEU A 201     -10.069  10.933  -9.478  1.00 97.34           C  
ATOM   1603  C   LEU A 201      -9.085  11.117  -8.314  1.00 97.34           C  
ATOM   1604  O   LEU A 201      -9.087  12.174  -7.687  1.00 97.34           O  
ATOM   1605  CB  LEU A 201     -11.192   9.937  -9.138  1.00 97.34           C  
ATOM   1606  CG  LEU A 201     -11.963  10.261  -7.845  1.00 97.34           C  
ATOM   1607  CD1 LEU A 201     -12.635  11.635  -7.879  1.00 97.34           C  
ATOM   1608  CD2 LEU A 201     -13.050   9.209  -7.633  1.00 97.34           C  
ATOM   1609  N   LEU A 202      -8.219  10.139  -8.037  1.00 97.72           N  
ATOM   1610  CA  LEU A 202      -7.263  10.207  -6.926  1.00 97.72           C  
ATOM   1611  C   LEU A 202      -6.305  11.395  -7.070  1.00 97.72           C  
ATOM   1612  O   LEU A 202      -6.080  12.113  -6.096  1.00 97.72           O  
ATOM   1613  CB  LEU A 202      -6.468   8.894  -6.834  1.00 97.72           C  
ATOM   1614  CG  LEU A 202      -7.270   7.675  -6.343  1.00 97.72           C  
ATOM   1615  CD1 LEU A 202      -6.411   6.427  -6.544  1.00 97.72           C  
ATOM   1616  CD2 LEU A 202      -7.639   7.761  -4.862  1.00 97.72           C  
ATOM   1617  N   VAL A 203      -5.782  11.648  -8.275  1.00 97.52           N  
ATOM   1618  CA  VAL A 203      -4.918  12.816  -8.518  1.00 97.52           C  
ATOM   1619  C   VAL A 203      -5.698  14.119  -8.324  1.00 97.52           C  
ATOM   1620  O   VAL A 203      -5.191  15.042  -7.690  1.00 97.52           O  
ATOM   1621  CB  VAL A 203      -4.260  12.762  -9.910  1.00 97.52           C  
ATOM   1622  CG1 VAL A 203      -3.413  14.019 -10.154  1.00 97.52           C  
ATOM   1623  CG2 VAL A 203      -3.331  11.547 -10.040  1.00 97.52           C  
ATOM   1624  N   SER A 204      -6.953  14.194  -8.784  1.00 96.20           N  
ATOM   1625  CA  SER A 204      -7.799  15.381  -8.575  1.00 96.20           C  
ATOM   1626  C   SER A 204      -8.098  15.670  -7.095  1.00 96.20           C  
ATOM   1627  O   SER A 204      -8.296  16.825  -6.723  1.00 96.20           O  
ATOM   1628  CB  SER A 204      -9.099  15.260  -9.377  1.00 96.20           C  
ATOM   1629  OG  SER A 204     -10.057  14.430  -8.752  1.00 96.20           O  
ATOM   1630  N   LEU A 205      -8.079  14.635  -6.249  1.00 95.69           N  
ATOM   1631  CA  LEU A 205      -8.241  14.728  -4.796  1.00 95.69           C  
ATOM   1632  C   LEU A 205      -6.929  15.047  -4.055  1.00 95.69           C  
ATOM   1633  O   LEU A 205      -6.949  15.223  -2.838  1.00 95.69           O  
ATOM   1634  CB  LEU A 205      -8.867  13.419  -4.285  1.00 95.69           C  
ATOM   1635  CG  LEU A 205     -10.323  13.190  -4.729  1.00 95.69           C  
ATOM   1636  CD1 LEU A 205     -10.716  11.760  -4.371  1.00 95.69           C  
ATOM   1637  CD2 LEU A 205     -11.298  14.148  -4.043  1.00 95.69           C  
ATOM   1638  N   GLY A 206      -5.802  15.149  -4.767  1.00 95.45           N  
ATOM   1639  CA  GLY A 206      -4.504  15.529  -4.208  1.00 95.45           C  
ATOM   1640  C   GLY A 206      -3.526  14.376  -3.973  1.00 95.45           C  
ATOM   1641  O   GLY A 206      -2.533  14.574  -3.272  1.00 95.45           O  
ATOM   1642  N   ALA A 207      -3.766  13.187  -4.538  1.00 97.38           N  
ATOM   1643  CA  ALA A 207      -2.763  12.123  -4.528  1.00 97.38           C  
ATOM   1644  C   ALA A 207      -1.509  12.561  -5.301  1.00 97.38           C  
ATOM   1645  O   ALA A 207      -1.603  13.100  -6.405  1.00 97.38           O  
ATOM   1646  CB  ALA A 207      -3.347  10.829  -5.104  1.00 97.38           C  
ATOM   1647  N   ASP A 208      -0.330  12.304  -4.733  1.00 97.97           N  
ATOM   1648  CA  ASP A 208       0.937  12.619  -5.389  1.00 97.97           C  
ATOM   1649  C   ASP A 208       1.193  11.646  -6.547  1.00 97.97           C  
ATOM   1650  O   ASP A 208       1.515  10.475  -6.343  1.00 97.97           O  
ATOM   1651  CB  ASP A 208       2.082  12.627  -4.366  1.00 97.97           C  
ATOM   1652  CG  ASP A 208       3.446  12.959  -4.989  1.00 97.97           C  
ATOM   1653  OD1 ASP A 208       3.485  13.370  -6.175  1.00 97.97           O  
ATOM   1654  OD2 ASP A 208       4.450  12.818  -4.259  1.00 97.97           O1-
ATOM   1655  N   VAL A 209       1.069  12.150  -7.777  1.00 98.22           N  
ATOM   1656  CA  VAL A 209       1.324  11.389  -9.010  1.00 98.22           C  
ATOM   1657  C   VAL A 209       2.773  10.888  -9.116  1.00 98.22           C  
ATOM   1658  O   VAL A 209       3.048   9.911  -9.815  1.00 98.22           O  
ATOM   1659  CB  VAL A 209       0.887  12.221 -10.232  1.00 98.22           C  
ATOM   1660  CG1 VAL A 209       1.803  13.421 -10.495  1.00 98.22           C  
ATOM   1661  CG2 VAL A 209       0.778  11.369 -11.499  1.00 98.22           C  
ATOM   1662  N   ASN A 210       3.694  11.527  -8.389  1.00 98.39           N  
ATOM   1663  CA  ASN A 210       5.119  11.218  -8.362  1.00 98.39           C  
ATOM   1664  C   ASN A 210       5.546  10.459  -7.097  1.00 98.39           C  
ATOM   1665  O   ASN A 210       6.750  10.300  -6.871  1.00 98.39           O  
ATOM   1666  CB  ASN A 210       5.903  12.524  -8.553  1.00 98.39           C  
ATOM   1667  CG  ASN A 210       5.568  13.184  -9.871  1.00 98.39           C  
ATOM   1668  ND2 ASN A 210       5.173  14.436  -9.861  1.00 98.39           N  
ATOM   1669  OD1 ASN A 210       5.640  12.573 -10.923  1.00 98.39           O  
ATOM   1670  N   ALA A 211       4.590   9.972  -6.294  1.00 98.20           N  
ATOM   1671  CA  ALA A 211       4.882   9.094  -5.168  1.00 98.20           C  
ATOM   1672  C   ALA A 211       5.686   7.876  -5.647  1.00 98.20           C  
ATOM   1673  O   ALA A 211       5.412   7.321  -6.711  1.00 98.20           O  
ATOM   1674  CB  ALA A 211       3.576   8.671  -4.487  1.00 98.20           C  
ATOM   1675  N   GLN A 212       6.689   7.480  -4.864  1.00 98.19           N  
ATOM   1676  CA  GLN A 212       7.558   6.348  -5.176  1.00 98.19           C  
ATOM   1677  C   GLN A 212       7.232   5.169  -4.263  1.00 98.19           C  
ATOM   1678  O   GLN A 212       7.123   5.341  -3.049  1.00 98.19           O  
ATOM   1679  CB  GLN A 212       9.033   6.749  -5.052  1.00 98.19           C  
ATOM   1680  CG  GLN A 212       9.463   7.742  -6.137  1.00 98.19           C  
ATOM   1681  CD  GLN A 212      10.958   8.031  -6.078  1.00 98.19           C  
ATOM   1682  NE2 GLN A 212      11.721   7.586  -7.050  1.00 98.19           N  
ATOM   1683  OE1 GLN A 212      11.464   8.687  -5.175  1.00 98.19           O  
ATOM   1684  N   GLU A 213       7.088   3.975  -4.834  1.00 96.75           N  
ATOM   1685  CA  GLU A 213       7.039   2.744  -4.047  1.00 96.75           C  
ATOM   1686  C   GLU A 213       8.436   2.415  -3.475  1.00 96.75           C  
ATOM   1687  O   GLU A 213       9.449   2.722  -4.108  1.00 96.75           O  
ATOM   1688  CB  GLU A 213       6.370   1.596  -4.827  1.00 96.75           C  
ATOM   1689  CG  GLU A 213       7.071   1.135  -6.114  1.00 96.75           C  
ATOM   1690  CD  GLU A 213       8.392   0.403  -5.884  1.00 96.75           C  
ATOM   1691  OE1 GLU A 213       9.324   0.535  -6.712  1.00 96.75           O  
ATOM   1692  OE2 GLU A 213       8.493  -0.295  -4.863  1.00 96.75           O1-
ATOM   1693  N   PRO A 214       8.520   1.849  -2.262  1.00 96.71           N  
ATOM   1694  CA  PRO A 214       9.770   1.701  -1.520  1.00 96.71           C  
ATOM   1695  C   PRO A 214      10.651   0.515  -1.943  1.00 96.71           C  
ATOM   1696  O   PRO A 214      11.784   0.434  -1.481  1.00 96.71           O  
ATOM   1697  CB  PRO A 214       9.331   1.558  -0.060  1.00 96.71           C  
ATOM   1698  CG  PRO A 214       7.980   0.858  -0.175  1.00 96.71           C  
ATOM   1699  CD  PRO A 214       7.391   1.487  -1.432  1.00 96.71           C  
ATOM   1700  N   CYS A 215      10.186  -0.421  -2.772  1.00 94.89           N  
ATOM   1701  CA  CYS A 215      10.990  -1.566  -3.202  1.00 94.89           C  
ATOM   1702  C   CYS A 215      12.027  -1.184  -4.270  1.00 94.89           C  
ATOM   1703  O   CYS A 215      13.153  -1.669  -4.215  1.00 94.89           O  
ATOM   1704  CB  CYS A 215      10.085  -2.710  -3.693  1.00 94.89           C  
ATOM   1705  SG  CYS A 215       8.955  -3.276  -2.388  1.00 94.89           S  
ATOM   1706  N   ASN A 216      11.687  -0.328  -5.240  1.00 96.39           N  
ATOM   1707  CA  ASN A 216      12.621   0.124  -6.283  1.00 96.39           C  
ATOM   1708  C   ASN A 216      12.489   1.625  -6.611  1.00 96.39           C  
ATOM   1709  O   ASN A 216      13.041   2.114  -7.599  1.00 96.39           O  
ATOM   1710  CB  ASN A 216      12.449  -0.788  -7.513  1.00 96.39           C  
ATOM   1711  CG  ASN A 216      13.559  -0.663  -8.545  1.00 96.39           C  
ATOM   1712  ND2 ASN A 216      13.348  -1.204  -9.724  1.00 96.39           N  
ATOM   1713  OD1 ASN A 216      14.646  -0.161  -8.322  1.00 96.39           O  
ATOM   1714  N   GLY A 217      11.750   2.397  -5.816  1.00 97.45           N  
ATOM   1715  CA  GLY A 217      11.557   3.821  -6.075  1.00 97.45           C  
ATOM   1716  C   GLY A 217      10.707   4.094  -7.320  1.00 97.45           C  
ATOM   1717  O   GLY A 217      10.854   5.145  -7.947  1.00 97.45           O  
ATOM   1718  N   ARG A 218       9.855   3.160  -7.751  1.00 98.27           N  
ATOM   1719  CA  ARG A 218       9.042   3.334  -8.962  1.00 98.27           C  
ATOM   1720  C   ARG A 218       7.875   4.276  -8.698  1.00 98.27           C  
ATOM   1721  O   ARG A 218       7.194   4.184  -7.686  1.00 98.27           O  
ATOM   1722  CB  ARG A 218       8.567   1.973  -9.484  1.00 98.27           C  
ATOM   1723  CG  ARG A 218       9.742   1.137 -10.000  1.00 98.27           C  
ATOM   1724  CD  ARG A 218       9.299  -0.309 -10.192  1.00 98.27           C  
ATOM   1725  NE  ARG A 218      10.356  -1.093 -10.854  1.00 98.27           N  
ATOM   1726  CZ  ARG A 218      10.142  -2.162 -11.594  1.00 98.27           C  
ATOM   1727  NH1 ARG A 218       8.989  -2.754 -11.624  1.00 98.27           N1+
ATOM   1728  NH2 ARG A 218      11.073  -2.648 -12.360  1.00 98.27           N  
ATOM   1729  N   THR A 219       7.621   5.177  -9.636  1.00 98.40           N  
ATOM   1730  CA  THR A 219       6.386   5.978  -9.658  1.00 98.40           C  
ATOM   1731  C   THR A 219       5.281   5.241 -10.410  1.00 98.40           C  
ATOM   1732  O   THR A 219       5.557   4.297 -11.157  1.00 98.40           O  
ATOM   1733  CB  THR A 219       6.606   7.376 -10.261  1.00 98.40           C  
ATOM   1734  CG2 THR A 219       7.730   8.156  -9.583  1.00 98.40           C  
ATOM   1735  OG1 THR A 219       6.934   7.285 -11.632  1.00 98.40           O  
ATOM   1736  N   ALA A 220       4.036   5.718 -10.319  1.00 98.41           N  
ATOM   1737  CA  ALA A 220       2.935   5.215 -11.148  1.00 98.41           C  
ATOM   1738  C   ALA A 220       3.278   5.206 -12.653  1.00 98.41           C  
ATOM   1739  O   ALA A 220       2.865   4.301 -13.377  1.00 98.41           O  
ATOM   1740  CB  ALA A 220       1.695   6.074 -10.872  1.00 98.41           C  
ATOM   1741  N   LEU A 221       4.091   6.163 -13.120  1.00 98.59           N  
ATOM   1742  CA  LEU A 221       4.533   6.227 -14.514  1.00 98.59           C  
ATOM   1743  C   LEU A 221       5.489   5.081 -14.880  1.00 98.59           C  
ATOM   1744  O   LEU A 221       5.351   4.506 -15.956  1.00 98.59           O  
ATOM   1745  CB  LEU A 221       5.138   7.617 -14.780  1.00 98.59           C  
ATOM   1746  CG  LEU A 221       5.430   7.904 -16.264  1.00 98.59           C  
ATOM   1747  CD1 LEU A 221       4.163   7.854 -17.121  1.00 98.59           C  
ATOM   1748  CD2 LEU A 221       6.041   9.296 -16.417  1.00 98.59           C  
ATOM   1749  N   HIS A 222       6.398   4.689 -13.980  1.00 98.52           N  
ATOM   1750  CA  HIS A 222       7.234   3.498 -14.177  1.00 98.52           C  
ATOM   1751  C   HIS A 222       6.379   2.227 -14.235  1.00 98.52           C  
ATOM   1752  O   HIS A 222       6.562   1.404 -15.129  1.00 98.52           O  
ATOM   1753  CB  HIS A 222       8.254   3.363 -13.043  1.00 98.52           C  
ATOM   1754  CG  HIS A 222       9.283   4.455 -12.980  1.00 98.52           C  
ATOM   1755  CD2 HIS A 222      10.536   4.425 -13.527  1.00 98.52           C  
ATOM   1756  ND1 HIS A 222       9.170   5.642 -12.294  1.00 98.52           N  
ATOM   1757  CE1 HIS A 222      10.337   6.292 -12.394  1.00 98.52           C  
ATOM   1758  NE2 HIS A 222      11.192   5.590 -13.143  1.00 98.52           N  
ATOM   1759  N   LEU A 223       5.403   2.093 -13.327  1.00 97.82           N  
ATOM   1760  CA  LEU A 223       4.475   0.958 -13.318  1.00 97.82           C  
ATOM   1761  C   LEU A 223       3.660   0.888 -14.619  1.00 97.82           C  
ATOM   1762  O   LEU A 223       3.489  -0.190 -15.177  1.00 97.82           O  
ATOM   1763  CB  LEU A 223       3.544   1.039 -12.092  1.00 97.82           C  
ATOM   1764  CG  LEU A 223       4.249   1.031 -10.721  1.00 97.82           C  
ATOM   1765  CD1 LEU A 223       3.210   1.179  -9.609  1.00 97.82           C  
ATOM   1766  CD2 LEU A 223       5.045  -0.253 -10.479  1.00 97.82           C  
ATOM   1767  N   ALA A 224       3.211   2.026 -15.153  1.00 98.39           N  
ATOM   1768  CA  ALA A 224       2.478   2.088 -16.417  1.00 98.39           C  
ATOM   1769  C   ALA A 224       3.316   1.615 -17.618  1.00 98.39           C  
ATOM   1770  O   ALA A 224       2.800   0.920 -18.501  1.00 98.39           O  
ATOM   1771  CB  ALA A 224       1.994   3.526 -16.616  1.00 98.39           C  
ATOM   1772  N   VAL A 225       4.612   1.953 -17.636  1.00 98.23           N  
ATOM   1773  CA  VAL A 225       5.567   1.435 -18.627  1.00 98.23           C  
ATOM   1774  C   VAL A 225       5.751  -0.067 -18.444  1.00 98.23           C  
ATOM   1775  O   VAL A 225       5.651  -0.815 -19.417  1.00 98.23           O  
ATOM   1776  CB  VAL A 225       6.924   2.162 -18.548  1.00 98.23           C  
ATOM   1777  CG1 VAL A 225       7.940   1.535 -19.514  1.00 98.23           C  
ATOM   1778  CG2 VAL A 225       6.762   3.638 -18.922  1.00 98.23           C  
ATOM   1779  N   ASP A 226       5.937  -0.537 -17.214  1.00 97.16           N  
ATOM   1780  CA  ASP A 226       6.108  -1.961 -16.934  1.00 97.16           C  
ATOM   1781  C   ASP A 226       4.879  -2.803 -17.267  1.00 97.16           C  
ATOM   1782  O   ASP A 226       5.014  -3.942 -17.709  1.00 97.16           O  
ATOM   1783  CB  ASP A 226       6.513  -2.173 -15.470  1.00 97.16           C  
ATOM   1784  CG  ASP A 226       8.022  -2.120 -15.259  1.00 97.16           C  
ATOM   1785  OD1 ASP A 226       8.764  -2.361 -16.237  1.00 97.16           O  
ATOM   1786  OD2 ASP A 226       8.426  -1.980 -14.086  1.00 97.16           O1-
ATOM   1787  N   LEU A 227       3.686  -2.240 -17.135  1.00 97.60           N  
ATOM   1788  CA  LEU A 227       2.431  -2.881 -17.523  1.00 97.60           C  
ATOM   1789  C   LEU A 227       2.117  -2.729 -19.011  1.00 97.60           C  
ATOM   1790  O   LEU A 227       1.130  -3.283 -19.487  1.00 97.60           O  
ATOM   1791  CB  LEU A 227       1.315  -2.311 -16.642  1.00 97.60           C  
ATOM   1792  CG  LEU A 227       1.490  -2.730 -15.176  1.00 97.60           C  
ATOM   1793  CD1 LEU A 227       0.575  -1.900 -14.301  1.00 97.60           C  
ATOM   1794  CD2 LEU A 227       1.167  -4.210 -14.952  1.00 97.60           C  
ATOM   1795  N   GLN A 228       2.949  -1.992 -19.753  1.00 98.21           N  
ATOM   1796  CA  GLN A 228       2.762  -1.700 -21.173  1.00 98.21           C  
ATOM   1797  C   GLN A 228       1.392  -1.070 -21.474  1.00 98.21           C  
ATOM   1798  O   GLN A 228       0.772  -1.369 -22.494  1.00 98.21           O  
ATOM   1799  CB  GLN A 228       3.081  -2.947 -22.022  1.00 98.21           C  
ATOM   1800  CG  GLN A 228       4.556  -3.360 -21.936  1.00 98.21           C  
ATOM   1801  CD  GLN A 228       5.445  -2.386 -22.694  1.00 98.21           C  
ATOM   1802  NE2 GLN A 228       6.125  -1.472 -22.047  1.00 98.21           N  
ATOM   1803  OE1 GLN A 228       5.550  -2.437 -23.907  1.00 98.21           O  
ATOM   1804  N   ASN A 229       0.938  -0.158 -20.607  1.00 98.17           N  
ATOM   1805  CA  ASN A 229      -0.358   0.509 -20.722  1.00 98.17           C  
ATOM   1806  C   ASN A 229      -0.209   1.958 -21.249  1.00 98.17           C  
ATOM   1807  O   ASN A 229       0.003   2.883 -20.459  1.00 98.17           O  
ATOM   1808  CB  ASN A 229      -1.077   0.405 -19.367  1.00 98.17           C  
ATOM   1809  CG  ASN A 229      -2.517   0.883 -19.443  1.00 98.17           C  
ATOM   1810  ND2 ASN A 229      -3.350   0.460 -18.523  1.00 98.17           N  
ATOM   1811  OD1 ASN A 229      -2.910   1.642 -20.317  1.00 98.17           O  
ATOM   1812  N   PRO A 230      -0.324   2.197 -22.574  1.00 97.91           N  
ATOM   1813  CA  PRO A 230      -0.151   3.530 -23.158  1.00 97.91           C  
ATOM   1814  C   PRO A 230      -1.239   4.526 -22.742  1.00 97.91           C  
ATOM   1815  O   PRO A 230      -0.982   5.730 -22.687  1.00 97.91           O  
ATOM   1816  CB  PRO A 230      -0.170   3.312 -24.675  1.00 97.91           C  
ATOM   1817  CG  PRO A 230      -1.011   2.047 -24.845  1.00 97.91           C  
ATOM   1818  CD  PRO A 230      -0.628   1.226 -23.618  1.00 97.91           C  
ATOM   1819  N   ASP A 231      -2.454   4.064 -22.447  1.00 98.32           N  
ATOM   1820  CA  ASP A 231      -3.546   4.951 -22.041  1.00 98.32           C  
ATOM   1821  C   ASP A 231      -3.322   5.460 -20.609  1.00 98.32           C  
ATOM   1822  O   ASP A 231      -3.488   6.653 -20.348  1.00 98.32           O  
ATOM   1823  CB  ASP A 231      -4.896   4.246 -22.230  1.00 98.32           C  
ATOM   1824  CG  ASP A 231      -5.155   3.860 -23.697  1.00 98.32           C  
ATOM   1825  OD1 ASP A 231      -4.849   4.674 -24.611  1.00 98.32           O  
ATOM   1826  OD2 ASP A 231      -5.629   2.727 -23.919  1.00 98.32           O1-
ATOM   1827  N   LEU A 232      -2.814   4.603 -19.714  1.00 98.58           N  
ATOM   1828  CA  LEU A 232      -2.370   5.007 -18.378  1.00 98.58           C  
ATOM   1829  C   LEU A 232      -1.180   5.973 -18.435  1.00 98.58           C  
ATOM   1830  O   LEU A 232      -1.201   6.989 -17.746  1.00 98.58           O  
ATOM   1831  CB  LEU A 232      -2.051   3.754 -17.550  1.00 98.58           C  
ATOM   1832  CG  LEU A 232      -1.569   4.044 -16.118  1.00 98.58           C  
ATOM   1833  CD1 LEU A 232      -2.596   4.797 -15.274  1.00 98.58           C  
ATOM   1834  CD2 LEU A 232      -1.259   2.719 -15.430  1.00 98.58           C  
ATOM   1835  N   VAL A 233      -0.180   5.716 -19.289  1.00 98.45           N  
ATOM   1836  CA  VAL A 233       0.930   6.663 -19.521  1.00 98.45           C  
ATOM   1837  C   VAL A 233       0.383   8.024 -19.958  1.00 98.45           C  
ATOM   1838  O   VAL A 233       0.731   9.043 -19.370  1.00 98.45           O  
ATOM   1839  CB  VAL A 233       1.934   6.107 -20.555  1.00 98.45           C  
ATOM   1840  CG1 VAL A 233       2.962   7.148 -21.021  1.00 98.45           C  
ATOM   1841  CG2 VAL A 233       2.714   4.924 -19.968  1.00 98.45           C  
ATOM   1842  N   SER A 234      -0.529   8.049 -20.936  1.00 98.14           N  
ATOM   1843  CA  SER A 234      -1.157   9.289 -21.422  1.00 98.14           C  
ATOM   1844  C   SER A 234      -1.848  10.067 -20.301  1.00 98.14           C  
ATOM   1845  O   SER A 234      -1.702  11.286 -20.207  1.00 98.14           O  
ATOM   1846  CB  SER A 234      -2.230   9.001 -22.478  1.00 98.14           C  
ATOM   1847  OG  SER A 234      -1.769   8.151 -23.503  1.00 98.14           O  
ATOM   1848  N   LEU A 235      -2.604   9.360 -19.457  1.00 98.51           N  
ATOM   1849  CA  LEU A 235      -3.324   9.955 -18.340  1.00 98.51           C  
ATOM   1850  C   LEU A 235      -2.364  10.524 -17.292  1.00 98.51           C  
ATOM   1851  O   LEU A 235      -2.512  11.677 -16.901  1.00 98.51           O  
ATOM   1852  CB  LEU A 235      -4.265   8.899 -17.739  1.00 98.51           C  
ATOM   1853  CG  LEU A 235      -5.032   9.406 -16.505  1.00 98.51           C  
ATOM   1854  CD1 LEU A 235      -5.944  10.589 -16.839  1.00 98.51           C  
ATOM   1855  CD2 LEU A 235      -5.880   8.272 -15.948  1.00 98.51           C  
ATOM   1856  N   LEU A 236      -1.358   9.754 -16.876  1.00 98.51           N  
ATOM   1857  CA  LEU A 236      -0.376  10.193 -15.884  1.00 98.51           C  
ATOM   1858  C   LEU A 236       0.402  11.427 -16.366  1.00 98.51           C  
ATOM   1859  O   LEU A 236       0.598  12.363 -15.593  1.00 98.51           O  
ATOM   1860  CB  LEU A 236       0.564   9.022 -15.562  1.00 98.51           C  
ATOM   1861  CG  LEU A 236      -0.101   7.879 -14.770  1.00 98.51           C  
ATOM   1862  CD1 LEU A 236       0.872   6.708 -14.710  1.00 98.51           C  
ATOM   1863  CD2 LEU A 236      -0.447   8.276 -13.334  1.00 98.51           C  
ATOM   1864  N   LEU A 237       0.765  11.484 -17.652  1.00 98.13           N  
ATOM   1865  CA  LEU A 237       1.381  12.671 -18.259  1.00 98.13           C  
ATOM   1866  C   LEU A 237       0.450  13.891 -18.210  1.00 98.13           C  
ATOM   1867  O   LEU A 237       0.877  14.976 -17.820  1.00 98.13           O  
ATOM   1868  CB  LEU A 237       1.772  12.363 -19.715  1.00 98.13           C  
ATOM   1869  CG  LEU A 237       2.917  11.350 -19.882  1.00 98.13           C  
ATOM   1870  CD1 LEU A 237       3.110  11.041 -21.369  1.00 98.13           C  
ATOM   1871  CD2 LEU A 237       4.230  11.867 -19.320  1.00 98.13           C  
ATOM   1872  N   LYS A 238      -0.836  13.720 -18.546  1.00 97.87           N  
ATOM   1873  CA  LYS A 238      -1.855  14.782 -18.435  1.00 97.87           C  
ATOM   1874  C   LYS A 238      -2.029  15.256 -16.984  1.00 97.87           C  
ATOM   1875  O   LYS A 238      -2.291  16.432 -16.755  1.00 97.87           O  
ATOM   1876  CB  LYS A 238      -3.172  14.253 -19.026  1.00 97.87           C  
ATOM   1877  CG  LYS A 238      -4.311  15.288 -19.058  1.00 97.87           C  
ATOM   1878  CD  LYS A 238      -5.635  14.589 -19.397  1.00 97.87           C  
ATOM   1879  CE  LYS A 238      -6.838  15.523 -19.203  1.00 97.87           C  
ATOM   1880  NZ  LYS A 238      -8.081  14.752 -18.903  1.00 97.87           N1+
ATOM   1881  N   CYS A 239      -1.856  14.353 -16.022  1.00 97.21           N  
ATOM   1882  CA  CYS A 239      -1.891  14.615 -14.585  1.00 97.21           C  
ATOM   1883  C   CYS A 239      -0.605  15.256 -14.025  1.00 97.21           C  
ATOM   1884  O   CYS A 239      -0.551  15.526 -12.828  1.00 97.21           O  
ATOM   1885  CB  CYS A 239      -2.213  13.288 -13.886  1.00 97.21           C  
ATOM   1886  SG  CYS A 239      -3.976  12.879 -14.069  1.00 97.21           S  
ATOM   1887  N   GLY A 240       0.414  15.519 -14.851  1.00 97.22           N  
ATOM   1888  CA  GLY A 240       1.652  16.175 -14.418  1.00 97.22           C  
ATOM   1889  C   GLY A 240       2.699  15.232 -13.817  1.00 97.22           C  
ATOM   1890  O   GLY A 240       3.513  15.673 -13.005  1.00 97.22           O  
ATOM   1891  N   ALA A 241       2.689  13.948 -14.190  1.00 98.29           N  
ATOM   1892  CA  ALA A 241       3.761  13.024 -13.830  1.00 98.29           C  
ATOM   1893  C   ALA A 241       5.115  13.499 -14.383  1.00 98.29           C  
ATOM   1894  O   ALA A 241       5.241  13.822 -15.566  1.00 98.29           O  
ATOM   1895  CB  ALA A 241       3.422  11.616 -14.330  1.00 98.29           C  
ATOM   1896  N   ASP A 242       6.137  13.502 -13.530  1.00 98.14           N  
ATOM   1897  CA  ASP A 242       7.505  13.835 -13.906  1.00 98.14           C  
ATOM   1898  C   ASP A 242       8.148  12.655 -14.646  1.00 98.14           C  
ATOM   1899  O   ASP A 242       8.475  11.616 -14.067  1.00 98.14           O  
ATOM   1900  CB  ASP A 242       8.312  14.264 -12.671  1.00 98.14           C  
ATOM   1901  CG  ASP A 242       9.731  14.736 -13.019  1.00 98.14           C  
ATOM   1902  OD1 ASP A 242      10.096  14.735 -14.222  1.00 98.14           O  
ATOM   1903  OD2 ASP A 242      10.457  15.086 -12.065  1.00 98.14           O1-
ATOM   1904  N   VAL A 243       8.349  12.831 -15.951  1.00 97.97           N  
ATOM   1905  CA  VAL A 243       8.984  11.849 -16.843  1.00 97.97           C  
ATOM   1906  C   VAL A 243      10.468  11.621 -16.557  1.00 97.97           C  
ATOM   1907  O   VAL A 243      11.045  10.684 -17.106  1.00 97.97           O  
ATOM   1908  CB  VAL A 243       8.829  12.267 -18.314  1.00 97.97           C  
ATOM   1909  CG1 VAL A 243       7.355  12.377 -18.695  1.00 97.97           C  
ATOM   1910  CG2 VAL A 243       9.519  13.599 -18.619  1.00 97.97           C  
ATOM   1911  N   ASN A 244      11.092  12.478 -15.746  1.00 97.56           N  
ATOM   1912  CA  ASN A 244      12.513  12.421 -15.409  1.00 97.56           C  
ATOM   1913  C   ASN A 244      12.766  11.879 -13.999  1.00 97.56           C  
ATOM   1914  O   ASN A 244      13.921  11.741 -13.597  1.00 97.56           O  
ATOM   1915  CB  ASN A 244      13.124  13.815 -15.592  1.00 97.56           C  
ATOM   1916  CG  ASN A 244      12.958  14.321 -17.007  1.00 97.56           C  
ATOM   1917  ND2 ASN A 244      12.318  15.451 -17.180  1.00 97.56           N  
ATOM   1918  OD1 ASN A 244      13.374  13.700 -17.973  1.00 97.56           O  
ATOM   1919  N   ARG A 245      11.714  11.552 -13.235  1.00 97.42           N  
ATOM   1920  CA  ARG A 245      11.875  10.869 -11.950  1.00 97.42           C  
ATOM   1921  C   ARG A 245      12.504   9.500 -12.178  1.00 97.42           C  
ATOM   1922  O   ARG A 245      12.051   8.774 -13.051  1.00 97.42           O  
ATOM   1923  CB  ARG A 245      10.520  10.754 -11.224  1.00 97.42           C  
ATOM   1924  CG  ARG A 245      10.436  11.652  -9.986  1.00 97.42           C  
ATOM   1925  CD  ARG A 245      11.464  11.221  -8.932  1.00 97.42           C  
ATOM   1926  NE  ARG A 245      11.217  11.871  -7.638  1.00 97.42           N  
ATOM   1927  CZ  ARG A 245      11.787  11.519  -6.503  1.00 97.42           C  
ATOM   1928  NH1 ARG A 245      12.786  10.686  -6.468  1.00 97.42           N1+
ATOM   1929  NH2 ARG A 245      11.337  11.965  -5.367  1.00 97.42           N  
ATOM   1930  N   VAL A 246      13.498   9.138 -11.371  1.00 97.50           N  
ATOM   1931  CA  VAL A 246      14.217   7.863 -11.508  1.00 97.50           C  
ATOM   1932  C   VAL A 246      13.937   6.901 -10.355  1.00 97.50           C  
ATOM   1933  O   VAL A 246      13.693   7.322  -9.220  1.00 97.50           O  
ATOM   1934  CB  VAL A 246      15.731   8.065 -11.711  1.00 97.50           C  
ATOM   1935  CG1 VAL A 246      16.017   8.835 -13.005  1.00 97.50           C  
ATOM   1936  CG2 VAL A 246      16.408   8.795 -10.543  1.00 97.50           C  
ATOM   1937  N   THR A 247      13.997   5.608 -10.664  1.00 97.71           N  
ATOM   1938  CA  THR A 247      14.077   4.498  -9.698  1.00 97.71           C  
ATOM   1939  C   THR A 247      15.355   4.569  -8.853  1.00 97.71           C  
ATOM   1940  O   THR A 247      16.263   5.350  -9.143  1.00 97.71           O  
ATOM   1941  CB  THR A 247      14.039   3.142 -10.427  1.00 97.71           C  
ATOM   1942  CG2 THR A 247      12.757   2.942 -11.228  1.00 97.71           C  
ATOM   1943  OG1 THR A 247      15.110   3.033 -11.330  1.00 97.71           O  
ATOM   1944  N   TYR A 248      15.476   3.723  -7.826  1.00 96.59           N  
ATOM   1945  CA  TYR A 248      16.712   3.613  -7.033  1.00 96.59           C  
ATOM   1946  C   TYR A 248      17.909   3.107  -7.844  1.00 96.59           C  
ATOM   1947  O   TYR A 248      19.047   3.416  -7.509  1.00 96.59           O  
ATOM   1948  CB  TYR A 248      16.468   2.707  -5.820  1.00 96.59           C  
ATOM   1949  CG  TYR A 248      15.420   3.187  -4.830  1.00 96.59           C  
ATOM   1950  CD1 TYR A 248      15.092   4.557  -4.702  1.00 96.59           C  
ATOM   1951  CD2 TYR A 248      14.794   2.242  -3.997  1.00 96.59           C  
ATOM   1952  CE1 TYR A 248      14.126   4.972  -3.768  1.00 96.59           C  
ATOM   1953  CE2 TYR A 248      13.842   2.660  -3.051  1.00 96.59           C  
ATOM   1954  CZ  TYR A 248      13.498   4.020  -2.940  1.00 96.59           C  
ATOM   1955  OH  TYR A 248      12.570   4.418  -2.033  1.00 96.59           O  
ATOM   1956  N   GLN A 249      17.652   2.398  -8.944  1.00 94.60           N  
ATOM   1957  CA  GLN A 249      18.667   1.985  -9.916  1.00 94.60           C  
ATOM   1958  C   GLN A 249      19.016   3.093 -10.930  1.00 94.60           C  
ATOM   1959  O   GLN A 249      19.778   2.858 -11.859  1.00 94.60           O  
ATOM   1960  CB  GLN A 249      18.178   0.714 -10.624  1.00 94.60           C  
ATOM   1961  CG  GLN A 249      18.010  -0.474  -9.664  1.00 94.60           C  
ATOM   1962  CD  GLN A 249      17.422  -1.709 -10.338  1.00 94.60           C  
ATOM   1963  NE2 GLN A 249      17.119  -2.741  -9.585  1.00 94.60           N  
ATOM   1964  OE1 GLN A 249      17.187  -1.782 -11.533  1.00 94.60           O  
ATOM   1965  N   GLY A 250      18.444   4.294 -10.796  1.00 95.30           N  
ATOM   1966  CA  GLY A 250      18.724   5.425 -11.684  1.00 95.30           C  
ATOM   1967  C   GLY A 250      17.973   5.404 -13.019  1.00 95.30           C  
ATOM   1968  O   GLY A 250      18.190   6.291 -13.840  1.00 95.30           O  
ATOM   1969  N   TYR A 251      17.063   4.449 -13.239  1.00 96.68           N  
ATOM   1970  CA  TYR A 251      16.277   4.378 -14.475  1.00 96.68           C  
ATOM   1971  C   TYR A 251      15.066   5.309 -14.456  1.00 96.68           C  
ATOM   1972  O   TYR A 251      14.292   5.268 -13.501  1.00 96.68           O  
ATOM   1973  CB  TYR A 251      15.825   2.943 -14.762  1.00 96.68           C  
ATOM   1974  CG  TYR A 251      16.970   1.971 -14.921  1.00 96.68           C  
ATOM   1975  CD1 TYR A 251      17.906   2.167 -15.954  1.00 96.68           C  
ATOM   1976  CD2 TYR A 251      17.111   0.884 -14.037  1.00 96.68           C  
ATOM   1977  CE1 TYR A 251      18.984   1.277 -16.100  1.00 96.68           C  
ATOM   1978  CE2 TYR A 251      18.199   0.002 -14.176  1.00 96.68           C  
ATOM   1979  CZ  TYR A 251      19.141   0.202 -15.205  1.00 96.68           C  
ATOM   1980  OH  TYR A 251      20.193  -0.641 -15.354  1.00 96.68           O  
ATOM   1981  N   SER A 252      14.878   6.077 -15.527  1.00 97.59           N  
ATOM   1982  CA  SER A 252      13.663   6.822 -15.865  1.00 97.59           C  
ATOM   1983  C   SER A 252      12.573   5.891 -16.424  1.00 97.59           C  
ATOM   1984  O   SER A 252      12.879   4.792 -16.907  1.00 97.59           O  
ATOM   1985  CB  SER A 252      14.007   7.919 -16.890  1.00 97.59           C  
ATOM   1986  OG  SER A 252      14.138   7.389 -18.204  1.00 97.59           O  
ATOM   1987  N   PRO A 253      11.298   6.325 -16.477  1.00 97.92           N  
ATOM   1988  CA  PRO A 253      10.242   5.568 -17.139  1.00 97.92           C  
ATOM   1989  C   PRO A 253      10.569   5.259 -18.605  1.00 97.92           C  
ATOM   1990  O   PRO A 253      10.233   4.184 -19.091  1.00 97.92           O  
ATOM   1991  CB  PRO A 253       8.981   6.432 -17.023  1.00 97.92           C  
ATOM   1992  CG  PRO A 253       9.244   7.299 -15.797  1.00 97.92           C  
ATOM   1993  CD  PRO A 253      10.751   7.515 -15.853  1.00 97.92           C  
ATOM   1994  N   TYR A 254      11.252   6.167 -19.312  1.00 97.91           N  
ATOM   1995  CA  TYR A 254      11.648   5.932 -20.700  1.00 97.91           C  
ATOM   1996  C   TYR A 254      12.694   4.821 -20.817  1.00 97.91           C  
ATOM   1997  O   TYR A 254      12.559   3.957 -21.680  1.00 97.91           O  
ATOM   1998  CB  TYR A 254      12.179   7.219 -21.329  1.00 97.91           C  
ATOM   1999  CG  TYR A 254      12.533   7.058 -22.794  1.00 97.91           C  
ATOM   2000  CD1 TYR A 254      13.811   6.611 -23.174  1.00 97.91           C  
ATOM   2001  CD2 TYR A 254      11.569   7.303 -23.783  1.00 97.91           C  
ATOM   2002  CE1 TYR A 254      14.147   6.477 -24.534  1.00 97.91           C  
ATOM   2003  CE2 TYR A 254      11.884   7.127 -25.141  1.00 97.91           C  
ATOM   2004  CZ  TYR A 254      13.180   6.746 -25.523  1.00 97.91           C  
ATOM   2005  OH  TYR A 254      13.486   6.624 -26.840  1.00 97.91           O  
ATOM   2006  N   GLN A 255      13.707   4.789 -19.946  1.00 96.70           N  
ATOM   2007  CA  GLN A 255      14.724   3.730 -19.961  1.00 96.70           C  
ATOM   2008  C   GLN A 255      14.109   2.335 -19.764  1.00 96.70           C  
ATOM   2009  O   GLN A 255      14.567   1.376 -20.380  1.00 96.70           O  
ATOM   2010  CB  GLN A 255      15.785   4.019 -18.890  1.00 96.70           C  
ATOM   2011  CG  GLN A 255      16.860   5.000 -19.394  1.00 96.70           C  
ATOM   2012  CD  GLN A 255      17.600   5.700 -18.254  1.00 96.70           C  
ATOM   2013  NE2 GLN A 255      18.871   5.991 -18.352  1.00 96.70           N  
ATOM   2014  OE1 GLN A 255      17.037   6.016 -17.228  1.00 96.70           O  
ATOM   2015  N   LEU A 256      13.012   2.221 -19.007  1.00 96.18           N  
ATOM   2016  CA  LEU A 256      12.279   0.957 -18.842  1.00 96.18           C  
ATOM   2017  C   LEU A 256      11.505   0.502 -20.096  1.00 96.18           C  
ATOM   2018  O   LEU A 256      10.938  -0.591 -20.103  1.00 96.18           O  
ATOM   2019  CB  LEU A 256      11.345   1.045 -17.621  1.00 96.18           C  
ATOM   2020  CG  LEU A 256      12.028   1.301 -16.266  1.00 96.18           C  
ATOM   2021  CD1 LEU A 256      10.979   1.167 -15.160  1.00 96.18           C  
ATOM   2022  CD2 LEU A 256      13.163   0.320 -15.963  1.00 96.18           C  
ATOM   2023  N   THR A 257      11.466   1.302 -21.168  1.00 96.93           N  
ATOM   2024  CA  THR A 257      10.865   0.893 -22.451  1.00 96.93           C  
ATOM   2025  C   THR A 257      11.775  -0.023 -23.269  1.00 96.93           C  
ATOM   2026  O   THR A 257      11.280  -0.775 -24.112  1.00 96.93           O  
ATOM   2027  CB  THR A 257      10.432   2.082 -23.322  1.00 96.93           C  
ATOM   2028  CG2 THR A 257       9.476   3.031 -22.603  1.00 96.93           C  
ATOM   2029  OG1 THR A 257      11.515   2.834 -23.807  1.00 96.93           O  
ATOM   2030  N   TRP A 258      13.089  -0.013 -23.016  1.00 94.79           N  
ATOM   2031  CA  TRP A 258      14.036  -0.869 -23.725  1.00 94.79           C  
ATOM   2032  C   TRP A 258      13.729  -2.353 -23.479  1.00 94.79           C  
ATOM   2033  O   TRP A 258      13.511  -2.792 -22.354  1.00 94.79           O  
ATOM   2034  CB  TRP A 258      15.473  -0.497 -23.344  1.00 94.79           C  
ATOM   2035  CG  TRP A 258      15.938   0.821 -23.890  1.00 94.79           C  
ATOM   2036  CD1 TRP A 258      16.222   1.927 -23.166  1.00 94.79           C  
ATOM   2037  CD2 TRP A 258      16.186   1.189 -25.282  1.00 94.79           C  
ATOM   2038  CE2 TRP A 258      16.618   2.550 -25.321  1.00 94.79           C  
ATOM   2039  CE3 TRP A 258      16.098   0.505 -26.515  1.00 94.79           C  
ATOM   2040  NE1 TRP A 258      16.612   2.955 -24.004  1.00 94.79           N  
ATOM   2041  CZ2 TRP A 258      16.950   3.197 -26.519  1.00 94.79           C  
ATOM   2042  CZ3 TRP A 258      16.425   1.146 -27.725  1.00 94.79           C  
ATOM   2043  CH2 TRP A 258      16.852   2.487 -27.728  1.00 94.79           C  
ATOM   2044  N   GLY A 259      13.665  -3.135 -24.561  1.00 93.73           N  
ATOM   2045  CA  GLY A 259      13.288  -4.554 -24.512  1.00 93.73           C  
ATOM   2046  C   GLY A 259      11.783  -4.819 -24.366  1.00 93.73           C  
ATOM   2047  O   GLY A 259      11.375  -5.978 -24.293  1.00 93.73           O  
ATOM   2048  N   ARG A 260      10.938  -3.779 -24.342  1.00 95.76           N  
ATOM   2049  CA  ARG A 260       9.477  -3.901 -24.229  1.00 95.76           C  
ATOM   2050  C   ARG A 260       8.787  -3.647 -25.581  1.00 95.76           C  
ATOM   2051  O   ARG A 260       9.322  -2.921 -26.415  1.00 95.76           O  
ATOM   2052  CB  ARG A 260       8.956  -2.973 -23.120  1.00 95.76           C  
ATOM   2053  CG  ARG A 260       9.736  -3.026 -21.795  1.00 95.76           C  
ATOM   2054  CD  ARG A 260       9.833  -4.429 -21.180  1.00 95.76           C  
ATOM   2055  NE  ARG A 260       8.525  -4.927 -20.710  1.00 95.76           N  
ATOM   2056  CZ  ARG A 260       7.969  -4.633 -19.549  1.00 95.76           C  
ATOM   2057  NH1 ARG A 260       8.550  -3.833 -18.696  1.00 95.76           N1+
ATOM   2058  NH2 ARG A 260       6.817  -5.161 -19.263  1.00 95.76           N  
ATOM   2059  N   PRO A 261       7.608  -4.241 -25.841  1.00 96.28           N  
ATOM   2060  CA  PRO A 261       6.999  -4.222 -27.177  1.00 96.28           C  
ATOM   2061  C   PRO A 261       6.364  -2.884 -27.605  1.00 96.28           C  
ATOM   2062  O   PRO A 261       6.186  -2.651 -28.801  1.00 96.28           O  
ATOM   2063  CB  PRO A 261       5.956  -5.348 -27.141  1.00 96.28           C  
ATOM   2064  CG  PRO A 261       5.577  -5.452 -25.664  1.00 96.28           C  
ATOM   2065  CD  PRO A 261       6.901  -5.167 -24.967  1.00 96.28           C  
ATOM   2066  N   SER A 262       5.962  -2.013 -26.674  1.00 95.65           N  
ATOM   2067  CA  SER A 262       5.147  -0.833 -26.988  1.00 95.65           C  
ATOM   2068  C   SER A 262       5.968   0.342 -27.523  1.00 95.65           C  
ATOM   2069  O   SER A 262       6.457   1.190 -26.775  1.00 95.65           O  
ATOM   2070  CB  SER A 262       4.321  -0.407 -25.776  1.00 95.65           C  
ATOM   2071  OG  SER A 262       3.415   0.624 -26.133  1.00 95.65           O  
ATOM   2072  N   THR A 263       6.009   0.468 -28.849  1.00 95.14           N  
ATOM   2073  CA  THR A 263       6.563   1.652 -29.529  1.00 95.14           C  
ATOM   2074  C   THR A 263       5.783   2.927 -29.210  1.00 95.14           C  
ATOM   2075  O   THR A 263       6.358   4.013 -29.185  1.00 95.14           O  
ATOM   2076  CB  THR A 263       6.568   1.459 -31.049  1.00 95.14           C  
ATOM   2077  CG2 THR A 263       7.461   0.297 -31.480  1.00 95.14           C  
ATOM   2078  OG1 THR A 263       5.265   1.176 -31.516  1.00 95.14           O  
ATOM   2079  N   ARG A 264       4.478   2.812 -28.920  1.00 97.07           N  
ATOM   2080  CA  ARG A 264       3.625   3.952 -28.557  1.00 97.07           C  
ATOM   2081  C   ARG A 264       4.085   4.604 -27.255  1.00 97.07           C  
ATOM   2082  O   ARG A 264       4.210   5.821 -27.219  1.00 97.07           O  
ATOM   2083  CB  ARG A 264       2.155   3.505 -28.507  1.00 97.07           C  
ATOM   2084  CG  ARG A 264       1.197   4.674 -28.223  1.00 97.07           C  
ATOM   2085  CD  ARG A 264      -0.260   4.234 -28.411  1.00 97.07           C  
ATOM   2086  NE  ARG A 264      -1.212   5.290 -28.015  1.00 97.07           N  
ATOM   2087  CZ  ARG A 264      -2.520   5.138 -27.876  1.00 97.07           C  
ATOM   2088  NH1 ARG A 264      -3.144   4.066 -28.280  1.00 97.07           N1+
ATOM   2089  NH2 ARG A 264      -3.235   6.039 -27.269  1.00 97.07           N  
ATOM   2090  N   ILE A 265       4.391   3.815 -26.223  1.00 97.70           N  
ATOM   2091  CA  ILE A 265       4.887   4.343 -24.939  1.00 97.70           C  
ATOM   2092  C   ILE A 265       6.235   5.038 -25.135  1.00 97.70           C  
ATOM   2093  O   ILE A 265       6.432   6.153 -24.654  1.00 97.70           O  
ATOM   2094  CB  ILE A 265       4.978   3.214 -23.891  1.00 97.70           C  
ATOM   2095  CG1 ILE A 265       3.552   2.772 -23.507  1.00 97.70           C  
ATOM   2096  CG2 ILE A 265       5.740   3.659 -22.633  1.00 97.70           C  
ATOM   2097  CD1 ILE A 265       3.498   1.549 -22.590  1.00 97.70           C  
ATOM   2098  N   GLN A 266       7.135   4.414 -25.899  1.00 96.12           N  
ATOM   2099  CA  GLN A 266       8.432   5.002 -26.215  1.00 96.12           C  
ATOM   2100  C   GLN A 266       8.276   6.347 -26.947  1.00 96.12           C  
ATOM   2101  O   GLN A 266       8.904   7.329 -26.570  1.00 96.12           O  
ATOM   2102  CB  GLN A 266       9.245   3.977 -27.014  1.00 96.12           C  
ATOM   2103  CG  GLN A 266      10.726   4.365 -27.084  1.00 96.12           C  
ATOM   2104  CD  GLN A 266      11.587   3.310 -27.768  1.00 96.12           C  
ATOM   2105  NE2 GLN A 266      12.886   3.506 -27.782  1.00 96.12           N  
ATOM   2106  OE1 GLN A 266      11.117   2.325 -28.318  1.00 96.12           O  
ATOM   2107  N   GLN A 267       7.371   6.453 -27.925  1.00 96.21           N  
ATOM   2108  CA  GLN A 267       7.086   7.723 -28.610  1.00 96.21           C  
ATOM   2109  C   GLN A 267       6.514   8.803 -27.683  1.00 96.21           C  
ATOM   2110  O   GLN A 267       6.844   9.978 -27.851  1.00 96.21           O  
ATOM   2111  CB  GLN A 267       6.089   7.484 -29.751  1.00 96.21           C  
ATOM   2112  CG  GLN A 267       6.728   6.783 -30.954  1.00 96.21           C  
ATOM   2113  CD  GLN A 267       5.705   6.409 -32.020  1.00 96.21           C  
ATOM   2114  NE2 GLN A 267       6.133   5.767 -33.084  1.00 96.21           N  
ATOM   2115  OE1 GLN A 267       4.517   6.680 -31.942  1.00 96.21           O  
ATOM   2116  N   GLN A 268       5.651   8.423 -26.736  1.00 95.75           N  
ATOM   2117  CA  GLN A 268       5.028   9.352 -25.788  1.00 95.75           C  
ATOM   2118  C   GLN A 268       6.038   9.934 -24.802  1.00 95.75           C  
ATOM   2119  O   GLN A 268       6.000  11.128 -24.520  1.00 95.75           O  
ATOM   2120  CB  GLN A 268       3.912   8.633 -25.019  1.00 95.75           C  
ATOM   2121  CG  GLN A 268       2.705   8.387 -25.923  1.00 95.75           C  
ATOM   2122  CD  GLN A 268       1.614   7.611 -25.211  1.00 95.75           C  
ATOM   2123  NE2 GLN A 268       0.476   8.238 -25.055  1.00 95.75           N  
ATOM   2124  OE1 GLN A 268       1.738   6.458 -24.828  1.00 95.75           O  
ATOM   2125  N   LEU A 269       6.938   9.096 -24.291  1.00 96.99           N  
ATOM   2126  CA  LEU A 269       7.920   9.498 -23.290  1.00 96.99           C  
ATOM   2127  C   LEU A 269       9.169  10.135 -23.917  1.00 96.99           C  
ATOM   2128  O   LEU A 269       9.690  11.105 -23.377  1.00 96.99           O  
ATOM   2129  CB  LEU A 269       8.248   8.272 -22.422  1.00 96.99           C  
ATOM   2130  CG  LEU A 269       7.094   7.769 -21.540  1.00 96.99           C  
ATOM   2131  CD1 LEU A 269       7.551   6.519 -20.793  1.00 96.99           C  
ATOM   2132  CD2 LEU A 269       6.652   8.806 -20.510  1.00 96.99           C  
ATOM   2133  N   GLY A 270       9.618   9.663 -25.084  1.00 93.91           N  
ATOM   2134  CA  GLY A 270      10.894  10.086 -25.683  1.00 93.91           C  
ATOM   2135  C   GLY A 270      10.964  11.557 -26.080  1.00 93.91           C  
ATOM   2136  O   GLY A 270      12.044  12.129 -26.134  1.00 93.91           O  
ATOM   2137  N   GLN A 271       9.815  12.190 -26.319  1.00 90.61           N  
ATOM   2138  CA  GLN A 271       9.738  13.627 -26.610  1.00 90.61           C  
ATOM   2139  C   GLN A 271       9.862  14.502 -25.352  1.00 90.61           C  
ATOM   2140  O   GLN A 271      10.050  15.709 -25.472  1.00 90.61           O  
ATOM   2141  CB  GLN A 271       8.408  13.916 -27.321  1.00 90.61           C  
ATOM   2142  CG  GLN A 271       8.341  13.269 -28.710  1.00 90.61           C  
ATOM   2143  CD  GLN A 271       6.947  13.378 -29.311  1.00 90.61           C  
ATOM   2144  NE2 GLN A 271       6.317  12.271 -29.632  1.00 90.61           N  
ATOM   2145  OE1 GLN A 271       6.383  14.443 -29.493  1.00 90.61           O  
ATOM   2146  N   LEU A 272       9.704  13.913 -24.163  1.00 94.92           N  
ATOM   2147  CA  LEU A 272       9.601  14.624 -22.887  1.00 94.92           C  
ATOM   2148  C   LEU A 272      10.782  14.328 -21.952  1.00 94.92           C  
ATOM   2149  O   LEU A 272      11.159  15.183 -21.153  1.00 94.92           O  
ATOM   2150  CB  LEU A 272       8.266  14.240 -22.218  1.00 94.92           C  
ATOM   2151  CG  LEU A 272       6.994  14.512 -23.040  1.00 94.92           C  
ATOM   2152  CD1 LEU A 272       5.776  13.990 -22.277  1.00 94.92           C  
ATOM   2153  CD2 LEU A 272       6.793  16.005 -23.306  1.00 94.92           C  
ATOM   2154  N   THR A 273      11.351  13.124 -22.026  1.00 95.76           N  
ATOM   2155  CA  THR A 273      12.471  12.700 -21.179  1.00 95.76           C  
ATOM   2156  C   THR A 273      13.776  13.383 -21.595  1.00 95.76           C  
ATOM   2157  O   THR A 273      14.107  13.428 -22.781  1.00 95.76           O  
ATOM   2158  CB  THR A 273      12.613  11.171 -21.207  1.00 95.76           C  
ATOM   2159  CG2 THR A 273      13.695  10.666 -20.257  1.00 95.76           C  
ATOM   2160  OG1 THR A 273      11.409  10.572 -20.780  1.00 95.76           O  
ATOM   2161  N   LEU A 274      14.543  13.878 -20.618  1.00 94.76           N  
ATOM   2162  CA  LEU A 274      15.866  14.477 -20.831  1.00 94.76           C  
ATOM   2163  C   LEU A 274      16.806  13.516 -21.568  1.00 94.76           C  
ATOM   2164  O   LEU A 274      16.819  12.322 -21.282  1.00 94.76           O  
ATOM   2165  CB  LEU A 274      16.493  14.857 -19.477  1.00 94.76           C  
ATOM   2166  CG  LEU A 274      15.815  16.020 -18.735  1.00 94.76           C  
ATOM   2167  CD1 LEU A 274      16.401  16.136 -17.326  1.00 94.76           C  
ATOM   2168  CD2 LEU A 274      16.022  17.354 -19.454  1.00 94.76           C  
ATOM   2169  N   GLU A 275      17.629  14.041 -22.477  1.00 91.68           N  
ATOM   2170  CA  GLU A 275      18.500  13.253 -23.366  1.00 91.68           C  
ATOM   2171  C   GLU A 275      19.399  12.257 -22.608  1.00 91.68           C  
ATOM   2172  O   GLU A 275      19.511  11.094 -22.994  1.00 91.68           O  
ATOM   2173  CB  GLU A 275      19.373  14.214 -24.195  1.00 91.68           C  
ATOM   2174  CG  GLU A 275      18.557  15.105 -25.152  1.00 91.68           C  
ATOM   2175  CD  GLU A 275      19.408  16.138 -25.916  1.00 91.68           C  
ATOM   2176  OE1 GLU A 275      18.807  16.895 -26.713  1.00 91.68           O  
ATOM   2177  OE2 GLU A 275      20.638  16.197 -25.689  1.00 91.68           O1-
ATOM   2178  N   ASN A 276      19.974  12.672 -21.474  1.00 92.59           N  
ATOM   2179  CA  ASN A 276      20.838  11.837 -20.631  1.00 92.59           C  
ATOM   2180  C   ASN A 276      20.090  10.733 -19.857  1.00 92.59           C  
ATOM   2181  O   ASN A 276      20.729   9.868 -19.270  1.00 92.59           O  
ATOM   2182  CB  ASN A 276      21.625  12.750 -19.675  1.00 92.59           C  
ATOM   2183  CG  ASN A 276      20.735  13.414 -18.637  1.00 92.59           C  
ATOM   2184  ND2 ASN A 276      20.984  13.199 -17.368  1.00 92.59           N  
ATOM   2185  OD1 ASN A 276      19.800  14.129 -18.956  1.00 92.59           O  
ATOM   2186  N   LEU A 277      18.756  10.763 -19.846  1.00 93.63           N  
ATOM   2187  CA  LEU A 277      17.885   9.771 -19.212  1.00 93.63           C  
ATOM   2188  C   LEU A 277      17.179   8.871 -20.239  1.00 93.63           C  
ATOM   2189  O   LEU A 277      16.232   8.171 -19.879  1.00 93.63           O  
ATOM   2190  CB  LEU A 277      16.873  10.491 -18.298  1.00 93.63           C  
ATOM   2191  CG  LEU A 277      17.470  11.234 -17.093  1.00 93.63           C  
ATOM   2192  CD1 LEU A 277      16.335  11.911 -16.323  1.00 93.63           C  
ATOM   2193  CD2 LEU A 277      18.207  10.296 -16.135  1.00 93.63           C  
ATOM   2194  N   GLN A 278      17.595   8.896 -21.513  1.00 91.40           N  
ATOM   2195  CA  GLN A 278      17.002   8.066 -22.571  1.00 91.40           C  
ATOM   2196  C   GLN A 278      17.770   6.766 -22.837  1.00 91.40           C  
ATOM   2197  O   GLN A 278      17.169   5.735 -23.155  1.00 91.40           O  
ATOM   2198  CB  GLN A 278      16.866   8.863 -23.875  1.00 91.40           C  
ATOM   2199  CG  GLN A 278      15.905  10.051 -23.730  1.00 91.40           C  
ATOM   2200  CD  GLN A 278      15.515  10.684 -25.060  1.00 91.40           C  
ATOM   2201  NE2 GLN A 278      14.932  11.860 -25.036  1.00 91.40           N  
ATOM   2202  OE1 GLN A 278      15.680  10.121 -26.133  1.00 91.40           O  
ATOM   2203  N   MET A 279      19.095   6.807 -22.712  1.00 87.76           N  
ATOM   2204  CA  MET A 279      19.971   5.663 -22.962  1.00 87.76           C  
ATOM   2205  C   MET A 279      20.224   4.895 -21.670  1.00 87.76           C  
ATOM   2206  O   MET A 279      20.361   5.504 -20.612  1.00 87.76           O  
ATOM   2207  CB  MET A 279      21.282   6.133 -23.606  1.00 87.76           C  
ATOM   2208  CG  MET A 279      21.048   6.770 -24.985  1.00 87.76           C  
ATOM   2209  SD  MET A 279      20.168   5.739 -26.200  1.00 87.76           S  
ATOM   2210  CE  MET A 279      21.345   4.369 -26.371  1.00 87.76           C  
ATOM   2211  N   LEU A 280      20.271   3.565 -21.739  1.00 84.27           N  
ATOM   2212  CA  LEU A 280      20.725   2.761 -20.604  1.00 84.27           C  
ATOM   2213  C   LEU A 280      22.206   3.077 -20.334  1.00 84.27           C  
ATOM   2214  O   LEU A 280      22.935   3.295 -21.307  1.00 84.27           O  
ATOM   2215  CB  LEU A 280      20.516   1.263 -20.894  1.00 84.27           C  
ATOM   2216  CG  LEU A 280      19.041   0.852 -21.047  1.00 84.27           C  
ATOM   2217  CD1 LEU A 280      18.947  -0.596 -21.523  1.00 84.27           C  
ATOM   2218  CD2 LEU A 280      18.261   0.979 -19.737  1.00 84.27           C  
ATOM   2219  N   PRO A 281      22.652   3.118 -19.064  1.00 76.70           N  
ATOM   2220  CA  PRO A 281      24.072   3.200 -18.755  1.00 76.70           C  
ATOM   2221  C   PRO A 281      24.824   2.109 -19.520  1.00 76.70           C  
ATOM   2222  O   PRO A 281      24.358   0.968 -19.592  1.00 76.70           O  
ATOM   2223  CB  PRO A 281      24.190   3.026 -17.235  1.00 76.70           C  
ATOM   2224  CG  PRO A 281      22.810   3.434 -16.721  1.00 76.70           C  
ATOM   2225  CD  PRO A 281      21.883   2.968 -17.841  1.00 76.70           C  
ATOM   2226  N   GLU A 282      25.959   2.468 -20.119  1.00 71.70           N  
ATOM   2227  CA  GLU A 282      26.908   1.461 -20.588  1.00 71.70           C  
ATOM   2228  C   GLU A 282      27.265   0.615 -19.363  1.00 71.70           C  
ATOM   2229  O   GLU A 282      27.486   1.175 -18.290  1.00 71.70           O  
ATOM   2230  CB  GLU A 282      28.137   2.123 -21.244  1.00 71.70           C  
ATOM   2231  CG  GLU A 282      27.733   2.914 -22.506  1.00 71.70           C  
ATOM   2232  CD  GLU A 282      28.895   3.571 -23.276  1.00 71.70           C  
ATOM   2233  OE1 GLU A 282      28.600   4.154 -24.349  1.00 71.70           O  
ATOM   2234  OE2 GLU A 282      30.058   3.501 -22.825  1.00 71.70           O1-
ATOM   2235  N   SER A 283      27.202  -0.714 -19.482  1.00 62.43           N  
ATOM   2236  CA  SER A 283      27.574  -1.607 -18.388  1.00 62.43           C  
ATOM   2237  C   SER A 283      28.996  -1.251 -17.970  1.00 62.43           C  
ATOM   2238  O   SER A 283      29.930  -1.573 -18.704  1.00 62.43           O  
ATOM   2239  CB  SER A 283      27.495  -3.073 -18.845  1.00 62.43           C  
ATOM   2240  OG  SER A 283      28.236  -3.267 -20.038  1.00 62.43           O  
ATOM   2241  N   GLU A 284      29.164  -0.541 -16.854  1.00 53.66           N  
ATOM   2242  CA  GLU A 284      30.478  -0.454 -16.239  1.00 53.66           C  
ATOM   2243  C   GLU A 284      30.845  -1.888 -15.887  1.00 53.66           C  
ATOM   2244  O   GLU A 284      30.040  -2.611 -15.291  1.00 53.66           O  
ATOM   2245  CB  GLU A 284      30.524   0.510 -15.040  1.00 53.66           C  
ATOM   2246  CG  GLU A 284      30.362   1.971 -15.505  1.00 53.66           C  
ATOM   2247  CD  GLU A 284      30.779   3.034 -14.468  1.00 53.66           C  
ATOM   2248  OE1 GLU A 284      30.826   4.227 -14.859  1.00 53.66           O  
ATOM   2249  OE2 GLU A 284      31.035   2.686 -13.295  1.00 53.66           O1-
ATOM   2250  N   ASP A 285      31.991  -2.317 -16.414  1.00 51.34           N  
ATOM   2251  CA  ASP A 285      32.533  -3.650 -16.230  1.00 51.34           C  
ATOM   2252  C   ASP A 285      32.338  -4.062 -14.771  1.00 51.34           C  
ATOM   2253  O   ASP A 285      32.685  -3.305 -13.866  1.00 51.34           O  
ATOM   2254  CB  ASP A 285      34.022  -3.642 -16.613  1.00 51.34           C  
ATOM   2255  CG  ASP A 285      34.255  -3.327 -18.096  1.00 51.34           C  
ATOM   2256  OD1 ASP A 285      33.681  -4.050 -18.944  1.00 51.34           O  
ATOM   2257  OD2 ASP A 285      35.046  -2.401 -18.390  1.00 51.34           O1-
ATOM   2258  N   GLU A 286      31.728  -5.229 -14.561  1.00 50.75           N  
ATOM   2259  CA  GLU A 286      31.581  -5.858 -13.253  1.00 50.75           C  
ATOM   2260  C   GLU A 286      32.957  -5.874 -12.568  1.00 50.75           C  
ATOM   2261  O   GLU A 286      33.761  -6.784 -12.788  1.00 50.75           O  
ATOM   2262  CB  GLU A 286      31.050  -7.297 -13.448  1.00 50.75           C  
ATOM   2263  CG  GLU A 286      29.598  -7.404 -13.969  1.00 50.75           C  
ATOM   2264  CD  GLU A 286      28.521  -7.751 -12.920  1.00 50.75           C  
ATOM   2265  OE1 GLU A 286      27.342  -7.863 -13.337  1.00 50.75           O  
ATOM   2266  OE2 GLU A 286      28.856  -7.967 -11.734  1.00 50.75           O1-
ATOM   2267  N   GLU A 287      33.256  -4.872 -11.735  1.00 45.17           N  
ATOM   2268  CA  GLU A 287      34.200  -5.057 -10.647  1.00 45.17           C  
ATOM   2269  C   GLU A 287      33.535  -6.094  -9.751  1.00 45.17           C  
ATOM   2270  O   GLU A 287      32.693  -5.793  -8.905  1.00 45.17           O  
ATOM   2271  CB  GLU A 287      34.573  -3.764  -9.895  1.00 45.17           C  
ATOM   2272  CG  GLU A 287      35.662  -2.946 -10.621  1.00 45.17           C  
ATOM   2273  CD  GLU A 287      36.420  -1.943  -9.720  1.00 45.17           C  
ATOM   2274  OE1 GLU A 287      37.418  -1.361 -10.215  1.00 45.17           O  
ATOM   2275  OE2 GLU A 287      36.056  -1.772  -8.533  1.00 45.17           O1-
ATOM   2276  N   SER A 288      33.872  -7.354 -10.025  1.00 42.96           N  
ATOM   2277  CA  SER A 288      33.624  -8.478  -9.149  1.00 42.96           C  
ATOM   2278  C   SER A 288      34.021  -8.041  -7.749  1.00 42.96           C  
ATOM   2279  O   SER A 288      35.208  -7.875  -7.456  1.00 42.96           O  
ATOM   2280  CB  SER A 288      34.462  -9.685  -9.599  1.00 42.96           C  
ATOM   2281  OG  SER A 288      35.832  -9.347  -9.717  1.00 42.96           O  
ATOM   2282  N   TYR A 289      33.034  -7.844  -6.881  1.00 45.90           N  
ATOM   2283  CA  TYR A 289      33.274  -7.816  -5.452  1.00 45.90           C  
ATOM   2284  C   TYR A 289      33.694  -9.231  -5.039  1.00 45.90           C  
ATOM   2285  O   TYR A 289      32.926  -9.971  -4.430  1.00 45.90           O  
ATOM   2286  CB  TYR A 289      32.045  -7.294  -4.692  1.00 45.90           C  
ATOM   2287  CG  TYR A 289      31.752  -5.816  -4.884  1.00 45.90           C  
ATOM   2288  CD1 TYR A 289      32.504  -4.851  -4.183  1.00 45.90           C  
ATOM   2289  CD2 TYR A 289      30.726  -5.405  -5.756  1.00 45.90           C  
ATOM   2290  CE1 TYR A 289      32.236  -3.479  -4.359  1.00 45.90           C  
ATOM   2291  CE2 TYR A 289      30.441  -4.035  -5.919  1.00 45.90           C  
ATOM   2292  CZ  TYR A 289      31.200  -3.071  -5.227  1.00 45.90           C  
ATOM   2293  OH  TYR A 289      30.937  -1.748  -5.398  1.00 45.90           O  
ATOM   2294  N   ASP A 290      34.942  -9.590  -5.340  1.00 44.17           N  
ATOM   2295  CA  ASP A 290      35.730 -10.536  -4.562  1.00 44.17           C  
ATOM   2296  C   ASP A 290      35.988  -9.864  -3.209  1.00 44.17           C  
ATOM   2297  O   ASP A 290      37.089  -9.435  -2.869  1.00 44.17           O  
ATOM   2298  CB  ASP A 290      37.035 -10.920  -5.290  1.00 44.17           C  
ATOM   2299  CG  ASP A 290      36.869 -11.958  -6.408  1.00 44.17           C  
ATOM   2300  OD1 ASP A 290      35.885 -12.732  -6.369  1.00 44.17           O  
ATOM   2301  OD2 ASP A 290      37.767 -12.006  -7.280  1.00 44.17           O1-
ATOM   2302  N   THR A 291      34.926  -9.710  -2.418  1.00 44.74           N  
ATOM   2303  CA  THR A 291      35.111  -9.651  -0.978  1.00 44.74           C  
ATOM   2304  C   THR A 291      35.403 -11.086  -0.595  1.00 44.74           C  
ATOM   2305  O   THR A 291      34.484 -11.893  -0.455  1.00 44.74           O  
ATOM   2306  CB  THR A 291      33.895  -9.077  -0.243  1.00 44.74           C  
ATOM   2307  CG2 THR A 291      34.198  -8.815   1.233  1.00 44.74           C  
ATOM   2308  OG1 THR A 291      33.560  -7.836  -0.819  1.00 44.74           O  
ATOM   2309  N   GLU A 292      36.690 -11.417  -0.493  1.00 42.86           N  
ATOM   2310  CA  GLU A 292      37.139 -12.535   0.320  1.00 42.86           C  
ATOM   2311  C   GLU A 292      36.469 -12.373   1.689  1.00 42.86           C  
ATOM   2312  O   GLU A 292      36.908 -11.604   2.543  1.00 42.86           O  
ATOM   2313  CB  GLU A 292      38.676 -12.556   0.454  1.00 42.86           C  
ATOM   2314  CG  GLU A 292      39.410 -12.879  -0.860  1.00 42.86           C  
ATOM   2315  CD  GLU A 292      40.898 -13.245  -0.660  1.00 42.86           C  
ATOM   2316  OE1 GLU A 292      41.489 -13.821  -1.603  1.00 42.86           O  
ATOM   2317  OE2 GLU A 292      41.452 -12.976   0.431  1.00 42.86           O1-
ATOM   2318  N   SER A 293      35.336 -13.047   1.888  1.00 45.59           N  
ATOM   2319  CA  SER A 293      34.862 -13.331   3.224  1.00 45.59           C  
ATOM   2320  C   SER A 293      35.930 -14.241   3.805  1.00 45.59           C  
ATOM   2321  O   SER A 293      36.011 -15.411   3.422  1.00 45.59           O  
ATOM   2322  CB  SER A 293      33.468 -13.978   3.214  1.00 45.59           C  
ATOM   2323  OG  SER A 293      33.473 -15.222   2.541  1.00 45.59           O  
ATOM   2324  N   GLU A 294      36.789 -13.683   4.656  1.00 45.67           N  
ATOM   2325  CA  GLU A 294      37.642 -14.444   5.555  1.00 45.67           C  
ATOM   2326  C   GLU A 294      36.762 -15.492   6.242  1.00 45.67           C  
ATOM   2327  O   GLU A 294      36.011 -15.211   7.178  1.00 45.67           O  
ATOM   2328  CB  GLU A 294      38.308 -13.526   6.594  1.00 45.67           C  
ATOM   2329  CG  GLU A 294      39.493 -12.722   6.035  1.00 45.67           C  
ATOM   2330  CD  GLU A 294      40.212 -11.902   7.126  1.00 45.67           C  
ATOM   2331  OE1 GLU A 294      41.431 -11.652   6.969  1.00 45.67           O  
ATOM   2332  OE2 GLU A 294      39.556 -11.532   8.127  1.00 45.67           O1-
ATOM   2333  N   PHE A 295      36.823 -16.708   5.706  1.00 42.34           N  
ATOM   2334  CA  PHE A 295      36.205 -17.908   6.235  1.00 42.34           C  
ATOM   2335  C   PHE A 295      36.995 -18.258   7.499  1.00 42.34           C  
ATOM   2336  O   PHE A 295      37.913 -19.074   7.494  1.00 42.34           O  
ATOM   2337  CB  PHE A 295      36.206 -18.995   5.137  1.00 42.34           C  
ATOM   2338  CG  PHE A 295      34.902 -19.752   4.980  1.00 42.34           C  
ATOM   2339  CD1 PHE A 295      34.669 -20.935   5.705  1.00 42.34           C  
ATOM   2340  CD2 PHE A 295      33.934 -19.290   4.069  1.00 42.34           C  
ATOM   2341  CE1 PHE A 295      33.476 -21.657   5.512  1.00 42.34           C  
ATOM   2342  CE2 PHE A 295      32.743 -20.011   3.874  1.00 42.34           C  
ATOM   2343  CZ  PHE A 295      32.514 -21.197   4.594  1.00 42.34           C  
ATOM   2344  N   THR A 296      36.713 -17.537   8.577  1.00 42.06           N  
ATOM   2345  CA  THR A 296      37.201 -17.872   9.906  1.00 42.06           C  
ATOM   2346  C   THR A 296      36.318 -18.998  10.426  1.00 42.06           C  
ATOM   2347  O   THR A 296      35.121 -18.825  10.646  1.00 42.06           O  
ATOM   2348  CB  THR A 296      37.259 -16.647  10.837  1.00 42.06           C  
ATOM   2349  CG2 THR A 296      38.547 -15.855  10.611  1.00 42.06           C  
ATOM   2350  OG1 THR A 296      36.203 -15.738  10.617  1.00 42.06           O  
ATOM   2351  N   GLU A 297      36.914 -20.186  10.549  1.00 41.49           N  
ATOM   2352  CA  GLU A 297      36.383 -21.311  11.318  1.00 41.49           C  
ATOM   2353  C   GLU A 297      36.010 -20.819  12.723  1.00 41.49           C  
ATOM   2354  O   GLU A 297      36.872 -20.686  13.592  1.00 41.49           O  
ATOM   2355  CB  GLU A 297      37.457 -22.415  11.445  1.00 41.49           C  
ATOM   2356  CG  GLU A 297      37.571 -23.354  10.238  1.00 41.49           C  
ATOM   2357  CD  GLU A 297      38.727 -24.367  10.384  1.00 41.49           C  
ATOM   2358  OE1 GLU A 297      38.526 -25.546  10.008  1.00 41.49           O  
ATOM   2359  OE2 GLU A 297      39.824 -23.961  10.832  1.00 41.49           O1-
ATOM   2360  N   PHE A 298      34.728 -20.541  12.951  1.00 43.38           N  
ATOM   2361  CA  PHE A 298      34.195 -20.381  14.294  1.00 43.38           C  
ATOM   2362  C   PHE A 298      33.519 -21.683  14.705  1.00 43.38           C  
ATOM   2363  O   PHE A 298      32.528 -22.135  14.133  1.00 43.38           O  
ATOM   2364  CB  PHE A 298      33.350 -19.115  14.437  1.00 43.38           C  
ATOM   2365  CG  PHE A 298      34.221 -17.903  14.721  1.00 43.38           C  
ATOM   2366  CD1 PHE A 298      34.640 -17.633  16.039  1.00 43.38           C  
ATOM   2367  CD2 PHE A 298      34.662 -17.076  13.671  1.00 43.38           C  
ATOM   2368  CE1 PHE A 298      35.485 -16.540  16.308  1.00 43.38           C  
ATOM   2369  CE2 PHE A 298      35.497 -15.977  13.942  1.00 43.38           C  
ATOM   2370  CZ  PHE A 298      35.912 -15.710  15.257  1.00 43.38           C  
ATOM   2371  N   THR A 299      34.174 -22.301  15.677  1.00 44.73           N  
ATOM   2372  CA  THR A 299      33.784 -23.478  16.436  1.00 44.73           C  
ATOM   2373  C   THR A 299      32.359 -23.370  16.968  1.00 44.73           C  
ATOM   2374  O   THR A 299      31.934 -22.307  17.413  1.00 44.73           O  
ATOM   2375  CB  THR A 299      34.761 -23.614  17.615  1.00 44.73           C  
ATOM   2376  CG2 THR A 299      36.132 -24.101  17.137  1.00 44.73           C  
ATOM   2377  OG1 THR A 299      34.978 -22.356  18.226  1.00 44.73           O  
ATOM   2378  N   GLU A 300      31.660 -24.502  16.938  1.00 42.59           N  
ATOM   2379  CA  GLU A 300      30.370 -24.752  17.581  1.00 42.59           C  
ATOM   2380  C   GLU A 300      30.434 -24.364  19.064  1.00 42.59           C  
ATOM   2381  O   GLU A 300      30.943 -25.145  19.853  1.00 42.59           O  
ATOM   2382  CB  GLU A 300      30.064 -26.267  17.470  1.00 42.59           C  
ATOM   2383  CG  GLU A 300      29.934 -26.806  16.035  1.00 42.59           C  
ATOM   2384  CD  GLU A 300      29.778 -28.340  15.962  1.00 42.59           C  
ATOM   2385  OE1 GLU A 300      29.340 -28.821  14.891  1.00 42.59           O  
ATOM   2386  OE2 GLU A 300      30.122 -29.048  16.937  1.00 42.59           O1-
ATOM   2387  N   ASP A 301      30.022 -23.142  19.413  1.00 46.89           N  
ATOM   2388  CA  ASP A 301      29.577 -22.699  20.745  1.00 46.89           C  
ATOM   2389  C   ASP A 301      29.461 -21.163  20.727  1.00 46.89           C  
ATOM   2390  O   ASP A 301      30.415 -20.481  21.075  1.00 46.89           O  
ATOM   2391  CB  ASP A 301      30.526 -23.137  21.895  1.00 46.89           C  
ATOM   2392  CG  ASP A 301      30.244 -24.538  22.471  1.00 46.89           C  
ATOM   2393  OD1 ASP A 301      29.080 -25.000  22.375  1.00 46.89           O  
ATOM   2394  OD2 ASP A 301      31.161 -25.089  23.131  1.00 46.89           O1-
ATOM   2395  N   GLU A 302      28.328 -20.620  20.256  1.00 46.19           N  
ATOM   2396  CA  GLU A 302      27.737 -19.317  20.653  1.00 46.19           C  
ATOM   2397  C   GLU A 302      26.636 -18.903  19.654  1.00 46.19           C  
ATOM   2398  O   GLU A 302      26.884 -18.291  18.618  1.00 46.19           O  
ATOM   2399  CB  GLU A 302      28.756 -18.161  20.851  1.00 46.19           C  
ATOM   2400  CG  GLU A 302      29.174 -18.045  22.338  1.00 46.19           C  
ATOM   2401  CD  GLU A 302      30.335 -17.070  22.614  1.00 46.19           C  
ATOM   2402  OE1 GLU A 302      30.878 -17.128  23.746  1.00 46.19           O  
ATOM   2403  OE2 GLU A 302      30.612 -16.195  21.762  1.00 46.19           O1-
ATOM   2404  N   LEU A 303      25.381 -19.229  19.975  1.00 45.01           N  
ATOM   2405  CA  LEU A 303      24.211 -18.547  19.414  1.00 45.01           C  
ATOM   2406  C   LEU A 303      23.722 -17.523  20.440  1.00 45.01           C  
ATOM   2407  O   LEU A 303      23.473 -17.894  21.591  1.00 45.01           O  
ATOM   2408  CB  LEU A 303      23.079 -19.550  19.106  1.00 45.01           C  
ATOM   2409  CG  LEU A 303      23.317 -20.494  17.916  1.00 45.01           C  
ATOM   2410  CD1 LEU A 303      22.193 -21.534  17.864  1.00 45.01           C  
ATOM   2411  CD2 LEU A 303      23.322 -19.747  16.581  1.00 45.01           C  
ATOM   2412  N   PRO A 304      23.453 -16.284  20.011  1.00 53.35           N  
ATOM   2413  CA  PRO A 304      22.243 -15.626  20.477  1.00 53.35           C  
ATOM   2414  C   PRO A 304      21.426 -15.062  19.311  1.00 53.35           C  
ATOM   2415  O   PRO A 304      21.911 -14.328  18.453  1.00 53.35           O  
ATOM   2416  CB  PRO A 304      22.685 -14.560  21.476  1.00 53.35           C  
ATOM   2417  CG  PRO A 304      24.161 -14.312  21.153  1.00 53.35           C  
ATOM   2418  CD  PRO A 304      24.501 -15.275  20.012  1.00 53.35           C  
ATOM   2419  N   TYR A 305      20.155 -15.450  19.317  1.00 53.96           N  
ATOM   2420  CA  TYR A 305      19.078 -14.933  18.486  1.00 53.96           C  
ATOM   2421  C   TYR A 305      18.738 -13.467  18.821  1.00 53.96           C  
ATOM   2422  O   TYR A 305      18.875 -13.045  19.965  1.00 53.96           O  
ATOM   2423  CB  TYR A 305      17.837 -15.812  18.745  1.00 53.96           C  
ATOM   2424  CG  TYR A 305      17.761 -17.117  17.971  1.00 53.96           C  
ATOM   2425  CD1 TYR A 305      16.872 -17.206  16.882  1.00 53.96           C  
ATOM   2426  CD2 TYR A 305      18.526 -18.243  18.344  1.00 53.96           C  
ATOM   2427  CE1 TYR A 305      16.751 -18.407  16.160  1.00 53.96           C  
ATOM   2428  CE2 TYR A 305      18.407 -19.448  17.622  1.00 53.96           C  
ATOM   2429  CZ  TYR A 305      17.520 -19.529  16.525  1.00 53.96           C  
ATOM   2430  OH  TYR A 305      17.402 -20.686  15.822  1.00 53.96           O  
ATOM   2431  N   ASP A 306      18.169 -12.792  17.816  1.00 50.01           N  
ATOM   2432  CA  ASP A 306      17.214 -11.671  17.882  1.00 50.01           C  
ATOM   2433  C   ASP A 306      17.650 -10.309  18.457  1.00 50.01           C  
ATOM   2434  O   ASP A 306      17.449 -10.014  19.629  1.00 50.01           O  
ATOM   2435  CB  ASP A 306      15.871 -12.135  18.496  1.00 50.01           C  
ATOM   2436  CG  ASP A 306      14.831 -12.566  17.462  1.00 50.01           C  
ATOM   2437  OD1 ASP A 306      14.798 -11.953  16.368  1.00 50.01           O  
ATOM   2438  OD2 ASP A 306      14.038 -13.476  17.790  1.00 50.01           O1-
ATOM   2439  N   ASP A 307      18.032  -9.397  17.553  1.00 52.86           N  
ATOM   2440  CA  ASP A 307      17.939  -7.943  17.758  1.00 52.86           C  
ATOM   2441  C   ASP A 307      16.935  -7.330  16.751  1.00 52.86           C  
ATOM   2442  O   ASP A 307      17.274  -6.511  15.892  1.00 52.86           O  
ATOM   2443  CB  ASP A 307      19.336  -7.277  17.722  1.00 52.86           C  
ATOM   2444  CG  ASP A 307      20.121  -7.266  19.047  1.00 52.86           C  
ATOM   2445  OD1 ASP A 307      19.571  -7.649  20.097  1.00 52.86           O  
ATOM   2446  OD2 ASP A 307      21.245  -6.703  19.039  1.00 52.86           O1-
ATOM   2447  N   CYS A 308      15.659  -7.727  16.837  1.00 54.82           N  
ATOM   2448  CA  CYS A 308      14.565  -7.001  16.184  1.00 54.82           C  
ATOM   2449  C   CYS A 308      14.222  -5.732  16.984  1.00 54.82           C  
ATOM   2450  O   CYS A 308      13.736  -5.793  18.113  1.00 54.82           O  
ATOM   2451  CB  CYS A 308      13.333  -7.903  16.012  1.00 54.82           C  
ATOM   2452  SG  CYS A 308      13.613  -9.141  14.711  1.00 54.82           S  
ATOM   2453  N   VAL A 309      14.433  -4.558  16.384  1.00 52.88           N  
ATOM   2454  CA  VAL A 309      14.084  -3.260  16.979  1.00 52.88           C  
ATOM   2455  C   VAL A 309      12.631  -2.908  16.647  1.00 52.88           C  
ATOM   2456  O   VAL A 309      12.327  -2.477  15.538  1.00 52.88           O  
ATOM   2457  CB  VAL A 309      15.061  -2.154  16.521  1.00 52.88           C  
ATOM   2458  CG1 VAL A 309      14.757  -0.817  17.216  1.00 52.88           C  
ATOM   2459  CG2 VAL A 309      16.518  -2.520  16.838  1.00 52.88           C  
ATOM   2460  N   PHE A 310      11.737  -3.018  17.630  1.00 47.83           N  
ATOM   2461  CA  PHE A 310      10.420  -2.370  17.623  1.00 47.83           C  
ATOM   2462  C   PHE A 310      10.412  -1.245  18.672  1.00 47.83           C  
ATOM   2463  O   PHE A 310      10.704  -1.472  19.841  1.00 47.83           O  
ATOM   2464  CB  PHE A 310       9.295  -3.400  17.857  1.00 47.83           C  
ATOM   2465  CG  PHE A 310       8.484  -3.749  16.618  1.00 47.83           C  
ATOM   2466  CD1 PHE A 310       7.311  -3.029  16.315  1.00 47.83           C  
ATOM   2467  CD2 PHE A 310       8.888  -4.800  15.774  1.00 47.83           C  
ATOM   2468  CE1 PHE A 310       6.549  -3.356  15.178  1.00 47.83           C  
ATOM   2469  CE2 PHE A 310       8.125  -5.130  14.638  1.00 47.83           C  
ATOM   2470  CZ  PHE A 310       6.956  -4.408  14.339  1.00 47.83           C  
ATOM   2471  N   GLY A 311      10.074  -0.014  18.275  1.00 52.51           N  
ATOM   2472  CA  GLY A 311       9.694   1.046  19.225  1.00 52.51           C  
ATOM   2473  C   GLY A 311      10.807   1.818  19.955  1.00 52.51           C  
ATOM   2474  O   GLY A 311      10.509   2.513  20.921  1.00 52.51           O  
ATOM   2475  N   GLY A 312      12.068   1.772  19.514  1.00 53.21           N  
ATOM   2476  CA  GLY A 312      13.096   2.720  19.982  1.00 53.21           C  
ATOM   2477  C   GLY A 312      13.582   2.550  21.432  1.00 53.21           C  
ATOM   2478  O   GLY A 312      14.263   3.437  21.946  1.00 53.21           O  
ATOM   2479  N   GLN A 313      13.297   1.422  22.086  1.00 51.39           N  
ATOM   2480  CA  GLN A 313      13.917   1.040  23.358  1.00 51.39           C  
ATOM   2481  C   GLN A 313      14.651  -0.292  23.204  1.00 51.39           C  
ATOM   2482  O   GLN A 313      14.066  -1.298  22.819  1.00 51.39           O  
ATOM   2483  CB  GLN A 313      12.877   0.999  24.489  1.00 51.39           C  
ATOM   2484  CG  GLN A 313      12.609   2.408  25.042  1.00 51.39           C  
ATOM   2485  CD  GLN A 313      11.596   2.428  26.182  1.00 51.39           C  
ATOM   2486  NE2 GLN A 313      11.590   3.462  26.996  1.00 51.39           N  
ATOM   2487  OE1 GLN A 313      10.786   1.542  26.376  1.00 51.39           O  
ATOM   2488  N   ARG A 314      15.953  -0.285  23.505  1.00 45.57           N  
ATOM   2489  CA  ARG A 314      16.795  -1.483  23.537  1.00 45.57           C  
ATOM   2490  C   ARG A 314      16.504  -2.220  24.847  1.00 45.57           C  
ATOM   2491  O   ARG A 314      16.881  -1.729  25.909  1.00 45.57           O  
ATOM   2492  CB  ARG A 314      18.268  -1.055  23.373  1.00 45.57           C  
ATOM   2493  CG  ARG A 314      19.174  -2.180  22.852  1.00 45.57           C  
ATOM   2494  CD  ARG A 314      20.606  -1.660  22.652  1.00 45.57           C  
ATOM   2495  NE  ARG A 314      21.434  -2.629  21.910  1.00 45.57           N  
ATOM   2496  CZ  ARG A 314      22.709  -2.512  21.586  1.00 45.57           C  
ATOM   2497  NH1 ARG A 314      23.428  -1.486  21.965  1.00 45.57           N1+
ATOM   2498  NH2 ARG A 314      23.280  -3.437  20.869  1.00 45.57           N  
ATOM   2499  N   LEU A 315      15.789  -3.341  24.779  1.00 50.92           N  
ATOM   2500  CA  LEU A 315      15.572  -4.213  25.932  1.00 50.92           C  
ATOM   2501  C   LEU A 315      16.889  -4.933  26.237  1.00 50.92           C  
ATOM   2502  O   LEU A 315      17.342  -5.770  25.466  1.00 50.92           O  
ATOM   2503  CB  LEU A 315      14.421  -5.200  25.647  1.00 50.92           C  
ATOM   2504  CG  LEU A 315      13.020  -4.557  25.599  1.00 50.92           C  
ATOM   2505  CD1 LEU A 315      12.001  -5.560  25.060  1.00 50.92           C  
ATOM   2506  CD2 LEU A 315      12.545  -4.102  26.983  1.00 50.92           C  
ATOM   2507  N   THR A 316      17.532  -4.567  27.341  1.00 56.34           N  
ATOM   2508  CA  THR A 316      18.577  -5.391  27.950  1.00 56.34           C  
ATOM   2509  C   THR A 316      17.902  -6.601  28.589  1.00 56.34           C  
ATOM   2510  O   THR A 316      17.054  -6.409  29.465  1.00 56.34           O  
ATOM   2511  CB  THR A 316      19.349  -4.600  29.019  1.00 56.34           C  
ATOM   2512  CG2 THR A 316      20.247  -3.530  28.395  1.00 56.34           C  
ATOM   2513  OG1 THR A 316      18.444  -3.940  29.880  1.00 56.34           O  
ATOM   2514  N   LEU A 317      18.255  -7.806  28.133  1.00 55.43           N  
ATOM   2515  CA  LEU A 317      18.025  -9.046  28.882  1.00 55.43           C  
ATOM   2516  C   LEU A 317      18.632  -8.956  30.291  1.00 55.43           C  
ATOM   2517  O   LEU A 317      19.692  -8.300  30.436  1.00 55.43           O  
ATOM   2518  CB  LEU A 317      18.605 -10.237  28.083  1.00 55.43           C  
ATOM   2519  CG  LEU A 317      17.783 -10.665  26.857  1.00 55.43           C  
ATOM   2520  CD1 LEU A 317      18.623 -11.583  25.972  1.00 55.43           C  
ATOM   2521  CD2 LEU A 317      16.524 -11.427  27.276  1.00 55.43           C  
ATOM   2522  OXT LEU A 317      18.003  -9.553  31.189  1.00 55.43           O1-
TER   
CONECT    1    3    5   10
CONECT    2    3    4    6
CONECT    3    1    2   17
CONECT    4    2    7   16
CONECT    5    1   16
CONECT    6    2    9
CONECT    7    4    8
CONECT    8    7    9   20
CONECT    9    6    8
CONECT   10    1   11   15
CONECT   11   10   12
CONECT   12   11   13   18
CONECT   13   12   14   19
CONECT   14   13   15
CONECT   15   10   14
CONECT   16    4    5
CONECT   17    3
CONECT   18   12   21
CONECT   19   13   22
CONECT   20    8   23
CONECT   21   18
CONECT   22   19
CONECT   23   20
END
