# Supplementary material for: Screening potential anti-osteoarthritis compounds using molecular docking based on MAPK and NFκB pathways and validating their anti-osteoarthritis effect
Source: PLoS One. 2025 Mar 25;20(3):e0319686. doi: 10.1371/journal.pone.0319686 (PMC11936181; doi:10.1371/journal.pone.0319686)
Supplement: S4 Structure — (ZIP) [file pone.0319686.s004.zip › Configurations and complexes/complex/7,3',4'-TrihydroxyisoflavoneERK.pdb]

HETATM    1  C   LIG     1       8.171  11.250  43.306  1.00  0.00      7_3' C  
HETATM    2  C   LIG     1       5.715  11.229  43.869  1.00  0.00      7_3' C  
HETATM    3  C   LIG     1       6.801  10.761  42.987  1.00  0.00      7_3' C  
HETATM    4  C   LIG     1       6.025  12.068  44.940  1.00  0.00      7_3' C  
HETATM    5  C   LIG     1       8.303  12.056  44.370  1.00  0.00      7_3' C  
HETATM    6  C   LIG     1       4.393  10.838  43.642  1.00  0.00      7_3' C  
HETATM    7  C   LIG     1       5.014  12.519  45.790  1.00  0.00      7_3' C  
HETATM    8  C   LIG     1       3.694  12.130  45.565  1.00  0.00      7_3' C  
HETATM    9  C   LIG     1       3.384  11.292  44.492  1.00  0.00      7_3' C  
HETATM   10  C   LIG     1       9.337  10.891  42.483  1.00  0.00      7_3' C  
HETATM   11  C   LIG     1       9.567  11.546  41.271  1.00  0.00      7_3' C  
HETATM   12  C   LIG     1      10.672  11.205  40.490  1.00  0.00      7_3' C  
HETATM   13  C   LIG     1      11.549  10.209  40.920  1.00  0.00      7_3' C  
HETATM   14  C   LIG     1      11.320   9.553  42.130  1.00  0.00      7_3' C  
HETATM   15  C   LIG     1      10.216   9.894  42.910  1.00  0.00      7_3' C  
HETATM   16  O   LIG     1       7.304  12.482  45.211  1.00  0.00      7_3' O  
HETATM   17  O   LIG     1       6.576  10.001  42.055  1.00  0.00      7_3' O  
HETATM   18  O   LIG     1      10.885  11.851  39.310  1.00  0.00      7_3' O  
HETATM   19  O   LIG     1      12.632   9.869  40.168  1.00  0.00      7_3' O  
HETATM   20  O   LIG     1       2.705  12.570  46.391  1.00  0.00      7_3' O  
HETATM   21  H   LIG     1      10.021  12.063  38.917  1.00  0.00      7_3' H  
HETATM   22  H   LIG     1      12.865   8.942  40.349  1.00  0.00      7_3' H  
HETATM   23  H   LIG     1       2.771  13.537  46.473  1.00  0.00      7_3' H  
ATOM     24  N   GLY A  10      16.277  18.403  68.456  1.00 38.45           N  
ATOM     25  CA  GLY A  10      15.040  18.760  67.772  1.00 37.02           C  
ATOM     26  C   GLY A  10      14.934  18.120  66.406  1.00 35.14           C  
ATOM     27  O   GLY A  10      15.899  17.555  65.906  1.00 35.90           O  
ATOM     28  N   PRO A  11      13.752  18.191  65.787  1.00 33.19           N  
ATOM     29  CA  PRO A  11      13.577  17.535  64.473  1.00 32.42           C  
ATOM     30  C   PRO A  11      14.343  18.206  63.356  1.00 33.18           C  
ATOM     31  O   PRO A  11      14.646  19.400  63.437  1.00 33.56           O  
ATOM     32  CB  PRO A  11      12.074  17.647  64.223  1.00 32.61           C  
ATOM     33  CG  PRO A  11      11.601  18.761  65.090  1.00 34.37           C  
ATOM     34  CD  PRO A  11      12.520  18.842  66.250  1.00 32.69           C  
ATOM     35  N   GLU A  12      14.645  17.457  62.290  1.00 32.22           N  
ATOM     36  CA  GLU A  12      15.078  18.043  61.010  1.00 32.04           C  
ATOM     37  C   GLU A  12      14.050  19.061  60.527  1.00 30.82           C  
ATOM     38  O   GLU A  12      12.842  18.829  60.654  1.00 30.00           O  
ATOM     39  CB  GLU A  12      15.176  16.962  59.935  1.00 33.74           C  
ATOM     40  CG  GLU A  12      16.348  16.000  60.060  1.00 37.94           C  
ATOM     41  CD  GLU A  12      17.691  16.503  59.551  1.00 44.51           C  
ATOM     42  OE1 GLU A  12      17.760  17.661  59.076  1.00 48.40           O  
ATOM     43  OE2 GLU A  12      18.680  15.733  59.629  1.00 42.43           O1-
ATOM     44  N   MET A  13      14.520  20.205  60.015  1.00 30.65           N  
ATOM     45  CA  MET A  13      13.616  21.225  59.494  1.00 29.50           C  
ATOM     46  C   MET A  13      13.948  21.393  58.018  1.00 29.45           C  
ATOM     47  O   MET A  13      15.116  21.296  57.642  1.00 31.16           O  
ATOM     48  CB  MET A  13      13.826  22.578  60.193  1.00 30.18           C  
ATOM     49  CG  MET A  13      13.647  22.555  61.725  1.00 32.00           C  
ATOM     50  SD  MET A  13      12.010  22.069  62.299  1.00 33.74           S  
ATOM     51  CE  MET A  13      11.107  23.489  61.991  1.00 25.30           C  
ATOM     52  N   VAL A  14      12.923  21.638  57.204  1.00 29.26           N  
ATOM     53  CA  VAL A  14      13.082  21.922  55.780  1.00 29.02           C  
ATOM     54  C   VAL A  14      12.140  23.049  55.469  1.00 30.49           C  
ATOM     55  O   VAL A  14      10.939  22.919  55.682  1.00 30.23           O  
ATOM     56  CB  VAL A  14      12.744  20.691  54.899  1.00 28.14           C  
ATOM     57  CG1 VAL A  14      12.822  21.056  53.399  1.00 28.66           C  
ATOM     58  CG2 VAL A  14      13.665  19.524  55.220  1.00 28.79           C  
ATOM     59  N   ARG A  15      12.675  24.177  54.964  1.00 32.60           N  
ATOM     60  CA  ARG A  15      11.859  25.352  54.667  1.00 34.57           C  
ATOM     61  C   ARG A  15      10.966  25.794  55.843  1.00 34.68           C  
ATOM     62  O   ARG A  15       9.811  26.134  55.664  1.00 35.51           O  
ATOM     63  CB  ARG A  15      11.049  25.118  53.388  1.00 37.36           C  
ATOM     64  CG  ARG A  15      11.972  24.801  52.220  1.00 41.67           C  
ATOM     65  CD  ARG A  15      11.314  24.978  50.882  1.00 46.36           C  
ATOM     66  NE  ARG A  15      12.297  24.839  49.808  1.00 50.27           N  
ATOM     67  CZ  ARG A  15      12.092  25.195  48.543  1.00 53.14           C  
ATOM     68  NH1 ARG A  15      13.048  25.023  47.635  1.00 53.14           N1+
ATOM     69  NH2 ARG A  15      10.929  25.722  48.173  1.00 53.71           N  
ATOM     70  N   GLY A  16      11.525  25.767  57.044  1.00 34.54           N  
ATOM     71  CA  GLY A  16      10.824  26.230  58.233  1.00 34.18           C  
ATOM     72  C   GLY A  16       9.773  25.295  58.787  1.00 34.08           C  
ATOM     73  O   GLY A  16       9.026  25.667  59.708  1.00 35.71           O  
ATOM     74  N   GLN A  17       9.696  24.051  58.241  1.00 31.64           N  
ATOM     75  CA  GLN A  17       8.658  23.115  58.652  1.00 29.74           C  
ATOM     76  C   GLN A  17       9.306  21.859  59.186  1.00 26.75           C  
ATOM     77  O   GLN A  17      10.391  21.471  58.756  1.00 27.30           O  
ATOM     78  CB  GLN A  17       7.789  22.728  57.457  1.00 32.57           C  
ATOM     79  CG  GLN A  17       7.082  23.921  56.841  1.00 39.62           C  
ATOM     80  CD  GLN A  17       6.548  23.548  55.486  1.00 47.18           C  
ATOM     81  NE2 GLN A  17       6.913  24.317  54.457  1.00 50.02           N  
ATOM     82  OE1 GLN A  17       5.807  22.567  55.348  1.00 47.40           O  
ATOM     83  N   VAL A  18       8.606  21.215  60.153  1.00 25.80           N  
ATOM     84  CA  VAL A  18       9.087  19.985  60.747  1.00 24.10           C  
ATOM     85  C   VAL A  18       9.105  18.894  59.675  1.00 22.83           C  
ATOM     86  O   VAL A  18       8.102  18.707  58.970  1.00 24.07           O  
ATOM     87  CB  VAL A  18       8.183  19.573  61.937  1.00 24.97           C  
ATOM     88  CG1 VAL A  18       8.555  18.190  62.451  1.00 25.24           C  
ATOM     89  CG2 VAL A  18       8.251  20.619  63.071  1.00 26.41           C  
ATOM     90  N   PHE A  19      10.216  18.229  59.556  1.00 22.32           N  
ATOM     91  CA  PHE A  19      10.293  17.066  58.662  1.00 21.01           C  
ATOM     92  C   PHE A  19      11.038  16.018  59.442  1.00 20.48           C  
ATOM     93  O   PHE A  19      12.217  15.787  59.278  1.00 22.63           O  
ATOM     94  CB  PHE A  19      10.965  17.464  57.344  1.00 21.51           C  
ATOM     95  CG  PHE A  19      10.592  16.522  56.221  1.00 21.07           C  
ATOM     96  CD1 PHE A  19       9.432  16.712  55.495  1.00 22.88           C  
ATOM     97  CD2 PHE A  19      11.358  15.421  55.955  1.00 22.18           C  
ATOM     98  CE1 PHE A  19       9.073  15.816  54.483  1.00 22.99           C  
ATOM     99  CE2 PHE A  19      10.992  14.532  54.930  1.00 23.24           C  
ATOM    100  CZ  PHE A  19       9.859  14.752  54.221  1.00 23.26           C  
ATOM    101  N   ASP A  20      10.285  15.358  60.316  1.00 20.77           N  
ATOM    102  CA  ASP A  20      10.915  14.619  61.416  1.00 20.49           C  
ATOM    103  C   ASP A  20      11.217  13.157  61.137  1.00 20.84           C  
ATOM    104  O   ASP A  20      10.519  12.270  61.607  1.00 23.14           O  
ATOM    105  CB  ASP A  20      10.046  14.742  62.660  1.00 21.07           C  
ATOM    106  CG  ASP A  20      10.761  14.311  63.955  1.00 24.39           C  
ATOM    107  OD1 ASP A  20      11.969  13.991  63.899  1.00 24.92           O  
ATOM    108  OD2 ASP A  20      10.099  14.276  64.995  1.00 26.82           O1-
ATOM    109  N   VAL A  21      12.256  12.931  60.388  1.00 21.92           N  
ATOM    110  CA  VAL A  21      12.542  11.591  59.860  1.00 23.15           C  
ATOM    111  C   VAL A  21      13.484  10.813  60.719  1.00 26.82           C  
ATOM    112  O   VAL A  21      13.548   9.585  60.591  1.00 28.92           O  
ATOM    113  CB  VAL A  21      13.000  11.665  58.392  1.00 20.53           C  
ATOM    114  CG1 VAL A  21      11.816  12.108  57.546  1.00 23.39           C  
ATOM    115  CG2 VAL A  21      14.175  12.600  58.185  1.00 21.86           C  
ATOM    116  N   GLY A  22      14.193  11.495  61.628  1.00 28.18           N  
ATOM    117  CA  GLY A  22      14.950  10.838  62.677  1.00 28.09           C  
ATOM    118  C   GLY A  22      16.334  10.587  62.172  1.00 27.37           C  
ATOM    119  O   GLY A  22      16.642  10.792  60.981  1.00 28.09           O  
ATOM    120  N   PRO A  23      17.202  10.096  63.071  1.00 25.95           N  
ATOM    121  CA  PRO A  23      18.614  10.011  62.732  1.00 24.19           C  
ATOM    122  C   PRO A  23      18.948   9.033  61.651  1.00 23.04           C  
ATOM    123  O   PRO A  23      20.026   9.173  61.093  1.00 23.97           O  
ATOM    124  CB  PRO A  23      19.291   9.654  64.076  1.00 25.19           C  
ATOM    125  CG  PRO A  23      18.247   9.039  64.863  1.00 26.76           C  
ATOM    126  CD  PRO A  23      16.935   9.626  64.441  1.00 26.19           C  
ATOM    127  N   ARG A  24      18.051   8.069  61.305  1.00 22.55           N  
ATOM    128  CA  ARG A  24      18.367   7.169  60.187  1.00 23.00           C  
ATOM    129  C   ARG A  24      18.516   7.937  58.887  1.00 21.52           C  
ATOM    130  O   ARG A  24      19.354   7.540  58.075  1.00 21.96           O  
ATOM    131  CB  ARG A  24      17.312   6.080  60.035  1.00 23.95           C  
ATOM    132  CG  ARG A  24      17.550   5.175  58.814  1.00 24.29           C  
ATOM    133  CD  ARG A  24      16.653   3.952  58.847  1.00 24.48           C  
ATOM    134  NE  ARG A  24      16.805   3.244  57.584  1.00 26.26           N  
ATOM    135  CZ  ARG A  24      16.234   2.081  57.284  1.00 33.45           C  
ATOM    136  NH1 ARG A  24      15.452   1.470  58.164  1.00 37.18           N1+
ATOM    137  NH2 ARG A  24      16.432   1.527  56.094  1.00 34.49           N  
ATOM    138  N   TYR A  25      17.766   9.017  58.703  1.00 20.76           N  
ATOM    139  CA  TYR A  25      17.679   9.743  57.452  1.00 20.55           C  
ATOM    140  C   TYR A  25      18.196  11.171  57.629  1.00 23.10           C  
ATOM    141  O   TYR A  25      17.631  11.956  58.385  1.00 24.62           O  
ATOM    142  CB  TYR A  25      16.224   9.772  56.958  1.00 19.36           C  
ATOM    143  CG  TYR A  25      15.653   8.384  56.785  1.00 18.61           C  
ATOM    144  CD1 TYR A  25      14.763   7.849  57.721  1.00 18.05           C  
ATOM    145  CD2 TYR A  25      15.997   7.600  55.689  1.00 18.50           C  
ATOM    146  CE1 TYR A  25      14.304   6.547  57.598  1.00 19.18           C  
ATOM    147  CE2 TYR A  25      15.523   6.310  55.551  1.00 18.05           C  
ATOM    148  CZ  TYR A  25      14.619   5.817  56.466  1.00 18.66           C  
ATOM    149  OH  TYR A  25      14.144   4.541  56.343  1.00 19.82           O  
ATOM    150  N   THR A  26      19.262  11.482  56.889  1.00 24.64           N  
ATOM    151  CA  THR A  26      19.964  12.767  57.069  1.00 27.18           C  
ATOM    152  C   THR A  26      20.094  13.523  55.735  1.00 29.29           C  
ATOM    153  O   THR A  26      19.639  13.003  54.704  1.00 29.30           O  
ATOM    154  CB  THR A  26      21.328  12.497  57.738  1.00 29.61           C  
ATOM    155  CG2 THR A  26      21.156  11.942  59.138  1.00 31.45           C  
ATOM    156  OG1 THR A  26      22.091  11.612  56.917  1.00 30.85           O  
ATOM    157  N   ASN A  27      20.662  14.744  55.716  1.00 29.69           N  
ATOM    158  CA  ASN A  27      20.984  15.469  54.479  1.00 30.56           C  
ATOM    159  C   ASN A  27      19.743  15.583  53.583  1.00 29.04           C  
ATOM    160  O   ASN A  27      19.736  15.136  52.432  1.00 30.30           O  
ATOM    161  CB  ASN A  27      22.159  14.797  53.770  1.00 34.99           C  
ATOM    162  CG  ASN A  27      22.926  15.699  52.819  1.00 44.44           C  
ATOM    163  ND2 ASN A  27      23.998  15.155  52.244  1.00 46.94           N  
ATOM    164  OD1 ASN A  27      22.585  16.879  52.588  1.00 47.18           O  
ATOM    165  N   LEU A  28      18.716  16.179  54.132  1.00 27.18           N  
ATOM    166  CA ALEU A  28      17.448  16.366  53.451  0.50 27.52           C  
ATOM    167  CA BLEU A  28      17.457  16.366  53.429  0.50 27.51           C  
ATOM    168  C   LEU A  28      17.543  17.399  52.325  1.00 28.85           C  
ATOM    169  O   LEU A  28      18.314  18.364  52.427  1.00 29.62           O  
ATOM    170  CB ALEU A  28      16.380  16.814  54.454  0.50 27.43           C  
ATOM    171  CB BLEU A  28      16.375  16.804  54.403  0.50 27.40           C  
ATOM    172  CG ALEU A  28      15.791  15.731  55.373  0.50 28.48           C  
ATOM    173  CG BLEU A  28      15.854  15.740  55.359  0.50 28.41           C  
ATOM    174  CD1ALEU A  28      16.839  15.098  56.250  0.50 28.68           C  
ATOM    175  CD1BLEU A  28      15.330  16.387  56.566  0.50 29.81           C  
ATOM    176  CD2ALEU A  28      14.676  16.309  56.212  0.50 29.22           C  
ATOM    177  CD2BLEU A  28      14.767  14.907  54.699  0.50 28.27           C  
ATOM    178  N   SER A  29      16.754  17.194  51.264  1.00 28.33           N  
ATOM    179  CA ASER A  29      16.599  18.157  50.181  0.50 28.75           C  
ATOM    180  CA BSER A  29      16.603  18.139  50.163  0.50 28.48           C  
ATOM    181  C   SER A  29      15.148  18.179  49.787  1.00 28.18           C  
ATOM    182  O   SER A  29      14.559  17.102  49.547  1.00 26.21           O  
ATOM    183  CB ASER A  29      17.459  17.766  48.987  0.50 31.53           C  
ATOM    184  CB BSER A  29      17.417  17.684  48.960  0.50 30.55           C  
ATOM    185  OG ASER A  29      17.269  18.674  47.912  0.50 34.64           O  
ATOM    186  OG BSER A  29      18.810  17.808  49.183  0.50 32.11           O  
ATOM    187  N   TYR A  30      14.546  19.363  49.719  1.00 27.26           N  
ATOM    188  CA  TYR A  30      13.172  19.577  49.297  1.00 27.11           C  
ATOM    189  C   TYR A  30      12.992  19.063  47.855  1.00 27.46           C  
ATOM    190  O   TYR A  30      13.899  19.238  47.019  1.00 29.79           O  
ATOM    191  CB  TYR A  30      12.822  21.084  49.367  1.00 27.86           C  
ATOM    192  CG  TYR A  30      11.411  21.446  48.994  1.00 30.12           C  
ATOM    193  CD1 TYR A  30      10.359  21.238  49.875  1.00 30.98           C  
ATOM    194  CD2 TYR A  30      11.121  22.035  47.769  1.00 32.12           C  
ATOM    195  CE1 TYR A  30       9.064  21.606  49.551  1.00 32.20           C  
ATOM    196  CE2 TYR A  30       9.823  22.383  47.426  1.00 32.69           C  
ATOM    197  CZ  TYR A  30       8.800  22.194  48.331  1.00 34.08           C  
ATOM    198  OH  TYR A  30       7.511  22.546  47.989  1.00 37.76           O  
ATOM    199  N   ILE A  31      11.857  18.420  47.584  1.00 26.98           N  
ATOM    200  CA  ILE A  31      11.475  18.062  46.212  1.00 28.41           C  
ATOM    201  C   ILE A  31      10.233  18.837  45.800  1.00 30.42           C  
ATOM    202  O   ILE A  31      10.214  19.433  44.710  1.00 31.52           O  
ATOM    203  CB  ILE A  31      11.270  16.532  46.094  1.00 26.86           C  
ATOM    204  CG1 ILE A  31      12.562  15.797  46.326  1.00 26.10           C  
ATOM    205  CG2 ILE A  31      10.679  16.155  44.683  1.00 28.16           C  
ATOM    206  CD1 ILE A  31      12.437  14.224  46.238  1.00 23.95           C  
ATOM    207  N   GLY A  32       9.192  18.846  46.629  1.00 30.70           N  
ATOM    208  CA  GLY A  32       7.906  19.402  46.227  1.00 32.36           C  
ATOM    209  C   GLY A  32       6.801  19.193  47.232  1.00 33.66           C  
ATOM    210  O   GLY A  32       7.065  18.753  48.347  1.00 33.06           O  
ATOM    211  N   GLU A  33       5.567  19.527  46.857  1.00 34.95           N  
ATOM    212  CA  GLU A  33       4.370  19.333  47.660  1.00 36.82           C  
ATOM    213  C   GLU A  33       3.570  18.162  47.115  1.00 38.45           C  
ATOM    214  O   GLU A  33       3.197  18.172  45.941  1.00 39.34           O  
ATOM    215  CB  GLU A  33       3.487  20.607  47.633  1.00 38.87           C  
ATOM    216  CG  GLU A  33       4.093  21.796  48.365  1.00 43.79           C  
ATOM    217  CD  GLU A  33       4.520  21.516  49.795  1.00 47.96           C  
ATOM    218  OE1 GLU A  33       3.708  20.948  50.564  1.00 46.13           O  
ATOM    219  OE2 GLU A  33       5.672  21.861  50.142  1.00 50.90           O1-
ATOM    220  N   GLY A  34       3.316  17.155  47.956  1.00 37.84           N  
ATOM    221  CA  GLY A  34       2.341  16.108  47.664  1.00 36.75           C  
ATOM    222  C   GLY A  34       0.953  16.474  48.148  1.00 36.28           C  
ATOM    223  O   GLY A  34       0.732  17.582  48.664  1.00 36.53           O  
ATOM    224  N   ALA A  35       0.002  15.541  47.998  1.00 35.10           N  
ATOM    225  CA  ALA A  35      -1.405  15.770  48.327  1.00 34.12           C  
ATOM    226  C   ALA A  35      -1.633  16.181  49.786  1.00 31.70           C  
ATOM    227  O   ALA A  35      -2.469  17.040  50.061  1.00 32.12           O  
ATOM    228  CB  ALA A  35      -2.220  14.522  48.022  1.00 34.75           C  
ATOM    229  N   TYR A  36      -0.898  15.551  50.716  1.00 29.22           N  
ATOM    230  CA  TYR A  36      -1.103  15.763  52.158  1.00 27.67           C  
ATOM    231  C   TYR A  36       0.162  16.255  52.862  1.00 26.61           C  
ATOM    232  O   TYR A  36       0.212  16.168  54.088  1.00 27.34           O  
ATOM    233  CB  TYR A  36      -1.608  14.448  52.823  1.00 28.26           C  
ATOM    234  CG  TYR A  36      -2.727  13.791  52.040  1.00 28.71           C  
ATOM    235  CD1 TYR A  36      -3.909  14.467  51.774  1.00 29.93           C  
ATOM    236  CD2 TYR A  36      -2.575  12.523  51.513  1.00 30.05           C  
ATOM    237  CE1 TYR A  36      -4.921  13.881  51.020  1.00 30.45           C  
ATOM    238  CE2 TYR A  36      -3.587  11.922  50.774  1.00 31.27           C  
ATOM    239  CZ  TYR A  36      -4.756  12.606  50.524  1.00 31.42           C  
ATOM    240  OH  TYR A  36      -5.744  11.988  49.782  1.00 32.52           O  
ATOM    241  N   GLY A  37       1.152  16.743  52.130  1.00 25.17           N  
ATOM    242  CA  GLY A  37       2.358  17.278  52.741  1.00 25.65           C  
ATOM    243  C   GLY A  37       3.580  17.395  51.887  1.00 25.64           C  
ATOM    244  O   GLY A  37       3.593  16.977  50.726  1.00 26.64           O  
ATOM    245  N   MET A  38       4.628  17.907  52.461  1.00 25.20           N  
ATOM    246  CA  MET A  38       5.898  18.131  51.793  1.00 25.41           C  
ATOM    247  C   MET A  38       6.576  16.790  51.405  1.00 23.77           C  
ATOM    248  O   MET A  38       6.430  15.792  52.124  1.00 22.31           O  
ATOM    249  CB  MET A  38       6.833  18.936  52.746  1.00 27.42           C  
ATOM    250  CG  MET A  38       8.239  19.050  52.292  1.00 28.81           C  
ATOM    251  SD  MET A  38       9.212  19.952  53.534  1.00 34.17           S  
ATOM    252  CE  MET A  38       8.653  21.562  53.213  1.00 34.77           C  
ATOM    253  N   VAL A  39       7.336  16.772  50.292  1.00 23.22           N  
ATOM    254  CA  VAL A  39       8.141  15.648  49.874  1.00 22.98           C  
ATOM    255  C   VAL A  39       9.603  16.053  49.794  1.00 23.15           C  
ATOM    256  O   VAL A  39       9.930  17.121  49.246  1.00 25.16           O  
ATOM    257  CB  VAL A  39       7.643  15.073  48.510  1.00 25.83           C  
ATOM    258  CG1 VAL A  39       8.365  13.785  48.207  1.00 26.93           C  
ATOM    259  CG2 VAL A  39       6.135  14.857  48.518  1.00 27.82           C  
ATOM    260  N   CYS A  40      10.490  15.242  50.313  1.00 21.86           N  
ATOM    261  CA  CYS A  40      11.956  15.398  50.304  1.00 23.19           C  
ATOM    262  C   CYS A  40      12.715  14.157  49.890  1.00 23.30           C  
ATOM    263  O   CYS A  40      12.133  13.076  49.874  1.00 23.37           O  
ATOM    264  CB  CYS A  40      12.423  15.781  51.710  1.00 24.32           C  
ATOM    265  SG  CYS A  40      11.883  17.411  52.317  1.00 27.32           S  
ATOM    266  N   SER A  41      14.000  14.280  49.549  1.00 20.97           N  
ATOM    267  CA  SER A  41      14.930  13.175  49.547  1.00 19.85           C  
ATOM    268  C   SER A  41      15.815  13.250  50.791  1.00 21.07           C  
ATOM    269  O   SER A  41      15.946  14.322  51.391  1.00 23.36           O  
ATOM    270  CB  SER A  41      15.800  13.132  48.295  1.00 22.63           C  
ATOM    271  OG  SER A  41      16.592  14.306  48.138  1.00 25.97           O  
ATOM    272  N   ALA A  42      16.405  12.160  51.141  1.00 19.95           N  
ATOM    273  CA  ALA A  42      17.310  12.082  52.301  1.00 21.12           C  
ATOM    274  C   ALA A  42      18.260  10.944  52.106  1.00 21.75           C  
ATOM    275  O   ALA A  42      18.057  10.058  51.269  1.00 22.03           O  
ATOM    276  CB  ALA A  42      16.475  11.871  53.558  1.00 21.48           C  
ATOM    277  N   TYR A  43      19.383  10.948  52.861  1.00 21.55           N  
ATOM    278  CA  TYR A  43      20.284   9.818  52.891  1.00 22.43           C  
ATOM    279  C   TYR A  43      19.881   8.777  53.946  1.00 21.99           C  
ATOM    280  O   TYR A  43      19.741   9.144  55.112  1.00 22.64           O  
ATOM    281  CB  TYR A  43      21.727  10.323  53.154  1.00 24.25           C  
ATOM    282  CG  TYR A  43      22.768   9.234  53.041  1.00 27.57           C  
ATOM    283  CD1 TYR A  43      23.104   8.687  51.810  1.00 29.57           C  
ATOM    284  CD2 TYR A  43      23.451   8.780  54.160  1.00 30.46           C  
ATOM    285  CE1 TYR A  43      24.047   7.667  51.705  1.00 31.29           C  
ATOM    286  CE2 TYR A  43      24.399   7.767  54.066  1.00 32.20           C  
ATOM    287  CZ  TYR A  43      24.700   7.218  52.835  1.00 32.89           C  
ATOM    288  OH  TYR A  43      25.656   6.227  52.735  1.00 36.81           O  
ATOM    289  N   ASP A  44      19.720   7.473  53.576  1.00 21.21           N  
ATOM    290  CA  ASP A  44      19.380   6.359  54.450  1.00 21.76           C  
ATOM    291  C   ASP A  44      20.719   5.827  54.960  1.00 24.67           C  
ATOM    292  O   ASP A  44      21.494   5.232  54.192  1.00 25.40           O  
ATOM    293  CB  ASP A  44      18.592   5.285  53.662  1.00 22.63           C  
ATOM    294  CG  ASP A  44      18.159   4.102  54.460  1.00 28.22           C  
ATOM    295  OD1 ASP A  44      18.688   3.910  55.572  1.00 28.49           O  
ATOM    296  OD2 ASP A  44      17.298   3.367  53.990  1.00 27.57           O1-
ATOM    297  N   ASN A  45      21.000   6.067  56.241  1.00 24.86           N  
ATOM    298  CA  ASN A  45      22.285   5.650  56.841  1.00 28.12           C  
ATOM    299  C   ASN A  45      22.357   4.131  57.087  1.00 32.39           C  
ATOM    300  O   ASN A  45      23.465   3.627  57.364  1.00 34.62           O  
ATOM    301  CB  ASN A  45      22.525   6.439  58.140  1.00 28.45           C  
ATOM    302  CG  ASN A  45      22.906   7.878  57.875  1.00 32.03           C  
ATOM    303  ND2 ASN A  45      21.987   8.792  57.871  1.00 31.59           N  
ATOM    304  OD1 ASN A  45      24.082   8.186  57.662  1.00 33.00           O  
ATOM    305  N   VAL A  46      21.238   3.386  56.990  1.00 32.68           N  
ATOM    306  CA  VAL A  46      21.290   1.919  57.089  1.00 33.47           C  
ATOM    307  C   VAL A  46      21.599   1.293  55.722  1.00 35.71           C  
ATOM    308  O   VAL A  46      22.548   0.502  55.605  1.00 36.41           O  
ATOM    309  CB  VAL A  46      19.997   1.335  57.706  1.00 33.65           C  
ATOM    310  CG1 VAL A  46      19.984  -0.186  57.633  1.00 33.91           C  
ATOM    311  CG2 VAL A  46      19.815   1.814  59.139  1.00 33.45           C  
ATOM    312  N   ASN A  47      20.811   1.627  54.683  1.00 35.22           N  
ATOM    313  CA  ASN A  47      21.011   1.050  53.341  1.00 34.88           C  
ATOM    314  C   ASN A  47      22.002   1.816  52.458  1.00 34.61           C  
ATOM    315  O   ASN A  47      22.292   1.355  51.345  1.00 35.94           O  
ATOM    316  CB  ASN A  47      19.671   0.899  52.622  1.00 36.22           C  
ATOM    317  CG  ASN A  47      18.657   0.010  53.308  1.00 41.13           C  
ATOM    318  ND2 ASN A  47      19.073  -1.042  54.030  1.00 43.12           N  
ATOM    319  OD1 ASN A  47      17.451   0.236  53.190  1.00 43.15           O  
ATOM    320  N   LYS A  48      22.521   2.957  52.928  1.00 33.06           N  
ATOM    321  CA  LYS A  48      23.595   3.704  52.267  1.00 33.35           C  
ATOM    322  C   LYS A  48      23.256   4.219  50.873  1.00 33.82           C  
ATOM    323  O   LYS A  48      24.115   4.287  49.992  1.00 34.97           O  
ATOM    324  CB  LYS A  48      24.915   2.877  52.225  1.00 34.93           C  
ATOM    325  CG  LYS A  48      25.309   2.232  53.553  1.00 41.07           C  
ATOM    326  CD  LYS A  48      25.561   3.274  54.627  1.00 45.46           C  
ATOM    327  CE  LYS A  48      26.221   2.715  55.861  1.00 49.51           C  
ATOM    328  NZ  LYS A  48      26.355   3.761  56.917  1.00 52.07           N1+
ATOM    329  N   VAL A  49      21.990   4.595  50.670  1.00 31.88           N  
ATOM    330  CA  VAL A  49      21.486   5.204  49.431  1.00 29.96           C  
ATOM    331  C   VAL A  49      20.610   6.378  49.799  1.00 25.89           C  
ATOM    332  O   VAL A  49      20.091   6.440  50.937  1.00 24.02           O  
ATOM    333  CB  VAL A  49      20.670   4.177  48.591  1.00 33.22           C  
ATOM    334  CG1 VAL A  49      21.564   3.050  48.088  1.00 35.48           C  
ATOM    335  CG2 VAL A  49      19.500   3.605  49.404  1.00 33.02           C  
ATOM    336  N   ARG A  50      20.417   7.306  48.879  1.00 23.88           N  
ATOM    337  CA  ARG A  50      19.383   8.305  49.020  1.00 23.15           C  
ATOM    338  C   ARG A  50      18.018   7.702  48.705  1.00 20.43           C  
ATOM    339  O   ARG A  50      17.922   6.800  47.869  1.00 21.27           O  
ATOM    340  CB  ARG A  50      19.655   9.554  48.187  1.00 23.33           C  
ATOM    341  CG  ARG A  50      20.882  10.362  48.724  1.00 25.03           C  
ATOM    342  CD  ARG A  50      20.987  11.748  48.079  1.00 28.13           C  
ATOM    343  NE  ARG A  50      19.944  12.718  48.424  1.00 27.20           N  
ATOM    344  CZ  ARG A  50      19.899  13.414  49.558  1.00 26.52           C  
ATOM    345  NH1 ARG A  50      20.841  13.255  50.481  1.00 29.65           N1+
ATOM    346  NH2 ARG A  50      18.915  14.282  49.777  1.00 26.17           N  
ATOM    347  N   VAL A  51      17.011   8.190  49.414  1.00 18.79           N  
ATOM    348  CA  VAL A  51      15.617   7.719  49.385  1.00 17.09           C  
ATOM    349  C   VAL A  51      14.703   8.920  49.258  1.00 17.72           C  
ATOM    350  O   VAL A  51      15.020  10.071  49.481  1.00 18.77           O  
ATOM    351  CB  VAL A  51      15.285   6.864  50.625  1.00 18.62           C  
ATOM    352  CG1 VAL A  51      16.082   5.586  50.686  1.00 21.04           C  
ATOM    353  CG2 VAL A  51      15.430   7.687  51.908  1.00 17.67           C  
ATOM    354  N   ALA A  52      13.447   8.652  48.855  1.00 16.16           N  
ATOM    355  CA  ALA A  52      12.397   9.627  48.802  1.00 16.74           C  
ATOM    356  C   ALA A  52      11.528   9.500  50.073  1.00 17.33           C  
ATOM    357  O   ALA A  52      11.274   8.370  50.516  1.00 17.63           O  
ATOM    358  CB  ALA A  52      11.518   9.371  47.541  1.00 16.58           C  
ATOM    359  N   ILE A  53      11.091  10.622  50.619  1.00 16.89           N  
ATOM    360  CA  ILE A  53      10.254  10.629  51.803  1.00 15.24           C  
ATOM    361  C   ILE A  53       9.118  11.580  51.640  1.00 17.35           C  
ATOM    362  O   ILE A  53       9.309  12.795  51.423  1.00 19.32           O  
ATOM    363  CB  ILE A  53      11.077  10.974  53.087  1.00 15.87           C  
ATOM    364  CG1 ILE A  53      12.308  10.127  53.202  1.00 16.25           C  
ATOM    365  CG2 ILE A  53      10.118  10.827  54.266  1.00 16.88           C  
ATOM    366  CD1 ILE A  53      13.148  10.289  54.559  1.00 18.97           C  
ATOM    367  N   LYS A  54       7.876  11.101  51.786  1.00 16.10           N  
ATOM    368  CA  LYS A  54       6.683  11.906  51.754  1.00 16.64           C  
ATOM    369  C   LYS A  54       6.135  12.115  53.147  1.00 17.83           C  
ATOM    370  O   LYS A  54       5.900  11.132  53.844  1.00 18.33           O  
ATOM    371  CB  LYS A  54       5.522  11.190  50.946  1.00 19.40           C  
ATOM    372  CG  LYS A  54       5.763  11.012  49.512  1.00 24.63           C  
ATOM    373  CD  LYS A  54       4.503  10.437  48.820  1.00 24.86           C  
ATOM    374  CE  LYS A  54       3.783   9.201  49.409  1.00 29.28           C  
ATOM    375  NZ  LYS A  54       2.643   8.740  48.489  1.00 26.93           N1+
ATOM    376  N   LYS A  55       5.932  13.364  53.554  1.00 17.85           N  
ATOM    377  CA  LYS A  55       5.227  13.664  54.788  1.00 17.27           C  
ATOM    378  C   LYS A  55       3.748  13.717  54.531  1.00 18.58           C  
ATOM    379  O   LYS A  55       3.273  14.448  53.639  1.00 19.53           O  
ATOM    380  CB  LYS A  55       5.683  15.023  55.312  1.00 19.40           C  
ATOM    381  CG  LYS A  55       5.065  15.355  56.672  1.00 21.00           C  
ATOM    382  CD  LYS A  55       5.570  16.724  57.188  1.00 23.23           C  
ATOM    383  CE  LYS A  55       4.887  17.097  58.458  1.00 26.82           C  
ATOM    384  NZ  LYS A  55       5.333  18.441  58.941  1.00 28.73           N1+
ATOM    385  N   ILE A  56       2.949  12.976  55.269  1.00 17.42           N  
ATOM    386  CA  ILE A  56       1.531  12.849  55.139  1.00 18.35           C  
ATOM    387  C   ILE A  56       0.787  13.201  56.430  1.00 21.32           C  
ATOM    388  O   ILE A  56       1.032  12.550  57.450  1.00 21.81           O  
ATOM    389  CB  ILE A  56       1.146  11.396  54.731  1.00 21.26           C  
ATOM    390  CG1 ILE A  56       1.908  10.898  53.515  1.00 24.95           C  
ATOM    391  CG2 ILE A  56      -0.351  11.237  54.512  1.00 22.05           C  
ATOM    392  CD1 ILE A  56       1.828  11.660  52.331  1.00 30.47           C  
ATOM    393  N   SER A  57      -0.128  14.156  56.385  1.00 21.80           N  
ATOM    394  CA  SER A  57      -0.840  14.612  57.571  1.00 21.19           C  
ATOM    395  C   SER A  57      -2.316  14.530  57.223  1.00 22.32           C  
ATOM    396  O   SER A  57      -2.927  15.538  56.846  1.00 24.24           O  
ATOM    397  CB  SER A  57      -0.459  16.061  57.910  1.00 22.24           C  
ATOM    398  OG  SER A  57       0.939  16.210  57.976  1.00 27.43           O  
ATOM    399  N   PRO A  58      -2.918  13.334  57.313  1.00 20.73           N  
ATOM    400  CA  PRO A  58      -4.284  13.103  56.847  1.00 21.08           C  
ATOM    401  C   PRO A  58      -5.373  13.079  57.905  1.00 21.95           C  
ATOM    402  O   PRO A  58      -6.512  12.872  57.542  1.00 21.55           O  
ATOM    403  CB  PRO A  58      -4.156  11.693  56.251  1.00 21.62           C  
ATOM    404  CG  PRO A  58      -3.284  11.016  57.247  1.00 21.31           C  
ATOM    405  CD  PRO A  58      -2.319  12.059  57.773  1.00 21.01           C  
ATOM    406  N   PHE A  59      -5.046  13.252  59.192  1.00 21.75           N  
ATOM    407  CA  PHE A  59      -5.933  12.779  60.253  1.00 23.12           C  
ATOM    408  C   PHE A  59      -7.109  13.687  60.516  1.00 26.06           C  
ATOM    409  O   PHE A  59      -8.051  13.236  61.176  1.00 26.95           O  
ATOM    410  CB  PHE A  59      -5.139  12.494  61.527  1.00 22.14           C  
ATOM    411  CG  PHE A  59      -4.121  11.399  61.318  1.00 21.08           C  
ATOM    412  CD1 PHE A  59      -4.505  10.156  60.845  1.00 21.26           C  
ATOM    413  CD2 PHE A  59      -2.786  11.617  61.564  1.00 21.33           C  
ATOM    414  CE1 PHE A  59      -3.564   9.157  60.618  1.00 20.93           C  
ATOM    415  CE2 PHE A  59      -1.847  10.613  61.324  1.00 22.35           C  
ATOM    416  CZ  PHE A  59      -2.243   9.398  60.854  1.00 21.08           C  
ATOM    417  N   GLU A  60      -7.099  14.913  60.001  1.00 27.30           N  
ATOM    418  CA  GLU A  60      -8.240  15.819  60.148  1.00 29.09           C  
ATOM    419  C   GLU A  60      -9.421  15.502  59.216  1.00 29.43           C  
ATOM    420  O   GLU A  60     -10.513  16.081  59.396  1.00 28.50           O  
ATOM    421  CB  GLU A  60      -7.788  17.266  59.907  1.00 32.63           C  
ATOM    422  CG  GLU A  60      -6.796  17.782  60.933  1.00 42.34           C  
ATOM    423  CD  GLU A  60      -6.963  19.264  61.239  1.00 56.40           C  
ATOM    424  OE1 GLU A  60      -6.907  20.078  60.285  1.00 58.94           O  
ATOM    425  OE2 GLU A  60      -7.151  19.612  62.431  1.00 60.43           O1-
ATOM    426  N   HIS A  61      -9.263  14.601  58.221  1.00 30.57           N  
ATOM    427  CA  HIS A  61     -10.313  14.325  57.238  1.00 30.93           C  
ATOM    428  C   HIS A  61     -10.416  12.873  56.888  1.00 29.88           C  
ATOM    429  O   HIS A  61      -9.387  12.263  56.570  1.00 28.15           O  
ATOM    430  CB  HIS A  61     -10.006  15.121  55.954  1.00 34.41           C  
ATOM    431  CG  HIS A  61     -10.203  16.588  56.163  1.00 41.51           C  
ATOM    432  CD2 HIS A  61     -11.348  17.279  56.353  1.00 43.53           C  
ATOM    433  ND1 HIS A  61      -9.130  17.461  56.237  1.00 44.78           N  
ATOM    434  CE1 HIS A  61      -9.660  18.658  56.447  1.00 45.51           C  
ATOM    435  NE2 HIS A  61     -10.992  18.592  56.526  1.00 45.24           N  
ATOM    436  N   GLN A  62     -11.633  12.310  56.924  1.00 28.81           N  
ATOM    437  CA  GLN A  62     -11.933  10.915  56.601  1.00 28.75           C  
ATOM    438  C   GLN A  62     -11.378  10.537  55.230  1.00 27.68           C  
ATOM    439  O   GLN A  62     -10.754   9.500  55.101  1.00 26.21           O  
ATOM    440  CB  GLN A  62     -13.463  10.661  56.631  1.00 31.55           C  
ATOM    441  CG  GLN A  62     -13.879   9.219  56.234  1.00 36.39           C  
ATOM    442  CD  GLN A  62     -15.335   9.057  55.861  1.00 47.38           C  
ATOM    443  NE2 GLN A  62     -15.974   7.968  56.298  1.00 50.02           N  
ATOM    444  OE1 GLN A  62     -15.913   9.889  55.159  1.00 51.71           O  
ATOM    445  N   THR A  63     -11.608  11.361  54.190  1.00 27.75           N  
ATOM    446  CA  THR A  63     -11.207  11.006  52.824  1.00 27.16           C  
ATOM    447  C   THR A  63      -9.684  10.877  52.710  1.00 24.89           C  
ATOM    448  O   THR A  63      -9.169   9.938  52.070  1.00 23.98           O  
ATOM    449  CB  THR A  63     -11.722  12.067  51.842  1.00 30.54           C  
ATOM    450  CG2 THR A  63     -13.221  12.048  51.724  1.00 29.95           C  
ATOM    451  OG1 THR A  63     -11.311  13.356  52.306  1.00 35.81           O  
ATOM    452  N   TYR A  64      -8.953  11.804  53.327  1.00 24.08           N  
ATOM    453  CA  TYR A  64      -7.488  11.746  53.336  1.00 23.94           C  
ATOM    454  C   TYR A  64      -7.022  10.464  54.035  1.00 21.10           C  
ATOM    455  O   TYR A  64      -6.069   9.803  53.602  1.00 20.86           O  
ATOM    456  CB  TYR A  64      -6.868  12.946  54.087  1.00 27.03           C  
ATOM    457  CG  TYR A  64      -7.196  14.341  53.583  1.00 31.40           C  
ATOM    458  CD1 TYR A  64      -7.990  14.532  52.457  1.00 34.04           C  
ATOM    459  CD2 TYR A  64      -6.696  15.465  54.224  1.00 34.82           C  
ATOM    460  CE1 TYR A  64      -8.293  15.809  51.998  1.00 36.53           C  
ATOM    461  CE2 TYR A  64      -6.978  16.745  53.765  1.00 37.00           C  
ATOM    462  CZ  TYR A  64      -7.777  16.914  52.650  1.00 38.98           C  
ATOM    463  OH  TYR A  64      -8.084  18.181  52.192  1.00 43.44           O  
ATOM    464  N   CYS A  65      -7.667  10.118  55.133  1.00 21.78           N  
ATOM    465  CA  CYS A  65      -7.337   8.890  55.843  1.00 21.55           C  
ATOM    466  C   CYS A  65      -7.593   7.687  54.981  1.00 21.13           C  
ATOM    467  O   CYS A  65      -6.783   6.768  54.978  1.00 21.04           O  
ATOM    468  CB  CYS A  65      -8.134   8.804  57.139  1.00 22.28           C  
ATOM    469  SG  CYS A  65      -7.559   9.905  58.460  1.00 24.30           S  
ATOM    470  N   GLN A  66      -8.713   7.688  54.208  1.00 21.23           N  
ATOM    471  CA  GLN A  66      -9.050   6.545  53.380  1.00 22.08           C  
ATOM    472  C   GLN A  66      -7.999   6.407  52.291  1.00 21.25           C  
ATOM    473  O   GLN A  66      -7.529   5.295  52.097  1.00 20.94           O  
ATOM    474  CB  GLN A  66     -10.427   6.705  52.744  1.00 24.50           C  
ATOM    475  CG  GLN A  66     -11.558   6.616  53.721  1.00 28.79           C  
ATOM    476  CD  GLN A  66     -12.893   6.935  53.095  1.00 36.73           C  
ATOM    477  NE2 GLN A  66     -13.948   6.452  53.737  1.00 40.05           N  
ATOM    478  OE1 GLN A  66     -13.011   7.613  52.065  1.00 36.20           O  
ATOM    479  N   ARG A  67      -7.611   7.533  51.605  1.00 19.51           N  
ATOM    480  CA  ARG A  67      -6.664   7.362  50.492  1.00 18.37           C  
ATOM    481  C   ARG A  67      -5.333   6.897  51.035  1.00 18.78           C  
ATOM    482  O   ARG A  67      -4.645   6.101  50.388  1.00 18.44           O  
ATOM    483  CB  ARG A  67      -6.441   8.639  49.693  1.00 19.39           C  
ATOM    484  CG  ARG A  67      -7.685   9.271  49.032  1.00 21.06           C  
ATOM    485  CD  ARG A  67      -8.452   8.429  48.134  1.00 21.81           C  
ATOM    486  NE  ARG A  67      -9.443   9.248  47.429  1.00 23.25           N  
ATOM    487  CZ  ARG A  67     -10.277   8.768  46.495  1.00 24.75           C  
ATOM    488  NH1 ARG A  67     -10.215   7.486  46.125  1.00 20.56           N1+
ATOM    489  NH2 ARG A  67     -11.150   9.572  45.903  1.00 26.28           N  
ATOM    490  N   THR A  68      -4.928   7.386  52.221  1.00 18.69           N  
ATOM    491  CA  THR A  68      -3.607   7.080  52.780  1.00 18.01           C  
ATOM    492  C   THR A  68      -3.591   5.642  53.192  1.00 17.48           C  
ATOM    493  O   THR A  68      -2.618   4.946  52.922  1.00 17.13           O  
ATOM    494  CB  THR A  68      -3.351   8.004  54.010  1.00 18.73           C  
ATOM    495  CG2 THR A  68      -2.027   7.660  54.744  1.00 18.20           C  
ATOM    496  OG1 THR A  68      -3.245   9.339  53.561  1.00 20.53           O  
ATOM    497  N   LEU A  69      -4.619   5.175  53.878  1.00 17.52           N  
ATOM    498  CA  LEU A  69      -4.665   3.803  54.347  1.00 17.48           C  
ATOM    499  C   LEU A  69      -4.705   2.848  53.180  1.00 18.54           C  
ATOM    500  O   LEU A  69      -4.042   1.858  53.216  1.00 16.96           O  
ATOM    501  CB  LEU A  69      -5.883   3.589  55.307  1.00 18.14           C  
ATOM    502  CG  LEU A  69      -6.096   2.184  55.844  1.00 21.52           C  
ATOM    503  CD1 LEU A  69      -4.928   1.700  56.617  1.00 23.21           C  
ATOM    504  CD2 LEU A  69      -7.379   2.116  56.690  1.00 24.50           C  
ATOM    505  N   ARG A  70      -5.524   3.130  52.132  1.00 18.61           N  
ATOM    506  CA  ARG A  70      -5.561   2.222  50.985  1.00 18.95           C  
ATOM    507  C   ARG A  70      -4.207   2.101  50.340  1.00 16.23           C  
ATOM    508  O   ARG A  70      -3.816   0.993  50.030  1.00 16.92           O  
ATOM    509  CB  ARG A  70      -6.536   2.639  49.864  1.00 21.75           C  
ATOM    510  CG  ARG A  70      -7.989   2.559  50.242  1.00 25.38           C  
ATOM    511  CD  ARG A  70      -8.858   2.581  48.982  1.00 28.11           C  
ATOM    512  NE  ARG A  70     -10.223   2.849  49.410  1.00 28.22           N  
ATOM    513  CZ  ARG A  70     -10.859   4.015  49.377  1.00 31.42           C  
ATOM    514  NH1 ARG A  70     -12.099   4.109  49.834  1.00 32.02           N1+
ATOM    515  NH2 ARG A  70     -10.272   5.094  48.865  1.00 29.20           N  
ATOM    516  N   GLU A  71      -3.512   3.231  50.130  1.00 15.76           N  
ATOM    517  CA AGLU A  71      -2.172   3.149  49.480  0.50 15.26           C  
ATOM    518  CA BGLU A  71      -2.210   3.172  49.495  0.50 15.61           C  
ATOM    519  C   GLU A  71      -1.209   2.372  50.316  1.00 15.35           C  
ATOM    520  O   GLU A  71      -0.458   1.562  49.825  1.00 14.77           O  
ATOM    521  CB AGLU A  71      -1.484   4.506  49.121  0.50 16.14           C  
ATOM    522  CB BGLU A  71      -1.719   4.589  49.247  0.50 17.87           C  
ATOM    523  CG AGLU A  71      -0.018   4.336  48.678  0.50 16.91           C  
ATOM    524  CG BGLU A  71      -0.338   4.657  48.640  0.50 20.02           C  
ATOM    525  CD AGLU A  71       0.650   5.572  48.132  0.50 20.81           C  
ATOM    526  CD BGLU A  71      -0.106   5.916  47.833  0.50 19.52           C  
ATOM    527  OE1AGLU A  71       0.960   5.563  46.915  0.50 16.61           O  
ATOM    528  OE1BGLU A  71      -0.797   6.930  48.080  0.50 21.96           O  
ATOM    529  OE2AGLU A  71       0.888   6.528  48.912  0.50 22.64           O1-
ATOM    530  OE2BGLU A  71       0.760   5.886  46.933  0.50 17.56           O1-
ATOM    531  N   ILE A  72      -1.201   2.638  51.657  1.00 14.68           N  
ATOM    532  CA  ILE A  72      -0.289   1.895  52.516  1.00 14.43           C  
ATOM    533  C   ILE A  72      -0.601   0.396  52.469  1.00 15.07           C  
ATOM    534  O   ILE A  72       0.281  -0.403  52.307  1.00 15.35           O  
ATOM    535  CB  ILE A  72      -0.365   2.456  53.969  1.00 15.56           C  
ATOM    536  CG1 ILE A  72       0.263   3.813  53.996  1.00 15.66           C  
ATOM    537  CG2 ILE A  72       0.368   1.541  54.914  1.00 17.21           C  
ATOM    538  CD1 ILE A  72       0.093   4.629  55.345  1.00 18.67           C  
ATOM    539  N   LYS A  73      -1.901   0.035  52.620  1.00 15.07           N  
ATOM    540  CA  LYS A  73      -2.250  -1.388  52.576  1.00 16.47           C  
ATOM    541  C   LYS A  73      -1.841  -2.045  51.273  1.00 15.95           C  
ATOM    542  O   LYS A  73      -1.290  -3.130  51.260  1.00 16.84           O  
ATOM    543  CB  LYS A  73      -3.746  -1.587  52.813  1.00 18.52           C  
ATOM    544  CG  LYS A  73      -4.180  -1.339  54.266  1.00 23.99           C  
ATOM    545  CD  LYS A  73      -5.708  -1.526  54.447  1.00 31.78           C  
ATOM    546  CE  LYS A  73      -6.052  -2.966  54.732  1.00 39.69           C  
ATOM    547  NZ  LYS A  73      -7.428  -3.086  55.278  1.00 43.41           N1+
ATOM    548  N   ILE A  74      -2.120  -1.350  50.139  1.00 14.55           N  
ATOM    549  CA  ILE A  74      -1.776  -1.944  48.851  1.00 14.67           C  
ATOM    550  C   ILE A  74      -0.269  -2.118  48.703  1.00 13.97           C  
ATOM    551  O   ILE A  74       0.205  -3.186  48.373  1.00 15.14           O  
ATOM    552  CB  ILE A  74      -2.362  -1.062  47.701  1.00 14.86           C  
ATOM    553  CG1 ILE A  74      -3.889  -1.190  47.688  1.00 16.27           C  
ATOM    554  CG2 ILE A  74      -1.772  -1.463  46.399  1.00 15.27           C  
ATOM    555  CD1 ILE A  74      -4.625  -0.069  46.846  1.00 17.44           C  
ATOM    556  N   LEU A  75       0.494  -1.053  48.945  1.00 13.85           N  
ATOM    557  CA  LEU A  75       1.914  -1.110  48.696  1.00 14.03           C  
ATOM    558  C   LEU A  75       2.683  -2.013  49.628  1.00 14.17           C  
ATOM    559  O   LEU A  75       3.698  -2.556  49.251  1.00 15.51           O  
ATOM    560  CB  LEU A  75       2.521   0.251  48.714  1.00 15.16           C  
ATOM    561  CG  LEU A  75       2.049   1.150  47.528  1.00 17.62           C  
ATOM    562  CD1 LEU A  75       2.771   2.446  47.586  1.00 20.87           C  
ATOM    563  CD2 LEU A  75       2.239   0.447  46.136  1.00 18.39           C  
ATOM    564  N   LEU A  76       2.158  -2.171  50.869  1.00 14.46           N  
ATOM    565  CA  LEU A  76       2.812  -3.127  51.791  1.00 15.91           C  
ATOM    566  C   LEU A  76       2.489  -4.576  51.397  1.00 17.98           C  
ATOM    567  O   LEU A  76       3.333  -5.443  51.597  1.00 19.87           O  
ATOM    568  CB  LEU A  76       2.410  -2.904  53.239  1.00 17.17           C  
ATOM    569  CG  LEU A  76       2.897  -1.614  53.833  1.00 18.42           C  
ATOM    570  CD1 LEU A  76       2.352  -1.498  55.268  1.00 18.07           C  
ATOM    571  CD2 LEU A  76       4.415  -1.543  53.861  1.00 20.54           C  
ATOM    572  N   ARG A  77       1.344  -4.823  50.796  1.00 15.82           N  
ATOM    573  CA  ARG A  77       1.036  -6.202  50.342  1.00 16.50           C  
ATOM    574  C   ARG A  77       1.741  -6.543  49.040  1.00 17.11           C  
ATOM    575  O   ARG A  77       2.274  -7.660  48.873  1.00 19.65           O  
ATOM    576  CB  ARG A  77      -0.416  -6.454  50.155  1.00 19.62           C  
ATOM    577  CG  ARG A  77      -0.668  -7.966  49.875  1.00 22.49           C  
ATOM    578  CD  ARG A  77      -2.094  -8.282  49.680  1.00 23.57           C  
ATOM    579  NE  ARG A  77      -2.869  -8.025  50.889  1.00 24.66           N  
ATOM    580  CZ  ARG A  77      -4.142  -8.321  51.050  1.00 23.67           C  
ATOM    581  NH1 ARG A  77      -4.820  -8.921  50.080  1.00 23.32           N1+
ATOM    582  NH2 ARG A  77      -4.752  -8.026  52.182  1.00 25.52           N  
ATOM    583  N   PHE A  78       1.802  -5.583  48.104  1.00 13.76           N  
ATOM    584  CA  PHE A  78       2.407  -5.843  46.806  1.00 14.17           C  
ATOM    585  C   PHE A  78       3.885  -6.029  46.889  1.00 15.10           C  
ATOM    586  O   PHE A  78       4.573  -5.308  47.644  1.00 15.93           O  
ATOM    587  CB  PHE A  78       2.083  -4.687  45.867  1.00 14.28           C  
ATOM    588  CG  PHE A  78       0.715  -4.584  45.289  1.00 14.82           C  
ATOM    589  CD1 PHE A  78      -0.304  -5.417  45.703  1.00 15.32           C  
ATOM    590  CD2 PHE A  78       0.421  -3.605  44.378  1.00 14.82           C  
ATOM    591  CE1 PHE A  78      -1.572  -5.342  45.120  1.00 15.77           C  
ATOM    592  CE2 PHE A  78      -0.833  -3.536  43.802  1.00 15.19           C  
ATOM    593  CZ  PHE A  78      -1.814  -4.379  44.184  1.00 15.86           C  
ATOM    594  N   ARG A  79       4.411  -6.919  46.077  1.00 15.02           N  
ATOM    595  CA  ARG A  79       5.828  -7.072  45.910  1.00 14.93           C  
ATOM    596  C   ARG A  79       6.092  -7.383  44.478  1.00 14.25           C  
ATOM    597  O   ARG A  79       5.871  -8.503  44.028  1.00 15.99           O  
ATOM    598  CB  ARG A  79       6.368  -8.196  46.837  1.00 18.61           C  
ATOM    599  CG  ARG A  79       7.872  -8.246  46.752  1.00 25.62           C  
ATOM    600  CD  ARG A  79       8.496  -9.200  47.748  1.00 32.93           C  
ATOM    601  NE  ARG A  79       9.942  -8.935  47.770  1.00 44.14           N  
ATOM    602  CZ  ARG A  79      10.642  -8.386  48.768  1.00 50.75           C  
ATOM    603  NH1 ARG A  79      10.042  -8.029  49.905  1.00 52.18           N1+
ATOM    604  NH2 ARG A  79      11.951  -8.199  48.643  1.00 52.77           N  
ATOM    605  N   HIS A  80       6.546  -6.393  43.722  1.00 13.48           N  
ATOM    606  CA  HIS A  80       6.800  -6.567  42.306  1.00 12.87           C  
ATOM    607  C   HIS A  80       7.843  -5.622  41.829  1.00 12.16           C  
ATOM    608  O   HIS A  80       7.835  -4.452  42.240  1.00 13.13           O  
ATOM    609  CB  HIS A  80       5.503  -6.289  41.532  1.00 12.43           C  
ATOM    610  CG  HIS A  80       5.536  -6.661  40.079  1.00 11.68           C  
ATOM    611  CD2 HIS A  80       5.053  -7.777  39.486  1.00 12.02           C  
ATOM    612  ND1 HIS A  80       6.106  -5.855  39.140  1.00 11.89           N  
ATOM    613  CE1 HIS A  80       5.922  -6.469  37.982  1.00 12.57           C  
ATOM    614  NE2 HIS A  80       5.306  -7.648  38.139  1.00 11.77           N  
ATOM    615  N   GLU A  81       8.714  -6.036  40.943  1.00 12.67           N  
ATOM    616  CA  GLU A  81       9.791  -5.239  40.436  1.00 13.59           C  
ATOM    617  C   GLU A  81       9.378  -3.960  39.775  1.00 13.02           C  
ATOM    618  O   GLU A  81      10.156  -3.007  39.761  1.00 13.91           O  
ATOM    619  CB  GLU A  81      10.597  -6.052  39.378  1.00 15.61           C  
ATOM    620  CG  GLU A  81      11.397  -7.210  39.908  1.00 23.91           C  
ATOM    621  CD  GLU A  81      12.142  -7.964  38.818  1.00 31.78           C  
ATOM    622  OE1 GLU A  81      13.065  -8.739  39.181  1.00 35.82           O  
ATOM    623  OE2 GLU A  81      11.824  -7.780  37.617  1.00 26.59           O1-
ATOM    624  N   ASN A  82       8.173  -3.912  39.175  1.00 11.52           N  
ATOM    625  CA  ASN A  82       7.695  -2.730  38.475  1.00 10.59           C  
ATOM    626  C   ASN A  82       6.708  -1.934  39.250  1.00 10.86           C  
ATOM    627  O   ASN A  82       5.998  -1.128  38.664  1.00 11.21           O  
ATOM    628  CB  ASN A  82       7.136  -3.127  37.089  1.00 11.03           C  
ATOM    629  CG  ASN A  82       8.137  -3.819  36.254  1.00 12.14           C  
ATOM    630  ND2 ASN A  82       9.243  -3.149  35.903  1.00 12.13           N  
ATOM    631  OD1 ASN A  82       7.942  -5.000  35.891  1.00 12.65           O  
ATOM    632  N   ILE A  83       6.672  -2.091  40.581  1.00 11.30           N  
ATOM    633  CA  ILE A  83       5.809  -1.332  41.468  1.00 11.61           C  
ATOM    634  C   ILE A  83       6.625  -0.803  42.606  1.00 11.24           C  
ATOM    635  O   ILE A  83       7.356  -1.562  43.243  1.00 12.79           O  
ATOM    636  CB  ILE A  83       4.636  -2.178  41.957  1.00 11.76           C  
ATOM    637  CG1 ILE A  83       3.854  -2.803  40.764  1.00 12.06           C  
ATOM    638  CG2 ILE A  83       3.754  -1.344  42.873  1.00 12.82           C  
ATOM    639  CD1 ILE A  83       2.777  -3.764  41.218  1.00 14.03           C  
ATOM    640  N   ILE A  84       6.509   0.481  42.898  1.00 11.06           N  
ATOM    641  CA  ILE A  84       7.261   1.077  44.008  1.00 12.21           C  
ATOM    642  C   ILE A  84       6.833   0.372  45.325  1.00 12.58           C  
ATOM    643  O   ILE A  84       5.667   0.055  45.540  1.00 14.44           O  
ATOM    644  CB  ILE A  84       7.017   2.590  44.056  1.00 12.85           C  
ATOM    645  CG1 ILE A  84       8.112   3.278  44.900  1.00 14.25           C  
ATOM    646  CG2 ILE A  84       5.661   2.882  44.620  1.00 13.81           C  
ATOM    647  CD1 ILE A  84       9.396   3.306  44.363  1.00 18.25           C  
ATOM    648  N   GLY A  85       7.789   0.158  46.186  1.00 14.15           N  
ATOM    649  CA  GLY A  85       7.506  -0.410  47.504  1.00 14.85           C  
ATOM    650  C   GLY A  85       7.423   0.668  48.561  1.00 15.95           C  
ATOM    651  O   GLY A  85       7.626   1.852  48.260  1.00 18.41           O  
ATOM    652  N   ILE A  86       7.139   0.286  49.776  1.00 15.30           N  
ATOM    653  CA  ILE A  86       7.361   1.184  50.932  1.00 15.56           C  
ATOM    654  C   ILE A  86       8.478   0.579  51.701  1.00 17.42           C  
ATOM    655  O   ILE A  86       8.345  -0.533  52.162  1.00 19.92           O  
ATOM    656  CB  ILE A  86       6.093   1.315  51.730  1.00 16.15           C  
ATOM    657  CG1 ILE A  86       5.068   2.137  50.964  1.00 15.70           C  
ATOM    658  CG2 ILE A  86       6.436   1.976  53.088  1.00 16.77           C  
ATOM    659  CD1 ILE A  86       3.717   2.193  51.644  1.00 17.15           C  
ATOM    660  N   ASN A  87       9.574   1.297  51.871  1.00 16.03           N  
ATOM    661  CA  ASN A  87      10.757   0.767  52.565  1.00 17.15           C  
ATOM    662  C   ASN A  87      10.650   0.950  54.074  1.00 17.74           C  
ATOM    663  O   ASN A  87      11.214   0.133  54.830  1.00 19.56           O  
ATOM    664  CB  ASN A  87      12.014   1.506  52.127  1.00 19.21           C  
ATOM    665  CG  ASN A  87      12.309   1.415  50.656  1.00 21.16           C  
ATOM    666  ND2 ASN A  87      13.360   2.072  50.237  1.00 24.20           N  
ATOM    667  OD1 ASN A  87      11.602   0.771  49.892  1.00 22.31           O  
ATOM    668  N   ASP A  88      10.016   2.016  54.506  1.00 15.69           N  
ATOM    669  CA  ASP A  88       9.901   2.388  55.914  1.00 15.63           C  
ATOM    670  C   ASP A  88       8.777   3.336  56.060  1.00 15.86           C  
ATOM    671  O   ASP A  88       8.410   4.045  55.128  1.00 14.82           O  
ATOM    672  CB  ASP A  88      11.226   3.015  56.375  1.00 16.93           C  
ATOM    673  CG  ASP A  88      11.437   3.130  57.862  1.00 21.94           C  
ATOM    674  OD1 ASP A  88      10.648   2.539  58.619  1.00 20.88           O  
ATOM    675  OD2 ASP A  88      12.453   3.808  58.268  1.00 22.42           O1-
ATOM    676  N   ILE A  89       8.170   3.369  57.257  1.00 16.83           N  
ATOM    677  CA  ILE A  89       7.161   4.331  57.615  1.00 15.98           C  
ATOM    678  C   ILE A  89       7.532   4.871  58.998  1.00 17.00           C  
ATOM    679  O   ILE A  89       7.768   4.082  59.945  1.00 18.87           O  
ATOM    680  CB  ILE A  89       5.746   3.782  57.613  1.00 17.49           C  
ATOM    681  CG1 ILE A  89       5.400   3.262  56.201  1.00 16.84           C  
ATOM    682  CG2 ILE A  89       4.791   4.870  57.989  1.00 18.77           C  
ATOM    683  CD1 ILE A  89       3.979   2.606  56.071  1.00 18.41           C  
ATOM    684  N   ILE A  90       7.624   6.182  59.105  1.00 16.47           N  
ATOM    685  CA  ILE A  90       8.069   6.841  60.325  1.00 17.25           C  
ATOM    686  C   ILE A  90       6.894   7.527  60.893  1.00 16.93           C  
ATOM    687  O   ILE A  90       6.155   8.253  60.239  1.00 16.68           O  
ATOM    688  CB  ILE A  90       9.160   7.854  60.022  1.00 18.29           C  
ATOM    689  CG1 ILE A  90      10.314   7.260  59.257  1.00 20.98           C  
ATOM    690  CG2 ILE A  90       9.600   8.546  61.307  1.00 20.07           C  
ATOM    691  CD1 ILE A  90      11.127   8.293  58.409  1.00 24.07           C  
ATOM    692  N   ARG A  91       6.638   7.295  62.213  1.00 17.19           N  
ATOM    693  CA  ARG A  91       5.584   7.977  62.931  1.00 18.22           C  
ATOM    694  C   ARG A  91       5.863   7.873  64.437  1.00 18.87           C  
ATOM    695  O   ARG A  91       6.724   7.106  64.845  1.00 18.76           O  
ATOM    696  CB  ARG A  91       4.164   7.547  62.521  1.00 19.70           C  
ATOM    697  CG  ARG A  91       3.773   6.065  62.450  1.00 21.90           C  
ATOM    698  CD  ARG A  91       3.447   5.593  63.805  1.00 21.36           C  
ATOM    699  NE  ARG A  91       2.887   4.229  63.838  1.00 18.20           N  
ATOM    700  CZ  ARG A  91       3.012   3.412  64.893  1.00 18.40           C  
ATOM    701  NH1 ARG A  91       3.698   3.798  65.965  1.00 18.74           N1+
ATOM    702  NH2 ARG A  91       2.482   2.195  64.867  1.00 19.11           N  
ATOM    703  N   ALA A  92       5.107   8.624  65.212  1.00 19.17           N  
ATOM    704  CA  ALA A  92       5.328   8.692  66.664  1.00 18.67           C  
ATOM    705  C   ALA A  92       4.963   7.354  67.261  1.00 18.36           C  
ATOM    706  O   ALA A  92       4.232   6.561  66.708  1.00 18.05           O  
ATOM    707  CB  ALA A  92       4.473   9.774  67.263  1.00 21.09           C  
ATOM    708  N   PRO A  93       5.462   7.082  68.471  1.00 17.11           N  
ATOM    709  CA  PRO A  93       5.164   5.775  69.100  1.00 16.94           C  
ATOM    710  C   PRO A  93       3.770   5.574  69.599  1.00 17.17           C  
ATOM    711  O   PRO A  93       3.417   4.417  69.853  1.00 19.01           O  
ATOM    712  CB  PRO A  93       6.166   5.710  70.247  1.00 17.77           C  
ATOM    713  CG  PRO A  93       6.439   7.145  70.546  1.00 18.50           C  
ATOM    714  CD  PRO A  93       6.422   7.862  69.273  1.00 16.64           C  
ATOM    715  N   THR A  94       3.013   6.608  69.741  1.00 16.85           N  
ATOM    716  CA  THR A  94       1.690   6.501  70.296  1.00 16.83           C  
ATOM    717  C   THR A  94       0.710   7.178  69.385  1.00 19.94           C  
ATOM    718  O   THR A  94       1.060   8.106  68.666  1.00 19.32           O  
ATOM    719  CB  THR A  94       1.598   7.123  71.686  1.00 19.39           C  
ATOM    720  CG2 THR A  94       2.560   6.513  72.651  1.00 20.53           C  
ATOM    721  OG1 THR A  94       1.777   8.544  71.636  1.00 19.20           O  
ATOM    722  N   ILE A  95      -0.556   6.770  69.421  1.00 19.67           N  
ATOM    723  CA  ILE A  95      -1.594   7.395  68.602  1.00 22.01           C  
ATOM    724  C   ILE A  95      -1.764   8.831  68.985  1.00 23.99           C  
ATOM    725  O   ILE A  95      -1.982   9.654  68.111  1.00 25.02           O  
ATOM    726  CB  ILE A  95      -2.998   6.726  68.636  1.00 26.43           C  
ATOM    727  CG1 ILE A  95      -3.000   5.405  67.945  1.00 32.34           C  
ATOM    728  CG2 ILE A  95      -4.152   7.635  68.018  1.00 29.29           C  
ATOM    729  CD1 ILE A  95      -4.479   4.683  67.765  1.00 35.87           C  
ATOM    730  N   GLU A  96      -1.706   9.138  70.316  1.00 24.39           N  
ATOM    731  CA  GLU A  96      -1.864  10.483  70.834  1.00 25.43           C  
ATOM    732  C   GLU A  96      -0.834  11.416  70.254  1.00 25.41           C  
ATOM    733  O   GLU A  96      -1.191  12.541  69.912  1.00 29.25           O  
ATOM    734  CB  GLU A  96      -1.750  10.486  72.369  1.00 27.05           C  
ATOM    735  CG  GLU A  96      -2.895   9.796  73.090  1.00 33.54           C  
ATOM    736  CD  GLU A  96      -2.742   8.309  73.326  1.00 35.70           C  
ATOM    737  OE1 GLU A  96      -3.585   7.731  74.049  1.00 39.18           O  
ATOM    738  OE2 GLU A  96      -1.785   7.713  72.793  1.00 28.06           O1-
ATOM    739  N   GLN A  97       0.429  10.977  70.123  1.00 20.84           N  
ATOM    740  CA  GLN A  97       1.491  11.802  69.618  1.00 19.87           C  
ATOM    741  C   GLN A  97       1.574  11.763  68.061  1.00 20.57           C  
ATOM    742  O   GLN A  97       2.369  12.532  67.552  1.00 22.14           O  
ATOM    743  CB  GLN A  97       2.805  11.328  70.222  1.00 21.00           C  
ATOM    744  CG  GLN A  97       2.856  11.595  71.758  1.00 21.82           C  
ATOM    745  CD  GLN A  97       4.033  10.939  72.388  1.00 23.10           C  
ATOM    746  NE2 GLN A  97       4.957  11.697  72.951  1.00 24.12           N  
ATOM    747  OE1 GLN A  97       4.204   9.709  72.351  1.00 20.48           O  
ATOM    748  N   MET A  98       0.878  10.862  67.400  1.00 20.20           N  
ATOM    749  CA  MET A  98       0.986  10.749  65.934  1.00 19.76           C  
ATOM    750  C   MET A  98       0.105  11.770  65.250  1.00 23.18           C  
ATOM    751  O   MET A  98      -1.118  11.679  65.316  1.00 25.22           O  
ATOM    752  CB  MET A  98       0.573   9.357  65.496  1.00 19.93           C  
ATOM    753  CG  MET A  98       0.649   9.203  63.948  1.00 19.78           C  
ATOM    754  SD  MET A  98       0.269   7.524  63.341  1.00 20.79           S  
ATOM    755  CE  MET A  98      -1.343   7.453  63.686  1.00 23.94           C  
ATOM    756  N   LYS A  99       0.729  12.707  64.577  1.00 23.00           N  
ATOM    757  CA  LYS A  99      -0.042  13.644  63.727  1.00 24.57           C  
ATOM    758  C   LYS A  99       0.355  13.518  62.226  1.00 25.23           C  
ATOM    759  O   LYS A  99      -0.423  13.902  61.354  1.00 28.01           O  
ATOM    760  CB  LYS A  99       0.155  15.086  64.201  1.00 30.06           C  
ATOM    761  CG  LYS A  99      -0.129  15.315  65.694  1.00 40.65           C  
ATOM    762  CD  LYS A  99       0.100  16.777  66.091  1.00 49.84           C  
ATOM    763  CE  LYS A  99      -0.833  17.247  67.193  1.00 55.67           C  
ATOM    764  NZ  LYS A  99      -0.595  16.533  68.482  1.00 58.81           N1+
ATOM    765  N   ASP A 100       1.514  13.044  61.959  1.00 22.93           N  
ATOM    766  CA  ASP A 100       2.049  12.906  60.616  1.00 23.88           C  
ATOM    767  C   ASP A 100       2.566  11.469  60.482  1.00 24.05           C  
ATOM    768  O   ASP A 100       2.940  10.769  61.461  1.00 24.99           O  
ATOM    769  CB  ASP A 100       3.257  13.845  60.484  1.00 26.86           C  
ATOM    770  CG  ASP A 100       3.015  15.290  60.879  1.00 34.26           C  
ATOM    771  OD1 ASP A 100       3.788  15.813  61.705  1.00 38.64           O  
ATOM    772  OD2 ASP A 100       2.053  15.904  60.349  1.00 33.26           O1-
ATOM    773  N   VAL A 101       2.632  11.032  59.247  1.00 20.65           N  
ATOM    774  CA  VAL A 101       3.321   9.815  58.880  1.00 19.53           C  
ATOM    775  C   VAL A 101       4.299  10.139  57.767  1.00 17.39           C  
ATOM    776  O   VAL A 101       3.935  10.962  56.909  1.00 20.02           O  
ATOM    777  CB  VAL A 101       2.273   8.746  58.488  1.00 23.64           C  
ATOM    778  CG1 VAL A 101       2.887   7.492  58.026  1.00 26.46           C  
ATOM    779  CG2 VAL A 101       1.356   8.434  59.674  1.00 26.01           C  
ATOM    780  N   TYR A 102       5.452   9.526  57.738  1.00 15.42           N  
ATOM    781  CA  TYR A 102       6.414   9.743  56.653  1.00 16.15           C  
ATOM    782  C   TYR A 102       6.643   8.413  55.965  1.00 16.39           C  
ATOM    783  O   TYR A 102       6.984   7.410  56.572  1.00 17.21           O  
ATOM    784  CB  TYR A 102       7.745  10.250  57.165  1.00 16.93           C  
ATOM    785  CG  TYR A 102       7.661  11.553  57.912  1.00 18.77           C  
ATOM    786  CD1 TYR A 102       7.147  11.604  59.207  1.00 19.22           C  
ATOM    787  CD2 TYR A 102       8.078  12.736  57.324  1.00 19.92           C  
ATOM    788  CE1 TYR A 102       7.058  12.805  59.891  1.00 20.47           C  
ATOM    789  CE2 TYR A 102       7.976  13.945  58.002  1.00 21.17           C  
ATOM    790  CZ  TYR A 102       7.446  13.965  59.274  1.00 20.31           C  
ATOM    791  OH  TYR A 102       7.360  15.168  59.975  1.00 22.40           O  
ATOM    792  N   ILE A 103       6.433   8.402  54.664  1.00 15.93           N  
ATOM    793  CA  ILE A 103       6.589   7.171  53.866  1.00 14.61           C  
ATOM    794  C   ILE A 103       7.894   7.241  53.115  1.00 14.54           C  
ATOM    795  O   ILE A 103       8.083   8.209  52.326  1.00 15.97           O  
ATOM    796  CB  ILE A 103       5.387   7.015  52.944  1.00 15.20           C  
ATOM    797  CG1 ILE A 103       4.093   6.811  53.781  1.00 18.48           C  
ATOM    798  CG2 ILE A 103       5.552   5.809  52.048  1.00 17.31           C  
ATOM    799  CD1 ILE A 103       2.768   6.585  53.000  1.00 22.60           C  
ATOM    800  N   VAL A 104       8.750   6.262  53.288  1.00 13.92           N  
ATOM    801  CA  VAL A 104      10.072   6.224  52.686  1.00 14.04           C  
ATOM    802  C   VAL A 104      10.020   5.214  51.566  1.00 14.91           C  
ATOM    803  O   VAL A 104       9.594   4.080  51.747  1.00 15.68           O  
ATOM    804  CB  VAL A 104      11.122   5.772  53.705  1.00 14.86           C  
ATOM    805  CG1 VAL A 104      12.503   5.815  53.100  1.00 16.46           C  
ATOM    806  CG2 VAL A 104      11.048   6.603  54.995  1.00 16.77           C  
ATOM    807  N   GLN A 105      10.501   5.645  50.406  1.00 14.23           N  
ATOM    808  CA  GLN A 105      10.513   4.816  49.178  1.00 14.13           C  
ATOM    809  C   GLN A 105      11.807   4.997  48.447  1.00 15.50           C  
ATOM    810  O   GLN A 105      12.575   5.956  48.670  1.00 15.85           O  
ATOM    811  CB  GLN A 105       9.328   5.201  48.292  1.00 13.58           C  
ATOM    812  CG  GLN A 105       8.025   5.044  48.995  1.00 13.34           C  
ATOM    813  CD  GLN A 105       6.871   5.476  48.174  1.00 13.84           C  
ATOM    814  NE2 GLN A 105       6.029   4.549  47.710  1.00 14.45           N  
ATOM    815  OE1 GLN A 105       6.677   6.652  47.951  1.00 15.48           O  
ATOM    816  N   ASP A 106      12.085   4.088  47.515  1.00 16.11           N  
ATOM    817  CA  ASP A 106      13.250   4.244  46.647  1.00 16.14           C  
ATOM    818  C   ASP A 106      13.220   5.570  45.908  1.00 15.10           C  
ATOM    819  O   ASP A 106      12.167   6.019  45.462  1.00 16.13           O  
ATOM    820  CB  ASP A 106      13.307   3.115  45.604  1.00 17.67           C  
ATOM    821  CG  ASP A 106      13.479   1.696  46.129  1.00 24.01           C  
ATOM    822  OD1 ASP A 106      13.127   0.715  45.374  1.00 25.52           O  
ATOM    823  OD2 ASP A 106      13.960   1.538  47.278  1.00 23.44           O1-
ATOM    824  N   LEU A 107      14.402   6.202  45.773  1.00 16.21           N  
ATOM    825  CA  LEU A 107      14.537   7.442  45.017  1.00 16.41           C  
ATOM    826  C   LEU A 107      15.059   7.049  43.640  1.00 17.59           C  
ATOM    827  O   LEU A 107      16.135   6.445  43.513  1.00 18.78           O  
ATOM    828  CB  LEU A 107      15.528   8.391  45.695  1.00 18.12           C  
ATOM    829  CG  LEU A 107      15.633   9.754  45.046  1.00 19.68           C  
ATOM    830  CD1 LEU A 107      14.371  10.557  45.178  1.00 20.90           C  
ATOM    831  CD2 LEU A 107      16.828  10.511  45.662  1.00 20.29           C  
ATOM    832  N   MET A 108      14.289   7.386  42.624  1.00 14.64           N  
ATOM    833  CA  MET A 108      14.654   7.042  41.258  1.00 15.21           C  
ATOM    834  C   MET A 108      15.353   8.200  40.624  1.00 15.10           C  
ATOM    835  O   MET A 108      15.511   9.245  41.237  1.00 18.29           O  
ATOM    836  CB  MET A 108      13.314   6.585  40.567  1.00 16.24           C  
ATOM    837  CG  MET A 108      12.691   5.357  41.355  1.00 20.19           C  
ATOM    838  SD  MET A 108      13.536   3.818  40.963  1.00 23.79           S  
ATOM    839  CE  MET A 108      12.599   3.366  39.370  1.00 20.73           C  
ATOM    840  N   GLU A 109      15.813   8.052  39.413  1.00 15.69           N  
ATOM    841  CA AGLU A 109      16.552   9.075  38.677  0.50 16.47           C  
ATOM    842  CA BGLU A 109      16.552   9.103  38.692  0.50 15.73           C  
ATOM    843  C   GLU A 109      15.625  10.125  38.127  1.00 16.84           C  
ATOM    844  O   GLU A 109      15.896  11.317  38.152  1.00 17.68           O  
ATOM    845  CB AGLU A 109      17.294   8.401  37.523  0.50 18.65           C  
ATOM    846  CB BGLU A 109      17.391   8.510  37.555  0.50 15.05           C  
ATOM    847  CG AGLU A 109      18.098   9.317  36.613  0.50 25.89           C  
ATOM    848  CG BGLU A 109      18.369   9.475  36.870  0.50 17.31           C  
ATOM    849  CD AGLU A 109      19.414   9.802  37.181  0.50 33.41           C  
ATOM    850  CD BGLU A 109      19.272   8.838  35.819  0.50 23.37           C  
ATOM    851  OE1AGLU A 109      19.740   9.450  38.338  0.50 32.69           O  
ATOM    852  OE1BGLU A 109      18.856   8.792  34.646  0.50 22.98           O  
ATOM    853  OE2AGLU A 109      20.123  10.534  36.454  0.50 35.95           O1-
ATOM    854  OE2BGLU A 109      20.373   8.359  36.165  0.50 24.80           O1-
ATOM    855  N   THR A 110      14.461   9.684  37.584  1.00 15.45           N  
ATOM    856  CA  THR A 110      13.555  10.595  36.919  1.00 14.98           C  
ATOM    857  C   THR A 110      12.166   9.966  36.853  1.00 13.90           C  
ATOM    858  O   THR A 110      11.996   8.858  37.353  1.00 13.66           O  
ATOM    859  CB  THR A 110      14.148  10.991  35.563  1.00 16.69           C  
ATOM    860  CG2 THR A 110      14.152   9.873  34.575  1.00 17.77           C  
ATOM    861  OG1 THR A 110      13.377  12.102  35.073  1.00 18.66           O  
ATOM    862  N   ASP A 111      11.236  10.651  36.268  1.00 14.69           N  
ATOM    863  CA  ASP A 111       9.945  10.069  35.938  1.00 13.84           C  
ATOM    864  C   ASP A 111       9.714  10.302  34.467  1.00 13.76           C  
ATOM    865  O   ASP A 111      10.431  11.028  33.792  1.00 15.32           O  
ATOM    866  CB  ASP A 111       8.855  10.623  36.836  1.00 14.27           C  
ATOM    867  CG  ASP A 111       8.565  12.064  36.665  1.00 18.09           C  
ATOM    868  OD1 ASP A 111       8.408  12.501  35.518  1.00 19.97           O  
ATOM    869  OD2 ASP A 111       8.432  12.780  37.719  1.00 20.19           O1-
ATOM    870  N   LEU A 112       8.687   9.605  33.919  1.00 13.17           N  
ATOM    871  CA  LEU A 112       8.455   9.670  32.507  1.00 13.38           C  
ATOM    872  C   LEU A 112       7.932  11.035  32.088  1.00 14.34           C  
ATOM    873  O   LEU A 112       8.179  11.452  30.956  1.00 15.94           O  
ATOM    874  CB  LEU A 112       7.472   8.565  32.099  1.00 13.30           C  
ATOM    875  CG  LEU A 112       7.254   8.397  30.604  1.00 13.87           C  
ATOM    876  CD1 LEU A 112       8.515   7.985  29.827  1.00 15.25           C  
ATOM    877  CD2 LEU A 112       6.160   7.369  30.342  1.00 15.69           C  
ATOM    878  N   TYR A 113       7.286  11.770  32.962  1.00 13.32           N  
ATOM    879  CA  TYR A 113       6.841  13.142  32.662  1.00 15.00           C  
ATOM    880  C   TYR A 113       8.075  14.024  32.371  1.00 16.03           C  
ATOM    881  O   TYR A 113       8.089  14.712  31.354  1.00 16.69           O  
ATOM    882  CB  TYR A 113       6.053  13.721  33.857  1.00 15.86           C  
ATOM    883  CG  TYR A 113       5.639  15.155  33.645  1.00 19.90           C  
ATOM    884  CD1 TYR A 113       6.416  16.204  34.119  1.00 23.72           C  
ATOM    885  CD2 TYR A 113       4.477  15.460  32.978  1.00 23.57           C  
ATOM    886  CE1 TYR A 113       6.040  17.526  33.899  1.00 26.30           C  
ATOM    887  CE2 TYR A 113       4.083  16.772  32.764  1.00 26.51           C  
ATOM    888  CZ  TYR A 113       4.860  17.799  33.239  1.00 28.71           C  
ATOM    889  OH  TYR A 113       4.455  19.106  33.025  1.00 32.29           O  
ATOM    890  N   LYS A 114       9.054  14.005  33.243  1.00 15.89           N  
ATOM    891  CA  LYS A 114      10.268  14.821  33.041  1.00 16.20           C  
ATOM    892  C   LYS A 114      11.035  14.348  31.847  1.00 17.34           C  
ATOM    893  O   LYS A 114      11.525  15.184  31.049  1.00 17.92           O  
ATOM    894  CB  LYS A 114      11.154  14.803  34.285  1.00 18.39           C  
ATOM    895  CG  LYS A 114      10.459  15.450  35.478  1.00 21.61           C  
ATOM    896  CD  LYS A 114      11.400  15.746  36.623  1.00 28.46           C  
ATOM    897  CE  LYS A 114      11.634  14.537  37.443  1.00 29.32           C  
ATOM    898  NZ  LYS A 114      12.722  14.792  38.479  1.00 32.43           N1+
ATOM    899  N   LEU A 115      11.105  13.037  31.633  1.00 17.39           N  
ATOM    900  CA  LEU A 115      11.779  12.531  30.435  1.00 17.86           C  
ATOM    901  C   LEU A 115      11.148  12.955  29.133  1.00 18.16           C  
ATOM    902  O   LEU A 115      11.849  13.326  28.196  1.00 20.59           O  
ATOM    903  CB  LEU A 115      11.814  10.999  30.512  1.00 20.23           C  
ATOM    904  CG  LEU A 115      12.883  10.324  29.756  1.00 24.44           C  
ATOM    905  CD1 LEU A 115      14.288  10.621  30.392  1.00 23.61           C  
ATOM    906  CD2 LEU A 115      12.669   8.855  29.821  1.00 26.01           C  
ATOM    907  N   LEU A 116       9.835  12.901  29.025  1.00 17.63           N  
ATOM    908  CA  LEU A 116       9.164  13.281  27.795  1.00 18.14           C  
ATOM    909  C   LEU A 116       9.244  14.762  27.518  1.00 18.72           C  
ATOM    910  O   LEU A 116       9.121  15.130  26.362  1.00 19.61           O  
ATOM    911  CB  LEU A 116       7.745  12.817  27.827  1.00 19.54           C  
ATOM    912  CG  LEU A 116       7.577  11.270  27.839  1.00 21.15           C  
ATOM    913  CD1 LEU A 116       6.140  10.882  27.922  1.00 23.04           C  
ATOM    914  CD2 LEU A 116       8.147  10.614  26.522  1.00 23.56           C  
ATOM    915  N   LYS A 117       9.483  15.598  28.522  1.00 19.71           N  
ATOM    916  CA  LYS A 117       9.608  17.059  28.338  1.00 22.05           C  
ATOM    917  C   LYS A 117      10.879  17.397  27.548  1.00 22.32           C  
ATOM    918  O   LYS A 117      10.922  18.413  26.824  1.00 24.26           O  
ATOM    919  CB  LYS A 117       9.674  17.698  29.729  1.00 28.30           C  
ATOM    920  CG  LYS A 117       9.380  19.176  29.877  1.00 38.93           C  
ATOM    921  CD  LYS A 117       8.931  19.469  31.359  1.00 45.50           C  
ATOM    922  CE  LYS A 117       9.906  19.059  32.465  1.00 50.99           C  
ATOM    923  NZ  LYS A 117       9.271  19.064  33.826  1.00 54.86           N1+
ATOM    924  N   THR A 118      11.915  16.563  27.670  1.00 22.43           N  
ATOM    925  CA  THR A 118      13.248  16.855  27.232  1.00 24.30           C  
ATOM    926  C   THR A 118      13.883  15.845  26.263  1.00 22.28           C  
ATOM    927  O   THR A 118      14.875  16.207  25.591  1.00 24.31           O  
ATOM    928  CB  THR A 118      14.180  16.905  28.508  1.00 30.43           C  
ATOM    929  CG2 THR A 118      13.919  18.173  29.367  1.00 33.08           C  
ATOM    930  OG1 THR A 118      13.985  15.706  29.300  1.00 34.07           O  
ATOM    931  N   GLN A 119      13.394  14.605  26.182  1.00 18.01           N  
ATOM    932  CA  GLN A 119      14.107  13.528  25.537  1.00 16.47           C  
ATOM    933  C   GLN A 119      13.259  12.850  24.534  1.00 16.05           C  
ATOM    934  O   GLN A 119      12.109  12.481  24.852  1.00 18.19           O  
ATOM    935  CB  GLN A 119      14.550  12.465  26.521  1.00 16.73           C  
ATOM    936  CG  GLN A 119      15.439  12.983  27.651  1.00 20.68           C  
ATOM    937  CD  GLN A 119      16.701  13.587  27.224  1.00 23.47           C  
ATOM    938  NE2 GLN A 119      17.144  14.631  27.909  1.00 27.31           N  
ATOM    939  OE1 GLN A 119      17.321  13.176  26.270  1.00 21.17           O  
ATOM    940  N   HIS A 120      13.756  12.654  23.353  1.00 16.79           N  
ATOM    941  CA  HIS A 120      13.175  11.783  22.359  1.00 17.85           C  
ATOM    942  C   HIS A 120      13.432  10.333  22.800  1.00 17.64           C  
ATOM    943  O   HIS A 120      14.575   9.976  23.162  1.00 18.64           O  
ATOM    944  CB  HIS A 120      13.834  12.053  20.983  1.00 21.97           C  
ATOM    945  CG  HIS A 120      13.475  11.066  19.927  1.00 27.78           C  
ATOM    946  CD2 HIS A 120      14.158   9.973  19.516  1.00 30.02           C  
ATOM    947  ND1 HIS A 120      12.301  11.177  19.194  1.00 31.00           N  
ATOM    948  CE1 HIS A 120      12.305  10.131  18.375  1.00 31.50           C  
ATOM    949  NE2 HIS A 120      13.411   9.387  18.534  1.00 30.75           N  
ATOM    950  N   LEU A 121      12.393   9.491  22.764  1.00 15.43           N  
ATOM    951  CA  LEU A 121      12.568   8.093  23.119  1.00 14.95           C  
ATOM    952  C   LEU A 121      12.833   7.298  21.904  1.00 16.66           C  
ATOM    953  O   LEU A 121      12.113   7.460  20.940  1.00 18.46           O  
ATOM    954  CB  LEU A 121      11.289   7.576  23.756  1.00 15.96           C  
ATOM    955  CG  LEU A 121      11.127   7.852  25.236  1.00 18.86           C  
ATOM    956  CD1 LEU A 121      11.387   9.258  25.630  1.00 22.46           C  
ATOM    957  CD2 LEU A 121       9.841   7.355  25.758  1.00 16.92           C  
ATOM    958  N   SER A 122      13.824   6.433  21.930  1.00 15.96           N  
ATOM    959  CA  SER A 122      13.971   5.469  20.831  1.00 17.77           C  
ATOM    960  C   SER A 122      12.804   4.475  20.790  1.00 16.52           C  
ATOM    961  O   SER A 122      12.164   4.237  21.813  1.00 14.53           O  
ATOM    962  CB  SER A 122      15.269   4.693  20.920  1.00 17.43           C  
ATOM    963  OG  SER A 122      15.217   3.607  21.841  1.00 17.12           O  
ATOM    964  N   ASN A 123      12.522   3.831  19.646  1.00 17.13           N  
ATOM    965  CA  ASN A 123      11.493   2.783  19.604  1.00 17.52           C  
ATOM    966  C   ASN A 123      11.826   1.707  20.583  1.00 15.52           C  
ATOM    967  O   ASN A 123      10.904   1.171  21.218  1.00 15.00           O  
ATOM    968  CB  ASN A 123      11.273   2.175  18.209  1.00 19.52           C  
ATOM    969  CG  ASN A 123      10.193   1.087  18.240  1.00 20.62           C  
ATOM    970  ND2 ASN A 123      10.557  -0.141  17.929  1.00 25.81           N  
ATOM    971  OD1 ASN A 123       9.028   1.325  18.618  1.00 19.08           O  
ATOM    972  N   ASP A 124      13.092   1.372  20.787  1.00 15.08           N  
ATOM    973  CA  ASP A 124      13.452   0.341  21.719  1.00 15.61           C  
ATOM    974  C   ASP A 124      13.114   0.752  23.147  1.00 14.48           C  
ATOM    975  O   ASP A 124      12.687  -0.084  23.973  1.00 14.59           O  
ATOM    976  CB  ASP A 124      14.936  -0.012  21.635  1.00 17.09           C  
ATOM    977  CG  ASP A 124      15.322  -0.750  20.395  1.00 25.25           C  
ATOM    978  OD1 ASP A 124      14.485  -1.463  19.838  1.00 25.36           O  
ATOM    979  OD2 ASP A 124      16.498  -0.648  19.993  1.00 27.41           O1-
ATOM    980  N   HIS A 125      13.283   2.035  23.486  1.00 12.62           N  
ATOM    981  CA  HIS A 125      12.917   2.504  24.798  1.00 12.64           C  
ATOM    982  C   HIS A 125      11.414   2.509  24.934  1.00 12.98           C  
ATOM    983  O   HIS A 125      10.925   2.121  26.015  1.00 12.47           O  
ATOM    984  CB  HIS A 125      13.416   3.916  25.104  1.00 12.58           C  
ATOM    985  CG  HIS A 125      14.884   3.959  25.420  1.00 13.77           C  
ATOM    986  CD2 HIS A 125      15.484   3.940  26.617  1.00 13.91           C  
ATOM    987  ND1 HIS A 125      15.835   3.999  24.435  1.00 16.49           N  
ATOM    988  CE1 HIS A 125      17.001   4.014  25.064  1.00 16.16           C  
ATOM    989  NE2 HIS A 125      16.834   3.966  26.379  1.00 15.53           N  
ATOM    990  N   ILE A 126      10.655   2.917  23.970  1.00 12.13           N  
ATOM    991  CA  ILE A 126       9.163   2.903  24.047  1.00 11.74           C  
ATOM    992  C   ILE A 126       8.694   1.481  24.307  1.00 11.70           C  
ATOM    993  O   ILE A 126       7.876   1.249  25.217  1.00 12.44           O  
ATOM    994  CB  ILE A 126       8.579   3.438  22.756  1.00 12.39           C  
ATOM    995  CG1 ILE A 126       8.981   4.929  22.576  1.00 13.85           C  
ATOM    996  CG2 ILE A 126       7.041   3.315  22.762  1.00 12.43           C  
ATOM    997  CD1 ILE A 126       8.519   5.539  21.321  1.00 18.22           C  
ATOM    998  N   CYS A 127       9.260   0.523  23.599  1.00 12.52           N  
ATOM    999  CA  CYS A 127       8.907  -0.842  23.740  1.00 13.43           C  
ATOM   1000  C   CYS A 127       9.188  -1.351  25.132  1.00 12.39           C  
ATOM   1001  O   CYS A 127       8.294  -1.979  25.754  1.00 13.05           O  
ATOM   1002  CB  CYS A 127       9.623  -1.630  22.652  1.00 14.09           C  
ATOM   1003  SG  CYS A 127       9.040  -3.320  22.469  1.00 17.61           S  
ATOM   1004  N   TYR A 128      10.367  -1.106  25.640  1.00 12.35           N  
ATOM   1005  CA  TYR A 128      10.747  -1.554  26.930  1.00 13.29           C  
ATOM   1006  C   TYR A 128       9.924  -0.904  28.041  1.00 12.13           C  
ATOM   1007  O   TYR A 128       9.518  -1.544  29.030  1.00 11.95           O  
ATOM   1008  CB  TYR A 128      12.266  -1.299  27.132  1.00 13.48           C  
ATOM   1009  CG  TYR A 128      12.810  -1.782  28.457  1.00 14.89           C  
ATOM   1010  CD1 TYR A 128      12.552  -3.072  28.913  1.00 17.46           C  
ATOM   1011  CD2 TYR A 128      13.670  -0.998  29.203  1.00 15.68           C  
ATOM   1012  CE1 TYR A 128      13.125  -3.555  30.085  1.00 20.38           C  
ATOM   1013  CE2 TYR A 128      14.274  -1.478  30.355  1.00 18.74           C  
ATOM   1014  CZ  TYR A 128      13.952  -2.736  30.818  1.00 21.29           C  
ATOM   1015  OH  TYR A 128      14.480  -3.269  31.989  1.00 26.11           O  
ATOM   1016  N   PHE A 129       9.686   0.419  27.925  1.00 10.93           N  
ATOM   1017  CA  PHE A 129       8.864   1.091  28.929  1.00 10.35           C  
ATOM   1018  C   PHE A 129       7.450   0.529  28.918  1.00 10.83           C  
ATOM   1019  O   PHE A 129       6.901   0.275  29.986  1.00 11.08           O  
ATOM   1020  CB  PHE A 129       8.780   2.616  28.672  1.00 11.10           C  
ATOM   1021  CG  PHE A 129      10.044   3.409  28.912  1.00 12.65           C  
ATOM   1022  CD1 PHE A 129      11.069   2.928  29.695  1.00 16.65           C  
ATOM   1023  CD2 PHE A 129      10.206   4.611  28.301  1.00 15.13           C  
ATOM   1024  CE1 PHE A 129      12.227   3.694  29.903  1.00 17.83           C  
ATOM   1025  CE2 PHE A 129      11.375   5.334  28.464  1.00 15.43           C  
ATOM   1026  CZ  PHE A 129      12.351   4.908  29.291  1.00 15.64           C  
ATOM   1027  N   LEU A 130       6.861   0.322  27.752  1.00 10.80           N  
ATOM   1028  CA  LEU A 130       5.516  -0.194  27.672  1.00 10.73           C  
ATOM   1029  C   LEU A 130       5.455  -1.587  28.244  1.00 10.51           C  
ATOM   1030  O   LEU A 130       4.518  -1.885  28.990  1.00 10.08           O  
ATOM   1031  CB  LEU A 130       5.050  -0.210  26.236  1.00 11.16           C  
ATOM   1032  CG  LEU A 130       3.599  -0.663  26.057  1.00 12.23           C  
ATOM   1033  CD1 LEU A 130       2.620   0.208  26.749  1.00 12.66           C  
ATOM   1034  CD2 LEU A 130       3.251  -0.848  24.603  1.00 13.08           C  
ATOM   1035  N   TYR A 131       6.417  -2.427  27.963  1.00 10.64           N  
ATOM   1036  CA  TYR A 131       6.471  -3.769  28.549  1.00 10.65           C  
ATOM   1037  C   TYR A 131       6.428  -3.704  30.027  1.00 11.64           C  
ATOM   1038  O   TYR A 131       5.648  -4.423  30.658  1.00 10.91           O  
ATOM   1039  CB  TYR A 131       7.738  -4.504  28.080  1.00 11.34           C  
ATOM   1040  CG  TYR A 131       7.820  -5.867  28.710  1.00 11.20           C  
ATOM   1041  CD1 TYR A 131       6.897  -6.843  28.394  1.00 12.32           C  
ATOM   1042  CD2 TYR A 131       8.761  -6.140  29.681  1.00 11.90           C  
ATOM   1043  CE1 TYR A 131       6.953  -8.081  29.002  1.00 12.51           C  
ATOM   1044  CE2 TYR A 131       8.820  -7.380  30.289  1.00 12.71           C  
ATOM   1045  CZ  TYR A 131       7.870  -8.312  29.984  1.00 12.39           C  
ATOM   1046  OH  TYR A 131       7.939  -9.515  30.637  1.00 13.66           O  
ATOM   1047  N   GLN A 132       7.277  -2.845  30.647  1.00 10.17           N  
ATOM   1048  CA  GLN A 132       7.339  -2.804  32.102  1.00 10.91           C  
ATOM   1049  C   GLN A 132       6.065  -2.230  32.704  1.00  9.90           C  
ATOM   1050  O   GLN A 132       5.655  -2.696  33.757  1.00 10.22           O  
ATOM   1051  CB  GLN A 132       8.539  -1.962  32.517  1.00 10.40           C  
ATOM   1052  CG  GLN A 132       9.889  -2.608  32.125  1.00 10.88           C  
ATOM   1053  CD  GLN A 132      11.010  -1.708  32.588  1.00 11.68           C  
ATOM   1054  NE2 GLN A 132      11.352  -0.808  31.721  1.00 13.37           N  
ATOM   1055  OE1 GLN A 132      11.441  -1.811  33.721  1.00 12.75           O  
ATOM   1056  N   ILE A 133       5.466  -1.221  32.074  1.00  9.40           N  
ATOM   1057  CA  ILE A 133       4.198  -0.741  32.565  1.00  9.75           C  
ATOM   1058  C   ILE A 133       3.154  -1.862  32.607  1.00  9.74           C  
ATOM   1059  O   ILE A 133       2.456  -2.036  33.602  1.00  9.78           O  
ATOM   1060  CB  ILE A 133       3.692   0.421  31.643  1.00  9.71           C  
ATOM   1061  CG1 ILE A 133       4.604   1.646  31.756  1.00 10.54           C  
ATOM   1062  CG2 ILE A 133       2.269   0.804  32.117  1.00 11.26           C  
ATOM   1063  CD1 ILE A 133       4.439   2.603  30.579  1.00 11.82           C  
ATOM   1064  N   LEU A 134       3.050  -2.591  31.511  1.00 10.01           N  
ATOM   1065  CA  LEU A 134       2.066  -3.644  31.432  1.00 10.19           C  
ATOM   1066  C   LEU A 134       2.406  -4.806  32.346  1.00 10.29           C  
ATOM   1067  O   LEU A 134       1.471  -5.405  32.897  1.00 10.37           O  
ATOM   1068  CB  LEU A 134       1.926  -4.121  29.982  1.00 10.64           C  
ATOM   1069  CG  LEU A 134       1.297  -3.119  28.996  1.00 11.14           C  
ATOM   1070  CD1 LEU A 134       1.513  -3.596  27.601  1.00 12.95           C  
ATOM   1071  CD2 LEU A 134      -0.148  -2.927  29.301  1.00 12.36           C  
ATOM   1072  N   ARG A 135       3.666  -5.095  32.548  1.00  9.96           N  
ATOM   1073  CA  ARG A 135       4.066  -6.146  33.474  1.00 10.46           C  
ATOM   1074  C   ARG A 135       3.642  -5.801  34.900  1.00 10.73           C  
ATOM   1075  O   ARG A 135       3.059  -6.615  35.618  1.00 10.64           O  
ATOM   1076  CB  ARG A 135       5.574  -6.350  33.364  1.00 11.25           C  
ATOM   1077  CG  ARG A 135       6.105  -7.519  34.208  1.00 10.78           C  
ATOM   1078  CD  ARG A 135       7.520  -7.749  33.898  1.00 11.79           C  
ATOM   1079  NE  ARG A 135       8.114  -8.832  34.653  1.00 12.61           N  
ATOM   1080  CZ  ARG A 135       8.977  -8.726  35.641  1.00 16.69           C  
ATOM   1081  NH1 ARG A 135       9.504  -9.822  36.192  1.00 17.19           N1+
ATOM   1082  NH2 ARG A 135       9.314  -7.531  36.126  1.00 18.13           N  
ATOM   1083  N   GLY A 136       3.896  -4.565  35.303  1.00  9.99           N  
ATOM   1084  CA  GLY A 136       3.404  -4.100  36.592  1.00 10.01           C  
ATOM   1085  C   GLY A 136       1.911  -4.085  36.673  1.00 10.21           C  
ATOM   1086  O   GLY A 136       1.343  -4.509  37.669  1.00 10.24           O  
ATOM   1087  N   LEU A 137       1.248  -3.618  35.636  1.00  9.60           N  
ATOM   1088  CA  LEU A 137      -0.200  -3.574  35.646  1.00  9.92           C  
ATOM   1089  C   LEU A 137      -0.835  -4.948  35.695  1.00  9.53           C  
ATOM   1090  O   LEU A 137      -1.865  -5.138  36.310  1.00  9.85           O  
ATOM   1091  CB  LEU A 137      -0.725  -2.753  34.440  1.00 10.86           C  
ATOM   1092  CG  LEU A 137      -2.187  -2.416  34.469  1.00 10.36           C  
ATOM   1093  CD1 LEU A 137      -2.530  -1.553  35.653  1.00 11.85           C  
ATOM   1094  CD2 LEU A 137      -2.539  -1.680  33.158  1.00 12.10           C  
ATOM   1095  N   LYS A 138      -0.207  -5.941  35.070  1.00 10.04           N  
ATOM   1096  CA  LYS A 138      -0.697  -7.324  35.170  1.00 10.01           C  
ATOM   1097  C   LYS A 138      -0.791  -7.713  36.614  1.00 10.59           C  
ATOM   1098  O   LYS A 138      -1.783  -8.323  37.044  1.00 10.65           O  
ATOM   1099  CB  LYS A 138       0.180  -8.257  34.361  1.00 10.27           C  
ATOM   1100  CG  LYS A 138      -0.224  -9.723  34.504  1.00 12.47           C  
ATOM   1101  CD  LYS A 138       0.705 -10.646  33.828  1.00 12.18           C  
ATOM   1102  CE  LYS A 138       0.220 -12.090  34.068  1.00 14.26           C  
ATOM   1103  NZ  LYS A 138       1.193 -13.051  33.492  1.00 15.95           N1+
ATOM   1104  N   TYR A 139       0.254  -7.393  37.389  1.00 11.11           N  
ATOM   1105  CA  TYR A 139       0.267  -7.760  38.779  1.00 10.81           C  
ATOM   1106  C   TYR A 139      -0.806  -7.026  39.543  1.00 10.64           C  
ATOM   1107  O   TYR A 139      -1.579  -7.615  40.319  1.00 10.76           O  
ATOM   1108  CB  TYR A 139       1.658  -7.523  39.353  1.00 11.05           C  
ATOM   1109  CG  TYR A 139       1.811  -7.894  40.799  1.00 12.03           C  
ATOM   1110  CD1 TYR A 139       1.439  -7.016  41.811  1.00 13.10           C  
ATOM   1111  CD2 TYR A 139       2.328  -9.123  41.170  1.00 12.55           C  
ATOM   1112  CE1 TYR A 139       1.638  -7.328  43.144  1.00 15.29           C  
ATOM   1113  CE2 TYR A 139       2.518  -9.438  42.503  1.00 13.68           C  
ATOM   1114  CZ  TYR A 139       2.160  -8.541  43.468  1.00 14.69           C  
ATOM   1115  OH  TYR A 139       2.362  -8.805  44.824  1.00 16.34           O  
ATOM   1116  N   ILE A 140      -0.918  -5.694  39.361  1.00 10.37           N  
ATOM   1117  CA  ILE A 140      -1.943  -4.884  40.033  1.00 10.61           C  
ATOM   1118  C   ILE A 140      -3.319  -5.467  39.761  1.00 10.27           C  
ATOM   1119  O   ILE A 140      -4.128  -5.714  40.680  1.00 10.91           O  
ATOM   1120  CB  ILE A 140      -1.849  -3.432  39.530  1.00 10.44           C  
ATOM   1121  CG1 ILE A 140      -0.471  -2.839  39.890  1.00 10.66           C  
ATOM   1122  CG2 ILE A 140      -2.987  -2.593  40.160  1.00 11.50           C  
ATOM   1123  CD1 ILE A 140      -0.185  -1.492  39.225  1.00 12.08           C  
ATOM   1124  N   HIS A 141      -3.646  -5.693  38.470  1.00  9.75           N  
ATOM   1125  CA  HIS A 141      -4.964  -6.180  38.087  1.00 10.35           C  
ATOM   1126  C   HIS A 141      -5.196  -7.585  38.586  1.00 10.97           C  
ATOM   1127  O   HIS A 141      -6.341  -7.924  38.976  1.00 11.47           O  
ATOM   1128  CB  HIS A 141      -5.108  -6.114  36.556  1.00 10.25           C  
ATOM   1129  CG  HIS A 141      -5.410  -4.729  36.096  1.00 10.75           C  
ATOM   1130  CD2 HIS A 141      -5.480  -3.558  36.775  1.00 10.79           C  
ATOM   1131  ND1 HIS A 141      -5.686  -4.489  34.727  1.00 10.28           N  
ATOM   1132  CE1 HIS A 141      -5.899  -3.179  34.644  1.00 10.84           C  
ATOM   1133  NE2 HIS A 141      -5.809  -2.576  35.870  1.00 11.63           N  
ATOM   1134  N   SER A 142      -4.136  -8.405  38.663  1.00 11.33           N  
ATOM   1135  CA  SER A 142      -4.293  -9.736  39.246  1.00 12.22           C  
ATOM   1136  C   SER A 142      -4.638  -9.716  40.707  1.00 13.19           C  
ATOM   1137  O   SER A 142      -5.161 -10.710  41.208  1.00 13.93           O  
ATOM   1138  CB  SER A 142      -3.040 -10.583  39.007  1.00 12.85           C  
ATOM   1139  OG  SER A 142      -1.986 -10.293  39.909  1.00 12.97           O  
ATOM   1140  N   ALA A 143      -4.345  -8.625  41.389  1.00 12.21           N  
ATOM   1141  CA  ALA A 143      -4.737  -8.471  42.782  1.00 13.32           C  
ATOM   1142  C   ALA A 143      -6.073  -7.848  42.910  1.00 13.60           C  
ATOM   1143  O   ALA A 143      -6.470  -7.533  44.048  1.00 13.81           O  
ATOM   1144  CB  ALA A 143      -3.691  -7.597  43.486  1.00 14.00           C  
ATOM   1145  N   ASN A 144      -6.834  -7.729  41.836  1.00 12.31           N  
ATOM   1146  CA  ASN A 144      -8.148  -7.104  41.849  1.00 13.46           C  
ATOM   1147  C   ASN A 144      -8.097  -5.646  42.200  1.00 13.21           C  
ATOM   1148  O   ASN A 144      -9.079  -5.132  42.731  1.00 14.57           O  
ATOM   1149  CB  ASN A 144      -9.135  -7.857  42.792  1.00 15.94           C  
ATOM   1150  CG  ASN A 144     -10.535  -7.712  42.478  1.00 20.90           C  
ATOM   1151  ND2 ASN A 144     -11.362  -7.663  43.507  1.00 21.92           N  
ATOM   1152  OD1 ASN A 144     -10.905  -7.660  41.338  1.00 21.36           O  
ATOM   1153  N   VAL A 145      -7.002  -4.967  41.919  1.00 12.15           N  
ATOM   1154  CA  VAL A 145      -6.826  -3.560  42.195  1.00 12.11           C  
ATOM   1155  C   VAL A 145      -6.754  -2.813  40.865  1.00 11.26           C  
ATOM   1156  O   VAL A 145      -6.208  -3.272  39.902  1.00 12.14           O  
ATOM   1157  CB  VAL A 145      -5.558  -3.362  43.031  1.00 11.93           C  
ATOM   1158  CG1 VAL A 145      -5.188  -1.906  43.203  1.00 12.68           C  
ATOM   1159  CG2 VAL A 145      -5.750  -4.006  44.402  1.00 13.87           C  
ATOM   1160  N   LEU A 146      -7.285  -1.616  40.882  1.00 11.75           N  
ATOM   1161  CA  LEU A 146      -7.177  -0.647  39.800  1.00 10.94           C  
ATOM   1162  C   LEU A 146      -6.327   0.500  40.265  1.00 11.53           C  
ATOM   1163  O   LEU A 146      -6.495   0.970  41.397  1.00 12.27           O  
ATOM   1164  CB  LEU A 146      -8.563  -0.102  39.510  1.00 12.87           C  
ATOM   1165  CG  LEU A 146      -9.655  -1.144  39.303  1.00 13.62           C  
ATOM   1166  CD1 LEU A 146     -10.971  -0.442  39.091  1.00 15.57           C  
ATOM   1167  CD2 LEU A 146      -9.313  -2.021  38.137  1.00 14.96           C  
ATOM   1168  N   HIS A 147      -5.405   0.958  39.428  1.00 10.68           N  
ATOM   1169  CA  HIS A 147      -4.550   2.072  39.813  1.00 10.82           C  
ATOM   1170  C   HIS A 147      -5.303   3.376  39.764  1.00 12.31           C  
ATOM   1171  O   HIS A 147      -5.294   4.165  40.723  1.00 12.34           O  
ATOM   1172  CB  HIS A 147      -3.284   2.085  38.959  1.00 10.92           C  
ATOM   1173  CG  HIS A 147      -2.350   3.165  39.331  1.00 10.69           C  
ATOM   1174  CD2 HIS A 147      -1.135   3.088  39.938  1.00 11.91           C  
ATOM   1175  ND1 HIS A 147      -2.602   4.460  39.032  1.00 11.40           N  
ATOM   1176  CE1 HIS A 147      -1.563   5.152  39.472  1.00 12.16           C  
ATOM   1177  NE2 HIS A 147      -0.653   4.345  40.026  1.00 11.83           N  
ATOM   1178  N   ARG A 148      -5.905   3.611  38.647  1.00 10.66           N  
ATOM   1179  CA  ARG A 148      -6.850   4.734  38.406  1.00 11.78           C  
ATOM   1180  C   ARG A 148      -6.206   6.046  38.217  1.00 13.61           C  
ATOM   1181  O   ARG A 148      -6.947   7.011  37.987  1.00 15.54           O  
ATOM   1182  CB  ARG A 148      -7.956   4.806  39.464  1.00 12.97           C  
ATOM   1183  CG  ARG A 148      -8.739   3.491  39.473  1.00 12.44           C  
ATOM   1184  CD  ARG A 148      -9.827   3.457  40.478  1.00 13.16           C  
ATOM   1185  NE  ARG A 148     -10.992   4.273  40.189  1.00 14.84           N  
ATOM   1186  CZ  ARG A 148     -11.434   5.306  40.885  1.00 15.92           C  
ATOM   1187  NH1 ARG A 148     -12.594   5.868  40.573  1.00 15.82           N1+
ATOM   1188  NH2 ARG A 148     -10.728   5.803  41.891  1.00 16.22           N  
ATOM   1189  N   ASP A 149      -4.886   6.175  38.242  1.00 11.68           N  
ATOM   1190  CA  ASP A 149      -4.253   7.454  37.936  1.00 12.43           C  
ATOM   1191  C   ASP A 149      -2.941   7.249  37.241  1.00 11.98           C  
ATOM   1192  O   ASP A 149      -1.946   7.942  37.525  1.00 12.55           O  
ATOM   1193  CB  ASP A 149      -4.147   8.366  39.164  1.00 13.58           C  
ATOM   1194  CG  ASP A 149      -3.997   9.849  38.857  1.00 17.14           C  
ATOM   1195  OD1 ASP A 149      -4.373  10.282  37.775  1.00 16.30           O  
ATOM   1196  OD2 ASP A 149      -3.507  10.580  39.760  1.00 20.92           O1-
ATOM   1197  N   LEU A 150      -2.894   6.328  36.274  1.00 10.72           N  
ATOM   1198  CA  LEU A 150      -1.676   6.144  35.522  1.00 10.54           C  
ATOM   1199  C   LEU A 150      -1.445   7.322  34.623  1.00 11.16           C  
ATOM   1200  O   LEU A 150      -2.345   7.743  33.899  1.00 12.35           O  
ATOM   1201  CB  LEU A 150      -1.752   4.842  34.689  1.00 10.64           C  
ATOM   1202  CG  LEU A 150      -1.824   3.584  35.521  1.00 11.74           C  
ATOM   1203  CD1 LEU A 150      -2.217   2.366  34.666  1.00 12.85           C  
ATOM   1204  CD2 LEU A 150      -0.525   3.315  36.275  1.00 12.53           C  
ATOM   1205  N   LYS A 151      -0.224   7.836  34.636  1.00 10.97           N  
ATOM   1206  CA  LYS A 151       0.193   8.972  33.828  1.00 11.70           C  
ATOM   1207  C   LYS A 151       1.707   9.052  33.925  1.00 11.60           C  
ATOM   1208  O   LYS A 151       2.301   8.414  34.776  1.00 11.60           O  
ATOM   1209  CB  LYS A 151      -0.429  10.281  34.359  1.00 12.59           C  
ATOM   1210  CG  LYS A 151      -0.193  10.606  35.772  1.00 13.59           C  
ATOM   1211  CD  LYS A 151      -0.923  11.865  36.140  1.00 14.91           C  
ATOM   1212  CE  LYS A 151      -0.744  12.112  37.546  1.00 16.59           C  
ATOM   1213  NZ  LYS A 151      -1.353  13.470  37.838  1.00 19.12           N1+
ATOM   1214  N   PRO A 152       2.353   9.768  33.020  1.00 11.80           N  
ATOM   1215  CA  PRO A 152       3.806   9.812  33.029  1.00 11.54           C  
ATOM   1216  C   PRO A 152       4.474  10.155  34.358  1.00 13.15           C  
ATOM   1217  O   PRO A 152       5.501   9.530  34.660  1.00 12.82           O  
ATOM   1218  CB  PRO A 152       4.143  10.817  31.893  1.00 13.18           C  
ATOM   1219  CG  PRO A 152       2.998  10.683  30.986  1.00 13.49           C  
ATOM   1220  CD  PRO A 152       1.798  10.518  31.887  1.00 13.08           C  
ATOM   1221  N   SER A 153       3.941  11.087  35.158  1.00 13.26           N  
ATOM   1222  CA  SER A 153       4.614  11.425  36.404  1.00 13.29           C  
ATOM   1223  C   SER A 153       4.521  10.361  37.445  1.00 14.04           C  
ATOM   1224  O   SER A 153       5.237  10.427  38.455  1.00 16.14           O  
ATOM   1225  CB  SER A 153       4.090  12.755  36.928  1.00 14.48           C  
ATOM   1226  OG  SER A 153       2.704  12.687  37.191  1.00 17.27           O  
ATOM   1227  N   ASN A 154       3.669   9.341  37.244  1.00 12.18           N  
ATOM   1228  CA  ASN A 154       3.577   8.223  38.144  1.00 11.96           C  
ATOM   1229  C   ASN A 154       4.327   7.024  37.661  1.00 12.29           C  
ATOM   1230  O   ASN A 154       4.170   5.916  38.201  1.00 13.18           O  
ATOM   1231  CB  ASN A 154       2.099   7.895  38.399  1.00 13.03           C  
ATOM   1232  CG  ASN A 154       1.458   8.914  39.280  1.00 14.30           C  
ATOM   1233  ND2 ASN A 154       0.144   8.994  39.240  1.00 14.26           N  
ATOM   1234  OD1 ASN A 154       2.164   9.619  40.057  1.00 15.09           O  
ATOM   1235  N   LEU A 155       5.230   7.214  36.719  1.00 11.92           N  
ATOM   1236  CA  LEU A 155       6.120   6.167  36.194  1.00 11.84           C  
ATOM   1237  C   LEU A 155       7.536   6.587  36.421  1.00 12.03           C  
ATOM   1238  O   LEU A 155       7.996   7.553  35.782  1.00 13.16           O  
ATOM   1239  CB  LEU A 155       5.812   5.896  34.689  1.00 11.69           C  
ATOM   1240  CG  LEU A 155       4.353   5.535  34.413  1.00 11.74           C  
ATOM   1241  CD1 LEU A 155       4.125   5.393  32.929  1.00 13.61           C  
ATOM   1242  CD2 LEU A 155       3.946   4.260  35.092  1.00 11.68           C  
ATOM   1243  N   LEU A 156       8.223   5.880  37.269  1.00 11.29           N  
ATOM   1244  CA  LEU A 156       9.562   6.262  37.712  1.00 11.80           C  
ATOM   1245  C   LEU A 156      10.581   5.422  37.014  1.00 11.45           C  
ATOM   1246  O   LEU A 156      10.375   4.230  36.771  1.00 12.79           O  
ATOM   1247  CB  LEU A 156       9.689   6.060  39.206  1.00 11.46           C  
ATOM   1248  CG  LEU A 156       8.576   6.653  40.055  1.00 12.88           C  
ATOM   1249  CD1 LEU A 156       8.861   6.436  41.513  1.00 14.66           C  
ATOM   1250  CD2 LEU A 156       8.478   8.179  39.810  1.00 14.94           C  
ATOM   1251  N   LEU A 157      11.753   6.004  36.742  1.00 11.90           N  
ATOM   1252  CA ALEU A 157      12.847   5.338  35.996  0.50 12.36           C  
ATOM   1253  CA BLEU A 157      12.845   5.361  36.007  0.50 12.18           C  
ATOM   1254  C   LEU A 157      14.149   5.467  36.755  1.00 13.07           C  
ATOM   1255  O   LEU A 157      14.438   6.561  37.270  1.00 13.51           O  
ATOM   1256  CB ALEU A 157      13.108   5.939  34.589  0.50 13.55           C  
ATOM   1257  CB BLEU A 157      12.991   6.052  34.637  0.50 13.02           C  
ATOM   1258  CG ALEU A 157      12.043   5.806  33.500  0.50 17.28           C  
ATOM   1259  CG BLEU A 157      11.736   5.946  33.776  0.50 15.32           C  
ATOM   1260  CD1ALEU A 157      10.905   6.732  33.731  0.50 17.46           C  
ATOM   1261  CD1BLEU A 157      11.730   6.976  32.680  0.50 17.57           C  
ATOM   1262  CD2ALEU A 157      12.585   6.275  32.247  0.50 21.09           C  
ATOM   1263  CD2BLEU A 157      11.547   4.470  33.323  0.50 12.81           C  
ATOM   1264  N   ASN A 158      14.901   4.424  36.810  1.00 12.89           N  
ATOM   1265  CA  ASN A 158      16.251   4.527  37.369  1.00 13.53           C  
ATOM   1266  C   ASN A 158      17.220   4.812  36.237  1.00 13.73           C  
ATOM   1267  O   ASN A 158      16.845   5.069  35.090  1.00 13.98           O  
ATOM   1268  CB  ASN A 158      16.577   3.231  38.134  1.00 14.23           C  
ATOM   1269  CG  ASN A 158      16.820   2.034  37.302  1.00 16.80           C  
ATOM   1270  ND2 ASN A 158      17.041   0.857  37.911  1.00 20.08           N  
ATOM   1271  OD1 ASN A 158      16.806   2.108  36.116  1.00 14.81           O  
ATOM   1272  N   THR A 159      18.534   4.824  36.555  1.00 14.07           N  
ATOM   1273  CA ATHR A 159      19.518   5.276  35.547  0.50 14.06           C  
ATOM   1274  CA BTHR A 159      19.552   5.238  35.618  0.50 14.54           C  
ATOM   1275  C   THR A 159      19.669   4.276  34.416  1.00 15.03           C  
ATOM   1276  O   THR A 159      20.250   4.635  33.378  1.00 16.52           O  
ATOM   1277  CB ATHR A 159      20.909   5.571  36.094  0.50 16.46           C  
ATOM   1278  CB BTHR A 159      20.881   5.438  36.399  0.50 18.16           C  
ATOM   1279  CG2ATHR A 159      20.893   6.516  37.276  0.50 16.60           C  
ATOM   1280  CG2BTHR A 159      21.450   4.155  36.929  0.50 20.10           C  
ATOM   1281  OG1ATHR A 159      21.547   4.344  36.401  0.50 17.94           O  
ATOM   1282  OG1BTHR A 159      21.775   6.135  35.555  0.50 19.83           O  
ATOM   1283  N   THR A 160      19.211   3.032  34.580  1.00 14.94           N  
ATOM   1284  CA  THR A 160      19.208   2.055  33.525  1.00 15.79           C  
ATOM   1285  C   THR A 160      17.830   1.793  32.942  1.00 14.97           C  
ATOM   1286  O   THR A 160      17.657   0.752  32.298  1.00 16.80           O  
ATOM   1287  CB  THR A 160      19.861   0.774  34.008  1.00 18.04           C  
ATOM   1288  CG2 THR A 160      21.384   0.936  34.201  1.00 20.29           C  
ATOM   1289  OG1 THR A 160      19.310   0.364  35.226  1.00 19.70           O  
ATOM   1290  N   ASP A 162      14.969   0.993  34.195  1.00 13.34           N  
ATOM   1291  CA  ASP A 162      14.003   0.142  34.857  1.00 13.17           C  
ATOM   1292  C   ASP A 162      12.915   1.027  35.426  1.00 12.41           C  
ATOM   1293  O   ASP A 162      13.172   2.102  35.935  1.00 13.09           O  
ATOM   1294  CB  ASP A 162      14.653  -0.684  35.928  1.00 18.05           C  
ATOM   1295  CG  ASP A 162      15.836  -1.498  35.383  1.00 23.14           C  
ATOM   1296  OD1 ASP A 162      15.641  -2.262  34.405  1.00 27.17           O  
ATOM   1297  OD2 ASP A 162      16.997  -1.307  35.895  1.00 25.31           O1-
ATOM   1298  N   LEU A 163      11.686   0.578  35.315  1.00 11.85           N  
ATOM   1299  CA  LEU A 163      10.489   1.354  35.538  1.00 11.57           C  
ATOM   1300  C   LEU A 163       9.722   0.835  36.735  1.00 12.55           C  
ATOM   1301  O   LEU A 163       9.561  -0.382  36.916  1.00 12.48           O  
ATOM   1302  CB  LEU A 163       9.627   1.374  34.259  1.00 11.58           C  
ATOM   1303  CG  LEU A 163       8.356   2.138  34.295  1.00 11.56           C  
ATOM   1304  CD1 LEU A 163       8.005   2.686  32.935  1.00 12.91           C  
ATOM   1305  CD2 LEU A 163       7.187   1.309  34.804  1.00 12.86           C  
ATOM   1306  N   LYS A 164       9.197   1.767  37.550  1.00 11.04           N  
ATOM   1307  CA  LYS A 164       8.269   1.411  38.626  1.00 11.48           C  
ATOM   1308  C   LYS A 164       7.060   2.311  38.606  1.00 10.72           C  
ATOM   1309  O   LYS A 164       7.169   3.539  38.464  1.00 11.76           O  
ATOM   1310  CB  LYS A 164       8.915   1.491  40.022  1.00 13.04           C  
ATOM   1311  CG  LYS A 164      10.102   0.607  40.174  1.00 13.92           C  
ATOM   1312  CD  LYS A 164      10.660   0.583  41.595  1.00 15.25           C  
ATOM   1313  CE  LYS A 164      11.988  -0.105  41.734  1.00 18.27           C  
ATOM   1314  NZ  LYS A 164      11.858  -1.527  41.481  1.00 19.96           N1+
ATOM   1315  N   ILE A 165       5.904   1.724  38.805  1.00 10.23           N  
ATOM   1316  CA  ILE A 165       4.658   2.456  38.938  1.00  9.95           C  
ATOM   1317  C   ILE A 165       4.507   2.909  40.401  1.00  9.98           C  
ATOM   1318  O   ILE A 165       4.738   2.164  41.321  1.00 11.44           O  
ATOM   1319  CB  ILE A 165       3.465   1.501  38.580  1.00 10.29           C  
ATOM   1320  CG1 ILE A 165       3.570   1.038  37.137  1.00 10.31           C  
ATOM   1321  CG2 ILE A 165       2.098   2.159  38.836  1.00 11.70           C  
ATOM   1322  CD1 ILE A 165       2.609  -0.183  36.757  1.00 11.71           C  
ATOM   1323  N   CYS A 166       4.098   4.172  40.532  1.00 11.30           N  
ATOM   1324  CA ACYS A 166       3.981   4.826  41.801  0.50 11.85           C  
ATOM   1325  CA BCYS A 166       3.883   4.731  41.874  0.50 10.24           C  
ATOM   1326  C   CYS A 166       2.581   5.448  41.961  1.00 12.11           C  
ATOM   1327  O   CYS A 166       1.826   5.537  40.983  1.00 12.25           O  
ATOM   1328  CB ACYS A 166       5.121   5.855  41.832  0.50 14.52           C  
ATOM   1329  CB BCYS A 166       5.046   5.658  42.233  0.50 10.51           C  
ATOM   1330  SG ACYS A 166       5.289   6.795  43.347  0.50 19.85           S  
ATOM   1331  SG BCYS A 166       4.925   7.261  41.377  0.50 11.00           S  
ATOM   1332  N   ASP A 167       2.228   5.911  43.171  1.00 12.65           N  
ATOM   1333  CA  ASP A 167       1.071   6.722  43.522  1.00 14.22           C  
ATOM   1334  C   ASP A 167      -0.209   5.964  43.420  1.00 13.36           C  
ATOM   1335  O   ASP A 167      -0.927   6.035  42.424  1.00 14.72           O  
ATOM   1336  CB  ASP A 167       1.019   8.032  42.775  1.00 15.33           C  
ATOM   1337  CG  ASP A 167      -0.011   9.003  43.350  1.00 23.17           C  
ATOM   1338  OD1 ASP A 167      -0.853   8.568  44.177  1.00 20.97           O  
ATOM   1339  OD2 ASP A 167       0.031  10.203  42.972  1.00 30.57           O1-
ATOM   1340  N   PHE A 168      -0.518   5.219  44.466  1.00 13.30           N  
ATOM   1341  CA  PHE A 168      -1.767   4.493  44.567  1.00 13.51           C  
ATOM   1342  C   PHE A 168      -2.820   5.253  45.392  1.00 14.17           C  
ATOM   1343  O   PHE A 168      -3.725   4.640  45.928  1.00 15.11           O  
ATOM   1344  CB  PHE A 168      -1.542   3.070  45.094  1.00 13.80           C  
ATOM   1345  CG  PHE A 168      -0.828   2.174  44.094  1.00 13.02           C  
ATOM   1346  CD1 PHE A 168       0.497   2.406  43.739  1.00 14.16           C  
ATOM   1347  CD2 PHE A 168      -1.494   1.142  43.486  1.00 14.38           C  
ATOM   1348  CE1 PHE A 168       1.130   1.611  42.779  1.00 14.97           C  
ATOM   1349  CE2 PHE A 168      -0.866   0.352  42.558  1.00 13.39           C  
ATOM   1350  CZ  PHE A 168       0.439   0.551  42.230  1.00 13.57           C  
ATOM   1351  N   GLY A 169      -2.740   6.589  45.341  1.00 14.85           N  
ATOM   1352  CA  GLY A 169      -3.647   7.438  46.118  1.00 16.74           C  
ATOM   1353  C   GLY A 169      -5.032   7.534  45.543  1.00 17.35           C  
ATOM   1354  O   GLY A 169      -5.858   8.133  46.225  1.00 19.95           O  
ATOM   1355  N   LEU A 170      -5.371   7.000  44.388  1.00 14.93           N  
ATOM   1356  CA  LEU A 170      -6.733   6.860  43.893  1.00 13.65           C  
ATOM   1357  C   LEU A 170      -7.070   5.435  43.595  1.00 12.92           C  
ATOM   1358  O   LEU A 170      -8.134   5.177  42.993  1.00 14.21           O  
ATOM   1359  CB  LEU A 170      -6.932   7.774  42.645  1.00 15.62           C  
ATOM   1360  CG  LEU A 170      -6.848   9.287  42.910  1.00 18.49           C  
ATOM   1361  CD1 LEU A 170      -6.855  10.008  41.624  1.00 19.50           C  
ATOM   1362  CD2 LEU A 170      -7.828   9.792  43.980  1.00 20.41           C  
ATOM   1363  N   ALA A 171      -6.278   4.472  44.010  1.00 12.68           N  
ATOM   1364  CA  ALA A 171      -6.515   3.085  43.680  1.00 12.49           C  
ATOM   1365  C   ALA A 171      -7.734   2.585  44.399  1.00 14.24           C  
ATOM   1366  O   ALA A 171      -8.086   3.036  45.513  1.00 15.76           O  
ATOM   1367  CB  ALA A 171      -5.282   2.251  44.024  1.00 13.32           C  
ATOM   1368  N   ARG A 172      -8.370   1.581  43.812  1.00 12.78           N  
ATOM   1369  CA  ARG A 172      -9.549   0.959  44.400  1.00 13.68           C  
ATOM   1370  C   ARG A 172      -9.572  -0.499  44.039  1.00 14.60           C  
ATOM   1371  O   ARG A 172      -9.010  -0.897  43.023  1.00 14.51           O  
ATOM   1372  CB  ARG A 172     -10.867   1.567  43.838  1.00 15.37           C  
ATOM   1373  CG  ARG A 172     -11.093   3.054  44.190  1.00 18.78           C  
ATOM   1374  CD  ARG A 172     -11.135   3.400  45.657  1.00 25.65           C  
ATOM   1375  NE  ARG A 172     -12.200   2.707  46.396  1.00 30.43           N  
ATOM   1376  CZ  ARG A 172     -13.437   3.165  46.596  1.00 36.70           C  
ATOM   1377  NH1 ARG A 172     -13.813   4.339  46.094  1.00 36.30           N1+
ATOM   1378  NH2 ARG A 172     -14.306   2.449  47.290  1.00 40.58           N  
ATOM   1379  N   VAL A 173     -10.256  -1.329  44.839  1.00 15.67           N  
ATOM   1380  CA  VAL A 173     -10.585  -2.666  44.438  1.00 14.10           C  
ATOM   1381  C   VAL A 173     -11.564  -2.633  43.302  1.00 15.81           C  
ATOM   1382  O   VAL A 173     -12.532  -1.833  43.329  1.00 16.49           O  
ATOM   1383  CB  VAL A 173     -11.112  -3.461  45.657  1.00 16.29           C  
ATOM   1384  CG1 VAL A 173     -11.539  -4.852  45.248  1.00 17.25           C  
ATOM   1385  CG2 VAL A 173     -10.061  -3.494  46.746  1.00 17.08           C  
ATOM   1386  N   ALA A 174     -11.374  -3.456  42.264  1.00 14.67           N  
ATOM   1387  CA  ALA A 174     -12.235  -3.445  41.118  1.00 15.72           C  
ATOM   1388  C   ALA A 174     -13.650  -3.790  41.522  1.00 16.57           C  
ATOM   1389  O   ALA A 174     -13.884  -4.601  42.459  1.00 17.76           O  
ATOM   1390  CB  ALA A 174     -11.710  -4.404  40.050  1.00 16.68           C  
ATOM   1391  N   ASP A 175     -14.621  -3.152  40.870  1.00 16.44           N  
ATOM   1392  CA  ASP A 175     -16.021  -3.399  41.191  1.00 17.97           C  
ATOM   1393  C   ASP A 175     -16.867  -3.262  39.919  1.00 18.46           C  
ATOM   1394  O   ASP A 175     -17.690  -2.337  39.812  1.00 18.97           O  
ATOM   1395  CB  ASP A 175     -16.481  -2.436  42.277  1.00 18.45           C  
ATOM   1396  CG  ASP A 175     -17.847  -2.718  42.893  1.00 21.03           C  
ATOM   1397  OD1 ASP A 175     -18.489  -3.681  42.462  1.00 22.60           O  
ATOM   1398  OD2 ASP A 175     -18.238  -1.959  43.799  1.00 25.54           O1-
ATOM   1399  N   PRO A 176     -16.638  -4.130  38.949  1.00 21.11           N  
ATOM   1400  CA  PRO A 176     -17.316  -3.979  37.659  1.00 23.76           C  
ATOM   1401  C   PRO A 176     -18.833  -4.020  37.740  1.00 26.22           C  
ATOM   1402  O   PRO A 176     -19.497  -3.371  36.907  1.00 28.00           O  
ATOM   1403  CB  PRO A 176     -16.719  -5.097  36.786  1.00 25.94           C  
ATOM   1404  CG  PRO A 176     -16.123  -6.045  37.717  1.00 26.03           C  
ATOM   1405  CD  PRO A 176     -15.701  -5.274  38.935  1.00 22.85           C  
ATOM   1406  N   ASP A 177     -19.408  -4.728  38.721  1.00 24.43           N  
ATOM   1407  CA  ASP A 177     -20.870  -4.768  38.843  1.00 25.42           C  
ATOM   1408  C   ASP A 177     -21.484  -3.458  39.280  1.00 25.52           C  
ATOM   1409  O   ASP A 177     -22.717  -3.305  39.106  1.00 26.66           O  
ATOM   1410  CB  ASP A 177     -21.342  -5.856  39.817  1.00 29.83           C  
ATOM   1411  CG  ASP A 177     -20.965  -7.268  39.423  1.00 39.48           C  
ATOM   1412  OD1 ASP A 177     -21.141  -8.183  40.262  1.00 42.52           O  
ATOM   1413  OD2 ASP A 177     -20.491  -7.465  38.276  1.00 42.67           O1-
ATOM   1414  N   HIS A 178     -20.714  -2.529  39.825  1.00 23.41           N  
ATOM   1415  CA  HIS A 178     -21.167  -1.230  40.321  1.00 22.48           C  
ATOM   1416  C   HIS A 178     -20.468  -0.072  39.547  1.00 20.07           C  
ATOM   1417  O   HIS A 178     -20.261   0.979  40.111  1.00 23.99           O  
ATOM   1418  CB  HIS A 178     -20.980  -1.106  41.837  1.00 25.30           C  
ATOM   1419  CG  HIS A 178     -21.741  -2.159  42.594  1.00 28.60           C  
ATOM   1420  CD2 HIS A 178     -22.992  -2.124  43.119  1.00 32.21           C  
ATOM   1421  ND1 HIS A 178     -21.194  -3.413  42.825  1.00 29.68           N  
ATOM   1422  CE1 HIS A 178     -22.113  -4.095  43.503  1.00 31.81           C  
ATOM   1423  NE2 HIS A 178     -23.216  -3.359  43.695  1.00 33.09           N  
ATOM   1424  N   ASP A 179     -20.181  -0.272  38.283  1.00 17.65           N  
ATOM   1425  CA  ASP A 179     -19.472   0.746  37.470  1.00 17.05           C  
ATOM   1426  C   ASP A 179     -20.388   1.789  36.880  1.00 16.54           C  
ATOM   1427  O   ASP A 179     -19.905   2.868  36.523  1.00 16.70           O  
ATOM   1428  CB  ASP A 179     -18.690   0.028  36.353  1.00 16.29           C  
ATOM   1429  CG  ASP A 179     -17.733   0.962  35.620  1.00 18.69           C  
ATOM   1430  OD1 ASP A 179     -16.808   1.431  36.244  1.00 19.38           O  
ATOM   1431  OD2 ASP A 179     -17.945   1.230  34.416  1.00 18.17           O1-
ATOM   1432  N   HIS A 180     -21.674   1.522  36.753  1.00 16.49           N  
ATOM   1433  CA  HIS A 180     -22.552   2.425  36.009  1.00 16.68           C  
ATOM   1434  C   HIS A 180     -22.904   3.650  36.799  1.00 16.65           C  
ATOM   1435  O   HIS A 180     -23.196   3.615  38.008  1.00 18.66           O  
ATOM   1436  CB  HIS A 180     -23.861   1.772  35.590  1.00 18.79           C  
ATOM   1437  CG  HIS A 180     -24.409   2.513  34.420  1.00 25.76           C  
ATOM   1438  CD2 HIS A 180     -24.086   2.379  33.121  1.00 27.95           C  
ATOM   1439  ND1 HIS A 180     -25.323   3.574  34.542  1.00 26.16           N  
ATOM   1440  CE1 HIS A 180     -25.492   4.050  33.297  1.00 17.49           C  
ATOM   1441  NE2 HIS A 180     -24.821   3.313  32.430  1.00 28.17           N  
ATOM   1442  N   THR A 181     -22.952   4.769  36.094  1.00 15.17           N  
ATOM   1443  CA  THR A 181     -23.376   6.041  36.637  1.00 15.62           C  
ATOM   1444  C   THR A 181     -23.982   6.856  35.485  1.00 14.70           C  
ATOM   1445  O   THR A 181     -23.965   6.469  34.340  1.00 15.03           O  
ATOM   1446  CB  THR A 181     -22.179   6.744  37.340  1.00 16.85           C  
ATOM   1447  CG2 THR A 181     -21.090   7.185  36.334  1.00 16.30           C  
ATOM   1448  OG1 THR A 181     -22.656   7.907  38.069  1.00 20.33           O  
ATOM   1449  N   GLY A 182     -24.485   8.022  35.854  1.00 16.41           N  
ATOM   1450  CA  GLY A 182     -25.113   8.916  34.901  1.00 16.01           C  
ATOM   1451  C   GLY A 182     -24.131   9.756  34.136  1.00 15.45           C  
ATOM   1452  O   GLY A 182     -22.928   9.741  34.403  1.00 16.18           O  
ATOM   1453  N   PHE A 183     -24.641  10.483  33.201  1.00 14.38           N  
ATOM   1454  CA  PHE A 183     -23.865  11.353  32.341  1.00 14.82           C  
ATOM   1455  C   PHE A 183     -23.274  12.527  33.136  1.00 14.79           C  
ATOM   1456  O   PHE A 183     -23.965  13.115  33.995  1.00 17.22           O  
ATOM   1457  CB  PHE A 183     -24.836  11.848  31.244  1.00 14.49           C  
ATOM   1458  CG  PHE A 183     -24.246  12.777  30.245  1.00 14.17           C  
ATOM   1459  CD1 PHE A 183     -23.069  12.472  29.582  1.00 15.65           C  
ATOM   1460  CD2 PHE A 183     -24.927  13.918  29.864  1.00 15.86           C  
ATOM   1461  CE1 PHE A 183     -22.535  13.344  28.656  1.00 16.87           C  
ATOM   1462  CE2 PHE A 183     -24.404  14.759  28.921  1.00 16.50           C  
ATOM   1463  CZ  PHE A 183     -23.236  14.475  28.326  1.00 15.91           C  
ATOM   1464  N   LEU A 184     -22.048  12.866  32.863  1.00 14.20           N  
ATOM   1465  CA  LEU A 184     -21.386  14.013  33.517  1.00 16.22           C  
ATOM   1466  C   LEU A 184     -21.163  13.857  35.007  1.00 17.23           C  
ATOM   1467  O   LEU A 184     -21.253  14.830  35.777  1.00 20.54           O  
ATOM   1468  CB  LEU A 184     -22.119  15.331  33.250  1.00 19.31           C  
ATOM   1469  CG  LEU A 184     -22.501  15.620  31.825  1.00 21.80           C  
ATOM   1470  CD1 LEU A 184     -23.444  16.829  31.749  1.00 23.73           C  
ATOM   1471  CD2 LEU A 184     -21.305  15.817  31.014  1.00 22.08           C  
ATOM   1472  N   THR A 185     -20.856  12.658  35.431  1.00 14.51           N  
ATOM   1473  CA  THR A 185     -20.539  12.404  36.825  1.00 15.08           C  
ATOM   1474  C   THR A 185     -19.104  12.899  37.069  1.00 15.55           C  
ATOM   1475  O   THR A 185     -18.177  12.590  36.287  1.00 16.50           O  
ATOM   1476  CB  THR A 185     -20.638  10.892  37.129  1.00 15.47           C  
ATOM   1477  CG2 THR A 185     -20.254  10.586  38.538  1.00 17.88           C  
ATOM   1478  OG1 THR A 185     -22.024  10.449  36.963  1.00 17.26           O  
ATOM   1479  N   GLU A 186     -18.897  13.642  38.135  1.00 15.83           N  
ATOM   1480  CA  GLU A 186     -17.577  14.169  38.460  1.00 16.21           C  
ATOM   1481  C   GLU A 186     -16.597  13.026  38.726  1.00 16.92           C  
ATOM   1482  O   GLU A 186     -16.961  11.972  39.203  1.00 16.74           O  
ATOM   1483  CB  GLU A 186     -17.653  15.060  39.696  1.00 20.11           C  
ATOM   1484  CG  GLU A 186     -18.504  16.311  39.564  1.00 27.35           C  
ATOM   1485  CD  GLU A 186     -18.091  17.384  38.574  1.00 38.17           C  
ATOM   1486  OE1 GLU A 186     -16.916  17.429  38.146  1.00 40.59           O  
ATOM   1487  OE2 GLU A 186     -18.973  18.200  38.228  1.00 42.02           O1-
ATOM   1488  N   TYR A 187     -15.359  13.265  38.406  1.00 16.66           N  
ATOM   1489  CA  TYR A 187     -14.326  12.238  38.524  1.00 15.24           C  
ATOM   1490  C   TYR A 187     -13.033  12.780  39.067  1.00 17.35           C  
ATOM   1491  O   TYR A 187     -12.702  13.902  38.789  1.00 20.44           O  
ATOM   1492  CB  TYR A 187     -14.040  11.647  37.143  1.00 15.58           C  
ATOM   1493  CG  TYR A 187     -13.343  10.283  37.212  1.00 15.28           C  
ATOM   1494  CD1 TYR A 187     -13.961   9.205  37.815  1.00 15.67           C  
ATOM   1495  CD2 TYR A 187     -12.102  10.086  36.654  1.00 14.70           C  
ATOM   1496  CE1 TYR A 187     -13.355   7.982  37.905  1.00 16.32           C  
ATOM   1497  CE2 TYR A 187     -11.499   8.821  36.684  1.00 14.85           C  
ATOM   1498  CZ  TYR A 187     -12.131   7.796  37.350  1.00 15.24           C  
ATOM   1499  OH  TYR A 187     -11.602   6.538  37.459  1.00 18.43           O  
ATOM   1500  N   VAL A 188     -12.296  11.975  39.804  1.00 16.77           N  
ATOM   1501  CA  VAL A 188     -11.116  12.438  40.564  1.00 19.58           C  
ATOM   1502  C   VAL A 188      -9.801  12.378  39.817  1.00 20.28           C  
ATOM   1503  O   VAL A 188      -8.914  13.218  40.053  1.00 23.67           O  
ATOM   1504  CB  VAL A 188     -10.989  11.572  41.857  1.00 22.32           C  
ATOM   1505  CG1 VAL A 188     -12.075  11.936  42.848  1.00 23.79           C  
ATOM   1506  CG2 VAL A 188     -11.032  10.057  41.585  1.00 24.90           C  
ATOM   1507  N   ALA A 189      -9.638  11.424  38.934  1.00 16.72           N  
ATOM   1508  CA  ALA A 189      -8.339  11.183  38.342  1.00 16.16           C  
ATOM   1509  C   ALA A 189      -7.978  12.135  37.247  1.00 14.47           C  
ATOM   1510  O   ALA A 189      -8.812  12.844  36.672  1.00 16.51           O  
ATOM   1511  CB  ALA A 189      -8.285   9.763  37.852  1.00 18.00           C  
ATOM   1512  N   THR A 190      -6.654  12.227  36.901  1.00 14.52           N  
ATOM   1513  CA  THR A 190      -6.141  13.241  35.993  1.00 14.51           C  
ATOM   1514  C   THR A 190      -6.869  13.299  34.661  1.00 14.83           C  
ATOM   1515  O   THR A 190      -6.983  12.266  33.982  1.00 15.00           O  
ATOM   1516  CB  THR A 190      -4.632  12.990  35.793  1.00 14.84           C  
ATOM   1517  CG2 THR A 190      -3.956  14.072  35.022  1.00 15.75           C  
ATOM   1518  OG1 THR A 190      -4.002  12.870  37.092  1.00 15.42           O  
ATOM   1519  N   ARG A 191      -7.318  14.475  34.254  1.00 14.55           N  
ATOM   1520  CA  ARG A 191      -8.199  14.582  33.144  1.00 13.39           C  
ATOM   1521  C   ARG A 191      -7.721  13.967  31.841  1.00 14.44           C  
ATOM   1522  O   ARG A 191      -8.448  13.253  31.159  1.00 13.74           O  
ATOM   1523  CB  ARG A 191      -8.534  16.077  32.948  1.00 15.75           C  
ATOM   1524  CG  ARG A 191      -9.674  16.308  31.930  1.00 17.33           C  
ATOM   1525  CD  ARG A 191      -9.939  17.767  31.549  1.00 20.42           C  
ATOM   1526  NE  ARG A 191     -10.085  18.521  32.792  1.00 19.11           N  
ATOM   1527  CZ  ARG A 191      -9.218  19.409  33.297  1.00 25.50           C  
ATOM   1528  NH1 ARG A 191      -8.110  19.732  32.634  1.00 24.31           N1+
ATOM   1529  NH2 ARG A 191      -9.467  19.995  34.463  1.00 28.41           N  
ATOM   1530  N   TRP A 192      -6.459  14.239  31.488  1.00 13.21           N  
ATOM   1531  CA  TRP A 192      -5.972  13.875  30.177  1.00 12.83           C  
ATOM   1532  C   TRP A 192      -5.908  12.364  29.946  1.00 12.96           C  
ATOM   1533  O   TRP A 192      -5.817  11.961  28.811  1.00 12.78           O  
ATOM   1534  CB  TRP A 192      -4.594  14.456  29.915  1.00 13.67           C  
ATOM   1535  CG  TRP A 192      -4.540  15.948  29.918  1.00 14.74           C  
ATOM   1536  CD1 TRP A 192      -5.564  16.830  29.834  1.00 17.82           C  
ATOM   1537  CD2 TRP A 192      -3.346  16.696  29.942  1.00 16.46           C  
ATOM   1538  CE2 TRP A 192      -3.699  18.054  29.894  1.00 18.20           C  
ATOM   1539  CE3 TRP A 192      -1.994  16.340  30.001  1.00 16.79           C  
ATOM   1540  NE1 TRP A 192      -5.076  18.120  29.834  1.00 18.37           N  
ATOM   1541  CZ2 TRP A 192      -2.738  19.059  29.935  1.00 19.83           C  
ATOM   1542  CZ3 TRP A 192      -1.061  17.336  30.113  1.00 19.03           C  
ATOM   1543  CH2 TRP A 192      -1.432  18.676  29.969  1.00 19.54           C  
ATOM   1544  N   TYR A 193      -5.959  11.603  30.999  1.00 12.51           N  
ATOM   1545  CA  TYR A 193      -5.793  10.151  30.875  1.00 12.01           C  
ATOM   1546  C   TYR A 193      -7.092   9.427  31.145  1.00 11.24           C  
ATOM   1547  O   TYR A 193      -7.075   8.201  31.285  1.00 11.52           O  
ATOM   1548  CB  TYR A 193      -4.644   9.706  31.839  1.00 11.31           C  
ATOM   1549  CG  TYR A 193      -3.363  10.443  31.511  1.00 12.02           C  
ATOM   1550  CD1 TYR A 193      -3.069  11.661  32.113  1.00 12.74           C  
ATOM   1551  CD2 TYR A 193      -2.534  10.024  30.492  1.00 12.16           C  
ATOM   1552  CE1 TYR A 193      -1.977  12.411  31.731  1.00 13.38           C  
ATOM   1553  CE2 TYR A 193      -1.420  10.778  30.109  1.00 13.29           C  
ATOM   1554  CZ  TYR A 193      -1.196  12.006  30.713  1.00 12.95           C  
ATOM   1555  OH  TYR A 193      -0.099  12.750  30.316  1.00 14.86           O  
ATOM   1556  N   ARG A 194      -8.232  10.118  31.208  1.00 11.92           N  
ATOM   1557  CA  ARG A 194      -9.536   9.520  31.432  1.00 12.03           C  
ATOM   1558  C   ARG A 194     -10.127   8.902  30.241  1.00 11.86           C  
ATOM   1559  O   ARG A 194     -10.164   9.517  29.171  1.00 11.65           O  
ATOM   1560  CB  ARG A 194     -10.523  10.590  31.917  1.00 13.24           C  
ATOM   1561  CG  ARG A 194     -10.272  11.196  33.284  1.00 13.75           C  
ATOM   1562  CD  ARG A 194     -11.235  12.397  33.507  1.00 13.85           C  
ATOM   1563  NE  ARG A 194     -10.889  13.068  34.731  1.00 15.05           N  
ATOM   1564  CZ  ARG A 194     -11.327  14.252  35.115  1.00 17.52           C  
ATOM   1565  NH1 ARG A 194     -12.257  14.895  34.392  1.00 18.10           N1+
ATOM   1566  NH2 ARG A 194     -10.894  14.781  36.261  1.00 18.39           N  
ATOM   1567  N   ALA A 195     -10.586   7.670  30.382  1.00 11.14           N  
ATOM   1568  CA  ALA A 195     -11.255   6.987  29.290  1.00 11.13           C  
ATOM   1569  C   ALA A 195     -12.575   7.671  28.922  1.00 11.96           C  
ATOM   1570  O   ALA A 195     -13.191   8.322  29.780  1.00 12.11           O  
ATOM   1571  CB  ALA A 195     -11.530   5.559  29.723  1.00 12.21           C  
ATOM   1572  N   PRO A 196     -13.035   7.509  27.692  1.00 11.42           N  
ATOM   1573  CA  PRO A 196     -14.274   8.208  27.309  1.00 12.69           C  
ATOM   1574  C   PRO A 196     -15.460   7.880  28.163  1.00 12.04           C  
ATOM   1575  O   PRO A 196     -16.277   8.799  28.453  1.00 13.07           O  
ATOM   1576  CB  PRO A 196     -14.433   7.820  25.835  1.00 13.90           C  
ATOM   1577  CG  PRO A 196     -13.590   6.601  25.605  1.00 12.62           C  
ATOM   1578  CD  PRO A 196     -12.473   6.732  26.591  1.00 11.76           C  
ATOM   1579  N   GLU A 197     -15.572   6.668  28.596  1.00 11.19           N  
ATOM   1580  CA  GLU A 197     -16.741   6.283  29.378  1.00 11.13           C  
ATOM   1581  C   GLU A 197     -16.840   7.002  30.689  1.00 11.53           C  
ATOM   1582  O   GLU A 197     -17.951   7.051  31.246  1.00 12.03           O  
ATOM   1583  CB  GLU A 197     -16.833   4.778  29.562  1.00 12.03           C  
ATOM   1584  CG  GLU A 197     -15.609   4.161  30.251  1.00 12.82           C  
ATOM   1585  CD  GLU A 197     -14.439   3.727  29.390  1.00 13.23           C  
ATOM   1586  OE1 GLU A 197     -14.326   4.135  28.214  1.00 13.01           O  
ATOM   1587  OE2 GLU A 197     -13.600   2.957  29.928  1.00 13.84           O1-
ATOM   1588  N   ILE A 198     -15.726   7.548  31.251  1.00 11.43           N  
ATOM   1589  CA  ILE A 198     -15.870   8.315  32.485  1.00 12.13           C  
ATOM   1590  C   ILE A 198     -16.868   9.474  32.342  1.00 12.66           C  
ATOM   1591  O   ILE A 198     -17.596   9.730  33.276  1.00 13.25           O  
ATOM   1592  CB  ILE A 198     -14.478   8.832  32.902  1.00 12.62           C  
ATOM   1593  CG1 ILE A 198     -13.542   7.716  33.307  1.00 13.47           C  
ATOM   1594  CG2 ILE A 198     -14.565   9.908  33.965  1.00 14.04           C  
ATOM   1595  CD1 ILE A 198     -14.045   6.853  34.423  1.00 15.27           C  
ATOM   1596  N   MET A 199     -16.851  10.086  31.204  1.00 12.89           N  
ATOM   1597  CA  MET A 199     -17.691  11.284  30.986  1.00 13.92           C  
ATOM   1598  C   MET A 199     -19.100  10.883  30.597  1.00 16.28           C  
ATOM   1599  O   MET A 199     -20.010  11.757  30.584  1.00 17.98           O  
ATOM   1600  CB  MET A 199     -17.081  12.189  29.915  1.00 14.37           C  
ATOM   1601  CG  MET A 199     -15.804  12.862  30.339  1.00 15.05           C  
ATOM   1602  SD  MET A 199     -14.288  11.883  30.539  1.00 15.36           S  
ATOM   1603  CE  MET A 199     -13.817  11.672  28.873  1.00 16.96           C  
ATOM   1604  N   LEU A 200     -19.319   9.608  30.302  1.00 12.31           N  
ATOM   1605  CA  LEU A 200     -20.595   9.118  29.806  1.00 12.49           C  
ATOM   1606  C   LEU A 200     -21.351   8.325  30.828  1.00 12.15           C  
ATOM   1607  O   LEU A 200     -22.513   8.641  31.094  1.00 13.55           O  
ATOM   1608  CB  LEU A 200     -20.331   8.257  28.549  1.00 12.62           C  
ATOM   1609  CG  LEU A 200     -19.721   9.012  27.379  1.00 13.85           C  
ATOM   1610  CD1 LEU A 200     -19.216   8.056  26.333  1.00 13.55           C  
ATOM   1611  CD2 LEU A 200     -20.794   9.942  26.721  1.00 14.14           C  
ATOM   1612  N   ASN A 201     -20.783   7.245  31.381  1.00 12.79           N  
ATOM   1613  CA  ASN A 201     -21.536   6.316  32.207  1.00 13.05           C  
ATOM   1614  C   ASN A 201     -20.738   5.442  33.112  1.00 13.57           C  
ATOM   1615  O   ASN A 201     -21.278   4.474  33.606  1.00 14.63           O  
ATOM   1616  CB  ASN A 201     -22.421   5.424  31.288  1.00 15.02           C  
ATOM   1617  CG  ASN A 201     -21.613   4.475  30.440  1.00 18.12           C  
ATOM   1618  ND2 ASN A 201     -22.277   3.532  29.793  1.00 20.07           N  
ATOM   1619  OD1 ASN A 201     -20.392   4.560  30.373  1.00 18.84           O  
ATOM   1620  N   SER A 202     -19.505   5.760  33.408  1.00 13.53           N  
ATOM   1621  CA  SER A 202     -18.620   4.892  34.190  1.00 13.14           C  
ATOM   1622  C   SER A 202     -18.008   5.613  35.367  1.00 13.89           C  
ATOM   1623  O   SER A 202     -17.585   6.749  35.292  1.00 14.46           O  
ATOM   1624  CB  SER A 202     -17.514   4.408  33.297  1.00 13.90           C  
ATOM   1625  OG  SER A 202     -16.570   3.605  34.034  1.00 15.05           O  
ATOM   1626  N   LYS A 203     -17.915   4.875  36.496  1.00 14.03           N  
ATOM   1627  CA  LYS A 203     -17.220   5.329  37.717  1.00 14.32           C  
ATOM   1628  C   LYS A 203     -15.735   4.964  37.751  1.00 14.22           C  
ATOM   1629  O   LYS A 203     -15.065   5.260  38.751  1.00 15.03           O  
ATOM   1630  CB  LYS A 203     -17.908   4.696  38.909  1.00 15.62           C  
ATOM   1631  CG  LYS A 203     -19.336   5.147  39.124  1.00 19.55           C  
ATOM   1632  CD  LYS A 203     -19.884   4.516  40.430  1.00 26.25           C  
ATOM   1633  CE  LYS A 203     -21.332   4.743  40.690  1.00 36.76           C  
ATOM   1634  NZ  LYS A 203     -21.699   4.267  42.060  1.00 40.94           N1+
ATOM   1635  N   GLY A 204     -15.223   4.292  36.731  1.00 13.44           N  
ATOM   1636  CA  GLY A 204     -13.824   3.925  36.746  1.00 13.78           C  
ATOM   1637  C   GLY A 204     -13.527   2.770  37.674  1.00 13.86           C  
ATOM   1638  O   GLY A 204     -12.435   2.725  38.286  1.00 14.30           O  
ATOM   1639  N   TYR A 205     -14.434   1.820  37.768  1.00 13.13           N  
ATOM   1640  CA  TYR A 205     -14.309   0.643  38.648  1.00 13.32           C  
ATOM   1641  C   TYR A 205     -14.041  -0.633  37.902  1.00 14.20           C  
ATOM   1642  O   TYR A 205     -14.158  -1.732  38.451  1.00 14.43           O  
ATOM   1643  CB  TYR A 205     -15.576   0.495  39.458  1.00 15.24           C  
ATOM   1644  CG  TYR A 205     -15.871   1.527  40.527  1.00 17.49           C  
ATOM   1645  CD1 TYR A 205     -15.021   2.565  40.784  1.00 19.17           C  
ATOM   1646  CD2 TYR A 205     -17.052   1.482  41.234  1.00 19.03           C  
ATOM   1647  CE1 TYR A 205     -15.288   3.509  41.784  1.00 21.37           C  
ATOM   1648  CE2 TYR A 205     -17.346   2.430  42.210  1.00 21.75           C  
ATOM   1649  CZ  TYR A 205     -16.461   3.447  42.472  1.00 23.99           C  
ATOM   1650  OH  TYR A 205     -16.708   4.371  43.478  1.00 28.09           O  
ATOM   1651  N   THR A 206     -13.578  -0.525  36.661  1.00 13.90           N  
ATOM   1652  CA ATHR A 206     -13.283  -1.672  35.799  0.50 14.28           C  
ATOM   1653  CA BTHR A 206     -13.167  -1.726  35.916  0.50 14.07           C  
ATOM   1654  C   THR A 206     -11.791  -1.574  35.334  1.00 13.64           C  
ATOM   1655  O   THR A 206     -11.307  -0.467  35.141  1.00 15.10           O  
ATOM   1656  CB ATHR A 206     -14.298  -1.665  34.602  0.50 15.71           C  
ATOM   1657  CB BTHR A 206     -14.154  -2.084  34.818  0.50 14.60           C  
ATOM   1658  CG2ATHR A 206     -14.133  -2.786  33.657  0.50 18.38           C  
ATOM   1659  CG2BTHR A 206     -13.933  -1.273  33.607  0.50  9.96           C  
ATOM   1660  OG1ATHR A 206     -15.647  -1.807  35.126  0.50 16.28           O  
ATOM   1661  OG1BTHR A 206     -14.108  -3.468  34.461  0.50 24.00           O  
ATOM   1662  N   LYS A 207     -11.171  -2.701  35.079  1.00 12.47           N  
ATOM   1663  CA  LYS A 207      -9.802  -2.738  34.666  1.00 12.15           C  
ATOM   1664  C   LYS A 207      -9.529  -1.971  33.359  1.00 11.58           C  
ATOM   1665  O   LYS A 207      -8.428  -1.468  33.171  1.00 12.02           O  
ATOM   1666  CB  LYS A 207      -9.373  -4.195  34.548  1.00 12.29           C  
ATOM   1667  CG  LYS A 207      -9.219  -4.879  35.911  1.00 12.96           C  
ATOM   1668  CD  LYS A 207      -9.014  -6.330  35.800  1.00 13.67           C  
ATOM   1669  CE  LYS A 207      -8.950  -6.906  37.195  1.00 14.57           C  
ATOM   1670  NZ  LYS A 207      -8.720  -8.389  37.114  1.00 15.55           N1+
ATOM   1671  N   SER A 208     -10.530  -1.911  32.488  1.00 11.28           N  
ATOM   1672  CA  SER A 208     -10.388  -1.178  31.240  1.00 11.26           C  
ATOM   1673  C   SER A 208     -10.066   0.273  31.410  1.00 11.20           C  
ATOM   1674  O   SER A 208      -9.509   0.881  30.499  1.00 11.36           O  
ATOM   1675  CB  SER A 208     -11.654  -1.322  30.419  1.00 12.47           C  
ATOM   1676  OG  SER A 208     -12.805  -0.957  31.147  1.00 14.30           O  
ATOM   1677  N   ILE A 209     -10.323   0.838  32.589  1.00 10.86           N  
ATOM   1678  CA  ILE A 209      -9.968   2.227  32.837  1.00 11.63           C  
ATOM   1679  C   ILE A 209      -8.451   2.441  32.781  1.00 11.70           C  
ATOM   1680  O   ILE A 209      -7.967   3.449  32.288  1.00 12.15           O  
ATOM   1681  CB  ILE A 209     -10.563   2.705  34.226  1.00 13.40           C  
ATOM   1682  CG1 ILE A 209     -10.652   4.224  34.315  1.00 18.53           C  
ATOM   1683  CG2 ILE A 209      -9.830   2.235  35.442  1.00 16.12           C  
ATOM   1684  CD1 ILE A 209     -11.463   4.829  33.330  1.00 22.40           C  
ATOM   1685  N   ASP A 210      -7.715   1.471  33.302  1.00 10.20           N  
ATOM   1686  CA  ASP A 210      -6.278   1.595  33.334  1.00 10.10           C  
ATOM   1687  C   ASP A 210      -5.644   1.360  31.982  1.00 10.21           C  
ATOM   1688  O   ASP A 210      -4.655   1.981  31.622  1.00 10.49           O  
ATOM   1689  CB  ASP A 210      -5.697   0.620  34.383  1.00 10.71           C  
ATOM   1690  CG  ASP A 210      -5.836   0.995  35.833  1.00 10.85           C  
ATOM   1691  OD1 ASP A 210      -5.879   2.206  36.125  1.00 11.37           O  
ATOM   1692  OD2 ASP A 210      -5.792   0.059  36.667  1.00 12.07           O1-
ATOM   1693  N   ILE A 211      -6.216   0.456  31.173  1.00  9.83           N  
ATOM   1694  CA  ILE A 211      -5.692   0.219  29.852  1.00 10.30           C  
ATOM   1695  C   ILE A 211      -5.810   1.474  29.005  1.00 10.28           C  
ATOM   1696  O   ILE A 211      -4.899   1.770  28.258  1.00 10.45           O  
ATOM   1697  CB  ILE A 211      -6.392  -0.984  29.209  1.00 11.22           C  
ATOM   1698  CG1 ILE A 211      -6.083  -2.266  29.965  1.00 14.49           C  
ATOM   1699  CG2 ILE A 211      -6.035  -1.026  27.762  1.00 11.33           C  
ATOM   1700  CD1 ILE A 211      -4.748  -2.682  29.997  1.00 17.42           C  
ATOM   1701  N   TRP A 212      -6.949   2.189  29.105  1.00  9.70           N  
ATOM   1702  CA  TRP A 212      -7.014   3.468  28.365  1.00  9.95           C  
ATOM   1703  C   TRP A 212      -5.863   4.397  28.733  1.00 10.21           C  
ATOM   1704  O   TRP A 212      -5.211   4.943  27.844  1.00  9.70           O  
ATOM   1705  CB  TRP A 212      -8.358   4.143  28.642  1.00 10.44           C  
ATOM   1706  CG  TRP A 212      -8.503   5.427  27.897  1.00 10.34           C  
ATOM   1707  CD1 TRP A 212      -8.072   6.659  28.302  1.00  9.91           C  
ATOM   1708  CD2 TRP A 212      -8.990   5.576  26.572  1.00  9.80           C  
ATOM   1709  CE2 TRP A 212      -8.865   6.946  26.245  1.00 10.65           C  
ATOM   1710  CE3 TRP A 212      -9.574   4.702  25.656  1.00 10.71           C  
ATOM   1711  NE1 TRP A 212      -8.296   7.585  27.306  1.00 12.16           N  
ATOM   1712  CZ2 TRP A 212      -9.279   7.419  25.015  1.00 11.21           C  
ATOM   1713  CZ3 TRP A 212      -9.972   5.198  24.451  1.00 11.42           C  
ATOM   1714  CH2 TRP A 212      -9.819   6.547  24.163  1.00 11.86           C  
ATOM   1715  N   SER A 213      -5.637   4.536  30.029  1.00  9.99           N  
ATOM   1716  CA  SER A 213      -4.541   5.423  30.437  1.00 10.40           C  
ATOM   1717  C   SER A 213      -3.178   4.961  29.889  1.00  9.51           C  
ATOM   1718  O   SER A 213      -2.371   5.781  29.446  1.00 10.33           O  
ATOM   1719  CB  SER A 213      -4.450   5.511  31.955  1.00  9.99           C  
ATOM   1720  OG  SER A 213      -5.682   5.899  32.530  1.00 12.04           O  
ATOM   1721  N   VAL A 214      -2.923   3.654  29.883  1.00  9.54           N  
ATOM   1722  CA  VAL A 214      -1.697   3.155  29.252  1.00  9.64           C  
ATOM   1723  C   VAL A 214      -1.630   3.483  27.781  1.00 10.22           C  
ATOM   1724  O   VAL A 214      -0.571   3.856  27.261  1.00 10.21           O  
ATOM   1725  CB  VAL A 214      -1.542   1.642  29.489  1.00 11.09           C  
ATOM   1726  CG1 VAL A 214      -0.284   1.139  28.757  1.00 12.29           C  
ATOM   1727  CG2 VAL A 214      -1.458   1.326  30.982  1.00 12.21           C  
ATOM   1728  N   GLY A 215      -2.736   3.365  27.066  1.00 10.55           N  
ATOM   1729  CA  GLY A 215      -2.761   3.770  25.668  1.00  9.98           C  
ATOM   1730  C   GLY A 215      -2.433   5.247  25.499  1.00  9.57           C  
ATOM   1731  O   GLY A 215      -1.650   5.600  24.618  1.00 10.69           O  
ATOM   1732  N   CYS A 216      -2.919   6.108  26.408  1.00 10.12           N  
ATOM   1733  CA  CYS A 216      -2.573   7.512  26.344  1.00 11.23           C  
ATOM   1734  C   CYS A 216      -1.093   7.707  26.589  1.00 11.88           C  
ATOM   1735  O   CYS A 216      -0.488   8.613  25.960  1.00 11.74           O  
ATOM   1736  CB  CYS A 216      -3.373   8.296  27.392  1.00 10.89           C  
ATOM   1737  SG  CYS A 216      -5.136   8.417  27.063  1.00 12.12           S  
ATOM   1738  N   ILE A 217      -0.508   6.944  27.502  1.00 11.22           N  
ATOM   1739  CA  ILE A 217       0.912   7.047  27.763  1.00 11.46           C  
ATOM   1740  C   ILE A 217       1.729   6.583  26.579  1.00 11.07           C  
ATOM   1741  O   ILE A 217       2.757   7.204  26.257  1.00 11.67           O  
ATOM   1742  CB  ILE A 217       1.231   6.265  29.048  1.00 11.17           C  
ATOM   1743  CG1 ILE A 217       0.581   6.962  30.279  1.00 12.26           C  
ATOM   1744  CG2 ILE A 217       2.751   6.177  29.229  1.00 12.36           C  
ATOM   1745  CD1 ILE A 217       0.398   6.077  31.436  1.00 12.69           C  
ATOM   1746  N   LEU A 218       1.334   5.497  25.930  1.00 10.35           N  
ATOM   1747  CA  LEU A 218       2.026   5.062  24.723  1.00 10.96           C  
ATOM   1748  C   LEU A 218       1.995   6.147  23.663  1.00 11.87           C  
ATOM   1749  O   LEU A 218       3.050   6.426  23.062  1.00 12.22           O  
ATOM   1750  CB  LEU A 218       1.400   3.735  24.224  1.00 10.85           C  
ATOM   1751  CG  LEU A 218       1.907   3.232  22.877  1.00 12.18           C  
ATOM   1752  CD1 LEU A 218       3.422   2.996  22.894  1.00 11.94           C  
ATOM   1753  CD2 LEU A 218       1.213   1.916  22.521  1.00 13.16           C  
ATOM   1754  N   ALA A 219       0.846   6.728  23.408  1.00 11.75           N  
ATOM   1755  CA  ALA A 219       0.760   7.817  22.438  1.00 12.79           C  
ATOM   1756  C   ALA A 219       1.689   8.959  22.818  1.00 12.93           C  
ATOM   1757  O   ALA A 219       2.387   9.520  21.917  1.00 14.49           O  
ATOM   1758  CB  ALA A 219      -0.693   8.316  22.365  1.00 13.22           C  
ATOM   1759  N   GLU A 220       1.764   9.296  24.073  1.00 12.73           N  
ATOM   1760  CA  GLU A 220       2.600  10.382  24.531  1.00 13.43           C  
ATOM   1761  C   GLU A 220       4.062  10.035  24.384  1.00 14.58           C  
ATOM   1762  O   GLU A 220       4.881  10.913  24.063  1.00 16.80           O  
ATOM   1763  CB  GLU A 220       2.229  10.745  25.954  1.00 14.60           C  
ATOM   1764  CG  GLU A 220       2.760  12.027  26.447  1.00 16.10           C  
ATOM   1765  CD  GLU A 220       2.086  12.545  27.683  1.00 15.89           C  
ATOM   1766  OE1 GLU A 220       0.978  12.092  28.051  1.00 14.99           O  
ATOM   1767  OE2 GLU A 220       2.664  13.469  28.279  1.00 18.30           O1-
ATOM   1768  N   MET A 221       4.462   8.788  24.546  1.00 13.35           N  
ATOM   1769  CA  MET A 221       5.839   8.351  24.292  1.00 12.98           C  
ATOM   1770  C   MET A 221       6.145   8.430  22.805  1.00 13.54           C  
ATOM   1771  O   MET A 221       7.347   8.686  22.469  1.00 15.85           O  
ATOM   1772  CB  MET A 221       6.069   6.927  24.774  1.00 12.00           C  
ATOM   1773  CG  MET A 221       6.048   6.812  26.254  1.00 13.25           C  
ATOM   1774  SD  MET A 221       6.752   5.230  26.872  1.00 13.84           S  
ATOM   1775  CE  MET A 221       5.388   4.057  26.495  1.00 12.19           C  
ATOM   1776  N   LEU A 222       5.205   8.248  21.911  1.00 14.29           N  
ATOM   1777  CA  LEU A 222       5.491   8.272  20.480  1.00 15.53           C  
ATOM   1778  C   LEU A 222       5.705   9.696  20.007  1.00 16.80           C  
ATOM   1779  O   LEU A 222       6.513   9.852  19.074  1.00 19.52           O  
ATOM   1780  CB  LEU A 222       4.345   7.664  19.707  1.00 16.22           C  
ATOM   1781  CG  LEU A 222       4.186   6.153  19.914  1.00 16.91           C  
ATOM   1782  CD1 LEU A 222       2.822   5.656  19.408  1.00 17.66           C  
ATOM   1783  CD2 LEU A 222       5.259   5.358  19.219  1.00 17.83           C  
ATOM   1784  N   SER A 223       5.114  10.713  20.588  1.00 16.36           N  
ATOM   1785  CA  SER A 223       5.213  12.074  20.076  1.00 17.22           C  
ATOM   1786  C   SER A 223       5.727  13.101  21.065  1.00 17.90           C  
ATOM   1787  O   SER A 223       5.902  14.263  20.681  1.00 18.95           O  
ATOM   1788  CB  SER A 223       3.835  12.522  19.622  1.00 20.93           C  
ATOM   1789  OG  SER A 223       3.015  12.580  20.774  1.00 23.07           O  
ATOM   1790  N   ASN A 224       5.937  12.746  22.316  1.00 16.22           N  
ATOM   1791  CA  ASN A 224       6.287  13.689  23.384  1.00 15.96           C  
ATOM   1792  C   ASN A 224       5.231  14.735  23.692  1.00 19.62           C  
ATOM   1793  O   ASN A 224       5.550  15.843  24.165  1.00 24.92           O  
ATOM   1794  CB  ASN A 224       7.625  14.408  23.078  1.00 16.26           C  
ATOM   1795  CG  ASN A 224       8.764  13.440  23.081  1.00 16.16           C  
ATOM   1796  ND2 ASN A 224       9.466  13.363  24.172  1.00 16.54           N  
ATOM   1797  OD1 ASN A 224       9.039  12.759  22.092  1.00 17.65           O  
ATOM   1798  N   ARG A 225       3.988  14.444  23.400  1.00 17.39           N  
ATOM   1799  CA  ARG A 225       2.908  15.394  23.710  1.00 17.47           C  
ATOM   1800  C   ARG A 225       1.719  14.587  24.110  1.00 15.44           C  
ATOM   1801  O   ARG A 225       1.470  13.511  23.520  1.00 15.78           O  
ATOM   1802  CB  ARG A 225       2.535  16.234  22.486  1.00 20.44           C  
ATOM   1803  CG  ARG A 225       1.808  15.509  21.387  1.00 31.52           C  
ATOM   1804  CD  ARG A 225       2.008  15.918  19.934  1.00 39.92           C  
ATOM   1805  NE  ARG A 225       1.412  14.853  19.115  1.00 43.74           N  
ATOM   1806  CZ  ARG A 225       1.671  14.610  17.830  1.00 47.60           C  
ATOM   1807  NH1 ARG A 225       1.061  13.602  17.201  1.00 46.38           N1+
ATOM   1808  NH2 ARG A 225       2.541  15.367  17.161  1.00 48.04           N  
ATOM   1809  N   PRO A 226       0.950  15.040  25.094  1.00 15.43           N  
ATOM   1810  CA  PRO A 226      -0.268  14.310  25.424  1.00 14.40           C  
ATOM   1811  C   PRO A 226      -1.200  14.218  24.232  1.00 15.03           C  
ATOM   1812  O   PRO A 226      -1.397  15.180  23.477  1.00 15.91           O  
ATOM   1813  CB  PRO A 226      -0.889  15.121  26.572  1.00 16.73           C  
ATOM   1814  CG  PRO A 226      -0.204  16.392  26.599  1.00 21.09           C  
ATOM   1815  CD  PRO A 226       1.095  16.255  25.927  1.00 16.73           C  
ATOM   1816  N   ILE A 227      -1.785  13.056  24.052  1.00 13.15           N  
ATOM   1817  CA  ILE A 227      -2.663  12.837  22.909  1.00 13.38           C  
ATOM   1818  C   ILE A 227      -4.009  13.534  23.058  1.00 14.38           C  
ATOM   1819  O   ILE A 227      -4.499  14.066  22.049  1.00 14.89           O  
ATOM   1820  CB  ILE A 227      -2.795  11.351  22.577  1.00 12.92           C  
ATOM   1821  CG1 ILE A 227      -3.729  11.155  21.374  1.00 15.33           C  
ATOM   1822  CG2 ILE A 227      -3.282  10.481  23.786  1.00 13.27           C  
ATOM   1823  CD1 ILE A 227      -3.779   9.800  20.790  1.00 16.26           C  
ATOM   1824  N   PHE A 228      -4.562  13.644  24.272  1.00 13.25           N  
ATOM   1825  CA  PHE A 228      -5.893  14.186  24.506  1.00 13.37           C  
ATOM   1826  C   PHE A 228      -5.834  15.215  25.646  1.00 14.41           C  
ATOM   1827  O   PHE A 228      -6.256  14.987  26.732  1.00 14.32           O  
ATOM   1828  CB  PHE A 228      -6.864  13.070  24.897  1.00 13.29           C  
ATOM   1829  CG  PHE A 228      -6.970  11.918  23.954  1.00 13.87           C  
ATOM   1830  CD1 PHE A 228      -7.343  12.082  22.642  1.00 13.80           C  
ATOM   1831  CD2 PHE A 228      -6.784  10.631  24.411  1.00 12.76           C  
ATOM   1832  CE1 PHE A 228      -7.483  10.991  21.815  1.00 13.84           C  
ATOM   1833  CE2 PHE A 228      -6.857   9.569  23.568  1.00 13.78           C  
ATOM   1834  CZ  PHE A 228      -7.241   9.732  22.272  1.00 13.67           C  
ATOM   1835  N   PRO A 229      -5.241  16.405  25.384  1.00 15.54           N  
ATOM   1836  CA  PRO A 229      -5.077  17.432  26.413  1.00 16.52           C  
ATOM   1837  C   PRO A 229      -6.315  18.284  26.640  1.00 18.22           C  
ATOM   1838  O   PRO A 229      -6.295  19.505  26.372  1.00 19.99           O  
ATOM   1839  CB  PRO A 229      -3.859  18.222  25.894  1.00 17.55           C  
ATOM   1840  CG  PRO A 229      -4.048  18.206  24.479  1.00 16.64           C  
ATOM   1841  CD  PRO A 229      -4.565  16.796  24.150  1.00 17.21           C  
ATOM   1842  N   GLY A 230      -7.399  17.668  27.127  1.00 16.90           N  
ATOM   1843  CA  GLY A 230      -8.617  18.447  27.369  1.00 18.02           C  
ATOM   1844  C   GLY A 230      -8.392  19.507  28.427  1.00 18.88           C  
ATOM   1845  O   GLY A 230      -7.705  19.327  29.430  1.00 21.00           O  
ATOM   1846  N   LYS A 231      -9.090  20.669  28.233  1.00 21.43           N  
ATOM   1847  CA  LYS A 231      -8.954  21.784  29.196  1.00 24.24           C  
ATOM   1848  C   LYS A 231     -10.011  21.783  30.340  1.00 24.32           C  
ATOM   1849  O   LYS A 231      -9.888  22.520  31.344  1.00 27.10           O  
ATOM   1850  CB  LYS A 231      -8.954  23.118  28.409  1.00 26.47           C  
ATOM   1851  CG  LYS A 231      -7.755  23.236  27.448  1.00 31.65           C  
ATOM   1852  CD  LYS A 231      -7.777  24.577  26.697  1.00 36.28           C  
ATOM   1853  CE  LYS A 231      -6.666  24.787  25.689  1.00 41.45           C  
ATOM   1854  NZ  LYS A 231      -6.825  23.926  24.472  1.00 45.05           N1+
ATOM   1855  N   HIS A 232     -11.055  21.020  30.183  1.00 22.91           N  
ATOM   1856  CA  HIS A 232     -12.131  20.915  31.161  1.00 22.13           C  
ATOM   1857  C   HIS A 232     -12.868  19.596  30.867  1.00 22.44           C  
ATOM   1858  O   HIS A 232     -12.628  18.934  29.844  1.00 20.08           O  
ATOM   1859  CB  HIS A 232     -13.081  22.171  31.049  1.00 24.07           C  
ATOM   1860  CG  HIS A 232     -13.734  22.285  29.698  1.00 23.13           C  
ATOM   1861  CD2 HIS A 232     -14.776  21.582  29.221  1.00 27.64           C  
ATOM   1862  ND1 HIS A 232     -13.313  23.206  28.724  1.00 31.00           N  
ATOM   1863  CE1 HIS A 232     -14.091  22.991  27.682  1.00 29.88           C  
ATOM   1864  NE2 HIS A 232     -14.978  21.999  27.919  1.00 29.09           N  
ATOM   1865  N   TYR A 233     -13.783  19.250  31.764  1.00 21.70           N  
ATOM   1866  CA  TYR A 233     -14.361  17.925  31.839  1.00 20.86           C  
ATOM   1867  C   TYR A 233     -14.838  17.404  30.495  1.00 20.07           C  
ATOM   1868  O   TYR A 233     -14.424  16.345  29.992  1.00 19.64           O  
ATOM   1869  CB  TYR A 233     -15.496  17.948  32.864  1.00 19.52           C  
ATOM   1870  CG  TYR A 233     -16.158  16.618  33.073  1.00 18.05           C  
ATOM   1871  CD1 TYR A 233     -15.814  15.813  34.142  1.00 19.47           C  
ATOM   1872  CD2 TYR A 233     -17.175  16.186  32.234  1.00 18.49           C  
ATOM   1873  CE1 TYR A 233     -16.452  14.613  34.367  1.00 18.42           C  
ATOM   1874  CE2 TYR A 233     -17.807  14.983  32.446  1.00 17.59           C  
ATOM   1875  CZ  TYR A 233     -17.445  14.203  33.515  1.00 18.01           C  
ATOM   1876  OH  TYR A 233     -18.136  13.033  33.741  1.00 18.14           O  
ATOM   1877  N   LEU A 234     -15.754  18.146  29.842  1.00 21.25           N  
ATOM   1878  CA  LEU A 234     -16.335  17.662  28.609  1.00 19.37           C  
ATOM   1879  C   LEU A 234     -15.397  17.822  27.403  1.00 21.69           C  
ATOM   1880  O   LEU A 234     -15.484  17.056  26.418  1.00 21.91           O  
ATOM   1881  CB  LEU A 234     -17.723  18.298  28.430  1.00 20.69           C  
ATOM   1882  CG  LEU A 234     -18.768  17.504  27.569  1.00 23.73           C  
ATOM   1883  CD1 LEU A 234     -18.999  16.033  28.017  1.00 24.80           C  
ATOM   1884  CD2 LEU A 234     -20.096  18.211  27.622  1.00 24.11           C  
ATOM   1885  N   ASP A 235     -14.495  18.777  27.454  1.00 20.74           N  
ATOM   1886  CA  ASP A 235     -13.468  18.921  26.390  1.00 21.53           C  
ATOM   1887  C   ASP A 235     -12.617  17.666  26.233  1.00 20.19           C  
ATOM   1888  O   ASP A 235     -12.191  17.367  25.139  1.00 20.06           O  
ATOM   1889  CB  ASP A 235     -12.520  20.087  26.672  1.00 22.48           C  
ATOM   1890  CG  ASP A 235     -11.657  20.591  25.548  1.00 28.84           C  
ATOM   1891  OD1 ASP A 235     -12.128  20.609  24.400  1.00 25.65           O  
ATOM   1892  OD2 ASP A 235     -10.500  20.984  25.823  1.00 26.05           O1-
ATOM   1893  N   GLN A 236     -12.449  16.951  27.328  1.00 17.97           N  
ATOM   1894  CA  GLN A 236     -11.677  15.708  27.279  1.00 16.26           C  
ATOM   1895  C   GLN A 236     -12.300  14.712  26.284  1.00 16.30           C  
ATOM   1896  O   GLN A 236     -11.668  14.072  25.446  1.00 17.08           O  
ATOM   1897  CB  GLN A 236     -11.590  15.170  28.693  1.00 16.00           C  
ATOM   1898  CG  GLN A 236     -10.605  13.979  28.768  1.00 13.53           C  
ATOM   1899  CD  GLN A 236      -9.244  14.407  28.377  1.00 16.04           C  
ATOM   1900  NE2 GLN A 236      -8.504  13.541  27.692  1.00 14.56           N  
ATOM   1901  OE1 GLN A 236      -8.809  15.555  28.619  1.00 15.45           O  
ATOM   1902  N   LEU A 237     -13.646  14.642  26.345  1.00 17.39           N  
ATOM   1903  CA  LEU A 237     -14.370  13.736  25.408  1.00 17.78           C  
ATOM   1904  C   LEU A 237     -14.297  14.222  23.960  1.00 19.35           C  
ATOM   1905  O   LEU A 237     -14.121  13.424  23.048  1.00 19.24           O  
ATOM   1906  CB  LEU A 237     -15.808  13.573  25.887  1.00 18.51           C  
ATOM   1907  CG  LEU A 237     -16.694  12.615  25.111  1.00 18.90           C  
ATOM   1908  CD1 LEU A 237     -16.143  11.135  25.041  1.00 19.85           C  
ATOM   1909  CD2 LEU A 237     -18.102  12.637  25.709  1.00 18.05           C  
ATOM   1910  N   ASN A 238     -14.375  15.533  23.763  1.00 21.20           N  
ATOM   1911  CA  ASN A 238     -14.284  16.026  22.390  1.00 23.73           C  
ATOM   1912  C   ASN A 238     -12.884  15.784  21.815  1.00 21.62           C  
ATOM   1913  O   ASN A 238     -12.774  15.462  20.661  1.00 21.70           O  
ATOM   1914  CB  ASN A 238     -14.644  17.496  22.299  1.00 30.40           C  
ATOM   1915  CG  ASN A 238     -16.038  17.794  21.700  1.00 41.58           C  
ATOM   1916  ND2 ASN A 238     -16.290  19.075  21.480  1.00 45.88           N  
ATOM   1917  OD1 ASN A 238     -16.892  16.899  21.415  1.00 43.18           O  
ATOM   1918  N   HIS A 239     -11.790  15.895  22.640  1.00 19.74           N  
ATOM   1919  CA  HIS A 239     -10.432  15.522  22.167  1.00 18.55           C  
ATOM   1920  C   HIS A 239     -10.450  14.047  21.722  1.00 16.19           C  
ATOM   1921  O   HIS A 239      -9.956  13.719  20.702  1.00 15.99           O  
ATOM   1922  CB  HIS A 239      -9.382  15.812  23.246  1.00 18.04           C  
ATOM   1923  CG  HIS A 239      -8.881  17.229  23.208  1.00 20.25           C  
ATOM   1924  CD2 HIS A 239      -9.468  18.359  23.683  1.00 23.42           C  
ATOM   1925  ND1 HIS A 239      -7.695  17.566  22.597  1.00 23.44           N  
ATOM   1926  CE1 HIS A 239      -7.579  18.885  22.716  1.00 25.14           C  
ATOM   1927  NE2 HIS A 239      -8.616  19.409  23.380  1.00 25.51           N  
ATOM   1928  N   ILE A 240     -11.029  13.188  22.534  1.00 14.60           N  
ATOM   1929  CA  ILE A 240     -10.989  11.737  22.241  1.00 14.72           C  
ATOM   1930  C   ILE A 240     -11.717  11.471  20.945  1.00 15.43           C  
ATOM   1931  O   ILE A 240     -11.247  10.800  20.053  1.00 15.95           O  
ATOM   1932  CB  ILE A 240     -11.578  10.915  23.397  1.00 13.52           C  
ATOM   1933  CG1 ILE A 240     -10.682  11.045  24.641  1.00 13.96           C  
ATOM   1934  CG2 ILE A 240     -11.752   9.485  23.005  1.00 13.97           C  
ATOM   1935  CD1 ILE A 240     -11.348  10.566  25.906  1.00 15.03           C  
ATOM   1936  N   LEU A 241     -12.966  12.040  20.829  1.00 16.28           N  
ATOM   1937  CA  LEU A 241     -13.742  11.858  19.606  1.00 17.42           C  
ATOM   1938  C   LEU A 241     -13.121  12.540  18.395  1.00 18.20           C  
ATOM   1939  O   LEU A 241     -13.314  12.054  17.301  1.00 17.82           O  
ATOM   1940  CB  LEU A 241     -15.177  12.337  19.799  1.00 18.03           C  
ATOM   1941  CG  LEU A 241     -15.929  11.685  20.979  1.00 18.95           C  
ATOM   1942  CD1 LEU A 241     -17.324  12.329  21.153  1.00 19.65           C  
ATOM   1943  CD2 LEU A 241     -16.029  10.219  20.734  1.00 22.93           C  
ATOM   1944  N   GLY A 242     -12.346  13.592  18.601  1.00 17.80           N  
ATOM   1945  CA  GLY A 242     -11.640  14.236  17.499  1.00 18.90           C  
ATOM   1946  C   GLY A 242     -10.594  13.370  16.856  1.00 19.03           C  
ATOM   1947  O   GLY A 242     -10.180  13.644  15.728  1.00 19.47           O  
ATOM   1948  N   ILE A 243     -10.114  12.304  17.568  1.00 17.52           N  
ATOM   1949  CA  ILE A 243      -9.190  11.353  16.956  1.00 16.93           C  
ATOM   1950  C   ILE A 243      -9.836  10.021  16.604  1.00 16.26           C  
ATOM   1951  O   ILE A 243      -9.630   9.475  15.539  1.00 16.37           O  
ATOM   1952  CB  ILE A 243      -7.942  11.177  17.885  1.00 17.45           C  
ATOM   1953  CG1 ILE A 243      -7.103  12.521  17.825  1.00 20.00           C  
ATOM   1954  CG2 ILE A 243      -7.105   9.952  17.528  1.00 17.22           C  
ATOM   1955  CD1 ILE A 243      -5.963  12.728  18.774  1.00 21.93           C  
ATOM   1956  N   LEU A 244     -10.614   9.458  17.536  1.00 15.69           N  
ATOM   1957  CA  LEU A 244     -11.241   8.155  17.259  1.00 16.45           C  
ATOM   1958  C   LEU A 244     -12.421   8.262  16.241  1.00 16.71           C  
ATOM   1959  O   LEU A 244     -12.739   7.259  15.625  1.00 17.51           O  
ATOM   1960  CB  LEU A 244     -11.839   7.535  18.536  1.00 15.53           C  
ATOM   1961  CG  LEU A 244     -10.842   6.763  19.452  1.00 17.64           C  
ATOM   1962  CD1 LEU A 244      -9.517   7.384  19.730  1.00 20.29           C  
ATOM   1963  CD2 LEU A 244     -11.519   6.203  20.632  1.00 15.78           C  
ATOM   1964  N   GLY A 245     -12.955   9.447  16.132  1.00 16.17           N  
ATOM   1965  CA  GLY A 245     -14.141   9.690  15.321  1.00 15.98           C  
ATOM   1966  C   GLY A 245     -15.378   9.315  16.044  1.00 15.42           C  
ATOM   1967  O   GLY A 245     -15.377   8.842  17.204  1.00 17.31           O  
ATOM   1968  N   SER A 246     -16.505   9.513  15.382  1.00 14.27           N  
ATOM   1969  CA  SER A 246     -17.807   9.264  15.991  1.00 13.96           C  
ATOM   1970  C   SER A 246     -17.974   7.816  16.322  1.00 14.22           C  
ATOM   1971  O   SER A 246     -17.568   6.964  15.552  1.00 16.26           O  
ATOM   1972  CB  SER A 246     -18.920   9.608  14.986  1.00 14.62           C  
ATOM   1973  OG  SER A 246     -18.891  10.980  14.688  1.00 16.49           O  
ATOM   1974  N   PRO A 247     -18.568   7.454  17.453  1.00 14.17           N  
ATOM   1975  CA  PRO A 247     -18.800   6.048  17.729  1.00 14.75           C  
ATOM   1976  C   PRO A 247     -19.766   5.375  16.804  1.00 13.53           C  
ATOM   1977  O   PRO A 247     -20.725   5.999  16.304  1.00 14.70           O  
ATOM   1978  CB  PRO A 247     -19.353   6.006  19.162  1.00 17.10           C  
ATOM   1979  CG  PRO A 247     -19.675   7.334  19.468  1.00 19.74           C  
ATOM   1980  CD  PRO A 247     -18.957   8.295  18.571  1.00 15.58           C  
ATOM   1981  N   SER A 248     -19.587   4.115  16.602  1.00 14.00           N  
ATOM   1982  CA  SER A 248     -20.448   3.305  15.745  1.00 15.72           C  
ATOM   1983  C   SER A 248     -21.752   3.108  16.399  1.00 15.49           C  
ATOM   1984  O   SER A 248     -21.967   3.306  17.601  1.00 14.27           O  
ATOM   1985  CB  SER A 248     -19.789   1.945  15.494  1.00 16.38           C  
ATOM   1986  OG  SER A 248     -19.773   1.214  16.726  1.00 16.52           O  
ATOM   1987  N   GLN A 249     -22.761   2.689  15.598  1.00 16.32           N  
ATOM   1988  CA  GLN A 249     -24.044   2.378  16.144  1.00 15.67           C  
ATOM   1989  C   GLN A 249     -23.984   1.303  17.222  1.00 15.67           C  
ATOM   1990  O   GLN A 249     -24.633   1.382  18.259  1.00 15.98           O  
ATOM   1991  CB  GLN A 249     -24.991   1.932  15.004  1.00 18.21           C  
ATOM   1992  CG  GLN A 249     -26.417   1.655  15.467  1.00 23.02           C  
ATOM   1993  CD  GLN A 249     -27.119   2.933  15.822  1.00 31.65           C  
ATOM   1994  NE2 GLN A 249     -27.409   3.725  14.811  1.00 32.83           N  
ATOM   1995  OE1 GLN A 249     -27.412   3.234  16.989  1.00 37.26           O  
ATOM   1996  N   GLU A 250     -23.196   0.253  16.969  1.00 17.34           N  
ATOM   1997  CA  GLU A 250     -23.061  -0.839  17.909  1.00 17.78           C  
ATOM   1998  C   GLU A 250     -22.486  -0.284  19.238  1.00 16.61           C  
ATOM   1999  O   GLU A 250     -23.031  -0.613  20.301  1.00 18.00           O  
ATOM   2000  CB  GLU A 250     -22.126  -1.917  17.362  1.00 22.39           C  
ATOM   2001  CG  GLU A 250     -21.907  -3.041  18.358  1.00 30.04           C  
ATOM   2002  CD  GLU A 250     -21.269  -4.262  17.747  1.00 40.63           C  
ATOM   2003  OE1 GLU A 250     -21.783  -4.771  16.723  1.00 43.57           O  
ATOM   2004  OE2 GLU A 250     -20.253  -4.717  18.311  1.00 39.39           O1-
ATOM   2005  N   ASP A 251     -21.482   0.566  19.198  1.00 15.12           N  
ATOM   2006  CA  ASP A 251     -20.909   1.121  20.393  1.00 15.92           C  
ATOM   2007  C   ASP A 251     -21.838   2.065  21.105  1.00 15.92           C  
ATOM   2008  O   ASP A 251     -21.895   2.064  22.370  1.00 17.24           O  
ATOM   2009  CB  ASP A 251     -19.587   1.744  20.096  1.00 16.59           C  
ATOM   2010  CG  ASP A 251     -18.464   0.730  19.817  1.00 19.05           C  
ATOM   2011  OD1 ASP A 251     -17.382   1.180  19.427  1.00 20.08           O  
ATOM   2012  OD2 ASP A 251     -18.693  -0.505  20.001  1.00 17.90           O1-
ATOM   2013  N   LEU A 252     -22.606   2.850  20.356  1.00 15.76           N  
ATOM   2014  CA  LEU A 252     -23.644   3.654  20.997  1.00 17.52           C  
ATOM   2015  C   LEU A 252     -24.712   2.851  21.631  1.00 18.57           C  
ATOM   2016  O   LEU A 252     -25.226   3.210  22.724  1.00 20.01           O  
ATOM   2017  CB  LEU A 252     -24.306   4.550  19.959  1.00 18.48           C  
ATOM   2018  CG  LEU A 252     -23.486   5.667  19.522  1.00 23.36           C  
ATOM   2019  CD1 LEU A 252     -24.196   6.466  18.428  1.00 26.75           C  
ATOM   2020  CD2 LEU A 252     -23.178   6.626  20.693  1.00 26.47           C  
ATOM   2021  N   ASN A 253     -25.088   1.745  21.006  1.00 18.38           N  
ATOM   2022  CA  ASN A 253     -26.144   0.896  21.574  1.00 21.32           C  
ATOM   2023  C   ASN A 253     -25.740   0.307  22.888  1.00 20.91           C  
ATOM   2024  O   ASN A 253     -26.613  -0.047  23.697  1.00 23.73           O  
ATOM   2025  CB  ASN A 253     -26.594  -0.195  20.618  1.00 24.10           C  
ATOM   2026  CG  ASN A 253     -27.418   0.263  19.429  1.00 26.80           C  
ATOM   2027  ND2 ASN A 253     -27.947   1.452  19.408  1.00 25.05           N  
ATOM   2028  OD1 ASN A 253     -27.548  -0.486  18.432  1.00 30.55           O  
ATOM   2029  N   CYS A 254     -24.443   0.200  23.164  1.00 19.91           N  
ATOM   2030  CA  CYS A 254     -23.962  -0.291  24.421  1.00 19.52           C  
ATOM   2031  C   CYS A 254     -24.134   0.709  25.561  1.00 19.90           C  
ATOM   2032  O   CYS A 254     -24.045   0.317  26.737  1.00 23.52           O  
ATOM   2033  CB  CYS A 254     -22.505  -0.713  24.297  1.00 19.31           C  
ATOM   2034  SG  CYS A 254     -22.240  -2.180  23.276  1.00 24.08           S  
ATOM   2035  N   ILE A 255     -24.359   1.985  25.277  1.00 17.60           N  
ATOM   2036  CA  ILE A 255     -24.570   3.019  26.285  1.00 16.94           C  
ATOM   2037  C   ILE A 255     -26.091   3.173  26.476  1.00 16.18           C  
ATOM   2038  O   ILE A 255     -26.814   3.810  25.650  1.00 17.53           O  
ATOM   2039  CB  ILE A 255     -23.994   4.322  25.800  1.00 17.39           C  
ATOM   2040  CG1 ILE A 255     -22.463   4.141  25.549  1.00 18.05           C  
ATOM   2041  CG2 ILE A 255     -24.285   5.457  26.796  1.00 17.74           C  
ATOM   2042  CD1 ILE A 255     -21.925   5.180  24.812  1.00 18.84           C  
ATOM   2043  N   ILE A 256     -26.591   2.604  27.534  1.00 15.92           N  
ATOM   2044  CA  ILE A 256     -28.067   2.572  27.717  1.00 16.69           C  
ATOM   2045  C   ILE A 256     -28.540   3.917  28.242  1.00 16.84           C  
ATOM   2046  O   ILE A 256     -29.686   4.331  27.966  1.00 15.95           O  
ATOM   2047  CB  ILE A 256     -28.489   1.381  28.574  1.00 20.83           C  
ATOM   2048  CG1 ILE A 256     -30.023   1.121  28.382  1.00 23.70           C  
ATOM   2049  CG2 ILE A 256     -28.203   1.587  30.069  1.00 25.30           C  
ATOM   2050  CD1 ILE A 256     -30.547  -0.127  28.974  1.00 27.22           C  
ATOM   2051  N   ASN A 257     -27.707   4.614  29.038  1.00 14.94           N  
ATOM   2052  CA  ASN A 257     -28.137   5.868  29.599  1.00 16.11           C  
ATOM   2053  C   ASN A 257     -28.516   6.874  28.521  1.00 15.30           C  
ATOM   2054  O   ASN A 257     -27.643   7.162  27.662  1.00 14.92           O  
ATOM   2055  CB  ASN A 257     -27.008   6.408  30.495  1.00 17.57           C  
ATOM   2056  CG  ASN A 257     -27.481   7.632  31.218  1.00 21.62           C  
ATOM   2057  ND2 ASN A 257     -28.013   7.481  32.442  1.00 24.02           N  
ATOM   2058  OD1 ASN A 257     -27.300   8.747  30.663  1.00 23.03           O  
ATOM   2059  N   LEU A 258     -29.710   7.371  28.549  1.00 14.63           N  
ATOM   2060  CA  LEU A 258     -30.209   8.171  27.487  1.00 17.03           C  
ATOM   2061  C   LEU A 258     -29.529   9.484  27.373  1.00 16.86           C  
ATOM   2062  O   LEU A 258     -29.282   9.923  26.257  1.00 15.41           O  
ATOM   2063  CB  LEU A 258     -31.732   8.409  27.627  1.00 19.17           C  
ATOM   2064  CG  LEU A 258     -32.599   7.473  26.867  1.00 25.27           C  
ATOM   2065  CD1 LEU A 258     -34.054   7.570  27.257  1.00 28.55           C  
ATOM   2066  CD2 LEU A 258     -32.417   7.681  25.369  1.00 24.99           C  
ATOM   2067  N   LYS A 259     -29.205  10.141  28.501  1.00 14.98           N  
ATOM   2068  CA  LYS A 259     -28.566  11.427  28.410  1.00 15.73           C  
ATOM   2069  C   LYS A 259     -27.200  11.312  27.739  1.00 14.25           C  
ATOM   2070  O   LYS A 259     -26.861  12.126  26.895  1.00 14.63           O  
ATOM   2071  CB  LYS A 259     -28.428  12.155  29.741  1.00 17.59           C  
ATOM   2072  CG  LYS A 259     -29.745  12.734  30.264  1.00 23.69           C  
ATOM   2073  CD  LYS A 259     -29.521  13.628  31.470  1.00 26.69           C  
ATOM   2074  CE  LYS A 259     -30.796  14.365  31.873  1.00 35.11           C  
ATOM   2075  NZ  LYS A 259     -30.576  15.228  33.084  1.00 38.62           N1+
ATOM   2076  N   ALA A 260     -26.449  10.283  28.132  1.00 12.74           N  
ATOM   2077  CA  ALA A 260     -25.151  10.094  27.518  1.00 12.87           C  
ATOM   2078  C   ALA A 260     -25.249   9.759  26.040  1.00 12.47           C  
ATOM   2079  O   ALA A 260     -24.528  10.283  25.231  1.00 12.67           O  
ATOM   2080  CB  ALA A 260     -24.409   8.992  28.242  1.00 14.36           C  
ATOM   2081  N   ARG A 261     -26.155   8.816  25.680  1.00 13.08           N  
ATOM   2082  CA  ARG A 261     -26.309   8.439  24.292  1.00 12.54           C  
ATOM   2083  C   ARG A 261     -26.758   9.627  23.445  1.00 12.72           C  
ATOM   2084  O   ARG A 261     -26.198   9.821  22.361  1.00 12.45           O  
ATOM   2085  CB  ARG A 261     -27.289   7.259  24.186  1.00 15.44           C  
ATOM   2086  CG  ARG A 261     -27.046   6.617  22.797  1.00 20.65           C  
ATOM   2087  CD  ARG A 261     -28.147   5.736  22.379  1.00 22.36           C  
ATOM   2088  NE  ARG A 261     -28.098   4.528  23.169  1.00 21.96           N  
ATOM   2089  CZ  ARG A 261     -28.844   3.465  22.968  1.00 23.25           C  
ATOM   2090  NH1 ARG A 261     -29.757   3.455  21.993  1.00 26.27           N1+
ATOM   2091  NH2 ARG A 261     -28.702   2.410  23.735  1.00 21.04           N  
ATOM   2092  N   ASN A 262     -27.700  10.382  23.925  1.00 12.29           N  
ATOM   2093  CA  ASN A 262     -28.198  11.501  23.157  1.00 12.34           C  
ATOM   2094  C   ASN A 262     -27.204  12.638  23.039  1.00 12.80           C  
ATOM   2095  O   ASN A 262     -27.180  13.323  22.040  1.00 13.06           O  
ATOM   2096  CB  ASN A 262     -29.515  12.005  23.717  1.00 13.44           C  
ATOM   2097  CG  ASN A 262     -30.667  11.130  23.341  1.00 14.51           C  
ATOM   2098  ND2 ASN A 262     -31.688  11.236  24.061  1.00 15.08           N  
ATOM   2099  OD1 ASN A 262     -30.608  10.390  22.361  1.00 18.17           O  
ATOM   2100  N   TYR A 263     -26.341  12.804  24.015  1.00 12.41           N  
ATOM   2101  CA  TYR A 263     -25.196  13.717  23.830  1.00 12.96           C  
ATOM   2102  C   TYR A 263     -24.357  13.306  22.643  1.00 12.09           C  
ATOM   2103  O   TYR A 263     -24.083  14.099  21.739  1.00 11.94           O  
ATOM   2104  CB  TYR A 263     -24.359  13.806  25.108  1.00 12.05           C  
ATOM   2105  CG  TYR A 263     -23.187  14.711  24.856  1.00 12.43           C  
ATOM   2106  CD1 TYR A 263     -23.377  16.065  24.667  1.00 13.48           C  
ATOM   2107  CD2 TYR A 263     -21.917  14.209  24.666  1.00 12.76           C  
ATOM   2108  CE1 TYR A 263     -22.327  16.897  24.354  1.00 14.92           C  
ATOM   2109  CE2 TYR A 263     -20.853  15.050  24.392  1.00 13.11           C  
ATOM   2110  CZ  TYR A 263     -21.082  16.389  24.222  1.00 13.89           C  
ATOM   2111  OH  TYR A 263     -20.025  17.247  23.929  1.00 15.38           O  
ATOM   2112  N   LEU A 264     -23.974  12.048  22.576  1.00 11.40           N  
ATOM   2113  CA  LEU A 264     -23.145  11.580  21.462  1.00 11.40           C  
ATOM   2114  C   LEU A 264     -23.913  11.733  20.151  1.00 12.24           C  
ATOM   2115  O   LEU A 264     -23.338  12.159  19.137  1.00 12.38           O  
ATOM   2116  CB  LEU A 264     -22.723  10.133  21.698  1.00 11.84           C  
ATOM   2117  CG  LEU A 264     -21.778   9.919  22.870  1.00 12.32           C  
ATOM   2118  CD1 LEU A 264     -21.660   8.466  23.168  1.00 14.67           C  
ATOM   2119  CD2 LEU A 264     -20.416  10.568  22.625  1.00 14.24           C  
ATOM   2120  N   LEU A 265     -25.211  11.444  20.139  1.00 11.98           N  
ATOM   2121  CA  LEU A 265     -26.009  11.580  18.893  1.00 13.14           C  
ATOM   2122  C   LEU A 265     -26.146  13.011  18.462  1.00 13.86           C  
ATOM   2123  O   LEU A 265     -26.399  13.245  17.258  1.00 15.99           O  
ATOM   2124  CB  LEU A 265     -27.374  10.954  19.046  1.00 13.90           C  
ATOM   2125  CG  LEU A 265     -27.358   9.456  19.147  1.00 14.00           C  
ATOM   2126  CD1 LEU A 265     -28.717   8.950  19.551  1.00 17.36           C  
ATOM   2127  CD2 LEU A 265     -26.928   8.779  17.838  1.00 16.10           C  
ATOM   2128  N   SER A 266     -25.991  13.970  19.361  1.00 13.53           N  
ATOM   2129  CA  SER A 266     -26.130  15.395  19.032  1.00 14.58           C  
ATOM   2130  C   SER A 266     -24.930  15.945  18.343  1.00 15.64           C  
ATOM   2131  O   SER A 266     -25.032  17.072  17.801  1.00 16.68           O  
ATOM   2132  CB  SER A 266     -26.353  16.198  20.313  1.00 16.15           C  
ATOM   2133  OG  SER A 266     -25.202  16.475  21.086  1.00 16.31           O  
ATOM   2134  N   LEU A 267     -23.835  15.275  18.342  1.00 13.52           N  
ATOM   2135  CA  LEU A 267     -22.602  15.830  17.788  1.00 14.63           C  
ATOM   2136  C   LEU A 267     -22.530  15.649  16.307  1.00 15.55           C  
ATOM   2137  O   LEU A 267     -23.038  14.663  15.772  1.00 16.63           O  
ATOM   2138  CB  LEU A 267     -21.400  15.113  18.402  1.00 14.28           C  
ATOM   2139  CG  LEU A 267     -21.290  15.260  19.910  1.00 14.53           C  
ATOM   2140  CD1 LEU A 267     -20.171  14.427  20.458  1.00 14.86           C  
ATOM   2141  CD2 LEU A 267     -21.037  16.745  20.270  1.00 17.91           C  
ATOM   2142  N   PRO A 268     -21.947  16.583  15.571  1.00 15.56           N  
ATOM   2143  CA  PRO A 268     -21.682  16.338  14.154  1.00 15.61           C  
ATOM   2144  C   PRO A 268     -20.759  15.183  13.990  1.00 16.85           C  
ATOM   2145  O   PRO A 268     -19.974  14.847  14.850  1.00 16.99           O  
ATOM   2146  CB  PRO A 268     -21.023  17.651  13.699  1.00 18.08           C  
ATOM   2147  CG  PRO A 268     -21.385  18.631  14.740  1.00 21.09           C  
ATOM   2148  CD  PRO A 268     -21.493  17.921  16.002  1.00 17.15           C  
ATOM   2149  N   HIS A 269     -20.803  14.584  12.809  1.00 17.35           N  
ATOM   2150  CA  HIS A 269     -19.871  13.532  12.436  1.00 17.63           C  
ATOM   2151  C   HIS A 269     -18.443  13.973  12.549  1.00 17.77           C  
ATOM   2152  O   HIS A 269     -18.096  15.080  12.149  1.00 19.53           O  
ATOM   2153  CB  HIS A 269     -20.088  13.160  10.971  1.00 18.96           C  
ATOM   2154  CG  HIS A 269     -19.212  12.010  10.612  1.00 20.22           C  
ATOM   2155  CD2 HIS A 269     -18.151  11.971   9.776  1.00 21.41           C  
ATOM   2156  ND1 HIS A 269     -19.386  10.784  11.176  1.00 22.35           N  
ATOM   2157  CE1 HIS A 269     -18.434  10.005  10.664  1.00 22.23           C  
ATOM   2158  NE2 HIS A 269     -17.665  10.675   9.826  1.00 24.16           N  
ATOM   2159  N   LYS A 270     -17.597  13.081  13.116  1.00 16.14           N  
ATOM   2160  CA ALYS A 270     -16.162  13.293  13.234  0.50 17.41           C  
ATOM   2161  CA BLYS A 270     -16.164  13.304  13.247  0.50 16.62           C  
ATOM   2162  C   LYS A 270     -15.513  12.091  12.649  1.00 16.72           C  
ATOM   2163  O   LYS A 270     -15.861  10.947  12.956  1.00 16.87           O  
ATOM   2164  CB ALYS A 270     -15.743  13.475  14.696  0.50 19.77           C  
ATOM   2165  CB BLYS A 270     -15.750  13.482  14.716  0.50 16.39           C  
ATOM   2166  CG ALYS A 270     -16.172  14.816  15.250  0.50 24.85           C  
ATOM   2167  CG BLYS A 270     -16.569  14.530  15.462  0.50 15.34           C  
ATOM   2168  CD ALYS A 270     -15.999  14.928  16.769  0.50 30.28           C  
ATOM   2169  CD BLYS A 270     -16.324  14.427  16.980  0.50 17.48           C  
ATOM   2170  CE ALYS A 270     -17.114  15.741  17.401  0.50 35.01           C  
ATOM   2171  CE BLYS A 270     -17.082  15.440  17.818  0.50 19.64           C  
ATOM   2172  NZ ALYS A 270     -16.944  15.856  18.867  0.50 37.30           N1+
ATOM   2173  NZ BLYS A 270     -16.526  16.806  17.663  0.50 21.55           N1+
ATOM   2174  N   ASN A 271     -14.526  12.316  11.754  1.00 17.52           N  
ATOM   2175  CA  ASN A 271     -13.824  11.222  11.139  1.00 18.19           C  
ATOM   2176  C   ASN A 271     -12.719  10.698  12.060  1.00 16.09           C  
ATOM   2177  O   ASN A 271     -12.173  11.474  12.878  1.00 19.83           O  
ATOM   2178  CB  ASN A 271     -13.157  11.662   9.861  1.00 20.77           C  
ATOM   2179  CG  ASN A 271     -14.198  11.977   8.806  1.00 27.35           C  
ATOM   2180  ND2 ASN A 271     -14.168  13.201   8.304  1.00 31.60           N  
ATOM   2181  OD1 ASN A 271     -15.041  11.115   8.455  1.00 31.72           O  
ATOM   2182  N   LYS A 272     -12.442   9.458  11.944  1.00 17.11           N  
ATOM   2183  CA  LYS A 272     -11.241   8.893  12.585  1.00 17.36           C  
ATOM   2184  C   LYS A 272      -9.985   9.481  11.966  1.00 19.49           C  
ATOM   2185  O   LYS A 272      -9.898   9.707  10.742  1.00 22.03           O  
ATOM   2186  CB  LYS A 272     -11.248   7.389  12.427  1.00 20.44           C  
ATOM   2187  CG  LYS A 272     -10.056   6.670  13.094  1.00 24.16           C  
ATOM   2188  CD  LYS A 272     -10.190   5.146  13.018  1.00 29.50           C  
ATOM   2189  CE  LYS A 272      -9.106   4.369  13.809  1.00 38.69           C  
ATOM   2190  NZ  LYS A 272      -9.088   4.644  15.309  1.00 43.01           N1+
ATOM   2191  N   VAL A 273      -9.017   9.817  12.812  1.00 18.42           N  
ATOM   2192  CA  VAL A 273      -7.700  10.234  12.343  1.00 18.28           C  
ATOM   2193  C   VAL A 273      -6.834   8.980  12.324  1.00 18.74           C  
ATOM   2194  O   VAL A 273      -6.617   8.388  13.375  1.00 18.64           O  
ATOM   2195  CB  VAL A 273      -7.092  11.335  13.203  1.00 19.43           C  
ATOM   2196  CG1 VAL A 273      -5.691  11.649  12.693  1.00 21.52           C  
ATOM   2197  CG2 VAL A 273      -7.953  12.576  13.261  1.00 21.03           C  
ATOM   2198  N   PRO A 274      -6.311   8.583  11.166  1.00 18.26           N  
ATOM   2199  CA  PRO A 274      -5.473   7.383  11.103  1.00 19.10           C  
ATOM   2200  C   PRO A 274      -4.237   7.524  11.975  1.00 17.20           C  
ATOM   2201  O   PRO A 274      -3.580   8.572  12.022  1.00 17.63           O  
ATOM   2202  CB  PRO A 274      -5.053   7.282   9.626  1.00 21.67           C  
ATOM   2203  CG  PRO A 274      -6.022   8.171   8.901  1.00 23.64           C  
ATOM   2204  CD  PRO A 274      -6.427   9.229   9.834  1.00 20.39           C  
ATOM   2205  N   TRP A 275      -3.954   6.421  12.721  1.00 16.72           N  
ATOM   2206  CA  TRP A 275      -2.814   6.499  13.644  1.00 16.03           C  
ATOM   2207  C   TRP A 275      -1.508   6.778  12.943  1.00 16.63           C  
ATOM   2208  O   TRP A 275      -0.681   7.497  13.470  1.00 16.94           O  
ATOM   2209  CB  TRP A 275      -2.684   5.207  14.420  1.00 15.85           C  
ATOM   2210  CG  TRP A 275      -3.863   4.879  15.289  1.00 15.55           C  
ATOM   2211  CD1 TRP A 275      -4.701   3.815  15.141  1.00 16.80           C  
ATOM   2212  CD2 TRP A 275      -4.302   5.584  16.441  1.00 15.84           C  
ATOM   2213  CE2 TRP A 275      -5.417   4.893  16.952  1.00 15.82           C  
ATOM   2214  CE3 TRP A 275      -3.898   6.751  17.074  1.00 16.70           C  
ATOM   2215  NE1 TRP A 275      -5.647   3.823  16.122  1.00 16.93           N  
ATOM   2216  CZ2 TRP A 275      -6.116   5.338  18.057  1.00 16.66           C  
ATOM   2217  CZ3 TRP A 275      -4.596   7.178  18.188  1.00 17.93           C  
ATOM   2218  CH2 TRP A 275      -5.686   6.476  18.654  1.00 16.66           C  
ATOM   2219  N   ASN A 276      -1.319   6.230  11.740  1.00 17.78           N  
ATOM   2220  CA  ASN A 276      -0.066   6.447  11.010  1.00 20.63           C  
ATOM   2221  C   ASN A 276       0.088   7.893  10.505  1.00 21.05           C  
ATOM   2222  O   ASN A 276       1.213   8.315  10.178  1.00 23.21           O  
ATOM   2223  CB  ASN A 276       0.121   5.422   9.907  1.00 25.29           C  
ATOM   2224  CG  ASN A 276      -0.766   5.640   8.696  1.00 33.33           C  
ATOM   2225  ND2 ASN A 276      -0.276   5.224   7.512  1.00 38.29           N  
ATOM   2226  OD1 ASN A 276      -1.866   6.164   8.790  1.00 33.95           O  
ATOM   2227  N   ARG A 277      -1.005   8.647  10.408  1.00 20.46           N  
ATOM   2228  CA  ARG A 277      -0.905  10.104  10.152  1.00 21.98           C  
ATOM   2229  C   ARG A 277      -0.571  10.921  11.374  1.00 23.83           C  
ATOM   2230  O   ARG A 277       0.182  11.893  11.314  1.00 25.56           O  
ATOM   2231  CB  ARG A 277      -2.211  10.599   9.482  1.00 25.35           C  
ATOM   2232  CG  ARG A 277      -2.368   9.954   8.098  1.00 31.94           C  
ATOM   2233  CD  ARG A 277      -3.526  10.545   7.273  1.00 39.32           C  
ATOM   2234  NE  ARG A 277      -4.008   9.589   6.268  1.00 44.32           N  
ATOM   2235  CZ  ARG A 277      -5.135   9.732   5.565  1.00 47.47           C  
ATOM   2236  NH1 ARG A 277      -5.905  10.800   5.741  1.00 47.62           N1+
ATOM   2237  NH2 ARG A 277      -5.496   8.807   4.681  1.00 46.70           N  
ATOM   2238  N   LEU A 278      -1.102  10.531  12.559  1.00 22.30           N  
ATOM   2239  CA  LEU A 278      -0.769  11.206  13.796  1.00 22.24           C  
ATOM   2240  C   LEU A 278       0.623  10.898  14.242  1.00 21.26           C  
ATOM   2241  O   LEU A 278       1.226  11.724  14.901  1.00 22.93           O  
ATOM   2242  CB  LEU A 278      -1.687  10.755  14.961  1.00 24.69           C  
ATOM   2243  CG  LEU A 278      -2.968  11.460  15.166  1.00 28.52           C  
ATOM   2244  CD1 LEU A 278      -3.793  10.748  16.264  1.00 29.04           C  
ATOM   2245  CD2 LEU A 278      -2.757  12.913  15.564  1.00 28.14           C  
ATOM   2246  N   PHE A 279       1.131   9.699  13.938  1.00 18.69           N  
ATOM   2247  CA  PHE A 279       2.407   9.220  14.405  1.00 18.02           C  
ATOM   2248  C   PHE A 279       3.154   8.654  13.232  1.00 18.38           C  
ATOM   2249  O   PHE A 279       3.355   7.450  13.058  1.00 18.16           O  
ATOM   2250  CB  PHE A 279       2.219   8.143  15.464  1.00 17.74           C  
ATOM   2251  CG  PHE A 279       1.446   8.601  16.656  1.00 17.06           C  
ATOM   2252  CD1 PHE A 279       1.971   9.553  17.528  1.00 18.72           C  
ATOM   2253  CD2 PHE A 279       0.200   8.135  16.906  1.00 17.69           C  
ATOM   2254  CE1 PHE A 279       1.231  10.018  18.605  1.00 19.36           C  
ATOM   2255  CE2 PHE A 279      -0.514   8.582  18.004  1.00 17.29           C  
ATOM   2256  CZ  PHE A 279      -0.002   9.534  18.837  1.00 17.98           C  
ATOM   2257  N   PRO A 280       3.628   9.554  12.365  1.00 20.66           N  
ATOM   2258  CA  PRO A 280       4.275   9.099  11.153  1.00 21.77           C  
ATOM   2259  C   PRO A 280       5.606   8.368  11.342  1.00 23.64           C  
ATOM   2260  O   PRO A 280       6.013   7.637  10.434  1.00 25.75           O  
ATOM   2261  CB  PRO A 280       4.480  10.418  10.353  1.00 22.27           C  
ATOM   2262  CG  PRO A 280       4.484  11.476  11.372  1.00 23.96           C  
ATOM   2263  CD  PRO A 280       3.543  11.030  12.424  1.00 21.14           C  
ATOM   2264  N   ASN A 281       6.240   8.539  12.481  1.00 21.96           N  
ATOM   2265  CA  ASN A 281       7.518   7.903  12.757  1.00 23.32           C  
ATOM   2266  C   ASN A 281       7.401   6.606  13.562  1.00 22.27           C  
ATOM   2267  O   ASN A 281       8.414   5.988  13.918  1.00 22.90           O  
ATOM   2268  CB  ASN A 281       8.427   8.882  13.509  1.00 27.68           C  
ATOM   2269  CG  ASN A 281       8.414  10.311  12.999  1.00 38.77           C  
ATOM   2270  ND2 ASN A 281       7.889  11.269  13.782  1.00 42.52           N  
ATOM   2271  OD1 ASN A 281       8.863  10.581  11.900  1.00 40.95           O  
ATOM   2272  N   ALA A 282       6.176   6.186  13.906  1.00 19.85           N  
ATOM   2273  CA  ALA A 282       5.997   5.055  14.811  1.00 18.39           C  
ATOM   2274  C   ALA A 282       6.091   3.722  14.151  1.00 18.40           C  
ATOM   2275  O   ALA A 282       5.722   3.550  13.000  1.00 20.34           O  
ATOM   2276  CB  ALA A 282       4.639   5.155  15.486  1.00 18.27           C  
ATOM   2277  N   ASP A 283       6.537   2.708  14.910  1.00 17.12           N  
ATOM   2278  CA  ASP A 283       6.453   1.324  14.476  1.00 17.47           C  
ATOM   2279  C   ASP A 283       5.013   0.897  14.209  1.00 17.22           C  
ATOM   2280  O   ASP A 283       4.140   1.176  15.028  1.00 15.29           O  
ATOM   2281  CB  ASP A 283       7.113   0.459  15.559  1.00 18.23           C  
ATOM   2282  CG  ASP A 283       7.139  -0.971  15.208  1.00 28.58           C  
ATOM   2283  OD1 ASP A 283       6.190  -1.651  15.514  1.00 31.32           O  
ATOM   2284  OD2 ASP A 283       8.154  -1.422  14.625  1.00 34.54           O1-
ATOM   2285  N   SER A 284       4.771   0.170  13.147  1.00 17.08           N  
ATOM   2286  CA  SER A 284       3.435  -0.224  12.776  1.00 18.00           C  
ATOM   2287  C   SER A 284       2.807  -1.144  13.820  1.00 16.80           C  
ATOM   2288  O   SER A 284       1.615  -1.038  14.083  1.00 16.15           O  
ATOM   2289  CB  SER A 284       3.422  -0.871  11.388  1.00 21.55           C  
ATOM   2290  OG  SER A 284       4.175  -2.073  11.433  1.00 26.77           O  
ATOM   2291  N   LYS A 285       3.616  -2.016  14.434  1.00 15.83           N  
ATOM   2292  CA  LYS A 285       3.067  -2.884  15.498  1.00 15.25           C  
ATOM   2293  C   LYS A 285       2.706  -2.047  16.747  1.00 13.79           C  
ATOM   2294  O   LYS A 285       1.708  -2.362  17.394  1.00 14.96           O  
ATOM   2295  CB  LYS A 285       4.036  -3.982  15.902  1.00 16.26           C  
ATOM   2296  CG  LYS A 285       4.376  -4.939  14.740  1.00 18.11           C  
ATOM   2297  CD  LYS A 285       5.442  -5.962  15.166  1.00 21.92           C  
ATOM   2298  CE  LYS A 285       5.696  -6.937  14.021  1.00 28.81           C  
ATOM   2299  NZ  LYS A 285       6.870  -7.810  14.274  1.00 33.75           N1+
ATOM   2300  N   ALA A 286       3.465  -1.011  17.065  1.00 14.65           N  
ATOM   2301  CA  ALA A 286       3.097  -0.131  18.187  1.00 13.79           C  
ATOM   2302  C   ALA A 286       1.767   0.516  17.930  1.00 14.09           C  
ATOM   2303  O   ALA A 286       0.943   0.614  18.850  1.00 13.27           O  
ATOM   2304  CB  ALA A 286       4.137   0.956  18.394  1.00 14.36           C  
ATOM   2305  N   LEU A 287       1.491   0.929  16.701  1.00 13.95           N  
ATOM   2306  CA  LEU A 287       0.223   1.559  16.408  1.00 14.02           C  
ATOM   2307  C   LEU A 287      -0.908   0.593  16.398  1.00 13.51           C  
ATOM   2308  O   LEU A 287      -2.028   0.982  16.774  1.00 13.99           O  
ATOM   2309  CB  LEU A 287       0.317   2.285  15.059  1.00 13.67           C  
ATOM   2310  CG  LEU A 287       1.287   3.467  15.040  1.00 14.00           C  
ATOM   2311  CD1 LEU A 287       1.214   4.138  13.651  1.00 15.56           C  
ATOM   2312  CD2 LEU A 287       1.083   4.473  16.165  1.00 15.91           C  
ATOM   2313  N   ASP A 288      -0.679  -0.668  16.040  1.00 14.08           N  
ATOM   2314  CA  ASP A 288      -1.738  -1.656  16.129  1.00 15.13           C  
ATOM   2315  C   ASP A 288      -2.136  -1.896  17.582  1.00 14.50           C  
ATOM   2316  O   ASP A 288      -3.319  -1.983  17.914  1.00 14.56           O  
ATOM   2317  CB  ASP A 288      -1.282  -2.967  15.510  1.00 16.13           C  
ATOM   2318  CG  ASP A 288      -2.405  -3.963  15.459  1.00 20.04           C  
ATOM   2319  OD1 ASP A 288      -3.274  -3.876  14.514  1.00 23.65           O  
ATOM   2320  OD2 ASP A 288      -2.484  -4.816  16.323  1.00 18.83           O1-
ATOM   2321  N   LEU A 289      -1.148  -1.967  18.476  1.00 12.99           N  
ATOM   2322  CA  LEU A 289      -1.440  -2.127  19.901  1.00 12.80           C  
ATOM   2323  C   LEU A 289      -2.076  -0.871  20.433  1.00 12.41           C  
ATOM   2324  O   LEU A 289      -3.047  -0.941  21.232  1.00 12.92           O  
ATOM   2325  CB  LEU A 289      -0.148  -2.499  20.631  1.00 12.46           C  
ATOM   2326  CG  LEU A 289      -0.325  -2.665  22.168  1.00 13.71           C  
ATOM   2327  CD1 LEU A 289      -1.460  -3.650  22.555  1.00 13.20           C  
ATOM   2328  CD2 LEU A 289       1.001  -3.106  22.722  1.00 13.62           C  
ATOM   2329  N   LEU A 290      -1.640   0.321  20.052  1.00 12.49           N  
ATOM   2330  CA  LEU A 290      -2.258   1.573  20.477  1.00 12.80           C  
ATOM   2331  C   LEU A 290      -3.705   1.625  20.132  1.00 13.03           C  
ATOM   2332  O   LEU A 290      -4.550   1.984  20.971  1.00 12.84           O  
ATOM   2333  CB  LEU A 290      -1.538   2.733  19.793  1.00 12.90           C  
ATOM   2334  CG  LEU A 290      -2.030   4.111  20.178  1.00 11.95           C  
ATOM   2335  CD1 LEU A 290      -1.825   4.408  21.622  1.00 12.76           C  
ATOM   2336  CD2 LEU A 290      -1.383   5.171  19.318  1.00 13.77           C  
ATOM   2337  N   ASP A 291      -4.060   1.188  18.928  1.00 12.52           N  
ATOM   2338  CA  ASP A 291      -5.431   1.159  18.476  1.00 13.38           C  
ATOM   2339  C   ASP A 291      -6.271   0.297  19.402  1.00 14.30           C  
ATOM   2340  O   ASP A 291      -7.419   0.624  19.697  1.00 14.71           O  
ATOM   2341  CB  ASP A 291      -5.494   0.628  17.034  1.00 14.94           C  
ATOM   2342  CG  ASP A 291      -6.908   0.612  16.539  1.00 20.24           C  
ATOM   2343  OD1 ASP A 291      -7.447   1.684  16.363  1.00 18.38           O  
ATOM   2344  OD2 ASP A 291      -7.468  -0.505  16.386  1.00 23.95           O1-
ATOM   2345  N   LYS A 292      -5.747  -0.849  19.811  1.00 12.89           N  
ATOM   2346  CA  LYS A 292      -6.467  -1.749  20.686  1.00 12.33           C  
ATOM   2347  C   LYS A 292      -6.634  -1.288  22.090  1.00 12.70           C  
ATOM   2348  O   LYS A 292      -7.613  -1.684  22.754  1.00 13.51           O  
ATOM   2349  CB  LYS A 292      -5.821  -3.132  20.655  1.00 13.52           C  
ATOM   2350  CG  LYS A 292      -5.957  -3.793  19.271  1.00 15.41           C  
ATOM   2351  CD  LYS A 292      -5.117  -5.044  19.121  1.00 19.09           C  
ATOM   2352  CE  LYS A 292      -5.517  -5.909  17.936  1.00 22.62           C  
ATOM   2353  NZ  LYS A 292      -5.329  -5.213  16.661  1.00 24.11           N1+
ATOM   2354  N   MET A 293      -5.699  -0.484  22.595  1.00 11.18           N  
ATOM   2355  CA AMET A 293      -5.799   0.094  23.929  0.50 12.13           C  
ATOM   2356  CA BMET A 293      -5.828   0.090  23.931  0.50 11.70           C  
ATOM   2357  C   MET A 293      -6.743   1.289  23.900  1.00 12.28           C  
ATOM   2358  O   MET A 293      -7.495   1.497  24.848  1.00 13.89           O  
ATOM   2359  CB AMET A 293      -4.406   0.568  24.392  0.50 12.43           C  
ATOM   2360  CB BMET A 293      -4.456   0.531  24.469  0.50 11.02           C  
ATOM   2361  CG AMET A 293      -3.360  -0.548  24.350  0.50 13.17           C  
ATOM   2362  CG BMET A 293      -3.557  -0.666  24.795  0.50 10.20           C  
ATOM   2363  SD AMET A 293      -1.830   0.047  24.955  0.50 12.98           S  
ATOM   2364  SD BMET A 293      -2.033  -0.277  25.655  0.50 14.48           S  
ATOM   2365  CE AMET A 293      -2.135  -0.561  26.583  0.50 17.19           C  
ATOM   2366  CE BMET A 293      -1.105   0.440  24.426  0.50 16.44           C  
ATOM   2367  N   LEU A 294      -6.724   2.086  22.862  1.00 11.74           N  
ATOM   2368  CA  LEU A 294      -7.581   3.276  22.730  1.00 12.46           C  
ATOM   2369  C   LEU A 294      -8.836   2.955  21.943  1.00 14.51           C  
ATOM   2370  O   LEU A 294      -9.184   3.651  20.981  1.00 17.21           O  
ATOM   2371  CB  LEU A 294      -6.788   4.419  22.122  1.00 12.40           C  
ATOM   2372  CG  LEU A 294      -5.611   4.883  22.988  1.00 11.73           C  
ATOM   2373  CD1 LEU A 294      -4.962   6.129  22.346  1.00 12.91           C  
ATOM   2374  CD2 LEU A 294      -6.032   5.225  24.413  1.00 11.22           C  
ATOM   2375  N   THR A 295      -9.469   1.950  22.317  1.00 12.13           N  
ATOM   2376  CA  THR A 295     -10.751   1.533  21.775  1.00 13.71           C  
ATOM   2377  C   THR A 295     -11.850   2.200  22.586  1.00 13.32           C  
ATOM   2378  O   THR A 295     -11.837   2.193  23.836  1.00 13.70           O  
ATOM   2379  CB  THR A 295     -10.809  -0.001  21.845  1.00 16.56           C  
ATOM   2380  CG2 THR A 295     -12.154  -0.496  21.555  1.00 17.39           C  
ATOM   2381  OG1 THR A 295      -9.927  -0.559  20.879  1.00 21.37           O  
ATOM   2382  N   PHE A 296     -12.863   2.798  21.884  1.00 13.20           N  
ATOM   2383  CA  PHE A 296     -13.915   3.553  22.561  1.00 13.26           C  
ATOM   2384  C   PHE A 296     -14.728   2.670  23.498  1.00 13.77           C  
ATOM   2385  O   PHE A 296     -14.987   3.060  24.620  1.00 14.40           O  
ATOM   2386  CB  PHE A 296     -14.828   4.166  21.467  1.00 13.93           C  
ATOM   2387  CG  PHE A 296     -15.990   4.898  22.025  1.00 15.17           C  
ATOM   2388  CD1 PHE A 296     -15.872   6.215  22.411  1.00 16.22           C  
ATOM   2389  CD2 PHE A 296     -17.199   4.253  22.228  1.00 15.98           C  
ATOM   2390  CE1 PHE A 296     -16.985   6.888  22.964  1.00 18.16           C  
ATOM   2391  CE2 PHE A 296     -18.292   4.929  22.766  1.00 17.91           C  
ATOM   2392  CZ  PHE A 296     -18.155   6.239  23.127  1.00 16.65           C  
ATOM   2393  N   ASN A 297     -15.138   1.485  23.011  1.00 13.15           N  
ATOM   2394  CA  ASN A 297     -16.005   0.643  23.810  1.00 13.99           C  
ATOM   2395  C   ASN A 297     -15.145  -0.112  24.827  1.00 13.79           C  
ATOM   2396  O   ASN A 297     -14.286  -0.858  24.419  1.00 13.89           O  
ATOM   2397  CB  ASN A 297     -16.739  -0.277  22.879  1.00 16.31           C  
ATOM   2398  CG  ASN A 297     -17.691  -1.193  23.563  1.00 18.79           C  
ATOM   2399  ND2 ASN A 297     -18.678  -1.646  22.768  1.00 18.83           N  
ATOM   2400  OD1 ASN A 297     -17.573  -1.485  24.754  1.00 21.03           O  
ATOM   2401  N   PRO A 298     -15.358   0.071  26.117  1.00 12.96           N  
ATOM   2402  CA  PRO A 298     -14.464  -0.580  27.087  1.00 13.62           C  
ATOM   2403  C   PRO A 298     -14.565  -2.082  27.072  1.00 14.32           C  
ATOM   2404  O   PRO A 298     -13.576  -2.723  27.428  1.00 16.82           O  
ATOM   2405  CB  PRO A 298     -14.930   0.002  28.415  1.00 14.67           C  
ATOM   2406  CG  PRO A 298     -16.300   0.457  28.211  1.00 15.80           C  
ATOM   2407  CD  PRO A 298     -16.356   0.924  26.793  1.00 14.94           C  
ATOM   2408  N   HIS A 299     -15.671  -2.668  26.654  1.00 15.00           N  
ATOM   2409  CA  HIS A 299     -15.749  -4.115  26.593  1.00 16.90           C  
ATOM   2410  C   HIS A 299     -14.906  -4.708  25.461  1.00 18.50           C  
ATOM   2411  O   HIS A 299     -14.445  -5.829  25.567  1.00 23.55           O  
ATOM   2412  CB  HIS A 299     -17.215  -4.514  26.418  1.00 21.71           C  
ATOM   2413  CG  HIS A 299     -18.091  -3.986  27.525  1.00 32.56           C  
ATOM   2414  CD2 HIS A 299     -18.205  -4.397  28.810  1.00 36.12           C  
ATOM   2415  ND1 HIS A 299     -18.931  -2.900  27.326  1.00 36.46           N  
ATOM   2416  CE1 HIS A 299     -19.526  -2.684  28.488  1.00 37.67           C  
ATOM   2417  NE2 HIS A 299     -19.121  -3.561  29.412  1.00 37.97           N  
ATOM   2418  N   LYS A 300     -14.619  -3.934  24.429  1.00 15.35           N  
ATOM   2419  CA  LYS A 300     -13.820  -4.354  23.313  1.00 15.24           C  
ATOM   2420  C   LYS A 300     -12.324  -4.021  23.484  1.00 13.93           C  
ATOM   2421  O   LYS A 300     -11.515  -4.452  22.686  1.00 16.61           O  
ATOM   2422  CB  LYS A 300     -14.312  -3.700  22.019  1.00 16.64           C  
ATOM   2423  CG  LYS A 300     -15.723  -4.120  21.605  1.00 22.21           C  
ATOM   2424  CD  LYS A 300     -16.189  -3.368  20.360  1.00 25.79           C  
ATOM   2425  CE  LYS A 300     -17.532  -3.833  19.857  1.00 30.43           C  
ATOM   2426  NZ  LYS A 300     -17.992  -2.950  18.719  1.00 32.63           N1+
ATOM   2427  N   ARG A 301     -12.001  -3.228  24.454  1.00 13.78           N  
ATOM   2428  CA  ARG A 301     -10.655  -2.788  24.726  1.00 12.89           C  
ATOM   2429  C   ARG A 301      -9.783  -3.957  25.186  1.00 12.75           C  
ATOM   2430  O   ARG A 301     -10.250  -4.828  25.927  1.00 13.64           O  
ATOM   2431  CB  ARG A 301     -10.731  -1.681  25.757  1.00 12.15           C  
ATOM   2432  CG  ARG A 301      -9.460  -0.826  25.882  1.00 11.39           C  
ATOM   2433  CD  ARG A 301      -9.663   0.328  26.872  1.00 10.79           C  
ATOM   2434  NE  ARG A 301     -10.741   1.212  26.404  1.00 11.09           N  
ATOM   2435  CZ  ARG A 301     -11.588   1.879  27.177  1.00 10.75           C  
ATOM   2436  NH1 ARG A 301     -11.458   1.860  28.489  1.00 11.33           N1+
ATOM   2437  NH2 ARG A 301     -12.569   2.607  26.634  1.00 11.58           N  
ATOM   2438  N   ILE A 302      -8.553  -3.971  24.718  1.00 12.21           N  
ATOM   2439  CA  ILE A 302      -7.646  -5.081  25.046  1.00 13.15           C  
ATOM   2440  C   ILE A 302      -7.387  -5.132  26.585  1.00 12.36           C  
ATOM   2441  O   ILE A 302      -7.380  -4.111  27.223  1.00 14.23           O  
ATOM   2442  CB  ILE A 302      -6.339  -4.873  24.232  1.00 12.99           C  
ATOM   2443  CG1 ILE A 302      -5.541  -6.167  24.151  1.00 13.66           C  
ATOM   2444  CG2 ILE A 302      -5.519  -3.685  24.750  1.00 13.28           C  
ATOM   2445  CD1 ILE A 302      -4.462  -6.123  23.160  1.00 14.65           C  
ATOM   2446  N   GLU A 303      -7.220  -6.328  27.136  1.00 13.65           N  
ATOM   2447  CA  GLU A 303      -6.900  -6.464  28.539  1.00 14.27           C  
ATOM   2448  C   GLU A 303      -5.381  -6.585  28.662  1.00 12.51           C  
ATOM   2449  O   GLU A 303      -4.652  -6.781  27.673  1.00 13.23           O  
ATOM   2450  CB  GLU A 303      -7.566  -7.709  29.137  1.00 17.24           C  
ATOM   2451  CG  GLU A 303      -9.102  -7.713  29.099  1.00 22.93           C  
ATOM   2452  CD  GLU A 303      -9.757  -8.517  30.198  1.00 35.52           C  
ATOM   2453  OE1 GLU A 303      -9.096  -9.396  30.807  1.00 38.62           O  
ATOM   2454  OE2 GLU A 303     -10.959  -8.263  30.450  1.00 42.23           O1-
ATOM   2455  N   VAL A 304      -4.906  -6.459  29.881  1.00 12.31           N  
ATOM   2456  CA  VAL A 304      -3.461  -6.328  30.098  1.00 11.90           C  
ATOM   2457  C   VAL A 304      -2.681  -7.527  29.579  1.00 12.52           C  
ATOM   2458  O   VAL A 304      -1.636  -7.389  28.964  1.00 12.55           O  
ATOM   2459  CB  VAL A 304      -3.166  -5.987  31.560  1.00 12.71           C  
ATOM   2460  CG1 VAL A 304      -3.531  -7.086  32.574  1.00 14.83           C  
ATOM   2461  CG2 VAL A 304      -1.680  -5.599  31.759  1.00 13.65           C  
ATOM   2462  N   GLU A 305      -3.196  -8.769  29.771  1.00 13.27           N  
ATOM   2463  CA  GLU A 305      -2.449  -9.940  29.326  1.00 14.87           C  
ATOM   2464  C   GLU A 305      -2.389 -10.119  27.853  1.00 14.16           C  
ATOM   2465  O   GLU A 305      -1.403 -10.602  27.280  1.00 14.66           O  
ATOM   2466  CB  GLU A 305      -3.011 -11.191  30.032  1.00 18.30           C  
ATOM   2467  CG  GLU A 305      -2.690 -11.149  31.533  1.00 22.94           C  
ATOM   2468  CD  GLU A 305      -3.530 -11.836  32.600  1.00 35.83           C  
ATOM   2469  OE1 GLU A 305      -3.498 -11.378  33.766  1.00 38.84           O  
ATOM   2470  OE2 GLU A 305      -4.208 -12.832  32.283  1.00 36.19           O1-
ATOM   2471  N   GLN A 306      -3.477  -9.683  27.156  1.00 13.32           N  
ATOM   2472  CA  GLN A 306      -3.478  -9.671  25.702  1.00 14.89           C  
ATOM   2473  C   GLN A 306      -2.506  -8.709  25.118  1.00 13.98           C  
ATOM   2474  O   GLN A 306      -1.868  -8.910  24.115  1.00 14.96           O  
ATOM   2475  CB  GLN A 306      -4.853  -9.304  25.121  1.00 17.89           C  
ATOM   2476  CG  GLN A 306      -5.960 -10.227  25.344  1.00 22.23           C  
ATOM   2477  CD  GLN A 306      -7.287  -9.534  24.950  1.00 18.82           C  
ATOM   2478  NE2 GLN A 306      -7.774  -9.889  23.802  1.00 27.07           N  
ATOM   2479  OE1 GLN A 306      -7.842  -8.707  25.665  1.00 21.40           O  
ATOM   2480  N   ALA A 307      -2.412  -7.510  25.838  1.00 13.41           N  
ATOM   2481  CA  ALA A 307      -1.465  -6.529  25.413  1.00 13.03           C  
ATOM   2482  C   ALA A 307      -0.036  -7.044  25.527  1.00 12.14           C  
ATOM   2483  O   ALA A 307       0.768  -6.852  24.659  1.00 13.28           O  
ATOM   2484  CB  ALA A 307      -1.659  -5.230  26.223  1.00 12.34           C  
ATOM   2485  N   LEU A 308       0.256  -7.717  26.653  1.00 11.95           N  
ATOM   2486  CA  LEU A 308       1.580  -8.322  26.798  1.00 12.44           C  
ATOM   2487  C   LEU A 308       1.918  -9.301  25.673  1.00 12.41           C  
ATOM   2488  O   LEU A 308       3.060  -9.390  25.259  1.00 12.61           O  
ATOM   2489  CB  LEU A 308       1.733  -8.981  28.180  1.00 12.57           C  
ATOM   2490  CG  LEU A 308       1.918  -7.997  29.300  1.00 11.92           C  
ATOM   2491  CD1 LEU A 308       1.558  -8.647  30.630  1.00 12.84           C  
ATOM   2492  CD2 LEU A 308       3.341  -7.486  29.323  1.00 12.54           C  
ATOM   2493  N   ALA A 309       0.901  -9.998  25.194  1.00 13.27           N  
ATOM   2494  CA  ALA A 309       1.069 -11.014  24.139  1.00 14.05           C  
ATOM   2495  C   ALA A 309       1.062 -10.439  22.735  1.00 15.34           C  
ATOM   2496  O   ALA A 309       1.133 -11.184  21.751  1.00 16.71           O  
ATOM   2497  CB  ALA A 309      -0.016 -12.075  24.255  1.00 15.09           C  
ATOM   2498  N   HIS A 310       0.968  -9.105  22.599  1.00 13.83           N  
ATOM   2499  CA  HIS A 310       0.863  -8.504  21.283  1.00 14.21           C  
ATOM   2500  C   HIS A 310       2.208  -8.546  20.603  1.00 15.61           C  
ATOM   2501  O   HIS A 310       3.226  -8.399  21.240  1.00 14.58           O  
ATOM   2502  CB  HIS A 310       0.452  -7.034  21.456  1.00 13.49           C  
ATOM   2503  CG  HIS A 310       0.183  -6.336  20.150  1.00 13.87           C  
ATOM   2504  CD2 HIS A 310      -0.999  -6.108  19.526  1.00 14.81           C  
ATOM   2505  ND1 HIS A 310       1.222  -5.818  19.381  1.00 14.27           N  
ATOM   2506  CE1 HIS A 310       0.640  -5.319  18.306  1.00 15.49           C  
ATOM   2507  NE2 HIS A 310      -0.695  -5.467  18.353  1.00 15.34           N  
ATOM   2508  N   PRO A 311       2.251  -8.732  19.268  1.00 16.27           N  
ATOM   2509  CA  PRO A 311       3.532  -8.754  18.562  1.00 17.09           C  
ATOM   2510  C   PRO A 311       4.517  -7.644  18.840  1.00 15.60           C  
ATOM   2511  O   PRO A 311       5.702  -7.844  18.778  1.00 16.96           O  
ATOM   2512  CB  PRO A 311       3.094  -8.741  17.104  1.00 19.23           C  
ATOM   2513  CG  PRO A 311       1.853  -9.535  17.134  1.00 19.18           C  
ATOM   2514  CD  PRO A 311       1.115  -9.020  18.375  1.00 16.71           C  
ATOM   2515  N   TYR A 312       4.020  -6.420  19.153  1.00 14.13           N  
ATOM   2516  CA  TYR A 312       4.948  -5.341  19.478  1.00 14.44           C  
ATOM   2517  C   TYR A 312       5.917  -5.677  20.610  1.00 13.80           C  
ATOM   2518  O   TYR A 312       7.050  -5.232  20.622  1.00 14.35           O  
ATOM   2519  CB  TYR A 312       4.173  -4.053  19.793  1.00 14.87           C  
ATOM   2520  CG  TYR A 312       5.064  -2.864  20.051  1.00 14.29           C  
ATOM   2521  CD1 TYR A 312       5.986  -2.440  19.098  1.00 14.93           C  
ATOM   2522  CD2 TYR A 312       4.971  -2.140  21.234  1.00 15.35           C  
ATOM   2523  CE1 TYR A 312       6.812  -1.342  19.333  1.00 16.18           C  
ATOM   2524  CE2 TYR A 312       5.778  -1.034  21.455  1.00 16.03           C  
ATOM   2525  CZ  TYR A 312       6.701  -0.655  20.512  1.00 17.48           C  
ATOM   2526  OH  TYR A 312       7.505   0.436  20.790  1.00 18.57           O  
ATOM   2527  N   LEU A 313       5.426  -6.515  21.550  1.00 13.84           N  
ATOM   2528  CA  LEU A 313       6.192  -6.838  22.753  1.00 12.61           C  
ATOM   2529  C   LEU A 313       6.869  -8.205  22.744  1.00 13.01           C  
ATOM   2530  O   LEU A 313       7.324  -8.685  23.746  1.00 14.12           O  
ATOM   2531  CB  LEU A 313       5.300  -6.692  23.992  1.00 13.59           C  
ATOM   2532  CG  LEU A 313       4.770  -5.251  24.180  1.00 13.82           C  
ATOM   2533  CD1 LEU A 313       3.741  -5.221  25.283  1.00 13.81           C  
ATOM   2534  CD2 LEU A 313       5.880  -4.246  24.405  1.00 16.01           C  
ATOM   2535  N   GLU A 314       6.934  -8.812  21.535  1.00 14.38           N  
ATOM   2536  CA  GLU A 314       7.444 -10.183  21.396  1.00 15.99           C  
ATOM   2537  C   GLU A 314       8.843 -10.385  21.901  1.00 16.34           C  
ATOM   2538  O   GLU A 314       9.141 -11.460  22.401  1.00 18.11           O  
ATOM   2539  CB  GLU A 314       7.359 -10.580  19.902  1.00 18.12           C  
ATOM   2540  CG  GLU A 314       7.885 -11.960  19.536  1.00 29.00           C  
ATOM   2541  CD  GLU A 314       7.737 -12.301  18.063  1.00 43.52           C  
ATOM   2542  OE1 GLU A 314       7.094 -11.522  17.320  1.00 43.48           O  
ATOM   2543  OE2 GLU A 314       8.276 -13.357  17.654  1.00 49.18           O1-
ATOM   2544  N   GLN A 315       9.698  -9.381  21.852  1.00 15.15           N  
ATOM   2545  CA  GLN A 315      11.052  -9.499  22.374  1.00 16.19           C  
ATOM   2546  C   GLN A 315      11.103  -9.705  23.874  1.00 15.62           C  
ATOM   2547  O   GLN A 315      12.058 -10.245  24.408  1.00 17.31           O  
ATOM   2548  CB  GLN A 315      11.894  -8.284  22.034  1.00 17.91           C  
ATOM   2549  CG  GLN A 315      12.154  -8.078  20.536  1.00 24.91           C  
ATOM   2550  CD  GLN A 315      12.563  -6.647  20.225  1.00 27.94           C  
ATOM   2551  NE2 GLN A 315      13.587  -6.493  19.399  1.00 32.17           N  
ATOM   2552  OE1 GLN A 315      11.963  -5.666  20.722  1.00 24.56           O  
ATOM   2553  N   TYR A 316      10.041  -9.299  24.613  1.00 14.33           N  
ATOM   2554  CA  TYR A 316       9.989  -9.347  26.040  1.00 14.52           C  
ATOM   2555  C   TYR A 316       9.009 -10.325  26.600  1.00 14.22           C  
ATOM   2556  O   TYR A 316       9.196 -10.791  27.730  1.00 15.46           O  
ATOM   2557  CB  TYR A 316       9.584  -7.935  26.543  1.00 15.86           C  
ATOM   2558  CG  TYR A 316      10.628  -6.905  26.275  1.00 16.91           C  
ATOM   2559  CD1 TYR A 316      11.816  -6.931  26.961  1.00 18.86           C  
ATOM   2560  CD2 TYR A 316      10.461  -5.955  25.299  1.00 17.06           C  
ATOM   2561  CE1 TYR A 316      12.811  -6.008  26.719  1.00 21.49           C  
ATOM   2562  CE2 TYR A 316      11.463  -5.033  25.021  1.00 20.38           C  
ATOM   2563  CZ  TYR A 316      12.629  -5.074  25.741  1.00 21.01           C  
ATOM   2564  OH  TYR A 316      13.649  -4.176  25.510  1.00 24.59           O  
ATOM   2565  N   TYR A 317       7.956 -10.620  25.909  1.00 14.34           N  
ATOM   2566  CA  TYR A 317       6.842 -11.391  26.482  1.00 13.88           C  
ATOM   2567  C   TYR A 317       7.270 -12.770  27.011  1.00 15.21           C  
ATOM   2568  O   TYR A 317       7.838 -13.573  26.242  1.00 17.11           O  
ATOM   2569  CB  TYR A 317       5.789 -11.606  25.448  1.00 16.22           C  
ATOM   2570  CG  TYR A 317       4.596 -12.379  25.899  1.00 16.49           C  
ATOM   2571  CD1 TYR A 317       3.901 -12.027  27.035  1.00 15.50           C  
ATOM   2572  CD2 TYR A 317       4.103 -13.422  25.139  1.00 16.86           C  
ATOM   2573  CE1 TYR A 317       2.746 -12.699  27.410  1.00 16.84           C  
ATOM   2574  CE2 TYR A 317       2.938 -14.076  25.484  1.00 17.72           C  
ATOM   2575  CZ  TYR A 317       2.280 -13.744  26.634  1.00 17.50           C  
ATOM   2576  OH  TYR A 317       1.112 -14.399  26.977  1.00 21.54           O  
ATOM   2577  N   ASP A 318       6.995 -13.017  28.242  1.00 15.34           N  
ATOM   2578  CA  ASP A 318       7.271 -14.287  28.858  1.00 15.48           C  
ATOM   2579  C   ASP A 318       6.368 -14.417  30.044  1.00 14.99           C  
ATOM   2580  O   ASP A 318       6.678 -13.899  31.115  1.00 15.12           O  
ATOM   2581  CB  ASP A 318       8.721 -14.313  29.264  1.00 16.74           C  
ATOM   2582  CG  ASP A 318       9.104 -15.582  30.038  1.00 21.93           C  
ATOM   2583  OD1 ASP A 318       8.217 -16.485  30.176  1.00 22.03           O  
ATOM   2584  OD2 ASP A 318      10.276 -15.641  30.514  1.00 24.98           O1-
ATOM   2585  N   PRO A 319       5.222 -15.065  29.876  1.00 15.77           N  
ATOM   2586  CA  PRO A 319       4.240 -15.083  30.959  1.00 15.27           C  
ATOM   2587  C   PRO A 319       4.735 -15.680  32.248  1.00 15.49           C  
ATOM   2588  O   PRO A 319       4.272 -15.288  33.317  1.00 16.29           O  
ATOM   2589  CB  PRO A 319       3.036 -15.804  30.376  1.00 16.98           C  
ATOM   2590  CG  PRO A 319       3.454 -16.378  29.229  1.00 19.86           C  
ATOM   2591  CD  PRO A 319       4.698 -15.763  28.699  1.00 16.71           C  
ATOM   2592  N   SER A 320       5.717 -16.602  32.193  1.00 15.31           N  
ATOM   2593  CA ASER A 320       6.309 -17.181  33.384  0.50 16.14           C  
ATOM   2594  CA BSER A 320       6.283 -17.168  33.397  0.50 16.19           C  
ATOM   2595  C   SER A 320       7.136 -16.185  34.167  1.00 16.23           C  
ATOM   2596  O   SER A 320       7.438 -16.446  35.339  1.00 18.24           O  
ATOM   2597  CB ASER A 320       7.191 -18.394  33.040  0.50 17.39           C  
ATOM   2598  CB BSER A 320       7.121 -18.391  33.049  0.50 17.84           C  
ATOM   2599  OG ASER A 320       8.498 -18.078  32.554  0.50 19.20           O  
ATOM   2600  OG BSER A 320       6.337 -19.247  32.241  0.50 19.40           O  
ATOM   2601  N   ASP A 321       7.528 -15.096  33.545  1.00 14.94           N  
ATOM   2602  CA  ASP A 321       8.315 -14.069  34.210  1.00 15.01           C  
ATOM   2603  C   ASP A 321       7.492 -12.805  34.348  1.00 15.04           C  
ATOM   2604  O   ASP A 321       8.053 -11.683  34.428  1.00 15.23           O  
ATOM   2605  CB  ASP A 321       9.615 -13.759  33.420  1.00 14.98           C  
ATOM   2606  CG  ASP A 321      10.600 -12.894  34.157  1.00 20.34           C  
ATOM   2607  OD1 ASP A 321      11.239 -12.025  33.488  1.00 22.39           O  
ATOM   2608  OD2 ASP A 321      10.712 -13.042  35.369  1.00 22.38           O1-
ATOM   2609  N   GLU A 322       6.142 -12.916  34.339  1.00 14.79           N  
ATOM   2610  CA  GLU A 322       5.210 -11.791  34.485  1.00 14.26           C  
ATOM   2611  C   GLU A 322       4.317 -12.232  35.655  1.00 14.54           C  
ATOM   2612  O   GLU A 322       3.210 -12.732  35.433  1.00 15.05           O  
ATOM   2613  CB  GLU A 322       4.466 -11.520  33.226  1.00 14.52           C  
ATOM   2614  CG  GLU A 322       5.418 -11.014  32.155  1.00 15.02           C  
ATOM   2615  CD  GLU A 322       5.046 -11.229  30.732  1.00 15.51           C  
ATOM   2616  OE1 GLU A 322       5.912 -10.960  29.869  1.00 14.72           O  
ATOM   2617  OE2 GLU A 322       3.903 -11.671  30.458  1.00 16.38           O1-
ATOM   2618  N   PRO A 323       4.778 -12.091  36.876  1.00 13.72           N  
ATOM   2619  CA  PRO A 323       4.072 -12.639  38.020  1.00 14.27           C  
ATOM   2620  C   PRO A 323       2.803 -12.005  38.362  1.00 14.95           C  
ATOM   2621  O   PRO A 323       2.540 -10.831  38.046  1.00 14.59           O  
ATOM   2622  CB  PRO A 323       5.069 -12.510  39.150  1.00 16.99           C  
ATOM   2623  CG  PRO A 323       6.035 -11.495  38.747  1.00 18.93           C  
ATOM   2624  CD  PRO A 323       6.053 -11.475  37.279  1.00 14.87           C  
ATOM   2625  N   ILE A 324       1.970 -12.795  39.017  1.00 15.04           N  
ATOM   2626  CA  ILE A 324       0.708 -12.366  39.555  1.00 14.98           C  
ATOM   2627  C   ILE A 324       0.725 -12.387  41.071  1.00 15.15           C  
ATOM   2628  O   ILE A 324       1.607 -12.962  41.736  1.00 15.74           O  
ATOM   2629  CB  ILE A 324      -0.445 -13.105  38.952  1.00 16.00           C  
ATOM   2630  CG1 ILE A 324      -0.421 -14.591  39.316  1.00 15.74           C  
ATOM   2631  CG2 ILE A 324      -0.509 -12.944  37.443  1.00 17.58           C  
ATOM   2632  CD1 ILE A 324      -1.724 -15.341  39.001  1.00 17.16           C  
ATOM   2633  N   ALA A 325      -0.266 -11.737  41.666  1.00 14.01           N  
ATOM   2634  CA  ALA A 325      -0.327 -11.569  43.105  1.00 14.62           C  
ATOM   2635  C   ALA A 325      -0.782 -12.854  43.763  1.00 16.10           C  
ATOM   2636  O   ALA A 325      -1.661 -13.531  43.301  1.00 16.36           O  
ATOM   2637  CB  ALA A 325      -1.292 -10.444  43.424  1.00 15.90           C  
ATOM   2638  N   GLU A 326      -0.127 -13.158  44.881  1.00 17.79           N  
ATOM   2639  CA  GLU A 326      -0.516 -14.334  45.680  1.00 20.62           C  
ATOM   2640  C   GLU A 326      -1.861 -14.174  46.350  1.00 22.44           C  
ATOM   2641  O   GLU A 326      -2.634 -15.154  46.470  1.00 24.24           O  
ATOM   2642  CB  GLU A 326       0.477 -14.547  46.850  1.00 25.59           C  
ATOM   2643  CG  GLU A 326       1.944 -14.822  46.606  1.00 35.47           C  
ATOM   2644  CD  GLU A 326       2.772 -14.796  47.896  1.00 46.95           C  
ATOM   2645  OE1 GLU A 326       2.199 -14.606  49.001  1.00 45.20           O  
ATOM   2646  OE2 GLU A 326       4.013 -14.958  47.791  1.00 53.13           O1-
ATOM   2647  N   ALA A 327      -2.163 -12.912  46.759  1.00 21.72           N  
ATOM   2648  CA  ALA A 327      -3.239 -12.602  47.689  1.00 21.86           C  
ATOM   2649  C   ALA A 327      -3.980 -11.352  47.171  1.00 21.16           C  
ATOM   2650  O   ALA A 327      -3.798 -10.251  47.660  1.00 21.65           O  
ATOM   2651  CB  ALA A 327      -2.681 -12.379  49.109  1.00 23.88           C  
ATOM   2652  N   PRO A 328      -4.847 -11.574  46.205  1.00 20.05           N  
ATOM   2653  CA  PRO A 328      -5.704 -10.475  45.743  1.00 19.73           C  
ATOM   2654  C   PRO A 328      -6.552  -9.843  46.854  1.00 19.46           C  
ATOM   2655  O   PRO A 328      -6.875 -10.517  47.883  1.00 21.78           O  
ATOM   2656  CB  PRO A 328      -6.588 -11.147  44.668  1.00 22.43           C  
ATOM   2657  CG  PRO A 328      -5.852 -12.337  44.232  1.00 24.19           C  
ATOM   2658  CD  PRO A 328      -5.166 -12.828  45.485  1.00 22.29           C  
ATOM   2659  N   PHE A 329      -6.879  -8.563  46.720  1.00 17.08           N  
ATOM   2660  CA  PHE A 329      -7.838  -7.889  47.621  1.00 20.80           C  
ATOM   2661  C   PHE A 329      -9.271  -8.144  47.280  1.00 26.19           C  
ATOM   2662  O   PHE A 329      -9.615  -8.361  46.123  1.00 26.54           O  
ATOM   2663  CB  PHE A 329      -7.678  -6.379  47.538  1.00 20.86           C  
ATOM   2664  CG  PHE A 329      -6.447  -5.870  48.194  1.00 22.49           C  
ATOM   2665  CD1 PHE A 329      -5.283  -5.725  47.486  1.00 22.06           C  
ATOM   2666  CD2 PHE A 329      -6.424  -5.626  49.559  1.00 24.38           C  
ATOM   2667  CE1 PHE A 329      -4.122  -5.283  48.102  1.00 25.06           C  
ATOM   2668  CE2 PHE A 329      -5.277  -5.156  50.168  1.00 25.47           C  
ATOM   2669  CZ  PHE A 329      -4.125  -5.013  49.452  1.00 24.09           C  
ATOM   2670  N   LYS A 330     -10.149  -8.105  48.324  1.00 30.30           N  
ATOM   2671  CA  LYS A 330     -11.624  -8.233  48.164  1.00 33.33           C  
ATOM   2672  C   LYS A 330     -12.384  -7.098  48.891  1.00 34.44           C  
ATOM   2673  O   LYS A 330     -11.786  -6.059  49.230  1.00 33.72           O  
ATOM   2674  CB  LYS A 330     -12.060  -9.594  48.687  1.00 37.61           C  
ATOM   2675  CG  LYS A 330     -11.363 -10.746  47.953  1.00 43.30           C  
ATOM   2676  CD  LYS A 330     -10.693 -11.733  48.892  1.00 49.87           C  
ATOM   2677  CE  LYS A 330     -11.682 -12.529  49.713  1.00 54.91           C  
ATOM   2678  NZ  LYS A 330     -11.077 -13.794  50.219  1.00 57.43           N1+
ATOM   2679  N   LEU A 338     -16.103   4.179  57.551  1.00 38.16           N  
ATOM   2680  CA  LEU A 338     -15.473   4.312  58.861  1.00 37.60           C  
ATOM   2681  C   LEU A 338     -15.102   5.774  59.193  1.00 35.20           C  
ATOM   2682  O   LEU A 338     -14.578   6.500  58.344  1.00 34.71           O  
ATOM   2683  CB  LEU A 338     -14.208   3.454  58.914  1.00 39.47           C  
ATOM   2684  CG  LEU A 338     -14.363   1.973  58.550  1.00 43.09           C  
ATOM   2685  CD1 LEU A 338     -13.004   1.313  58.484  1.00 44.56           C  
ATOM   2686  CD2 LEU A 338     -15.242   1.245  59.555  1.00 44.47           C  
ATOM   2687  N   PRO A 339     -15.342   6.236  60.428  1.00 33.37           N  
ATOM   2688  CA  PRO A 339     -14.947   7.611  60.773  1.00 32.04           C  
ATOM   2689  C   PRO A 339     -13.425   7.754  60.866  1.00 30.04           C  
ATOM   2690  O   PRO A 339     -12.685   6.779  61.068  1.00 29.57           O  
ATOM   2691  CB  PRO A 339     -15.646   7.854  62.112  1.00 33.57           C  
ATOM   2692  CG  PRO A 339     -15.773   6.499  62.702  1.00 35.29           C  
ATOM   2693  CD  PRO A 339     -15.973   5.545  61.574  1.00 33.70           C  
ATOM   2694  N   LYS A 340     -12.962   8.982  60.731  1.00 28.56           N  
ATOM   2695  CA  LYS A 340     -11.520   9.261  60.708  1.00 27.04           C  
ATOM   2696  C   LYS A 340     -10.804   8.829  61.981  1.00 25.88           C  
ATOM   2697  O   LYS A 340      -9.612   8.497  61.901  1.00 24.51           O  
ATOM   2698  CB  LYS A 340     -11.271  10.737  60.449  1.00 27.51           C  
ATOM   2699  CG  LYS A 340     -11.619  11.651  61.616  1.00 28.43           C  
ATOM   2700  CD  LYS A 340     -11.596  13.096  61.142  1.00 32.16           C  
ATOM   2701  CE  LYS A 340     -11.450  14.096  62.263  1.00 40.18           C  
ATOM   2702  NZ  LYS A 340     -12.305  13.781  63.428  1.00 45.43           N1+
ATOM   2703  N   GLU A 341     -11.479   8.820  63.159  1.00 24.71           N  
ATOM   2704  CA  GLU A 341     -10.803   8.358  64.391  1.00 22.82           C  
ATOM   2705  C   GLU A 341     -10.459   6.898  64.272  1.00 21.95           C  
ATOM   2706  O   GLU A 341      -9.360   6.497  64.709  1.00 22.76           O  
ATOM   2707  CB  GLU A 341     -11.725   8.586  65.612  1.00 24.85           C  
ATOM   2708  CG  GLU A 341     -11.936  10.054  65.940  1.00 28.68           C  
ATOM   2709  CD  GLU A 341     -13.027  10.751  65.138  1.00 29.64           C  
ATOM   2710  OE1 GLU A 341     -13.699  10.093  64.305  1.00 30.85           O  
ATOM   2711  OE2 GLU A 341     -13.206  11.974  65.353  1.00 36.96           O1-
ATOM   2712  N   LYS A 342     -11.341   6.123  63.670  1.00 21.61           N  
ATOM   2713  CA  LYS A 342     -11.157   4.697  63.444  1.00 22.64           C  
ATOM   2714  C   LYS A 342     -10.085   4.505  62.377  1.00 23.85           C  
ATOM   2715  O   LYS A 342      -9.285   3.575  62.480  1.00 24.21           O  
ATOM   2716  CB  LYS A 342     -12.480   4.065  62.974  1.00 24.68           C  
ATOM   2717  CG  LYS A 342     -12.406   2.617  62.468  1.00 36.10           C  
ATOM   2718  CD  LYS A 342     -12.039   1.594  63.543  1.00 43.91           C  
ATOM   2719  CE  LYS A 342     -11.728   0.237  62.958  1.00 49.33           C  
ATOM   2720  NZ  LYS A 342     -12.785  -0.224  62.024  1.00 52.46           N1+
ATOM   2721  N   LEU A 343     -10.101   5.352  61.330  1.00 23.83           N  
ATOM   2722  CA  LEU A 343      -9.072   5.195  60.293  1.00 22.35           C  
ATOM   2723  C   LEU A 343      -7.688   5.518  60.844  1.00 23.30           C  
ATOM   2724  O   LEU A 343      -6.728   4.875  60.442  1.00 23.05           O  
ATOM   2725  CB  LEU A 343      -9.414   5.995  59.065  1.00 22.17           C  
ATOM   2726  CG  LEU A 343     -10.740   5.615  58.360  1.00 23.59           C  
ATOM   2727  CD1 LEU A 343     -11.172   6.712  57.424  1.00 25.52           C  
ATOM   2728  CD2 LEU A 343     -10.604   4.321  57.563  1.00 27.19           C  
ATOM   2729  N   LYS A 344      -7.556   6.484  61.757  1.00 21.47           N  
ATOM   2730  CA  LYS A 344      -6.269   6.781  62.401  1.00 21.63           C  
ATOM   2731  C   LYS A 344      -5.757   5.567  63.120  1.00 22.18           C  
ATOM   2732  O   LYS A 344      -4.557   5.264  63.028  1.00 21.33           O  
ATOM   2733  CB  LYS A 344      -6.357   7.983  63.351  1.00 20.36           C  
ATOM   2734  CG  LYS A 344      -5.023   8.305  63.974  1.00 20.41           C  
ATOM   2735  CD  LYS A 344      -5.040   9.523  64.767  1.00 21.43           C  
ATOM   2736  CE  LYS A 344      -3.666   9.960  65.198  1.00 25.24           C  
ATOM   2737  NZ  LYS A 344      -3.758  11.051  66.213  1.00 26.77           N1+
ATOM   2738  N   GLU A 345      -6.632   4.880  63.860  1.00 21.94           N  
ATOM   2739  CA  GLU A 345      -6.265   3.606  64.487  1.00 21.90           C  
ATOM   2740  C   GLU A 345      -5.774   2.539  63.498  1.00 22.39           C  
ATOM   2741  O   GLU A 345      -4.767   1.881  63.737  1.00 22.33           O  
ATOM   2742  CB  GLU A 345      -7.420   3.006  65.321  1.00 26.93           C  
ATOM   2743  CG  GLU A 345      -7.870   3.850  66.490  1.00 36.21           C  
ATOM   2744  CD  GLU A 345      -9.072   3.288  67.243  1.00 46.12           C  
ATOM   2745  OE1 GLU A 345      -9.703   2.321  66.751  1.00 44.57           O  
ATOM   2746  OE2 GLU A 345      -9.378   3.823  68.334  1.00 51.30           O1-
ATOM   2747  N   LEU A 346      -6.476   2.393  62.367  1.00 22.38           N  
ATOM   2748  CA  LEU A 346      -6.051   1.410  61.375  1.00 21.73           C  
ATOM   2749  C   LEU A 346      -4.716   1.813  60.737  1.00 20.59           C  
ATOM   2750  O   LEU A 346      -3.932   0.940  60.480  1.00 22.48           O  
ATOM   2751  CB  LEU A 346      -7.113   1.193  60.311  1.00 22.03           C  
ATOM   2752  CG  LEU A 346      -8.461   0.612  60.793  1.00 24.56           C  
ATOM   2753  CD1 LEU A 346      -9.487   0.638  59.691  1.00 27.37           C  
ATOM   2754  CD2 LEU A 346      -8.257  -0.810  61.327  1.00 27.22           C  
ATOM   2755  N   ILE A 347      -4.491   3.094  60.507  1.00 18.15           N  
ATOM   2756  CA  ILE A 347      -3.160   3.539  59.998  1.00 17.33           C  
ATOM   2757  C   ILE A 347      -2.087   3.293  61.006  1.00 18.51           C  
ATOM   2758  O   ILE A 347      -1.009   2.855  60.654  1.00 18.35           O  
ATOM   2759  CB  ILE A 347      -3.224   5.042  59.618  1.00 17.11           C  
ATOM   2760  CG1 ILE A 347      -4.153   5.200  58.377  1.00 18.30           C  
ATOM   2761  CG2 ILE A 347      -1.834   5.628  59.390  1.00 18.12           C  
ATOM   2762  CD1 ILE A 347      -4.557   6.550  58.058  1.00 19.53           C  
ATOM   2763  N   PHE A 348      -2.364   3.587  62.271  1.00 18.63           N  
ATOM   2764  CA  PHE A 348      -1.393   3.279  63.336  1.00 17.36           C  
ATOM   2765  C   PHE A 348      -1.039   1.792  63.349  1.00 19.99           C  
ATOM   2766  O   PHE A 348       0.111   1.428  63.398  1.00 20.09           O  
ATOM   2767  CB  PHE A 348      -1.992   3.745  64.669  1.00 18.62           C  
ATOM   2768  CG  PHE A 348      -1.037   3.631  65.837  1.00 19.47           C  
ATOM   2769  CD1 PHE A 348      -0.109   4.629  66.094  1.00 19.30           C  
ATOM   2770  CD2 PHE A 348      -1.093   2.551  66.695  1.00 20.81           C  
ATOM   2771  CE1 PHE A 348       0.768   4.522  67.155  1.00 20.42           C  
ATOM   2772  CE2 PHE A 348      -0.241   2.458  67.772  1.00 21.08           C  
ATOM   2773  CZ  PHE A 348       0.692   3.444  68.013  1.00 21.12           C  
ATOM   2774  N   GLU A 349      -2.074   0.926  63.237  1.00 19.85           N  
ATOM   2775  CA  GLU A 349      -1.834  -0.506  63.220  1.00 22.45           C  
ATOM   2776  C   GLU A 349      -1.095  -0.940  61.966  1.00 22.12           C  
ATOM   2777  O   GLU A 349      -0.190  -1.768  62.034  1.00 23.50           O  
ATOM   2778  CB  GLU A 349      -3.178  -1.263  63.311  1.00 27.43           C  
ATOM   2779  CG  GLU A 349      -3.845  -1.110  64.664  1.00 37.23           C  
ATOM   2780  CD  GLU A 349      -5.291  -1.570  64.758  1.00 48.96           C  
ATOM   2781  OE1 GLU A 349      -5.921  -1.298  65.808  1.00 52.48           O  
ATOM   2782  OE2 GLU A 349      -5.795  -2.193  63.793  1.00 51.51           O1-
ATOM   2783  N   GLU A 350      -1.484  -0.398  60.803  1.00 21.61           N  
ATOM   2784  CA  GLU A 350      -0.909  -0.834  59.526  1.00 22.71           C  
ATOM   2785  C   GLU A 350       0.607  -0.473  59.461  1.00 21.82           C  
ATOM   2786  O   GLU A 350       1.390  -1.124  58.722  1.00 23.30           O  
ATOM   2787  CB  GLU A 350      -1.680  -0.162  58.365  1.00 25.79           C  
ATOM   2788  CG  GLU A 350      -1.456  -0.771  56.995  1.00 32.87           C  
ATOM   2789  CD  GLU A 350      -1.966  -2.195  56.836  1.00 40.73           C  
ATOM   2790  OE1 GLU A 350      -2.977  -2.550  57.489  1.00 43.07           O  
ATOM   2791  OE2 GLU A 350      -1.350  -2.951  56.048  1.00 43.46           O1-
ATOM   2792  N   THR A 351       1.017   0.570  60.222  1.00 20.05           N  
ATOM   2793  CA  THR A 351       2.378   1.083  60.199  1.00 18.81           C  
ATOM   2794  C   THR A 351       3.205   0.560  61.361  1.00 20.44           C  
ATOM   2795  O   THR A 351       4.389   0.874  61.447  1.00 20.88           O  
ATOM   2796  CB  THR A 351       2.364   2.606  60.206  1.00 17.07           C  
ATOM   2797  CG2 THR A 351       1.696   3.168  58.990  1.00 18.97           C  
ATOM   2798  OG1 THR A 351       1.717   3.126  61.383  1.00 17.05           O  
ATOM   2799  N   ALA A 352       2.636  -0.287  62.234  1.00 22.07           N  
ATOM   2800  CA  ALA A 352       3.305  -0.765  63.432  1.00 22.67           C  
ATOM   2801  C   ALA A 352       4.562  -1.605  63.172  1.00 23.79           C  
ATOM   2802  O   ALA A 352       5.481  -1.563  63.984  1.00 23.39           O  
ATOM   2803  CB  ALA A 352       2.319  -1.532  64.311  1.00 23.85           C  
ATOM   2804  N   ARG A 353       4.618  -2.316  62.045  1.00 24.18           N  
ATOM   2805  CA  ARG A 353       5.734  -3.211  61.744  1.00 24.35           C  
ATOM   2806  C   ARG A 353       7.054  -2.478  61.589  1.00 23.84           C  
ATOM   2807  O   ARG A 353       8.093  -3.094  61.639  1.00 25.49           O  
ATOM   2808  CB  ARG A 353       5.446  -3.989  60.445  1.00 26.63           C  
ATOM   2809  CG  ARG A 353       5.573  -3.165  59.144  1.00 31.21           C  
ATOM   2810  CD  ARG A 353       5.522  -3.996  57.859  1.00 34.81           C  
ATOM   2811  NE  ARG A 353       4.165  -4.380  57.526  1.00 35.36           N  
ATOM   2812  CZ  ARG A 353       3.816  -5.085  56.446  1.00 36.28           C  
ATOM   2813  NH1 ARG A 353       4.741  -5.494  55.580  1.00 36.30           N1+
ATOM   2814  NH2 ARG A 353       2.543  -5.384  56.230  1.00 32.98           N  
ATOM   2815  N   PHE A 354       7.027  -1.154  61.343  1.00 20.90           N  
ATOM   2816  CA  PHE A 354       8.224  -0.375  61.143  1.00 19.45           C  
ATOM   2817  C   PHE A 354       8.778   0.263  62.427  1.00 20.04           C  
ATOM   2818  O   PHE A 354       9.800   0.940  62.379  1.00 20.85           O  
ATOM   2819  CB  PHE A 354       7.937   0.713  60.101  1.00 18.77           C  
ATOM   2820  CG  PHE A 354       7.656   0.110  58.751  1.00 19.34           C  
ATOM   2821  CD1 PHE A 354       8.665  -0.456  58.009  1.00 20.44           C  
ATOM   2822  CD2 PHE A 354       6.392   0.147  58.213  1.00 20.82           C  
ATOM   2823  CE1 PHE A 354       8.412  -1.021  56.765  1.00 21.29           C  
ATOM   2824  CE2 PHE A 354       6.138  -0.435  56.977  1.00 21.66           C  
ATOM   2825  CZ  PHE A 354       7.163  -0.998  56.255  1.00 22.49           C  
ATOM   2826  N   GLN A 355       8.094   0.053  63.553  1.00 21.37           N  
ATOM   2827  CA  GLN A 355       8.604   0.519  64.827  1.00 23.49           C  
ATOM   2828  C   GLN A 355       9.696  -0.436  65.335  1.00 30.72           C  
ATOM   2829  O   GLN A 355       9.639  -1.631  65.042  1.00 33.05           O  
ATOM   2830  CB  GLN A 355       7.468   0.598  65.819  1.00 22.42           C  
ATOM   2831  CG  GLN A 355       6.452   1.695  65.529  1.00 21.63           C  
ATOM   2832  CD  GLN A 355       7.078   3.051  65.432  1.00 25.72           C  
ATOM   2833  NE2 GLN A 355       7.755   3.448  66.502  1.00 24.18           N  
ATOM   2834  OE1 GLN A 355       6.995   3.774  64.392  1.00 24.23           O  
ATOM   2835  N   PRO A 356      10.678   0.093  66.083  1.00 34.27           N  
ATOM   2836  CA  PRO A 356      11.807  -0.746  66.543  1.00 36.94           C  
ATOM   2837  C   PRO A 356      11.450  -1.918  67.459  1.00 38.99           C  
ATOM   2838  O   PRO A 356      10.565  -1.837  68.318  1.00 39.78           O  
ATOM   2839  CB  PRO A 356      12.736   0.250  67.242  1.00 38.17           C  
ATOM   2840  CG  PRO A 356      11.914   1.429  67.559  1.00 37.80           C  
ATOM   2841  CD  PRO A 356      10.809   1.489  66.527  1.00 34.97           C  
TER   
CONECT    1    3    5   10
CONECT    2    3    4    6
CONECT    3    1    2   17
CONECT    4    2    7   16
CONECT    5    1   16
CONECT    6    2    9
CONECT    7    4    8
CONECT    8    7    9   20
CONECT    9    6    8
CONECT   10    1   11   15
CONECT   11   10   12
CONECT   12   11   13   18
CONECT   13   12   14   19
CONECT   14   13   15
CONECT   15   10   14
CONECT   16    4    5
CONECT   17    3
CONECT   18   12   21
CONECT   19   13   22
CONECT   20    8   23
CONECT   21   18
CONECT   22   19
CONECT   23   20
END
