# Supplementary material for: Screening potential anti-osteoarthritis compounds using molecular docking based on MAPK and NFκB pathways and validating their anti-osteoarthritis effect
Source: PLoS One. 2025 Mar 25;20(3):e0319686. doi: 10.1371/journal.pone.0319686 (PMC11936181; doi:10.1371/journal.pone.0319686)
Supplement: S4 Structure — (ZIP) [file pone.0319686.s004.zip › Configurations and complexes/complex/7,3',4'-TrihydroxyisoflavoneJNK.pdb]

HETATM    1  C   LIG     1       5.647   2.482  -8.328  1.00  0.00      7_3' C  
HETATM    2  C   LIG     1       4.815   0.887  -6.563  1.00  0.00      7_3' C  
HETATM    3  C   LIG     1       4.993   2.283  -7.005  1.00  0.00      7_3' C  
HETATM    4  C   LIG     1       5.240  -0.148  -7.397  1.00  0.00      7_3' C  
HETATM    5  C   LIG     1       6.002   1.382  -9.009  1.00  0.00      7_3' C  
HETATM    6  C   LIG     1       4.226   0.599  -5.329  1.00  0.00      7_3' C  
HETATM    7  C   LIG     1       5.078  -1.476  -7.001  1.00  0.00      7_3' C  
HETATM    8  C   LIG     1       4.491  -1.765  -5.770  1.00  0.00      7_3' C  
HETATM    9  C   LIG     1       4.066  -0.730  -4.935  1.00  0.00      7_3' C  
HETATM   10  C   LIG     1       5.919   3.823  -8.868  1.00  0.00      7_3' C  
HETATM   11  C   LIG     1       7.201   4.369  -8.774  1.00  0.00      7_3' C  
HETATM   12  C   LIG     1       7.459   5.641  -9.286  1.00  0.00      7_3' C  
HETATM   13  C   LIG     1       6.436   6.369  -9.893  1.00  0.00      7_3' C  
HETATM   14  C   LIG     1       5.155   5.826  -9.988  1.00  0.00      7_3' C  
HETATM   15  C   LIG     1       4.897   4.555  -9.477  1.00  0.00      7_3' C  
HETATM   16  O   LIG     1       5.823   0.077  -8.618  1.00  0.00      7_3' O  
HETATM   17  O   LIG     1       4.606   3.219  -6.317  1.00  0.00      7_3' O  
HETATM   18  O   LIG     1       8.714   6.162  -9.187  1.00  0.00      7_3' O  
HETATM   19  O   LIG     1       6.676   7.611 -10.399  1.00  0.00      7_3' O  
HETATM   20  O   LIG     1       4.333  -3.060  -5.380  1.00  0.00      7_3' O  
HETATM   21  H   LIG     1       8.643   7.132  -9.171  1.00  0.00      7_3' H  
HETATM   22  H   LIG     1       5.949   8.203 -10.143  1.00  0.00      7_3' H  
HETATM   23  H   LIG     1       5.113  -3.570  -5.660  1.00  0.00      7_3' H  
ATOM     24  N   PHE A  10      18.516   3.025  14.367  1.00 52.52           N  
ATOM     25  CA  PHE A  10      17.240   2.725  13.728  1.00 51.44           C  
ATOM     26  C   PHE A  10      17.411   2.454  12.236  1.00 49.74           C  
ATOM     27  O   PHE A  10      16.700   1.627  11.668  1.00 51.90           O  
ATOM     28  CB  PHE A  10      16.251   3.883  13.907  1.00 56.56           C  
ATOM     29  CG  PHE A  10      15.396   3.787  15.138  1.00 58.03           C  
ATOM     30  CD1 PHE A  10      15.492   2.700  15.996  1.00 65.38           C  
ATOM     31  CD2 PHE A  10      14.480   4.792  15.428  1.00 58.74           C  
ATOM     32  CE1 PHE A  10      14.698   2.625  17.132  1.00 69.87           C  
ATOM     33  CE2 PHE A  10      13.683   4.726  16.556  1.00 70.27           C  
ATOM     34  CZ  PHE A  10      13.790   3.641  17.412  1.00 72.29           C  
ATOM     35  N   TYR A  11      18.349   3.154  11.603  1.00 45.04           N  
ATOM     36  CA  TYR A  11      18.454   3.190  10.153  1.00 47.25           C  
ATOM     37  C   TYR A  11      19.765   2.595   9.659  1.00 48.60           C  
ATOM     38  O   TYR A  11      20.721   2.413  10.417  1.00 52.37           O  
ATOM     39  CB  TYR A  11      18.320   4.630   9.630  1.00 44.63           C  
ATOM     40  CG  TYR A  11      16.975   5.234   9.931  1.00 42.50           C  
ATOM     41  CD1 TYR A  11      16.729   5.865  11.141  1.00 45.13           C  
ATOM     42  CD2 TYR A  11      15.945   5.164   9.005  1.00 39.29           C  
ATOM     43  CE1 TYR A  11      15.495   6.403  11.426  1.00 44.69           C  
ATOM     44  CE2 TYR A  11      14.713   5.702   9.275  1.00 35.60           C  
ATOM     45  CZ  TYR A  11      14.489   6.318  10.484  1.00 36.80           C  
ATOM     46  OH  TYR A  11      13.249   6.853  10.753  1.00 49.32           O  
ATOM     47  N   SER A  12      19.770   2.315   8.358  1.00 44.03           N  
ATOM     48  CA  SER A  12      20.970   1.831   7.644  1.00 45.44           C  
ATOM     49  C   SER A  12      20.838   2.374   6.225  1.00 46.64           C  
ATOM     50  O   SER A  12      19.698   2.548   5.768  1.00 49.05           O  
ATOM     51  CB  SER A  12      21.060   0.332   7.628  1.00 52.53           C  
ATOM     52  OG  SER A  12      19.905  -0.268   7.060  1.00 51.02           O  
ATOM     53  N   VAL A  13      21.948   2.633   5.555  1.00 46.33           N  
ATOM     54  CA  VAL A  13      21.901   3.103   4.143  1.00 49.12           C  
ATOM     55  C   VAL A  13      22.356   1.972   3.221  1.00 54.36           C  
ATOM     56  O   VAL A  13      23.282   1.251   3.590  1.00 57.86           O  
ATOM     57  CB  VAL A  13      22.749   4.368   3.932  1.00 52.09           C  
ATOM     58  CG1 VAL A  13      22.437   5.057   2.616  1.00 55.95           C  
ATOM     59  CG2 VAL A  13      22.643   5.344   5.091  1.00 55.08           C  
ATOM     60  N   GLU A  14      21.694   1.813   2.085  1.00 50.27           N  
ATOM     61  CA  GLU A  14      22.044   0.772   1.096  1.00 53.77           C  
ATOM     62  C   GLU A  14      21.996   1.471  -0.250  1.00 58.42           C  
ATOM     63  O   GLU A  14      21.094   2.301  -0.445  1.00 58.71           O  
ATOM     64  CB  GLU A  14      21.029  -0.368   1.149  1.00 55.40           C  
ATOM     65  CG  GLU A  14      21.300  -1.388   2.247  1.00 64.19           C  
ATOM     66  CD  GLU A  14      20.265  -1.522   3.358  1.00 68.05           C  
ATOM     67  OE1 GLU A  14      19.149  -2.006   3.082  1.00 64.63           O  
ATOM     68  OE2 GLU A  14      20.587  -1.171   4.509  1.00 64.54           O1-
ATOM     69  N   VAL A  15      22.871   1.141  -1.189  1.00 57.16           N  
ATOM     70  CA  VAL A  15      22.764   1.860  -2.491  1.00 58.12           C  
ATOM     71  C   VAL A  15      22.122   0.963  -3.555  1.00 63.66           C  
ATOM     72  O   VAL A  15      22.602  -0.167  -3.728  1.00 61.49           O  
ATOM     73  CB  VAL A  15      24.142   2.376  -2.941  1.00 62.62           C  
ATOM     74  CG1 VAL A  15      24.027   3.334  -4.117  1.00 63.32           C  
ATOM     75  CG2 VAL A  15      24.903   3.029  -1.798  1.00 60.32           C  
ATOM     76  N   ALA A  16      21.053   1.432  -4.215  1.00 62.44           N  
ATOM     77  CA  ALA A  16      20.458   0.671  -5.340  1.00 65.89           C  
ATOM     78  C   ALA A  16      21.040   1.299  -6.600  1.00 72.56           C  
ATOM     79  O   ALA A  16      21.920   0.664  -7.197  1.00 76.29           O  
ATOM     80  CB  ALA A  16      18.963   0.735  -5.292  1.00 62.89           C  
ATOM     81  N   ASP A  17      20.550   2.460  -7.019  1.00 71.54           N  
ATOM     82  CA  ASP A  17      21.213   3.259  -8.091  1.00 68.66           C  
ATOM     83  C   ASP A  17      21.345   4.620  -7.415  1.00 71.05           C  
ATOM     84  O   ASP A  17      22.121   5.454  -7.904  1.00 68.15           O  
ATOM     85  CB  ASP A  17      20.404   3.270  -9.378  1.00 71.40           C  
ATOM     86  CG  ASP A  17      19.979   1.880  -9.818  1.00 79.64           C  
ATOM     87  OD1 ASP A  17      20.862   1.091 -10.204  1.00 84.93           O  
ATOM     88  OD2 ASP A  17      18.773   1.592  -9.753  1.00 79.26           O1-
ATOM     89  N   SER A  18      20.580   4.813  -6.334  1.00 70.61           N  
ATOM     90  CA  SER A  18      20.601   6.012  -5.472  1.00 66.77           C  
ATOM     91  C   SER A  18      20.592   5.441  -4.054  1.00 65.48           C  
ATOM     92  O   SER A  18      20.186   4.275  -3.899  1.00 65.64           O  
ATOM     93  CB  SER A  18      19.389   6.848  -5.729  1.00 59.80           C  
ATOM     94  OG  SER A  18      18.199   6.164  -5.365  1.00 59.58           O  
ATOM     95  N   THR A  19      21.018   6.188  -3.043  1.00 61.86           N  
ATOM     96  CA  THR A  19      21.091   5.580  -1.717  1.00 55.08           C  
ATOM     97  C   THR A  19      19.741   5.618  -1.003  1.00 51.55           C  
ATOM     98  O   THR A  19      19.070   6.655  -0.964  1.00 47.58           O  
ATOM     99  CB  THR A  19      22.167   6.248  -0.853  1.00 56.49           C  
ATOM    100  CG2 THR A  19      23.356   6.693  -1.688  1.00 58.02           C  
ATOM    101  OG1 THR A  19      21.611   7.367  -0.153  1.00 59.45           O  
ATOM    102  N   PHE A  20      19.388   4.476  -0.427  1.00 47.31           N  
ATOM    103  CA  PHE A  20      18.138   4.351   0.343  1.00 47.07           C  
ATOM    104  C   PHE A  20      18.503   4.219   1.818  1.00 44.18           C  
ATOM    105  O   PHE A  20      19.202   3.278   2.180  1.00 44.68           O  
ATOM    106  CB  PHE A  20      17.340   3.113  -0.091  1.00 43.56           C  
ATOM    107  CG  PHE A  20      16.341   3.312  -1.202  1.00 42.40           C  
ATOM    108  CD1 PHE A  20      16.720   3.851  -2.419  1.00 44.55           C  
ATOM    109  CD2 PHE A  20      15.021   2.925  -1.039  1.00 38.05           C  
ATOM    110  CE1 PHE A  20      15.798   4.015  -3.440  1.00 46.02           C  
ATOM    111  CE2 PHE A  20      14.101   3.088  -2.060  1.00 37.50           C  
ATOM    112  CZ  PHE A  20      14.492   3.630  -3.259  1.00 39.16           C  
ATOM    113  N   THR A  21      18.026   5.141   2.634  1.00 40.27           N  
ATOM    114  CA  THR A  21      18.241   5.111   4.078  1.00 37.98           C  
ATOM    115  C   THR A  21      16.934   4.711   4.749  1.00 37.59           C  
ATOM    116  O   THR A  21      15.979   5.495   4.776  1.00 33.14           O  
ATOM    117  CB  THR A  21      18.746   6.464   4.579  1.00 40.84           C  
ATOM    118  CG2 THR A  21      19.201   6.367   6.020  1.00 42.94           C  
ATOM    119  OG1 THR A  21      19.835   6.899   3.755  1.00 40.69           O  
ATOM    120  N   VAL A  22      16.924   3.474   5.243  1.00 35.70           N  
ATOM    121  CA  VAL A  22      15.642   2.896   5.704  1.00 37.17           C  
ATOM    122  C   VAL A  22      15.733   2.274   7.088  1.00 34.36           C  
ATOM    123  O   VAL A  22      16.831   1.982   7.541  1.00 42.92           O  
ATOM    124  CB  VAL A  22      15.177   1.828   4.690  1.00 37.79           C  
ATOM    125  CG1 VAL A  22      14.920   2.390   3.301  1.00 34.74           C  
ATOM    126  CG2 VAL A  22      16.125   0.641   4.618  1.00 37.72           C  
ATOM    127  N   LEU A  23      14.579   2.064   7.696  1.00 31.65           N  
ATOM    128  CA  LEU A  23      14.510   1.399   8.991  1.00 36.71           C  
ATOM    129  C   LEU A  23      15.076  -0.012   8.898  1.00 41.87           C  
ATOM    130  O   LEU A  23      14.903  -0.702   7.890  1.00 37.20           O  
ATOM    131  CB  LEU A  23      13.064   1.355   9.478  1.00 37.55           C  
ATOM    132  CG  LEU A  23      12.428   2.688   9.886  1.00 35.13           C  
ATOM    133  CD1 LEU A  23      10.922   2.551  10.028  1.00 35.26           C  
ATOM    134  CD2 LEU A  23      13.035   3.193  11.202  1.00 39.31           C  
ATOM    135  N   LYS A  24      15.760  -0.441   9.967  0.93 41.49           N  
ATOM    136  CA  LYS A  24      16.461  -1.723   9.964  0.93 45.72           C  
ATOM    137  C   LYS A  24      15.531  -2.897   9.687  0.93 40.80           C  
ATOM    138  O   LYS A  24      15.988  -3.930   9.191  0.93 43.80           O  
ATOM    139  CB  LYS A  24      17.177  -1.930  11.306  0.93 43.83           C  
ATOM    140  CG  LYS A  24      18.501  -1.179  11.428  0.93 50.78           C  
ATOM    141  CD  LYS A  24      19.188  -1.477  12.765  0.93 53.32           C  
ATOM    142  CE  LYS A  24      20.566  -0.833  12.862  0.93 57.61           C  
ATOM    143  NZ  LYS A  24      20.891   0.012  11.678  0.93 51.74           N1+
ATOM    144  N   ARG A  25      14.239  -2.757   9.980  1.00 42.36           N  
ATOM    145  CA  ARG A  25      13.289  -3.831   9.710  1.00 41.53           C  
ATOM    146  C   ARG A  25      13.187  -4.181   8.225  1.00 43.89           C  
ATOM    147  O   ARG A  25      12.733  -5.283   7.899  1.00 40.81           O  
ATOM    148  CB  ARG A  25      11.932  -3.437  10.288  1.00 42.17           C  
ATOM    149  CG  ARG A  25      11.315  -2.233   9.608  1.00 36.45           C  
ATOM    150  CD  ARG A  25       9.994  -1.882  10.234  1.00 38.14           C  
ATOM    151  NE  ARG A  25       8.933  -2.852  10.019  1.00 39.02           N  
ATOM    152  CZ  ARG A  25       7.699  -2.684  10.471  1.00 35.31           C  
ATOM    153  NH1 ARG A  25       7.370  -1.625  11.192  1.00 42.21           N1+
ATOM    154  NH2 ARG A  25       6.771  -3.592  10.188  1.00 41.55           N  
ATOM    155  N   TYR A  26      13.653  -3.289   7.345  1.00 38.62           N  
ATOM    156  CA  TYR A  26      13.588  -3.503   5.876  1.00 39.95           C  
ATOM    157  C   TYR A  26      14.951  -3.976   5.386  1.00 43.84           C  
ATOM    158  O   TYR A  26      15.894  -3.190   5.388  1.00 45.79           O  
ATOM    159  CB  TYR A  26      13.047  -2.264   5.155  1.00 34.53           C  
ATOM    160  CG  TYR A  26      11.718  -1.813   5.693  1.00 34.21           C  
ATOM    161  CD1 TYR A  26      10.628  -2.663   5.673  1.00 34.66           C  
ATOM    162  CD2 TYR A  26      11.560  -0.562   6.257  1.00 32.65           C  
ATOM    163  CE1 TYR A  26       9.405  -2.277   6.187  1.00 30.23           C  
ATOM    164  CE2 TYR A  26      10.343  -0.160   6.776  1.00 31.89           C  
ATOM    165  CZ  TYR A  26       9.262  -1.020   6.740  1.00 32.43           C  
ATOM    166  OH  TYR A  26       8.063  -0.635   7.251  1.00 28.33           O  
ATOM    167  N   GLN A  27      15.017  -5.229   4.935  1.00 47.35           N  
ATOM    168  CA  GLN A  27      16.263  -5.864   4.540  1.00 46.75           C  
ATOM    169  C   GLN A  27      16.212  -6.300   3.081  1.00 48.77           C  
ATOM    170  O   GLN A  27      15.139  -6.434   2.486  1.00 44.21           O  
ATOM    171  CB  GLN A  27      16.553  -7.078   5.435  1.00 47.62           C  
ATOM    172  CG  GLN A  27      17.094  -6.724   6.809  1.00 51.07           C  
ATOM    173  CD  GLN A  27      18.369  -5.915   6.725  1.00 54.12           C  
ATOM    174  NE2 GLN A  27      18.422  -4.809   7.468  1.00 51.90           N  
ATOM    175  OE1 GLN A  27      19.293  -6.268   5.987  1.00 53.12           O  
ATOM    176  N   GLN A  28      17.389  -6.589   2.533  1.00 44.51           N  
ATOM    177  CA  GLN A  28      17.503  -7.118   1.149  1.00 52.35           C  
ATOM    178  C   GLN A  28      16.750  -6.239   0.151  1.00 49.24           C  
ATOM    179  O   GLN A  28      15.832  -6.740  -0.511  1.00 47.19           O  
ATOM    180  CB  GLN A  28      17.044  -8.578   1.083  1.00 54.40           C  
ATOM    181  CG  GLN A  28      17.913  -9.530   1.891  1.00 57.49           C  
ATOM    182  CD  GLN A  28      17.091 -10.587   2.585  1.00 62.67           C  
ATOM    183  NE2 GLN A  28      17.097 -10.554   3.907  1.00 61.23           N  
ATOM    184  OE1 GLN A  28      16.457 -11.425   1.949  1.00 64.79           O  
ATOM    185  N   LEU A  29      17.224  -5.013  -0.015  1.00 42.30           N  
ATOM    186  CA  LEU A  29      16.548  -4.093  -0.954  1.00 49.20           C  
ATOM    187  C   LEU A  29      17.051  -4.370  -2.366  1.00 48.55           C  
ATOM    188  O   LEU A  29      18.255  -4.585  -2.533  1.00 46.98           O  
ATOM    189  CB  LEU A  29      16.789  -2.641  -0.532  1.00 44.72           C  
ATOM    190  CG  LEU A  29      15.694  -2.023   0.334  1.00 45.07           C  
ATOM    191  CD1 LEU A  29      15.849  -2.423   1.790  1.00 42.78           C  
ATOM    192  CD2 LEU A  29      15.697  -0.513   0.205  1.00 44.46           C  
ATOM    193  N   LYS A  30      16.132  -4.393  -3.342  1.00 43.35           N  
ATOM    194  CA  LYS A  30      16.497  -4.689  -4.757  1.00 42.68           C  
ATOM    195  C   LYS A  30      15.514  -3.985  -5.705  1.00 42.90           C  
ATOM    196  O   LYS A  30      14.292  -4.132  -5.512  1.00 42.49           O  
ATOM    197  CB  LYS A  30      16.512  -6.202  -5.008  1.00 44.16           C  
ATOM    198  CG  LYS A  30      15.368  -6.994  -4.389  1.00 50.18           C  
ATOM    199  CD  LYS A  30      15.823  -8.240  -3.666  1.00 58.79           C  
ATOM    200  CE  LYS A  30      14.677  -9.016  -3.053  1.00 57.33           C  
ATOM    201  NZ  LYS A  30      13.876  -8.178  -2.131  1.00 56.39           N1+
ATOM    202  N   PRO A  31      15.992  -3.234  -6.724  1.00 47.71           N  
ATOM    203  CA  PRO A  31      15.109  -2.485  -7.637  1.00 44.88           C  
ATOM    204  C   PRO A  31      14.080  -3.326  -8.408  1.00 49.19           C  
ATOM    205  O   PRO A  31      14.471  -4.310  -9.013  1.00 49.56           O  
ATOM    206  CB  PRO A  31      16.085  -1.858  -8.646  1.00 52.00           C  
ATOM    207  CG  PRO A  31      17.391  -1.777  -7.893  1.00 54.16           C  
ATOM    208  CD  PRO A  31      17.407  -3.022  -7.033  1.00 50.65           C  
ATOM    209  N   ILE A  32      12.805  -2.925  -8.372  1.00 44.22           N  
ATOM    210  CA  ILE A  32      11.743  -3.605  -9.108  1.00 40.64           C  
ATOM    211  C   ILE A  32      11.109  -2.720 -10.168  1.00 42.55           C  
ATOM    212  O   ILE A  32      10.216  -3.173 -10.885  1.00 43.92           O  
ATOM    213  CB  ILE A  32      10.647  -4.153  -8.170  1.00 41.96           C  
ATOM    214  CG1 ILE A  32       9.975  -3.003  -7.415  1.00 38.04           C  
ATOM    215  CG2 ILE A  32      11.210  -5.198  -7.223  1.00 39.29           C  
ATOM    216  CD1 ILE A  32       8.817  -3.440  -6.539  1.00 36.85           C  
ATOM    217  N   GLY A  33      11.513  -1.465 -10.272  1.00 41.51           N  
ATOM    218  CA  GLY A  33      10.925  -0.584 -11.256  1.00 42.97           C  
ATOM    219  C   GLY A  33      11.429   0.825 -11.056  1.00 45.32           C  
ATOM    220  O   GLY A  33      12.148   1.126 -10.097  1.00 43.44           O  
ATOM    221  N   SER A  34      11.027   1.687 -11.983  1.00 45.29           N  
ATOM    222  CA  SER A  34      11.517   3.053 -12.025  1.00 43.22           C  
ATOM    223  C   SER A  34      10.407   3.953 -12.546  1.00 46.06           C  
ATOM    224  O   SER A  34       9.676   3.574 -13.465  1.00 43.97           O  
ATOM    225  CB  SER A  34      12.770   3.148 -12.906  1.00 46.27           C  
ATOM    226  OG  SER A  34      13.221   4.483 -13.014  1.00 53.67           O  
ATOM    227  N   GLY A  35      10.275   5.134 -11.942  1.00 47.51           N  
ATOM    228  CA  GLY A  35       9.254   6.081 -12.346  1.00 48.85           C  
ATOM    229  C   GLY A  35       9.649   7.531 -12.151  1.00 47.47           C  
ATOM    230  O   GLY A  35      10.826   7.836 -11.931  1.00 44.45           O  
ATOM    231  N   ALA A  36       8.667   8.435 -12.234  1.00 45.90           N  
ATOM    232  CA  ALA A  36       8.946   9.860 -12.082  1.00 44.45           C  
ATOM    233  C   ALA A  36       9.512  10.185 -10.705  1.00 50.74           C  
ATOM    234  O   ALA A  36      10.317  11.114 -10.574  1.00 46.63           O  
ATOM    235  CB  ALA A  36       7.678  10.678 -12.339  1.00 45.46           C  
ATOM    236  N   GLN A  37       9.104   9.450  -9.668  1.00 44.92           N  
ATOM    237  CA  GLN A  37       9.633   9.677  -8.328  1.00 48.03           C  
ATOM    238  C   GLN A  37      10.862   8.832  -8.029  1.00 43.20           C  
ATOM    239  O   GLN A  37      11.255   8.729  -6.864  1.00 48.99           O  
ATOM    240  CB  GLN A  37       8.567   9.417  -7.249  1.00 46.46           C  
ATOM    241  CG  GLN A  37       7.095   9.671  -7.593  1.00 50.63           C  
ATOM    242  CD  GLN A  37       6.837  10.902  -8.435  1.00 52.41           C  
ATOM    243  NE2 GLN A  37       7.567  11.986  -8.162  1.00 55.94           N  
ATOM    244  OE1 GLN A  37       5.955  10.893  -9.296  1.00 50.88           O  
ATOM    245  N   GLY A  38      11.473   8.222  -9.038  1.00 44.09           N  
ATOM    246  CA  GLY A  38      12.707   7.496  -8.814  1.00 48.21           C  
ATOM    247  C   GLY A  38      12.567   5.987  -8.755  1.00 48.62           C  
ATOM    248  O   GLY A  38      11.711   5.401  -9.424  1.00 45.27           O  
ATOM    249  N   ILE A  39      13.406   5.350  -7.947  1.00 50.16           N  
ATOM    250  CA  ILE A  39      13.485   3.895  -7.885  1.00 49.36           C  
ATOM    251  C   ILE A  39      12.496   3.368  -6.855  1.00 43.32           C  
ATOM    252  O   ILE A  39      12.284   3.973  -5.796  1.00 45.75           O  
ATOM    253  CB  ILE A  39      14.925   3.443  -7.562  1.00 51.40           C  
ATOM    254  CG1 ILE A  39      15.922   4.099  -8.520  1.00 55.65           C  
ATOM    255  CG2 ILE A  39      15.064   1.927  -7.660  1.00 41.96           C  
ATOM    256  CD1 ILE A  39      15.964   3.455  -9.901  1.00 55.85           C  
ATOM    257  N   VAL A  40      11.875   2.236  -7.174  1.00 41.73           N  
ATOM    258  CA  VAL A  40      11.091   1.462  -6.221  1.00 34.81           C  
ATOM    259  C   VAL A  40      11.847   0.172  -5.944  1.00 39.37           C  
ATOM    260  O   VAL A  40      12.342  -0.478  -6.873  1.00 40.86           O  
ATOM    261  CB  VAL A  40       9.669   1.167  -6.748  1.00 36.18           C  
ATOM    262  CG1 VAL A  40       8.876   0.354  -5.737  1.00 34.98           C  
ATOM    263  CG2 VAL A  40       8.950   2.465  -7.072  1.00 37.27           C  
ATOM    264  N   CYS A  41      11.941  -0.195  -4.671  1.00 32.60           N  
ATOM    265  CA  CYS A  41      12.637  -1.411  -4.282  1.00 37.98           C  
ATOM    266  C   CYS A  41      11.669  -2.419  -3.686  1.00 38.09           C  
ATOM    267  O   CYS A  41      10.662  -2.051  -3.082  1.00 36.15           O  
ATOM    268  CB  CYS A  41      13.731  -1.112  -3.263  1.00 35.90           C  
ATOM    269  SG  CYS A  41      15.090  -0.184  -3.957  1.00 42.13           S  
ATOM    270  N   ALA A  42      11.984  -3.698  -3.851  1.00 38.18           N  
ATOM    271  CA  ALA A  42      11.391  -4.719  -3.007  1.00 34.50           C  
ATOM    272  C   ALA A  42      12.266  -4.892  -1.774  1.00 33.90           C  
ATOM    273  O   ALA A  42      13.468  -4.629  -1.812  1.00 40.71           O  
ATOM    274  CB  ALA A  42      11.256  -6.051  -3.753  1.00 34.71           C  
ATOM    275  N   ALA A  43      11.650  -5.300  -0.669  1.00 31.95           N  
ATOM    276  CA  ALA A  43      12.396  -5.556   0.554  1.00 37.94           C  
ATOM    277  C   ALA A  43      11.648  -6.576   1.393  1.00 39.00           C  
ATOM    278  O   ALA A  43      10.446  -6.796   1.221  1.00 34.87           O  
ATOM    279  CB  ALA A  43      12.620  -4.278   1.379  1.00 35.38           C  
ATOM    280  N   PHE A  44      12.370  -7.193   2.321  1.00 37.78           N  
ATOM    281  CA  PHE A  44      11.756  -8.080   3.293  1.00 40.32           C  
ATOM    282  C   PHE A  44      11.622  -7.337   4.612  1.00 37.06           C  
ATOM    283  O   PHE A  44      12.601  -6.785   5.121  1.00 45.54           O  
ATOM    284  CB  PHE A  44      12.567  -9.365   3.477  1.00 46.43           C  
ATOM    285  CG  PHE A  44      11.959 -10.317   4.464  1.00 46.29           C  
ATOM    286  CD1 PHE A  44      10.795 -11.002   4.152  1.00 47.54           C  
ATOM    287  CD2 PHE A  44      12.544 -10.533   5.698  1.00 48.41           C  
ATOM    288  CE1 PHE A  44      10.223 -11.874   5.054  1.00 46.39           C  
ATOM    289  CE2 PHE A  44      11.975 -11.409   6.600  1.00 45.05           C  
ATOM    290  CZ  PHE A  44      10.816 -12.079   6.279  1.00 48.67           C  
ATOM    291  N   ASP A  45      10.406  -7.302   5.141  1.00 38.10           N  
ATOM    292  CA  ASP A  45      10.111  -6.632   6.400  1.00 39.06           C  
ATOM    293  C   ASP A  45      10.238  -7.694   7.481  1.00 44.82           C  
ATOM    294  O   ASP A  45       9.302  -8.458   7.728  1.00 42.63           O  
ATOM    295  CB  ASP A  45       8.718  -6.012   6.362  1.00 39.96           C  
ATOM    296  CG  ASP A  45       8.297  -5.393   7.687  1.00 41.67           C  
ATOM    297  OD1 ASP A  45       9.002  -5.559   8.707  1.00 42.23           O  
ATOM    298  OD2 ASP A  45       7.235  -4.737   7.716  1.00 37.41           O1-
ATOM    299  N   THR A  46      11.403  -7.741   8.132  1.00 42.57           N  
ATOM    300  CA  THR A  46      11.644  -8.767   9.141  1.00 46.60           C  
ATOM    301  C   THR A  46      10.654  -8.683  10.293  1.00 49.29           C  
ATOM    302  O   THR A  46      10.427  -9.688  10.975  1.00 56.46           O  
ATOM    303  CB  THR A  46      13.073  -8.661   9.675  1.00 44.94           C  
ATOM    304  CG2 THR A  46      14.084  -8.778   8.545  1.00 41.30           C  
ATOM    305  OG1 THR A  46      13.245  -7.401  10.336  1.00 52.46           O  
ATOM    306  N   VAL A  47      10.047  -7.518  10.516  1.00 47.72           N  
ATOM    307  CA  VAL A  47       9.120  -7.371  11.631  1.00 47.19           C  
ATOM    308  C   VAL A  47       7.768  -7.986  11.298  1.00 51.52           C  
ATOM    309  O   VAL A  47       7.127  -8.604  12.156  1.00 54.04           O  
ATOM    310  CB  VAL A  47       8.992  -5.887  12.019  1.00 48.14           C  
ATOM    311  CG1 VAL A  47       7.737  -5.651  12.840  1.00 41.56           C  
ATOM    312  CG2 VAL A  47      10.229  -5.435  12.776  1.00 46.91           C  
ATOM    313  N   LEU A  48       7.310  -7.825  10.056  1.00 49.36           N  
ATOM    314  CA  LEU A  48       6.045  -8.400   9.623  1.00 48.79           C  
ATOM    315  C   LEU A  48       6.205  -9.795   9.037  1.00 47.61           C  
ATOM    316  O   LEU A  48       5.222 -10.542   8.968  1.00 45.46           O  
ATOM    317  CB  LEU A  48       5.383  -7.489   8.579  1.00 48.82           C  
ATOM    318  CG  LEU A  48       4.568  -6.303   9.094  1.00 45.27           C  
ATOM    319  CD1 LEU A  48       3.902  -5.552   7.945  1.00 47.15           C  
ATOM    320  CD2 LEU A  48       3.538  -6.768  10.110  1.00 55.62           C  
ATOM    321  N   GLY A  49       7.412 -10.161   8.620  1.00 41.75           N  
ATOM    322  CA  GLY A  49       7.631 -11.423   7.954  1.00 47.20           C  
ATOM    323  C   GLY A  49       7.198 -11.465   6.509  1.00 50.04           C  
ATOM    324  O   GLY A  49       7.231 -12.542   5.902  1.00 52.53           O  
ATOM    325  N   ILE A  50       6.805 -10.331   5.931  1.00 46.62           N  
ATOM    326  CA  ILE A  50       6.305 -10.286   4.564  1.00 46.12           C  
ATOM    327  C   ILE A  50       7.255  -9.458   3.705  1.00 44.26           C  
ATOM    328  O   ILE A  50       8.043  -8.645   4.198  1.00 42.00           O  
ATOM    329  CB  ILE A  50       4.876  -9.709   4.480  1.00 48.86           C  
ATOM    330  CG1 ILE A  50       4.866  -8.233   4.890  1.00 47.63           C  
ATOM    331  CG2 ILE A  50       3.921 -10.504   5.356  1.00 49.34           C  
ATOM    332  CD1 ILE A  50       3.485  -7.607   4.886  1.00 48.80           C  
ATOM    333  N   ASN A  51       7.165  -9.670   2.397  1.00 39.27           N  
ATOM    334  CA  ASN A  51       7.883  -8.830   1.454  1.00 36.96           C  
ATOM    335  C   ASN A  51       7.082  -7.559   1.196  1.00 33.51           C  
ATOM    336  O   ASN A  51       5.849  -7.564   1.252  1.00 34.38           O  
ATOM    337  CB  ASN A  51       8.129  -9.582   0.148  1.00 38.89           C  
ATOM    338  CG  ASN A  51       9.053 -10.770   0.332  1.00 44.68           C  
ATOM    339  ND2 ASN A  51       8.574 -11.954  -0.040  1.00 44.83           N  
ATOM    340  OD1 ASN A  51      10.181 -10.629   0.813  1.00 44.69           O  
ATOM    341  N   VAL A  52       7.794  -6.453   0.941  1.00 32.24           N  
ATOM    342  CA  VAL A  52       7.161  -5.144   0.776  1.00 27.14           C  
ATOM    343  C   VAL A  52       7.814  -4.389  -0.371  1.00 29.72           C  
ATOM    344  O   VAL A  52       8.895  -4.739  -0.841  1.00 28.64           O  
ATOM    345  CB  VAL A  52       7.222  -4.287   2.071  1.00 27.37           C  
ATOM    346  CG1 VAL A  52       6.349  -4.895   3.162  1.00 29.38           C  
ATOM    347  CG2 VAL A  52       8.664  -4.090   2.546  1.00 31.89           C  
ATOM    348  N   ALA A  53       7.134  -3.335  -0.834  1.00 27.94           N  
ATOM    349  CA  ALA A  53       7.722  -2.402  -1.782  1.00 23.59           C  
ATOM    350  C   ALA A  53       8.102  -1.125  -1.045  1.00 25.42           C  
ATOM    351  O   ALA A  53       7.386  -0.693  -0.135  1.00 26.20           O  
ATOM    352  CB  ALA A  53       6.768  -2.070  -2.937  1.00 25.53           C  
ATOM    353  N   VAL A  54       9.229  -0.528  -1.438  1.00 24.61           N  
ATOM    354  CA  VAL A  54       9.732   0.685  -0.788  1.00 29.41           C  
ATOM    355  C   VAL A  54      10.014   1.732  -1.850  1.00 26.82           C  
ATOM    356  O   VAL A  54      10.826   1.506  -2.755  1.00 30.29           O  
ATOM    357  CB  VAL A  54      10.991   0.425   0.057  1.00 29.43           C  
ATOM    358  CG1 VAL A  54      11.432   1.739   0.742  1.00 31.19           C  
ATOM    359  CG2 VAL A  54      10.718  -0.639   1.084  1.00 29.52           C  
ATOM    360  N   LYS A  55       9.348   2.880  -1.734  1.00 23.73           N  
ATOM    361  CA  LYS A  55       9.474   3.990  -2.665  1.00 25.12           C  
ATOM    362  C   LYS A  55      10.055   5.181  -1.923  1.00 27.11           C  
ATOM    363  O   LYS A  55       9.657   5.457  -0.789  1.00 25.94           O  
ATOM    364  CB  LYS A  55       8.101   4.355  -3.244  1.00 28.37           C  
ATOM    365  CG  LYS A  55       8.098   5.327  -4.402  1.00 38.56           C  
ATOM    366  CD  LYS A  55       6.655   5.598  -4.857  1.00 39.63           C  
ATOM    367  CE  LYS A  55       6.599   6.305  -6.202  1.00 46.37           C  
ATOM    368  NZ  LYS A  55       5.284   6.992  -6.383  1.00 46.03           N1+
ATOM    369  N   LYS A  56      10.977   5.891  -2.559  1.00 28.56           N  
ATOM    370  CA  LYS A  56      11.629   7.044  -1.945  1.00 27.72           C  
ATOM    371  C   LYS A  56      11.219   8.305  -2.690  1.00 28.35           C  
ATOM    372  O   LYS A  56      11.426   8.411  -3.907  1.00 27.85           O  
ATOM    373  CB  LYS A  56      13.147   6.882  -1.951  1.00 28.75           C  
ATOM    374  CG  LYS A  56      13.917   8.085  -1.385  1.00 31.87           C  
ATOM    375  CD  LYS A  56      15.342   8.080  -1.892  1.00 37.53           C  
ATOM    376  CE  LYS A  56      16.185   9.167  -1.228  1.00 37.81           C  
ATOM    377  NZ  LYS A  56      17.602   9.126  -1.731  1.00 44.20           N1+
ATOM    378  N   LEU A  57      10.637   9.258  -1.965  1.00 22.50           N  
ATOM    379  CA  LEU A  57      10.322  10.569  -2.516  1.00 24.91           C  
ATOM    380  C   LEU A  57      11.432  11.516  -2.081  1.00 28.56           C  
ATOM    381  O   LEU A  57      11.569  11.804  -0.888  1.00 26.05           O  
ATOM    382  CB  LEU A  57       8.948  11.056  -2.058  1.00 24.19           C  
ATOM    383  CG  LEU A  57       7.728  10.125  -2.132  1.00 32.73           C  
ATOM    384  CD1 LEU A  57       6.481  10.860  -1.684  1.00 28.02           C  
ATOM    385  CD2 LEU A  57       7.545   9.603  -3.550  1.00 32.58           C  
ATOM    386  N   SER A  58      12.231  11.981  -3.047  1.00 30.01           N  
ATOM    387  CA  SER A  58      13.374  12.855  -2.788  1.00 28.47           C  
ATOM    388  C   SER A  58      12.945  14.317  -2.843  1.00 28.48           C  
ATOM    389  O   SER A  58      12.494  14.791  -3.888  1.00 28.79           O  
ATOM    390  CB  SER A  58      14.491  12.609  -3.807  1.00 34.44           C  
ATOM    391  OG  SER A  58      14.887  11.248  -3.834  1.00 36.42           O  
ATOM    392  N   ARG A  59      13.099  15.024  -1.721  1.00 24.04           N  
ATOM    393  CA  ARG A  59      12.715  16.421  -1.539  1.00 25.71           C  
ATOM    394  C   ARG A  59      11.411  16.735  -2.272  1.00 27.35           C  
ATOM    395  O   ARG A  59      11.394  17.577  -3.174  1.00 26.89           O  
ATOM    396  CB  ARG A  59      13.831  17.365  -1.980  1.00 32.90           C  
ATOM    397  CG  ARG A  59      15.226  16.855  -1.604  1.00 39.10           C  
ATOM    398  CD  ARG A  59      16.313  17.943  -1.626  1.00 49.30           C  
ATOM    399  NE  ARG A  59      16.923  18.109  -2.943  1.00 60.32           N  
ATOM    400  CZ  ARG A  59      18.189  18.454  -3.152  1.00 63.71           C  
ATOM    401  NH1 ARG A  59      19.034  18.637  -2.149  1.00 61.21           N1+
ATOM    402  NH2 ARG A  59      18.621  18.613  -4.401  1.00 63.92           N  
ATOM    403  N   PRO A  60      10.307  16.070  -1.911  1.00 23.05           N  
ATOM    404  CA  PRO A  60       9.055  16.278  -2.648  1.00 25.44           C  
ATOM    405  C   PRO A  60       8.492  17.676  -2.492  1.00 26.52           C  
ATOM    406  O   PRO A  60       7.641  18.078  -3.296  1.00 28.89           O  
ATOM    407  CB  PRO A  60       8.127  15.208  -2.055  1.00 24.86           C  
ATOM    408  CG  PRO A  60       8.619  15.037  -0.669  1.00 22.42           C  
ATOM    409  CD  PRO A  60      10.133  15.098  -0.817  1.00 23.00           C  
ATOM    410  N   PHE A  61       8.965  18.446  -1.518  1.00 24.24           N  
ATOM    411  CA  PHE A  61       8.515  19.809  -1.300  1.00 23.08           C  
ATOM    412  C   PHE A  61       9.355  20.822  -2.068  1.00 24.67           C  
ATOM    413  O   PHE A  61       9.207  22.021  -1.826  1.00 29.71           O  
ATOM    414  CB  PHE A  61       8.584  20.148   0.198  1.00 21.97           C  
ATOM    415  CG  PHE A  61       9.899  19.780   0.801  1.00 24.22           C  
ATOM    416  CD1 PHE A  61      10.988  20.621   0.645  1.00 26.53           C  
ATOM    417  CD2 PHE A  61      10.076  18.565   1.434  1.00 25.49           C  
ATOM    418  CE1 PHE A  61      12.217  20.285   1.150  1.00 27.91           C  
ATOM    419  CE2 PHE A  61      11.320  18.215   1.951  1.00 24.89           C  
ATOM    420  CZ  PHE A  61      12.379  19.071   1.809  1.00 28.29           C  
ATOM    421  N   GLN A  62      10.258  20.363  -2.946  1.00 26.22           N  
ATOM    422  CA  GLN A  62      11.204  21.261  -3.619  1.00 27.54           C  
ATOM    423  C   GLN A  62      10.483  22.302  -4.464  1.00 31.12           C  
ATOM    424  O   GLN A  62      10.991  23.416  -4.647  1.00 30.99           O  
ATOM    425  CB  GLN A  62      12.163  20.454  -4.509  1.00 32.09           C  
ATOM    426  CG  GLN A  62      13.350  21.239  -5.106  1.00 39.35           C  
ATOM    427  CD  GLN A  62      13.064  21.946  -6.440  1.00 41.69           C  
ATOM    428  NE2 GLN A  62      13.867  22.969  -6.742  1.00 36.02           N  
ATOM    429  OE1 GLN A  62      12.165  21.562  -7.201  1.00 36.81           O  
ATOM    430  N   ASN A  63       9.312  21.962  -4.996  1.00 24.83           N  
ATOM    431  CA  ASN A  63       8.546  22.921  -5.777  1.00 24.72           C  
ATOM    432  C   ASN A  63       7.069  22.680  -5.520  1.00 26.31           C  
ATOM    433  O   ASN A  63       6.664  21.606  -5.070  1.00 24.27           O  
ATOM    434  CB  ASN A  63       8.872  22.824  -7.275  1.00 24.74           C  
ATOM    435  CG  ASN A  63       8.484  21.481  -7.871  1.00 25.85           C  
ATOM    436  ND2 ASN A  63       9.477  20.644  -8.151  1.00 23.74           N  
ATOM    437  OD1 ASN A  63       7.302  21.201  -8.072  1.00 25.96           O  
ATOM    438  N   GLN A  64       6.265  23.686  -5.862  1.00 28.02           N  
ATOM    439  CA  GLN A  64       4.843  23.669  -5.532  1.00 28.31           C  
ATOM    440  C   GLN A  64       4.106  22.513  -6.204  1.00 26.43           C  
ATOM    441  O   GLN A  64       3.208  21.911  -5.604  1.00 25.14           O  
ATOM    442  CB  GLN A  64       4.210  24.989  -5.958  1.00 32.59           C  
ATOM    443  CG  GLN A  64       4.598  26.150  -5.112  1.00 36.82           C  
ATOM    444  CD  GLN A  64       3.845  27.377  -5.522  1.00 43.39           C  
ATOM    445  NE2 GLN A  64       4.562  28.379  -6.009  1.00 44.62           N  
ATOM    446  OE1 GLN A  64       2.621  27.408  -5.448  1.00 47.32           O  
ATOM    447  N   THR A  65       4.425  22.241  -7.472  1.00 24.77           N  
ATOM    448  CA  THR A  65       3.769  21.167  -8.217  1.00 24.89           C  
ATOM    449  C   THR A  65       3.990  19.809  -7.557  1.00 23.76           C  
ATOM    450  O   THR A  65       3.034  19.067  -7.280  1.00 25.80           O  
ATOM    451  CB  THR A  65       4.306  21.142  -9.650  1.00 28.61           C  
ATOM    452  CG2 THR A  65       3.553  20.127 -10.488  1.00 28.90           C  
ATOM    453  OG1 THR A  65       4.237  22.460 -10.231  1.00 31.14           O  
ATOM    454  N   HIS A  66       5.256  19.444  -7.355  1.00 22.23           N  
ATOM    455  CA  HIS A  66       5.561  18.150  -6.760  1.00 19.65           C  
ATOM    456  C   HIS A  66       5.092  18.086  -5.320  1.00 20.87           C  
ATOM    457  O   HIS A  66       4.706  17.012  -4.846  1.00 22.48           O  
ATOM    458  CB  HIS A  66       7.063  17.872  -6.842  1.00 23.06           C  
ATOM    459  CG  HIS A  66       7.543  17.618  -8.243  1.00 28.26           C  
ATOM    460  CD2 HIS A  66       6.855  17.398  -9.389  1.00 29.00           C  
ATOM    461  ND1 HIS A  66       8.878  17.579  -8.586  1.00 28.93           N  
ATOM    462  CE1 HIS A  66       8.993  17.352  -9.883  1.00 27.11           C  
ATOM    463  NE2 HIS A  66       7.779  17.222 -10.392  1.00 27.08           N  
ATOM    464  N   ALA A  67       5.136  19.213  -4.604  1.00 20.03           N  
ATOM    465  CA  ALA A  67       4.680  19.204  -3.215  1.00 22.84           C  
ATOM    466  C   ALA A  67       3.197  18.870  -3.132  1.00 22.42           C  
ATOM    467  O   ALA A  67       2.785  18.015  -2.340  1.00 21.33           O  
ATOM    468  CB  ALA A  67       4.981  20.551  -2.540  1.00 22.84           C  
ATOM    469  N   LYS A  68       2.375  19.538  -3.942  1.00 19.15           N  
ATOM    470  CA  LYS A  68       0.946  19.280  -3.898  1.00 23.81           C  
ATOM    471  C   LYS A  68       0.660  17.832  -4.287  1.00 23.14           C  
ATOM    472  O   LYS A  68      -0.165  17.159  -3.651  1.00 24.14           O  
ATOM    473  CB  LYS A  68       0.216  20.284  -4.803  1.00 26.56           C  
ATOM    474  CG  LYS A  68      -1.283  20.094  -4.927  1.00 35.57           C  
ATOM    475  CD  LYS A  68      -1.870  21.247  -5.741  1.00 40.33           C  
ATOM    476  CE  LYS A  68      -3.366  21.393  -5.521  1.00 50.59           C  
ATOM    477  NZ  LYS A  68      -3.705  22.764  -5.033  1.00 58.65           N1+
ATOM    478  N   ARG A  69       1.372  17.316  -5.298  1.00 24.01           N  
ATOM    479  CA  ARG A  69       1.166  15.929  -5.708  1.00 23.98           C  
ATOM    480  C   ARG A  69       1.536  14.953  -4.596  1.00 24.45           C  
ATOM    481  O   ARG A  69       0.826  13.968  -4.371  1.00 22.14           O  
ATOM    482  CB  ARG A  69       1.987  15.608  -6.957  1.00 24.09           C  
ATOM    483  CG  ARG A  69       1.749  14.180  -7.491  1.00 36.08           C  
ATOM    484  CD  ARG A  69       3.011  13.474  -8.013  1.00 39.16           C  
ATOM    485  NE  ARG A  69       3.917  13.104  -6.928  1.00 43.47           N  
ATOM    486  CZ  ARG A  69       3.816  11.982  -6.226  1.00 41.56           C  
ATOM    487  NH1 ARG A  69       2.875  11.087  -6.486  1.00 42.03           N1+
ATOM    488  NH2 ARG A  69       4.673  11.756  -5.231  1.00 41.58           N  
ATOM    489  N   ALA A  70       2.676  15.182  -3.926  1.00 22.29           N  
ATOM    490  CA  ALA A  70       3.121  14.272  -2.874  1.00 23.20           C  
ATOM    491  C   ALA A  70       2.195  14.315  -1.671  1.00 25.13           C  
ATOM    492  O   ALA A  70       1.906  13.273  -1.071  1.00 20.74           O  
ATOM    493  CB  ALA A  70       4.548  14.600  -2.429  1.00 24.15           C  
ATOM    494  N   TYR A  71       1.751  15.518  -1.285  1.00 20.81           N  
ATOM    495  CA  TYR A  71       0.870  15.644  -0.137  1.00 20.36           C  
ATOM    496  C   TYR A  71      -0.445  14.930  -0.405  1.00 21.25           C  
ATOM    497  O   TYR A  71      -0.944  14.179   0.441  1.00 20.28           O  
ATOM    498  CB  TYR A  71       0.647  17.122   0.185  1.00 23.19           C  
ATOM    499  CG  TYR A  71      -0.320  17.340   1.316  1.00 25.32           C  
ATOM    500  CD1 TYR A  71       0.050  17.102   2.640  1.00 27.89           C  
ATOM    501  CD2 TYR A  71      -1.604  17.782   1.061  1.00 27.53           C  
ATOM    502  CE1 TYR A  71      -0.857  17.302   3.671  1.00 29.13           C  
ATOM    503  CE2 TYR A  71      -2.502  17.984   2.075  1.00 30.77           C  
ATOM    504  CZ  TYR A  71      -2.135  17.749   3.366  1.00 34.85           C  
ATOM    505  OH  TYR A  71      -3.075  17.966   4.338  1.00 37.18           O  
ATOM    506  N   ARG A  72      -0.984  15.106  -1.608  1.00 22.20           N  
ATOM    507  CA  ARG A  72      -2.228  14.438  -1.982  1.00 23.93           C  
ATOM    508  C   ARG A  72      -2.077  12.919  -1.924  1.00 20.95           C  
ATOM    509  O   ARG A  72      -2.951  12.215  -1.415  1.00 20.89           O  
ATOM    510  CB  ARG A  72      -2.630  14.882  -3.388  1.00 20.54           C  
ATOM    511  CG  ARG A  72      -3.826  14.155  -3.975  1.00 24.18           C  
ATOM    512  CD  ARG A  72      -4.242  14.864  -5.255  1.00 25.76           C  
ATOM    513  NE  ARG A  72      -5.370  14.215  -5.914  1.00 26.83           N  
ATOM    514  CZ  ARG A  72      -5.244  13.266  -6.830  1.00 32.25           C  
ATOM    515  NH1 ARG A  72      -4.065  12.766  -7.145  1.00 23.94           N1+
ATOM    516  NH2 ARG A  72      -6.332  12.792  -7.428  1.00 30.29           N  
ATOM    517  N   GLU A  73      -0.966  12.395  -2.454  1.00 19.58           N  
ATOM    518  CA  GLU A  73      -0.747  10.951  -2.452  1.00 21.79           C  
ATOM    519  C   GLU A  73      -0.644  10.397  -1.038  1.00 23.43           C  
ATOM    520  O   GLU A  73      -1.229   9.351  -0.731  1.00 21.55           O  
ATOM    521  CB  GLU A  73       0.512  10.602  -3.251  1.00 25.67           C  
ATOM    522  CG  GLU A  73       0.417   9.262  -4.005  1.00 33.46           C  
ATOM    523  CD  GLU A  73      -0.551   9.250  -5.227  1.00 37.48           C  
ATOM    524  OE1 GLU A  73      -1.001  10.308  -5.718  1.00 37.66           O  
ATOM    525  OE2 GLU A  73      -0.871   8.146  -5.700  1.00 38.17           O1-
ATOM    526  N   LEU A  74       0.094  11.083  -0.159  1.00 18.58           N  
ATOM    527  CA  LEU A  74       0.215  10.633   1.221  1.00 19.50           C  
ATOM    528  C   LEU A  74      -1.141  10.603   1.914  1.00 22.86           C  
ATOM    529  O   LEU A  74      -1.476   9.630   2.594  1.00 26.23           O  
ATOM    530  CB  LEU A  74       1.169  11.552   1.991  1.00 22.82           C  
ATOM    531  CG  LEU A  74       2.635  11.203   1.951  1.00 29.05           C  
ATOM    532  CD1 LEU A  74       3.415  12.458   2.327  1.00 25.54           C  
ATOM    533  CD2 LEU A  74       2.908  10.051   2.912  1.00 29.81           C  
ATOM    534  N   VAL A  75      -1.914  11.679   1.778  1.00 21.00           N  
ATOM    535  CA  VAL A  75      -3.196  11.768   2.469  1.00 24.66           C  
ATOM    536  C   VAL A  75      -4.148  10.699   1.945  1.00 25.43           C  
ATOM    537  O   VAL A  75      -4.862  10.041   2.719  1.00 25.05           O  
ATOM    538  CB  VAL A  75      -3.797  13.177   2.307  1.00 25.06           C  
ATOM    539  CG1 VAL A  75      -5.246  13.176   2.749  1.00 26.78           C  
ATOM    540  CG2 VAL A  75      -2.980  14.236   3.078  1.00 24.70           C  
ATOM    541  N   LEU A  76      -4.171  10.509   0.620  1.00 20.66           N  
ATOM    542  CA  LEU A  76      -5.113   9.560   0.025  1.00 21.83           C  
ATOM    543  C   LEU A  76      -4.695   8.121   0.296  1.00 23.93           C  
ATOM    544  O   LEU A  76      -5.541   7.269   0.596  1.00 25.92           O  
ATOM    545  CB  LEU A  76      -5.236   9.807  -1.479  1.00 19.52           C  
ATOM    546  CG  LEU A  76      -5.998  11.084  -1.859  1.00 22.83           C  
ATOM    547  CD1 LEU A  76      -5.935  11.339  -3.349  1.00 21.42           C  
ATOM    548  CD2 LEU A  76      -7.441  11.020  -1.390  1.00 26.59           C  
ATOM    549  N   LEU A  77      -3.400   7.818   0.166  1.00 22.07           N  
ATOM    550  CA  LEU A  77      -2.959   6.449   0.423  1.00 27.97           C  
ATOM    551  C   LEU A  77      -3.360   6.009   1.821  1.00 29.54           C  
ATOM    552  O   LEU A  77      -3.774   4.861   2.030  1.00 31.25           O  
ATOM    553  CB  LEU A  77      -1.450   6.324   0.262  1.00 25.64           C  
ATOM    554  CG  LEU A  77      -0.964   6.119  -1.169  1.00 27.24           C  
ATOM    555  CD1 LEU A  77       0.569   6.249  -1.190  1.00 28.48           C  
ATOM    556  CD2 LEU A  77      -1.444   4.816  -1.794  1.00 25.57           C  
ATOM    557  N   LYS A  78      -3.233   6.910   2.792  1.00 27.93           N  
ATOM    558  CA  LYS A  78      -3.598   6.581   4.164  1.00 30.89           C  
ATOM    559  C   LYS A  78      -5.100   6.352   4.294  1.00 28.59           C  
ATOM    560  O   LYS A  78      -5.541   5.309   4.790  1.00 30.86           O  
ATOM    561  CB  LYS A  78      -3.145   7.701   5.108  1.00 35.67           C  
ATOM    562  CG  LYS A  78      -3.562   7.493   6.568  1.00 38.88           C  
ATOM    563  CD  LYS A  78      -2.582   8.127   7.558  1.00 39.31           C  
ATOM    564  CE  LYS A  78      -2.691   9.653   7.588  1.00 49.31           C  
ATOM    565  NZ  LYS A  78      -1.385  10.363   7.861  1.00 51.63           N1+
ATOM    566  N   CYS A  79      -5.899   7.313   3.836  1.00 26.04           N  
ATOM    567  CA ACYS A  79      -7.339   7.332   4.073  0.62 26.46           C  
ATOM    568  CA BCYS A  79      -7.306   7.222   4.179  0.38 26.57           C  
ATOM    569  C   CYS A  79      -8.069   6.236   3.306  1.00 30.43           C  
ATOM    570  O   CYS A  79      -9.160   5.817   3.703  1.00 23.44           O  
ATOM    571  CB ACYS A  79      -7.900   8.692   3.662  0.62 28.08           C  
ATOM    572  CB BCYS A  79      -7.957   8.603   4.138  0.38 29.39           C  
ATOM    573  SG ACYS A  79      -7.455  10.062   4.752  0.62 39.10           S  
ATOM    574  SG BCYS A  79      -8.141   9.311   2.518  0.38 28.35           S  
ATOM    575  N   VAL A  80      -7.517   5.800   2.188  1.00 27.24           N  
ATOM    576  CA  VAL A  80      -8.204   4.823   1.343  1.00 23.74           C  
ATOM    577  C   VAL A  80      -7.814   3.425   1.779  1.00 22.95           C  
ATOM    578  O   VAL A  80      -6.649   3.142   2.079  1.00 25.61           O  
ATOM    579  CB  VAL A  80      -7.886   5.071  -0.141  1.00 21.59           C  
ATOM    580  CG1 VAL A  80      -8.368   3.899  -1.007  1.00 25.90           C  
ATOM    581  CG2 VAL A  80      -8.492   6.399  -0.583  1.00 23.51           C  
ATOM    582  N   ASN A  81      -8.795   2.532   1.825  1.00 20.64           N  
ATOM    583  CA  ASN A  81      -8.542   1.133   2.156  1.00 25.11           C  
ATOM    584  C   ASN A  81      -9.480   0.318   1.270  1.00 27.27           C  
ATOM    585  O   ASN A  81     -10.623   0.066   1.644  1.00 24.26           O  
ATOM    586  CB  ASN A  81      -8.776   0.864   3.641  1.00 28.12           C  
ATOM    587  CG  ASN A  81      -8.595  -0.603   4.009  1.00 39.90           C  
ATOM    588  ND2 ASN A  81      -9.350  -1.054   5.006  1.00 45.71           N  
ATOM    589  OD1 ASN A  81      -7.763  -1.315   3.428  1.00 37.67           O  
ATOM    590  N   HIS A  82      -9.009  -0.054   0.079  1.00 19.57           N  
ATOM    591  CA  HIS A  82      -9.831  -0.830  -0.841  1.00 20.25           C  
ATOM    592  C   HIS A  82      -8.942  -1.905  -1.445  1.00 20.09           C  
ATOM    593  O   HIS A  82      -7.761  -1.656  -1.701  1.00 19.64           O  
ATOM    594  CB  HIS A  82     -10.449   0.069  -1.926  1.00 18.41           C  
ATOM    595  CG  HIS A  82     -11.380  -0.660  -2.855  1.00 20.50           C  
ATOM    596  CD2 HIS A  82     -12.734  -0.726  -2.888  1.00 23.72           C  
ATOM    597  ND1 HIS A  82     -10.931  -1.475  -3.877  1.00 18.72           N  
ATOM    598  CE1 HIS A  82     -11.972  -1.988  -4.516  1.00 21.44           C  
ATOM    599  NE2 HIS A  82     -13.076  -1.556  -3.928  1.00 22.54           N  
ATOM    600  N   LYS A  83      -9.486  -3.117  -1.638  1.00 17.96           N  
ATOM    601  CA  LYS A  83      -8.607  -4.219  -2.029  1.00 16.35           C  
ATOM    602  C   LYS A  83      -8.007  -4.046  -3.421  1.00 19.33           C  
ATOM    603  O   LYS A  83      -7.044  -4.747  -3.738  1.00 20.17           O  
ATOM    604  CB  LYS A  83      -9.346  -5.566  -1.998  1.00 20.02           C  
ATOM    605  CG  LYS A  83     -10.588  -5.560  -2.855  1.00 25.86           C  
ATOM    606  CD  LYS A  83     -11.305  -6.914  -2.855  1.00 34.08           C  
ATOM    607  CE  LYS A  83     -12.769  -6.711  -3.255  1.00 43.23           C  
ATOM    608  NZ  LYS A  83     -13.553  -7.986  -3.236  1.00 53.65           N1+
ATOM    609  N   ASN A  84      -8.522  -3.137  -4.252  1.00 17.86           N  
ATOM    610  CA  ASN A  84      -7.976  -2.965  -5.600  1.00 15.66           C  
ATOM    611  C   ASN A  84      -7.231  -1.631  -5.742  1.00 19.69           C  
ATOM    612  O   ASN A  84      -6.990  -1.164  -6.868  1.00 16.12           O  
ATOM    613  CB  ASN A  84      -9.085  -3.072  -6.650  1.00 15.65           C  
ATOM    614  CG  ASN A  84      -9.789  -4.426  -6.609  1.00 17.66           C  
ATOM    615  ND2 ASN A  84      -9.024  -5.504  -6.742  1.00 18.75           N  
ATOM    616  OD1 ASN A  84     -11.007  -4.497  -6.387  1.00 20.94           O  
ATOM    617  N   ILE A  85      -6.883  -1.003  -4.619  1.00 18.40           N  
ATOM    618  CA  ILE A  85      -6.009   0.169  -4.576  1.00 19.66           C  
ATOM    619  C   ILE A  85      -4.826  -0.176  -3.681  1.00 18.32           C  
ATOM    620  O   ILE A  85      -5.013  -0.717  -2.587  1.00 17.11           O  
ATOM    621  CB  ILE A  85      -6.747   1.410  -4.045  1.00 19.04           C  
ATOM    622  CG1 ILE A  85      -8.041   1.686  -4.819  1.00 23.43           C  
ATOM    623  CG2 ILE A  85      -5.806   2.635  -4.048  1.00 17.84           C  
ATOM    624  CD1 ILE A  85      -7.845   2.082  -6.228  1.00 29.93           C  
ATOM    625  N   ILE A  86      -3.605   0.104  -4.143  1.00 18.75           N  
ATOM    626  CA  ILE A  86      -2.427  -0.350  -3.400  1.00 18.36           C  
ATOM    627  C   ILE A  86      -2.451   0.170  -1.956  1.00 23.61           C  
ATOM    628  O   ILE A  86      -2.797   1.328  -1.696  1.00 23.53           O  
ATOM    629  CB  ILE A  86      -1.145   0.062  -4.148  1.00 21.23           C  
ATOM    630  CG1 ILE A  86       0.051  -0.803  -3.729  1.00 28.68           C  
ATOM    631  CG2 ILE A  86      -0.853   1.549  -3.973  1.00 25.85           C  
ATOM    632  CD1 ILE A  86       0.098  -2.184  -4.383  1.00 25.15           C  
ATOM    633  N   SER A  87      -2.146  -0.729  -1.008  1.00 24.71           N  
ATOM    634  CA  SER A  87      -2.147  -0.421   0.423  1.00 28.48           C  
ATOM    635  C   SER A  87      -0.818   0.198   0.833  1.00 23.22           C  
ATOM    636  O   SER A  87       0.249  -0.306   0.470  1.00 22.68           O  
ATOM    637  CB  SER A  87      -2.387  -1.673   1.281  1.00 28.80           C  
ATOM    638  OG  SER A  87      -3.551  -2.391   0.895  1.00 36.20           O  
ATOM    639  N   LEU A  88      -0.909   1.276   1.601  1.00 24.82           N  
ATOM    640  CA  LEU A  88       0.207   1.878   2.320  1.00 20.53           C  
ATOM    641  C   LEU A  88       0.379   1.193   3.672  1.00 21.10           C  
ATOM    642  O   LEU A  88      -0.550   1.189   4.491  1.00 25.10           O  
ATOM    643  CB  LEU A  88      -0.068   3.368   2.519  1.00 25.35           C  
ATOM    644  CG  LEU A  88       0.999   4.233   3.174  1.00 27.94           C  
ATOM    645  CD1 LEU A  88       2.301   4.145   2.394  1.00 24.28           C  
ATOM    646  CD2 LEU A  88       0.493   5.659   3.220  1.00 31.11           C  
ATOM    647  N   LEU A  89       1.564   0.639   3.910  1.00 20.77           N  
ATOM    648  CA  LEU A  89       1.864  -0.098   5.132  1.00 24.99           C  
ATOM    649  C   LEU A  89       2.639   0.733   6.155  1.00 27.14           C  
ATOM    650  O   LEU A  89       2.444   0.554   7.367  1.00 24.48           O  
ATOM    651  CB  LEU A  89       2.677  -1.347   4.778  1.00 26.11           C  
ATOM    652  CG  LEU A  89       1.921  -2.337   3.864  1.00 25.42           C  
ATOM    653  CD1 LEU A  89       2.670  -3.639   3.740  1.00 29.03           C  
ATOM    654  CD2 LEU A  89       0.481  -2.566   4.356  1.00 29.18           C  
ATOM    655  N   ASN A  90       3.493   1.647   5.696  1.00 22.78           N  
ATOM    656  CA  ASN A  90       4.311   2.458   6.595  1.00 25.15           C  
ATOM    657  C   ASN A  90       4.811   3.670   5.834  1.00 26.84           C  
ATOM    658  O   ASN A  90       4.943   3.630   4.608  1.00 24.22           O  
ATOM    659  CB  ASN A  90       5.511   1.678   7.129  1.00 23.44           C  
ATOM    660  CG  ASN A  90       6.078   2.270   8.425  1.00 23.89           C  
ATOM    661  ND2 ASN A  90       7.228   1.771   8.837  1.00 32.30           N  
ATOM    662  OD1 ASN A  90       5.486   3.159   9.029  1.00 27.54           O  
ATOM    663  N   VAL A  91       5.094   4.743   6.575  1.00 23.21           N  
ATOM    664  CA  VAL A  91       5.714   5.954   6.034  1.00 19.79           C  
ATOM    665  C   VAL A  91       6.750   6.401   7.056  1.00 21.73           C  
ATOM    666  O   VAL A  91       6.471   6.390   8.258  1.00 25.38           O  
ATOM    667  CB  VAL A  91       4.697   7.092   5.791  1.00 23.34           C  
ATOM    668  CG1 VAL A  91       5.412   8.314   5.204  1.00 21.22           C  
ATOM    669  CG2 VAL A  91       3.581   6.646   4.873  1.00 26.21           C  
ATOM    670  N   PHE A  92       7.938   6.784   6.599  1.00 20.59           N  
ATOM    671  CA  PHE A  92       8.937   7.246   7.559  1.00 24.09           C  
ATOM    672  C   PHE A  92       9.907   8.207   6.887  1.00 24.55           C  
ATOM    673  O   PHE A  92      10.014   8.265   5.659  1.00 23.67           O  
ATOM    674  CB  PHE A  92       9.682   6.051   8.199  1.00 21.27           C  
ATOM    675  CG  PHE A  92      10.514   5.237   7.234  1.00 23.85           C  
ATOM    676  CD1 PHE A  92      11.781   5.654   6.846  1.00 23.13           C  
ATOM    677  CD2 PHE A  92      10.016   4.058   6.700  1.00 26.93           C  
ATOM    678  CE1 PHE A  92      12.539   4.904   5.952  1.00 28.42           C  
ATOM    679  CE2 PHE A  92      10.765   3.305   5.813  1.00 27.43           C  
ATOM    680  CZ  PHE A  92      12.025   3.724   5.433  1.00 28.52           C  
ATOM    681  N   THR A  93      10.588   9.004   7.715  1.00 22.34           N  
ATOM    682  CA  THR A  93      11.730   9.745   7.220  1.00 22.85           C  
ATOM    683  C   THR A  93      12.919   9.471   8.127  1.00 23.11           C  
ATOM    684  O   THR A  93      12.763   9.370   9.351  1.00 27.09           O  
ATOM    685  CB  THR A  93      11.487  11.266   7.159  1.00 23.65           C  
ATOM    686  CG2 THR A  93      11.047  11.819   8.515  1.00 22.48           C  
ATOM    687  OG1 THR A  93      12.703  11.902   6.729  1.00 24.38           O  
ATOM    688  N   PRO A  94      14.109   9.326   7.547  1.00 28.71           N  
ATOM    689  CA  PRO A  94      15.313   9.158   8.367  1.00 33.08           C  
ATOM    690  C   PRO A  94      15.797  10.451   8.994  1.00 31.69           C  
ATOM    691  O   PRO A  94      16.599  10.389   9.927  1.00 30.05           O  
ATOM    692  CB  PRO A  94      16.350   8.621   7.371  1.00 33.58           C  
ATOM    693  CG  PRO A  94      15.847   8.996   6.018  1.00 34.18           C  
ATOM    694  CD  PRO A  94      14.392   9.333   6.100  1.00 29.71           C  
ATOM    695  N   GLN A  95      15.325  11.609   8.548  1.00 26.09           N  
ATOM    696  CA  GLN A  95      15.788  12.865   9.136  1.00 27.94           C  
ATOM    697  C   GLN A  95      15.061  13.198  10.440  1.00 28.22           C  
ATOM    698  O   GLN A  95      13.900  12.842  10.647  1.00 27.08           O  
ATOM    699  CB  GLN A  95      15.667  14.003   8.116  1.00 26.36           C  
ATOM    700  CG  GLN A  95      16.682  13.835   6.983  1.00 25.80           C  
ATOM    701  CD  GLN A  95      16.165  13.077   5.792  1.00 29.81           C  
ATOM    702  NE2 GLN A  95      17.006  12.213   5.231  1.00 32.80           N  
ATOM    703  OE1 GLN A  95      15.021  13.240   5.391  1.00 25.40           O  
ATOM    704  N   LYS A  96      15.772  13.906  11.336  1.00 28.39           N  
ATOM    705  CA  LYS A  96      15.387  14.039  12.744  1.00 29.29           C  
ATOM    706  C   LYS A  96      14.597  15.296  13.084  1.00 29.18           C  
ATOM    707  O   LYS A  96      14.026  15.363  14.182  1.00 31.38           O  
ATOM    708  CB  LYS A  96      16.634  14.023  13.648  1.00 34.31           C  
ATOM    709  CG  LYS A  96      17.572  12.848  13.527  1.00 37.73           C  
ATOM    710  CD  LYS A  96      16.833  11.523  13.526  1.00 39.31           C  
ATOM    711  CE  LYS A  96      17.582  10.510  12.677  1.00 45.91           C  
ATOM    712  NZ  LYS A  96      16.971   9.149  12.725  1.00 42.26           N1+
ATOM    713  N   THR A  97      14.570  16.301  12.207  1.00 24.12           N  
ATOM    714  CA  THR A  97      13.885  17.556  12.488  1.00 22.51           C  
ATOM    715  C   THR A  97      13.189  18.034  11.228  1.00 22.07           C  
ATOM    716  O   THR A  97      13.529  17.618  10.120  1.00 24.13           O  
ATOM    717  CB  THR A  97      14.853  18.660  12.930  1.00 23.47           C  
ATOM    718  CG2 THR A  97      15.562  18.271  14.224  1.00 27.93           C  
ATOM    719  OG1 THR A  97      15.821  18.841  11.890  1.00 23.42           O  
ATOM    720  N   LEU A  98      12.221  18.933  11.411  1.00 22.10           N  
ATOM    721  CA  LEU A  98      11.612  19.601  10.263  1.00 22.52           C  
ATOM    722  C   LEU A  98      12.669  20.252   9.385  1.00 25.46           C  
ATOM    723  O   LEU A  98      12.638  20.123   8.157  1.00 22.10           O  
ATOM    724  CB  LEU A  98      10.588  20.642  10.726  1.00 22.84           C  
ATOM    725  CG  LEU A  98      10.094  21.634   9.671  1.00 25.29           C  
ATOM    726  CD1 LEU A  98       9.253  20.956   8.548  1.00 22.60           C  
ATOM    727  CD2 LEU A  98       9.276  22.708  10.344  1.00 32.76           C  
ATOM    728  N   GLU A  99      13.632  20.950   9.995  1.00 22.31           N  
ATOM    729  CA  GLU A  99      14.610  21.668   9.190  1.00 23.61           C  
ATOM    730  C   GLU A  99      15.434  20.720   8.327  1.00 24.56           C  
ATOM    731  O   GLU A  99      15.647  20.982   7.140  1.00 25.63           O  
ATOM    732  CB  GLU A  99      15.514  22.519  10.090  1.00 23.79           C  
ATOM    733  CG  GLU A  99      14.830  23.766  10.655  1.00 26.33           C  
ATOM    734  CD  GLU A  99      13.820  23.508  11.772  1.00 26.15           C  
ATOM    735  OE1 GLU A  99      13.734  22.372  12.306  1.00 28.98           O  
ATOM    736  OE2 GLU A  99      13.119  24.475  12.155  1.00 31.90           O1-
ATOM    737  N   GLU A 100      15.886  19.602   8.896  1.00 23.71           N  
ATOM    738  CA  GLU A 100      16.741  18.672   8.174  1.00 23.31           C  
ATOM    739  C   GLU A 100      15.966  17.750   7.236  1.00 24.51           C  
ATOM    740  O   GLU A 100      16.580  17.084   6.403  1.00 24.60           O  
ATOM    741  CB  GLU A 100      17.514  17.822   9.173  1.00 25.58           C  
ATOM    742  CG  GLU A 100      18.581  18.583   9.962  1.00 26.46           C  
ATOM    743  CD  GLU A 100      19.042  17.774  11.156  1.00 30.20           C  
ATOM    744  OE1 GLU A 100      18.224  17.593  12.077  1.00 30.77           O  
ATOM    745  OE2 GLU A 100      20.201  17.305  11.168  1.00 37.18           O1-
ATOM    746  N   PHE A 101      14.649  17.692   7.378  1.00 21.38           N  
ATOM    747  CA  PHE A 101      13.779  16.827   6.576  1.00 24.42           C  
ATOM    748  C   PHE A 101      14.085  16.955   5.087  1.00 24.68           C  
ATOM    749  O   PHE A 101      14.039  18.053   4.524  1.00 25.97           O  
ATOM    750  CB  PHE A 101      12.329  17.222   6.888  1.00 21.80           C  
ATOM    751  CG  PHE A 101      11.274  16.514   6.060  1.00 20.65           C  
ATOM    752  CD1 PHE A 101      11.305  15.140   5.880  1.00 22.06           C  
ATOM    753  CD2 PHE A 101      10.216  17.241   5.536  1.00 21.13           C  
ATOM    754  CE1 PHE A 101      10.307  14.502   5.133  1.00 24.24           C  
ATOM    755  CE2 PHE A 101       9.215  16.616   4.797  1.00 23.99           C  
ATOM    756  CZ  PHE A 101       9.260  15.249   4.608  1.00 23.06           C  
ATOM    757  N   GLN A 102      14.394  15.820   4.455  1.00 23.33           N  
ATOM    758  CA  GLN A 102      14.716  15.727   3.037  1.00 25.32           C  
ATOM    759  C   GLN A 102      13.811  14.750   2.302  1.00 29.64           C  
ATOM    760  O   GLN A 102      13.211  15.107   1.280  1.00 26.86           O  
ATOM    761  CB  GLN A 102      16.173  15.272   2.867  1.00 27.38           C  
ATOM    762  CG  GLN A 102      17.211  16.368   3.093  1.00 39.19           C  
ATOM    763  CD  GLN A 102      17.162  17.462   2.054  1.00 47.63           C  
ATOM    764  NE2 GLN A 102      18.022  17.343   1.046  1.00 55.07           N  
ATOM    765  OE1 GLN A 102      16.366  18.408   2.149  1.00 43.86           O  
ATOM    766  N   ASP A 103      13.689  13.525   2.809  1.00 24.36           N  
ATOM    767  CA  ASP A 103      13.157  12.410   2.034  1.00 23.90           C  
ATOM    768  C   ASP A 103      12.035  11.709   2.783  1.00 25.17           C  
ATOM    769  O   ASP A 103      12.054  11.594   4.012  1.00 22.54           O  
ATOM    770  CB  ASP A 103      14.259  11.396   1.725  1.00 26.99           C  
ATOM    771  CG  ASP A 103      15.430  12.009   0.973  1.00 31.17           C  
ATOM    772  OD1 ASP A 103      15.201  12.831   0.052  1.00 32.13           O  
ATOM    773  OD2 ASP A 103      16.581  11.656   1.306  1.00 34.14           O1-
ATOM    774  N   VAL A 104      11.059  11.222   2.013  1.00 22.15           N  
ATOM    775  CA  VAL A 104       9.935  10.456   2.526  1.00 20.56           C  
ATOM    776  C   VAL A 104      10.022   9.065   1.915  1.00 21.78           C  
ATOM    777  O   VAL A 104      10.168   8.936   0.694  1.00 23.49           O  
ATOM    778  CB  VAL A 104       8.592  11.106   2.151  1.00 21.79           C  
ATOM    779  CG1 VAL A 104       7.423  10.225   2.600  1.00 23.62           C  
ATOM    780  CG2 VAL A 104       8.477  12.523   2.712  1.00 21.22           C  
ATOM    781  N   TYR A 105       9.914   8.035   2.746  1.00 20.19           N  
ATOM    782  CA  TYR A 105       9.857   6.658   2.276  1.00 22.62           C  
ATOM    783  C   TYR A 105       8.446   6.108   2.473  1.00 22.78           C  
ATOM    784  O   TYR A 105       7.882   6.196   3.568  1.00 22.01           O  
ATOM    785  CB  TYR A 105      10.890   5.795   3.011  1.00 22.87           C  
ATOM    786  CG  TYR A 105      12.314   6.179   2.655  1.00 27.74           C  
ATOM    787  CD1 TYR A 105      12.935   7.267   3.260  1.00 25.17           C  
ATOM    788  CD2 TYR A 105      13.023   5.475   1.697  1.00 27.61           C  
ATOM    789  CE1 TYR A 105      14.243   7.627   2.918  1.00 29.78           C  
ATOM    790  CE2 TYR A 105      14.314   5.821   1.351  1.00 32.85           C  
ATOM    791  CZ  TYR A 105      14.924   6.894   1.970  1.00 34.19           C  
ATOM    792  OH  TYR A 105      16.210   7.221   1.617  1.00 33.94           O  
ATOM    793  N   LEU A 106       7.863   5.574   1.404  1.00 20.85           N  
ATOM    794  CA  LEU A 106       6.573   4.906   1.466  1.00 21.04           C  
ATOM    795  C   LEU A 106       6.800   3.405   1.364  1.00 21.14           C  
ATOM    796  O   LEU A 106       7.547   2.948   0.493  1.00 24.82           O  
ATOM    797  CB  LEU A 106       5.660   5.363   0.323  1.00 22.17           C  
ATOM    798  CG  LEU A 106       5.474   6.863   0.137  1.00 25.48           C  
ATOM    799  CD1 LEU A 106       4.650   7.133  -1.145  1.00 30.95           C  
ATOM    800  CD2 LEU A 106       4.804   7.458   1.353  1.00 25.35           C  
ATOM    801  N   VAL A 107       6.158   2.650   2.244  1.00 21.54           N  
ATOM    802  CA  VAL A 107       6.237   1.192   2.240  1.00 21.01           C  
ATOM    803  C   VAL A 107       4.863   0.683   1.818  1.00 21.83           C  
ATOM    804  O   VAL A 107       3.864   0.981   2.480  1.00 20.89           O  
ATOM    805  CB  VAL A 107       6.649   0.653   3.618  1.00 24.27           C  
ATOM    806  CG1 VAL A 107       6.789  -0.865   3.582  1.00 28.21           C  
ATOM    807  CG2 VAL A 107       7.953   1.307   4.064  1.00 25.92           C  
ATOM    808  N   MET A 108       4.811  -0.055   0.701  1.00 23.11           N  
ATOM    809  CA AMET A 108       3.560  -0.538   0.137  0.33 24.47           C  
ATOM    810  CA BMET A 108       3.572  -0.537   0.106  0.67 24.48           C  
ATOM    811  C   MET A 108       3.552  -2.059   0.089  1.00 21.46           C  
ATOM    812  O   MET A 108       4.595  -2.712   0.153  1.00 23.64           O  
ATOM    813  CB AMET A 108       3.340   0.000  -1.286  0.33 24.17           C  
ATOM    814  CB BMET A 108       3.412  -0.066  -1.357  0.67 24.03           C  
ATOM    815  CG AMET A 108       3.925   1.374  -1.551  0.33 29.11           C  
ATOM    816  CG BMET A 108       2.730   1.267  -1.549  0.67 29.48           C  
ATOM    817  SD AMET A 108       3.050   2.700  -0.695  0.33 27.04           S  
ATOM    818  SD BMET A 108       3.862   2.597  -1.103  0.67 36.33           S  
ATOM    819  CE AMET A 108       1.465   2.632  -1.512  0.33 28.72           C  
ATOM    820  CE BMET A 108       5.228   2.223  -2.211  0.67 30.17           C  
ATOM    821  N   GLU A 109       2.355  -2.624  -0.067  1.00 24.53           N  
ATOM    822  CA  GLU A 109       2.294  -4.062  -0.310  1.00 27.78           C  
ATOM    823  C   GLU A 109       2.990  -4.347  -1.641  1.00 27.29           C  
ATOM    824  O   GLU A 109       2.965  -3.525  -2.561  1.00 26.16           O  
ATOM    825  CB  GLU A 109       0.842  -4.563  -0.344  1.00 31.51           C  
ATOM    826  CG  GLU A 109      -0.043  -3.864  -1.338  1.00 33.54           C  
ATOM    827  CD  GLU A 109      -1.486  -4.358  -1.315  1.00 36.29           C  
ATOM    828  OE1 GLU A 109      -1.697  -5.588  -1.234  1.00 43.00           O  
ATOM    829  OE2 GLU A 109      -2.411  -3.524  -1.463  1.00 32.53           O1-
ATOM    830  N   LEU A 110       3.643  -5.504  -1.731  1.00 27.25           N  
ATOM    831  CA  LEU A 110       4.485  -5.842  -2.870  1.00 24.98           C  
ATOM    832  C   LEU A 110       3.706  -6.706  -3.855  1.00 26.68           C  
ATOM    833  O   LEU A 110       3.208  -7.778  -3.485  1.00 24.67           O  
ATOM    834  CB  LEU A 110       5.735  -6.588  -2.417  1.00 24.94           C  
ATOM    835  CG  LEU A 110       6.656  -6.980  -3.572  1.00 26.12           C  
ATOM    836  CD1 LEU A 110       7.112  -5.773  -4.368  1.00 27.03           C  
ATOM    837  CD2 LEU A 110       7.839  -7.801  -3.074  1.00 32.92           C  
ATOM    838  N   MET A 111       3.617  -6.262  -5.100  1.00 25.16           N  
ATOM    839  CA  MET A 111       2.944  -7.051  -6.118  1.00 23.88           C  
ATOM    840  C   MET A 111       4.001  -7.679  -7.029  1.00 24.81           C  
ATOM    841  O   MET A 111       5.196  -7.451  -6.856  1.00 26.62           O  
ATOM    842  CB  MET A 111       1.952  -6.172  -6.879  1.00 25.10           C  
ATOM    843  CG  MET A 111       0.885  -5.584  -5.943  1.00 23.10           C  
ATOM    844  SD  MET A 111      -0.229  -6.822  -5.285  1.00 32.27           S  
ATOM    845  CE  MET A 111      -1.578  -6.782  -6.483  1.00 29.26           C  
ATOM    846  N   ASP A 112       3.570  -8.492  -8.003  1.00 22.71           N  
ATOM    847  CA  ASP A 112       4.526  -9.260  -8.804  1.00 24.24           C  
ATOM    848  C   ASP A 112       4.925  -8.599 -10.119  1.00 29.59           C  
ATOM    849  O   ASP A 112       6.041  -8.833 -10.602  1.00 25.89           O  
ATOM    850  CB  ASP A 112       3.974 -10.654  -9.114  1.00 25.03           C  
ATOM    851  CG  ASP A 112       4.045 -11.595  -7.925  1.00 30.93           C  
ATOM    852  OD1 ASP A 112       5.085 -11.607  -7.230  1.00 35.50           O  
ATOM    853  OD2 ASP A 112       3.046 -12.300  -7.666  1.00 32.82           O1-
ATOM    854  N   ALA A 113       4.058  -7.789 -10.718  1.00 24.56           N  
ATOM    855  CA  ALA A 113       4.330  -7.221 -12.033  1.00 25.46           C  
ATOM    856  C   ALA A 113       3.328  -6.100 -12.259  1.00 25.26           C  
ATOM    857  O   ALA A 113       2.329  -5.993 -11.550  1.00 25.66           O  
ATOM    858  CB  ALA A 113       4.202  -8.271 -13.139  1.00 24.94           C  
ATOM    859  N   ASN A 114       3.585  -5.285 -13.272  1.00 25.35           N  
ATOM    860  CA  ASN A 114       2.542  -4.405 -13.775  1.00 20.86           C  
ATOM    861  C   ASN A 114       1.892  -5.056 -15.000  1.00 23.02           C  
ATOM    862  O   ASN A 114       2.294  -6.141 -15.449  1.00 22.88           O  
ATOM    863  CB  ASN A 114       3.115  -3.004 -14.035  1.00 20.83           C  
ATOM    864  CG  ASN A 114       4.151  -2.982 -15.144  1.00 23.41           C  
ATOM    865  ND2 ASN A 114       5.174  -2.146 -14.985  1.00 32.28           N  
ATOM    866  OD1 ASN A 114       4.042  -3.712 -16.121  1.00 24.56           O  
ATOM    867  N   LEU A 115       0.841  -4.414 -15.530  1.00 19.76           N  
ATOM    868  CA  LEU A 115       0.073  -5.024 -16.610  1.00 21.36           C  
ATOM    869  C   LEU A 115       0.832  -5.120 -17.928  1.00 24.50           C  
ATOM    870  O   LEU A 115       0.414  -5.888 -18.802  1.00 23.23           O  
ATOM    871  CB  LEU A 115      -1.228  -4.266 -16.859  1.00 21.15           C  
ATOM    872  CG  LEU A 115      -2.377  -4.575 -15.920  1.00 27.97           C  
ATOM    873  CD1 LEU A 115      -3.607  -3.786 -16.374  1.00 23.35           C  
ATOM    874  CD2 LEU A 115      -2.658  -6.076 -15.887  1.00 23.71           C  
ATOM    875  N   CYS A 116       1.907  -4.353 -18.105  1.00 21.23           N  
ATOM    876  CA  CYS A 116       2.731  -4.505 -19.303  1.00 24.81           C  
ATOM    877  C   CYS A 116       3.179  -5.948 -19.471  1.00 24.89           C  
ATOM    878  O   CYS A 116       3.264  -6.459 -20.597  1.00 25.82           O  
ATOM    879  CB  CYS A 116       3.965  -3.616 -19.227  1.00 25.18           C  
ATOM    880  SG  CYS A 116       3.637  -1.869 -18.963  1.00 30.29           S  
ATOM    881  N   GLN A 117       3.492  -6.617 -18.361  1.00 21.73           N  
ATOM    882  CA  GLN A 117       3.924  -8.012 -18.441  1.00 23.61           C  
ATOM    883  C   GLN A 117       2.760  -8.927 -18.794  1.00 24.87           C  
ATOM    884  O   GLN A 117       2.935  -9.932 -19.482  1.00 27.49           O  
ATOM    885  CB  GLN A 117       4.541  -8.432 -17.102  1.00 28.80           C  
ATOM    886  CG  GLN A 117       4.770  -9.940 -16.918  1.00 28.70           C  
ATOM    887  CD  GLN A 117       5.728 -10.524 -17.947  1.00 32.48           C  
ATOM    888  NE2 GLN A 117       5.468 -11.768 -18.382  1.00 36.28           N  
ATOM    889  OE1 GLN A 117       6.696  -9.874 -18.331  1.00 40.52           O  
ATOM    890  N   VAL A 118       1.559  -8.583 -18.343  1.00 23.82           N  
ATOM    891  CA  VAL A 118       0.415  -9.463 -18.519  1.00 23.78           C  
ATOM    892  C   VAL A 118      -0.086  -9.456 -19.953  1.00 24.45           C  
ATOM    893  O   VAL A 118      -0.723 -10.421 -20.396  1.00 24.73           O  
ATOM    894  CB  VAL A 118      -0.669  -9.026 -17.521  1.00 26.44           C  
ATOM    895  CG1 VAL A 118      -1.925  -9.862 -17.672  1.00 29.17           C  
ATOM    896  CG2 VAL A 118      -0.111  -9.102 -16.099  1.00 24.22           C  
ATOM    897  N   ILE A 119       0.218  -8.401 -20.709  1.00 25.95           N  
ATOM    898  CA  ILE A 119      -0.261  -8.287 -22.076  1.00 29.70           C  
ATOM    899  C   ILE A 119       0.224  -9.449 -22.933  1.00 32.52           C  
ATOM    900  O   ILE A 119      -0.444  -9.837 -23.897  1.00 32.32           O  
ATOM    901  CB  ILE A 119       0.167  -6.911 -22.627  1.00 31.54           C  
ATOM    902  CG1 ILE A 119      -0.812  -5.861 -22.103  1.00 34.29           C  
ATOM    903  CG2 ILE A 119       0.222  -6.895 -24.142  1.00 32.20           C  
ATOM    904  CD1 ILE A 119      -0.152  -4.581 -21.709  1.00 38.11           C  
ATOM    905  N   HIS A 120       1.357 -10.054 -22.578  1.00 28.33           N  
ATOM    906  CA  HIS A 120       1.943 -11.127 -23.370  1.00 32.42           C  
ATOM    907  C   HIS A 120       1.608 -12.514 -22.832  1.00 30.96           C  
ATOM    908  O   HIS A 120       2.166 -13.504 -23.316  1.00 30.69           O  
ATOM    909  CB  HIS A 120       3.467 -10.949 -23.436  1.00 36.31           C  
ATOM    910  CG  HIS A 120       3.887  -9.591 -23.904  1.00 41.85           C  
ATOM    911  CD2 HIS A 120       4.649  -8.637 -23.314  1.00 45.20           C  
ATOM    912  ND1 HIS A 120       3.469  -9.059 -25.106  1.00 45.47           N  
ATOM    913  CE1 HIS A 120       3.974  -7.845 -25.247  1.00 43.66           C  
ATOM    914  NE2 HIS A 120       4.693  -7.565 -24.174  1.00 42.72           N  
ATOM    915  N   MET A 121       0.704 -12.621 -21.858  1.00 24.89           N  
ATOM    916  CA  MET A 121       0.528 -13.878 -21.133  1.00 22.03           C  
ATOM    917  C   MET A 121      -0.674 -14.689 -21.601  1.00 22.39           C  
ATOM    918  O   MET A 121      -1.023 -15.679 -20.956  1.00 20.32           O  
ATOM    919  CB  MET A 121       0.429 -13.597 -19.639  1.00 22.31           C  
ATOM    920  CG  MET A 121       1.739 -12.994 -19.147  1.00 26.55           C  
ATOM    921  SD  MET A 121       1.978 -12.922 -17.377  1.00 28.09           S  
ATOM    922  CE  MET A 121       1.648 -14.610 -16.858  1.00 32.14           C  
ATOM    923  N   GLU A 122      -1.283 -14.315 -22.722  1.00 22.14           N  
ATOM    924  CA  GLU A 122      -2.301 -15.137 -23.377  1.00 24.46           C  
ATOM    925  C   GLU A 122      -3.413 -15.537 -22.412  1.00 27.88           C  
ATOM    926  O   GLU A 122      -3.744 -16.715 -22.266  1.00 26.14           O  
ATOM    927  CB  GLU A 122      -1.661 -16.391 -23.988  1.00 27.45           C  
ATOM    928  CG  GLU A 122      -0.563 -16.128 -24.974  1.00 25.69           C  
ATOM    929  CD  GLU A 122       0.198 -17.414 -25.317  1.00 31.84           C  
ATOM    930  OE1 GLU A 122       0.907 -17.962 -24.444  1.00 30.31           O  
ATOM    931  OE2 GLU A 122       0.058 -17.894 -26.453  1.00 33.14           O1-
ATOM    932  N   LEU A 123      -4.002 -14.550 -21.735  1.00 23.71           N  
ATOM    933  CA  LEU A 123      -4.991 -14.888 -20.714  1.00 23.68           C  
ATOM    934  C   LEU A 123      -6.310 -15.332 -21.340  1.00 21.09           C  
ATOM    935  O   LEU A 123      -6.683 -14.883 -22.427  1.00 23.75           O  
ATOM    936  CB  LEU A 123      -5.236 -13.678 -19.789  1.00 24.71           C  
ATOM    937  CG  LEU A 123      -4.484 -13.635 -18.459  1.00 32.13           C  
ATOM    938  CD1 LEU A 123      -3.044 -14.023 -18.583  1.00 34.52           C  
ATOM    939  CD2 LEU A 123      -4.591 -12.244 -17.860  1.00 31.73           C  
ATOM    940  N   ASP A 124      -7.028 -16.217 -20.630  1.00 20.80           N  
ATOM    941  CA  ASP A 124      -8.343 -16.695 -21.059  1.00 22.51           C  
ATOM    942  C   ASP A 124      -9.450 -15.777 -20.534  1.00 22.63           C  
ATOM    943  O   ASP A 124      -9.181 -14.759 -19.900  1.00 20.75           O  
ATOM    944  CB  ASP A 124      -8.573 -18.150 -20.627  1.00 27.85           C  
ATOM    945  CG  ASP A 124      -8.560 -18.350 -19.107  1.00 30.15           C  
ATOM    946  OD1 ASP A 124      -8.662 -17.373 -18.318  1.00 26.88           O  
ATOM    947  OD2 ASP A 124      -8.440 -19.524 -18.698  1.00 32.64           O1-
ATOM    948  N   HIS A 125     -10.713 -16.115 -20.831  1.00 21.49           N  
ATOM    949  CA  HIS A 125     -11.811 -15.225 -20.445  1.00 20.56           C  
ATOM    950  C   HIS A 125     -11.892 -15.059 -18.938  1.00 22.56           C  
ATOM    951  O   HIS A 125     -12.200 -13.963 -18.447  1.00 21.72           O  
ATOM    952  CB  HIS A 125     -13.153 -15.745 -20.969  1.00 21.83           C  
ATOM    953  CG  HIS A 125     -13.374 -15.490 -22.425  1.00 22.14           C  
ATOM    954  CD2 HIS A 125     -13.643 -16.335 -23.450  1.00 22.70           C  
ATOM    955  ND1 HIS A 125     -13.334 -14.226 -22.967  1.00 18.22           N  
ATOM    956  CE1 HIS A 125     -13.566 -14.301 -24.268  1.00 23.37           C  
ATOM    957  NE2 HIS A 125     -13.768 -15.568 -24.585  1.00 25.38           N  
ATOM    958  N   GLU A 126     -11.697 -16.150 -18.188  1.00 20.57           N  
ATOM    959  CA  GLU A 126     -11.848 -16.079 -16.743  1.00 23.21           C  
ATOM    960  C   GLU A 126     -10.844 -15.100 -16.150  1.00 23.73           C  
ATOM    961  O   GLU A 126     -11.200 -14.254 -15.324  1.00 22.84           O  
ATOM    962  CB  GLU A 126     -11.691 -17.463 -16.097  1.00 25.48           C  
ATOM    963  CG  GLU A 126     -12.776 -18.504 -16.449  1.00 36.91           C  
ATOM    964  CD  GLU A 126     -12.894 -18.885 -17.937  1.00 38.07           C  
ATOM    965  OE1 GLU A 126     -11.929 -18.718 -18.718  1.00 30.91           O  
ATOM    966  OE2 GLU A 126     -13.995 -19.335 -18.332  1.00 48.03           O1-
ATOM    967  N   ARG A 127      -9.582 -15.197 -16.566  1.00 21.56           N  
ATOM    968  CA  ARG A 127      -8.562 -14.309 -16.009  1.00 21.73           C  
ATOM    969  C   ARG A 127      -8.719 -12.886 -16.539  1.00 19.59           C  
ATOM    970  O   ARG A 127      -8.497 -11.915 -15.807  1.00 19.75           O  
ATOM    971  CB  ARG A 127      -7.173 -14.841 -16.347  1.00 23.65           C  
ATOM    972  CG  ARG A 127      -6.562 -15.787 -15.317  1.00 34.49           C  
ATOM    973  CD  ARG A 127      -7.484 -16.944 -14.992  1.00 34.06           C  
ATOM    974  NE  ARG A 127      -7.312 -18.055 -15.920  1.00 41.81           N  
ATOM    975  CZ  ARG A 127      -6.414 -19.024 -15.780  1.00 39.11           C  
ATOM    976  NH1 ARG A 127      -5.592 -19.062 -14.745  1.00 42.72           N1+
ATOM    977  NH2 ARG A 127      -6.339 -19.976 -16.705  1.00 39.46           N  
ATOM    978  N   MET A 128      -9.078 -12.735 -17.821  1.00 17.91           N  
ATOM    979  CA  MET A 128      -9.224 -11.394 -18.380  1.00 19.27           C  
ATOM    980  C   MET A 128     -10.372 -10.659 -17.709  1.00 19.42           C  
ATOM    981  O   MET A 128     -10.235  -9.493 -17.299  1.00 18.08           O  
ATOM    982  CB  MET A 128      -9.479 -11.475 -19.879  1.00 21.57           C  
ATOM    983  CG  MET A 128      -9.511 -10.130 -20.507  1.00 30.69           C  
ATOM    984  SD  MET A 128      -7.888  -9.907 -21.220  1.00 52.02           S  
ATOM    985  CE  MET A 128      -8.019 -11.205 -22.455  1.00 13.94           C  
ATOM    986  N   SER A 129     -11.517 -11.330 -17.582  1.00 18.11           N  
ATOM    987  CA  SER A 129     -12.665 -10.657 -16.996  1.00 18.93           C  
ATOM    988  C   SER A 129     -12.432 -10.368 -15.527  1.00 16.87           C  
ATOM    989  O   SER A 129     -12.902  -9.341 -15.027  1.00 18.71           O  
ATOM    990  CB  SER A 129     -13.960 -11.465 -17.195  1.00 18.54           C  
ATOM    991  OG  SER A 129     -13.918 -12.744 -16.593  1.00 18.80           O  
ATOM    992  N   TYR A 130     -11.674 -11.220 -14.838  1.00 16.90           N  
ATOM    993  CA  TYR A 130     -11.413 -10.984 -13.420  1.00 19.12           C  
ATOM    994  C   TYR A 130     -10.508  -9.773 -13.222  1.00 21.88           C  
ATOM    995  O   TYR A 130     -10.748  -8.950 -12.329  1.00 17.13           O  
ATOM    996  CB  TYR A 130     -10.788 -12.223 -12.798  1.00 19.58           C  
ATOM    997  CG  TYR A 130     -10.573 -12.106 -11.309  1.00 23.65           C  
ATOM    998  CD1 TYR A 130     -11.586 -11.643 -10.489  1.00 20.96           C  
ATOM    999  CD2 TYR A 130      -9.360 -12.460 -10.731  1.00 25.76           C  
ATOM   1000  CE1 TYR A 130     -11.409 -11.547  -9.109  1.00 23.60           C  
ATOM   1001  CE2 TYR A 130      -9.173 -12.364  -9.357  1.00 26.25           C  
ATOM   1002  CZ  TYR A 130     -10.202 -11.909  -8.559  1.00 29.14           C  
ATOM   1003  OH  TYR A 130     -10.017 -11.806  -7.198  1.00 32.90           O  
ATOM   1004  N   LEU A 131      -9.457  -9.641 -14.042  1.00 16.69           N  
ATOM   1005  CA  LEU A 131      -8.654  -8.419 -14.000  1.00 17.04           C  
ATOM   1006  C   LEU A 131      -9.498  -7.186 -14.292  1.00 16.90           C  
ATOM   1007  O   LEU A 131      -9.362  -6.160 -13.610  1.00 16.67           O  
ATOM   1008  CB  LEU A 131      -7.495  -8.503 -14.993  1.00 18.45           C  
ATOM   1009  CG  LEU A 131      -6.384  -9.513 -14.713  1.00 22.42           C  
ATOM   1010  CD1 LEU A 131      -5.421  -9.496 -15.871  1.00 22.50           C  
ATOM   1011  CD2 LEU A 131      -5.642  -9.148 -13.414  1.00 22.60           C  
ATOM   1012  N   LEU A 132     -10.378  -7.257 -15.295  1.00 17.23           N  
ATOM   1013  CA  LEU A 132     -11.175  -6.084 -15.645  1.00 18.84           C  
ATOM   1014  C   LEU A 132     -12.168  -5.731 -14.544  1.00 17.28           C  
ATOM   1015  O   LEU A 132     -12.408  -4.547 -14.276  1.00 15.99           O  
ATOM   1016  CB  LEU A 132     -11.896  -6.305 -16.975  1.00 19.59           C  
ATOM   1017  CG  LEU A 132     -10.900  -6.363 -18.146  1.00 23.16           C  
ATOM   1018  CD1 LEU A 132     -11.509  -7.064 -19.353  1.00 26.44           C  
ATOM   1019  CD2 LEU A 132     -10.423  -4.968 -18.519  1.00 23.52           C  
ATOM   1020  N   TYR A 133     -12.755  -6.744 -13.905  1.00 17.49           N  
ATOM   1021  CA  TYR A 133     -13.663  -6.496 -12.802  1.00 17.48           C  
ATOM   1022  C   TYR A 133     -12.944  -5.739 -11.692  1.00 17.37           C  
ATOM   1023  O   TYR A 133     -13.465  -4.753 -11.152  1.00 17.09           O  
ATOM   1024  CB  TYR A 133     -14.210  -7.833 -12.274  1.00 14.96           C  
ATOM   1025  CG  TYR A 133     -14.980  -7.691 -10.988  1.00 19.23           C  
ATOM   1026  CD1 TYR A 133     -16.230  -7.080 -10.975  1.00 19.48           C  
ATOM   1027  CD2 TYR A 133     -14.434  -8.111  -9.778  1.00 22.16           C  
ATOM   1028  CE1 TYR A 133     -16.956  -6.933  -9.765  1.00 24.18           C  
ATOM   1029  CE2 TYR A 133     -15.136  -7.974  -8.589  1.00 22.84           C  
ATOM   1030  CZ  TYR A 133     -16.383  -7.385  -8.585  1.00 25.72           C  
ATOM   1031  OH  TYR A 133     -17.058  -7.254  -7.381  1.00 27.02           O  
ATOM   1032  N   GLN A 134     -11.732  -6.191 -11.354  1.00 16.15           N  
ATOM   1033  CA  GLN A 134     -10.980  -5.572 -10.267  1.00 17.53           C  
ATOM   1034  C   GLN A 134     -10.600  -4.143 -10.615  1.00 16.86           C  
ATOM   1035  O   GLN A 134     -10.686  -3.248  -9.763  1.00 18.68           O  
ATOM   1036  CB  GLN A 134      -9.735  -6.391  -9.973  1.00 16.37           C  
ATOM   1037  CG  GLN A 134     -10.064  -7.755  -9.350  1.00 15.93           C  
ATOM   1038  CD  GLN A 134      -8.800  -8.552  -9.144  1.00 18.55           C  
ATOM   1039  NE2 GLN A 134      -8.387  -9.292 -10.171  1.00 19.40           N  
ATOM   1040  OE1 GLN A 134      -8.180  -8.472  -8.102  1.00 20.90           O  
ATOM   1041  N   MET A 135     -10.191  -3.909 -11.869  1.00 14.34           N  
ATOM   1042  CA AMET A 135      -9.878  -2.555 -12.305  0.40 15.85           C  
ATOM   1043  CA BMET A 135      -9.882  -2.550 -12.312  0.60 15.87           C  
ATOM   1044  C   MET A 135     -11.091  -1.643 -12.146  1.00 16.10           C  
ATOM   1045  O   MET A 135     -10.987  -0.516 -11.637  1.00 16.94           O  
ATOM   1046  CB AMET A 135      -9.415  -2.607 -13.760  0.40 18.26           C  
ATOM   1047  CB BMET A 135      -9.449  -2.554 -13.783  0.60 18.26           C  
ATOM   1048  CG AMET A 135      -8.835  -1.345 -14.305  0.40 20.12           C  
ATOM   1049  CG BMET A 135      -8.055  -3.029 -14.046  0.60 19.41           C  
ATOM   1050  SD AMET A 135      -8.387  -1.672 -16.017  0.40 23.32           S  
ATOM   1051  SD BMET A 135      -7.731  -3.117 -15.827  0.60 25.90           S  
ATOM   1052  CE AMET A 135      -6.922  -2.670 -15.826  0.40 20.40           C  
ATOM   1053  CE BMET A 135      -7.847  -1.383 -16.224  0.60 25.05           C  
ATOM   1054  N   LEU A 136     -12.261  -2.119 -12.584  1.00 16.50           N  
ATOM   1055  CA  LEU A 136     -13.461  -1.301 -12.504  1.00 13.91           C  
ATOM   1056  C   LEU A 136     -13.889  -1.076 -11.057  1.00 17.78           C  
ATOM   1057  O   LEU A 136     -14.416  -0.004 -10.735  1.00 17.41           O  
ATOM   1058  CB  LEU A 136     -14.595  -1.941 -13.314  1.00 14.91           C  
ATOM   1059  CG  LEU A 136     -14.385  -1.910 -14.825  1.00 18.01           C  
ATOM   1060  CD1 LEU A 136     -15.316  -2.914 -15.565  1.00 19.17           C  
ATOM   1061  CD2 LEU A 136     -14.561  -0.478 -15.336  1.00 18.84           C  
ATOM   1062  N   CYS A 137     -13.702  -2.075 -10.183  1.00 17.81           N  
ATOM   1063  CA  CYS A 137     -13.961  -1.872  -8.754  1.00 16.06           C  
ATOM   1064  C   CYS A 137     -13.089  -0.776  -8.179  1.00 18.31           C  
ATOM   1065  O   CYS A 137     -13.561   0.065  -7.403  1.00 17.13           O  
ATOM   1066  CB  CYS A 137     -13.741  -3.154  -7.960  1.00 15.41           C  
ATOM   1067  SG  CYS A 137     -15.037  -4.389  -8.247  1.00 19.68           S  
ATOM   1068  N   GLY A 138     -11.794  -0.798  -8.506  1.00 16.38           N  
ATOM   1069  CA  GLY A 138     -10.908   0.243  -8.003  1.00 19.16           C  
ATOM   1070  C   GLY A 138     -11.278   1.621  -8.510  1.00 16.80           C  
ATOM   1071  O   GLY A 138     -11.261   2.597  -7.755  1.00 17.41           O  
ATOM   1072  N   ILE A 139     -11.635   1.719  -9.793  1.00 15.82           N  
ATOM   1073  CA  ILE A 139     -12.027   2.997 -10.369  1.00 14.80           C  
ATOM   1074  C   ILE A 139     -13.324   3.497  -9.750  1.00 17.13           C  
ATOM   1075  O   ILE A 139     -13.453   4.688  -9.439  1.00 18.10           O  
ATOM   1076  CB  ILE A 139     -12.148   2.881 -11.899  1.00 16.01           C  
ATOM   1077  CG1 ILE A 139     -10.775   2.561 -12.494  1.00 18.36           C  
ATOM   1078  CG2 ILE A 139     -12.753   4.162 -12.502  1.00 18.50           C  
ATOM   1079  CD1 ILE A 139     -10.873   1.946 -13.892  1.00 20.14           C  
ATOM   1080  N   LYS A 140     -14.314   2.605  -9.596  1.00 16.66           N  
ATOM   1081  CA  LYS A 140     -15.564   2.951  -8.913  1.00 18.57           C  
ATOM   1082  C   LYS A 140     -15.305   3.533  -7.527  1.00 20.00           C  
ATOM   1083  O   LYS A 140     -15.906   4.547  -7.141  1.00 19.02           O  
ATOM   1084  CB  LYS A 140     -16.431   1.692  -8.807  1.00 20.81           C  
ATOM   1085  CG  LYS A 140     -17.735   1.803  -8.032  1.00 27.45           C  
ATOM   1086  CD  LYS A 140     -18.652   2.828  -8.627  1.00 29.02           C  
ATOM   1087  CE  LYS A 140     -19.869   3.049  -7.716  1.00 34.71           C  
ATOM   1088  NZ  LYS A 140     -20.671   4.225  -8.156  1.00 38.77           N1+
ATOM   1089  N   HIS A 141     -14.397   2.916  -6.773  1.00 16.49           N  
ATOM   1090  CA  HIS A 141     -14.086   3.419  -5.436  1.00 17.35           C  
ATOM   1091  C   HIS A 141     -13.471   4.820  -5.491  1.00 21.41           C  
ATOM   1092  O   HIS A 141     -13.858   5.704  -4.712  1.00 19.98           O  
ATOM   1093  CB  HIS A 141     -13.171   2.439  -4.718  1.00 18.28           C  
ATOM   1094  CG  HIS A 141     -13.017   2.732  -3.256  1.00 19.76           C  
ATOM   1095  CD2 HIS A 141     -12.001   3.295  -2.562  1.00 19.81           C  
ATOM   1096  ND1 HIS A 141     -14.010   2.461  -2.336  1.00 25.83           N  
ATOM   1097  CE1 HIS A 141     -13.605   2.839  -1.132  1.00 24.44           C  
ATOM   1098  NE2 HIS A 141     -12.389   3.346  -1.239  1.00 22.80           N  
ATOM   1099  N   LEU A 142     -12.528   5.050  -6.419  1.00 17.37           N  
ATOM   1100  CA  LEU A 142     -11.982   6.390  -6.611  1.00 16.90           C  
ATOM   1101  C   LEU A 142     -13.078   7.388  -6.949  1.00 18.92           C  
ATOM   1102  O   LEU A 142     -13.131   8.486  -6.372  1.00 20.92           O  
ATOM   1103  CB  LEU A 142     -10.914   6.369  -7.727  1.00 15.76           C  
ATOM   1104  CG  LEU A 142      -9.664   5.557  -7.451  1.00 19.91           C  
ATOM   1105  CD1 LEU A 142      -8.721   5.698  -8.652  1.00 24.82           C  
ATOM   1106  CD2 LEU A 142      -8.984   6.026  -6.178  1.00 25.02           C  
ATOM   1107  N   HIS A 143     -13.980   7.023  -7.878  1.00 15.50           N  
ATOM   1108  CA  HIS A 143     -15.008   7.956  -8.320  1.00 19.70           C  
ATOM   1109  C   HIS A 143     -15.947   8.301  -7.173  1.00 18.34           C  
ATOM   1110  O   HIS A 143     -16.364   9.461  -7.032  1.00 19.93           O  
ATOM   1111  CB  HIS A 143     -15.802   7.385  -9.503  1.00 19.79           C  
ATOM   1112  CG  HIS A 143     -15.036   7.375 -10.792  1.00 18.76           C  
ATOM   1113  CD2 HIS A 143     -13.733   7.648 -11.051  1.00 18.11           C  
ATOM   1114  ND1 HIS A 143     -15.610   7.048 -12.003  1.00 18.98           N  
ATOM   1115  CE1 HIS A 143     -14.693   7.137 -12.958  1.00 17.23           C  
ATOM   1116  NE2 HIS A 143     -13.548   7.502 -12.407  1.00 18.40           N  
ATOM   1117  N   SER A 144     -16.287   7.303  -6.356  1.00 23.31           N  
ATOM   1118  CA ASER A 144     -17.137   7.534  -5.194  0.51 25.29           C  
ATOM   1119  CA BSER A 144     -17.136   7.529  -5.191  0.50 25.29           C  
ATOM   1120  C   SER A 144     -16.469   8.428  -4.164  1.00 27.99           C  
ATOM   1121  O   SER A 144     -17.168   9.087  -3.388  1.00 28.27           O  
ATOM   1122  CB ASER A 144     -17.528   6.201  -4.551  0.51 24.87           C  
ATOM   1123  CB BSER A 144     -17.503   6.191  -4.544  0.50 24.86           C  
ATOM   1124  OG ASER A 144     -16.464   5.664  -3.787  0.51 24.07           O  
ATOM   1125  OG BSER A 144     -18.321   5.411  -5.399  0.50 25.11           O  
ATOM   1126  N   ALA A 145     -15.144   8.465  -4.139  1.00 24.26           N  
ATOM   1127  CA  ALA A 145     -14.398   9.358  -3.266  1.00 27.56           C  
ATOM   1128  C   ALA A 145     -14.175  10.734  -3.879  1.00 24.62           C  
ATOM   1129  O   ALA A 145     -13.582  11.599  -3.223  1.00 29.45           O  
ATOM   1130  CB  ALA A 145     -13.049   8.738  -2.904  1.00 27.30           C  
ATOM   1131  N   GLY A 146     -14.650  10.969  -5.099  1.00 20.01           N  
ATOM   1132  CA  GLY A 146     -14.487  12.250  -5.746  1.00 21.48           C  
ATOM   1133  C   GLY A 146     -13.257  12.378  -6.616  1.00 25.12           C  
ATOM   1134  O   GLY A 146     -12.869  13.503  -6.951  1.00 22.01           O  
ATOM   1135  N   ILE A 147     -12.651  11.262  -7.017  1.00 21.79           N  
ATOM   1136  CA  ILE A 147     -11.371  11.252  -7.722  1.00 18.83           C  
ATOM   1137  C   ILE A 147     -11.588  10.643  -9.098  1.00 20.64           C  
ATOM   1138  O   ILE A 147     -11.952   9.464  -9.200  1.00 21.00           O  
ATOM   1139  CB  ILE A 147     -10.310  10.451  -6.960  1.00 20.08           C  
ATOM   1140  CG1 ILE A 147     -10.054  11.063  -5.574  1.00 24.26           C  
ATOM   1141  CG2 ILE A 147      -9.028  10.328  -7.783  1.00 24.03           C  
ATOM   1142  CD1 ILE A 147      -9.409  10.119  -4.635  1.00 28.19           C  
ATOM   1143  N   ILE A 148     -11.356  11.435 -10.150  1.00 17.28           N  
ATOM   1144  CA  ILE A 148     -11.238  10.893 -11.508  1.00 17.28           C  
ATOM   1145  C   ILE A 148      -9.756  10.678 -11.764  1.00 20.74           C  
ATOM   1146  O   ILE A 148      -8.957  11.609 -11.604  1.00 19.75           O  
ATOM   1147  CB  ILE A 148     -11.838  11.838 -12.557  1.00 18.57           C  
ATOM   1148  CG1 ILE A 148     -13.313  12.130 -12.272  1.00 20.10           C  
ATOM   1149  CG2 ILE A 148     -11.658  11.238 -13.974  1.00 17.71           C  
ATOM   1150  CD1 ILE A 148     -13.881  13.215 -13.168  1.00 25.19           C  
ATOM   1151  N   HIS A 149      -9.377   9.455 -12.148  1.00 18.33           N  
ATOM   1152  CA  HIS A 149      -7.953   9.125 -12.194  1.00 17.46           C  
ATOM   1153  C   HIS A 149      -7.243   9.885 -13.312  1.00 17.88           C  
ATOM   1154  O   HIS A 149      -6.218  10.537 -13.077  1.00 17.01           O  
ATOM   1155  CB  HIS A 149      -7.769   7.606 -12.345  1.00 14.97           C  
ATOM   1156  CG  HIS A 149      -6.349   7.150 -12.157  1.00 15.44           C  
ATOM   1157  CD2 HIS A 149      -5.756   6.480 -11.139  1.00 19.20           C  
ATOM   1158  ND1 HIS A 149      -5.355   7.404 -13.080  1.00 17.11           N  
ATOM   1159  CE1 HIS A 149      -4.213   6.899 -12.646  1.00 20.72           C  
ATOM   1160  NE2 HIS A 149      -4.427   6.334 -11.468  1.00 19.71           N  
ATOM   1161  N   ARG A 150      -7.742   9.770 -14.545  1.00 15.65           N  
ATOM   1162  CA  ARG A 150      -7.305  10.433 -15.773  1.00 14.96           C  
ATOM   1163  C   ARG A 150      -5.973   9.946 -16.337  1.00 18.62           C  
ATOM   1164  O   ARG A 150      -5.589  10.411 -17.428  1.00 20.62           O  
ATOM   1165  CB  ARG A 150      -7.212  11.964 -15.659  1.00 20.14           C  
ATOM   1166  CG  ARG A 150      -8.438  12.665 -15.109  1.00 19.52           C  
ATOM   1167  CD  ARG A 150      -8.007  14.030 -14.563  1.00 22.87           C  
ATOM   1168  NE  ARG A 150      -7.466  14.840 -15.653  1.00 23.28           N  
ATOM   1169  CZ  ARG A 150      -6.673  15.892 -15.493  1.00 32.39           C  
ATOM   1170  NH1 ARG A 150      -6.314  16.311 -14.293  1.00 29.49           N1+
ATOM   1171  NH2 ARG A 150      -6.232  16.542 -16.567  1.00 30.61           N  
ATOM   1172  N   ASP A 151      -5.270   9.026 -15.685  1.00 15.95           N  
ATOM   1173  CA  ASP A 151      -3.987   8.579 -16.241  1.00 20.43           C  
ATOM   1174  C   ASP A 151      -3.784   7.088 -16.035  1.00 18.96           C  
ATOM   1175  O   ASP A 151      -2.673   6.627 -15.760  1.00 18.40           O  
ATOM   1176  CB  ASP A 151      -2.817   9.362 -15.643  1.00 24.30           C  
ATOM   1177  CG  ASP A 151      -1.492   9.142 -16.412  1.00 29.12           C  
ATOM   1178  OD1 ASP A 151      -1.514   8.966 -17.655  1.00 29.72           O  
ATOM   1179  OD2 ASP A 151      -0.430   9.113 -15.763  1.00 32.13           O1-
ATOM   1180  N   LEU A 152      -4.850   6.305 -16.155  1.00 16.04           N  
ATOM   1181  CA  LEU A 152      -4.705   4.860 -16.057  1.00 13.77           C  
ATOM   1182  C   LEU A 152      -3.893   4.332 -17.234  1.00 18.36           C  
ATOM   1183  O   LEU A 152      -4.104   4.734 -18.381  1.00 17.79           O  
ATOM   1184  CB  LEU A 152      -6.083   4.196 -16.053  1.00 12.86           C  
ATOM   1185  CG  LEU A 152      -6.899   4.564 -14.822  1.00 16.40           C  
ATOM   1186  CD1 LEU A 152      -8.346   4.173 -15.087  1.00 19.76           C  
ATOM   1187  CD2 LEU A 152      -6.372   3.846 -13.569  1.00 18.28           C  
ATOM   1188  N   LYS A 153      -2.972   3.413 -16.955  1.00 16.18           N  
ATOM   1189  CA  LYS A 153      -2.191   2.803 -18.021  1.00 14.99           C  
ATOM   1190  C   LYS A 153      -1.587   1.519 -17.486  1.00 15.78           C  
ATOM   1191  O   LYS A 153      -1.565   1.304 -16.267  1.00 16.68           O  
ATOM   1192  CB  LYS A 153      -1.101   3.764 -18.532  1.00 21.09           C  
ATOM   1193  CG  LYS A 153      -0.195   4.283 -17.437  1.00 20.32           C  
ATOM   1194  CD  LYS A 153       0.602   5.499 -17.924  1.00 23.95           C  
ATOM   1195  CE  LYS A 153       1.422   6.060 -16.782  1.00 26.62           C  
ATOM   1196  NZ  LYS A 153       2.448   7.032 -17.263  1.00 34.07           N1+
ATOM   1197  N   PRO A 154      -1.125   0.627 -18.365  1.00 17.36           N  
ATOM   1198  CA  PRO A 154      -0.633  -0.670 -17.878  1.00 16.91           C  
ATOM   1199  C   PRO A 154       0.452  -0.532 -16.838  1.00 18.14           C  
ATOM   1200  O   PRO A 154       0.520  -1.355 -15.913  1.00 19.63           O  
ATOM   1201  CB  PRO A 154      -0.131  -1.343 -19.159  1.00 17.62           C  
ATOM   1202  CG  PRO A 154      -1.080  -0.809 -20.198  1.00 21.68           C  
ATOM   1203  CD  PRO A 154      -1.203   0.653 -19.836  1.00 18.42           C  
ATOM   1204  N   SER A 155       1.287   0.506 -16.929  1.00 19.23           N  
ATOM   1205  CA  SER A 155       2.410   0.591 -16.013  1.00 18.89           C  
ATOM   1206  C   SER A 155       2.025   1.023 -14.598  1.00 21.93           C  
ATOM   1207  O   SER A 155       2.819   0.801 -13.677  1.00 24.58           O  
ATOM   1208  CB  SER A 155       3.487   1.537 -16.548  1.00 22.16           C  
ATOM   1209  OG  SER A 155       3.036   2.877 -16.521  1.00 24.06           O  
ATOM   1210  N   ASN A 156       0.846   1.615 -14.368  1.00 18.87           N  
ATOM   1211  CA  ASN A 156       0.477   1.951 -12.992  1.00 17.46           C  
ATOM   1212  C   ASN A 156      -0.682   1.086 -12.487  1.00 19.95           C  
ATOM   1213  O   ASN A 156      -1.441   1.489 -11.601  1.00 20.09           O  
ATOM   1214  CB  ASN A 156       0.170   3.443 -12.806  1.00 21.23           C  
ATOM   1215  CG  ASN A 156      -0.930   3.996 -13.748  1.00 21.88           C  
ATOM   1216  ND2 ASN A 156      -0.874   5.310 -13.994  1.00 22.10           N  
ATOM   1217  OD1 ASN A 156      -1.823   3.287 -14.193  1.00 23.18           O  
ATOM   1218  N   ILE A 157      -0.802  -0.123 -13.033  1.00 17.45           N  
ATOM   1219  CA  ILE A 157      -1.680  -1.162 -12.517  1.00 17.22           C  
ATOM   1220  C   ILE A 157      -0.835  -2.407 -12.279  1.00 18.47           C  
ATOM   1221  O   ILE A 157      -0.105  -2.839 -13.176  1.00 20.05           O  
ATOM   1222  CB  ILE A 157      -2.834  -1.441 -13.497  1.00 18.87           C  
ATOM   1223  CG1 ILE A 157      -3.639  -0.148 -13.703  1.00 19.72           C  
ATOM   1224  CG2 ILE A 157      -3.715  -2.596 -13.013  1.00 19.57           C  
ATOM   1225  CD1 ILE A 157      -4.689  -0.234 -14.821  1.00 21.20           C  
ATOM   1226  N   VAL A 158      -0.911  -2.977 -11.068  1.00 16.01           N  
ATOM   1227  CA  VAL A 158      -0.030  -4.085 -10.720  1.00 19.49           C  
ATOM   1228  C   VAL A 158      -0.851  -5.301 -10.324  1.00 19.82           C  
ATOM   1229  O   VAL A 158      -2.003  -5.188  -9.889  1.00 17.50           O  
ATOM   1230  CB  VAL A 158       0.965  -3.701  -9.600  1.00 20.46           C  
ATOM   1231  CG1 VAL A 158       2.059  -2.799 -10.179  1.00 20.70           C  
ATOM   1232  CG2 VAL A 158       0.216  -3.014  -8.443  1.00 20.04           C  
ATOM   1233  N   VAL A 159      -0.245  -6.476 -10.496  1.00 20.14           N  
ATOM   1234  CA  VAL A 159      -0.943  -7.747 -10.374  1.00 20.31           C  
ATOM   1235  C   VAL A 159      -0.070  -8.726  -9.598  1.00 21.83           C  
ATOM   1236  O   VAL A 159       1.158  -8.626  -9.602  1.00 21.62           O  
ATOM   1237  CB  VAL A 159      -1.274  -8.329 -11.763  1.00 20.36           C  
ATOM   1238  CG1 VAL A 159      -2.413  -7.526 -12.435  1.00 22.17           C  
ATOM   1239  CG2 VAL A 159      -0.004  -8.372 -12.635  1.00 29.18           C  
ATOM   1240  N   LYS A 160      -0.711  -9.679  -8.930  1.00 23.03           N  
ATOM   1241  CA  LYS A 160      -0.007 -10.809  -8.334  1.00 26.89           C  
ATOM   1242  C   LYS A 160      -0.264 -12.059  -9.163  1.00 25.07           C  
ATOM   1243  O   LYS A 160      -1.168 -12.097  -9.994  1.00 21.45           O  
ATOM   1244  CB  LYS A 160      -0.443 -11.042  -6.884  1.00 26.66           C  
ATOM   1245  CG  LYS A 160       0.313 -10.201  -5.856  1.00 35.09           C  
ATOM   1246  CD  LYS A 160       0.176 -10.770  -4.450  1.00 41.62           C  
ATOM   1247  CE  LYS A 160       1.413 -11.567  -4.059  1.00 53.37           C  
ATOM   1248  NZ  LYS A 160       1.083 -12.715  -3.166  1.00 58.43           N1+
ATOM   1249  N   SER A 161       0.545 -13.099  -8.938  1.00 24.38           N  
ATOM   1250  CA ASER A 161       0.404 -14.328  -9.711  0.12 28.66           C  
ATOM   1251  CA BSER A 161       0.389 -14.309  -9.739  0.88 28.59           C  
ATOM   1252  C   SER A 161      -0.916 -15.045  -9.463  1.00 27.92           C  
ATOM   1253  O   SER A 161      -1.262 -15.948 -10.239  1.00 31.55           O  
ATOM   1254  CB ASER A 161       1.572 -15.269  -9.412  0.12 29.81           C  
ATOM   1255  CB BSER A 161       1.578 -15.254  -9.513  0.88 29.84           C  
ATOM   1256  OG ASER A 161       2.732 -14.833 -10.090  0.12 29.20           O  
ATOM   1257  OG BSER A 161       1.586 -15.718  -8.178  0.88 30.57           O  
ATOM   1258  N   ASP A 162      -1.652 -14.690  -8.406  1.00 23.52           N  
ATOM   1259  CA  ASP A 162      -2.979 -15.256  -8.189  1.00 30.36           C  
ATOM   1260  C   ASP A 162      -4.064 -14.452  -8.886  1.00 29.14           C  
ATOM   1261  O   ASP A 162      -5.246 -14.646  -8.594  1.00 29.74           O  
ATOM   1262  CB  ASP A 162      -3.312 -15.358  -6.691  1.00 29.90           C  
ATOM   1263  CG  ASP A 162      -3.340 -14.010  -5.981  1.00 36.28           C  
ATOM   1264  OD1 ASP A 162      -3.005 -12.973  -6.602  1.00 30.39           O  
ATOM   1265  OD2 ASP A 162      -3.747 -13.982  -4.797  1.00 34.71           O1-
ATOM   1266  N   CYS A 163      -3.678 -13.529  -9.765  1.00 25.63           N  
ATOM   1267  CA  CYS A 163      -4.554 -12.707 -10.609  1.00 23.51           C  
ATOM   1268  C   CYS A 163      -5.202 -11.559  -9.843  1.00 26.53           C  
ATOM   1269  O   CYS A 163      -6.111 -10.905 -10.399  1.00 24.87           O  
ATOM   1270  CB  CYS A 163      -5.657 -13.530 -11.283  1.00 28.98           C  
ATOM   1271  SG  CYS A 163      -6.067 -12.957 -12.912  1.00 32.93           S  
ATOM   1272  N   THR A 164      -4.795 -11.281  -8.605  1.00 24.63           N  
ATOM   1273  CA  THR A 164      -5.284 -10.093  -7.922  1.00 20.66           C  
ATOM   1274  C   THR A 164      -4.577  -8.853  -8.470  1.00 18.26           C  
ATOM   1275  O   THR A 164      -3.452  -8.918  -8.970  1.00 22.72           O  
ATOM   1276  CB  THR A 164      -5.089 -10.177  -6.406  1.00 27.93           C  
ATOM   1277  CG2 THR A 164      -5.927 -11.304  -5.809  1.00 29.99           C  
ATOM   1278  OG1 THR A 164      -3.710 -10.408  -6.120  1.00 28.31           O  
ATOM   1279  N   LEU A 165      -5.267  -7.719  -8.384  1.00 19.56           N  
ATOM   1280  CA  LEU A 165      -4.906  -6.515  -9.121  1.00 18.08           C  
ATOM   1281  C   LEU A 165      -5.106  -5.285  -8.246  1.00 20.93           C  
ATOM   1282  O   LEU A 165      -6.097  -5.189  -7.518  1.00 20.36           O  
ATOM   1283  CB  LEU A 165      -5.755  -6.410 -10.401  1.00 16.77           C  
ATOM   1284  CG  LEU A 165      -5.616  -5.132 -11.243  1.00 19.45           C  
ATOM   1285  CD1 LEU A 165      -5.835  -5.450 -12.723  1.00 16.01           C  
ATOM   1286  CD2 LEU A 165      -6.554  -3.980 -10.790  1.00 16.83           C  
ATOM   1287  N   LYS A 166      -4.168  -4.330  -8.326  1.00 16.70           N  
ATOM   1288  CA  LYS A 166      -4.329  -3.073  -7.614  1.00 17.64           C  
ATOM   1289  C   LYS A 166      -3.898  -1.912  -8.496  1.00 16.57           C  
ATOM   1290  O   LYS A 166      -2.911  -2.013  -9.228  1.00 19.92           O  
ATOM   1291  CB  LYS A 166      -3.519  -3.051  -6.309  1.00 21.94           C  
ATOM   1292  CG  LYS A 166      -4.152  -3.941  -5.228  1.00 25.45           C  
ATOM   1293  CD  LYS A 166      -3.134  -4.580  -4.339  1.00 33.53           C  
ATOM   1294  CE  LYS A 166      -3.746  -5.797  -3.638  1.00 31.86           C  
ATOM   1295  NZ  LYS A 166      -4.552  -5.416  -2.463  1.00 27.02           N1+
ATOM   1296  N   ILE A 167      -4.634  -0.817  -8.392  1.00 15.99           N  
ATOM   1297  CA  ILE A 167      -4.252   0.475  -8.975  1.00 16.58           C  
ATOM   1298  C   ILE A 167      -3.170   1.114  -8.103  1.00 19.34           C  
ATOM   1299  O   ILE A 167      -3.302   1.172  -6.879  1.00 16.29           O  
ATOM   1300  CB  ILE A 167      -5.492   1.374  -9.100  1.00 19.75           C  
ATOM   1301  CG1 ILE A 167      -6.503   0.688 -10.026  1.00 19.05           C  
ATOM   1302  CG2 ILE A 167      -5.119   2.761  -9.611  1.00 23.51           C  
ATOM   1303  CD1 ILE A 167      -7.765   1.454 -10.253  1.00 19.73           C  
ATOM   1304  N   LEU A 168      -2.087   1.598  -8.729  1.00 18.24           N  
ATOM   1305  CA  LEU A 168      -0.907   2.020  -7.970  1.00 21.03           C  
ATOM   1306  C   LEU A 168      -0.971   3.455  -7.442  1.00 23.53           C  
ATOM   1307  O   LEU A 168      -0.292   3.783  -6.455  1.00 27.81           O  
ATOM   1308  CB  LEU A 168       0.335   1.876  -8.849  1.00 23.87           C  
ATOM   1309  CG  LEU A 168       1.598   1.254  -8.305  1.00 33.02           C  
ATOM   1310  CD1 LEU A 168       1.280   0.123  -7.338  1.00 28.41           C  
ATOM   1311  CD2 LEU A 168       2.431   0.787  -9.496  1.00 31.48           C  
ATOM   1312  N   ASP A 169      -1.708   4.347  -8.091  1.00 21.13           N  
ATOM   1313  CA  ASP A 169      -1.691   5.743  -7.667  1.00 22.54           C  
ATOM   1314  C   ASP A 169      -3.053   6.374  -7.920  1.00 24.55           C  
ATOM   1315  O   ASP A 169      -3.934   5.760  -8.522  1.00 20.74           O  
ATOM   1316  CB  ASP A 169      -0.551   6.520  -8.354  1.00 25.85           C  
ATOM   1317  CG  ASP A 169      -0.671   6.557  -9.870  1.00 29.02           C  
ATOM   1318  OD1 ASP A 169      -1.701   7.025 -10.400  1.00 29.94           O  
ATOM   1319  OD2 ASP A 169       0.317   6.170 -10.547  1.00 33.72           O1-
ATOM   1320  N   PHE A 170      -3.215   7.625  -7.475  1.00 20.33           N  
ATOM   1321  CA  PHE A 170      -4.512   8.292  -7.540  1.00 19.33           C  
ATOM   1322  C   PHE A 170      -4.623   9.233  -8.734  1.00 22.42           C  
ATOM   1323  O   PHE A 170      -5.551  10.045  -8.809  1.00 27.13           O  
ATOM   1324  CB  PHE A 170      -4.787   9.005  -6.207  1.00 24.15           C  
ATOM   1325  CG  PHE A 170      -4.940   8.047  -5.054  1.00 22.88           C  
ATOM   1326  CD1 PHE A 170      -6.168   7.488  -4.752  1.00 25.25           C  
ATOM   1327  CD2 PHE A 170      -3.842   7.672  -4.305  1.00 24.23           C  
ATOM   1328  CE1 PHE A 170      -6.301   6.582  -3.694  1.00 21.46           C  
ATOM   1329  CE2 PHE A 170      -3.962   6.759  -3.265  1.00 24.98           C  
ATOM   1330  CZ  PHE A 170      -5.184   6.211  -2.968  1.00 22.44           C  
ATOM   1331  N   GLY A 171      -3.712   9.122  -9.690  1.00 20.11           N  
ATOM   1332  CA  GLY A 171      -3.909   9.843 -10.916  1.00 19.57           C  
ATOM   1333  C   GLY A 171      -3.597  11.321 -10.763  1.00 25.81           C  
ATOM   1334  O   GLY A 171      -2.833  11.747  -9.891  1.00 28.39           O  
ATOM   1335  N   LEU A 172      -4.190  12.107 -11.643  1.00 22.88           N  
ATOM   1336  CA  LEU A 172      -3.863  13.518 -11.798  1.00 26.51           C  
ATOM   1337  C   LEU A 172      -5.016  14.353 -11.258  1.00 24.55           C  
ATOM   1338  O   LEU A 172      -6.121  14.307 -11.803  1.00 26.52           O  
ATOM   1339  CB  LEU A 172      -3.605  13.845 -13.270  1.00 27.34           C  
ATOM   1340  CG  LEU A 172      -2.545  12.992 -13.983  1.00 33.10           C  
ATOM   1341  CD1 LEU A 172      -2.409  13.385 -15.445  1.00 32.52           C  
ATOM   1342  CD2 LEU A 172      -1.198  13.088 -13.272  1.00 36.30           C  
ATOM   1343  N   ALA A 173      -4.756  15.142 -10.222  1.00 29.12           N  
ATOM   1344  CA  ALA A 173      -5.753  16.100  -9.754  1.00 29.53           C  
ATOM   1345  C   ALA A 173      -6.102  17.103 -10.853  1.00 31.61           C  
ATOM   1346  O   ALA A 173      -5.282  17.424 -11.720  1.00 28.24           O  
ATOM   1347  CB  ALA A 173      -5.236  16.853  -8.525  1.00 31.97           C  
ATOM   1348  N   ARG A 174      -7.336  17.600 -10.814  1.00 28.54           N  
ATOM   1349  CA  ARG A 174      -7.736  18.660 -11.730  1.00 31.06           C  
ATOM   1350  C   ARG A 174      -7.052  19.946 -11.289  1.00 38.12           C  
ATOM   1351  O   ARG A 174      -7.214  20.385 -10.148  1.00 39.20           O  
ATOM   1352  CB  ARG A 174      -9.258  18.815 -11.756  1.00 35.54           C  
ATOM   1353  CG  ARG A 174      -9.792  19.687 -12.902  1.00 30.76           C  
ATOM   1354  CD  ARG A 174     -11.309  19.919 -12.810  1.00 33.65           C  
ATOM   1355  NE  ARG A 174     -12.115  18.752 -13.158  1.00 28.95           N  
ATOM   1356  CZ  ARG A 174     -12.528  18.459 -14.385  1.00 31.52           C  
ATOM   1357  NH1 ARG A 174     -12.168  19.190 -15.431  1.00 35.49           N1+
ATOM   1358  NH2 ARG A 174     -13.324  17.408 -14.569  1.00 29.71           N  
ATOM   1359  N   THR A 175      -6.252  20.531 -12.171  1.00 41.21           N  
ATOM   1360  CA  THR A 175      -5.501  21.714 -11.780  1.00 45.32           C  
ATOM   1361  C   THR A 175      -5.355  22.641 -12.976  1.00 45.68           C  
ATOM   1362  O   THR A 175      -5.183  22.183 -14.109  1.00 47.30           O  
ATOM   1363  CB  THR A 175      -4.127  21.329 -11.200  1.00 47.76           C  
ATOM   1364  CG2 THR A 175      -3.250  20.647 -12.251  1.00 46.66           C  
ATOM   1365  OG1 THR A 175      -3.471  22.497 -10.689  1.00 53.87           O  
ATOM   1366  N   ALA A 176      -5.479  23.940 -12.718  0.80 45.42           N  
ATOM   1367  CA  ALA A 176      -5.160  24.940 -13.724  0.80 48.52           C  
ATOM   1368  C   ALA A 176      -3.652  25.106 -13.785  0.80 40.90           C  
ATOM   1369  O   ALA A 176      -2.981  25.153 -12.752  0.80 41.76           O  
ATOM   1370  CB  ALA A 176      -5.826  26.276 -13.396  0.80 50.29           C  
ATOM   1371  N   CYS A 177      -3.108  25.163 -14.994  1.00 42.22           N  
ATOM   1372  CA  CYS A 177      -1.670  25.307 -15.129  1.00 40.87           C  
ATOM   1373  C   CYS A 177      -1.326  26.788 -15.232  1.00 38.87           C  
ATOM   1374  O   CYS A 177      -1.966  27.552 -15.963  1.00 31.97           O  
ATOM   1375  CB  CYS A 177      -1.123  24.503 -16.313  1.00 49.12           C  
ATOM   1376  SG  CYS A 177      -1.089  25.318 -17.903  1.00 60.48           S  
ATOM   1377  N   THR A 178      -0.363  27.194 -14.425  1.00 30.79           N  
ATOM   1378  CA  THR A 178       0.060  28.563 -14.272  1.00 27.84           C  
ATOM   1379  C   THR A 178       1.572  28.566 -14.433  1.00 26.50           C  
ATOM   1380  O   THR A 178       2.179  27.526 -14.700  1.00 28.48           O  
ATOM   1381  CB  THR A 178      -0.370  29.118 -12.907  1.00 34.93           C  
ATOM   1382  CG2 THR A 178      -1.833  28.758 -12.603  1.00 34.51           C  
ATOM   1383  OG1 THR A 178       0.473  28.558 -11.892  1.00 38.37           O  
ATOM   1384  N   ASN A 179       2.190  29.737 -14.286  1.00 26.81           N  
ATOM   1385  CA  ASN A 179       3.642  29.800 -14.400  1.00 28.23           C  
ATOM   1386  C   ASN A 179       4.346  29.072 -13.267  1.00 30.32           C  
ATOM   1387  O   ASN A 179       5.512  28.681 -13.425  1.00 25.93           O  
ATOM   1388  CB  ASN A 179       4.102  31.255 -14.453  1.00 24.91           C  
ATOM   1389  CG  ASN A 179       3.867  31.867 -15.808  1.00 26.31           C  
ATOM   1390  ND2 ASN A 179       2.865  32.724 -15.916  1.00 28.83           N  
ATOM   1391  OD1 ASN A 179       4.564  31.531 -16.759  1.00 28.02           O  
ATOM   1392  N   PHE A 180       3.662  28.866 -12.143  1.00 28.46           N  
ATOM   1393  CA  PHE A 180       4.298  28.313 -10.965  1.00 37.74           C  
ATOM   1394  C   PHE A 180       3.676  26.997 -10.522  1.00 33.91           C  
ATOM   1395  O   PHE A 180       4.271  26.303  -9.688  1.00 37.97           O  
ATOM   1396  CB  PHE A 180       4.261  29.354  -9.832  1.00 38.92           C  
ATOM   1397  CG  PHE A 180       4.767  30.707 -10.270  1.00 37.67           C  
ATOM   1398  CD1 PHE A 180       6.130  30.947 -10.397  1.00 43.01           C  
ATOM   1399  CD2 PHE A 180       3.877  31.721 -10.611  1.00 39.82           C  
ATOM   1400  CE1 PHE A 180       6.602  32.189 -10.834  1.00 40.30           C  
ATOM   1401  CE2 PHE A 180       4.337  32.970 -11.044  1.00 40.56           C  
ATOM   1402  CZ  PHE A 180       5.702  33.203 -11.153  1.00 42.95           C  
ATOM   1403  N   MET A 181       2.523  26.627 -11.081  1.00 30.17           N  
ATOM   1404  CA  MET A 181       1.902  25.305 -10.947  1.00 35.92           C  
ATOM   1405  C   MET A 181       1.976  24.631 -12.319  1.00 32.63           C  
ATOM   1406  O   MET A 181       1.079  24.766 -13.155  1.00 33.51           O  
ATOM   1407  CB  MET A 181       0.468  25.407 -10.457  1.00 40.69           C  
ATOM   1408  CG  MET A 181       0.334  25.282  -8.963  1.00 49.80           C  
ATOM   1409  SD  MET A 181       0.474  23.552  -8.491  1.00 54.85           S  
ATOM   1410  CE  MET A 181       0.841  23.712  -6.744  1.00 48.49           C  
ATOM   1411  N   MET A 182       3.041  23.884 -12.547  1.00 25.59           N  
ATOM   1412  CA  MET A 182       3.316  23.427 -13.893  1.00 23.16           C  
ATOM   1413  C   MET A 182       2.863  21.985 -14.083  1.00 29.39           C  
ATOM   1414  O   MET A 182       2.357  21.323 -13.170  1.00 28.31           O  
ATOM   1415  CB  MET A 182       4.793  23.612 -14.232  1.00 27.28           C  
ATOM   1416  CG  MET A 182       5.167  25.081 -14.376  1.00 25.25           C  
ATOM   1417  SD  MET A 182       6.958  25.276 -14.449  1.00 29.23           S  
ATOM   1418  CE  MET A 182       7.399  25.714 -12.785  1.00 29.30           C  
ATOM   1419  N   THR A 183       3.036  21.514 -15.309  1.00 28.33           N  
ATOM   1420  CA  THR A 183       2.520  20.226 -15.764  1.00 34.06           C  
ATOM   1421  C   THR A 183       3.688  19.330 -16.123  1.00 26.32           C  
ATOM   1422  O   THR A 183       4.429  19.645 -17.075  1.00 29.80           O  
ATOM   1423  CB  THR A 183       1.615  20.434 -16.984  1.00 36.34           C  
ATOM   1424  CG2 THR A 183       1.194  19.105 -17.588  1.00 36.48           C  
ATOM   1425  OG1 THR A 183       0.446  21.162 -16.584  1.00 43.61           O  
ATOM   1426  N   PRO A 184       3.921  18.219 -15.415  1.00 24.83           N  
ATOM   1427  CA  PRO A 184       4.962  17.290 -15.865  1.00 25.20           C  
ATOM   1428  C   PRO A 184       4.668  16.826 -17.286  1.00 26.31           C  
ATOM   1429  O   PRO A 184       3.511  16.662 -17.681  1.00 27.95           O  
ATOM   1430  CB  PRO A 184       4.877  16.138 -14.854  1.00 25.58           C  
ATOM   1431  CG  PRO A 184       4.279  16.798 -13.608  1.00 24.49           C  
ATOM   1432  CD  PRO A 184       3.263  17.750 -14.183  1.00 31.62           C  
ATOM   1433  N   TYR A 185       5.728  16.665 -18.067  1.00 24.00           N  
ATOM   1434  CA  TYR A 185       5.579  16.224 -19.443  1.00 26.64           C  
ATOM   1435  C   TYR A 185       5.116  14.773 -19.444  1.00 30.47           C  
ATOM   1436  O   TYR A 185       5.598  13.956 -18.657  1.00 29.50           O  
ATOM   1437  CB  TYR A 185       6.911  16.384 -20.186  1.00 26.60           C  
ATOM   1438  CG  TYR A 185       6.874  16.006 -21.651  1.00 30.44           C  
ATOM   1439  CD1 TYR A 185       6.481  16.927 -22.619  1.00 32.19           C  
ATOM   1440  CD2 TYR A 185       7.242  14.735 -22.062  1.00 29.55           C  
ATOM   1441  CE1 TYR A 185       6.451  16.579 -23.965  1.00 33.75           C  
ATOM   1442  CE2 TYR A 185       7.213  14.381 -23.395  1.00 33.73           C  
ATOM   1443  CZ  TYR A 185       6.815  15.301 -24.339  1.00 31.95           C  
ATOM   1444  OH  TYR A 185       6.797  14.926 -25.671  1.00 38.15           O  
ATOM   1445  N   VAL A 186       4.165  14.462 -20.318  1.00 29.75           N  
ATOM   1446  CA  VAL A 186       3.530  13.147 -20.361  1.00 32.00           C  
ATOM   1447  C   VAL A 186       4.203  12.335 -21.461  1.00 29.36           C  
ATOM   1448  O   VAL A 186       4.168  12.719 -22.638  1.00 27.62           O  
ATOM   1449  CB  VAL A 186       2.015  13.267 -20.609  1.00 30.28           C  
ATOM   1450  CG1 VAL A 186       1.361  11.876 -20.710  1.00 32.29           C  
ATOM   1451  CG2 VAL A 186       1.337  14.139 -19.538  1.00 31.83           C  
ATOM   1452  N   VAL A 187       4.807  11.209 -21.091  1.00 32.04           N  
ATOM   1453  CA  VAL A 187       5.453  10.373 -22.097  1.00 35.25           C  
ATOM   1454  C   VAL A 187       4.437   9.466 -22.786  1.00 30.04           C  
ATOM   1455  O   VAL A 187       4.347   9.430 -24.023  1.00 31.83           O  
ATOM   1456  CB  VAL A 187       6.586   9.550 -21.464  1.00 37.44           C  
ATOM   1457  CG1 VAL A 187       7.148   8.587 -22.496  1.00 35.28           C  
ATOM   1458  CG2 VAL A 187       7.667  10.464 -20.911  1.00 39.76           C  
ATOM   1459  N   THR A 188       3.660   8.721 -21.994  1.00 32.04           N  
ATOM   1460  CA  THR A 188       2.756   7.681 -22.486  1.00 27.97           C  
ATOM   1461  C   THR A 188       1.356   8.263 -22.640  1.00 26.91           C  
ATOM   1462  O   THR A 188       0.671   8.498 -21.637  1.00 29.70           O  
ATOM   1463  CB  THR A 188       2.727   6.495 -21.520  1.00 32.00           C  
ATOM   1464  CG2 THR A 188       1.905   5.322 -22.101  1.00 28.28           C  
ATOM   1465  OG1 THR A 188       4.067   6.071 -21.236  1.00 30.04           O  
ATOM   1466  N   ARG A 189       0.910   8.429 -23.891  1.00 26.36           N  
ATOM   1467  CA  ARG A 189      -0.374   9.064 -24.198  1.00 21.34           C  
ATOM   1468  C   ARG A 189      -1.371   8.124 -24.856  1.00 18.93           C  
ATOM   1469  O   ARG A 189      -2.473   8.561 -25.231  1.00 19.08           O  
ATOM   1470  CB  ARG A 189      -0.129  10.260 -25.112  1.00 25.88           C  
ATOM   1471  CG  ARG A 189       0.777  11.284 -24.457  1.00 27.76           C  
ATOM   1472  CD  ARG A 189       1.242  12.283 -25.474  1.00 35.28           C  
ATOM   1473  NE  ARG A 189       2.194  13.204 -24.874  1.00 35.51           N  
ATOM   1474  CZ  ARG A 189       2.701  14.250 -25.500  1.00 35.60           C  
ATOM   1475  NH1 ARG A 189       2.333  14.557 -26.734  1.00 36.38           N1+
ATOM   1476  NH2 ARG A 189       3.603  15.001 -24.874  1.00 35.55           N  
ATOM   1477  N   TYR A 190      -1.038   6.838 -24.970  1.00 16.12           N  
ATOM   1478  CA  TYR A 190      -1.843   5.925 -25.774  1.00 17.77           C  
ATOM   1479  C   TYR A 190      -3.184   5.599 -25.140  1.00 17.50           C  
ATOM   1480  O   TYR A 190      -4.045   5.032 -25.821  1.00 17.28           O  
ATOM   1481  CB  TYR A 190      -1.114   4.594 -25.958  1.00 19.02           C  
ATOM   1482  CG  TYR A 190       0.267   4.716 -26.536  1.00 19.23           C  
ATOM   1483  CD1 TYR A 190       0.538   5.587 -27.599  1.00 21.29           C  
ATOM   1484  CD2 TYR A 190       1.302   3.936 -26.041  1.00 22.25           C  
ATOM   1485  CE1 TYR A 190       1.823   5.664 -28.144  1.00 24.55           C  
ATOM   1486  CE2 TYR A 190       2.582   4.009 -26.579  1.00 27.75           C  
ATOM   1487  CZ  TYR A 190       2.831   4.872 -27.628  1.00 27.75           C  
ATOM   1488  OH  TYR A 190       4.098   4.939 -28.160  1.00 28.69           O  
ATOM   1489  N   TYR A 191      -3.356   5.868 -23.847  1.00 15.57           N  
ATOM   1490  CA  TYR A 191      -4.548   5.434 -23.119  1.00 16.37           C  
ATOM   1491  C   TYR A 191      -5.466   6.591 -22.782  1.00 17.50           C  
ATOM   1492  O   TYR A 191      -6.460   6.386 -22.078  1.00 16.80           O  
ATOM   1493  CB  TYR A 191      -4.156   4.662 -21.853  1.00 15.41           C  
ATOM   1494  CG  TYR A 191      -3.148   3.590 -22.199  1.00 18.21           C  
ATOM   1495  CD1 TYR A 191      -3.578   2.340 -22.619  1.00 19.78           C  
ATOM   1496  CD2 TYR A 191      -1.781   3.850 -22.190  1.00 17.50           C  
ATOM   1497  CE1 TYR A 191      -2.681   1.356 -23.008  1.00 18.19           C  
ATOM   1498  CE2 TYR A 191      -0.856   2.847 -22.574  1.00 19.57           C  
ATOM   1499  CZ  TYR A 191      -1.324   1.617 -22.978  1.00 20.68           C  
ATOM   1500  OH  TYR A 191      -0.457   0.625 -23.356  1.00 23.37           O  
ATOM   1501  N   ARG A 192      -5.174   7.791 -23.283  1.00 16.88           N  
ATOM   1502  CA  ARG A 192      -5.929   8.977 -22.907  1.00 18.21           C  
ATOM   1503  C   ARG A 192      -7.077   9.197 -23.894  1.00 19.79           C  
ATOM   1504  O   ARG A 192      -6.897   9.080 -25.110  1.00 19.77           O  
ATOM   1505  CB  ARG A 192      -4.970  10.177 -22.821  1.00 22.54           C  
ATOM   1506  CG  ARG A 192      -5.578  11.523 -22.511  1.00 28.88           C  
ATOM   1507  CD  ARG A 192      -4.767  12.665 -23.206  1.00 34.76           C  
ATOM   1508  NE  ARG A 192      -3.463  12.859 -22.587  1.00 46.98           N  
ATOM   1509  CZ  ARG A 192      -2.427  13.455 -23.164  1.00 43.60           C  
ATOM   1510  NH1 ARG A 192      -2.461  13.839 -24.431  1.00 35.84           N1+
ATOM   1511  NH2 ARG A 192      -1.332  13.681 -22.447  1.00 33.86           N  
ATOM   1512  N   ALA A 193      -8.263   9.484 -23.353  1.00 16.83           N  
ATOM   1513  CA  ALA A 193      -9.470   9.636 -24.156  1.00 15.59           C  
ATOM   1514  C   ALA A 193      -9.343  10.810 -25.126  1.00 19.82           C  
ATOM   1515  O   ALA A 193      -8.668  11.802 -24.841  1.00 21.45           O  
ATOM   1516  CB  ALA A 193     -10.691   9.846 -23.248  1.00 18.29           C  
ATOM   1517  N   PRO A 194     -10.007  10.729 -26.279  1.00 18.94           N  
ATOM   1518  CA  PRO A 194      -9.819  11.757 -27.306  1.00 21.08           C  
ATOM   1519  C   PRO A 194     -10.423  13.089 -26.951  1.00 25.55           C  
ATOM   1520  O   PRO A 194      -9.988  14.099 -27.518  1.00 24.70           O  
ATOM   1521  CB  PRO A 194     -10.486  11.141 -28.545  1.00 21.93           C  
ATOM   1522  CG  PRO A 194     -11.483  10.184 -27.981  1.00 22.60           C  
ATOM   1523  CD  PRO A 194     -10.828   9.602 -26.751  1.00 18.05           C  
ATOM   1524  N   GLU A 195     -11.405  13.147 -26.045  1.00 21.11           N  
ATOM   1525  CA  GLU A 195     -11.983  14.456 -25.758  1.00 25.22           C  
ATOM   1526  C   GLU A 195     -10.947  15.437 -25.218  1.00 28.06           C  
ATOM   1527  O   GLU A 195     -11.102  16.649 -25.407  1.00 26.50           O  
ATOM   1528  CB  GLU A 195     -13.202  14.344 -24.814  1.00 26.26           C  
ATOM   1529  CG  GLU A 195     -12.982  13.615 -23.496  1.00 27.03           C  
ATOM   1530  CD  GLU A 195     -13.262  12.112 -23.583  1.00 25.18           C  
ATOM   1531  OE1 GLU A 195     -13.105  11.525 -24.683  1.00 23.30           O  
ATOM   1532  OE2 GLU A 195     -13.605  11.516 -22.531  1.00 21.38           O1-
ATOM   1533  N   VAL A 196      -9.856  14.956 -24.626  1.00 25.68           N  
ATOM   1534  CA  VAL A 196      -8.833  15.872 -24.134  1.00 30.63           C  
ATOM   1535  C   VAL A 196      -8.172  16.617 -25.297  1.00 27.62           C  
ATOM   1536  O   VAL A 196      -8.180  17.854 -25.348  1.00 31.35           O  
ATOM   1537  CB  VAL A 196      -7.805  15.108 -23.289  1.00 32.06           C  
ATOM   1538  CG1 VAL A 196      -6.844  16.088 -22.629  1.00 33.99           C  
ATOM   1539  CG2 VAL A 196      -8.535  14.247 -22.254  1.00 34.39           C  
ATOM   1540  N   ILE A 197      -7.625  15.873 -26.264  1.00 26.79           N  
ATOM   1541  CA  ILE A 197      -6.951  16.495 -27.401  1.00 27.55           C  
ATOM   1542  C   ILE A 197      -7.921  17.183 -28.341  1.00 31.31           C  
ATOM   1543  O   ILE A 197      -7.486  17.977 -29.180  1.00 28.48           O  
ATOM   1544  CB  ILE A 197      -6.099  15.467 -28.174  1.00 26.85           C  
ATOM   1545  CG1 ILE A 197      -6.973  14.401 -28.848  1.00 26.06           C  
ATOM   1546  CG2 ILE A 197      -5.063  14.826 -27.250  1.00 30.27           C  
ATOM   1547  CD1 ILE A 197      -6.169  13.394 -29.707  1.00 30.22           C  
ATOM   1548  N   LEU A 198      -9.224  16.920 -28.208  1.00 24.08           N  
ATOM   1549  CA  LEU A 198     -10.245  17.632 -28.972  1.00 24.79           C  
ATOM   1550  C   LEU A 198     -10.640  18.950 -28.321  1.00 28.14           C  
ATOM   1551  O   LEU A 198     -11.457  19.689 -28.889  1.00 25.85           O  
ATOM   1552  CB  LEU A 198     -11.486  16.746 -29.143  1.00 24.61           C  
ATOM   1553  CG  LEU A 198     -11.335  15.585 -30.137  1.00 22.79           C  
ATOM   1554  CD1 LEU A 198     -12.500  14.625 -30.032  1.00 23.61           C  
ATOM   1555  CD2 LEU A 198     -11.173  16.078 -31.596  1.00 23.29           C  
ATOM   1556  N   GLY A 199     -10.078  19.264 -27.154  1.00 28.74           N  
ATOM   1557  CA  GLY A 199     -10.401  20.507 -26.480  1.00 29.73           C  
ATOM   1558  C   GLY A 199     -11.751  20.526 -25.808  1.00 32.02           C  
ATOM   1559  O   GLY A 199     -12.290  21.603 -25.552  1.00 29.15           O  
ATOM   1560  N   MET A 200     -12.316  19.360 -25.507  1.00 29.45           N  
ATOM   1561  CA  MET A 200     -13.683  19.264 -25.011  1.00 26.80           C  
ATOM   1562  C   MET A 200     -13.790  19.247 -23.489  1.00 29.80           C  
ATOM   1563  O   MET A 200     -14.911  19.324 -22.966  1.00 35.97           O  
ATOM   1564  CB  MET A 200     -14.335  17.992 -25.549  1.00 30.15           C  
ATOM   1565  CG  MET A 200     -14.724  18.067 -27.002  1.00 33.23           C  
ATOM   1566  SD  MET A 200     -15.428  16.501 -27.549  1.00 33.08           S  
ATOM   1567  CE  MET A 200     -16.843  16.365 -26.462  1.00 32.49           C  
ATOM   1568  N   GLY A 201     -12.685  19.118 -22.765  1.00 27.95           N  
ATOM   1569  CA  GLY A 201     -12.778  18.834 -21.344  1.00 28.22           C  
ATOM   1570  C   GLY A 201     -13.290  17.417 -21.138  1.00 29.55           C  
ATOM   1571  O   GLY A 201     -13.590  16.694 -22.087  1.00 32.05           O  
ATOM   1572  N   TYR A 202     -13.383  17.003 -19.877  1.00 23.60           N  
ATOM   1573  CA  TYR A 202     -13.597  15.581 -19.641  1.00 23.12           C  
ATOM   1574  C   TYR A 202     -14.498  15.363 -18.431  1.00 22.19           C  
ATOM   1575  O   TYR A 202     -14.683  16.244 -17.585  1.00 24.44           O  
ATOM   1576  CB  TYR A 202     -12.264  14.848 -19.439  1.00 24.82           C  
ATOM   1577  CG  TYR A 202     -11.537  15.360 -18.235  1.00 23.44           C  
ATOM   1578  CD1 TYR A 202     -10.708  16.478 -18.321  1.00 25.98           C  
ATOM   1579  CD2 TYR A 202     -11.738  14.782 -16.994  1.00 21.11           C  
ATOM   1580  CE1 TYR A 202     -10.075  16.979 -17.213  1.00 25.48           C  
ATOM   1581  CE2 TYR A 202     -11.107  15.271 -15.873  1.00 25.82           C  
ATOM   1582  CZ  TYR A 202     -10.275  16.371 -15.988  1.00 31.40           C  
ATOM   1583  OH  TYR A 202      -9.648  16.860 -14.866  1.00 27.19           O  
ATOM   1584  N   ALA A 203     -15.042  14.158 -18.352  1.00 20.18           N  
ATOM   1585  CA  ALA A 203     -15.851  13.772 -17.209  1.00 20.34           C  
ATOM   1586  C   ALA A 203     -15.320  12.455 -16.678  1.00 21.05           C  
ATOM   1587  O   ALA A 203     -14.261  12.005 -17.116  1.00 20.26           O  
ATOM   1588  CB  ALA A 203     -17.321  13.662 -17.603  1.00 22.12           C  
ATOM   1589  N   ALA A 204     -16.048  11.802 -15.768  1.00 18.11           N  
ATOM   1590  CA  ALA A 204     -15.485  10.632 -15.102  1.00 18.82           C  
ATOM   1591  C   ALA A 204     -15.228   9.474 -16.065  1.00 19.80           C  
ATOM   1592  O   ALA A 204     -14.308   8.679 -15.828  1.00 20.00           O  
ATOM   1593  CB  ALA A 204     -16.402  10.176 -13.969  1.00 25.56           C  
ATOM   1594  N   ASN A 205     -16.006   9.353 -17.137  1.00 17.54           N  
ATOM   1595  CA  ASN A 205     -15.801   8.220 -18.042  1.00 18.19           C  
ATOM   1596  C   ASN A 205     -14.617   8.412 -18.986  1.00 18.22           C  
ATOM   1597  O   ASN A 205     -14.402   7.575 -19.861  1.00 17.03           O  
ATOM   1598  CB  ASN A 205     -17.095   7.891 -18.814  1.00 19.04           C  
ATOM   1599  CG  ASN A 205     -17.453   8.905 -19.880  1.00 22.91           C  
ATOM   1600  ND2 ASN A 205     -18.580   8.661 -20.539  1.00 25.07           N  
ATOM   1601  OD1 ASN A 205     -16.750   9.885 -20.115  1.00 24.08           O  
ATOM   1602  N   VAL A 206     -13.817   9.457 -18.786  1.00 16.30           N  
ATOM   1603  CA  VAL A 206     -12.461   9.446 -19.328  1.00 17.13           C  
ATOM   1604  C   VAL A 206     -11.733   8.183 -18.886  1.00 17.33           C  
ATOM   1605  O   VAL A 206     -10.939   7.615 -19.645  1.00 16.37           O  
ATOM   1606  CB  VAL A 206     -11.725  10.742 -18.893  1.00 22.34           C  
ATOM   1607  CG1 VAL A 206     -11.095  10.629 -17.490  1.00 17.14           C  
ATOM   1608  CG2 VAL A 206     -10.729  11.180 -19.931  1.00 27.32           C  
ATOM   1609  N   ASP A 207     -12.032   7.682 -17.678  1.00 14.64           N  
ATOM   1610  CA  ASP A 207     -11.331   6.503 -17.185  1.00 15.24           C  
ATOM   1611  C   ASP A 207     -11.807   5.244 -17.901  1.00 16.22           C  
ATOM   1612  O   ASP A 207     -11.051   4.279 -18.025  1.00 17.59           O  
ATOM   1613  CB  ASP A 207     -11.548   6.377 -15.674  1.00 17.31           C  
ATOM   1614  CG  ASP A 207     -10.722   7.373 -14.875  1.00 18.32           C  
ATOM   1615  OD1 ASP A 207      -9.683   7.878 -15.388  1.00 16.80           O  
ATOM   1616  OD2 ASP A 207     -11.125   7.675 -13.719  1.00 16.52           O1-
ATOM   1617  N   ILE A 208     -13.060   5.237 -18.377  1.00 14.44           N  
ATOM   1618  CA  ILE A 208     -13.588   4.082 -19.094  1.00 15.43           C  
ATOM   1619  C   ILE A 208     -12.875   3.911 -20.431  1.00 16.64           C  
ATOM   1620  O   ILE A 208     -12.600   2.784 -20.868  1.00 15.55           O  
ATOM   1621  CB  ILE A 208     -15.111   4.234 -19.299  1.00 15.38           C  
ATOM   1622  CG1 ILE A 208     -15.858   3.946 -18.008  1.00 18.51           C  
ATOM   1623  CG2 ILE A 208     -15.575   3.295 -20.417  1.00 19.31           C  
ATOM   1624  CD1 ILE A 208     -15.739   2.497 -17.575  1.00 21.01           C  
ATOM   1625  N   TRP A 209     -12.564   5.022 -21.104  1.00 16.06           N  
ATOM   1626  CA  TRP A 209     -11.801   4.926 -22.348  1.00 15.79           C  
ATOM   1627  C   TRP A 209     -10.467   4.226 -22.098  1.00 13.82           C  
ATOM   1628  O   TRP A 209     -10.088   3.316 -22.837  1.00 13.72           O  
ATOM   1629  CB  TRP A 209     -11.572   6.316 -22.944  1.00 16.01           C  
ATOM   1630  CG  TRP A 209     -10.639   6.287 -24.152  1.00 16.82           C  
ATOM   1631  CD1 TRP A 209      -9.268   6.280 -24.134  1.00 14.94           C  
ATOM   1632  CD2 TRP A 209     -11.023   6.210 -25.534  1.00 19.10           C  
ATOM   1633  CE2 TRP A 209      -9.839   6.181 -26.301  1.00 19.34           C  
ATOM   1634  CE3 TRP A 209     -12.254   6.172 -26.200  1.00 16.98           C  
ATOM   1635  NE1 TRP A 209      -8.779   6.235 -25.434  1.00 16.44           N  
ATOM   1636  CZ2 TRP A 209      -9.853   6.130 -27.697  1.00 17.96           C  
ATOM   1637  CZ3 TRP A 209     -12.264   6.129 -27.593  1.00 17.06           C  
ATOM   1638  CH2 TRP A 209     -11.072   6.096 -28.323  1.00 19.29           C  
ATOM   1639  N   SER A 210      -9.766   4.614 -21.027  1.00 13.62           N  
ATOM   1640  CA  SER A 210      -8.490   3.964 -20.710  1.00 14.31           C  
ATOM   1641  C   SER A 210      -8.679   2.475 -20.450  1.00 15.63           C  
ATOM   1642  O   SER A 210      -7.850   1.651 -20.859  1.00 15.73           O  
ATOM   1643  CB  SER A 210      -7.838   4.622 -19.484  1.00 16.22           C  
ATOM   1644  OG  SER A 210      -7.739   6.037 -19.644  1.00 17.79           O  
ATOM   1645  N   VAL A 211      -9.738   2.100 -19.726  1.00 15.18           N  
ATOM   1646  CA  VAL A 211      -9.967   0.676 -19.483  1.00 16.78           C  
ATOM   1647  C   VAL A 211     -10.209  -0.057 -20.796  1.00 16.86           C  
ATOM   1648  O   VAL A 211      -9.744  -1.195 -20.994  1.00 17.57           O  
ATOM   1649  CB  VAL A 211     -11.145   0.483 -18.510  1.00 18.96           C  
ATOM   1650  CG1 VAL A 211     -11.543  -0.987 -18.394  1.00 18.91           C  
ATOM   1651  CG2 VAL A 211     -10.793   1.032 -17.142  1.00 19.55           C  
ATOM   1652  N   GLY A 212     -10.958   0.566 -21.698  1.00 15.82           N  
ATOM   1653  CA  GLY A 212     -11.153  -0.016 -23.021  1.00 16.35           C  
ATOM   1654  C   GLY A 212      -9.842  -0.232 -23.756  1.00 18.03           C  
ATOM   1655  O   GLY A 212      -9.655  -1.257 -24.420  1.00 17.01           O  
ATOM   1656  N   CYS A 213      -8.923   0.738 -23.662  1.00 15.99           N  
ATOM   1657  CA  CYS A 213      -7.629   0.610 -24.339  1.00 15.94           C  
ATOM   1658  C   CYS A 213      -6.783  -0.497 -23.715  1.00 17.92           C  
ATOM   1659  O   CYS A 213      -6.072  -1.226 -24.422  1.00 16.04           O  
ATOM   1660  CB  CYS A 213      -6.863   1.940 -24.279  1.00 15.35           C  
ATOM   1661  SG  CYS A 213      -7.512   3.284 -25.276  1.00 18.94           S  
ATOM   1662  N   ILE A 214      -6.830  -0.617 -22.390  1.00 16.16           N  
ATOM   1663  CA  ILE A 214      -6.077  -1.648 -21.688  1.00 16.20           C  
ATOM   1664  C   ILE A 214      -6.662  -3.016 -21.978  1.00 16.66           C  
ATOM   1665  O   ILE A 214      -5.931  -3.988 -22.199  1.00 20.05           O  
ATOM   1666  CB  ILE A 214      -6.067  -1.345 -20.183  1.00 15.27           C  
ATOM   1667  CG1 ILE A 214      -5.252  -0.073 -19.940  1.00 17.51           C  
ATOM   1668  CG2 ILE A 214      -5.486  -2.524 -19.376  1.00 17.57           C  
ATOM   1669  CD1 ILE A 214      -5.432   0.487 -18.505  1.00 17.77           C  
ATOM   1670  N   MET A 215      -7.991  -3.108 -22.007  1.00 16.93           N  
ATOM   1671  CA  MET A 215      -8.610  -4.389 -22.314  1.00 17.69           C  
ATOM   1672  C   MET A 215      -8.285  -4.811 -23.730  1.00 16.27           C  
ATOM   1673  O   MET A 215      -7.953  -5.978 -23.980  1.00 17.87           O  
ATOM   1674  CB  MET A 215     -10.120  -4.318 -22.073  1.00 18.92           C  
ATOM   1675  CG  MET A 215     -10.878  -5.600 -22.455  1.00 19.14           C  
ATOM   1676  SD  MET A 215     -12.658  -5.338 -22.371  1.00 24.22           S  
ATOM   1677  CE  MET A 215     -13.249  -7.000 -22.749  1.00 23.41           C  
ATOM   1678  N   GLY A 216      -8.333  -3.860 -24.660  1.00 17.20           N  
ATOM   1679  CA  GLY A 216      -8.021  -4.189 -26.040  1.00 16.69           C  
ATOM   1680  C   GLY A 216      -6.612  -4.720 -26.174  1.00 19.90           C  
ATOM   1681  O   GLY A 216      -6.370  -5.687 -26.899  1.00 21.15           O  
ATOM   1682  N   GLU A 217      -5.669  -4.112 -25.456  1.00 19.05           N  
ATOM   1683  CA  GLU A 217      -4.274  -4.533 -25.515  1.00 19.57           C  
ATOM   1684  C   GLU A 217      -4.059  -5.892 -24.855  1.00 21.62           C  
ATOM   1685  O   GLU A 217      -3.244  -6.704 -25.332  1.00 21.68           O  
ATOM   1686  CB  GLU A 217      -3.415  -3.432 -24.874  1.00 19.98           C  
ATOM   1687  CG  GLU A 217      -1.926  -3.666 -24.923  1.00 20.41           C  
ATOM   1688  CD  GLU A 217      -1.133  -2.437 -24.496  1.00 25.92           C  
ATOM   1689  OE1 GLU A 217      -1.714  -1.320 -24.406  1.00 22.58           O  
ATOM   1690  OE2 GLU A 217       0.084  -2.593 -24.255  1.00 29.76           O1-
ATOM   1691  N   LEU A 218      -4.780  -6.169 -23.761  1.00 18.29           N  
ATOM   1692  CA  LEU A 218      -4.693  -7.484 -23.133  1.00 21.87           C  
ATOM   1693  C   LEU A 218      -5.165  -8.573 -24.083  1.00 27.19           C  
ATOM   1694  O   LEU A 218      -4.644  -9.700 -24.060  1.00 23.58           O  
ATOM   1695  CB  LEU A 218      -5.536  -7.520 -21.858  1.00 21.65           C  
ATOM   1696  CG  LEU A 218      -4.926  -6.939 -20.576  1.00 29.46           C  
ATOM   1697  CD1 LEU A 218      -6.025  -6.777 -19.534  1.00 30.94           C  
ATOM   1698  CD2 LEU A 218      -3.803  -7.798 -20.025  1.00 30.20           C  
ATOM   1699  N   VAL A 219      -6.162  -8.260 -24.905  1.00 21.08           N  
ATOM   1700  CA  VAL A 219      -6.704  -9.260 -25.819  1.00 22.25           C  
ATOM   1701  C   VAL A 219      -5.814  -9.413 -27.040  1.00 25.15           C  
ATOM   1702  O   VAL A 219      -5.540 -10.532 -27.487  1.00 29.28           O  
ATOM   1703  CB  VAL A 219      -8.141  -8.874 -26.220  1.00 21.71           C  
ATOM   1704  CG1 VAL A 219      -8.596  -9.699 -27.420  1.00 28.87           C  
ATOM   1705  CG2 VAL A 219      -9.093  -9.002 -25.040  1.00 27.04           C  
ATOM   1706  N   LYS A 220      -5.330  -8.299 -27.597  1.00 20.61           N  
ATOM   1707  CA  LYS A 220      -4.627  -8.322 -28.882  1.00 23.25           C  
ATOM   1708  C   LYS A 220      -3.121  -8.448 -28.755  1.00 27.96           C  
ATOM   1709  O   LYS A 220      -2.464  -8.860 -29.720  1.00 31.55           O  
ATOM   1710  CB  LYS A 220      -4.909  -7.044 -29.671  1.00 25.75           C  
ATOM   1711  CG  LYS A 220      -6.154  -7.087 -30.485  1.00 28.59           C  
ATOM   1712  CD  LYS A 220      -6.071  -6.036 -31.591  1.00 27.31           C  
ATOM   1713  CE  LYS A 220      -7.302  -6.108 -32.399  1.00 27.49           C  
ATOM   1714  NZ  LYS A 220      -7.287  -5.247 -33.627  1.00 22.29           N1+
ATOM   1715  N   GLY A 221      -2.557  -8.073 -27.613  1.00 23.43           N  
ATOM   1716  CA  GLY A 221      -1.127  -8.127 -27.406  1.00 26.63           C  
ATOM   1717  C   GLY A 221      -0.350  -6.957 -27.962  1.00 32.73           C  
ATOM   1718  O   GLY A 221       0.886  -7.015 -27.980  1.00 34.26           O  
ATOM   1719  N   CYS A 222      -1.026  -5.898 -28.411  1.00 25.68           N  
ATOM   1720  CA  CYS A 222      -0.352  -4.696 -28.879  1.00 26.50           C  
ATOM   1721  C   CYS A 222      -1.176  -3.476 -28.477  1.00 24.13           C  
ATOM   1722  O   CYS A 222      -2.373  -3.576 -28.177  1.00 23.14           O  
ATOM   1723  CB  CYS A 222      -0.165  -4.705 -30.395  1.00 31.70           C  
ATOM   1724  SG  CYS A 222      -1.741  -4.774 -31.269  1.00 33.52           S  
ATOM   1725  N   VAL A 223      -0.526  -2.313 -28.507  1.00 21.33           N  
ATOM   1726  CA  VAL A 223      -1.207  -1.055 -28.193  1.00 21.21           C  
ATOM   1727  C   VAL A 223      -2.281  -0.776 -29.238  1.00 19.63           C  
ATOM   1728  O   VAL A 223      -2.011  -0.810 -30.451  1.00 23.14           O  
ATOM   1729  CB  VAL A 223      -0.193   0.098 -28.118  1.00 20.87           C  
ATOM   1730  CG1 VAL A 223      -0.913   1.446 -27.957  1.00 23.38           C  
ATOM   1731  CG2 VAL A 223       0.802  -0.136 -26.977  1.00 21.35           C  
ATOM   1732  N   ILE A 224      -3.503  -0.453 -28.781  1.00 19.50           N  
ATOM   1733  CA  ILE A 224      -4.608  -0.241 -29.717  1.00 19.88           C  
ATOM   1734  C   ILE A 224      -4.430   1.062 -30.507  1.00 19.88           C  
ATOM   1735  O   ILE A 224      -4.553   1.075 -31.734  1.00 21.70           O  
ATOM   1736  CB  ILE A 224      -5.966  -0.277 -28.988  1.00 19.29           C  
ATOM   1737  CG1 ILE A 224      -6.169  -1.607 -28.236  1.00 17.34           C  
ATOM   1738  CG2 ILE A 224      -7.103  -0.014 -29.982  1.00 20.97           C  
ATOM   1739  CD1 ILE A 224      -6.099  -2.875 -29.135  1.00 19.05           C  
ATOM   1740  N   PHE A 225      -4.149   2.171 -29.832  1.00 18.53           N  
ATOM   1741  CA  PHE A 225      -4.033   3.487 -30.477  1.00 20.07           C  
ATOM   1742  C   PHE A 225      -2.635   4.055 -30.220  1.00 22.23           C  
ATOM   1743  O   PHE A 225      -2.404   4.720 -29.211  1.00 21.64           O  
ATOM   1744  CB  PHE A 225      -5.107   4.445 -29.948  1.00 18.17           C  
ATOM   1745  CG  PHE A 225      -6.508   3.950 -30.136  1.00 21.66           C  
ATOM   1746  CD1 PHE A 225      -7.029   3.771 -31.414  1.00 21.58           C  
ATOM   1747  CD2 PHE A 225      -7.310   3.659 -29.043  1.00 19.74           C  
ATOM   1748  CE1 PHE A 225      -8.314   3.313 -31.593  1.00 24.97           C  
ATOM   1749  CE2 PHE A 225      -8.606   3.192 -29.222  1.00 19.54           C  
ATOM   1750  CZ  PHE A 225      -9.110   3.028 -30.502  1.00 23.62           C  
ATOM   1751  N   GLN A 226      -1.698   3.820 -31.139  1.00 22.00           N  
ATOM   1752  CA  GLN A 226      -0.289   4.083 -30.845  1.00 24.56           C  
ATOM   1753  C   GLN A 226       0.197   5.281 -31.659  1.00 29.04           C  
ATOM   1754  O   GLN A 226       0.928   5.134 -32.634  1.00 33.36           O  
ATOM   1755  CB  GLN A 226       0.575   2.818 -31.133  1.00 27.54           C  
ATOM   1756  CG  GLN A 226       1.991   2.933 -30.570  1.00 30.35           C  
ATOM   1757  CD  GLN A 226       2.733   1.617 -30.584  1.00 38.63           C  
ATOM   1758  NE2 GLN A 226       3.952   1.610 -30.058  1.00 42.52           N  
ATOM   1759  OE1 GLN A 226       2.215   0.617 -31.062  1.00 38.87           O  
ATOM   1760  N   GLY A 227      -0.201   6.476 -31.247  1.00 25.73           N  
ATOM   1761  CA  GLY A 227       0.186   7.684 -31.959  1.00 26.04           C  
ATOM   1762  C   GLY A 227       1.431   8.363 -31.405  1.00 29.63           C  
ATOM   1763  O   GLY A 227       1.723   8.302 -30.217  1.00 26.89           O  
ATOM   1764  N   THR A 228       2.154   9.054 -32.294  1.00 28.35           N  
ATOM   1765  CA  THR A 228       3.381   9.760 -31.927  1.00 31.10           C  
ATOM   1766  C   THR A 228       3.159  11.211 -31.499  1.00 36.48           C  
ATOM   1767  O   THR A 228       4.112  11.865 -31.057  1.00 36.08           O  
ATOM   1768  CB  THR A 228       4.362   9.728 -33.101  1.00 35.61           C  
ATOM   1769  CG2 THR A 228       4.829   8.309 -33.364  1.00 37.13           C  
ATOM   1770  OG1 THR A 228       3.710  10.229 -34.275  1.00 30.18           O  
ATOM   1771  N   ASP A 229       1.941  11.721 -31.610  1.00 26.00           N  
ATOM   1772  CA  ASP A 229       1.599  13.103 -31.292  1.00 26.45           C  
ATOM   1773  C   ASP A 229       0.087  13.189 -31.415  1.00 22.47           C  
ATOM   1774  O   ASP A 229      -0.562  12.208 -31.783  1.00 22.27           O  
ATOM   1775  CB  ASP A 229       2.300  14.106 -32.212  1.00 28.12           C  
ATOM   1776  CG  ASP A 229       2.233  13.697 -33.679  1.00 34.45           C  
ATOM   1777  OD1 ASP A 229       1.146  13.807 -34.280  1.00 29.98           O  
ATOM   1778  OD2 ASP A 229       3.248  13.192 -34.214  1.00 41.69           O1-
ATOM   1779  N   HIS A 230      -0.472  14.370 -31.126  1.00 22.45           N  
ATOM   1780  CA  HIS A 230      -1.926  14.516 -31.158  1.00 22.40           C  
ATOM   1781  C   HIS A 230      -2.485  14.209 -32.540  1.00 24.32           C  
ATOM   1782  O   HIS A 230      -3.529  13.555 -32.666  1.00 20.60           O  
ATOM   1783  CB  HIS A 230      -2.345  15.932 -30.754  1.00 26.53           C  
ATOM   1784  CG  HIS A 230      -2.175  16.249 -29.300  1.00 25.87           C  
ATOM   1785  CD2 HIS A 230      -1.385  15.703 -28.345  1.00 26.50           C  
ATOM   1786  ND1 HIS A 230      -2.868  17.274 -28.688  1.00 31.80           N  
ATOM   1787  CE1 HIS A 230      -2.525  17.333 -27.412  1.00 31.59           C  
ATOM   1788  NE2 HIS A 230      -1.630  16.387 -27.176  1.00 28.06           N  
ATOM   1789  N   ILE A 231      -1.817  14.703 -33.586  1.00 21.37           N  
ATOM   1790  CA  ILE A 231      -2.319  14.520 -34.941  1.00 20.12           C  
ATOM   1791  C   ILE A 231      -2.359  13.036 -35.276  1.00 21.58           C  
ATOM   1792  O   ILE A 231      -3.370  12.511 -35.753  1.00 23.73           O  
ATOM   1793  CB  ILE A 231      -1.441  15.291 -35.946  1.00 26.51           C  
ATOM   1794  CG1 ILE A 231      -1.480  16.814 -35.691  1.00 26.58           C  
ATOM   1795  CG2 ILE A 231      -1.838  14.944 -37.375  1.00 24.75           C  
ATOM   1796  CD1 ILE A 231      -2.849  17.414 -35.563  1.00 27.84           C  
ATOM   1797  N   ASP A 232      -1.241  12.342 -35.041  1.00 21.07           N  
ATOM   1798  CA  ASP A 232      -1.179  10.910 -35.314  1.00 23.20           C  
ATOM   1799  C   ASP A 232      -2.182  10.141 -34.463  1.00 21.62           C  
ATOM   1800  O   ASP A 232      -2.825   9.205 -34.950  1.00 22.46           O  
ATOM   1801  CB  ASP A 232       0.243  10.408 -35.068  1.00 27.51           C  
ATOM   1802  CG  ASP A 232       0.482   8.999 -35.603  1.00 33.01           C  
ATOM   1803  OD1 ASP A 232      -0.047   8.657 -36.686  1.00 31.26           O  
ATOM   1804  OD2 ASP A 232       1.206   8.236 -34.926  1.00 30.45           O1-
ATOM   1805  N   GLN A 233      -2.328  10.520 -33.182  1.00 19.48           N  
ATOM   1806  CA  GLN A 233      -3.267   9.816 -32.306  1.00 18.85           C  
ATOM   1807  C   GLN A 233      -4.696   9.903 -32.833  1.00 21.51           C  
ATOM   1808  O   GLN A 233      -5.433   8.908 -32.822  1.00 18.46           O  
ATOM   1809  CB  GLN A 233      -3.194  10.396 -30.890  1.00 20.35           C  
ATOM   1810  CG  GLN A 233      -4.009   9.640 -29.871  1.00 25.80           C  
ATOM   1811  CD  GLN A 233      -3.384   8.314 -29.473  1.00 29.64           C  
ATOM   1812  NE2 GLN A 233      -4.194   7.431 -28.916  1.00 26.35           N  
ATOM   1813  OE1 GLN A 233      -2.188   8.089 -29.663  1.00 31.32           O  
ATOM   1814  N   TRP A 234      -5.106  11.083 -33.297  1.00 20.56           N  
ATOM   1815  CA  TRP A 234      -6.469  11.226 -33.800  1.00 20.98           C  
ATOM   1816  C   TRP A 234      -6.680  10.376 -35.049  1.00 21.51           C  
ATOM   1817  O   TRP A 234      -7.720   9.722 -35.195  1.00 19.54           O  
ATOM   1818  CB  TRP A 234      -6.786  12.700 -34.079  1.00 17.86           C  
ATOM   1819  CG  TRP A 234      -8.191  12.908 -34.608  1.00 19.02           C  
ATOM   1820  CD1 TRP A 234      -8.547  13.306 -35.870  1.00 21.20           C  
ATOM   1821  CD2 TRP A 234      -9.415  12.657 -33.908  1.00 19.41           C  
ATOM   1822  CE2 TRP A 234     -10.477  12.949 -34.797  1.00 19.91           C  
ATOM   1823  CE3 TRP A 234      -9.720  12.211 -32.614  1.00 19.35           C  
ATOM   1824  NE1 TRP A 234      -9.922  13.358 -35.983  1.00 22.51           N  
ATOM   1825  CZ2 TRP A 234     -11.814  12.802 -34.437  1.00 18.50           C  
ATOM   1826  CZ3 TRP A 234     -11.046  12.070 -32.258  1.00 20.93           C  
ATOM   1827  CH2 TRP A 234     -12.078  12.376 -33.159  1.00 21.95           C  
ATOM   1828  N   ASN A 235      -5.701  10.358 -35.953  1.00 19.36           N  
ATOM   1829  CA  ASN A 235      -5.798   9.499 -37.131  1.00 21.02           C  
ATOM   1830  C   ASN A 235      -5.953   8.037 -36.736  1.00 24.47           C  
ATOM   1831  O   ASN A 235      -6.777   7.314 -37.302  1.00 21.01           O  
ATOM   1832  CB  ASN A 235      -4.564   9.660 -38.019  1.00 24.74           C  
ATOM   1833  CG  ASN A 235      -4.543  10.969 -38.773  1.00 27.89           C  
ATOM   1834  ND2 ASN A 235      -3.349  11.374 -39.203  1.00 25.69           N  
ATOM   1835  OD1 ASN A 235      -5.571  11.622 -38.949  1.00 25.84           O  
ATOM   1836  N   LYS A 236      -5.154   7.568 -35.773  1.00 18.53           N  
ATOM   1837  CA  LYS A 236      -5.251   6.157 -35.423  1.00 19.64           C  
ATOM   1838  C   LYS A 236      -6.596   5.830 -34.778  1.00 20.58           C  
ATOM   1839  O   LYS A 236      -7.109   4.716 -34.938  1.00 21.84           O  
ATOM   1840  CB  LYS A 236      -4.065   5.770 -34.535  1.00 22.64           C  
ATOM   1841  CG  LYS A 236      -2.787   5.663 -35.392  1.00 28.46           C  
ATOM   1842  CD  LYS A 236      -1.536   5.361 -34.606  1.00 33.95           C  
ATOM   1843  CE  LYS A 236      -0.375   4.934 -35.529  1.00 35.44           C  
ATOM   1844  NZ  LYS A 236      -0.354   5.673 -36.833  1.00 41.73           N1+
ATOM   1845  N   VAL A 237      -7.193   6.798 -34.090  1.00 17.17           N  
ATOM   1846  CA  VAL A 237      -8.523   6.596 -33.519  1.00 19.12           C  
ATOM   1847  C   VAL A 237      -9.578   6.491 -34.620  1.00 22.05           C  
ATOM   1848  O   VAL A 237     -10.375   5.546 -34.631  1.00 20.83           O  
ATOM   1849  CB  VAL A 237      -8.845   7.712 -32.519  1.00 20.79           C  
ATOM   1850  CG1 VAL A 237     -10.329   7.672 -32.127  1.00 21.75           C  
ATOM   1851  CG2 VAL A 237      -7.952   7.521 -31.275  1.00 18.20           C  
ATOM   1852  N   ILE A 238      -9.591   7.437 -35.566  1.00 19.33           N  
ATOM   1853  CA  ILE A 238     -10.685   7.444 -36.551  1.00 19.61           C  
ATOM   1854  C   ILE A 238     -10.532   6.323 -37.585  1.00 22.20           C  
ATOM   1855  O   ILE A 238     -11.535   5.826 -38.111  1.00 25.36           O  
ATOM   1856  CB  ILE A 238     -10.829   8.817 -37.237  1.00 19.96           C  
ATOM   1857  CG1 ILE A 238      -9.554   9.194 -37.994  1.00 22.18           C  
ATOM   1858  CG2 ILE A 238     -11.302   9.899 -36.246  1.00 22.01           C  
ATOM   1859  CD1 ILE A 238      -9.672  10.539 -38.771  1.00 23.05           C  
ATOM   1860  N   GLU A 239      -9.297   5.918 -37.907  1.00 22.76           N  
ATOM   1861  CA  GLU A 239      -9.064   4.779 -38.804  1.00 22.48           C  
ATOM   1862  C   GLU A 239      -9.690   3.490 -38.292  1.00 29.79           C  
ATOM   1863  O   GLU A 239     -10.111   2.643 -39.094  1.00 24.99           O  
ATOM   1864  CB  GLU A 239      -7.555   4.600 -39.006  1.00 25.14           C  
ATOM   1865  CG  GLU A 239      -6.941   5.795 -39.716  1.00 28.21           C  
ATOM   1866  CD  GLU A 239      -5.421   5.817 -39.687  1.00 36.50           C  
ATOM   1867  OE1 GLU A 239      -4.800   4.840 -39.215  1.00 37.18           O  
ATOM   1868  OE2 GLU A 239      -4.855   6.829 -40.154  1.00 34.69           O1-
ATOM   1869  N   GLN A 240      -9.762   3.319 -36.971  1.00 21.33           N  
ATOM   1870  CA  GLN A 240     -10.324   2.107 -36.391  1.00 21.06           C  
ATOM   1871  C   GLN A 240     -11.788   2.269 -35.997  1.00 21.90           C  
ATOM   1872  O   GLN A 240     -12.609   1.382 -36.271  1.00 22.77           O  
ATOM   1873  CB  GLN A 240      -9.502   1.688 -35.158  1.00 22.61           C  
ATOM   1874  CG  GLN A 240      -8.188   0.991 -35.512  1.00 25.17           C  
ATOM   1875  CD  GLN A 240      -7.482   0.407 -34.299  1.00 25.16           C  
ATOM   1876  NE2 GLN A 240      -6.233   0.810 -34.092  1.00 30.46           N  
ATOM   1877  OE1 GLN A 240      -8.066  -0.363 -33.534  1.00 28.31           O  
ATOM   1878  N   LEU A 241     -12.132   3.375 -35.338  1.00 21.13           N  
ATOM   1879  CA  LEU A 241     -13.487   3.558 -34.829  1.00 20.78           C  
ATOM   1880  C   LEU A 241     -14.394   4.288 -35.800  1.00 20.18           C  
ATOM   1881  O   LEU A 241     -15.616   4.243 -35.623  1.00 20.75           O  
ATOM   1882  CB  LEU A 241     -13.470   4.340 -33.515  1.00 18.84           C  
ATOM   1883  CG  LEU A 241     -12.707   3.644 -32.379  1.00 19.69           C  
ATOM   1884  CD1 LEU A 241     -12.854   4.473 -31.098  1.00 20.95           C  
ATOM   1885  CD2 LEU A 241     -13.151   2.202 -32.144  1.00 20.21           C  
ATOM   1886  N   GLY A 242     -13.831   4.978 -36.775  1.00 21.78           N  
ATOM   1887  CA  GLY A 242     -14.609   5.747 -37.731  1.00 20.78           C  
ATOM   1888  C   GLY A 242     -14.717   7.208 -37.346  1.00 25.87           C  
ATOM   1889  O   GLY A 242     -14.636   7.584 -36.169  1.00 23.78           O  
ATOM   1890  N   THR A 243     -14.885   8.053 -38.359  1.00 21.83           N  
ATOM   1891  CA  THR A 243     -15.201   9.455 -38.146  1.00 22.39           C  
ATOM   1892  C   THR A 243     -16.413   9.583 -37.236  1.00 25.11           C  
ATOM   1893  O   THR A 243     -17.415   8.888 -37.449  1.00 26.89           O  
ATOM   1894  CB  THR A 243     -15.488  10.125 -39.491  1.00 23.51           C  
ATOM   1895  CG2 THR A 243     -15.666  11.643 -39.339  1.00 25.32           C  
ATOM   1896  OG1 THR A 243     -14.420   9.804 -40.380  1.00 24.94           O  
ATOM   1897  N   PRO A 244     -16.361  10.438 -36.210  1.00 24.20           N  
ATOM   1898  CA  PRO A 244     -17.541  10.626 -35.353  1.00 27.26           C  
ATOM   1899  C   PRO A 244     -18.662  11.361 -36.074  1.00 31.62           C  
ATOM   1900  O   PRO A 244     -18.512  11.749 -37.236  1.00 28.14           O  
ATOM   1901  CB  PRO A 244     -16.997  11.423 -34.156  1.00 24.90           C  
ATOM   1902  CG  PRO A 244     -15.722  12.080 -34.657  1.00 25.53           C  
ATOM   1903  CD  PRO A 244     -15.199  11.254 -35.792  1.00 24.07           C  
ATOM   1904  N   SER A 245     -19.796  11.540 -35.400  1.00 32.24           N  
ATOM   1905  CA  SER A 245     -20.975  12.063 -36.078  1.00 37.31           C  
ATOM   1906  C   SER A 245     -20.792  13.528 -36.455  1.00 36.41           C  
ATOM   1907  O   SER A 245     -20.007  14.260 -35.852  1.00 33.54           O  
ATOM   1908  CB  SER A 245     -22.208  11.927 -35.190  1.00 34.80           C  
ATOM   1909  OG  SER A 245     -22.137  12.828 -34.097  1.00 39.56           O  
ATOM   1910  N   ALA A 246     -21.560  13.960 -37.460  1.00 40.35           N  
ATOM   1911  CA  ALA A 246     -21.534  15.364 -37.856  1.00 40.59           C  
ATOM   1912  C   ALA A 246     -21.910  16.271 -36.691  1.00 39.30           C  
ATOM   1913  O   ALA A 246     -21.331  17.354 -36.529  1.00 42.16           O  
ATOM   1914  CB  ALA A 246     -22.466  15.593 -39.048  1.00 42.76           C  
ATOM   1915  N   GLU A 247     -22.861  15.842 -35.852  1.00 36.63           N  
ATOM   1916  CA  GLU A 247     -23.260  16.668 -34.718  1.00 36.92           C  
ATOM   1917  C   GLU A 247     -22.138  16.773 -33.693  1.00 37.81           C  
ATOM   1918  O   GLU A 247     -21.948  17.830 -33.074  1.00 35.95           O  
ATOM   1919  CB  GLU A 247     -24.525  16.122 -34.044  1.00 41.92           C  
ATOM   1920  CG  GLU A 247     -25.819  16.126 -34.872  1.00 49.88           C  
ATOM   1921  CD  GLU A 247     -25.769  15.273 -36.134  1.00 55.36           C  
ATOM   1922  OE1 GLU A 247     -24.937  14.330 -36.209  1.00 48.84           O  
ATOM   1923  OE2 GLU A 247     -26.581  15.543 -37.050  1.00 57.16           O1-
ATOM   1924  N   PHE A 248     -21.397  15.683 -33.488  1.00 33.59           N  
ATOM   1925  CA  PHE A 248     -20.290  15.711 -32.538  1.00 32.82           C  
ATOM   1926  C   PHE A 248     -19.204  16.661 -33.025  1.00 30.03           C  
ATOM   1927  O   PHE A 248     -18.698  17.494 -32.261  1.00 31.92           O  
ATOM   1928  CB  PHE A 248     -19.737  14.292 -32.351  1.00 31.47           C  
ATOM   1929  CG  PHE A 248     -18.519  14.214 -31.473  1.00 30.98           C  
ATOM   1930  CD1 PHE A 248     -18.656  14.051 -30.099  1.00 29.57           C  
ATOM   1931  CD2 PHE A 248     -17.244  14.283 -32.016  1.00 25.70           C  
ATOM   1932  CE1 PHE A 248     -17.549  13.971 -29.277  1.00 26.45           C  
ATOM   1933  CE2 PHE A 248     -16.115  14.203 -31.195  1.00 24.24           C  
ATOM   1934  CZ  PHE A 248     -16.272  14.057 -29.823  1.00 25.83           C  
ATOM   1935  N   MET A 249     -18.838  16.540 -34.301  1.00 29.34           N  
ATOM   1936  CA  MET A 249     -17.797  17.384 -34.882  1.00 31.05           C  
ATOM   1937  C   MET A 249     -18.212  18.846 -34.869  1.00 36.63           C  
ATOM   1938  O   MET A 249     -17.405  19.732 -34.558  1.00 33.32           O  
ATOM   1939  CB  MET A 249     -17.509  16.909 -36.304  1.00 33.37           C  
ATOM   1940  CG  MET A 249     -17.011  15.469 -36.369  1.00 31.91           C  
ATOM   1941  SD  MET A 249     -16.052  15.098 -37.839  1.00 33.59           S  
ATOM   1942  CE  MET A 249     -17.341  15.072 -39.092  1.00 39.11           C  
ATOM   1943  N   ALA A 250     -19.485  19.112 -35.177  1.00 37.75           N  
ATOM   1944  CA  ALA A 250     -19.980  20.481 -35.238  1.00 36.45           C  
ATOM   1945  C   ALA A 250     -19.981  21.168 -33.879  1.00 35.46           C  
ATOM   1946  O   ALA A 250     -19.942  22.402 -33.827  1.00 42.29           O  
ATOM   1947  CB  ALA A 250     -21.389  20.491 -35.836  1.00 38.21           C  
ATOM   1948  N   ALA A 251     -20.010  20.410 -32.781  1.00 31.48           N  
ATOM   1949  CA  ALA A 251     -19.967  20.994 -31.447  1.00 34.14           C  
ATOM   1950  C   ALA A 251     -18.557  21.379 -30.998  1.00 34.79           C  
ATOM   1951  O   ALA A 251     -18.407  21.994 -29.937  1.00 33.82           O  
ATOM   1952  CB  ALA A 251     -20.575  20.029 -30.428  1.00 38.24           C  
ATOM   1953  N   LEU A 252     -17.536  21.043 -31.773  1.00 32.61           N  
ATOM   1954  CA  LEU A 252     -16.167  21.382 -31.418  1.00 30.63           C  
ATOM   1955  C   LEU A 252     -15.898  22.866 -31.648  1.00 35.17           C  
ATOM   1956  O   LEU A 252     -16.587  23.538 -32.419  1.00 35.94           O  
ATOM   1957  CB  LEU A 252     -15.195  20.540 -32.243  1.00 29.00           C  
ATOM   1958  CG  LEU A 252     -15.299  19.041 -31.962  1.00 28.07           C  
ATOM   1959  CD1 LEU A 252     -14.506  18.274 -32.977  1.00 24.16           C  
ATOM   1960  CD2 LEU A 252     -14.769  18.767 -30.561  1.00 28.96           C  
ATOM   1961  N   GLN A 253     -14.868  23.370 -30.969  1.00 32.89           N  
ATOM   1962  CA  GLN A 253     -14.406  24.728 -31.219  1.00 38.30           C  
ATOM   1963  C   GLN A 253     -13.914  24.880 -32.661  1.00 37.19           C  
ATOM   1964  O   GLN A 253     -13.414  23.920 -33.260  1.00 32.73           O  
ATOM   1965  CB  GLN A 253     -13.296  25.091 -30.242  1.00 35.89           C  
ATOM   1966  CG  GLN A 253     -13.814  25.521 -28.890  1.00 42.60           C  
ATOM   1967  CD  GLN A 253     -14.767  26.705 -29.005  1.00 53.88           C  
ATOM   1968  NE2 GLN A 253     -14.203  27.910 -29.109  1.00 54.96           N  
ATOM   1969  OE1 GLN A 253     -15.991  26.538 -29.043  1.00 48.65           O  
ATOM   1970  N   PRO A 254     -14.008  26.096 -33.226  1.00 38.91           N  
ATOM   1971  CA  PRO A 254     -13.800  26.269 -34.680  1.00 39.82           C  
ATOM   1972  C   PRO A 254     -12.513  25.705 -35.268  1.00 30.10           C  
ATOM   1973  O   PRO A 254     -12.574  25.021 -36.297  1.00 30.25           O  
ATOM   1974  CB  PRO A 254     -13.869  27.795 -34.839  1.00 38.29           C  
ATOM   1975  CG  PRO A 254     -14.805  28.214 -33.768  1.00 38.71           C  
ATOM   1976  CD  PRO A 254     -14.495  27.336 -32.594  1.00 36.61           C  
ATOM   1977  N   THR A 255     -11.343  25.999 -34.689  1.00 28.72           N  
ATOM   1978  CA  THR A 255     -10.110  25.481 -35.282  1.00 28.52           C  
ATOM   1979  C   THR A 255     -10.082  23.955 -35.257  1.00 25.66           C  
ATOM   1980  O   THR A 255      -9.705  23.310 -36.249  1.00 26.08           O  
ATOM   1981  CB  THR A 255      -8.896  26.057 -34.554  1.00 29.76           C  
ATOM   1982  CG2 THR A 255      -7.618  25.359 -34.989  1.00 30.20           C  
ATOM   1983  OG1 THR A 255      -8.787  27.460 -34.847  1.00 34.64           O  
ATOM   1984  N   VAL A 256     -10.477  23.364 -34.129  1.00 25.82           N  
ATOM   1985  CA  VAL A 256     -10.512  21.905 -34.019  1.00 24.09           C  
ATOM   1986  C   VAL A 256     -11.575  21.329 -34.944  1.00 25.77           C  
ATOM   1987  O   VAL A 256     -11.328  20.353 -35.663  1.00 24.69           O  
ATOM   1988  CB  VAL A 256     -10.753  21.489 -32.556  1.00 27.10           C  
ATOM   1989  CG1 VAL A 256     -10.934  19.982 -32.447  1.00 23.65           C  
ATOM   1990  CG2 VAL A 256      -9.591  21.940 -31.680  1.00 29.65           C  
ATOM   1991  N   ARG A 257     -12.780  21.911 -34.919  1.00 30.26           N  
ATOM   1992  CA  ARG A 257     -13.851  21.479 -35.817  1.00 30.50           C  
ATOM   1993  C   ARG A 257     -13.387  21.439 -37.269  1.00 26.45           C  
ATOM   1994  O   ARG A 257     -13.549  20.427 -37.962  1.00 26.28           O  
ATOM   1995  CB  ARG A 257     -15.064  22.405 -35.696  1.00 29.12           C  
ATOM   1996  CG  ARG A 257     -16.164  21.993 -36.674  1.00 34.33           C  
ATOM   1997  CD  ARG A 257     -17.359  22.943 -36.757  1.00 36.48           C  
ATOM   1998  NE  ARG A 257     -17.509  23.806 -35.594  1.00 45.18           N  
ATOM   1999  CZ  ARG A 257     -17.345  25.123 -35.609  1.00 46.87           C  
ATOM   2000  NH1 ARG A 257     -17.037  25.771 -36.725  1.00 49.12           N1+
ATOM   2001  NH2 ARG A 257     -17.500  25.810 -34.478  1.00 48.03           N  
ATOM   2002  N   ASN A 258     -12.832  22.552 -37.758  1.00 29.23           N  
ATOM   2003  CA  ASN A 258     -12.421  22.604 -39.155  1.00 31.66           C  
ATOM   2004  C   ASN A 258     -11.421  21.513 -39.468  1.00 28.33           C  
ATOM   2005  O   ASN A 258     -11.499  20.874 -40.521  1.00 29.07           O  
ATOM   2006  CB  ASN A 258     -11.824  23.970 -39.491  1.00 32.97           C  
ATOM   2007  CG  ASN A 258     -12.873  25.028 -39.664  1.00 39.37           C  
ATOM   2008  ND2 ASN A 258     -12.444  26.281 -39.706  1.00 43.09           N  
ATOM   2009  OD1 ASN A 258     -14.064  24.726 -39.760  1.00 42.66           O  
ATOM   2010  N   TYR A 259     -10.476  21.278 -38.554  1.00 27.08           N  
ATOM   2011  CA  TYR A 259      -9.460  20.263 -38.790  1.00 25.58           C  
ATOM   2012  C   TYR A 259     -10.076  18.868 -38.867  1.00 21.65           C  
ATOM   2013  O   TYR A 259      -9.790  18.096 -39.792  1.00 24.26           O  
ATOM   2014  CB  TYR A 259      -8.391  20.322 -37.686  1.00 22.80           C  
ATOM   2015  CG  TYR A 259      -7.381  19.234 -37.869  1.00 24.69           C  
ATOM   2016  CD1 TYR A 259      -6.395  19.335 -38.852  1.00 25.77           C  
ATOM   2017  CD2 TYR A 259      -7.462  18.054 -37.136  1.00 25.82           C  
ATOM   2018  CE1 TYR A 259      -5.500  18.326 -39.056  1.00 25.92           C  
ATOM   2019  CE2 TYR A 259      -6.576  17.033 -37.341  1.00 22.59           C  
ATOM   2020  CZ  TYR A 259      -5.587  17.177 -38.298  1.00 26.86           C  
ATOM   2021  OH  TYR A 259      -4.685  16.167 -38.521  1.00 26.58           O  
ATOM   2022  N   VAL A 260     -10.922  18.523 -37.891  1.00 24.46           N  
ATOM   2023  CA AVAL A 260     -11.440  17.162 -37.875  0.56 23.57           C  
ATOM   2024  CA BVAL A 260     -11.498  17.186 -37.818  0.44 23.59           C  
ATOM   2025  C   VAL A 260     -12.473  16.951 -38.972  1.00 25.68           C  
ATOM   2026  O   VAL A 260     -12.562  15.843 -39.520  1.00 24.53           O  
ATOM   2027  CB AVAL A 260     -12.001  16.779 -36.495  0.56 23.91           C  
ATOM   2028  CB BVAL A 260     -12.157  17.005 -36.437  0.44 23.78           C  
ATOM   2029  CG1AVAL A 260     -10.882  16.743 -35.455  0.56 21.19           C  
ATOM   2030  CG1BVAL A 260     -13.097  15.835 -36.427  0.44 22.72           C  
ATOM   2031  CG2AVAL A 260     -13.089  17.729 -36.091  0.56 22.12           C  
ATOM   2032  CG2BVAL A 260     -11.083  16.849 -35.352  0.44 21.47           C  
ATOM   2033  N   GLU A 261     -13.227  17.994 -39.356  1.00 26.27           N  
ATOM   2034  CA  GLU A 261     -14.130  17.845 -40.501  1.00 28.75           C  
ATOM   2035  C   GLU A 261     -13.365  17.727 -41.818  1.00 32.29           C  
ATOM   2036  O   GLU A 261     -13.873  17.124 -42.771  1.00 32.37           O  
ATOM   2037  CB  GLU A 261     -15.134  19.007 -40.576  1.00 30.63           C  
ATOM   2038  CG  GLU A 261     -16.157  19.037 -39.450  1.00 29.89           C  
ATOM   2039  CD  GLU A 261     -17.037  20.288 -39.449  1.00 40.58           C  
ATOM   2040  OE1 GLU A 261     -16.717  21.249 -40.180  1.00 41.67           O  
ATOM   2041  OE2 GLU A 261     -18.060  20.306 -38.716  1.00 35.62           O1-
ATOM   2042  N   ASN A 262     -12.150  18.282 -41.895  1.00 29.63           N  
ATOM   2043  CA  ASN A 262     -11.327  18.209 -43.103  1.00 31.88           C  
ATOM   2044  C   ASN A 262     -10.575  16.893 -43.251  1.00 34.71           C  
ATOM   2045  O   ASN A 262     -10.015  16.637 -44.325  1.00 30.79           O  
ATOM   2046  CB  ASN A 262     -10.290  19.343 -43.132  1.00 36.59           C  
ATOM   2047  CG  ASN A 262     -10.878  20.664 -43.569  1.00 42.36           C  
ATOM   2048  ND2 ASN A 262     -12.071  20.620 -44.145  1.00 44.23           N  
ATOM   2049  OD1 ASN A 262     -10.274  21.722 -43.365  1.00 43.44           O  
ATOM   2050  N   ARG A 263     -10.507  16.068 -42.207  1.00 28.84           N  
ATOM   2051  CA AARG A 263      -9.811  14.805 -42.341  0.52 29.17           C  
ATOM   2052  CA BARG A 263      -9.827  14.786 -42.315  0.48 29.19           C  
ATOM   2053  C   ARG A 263     -10.552  13.903 -43.328  1.00 25.52           C  
ATOM   2054  O   ARG A 263     -11.765  14.039 -43.524  1.00 31.63           O  
ATOM   2055  CB AARG A 263      -9.691  14.119 -40.980  0.52 27.16           C  
ATOM   2056  CB BARG A 263      -9.789  14.056 -40.965  0.48 27.13           C  
ATOM   2057  CG AARG A 263      -8.790  14.855 -39.981  0.52 26.62           C  
ATOM   2058  CG BARG A 263      -8.596  14.339 -40.013  0.48 26.31           C  
ATOM   2059  CD AARG A 263      -7.471  15.304 -40.618  0.52 28.82           C  
ATOM   2060  CD BARG A 263      -7.362  14.903 -40.695  0.48 28.44           C  
ATOM   2061  NE AARG A 263      -6.588  14.178 -40.886  0.52 29.62           N  
ATOM   2062  NE BARG A 263      -7.570  16.321 -40.960  0.48 28.43           N  
ATOM   2063  CZ AARG A 263      -5.772  14.092 -41.925  0.52 29.18           C  
ATOM   2064  CZ BARG A 263      -6.917  17.025 -41.868  0.48 29.21           C  
ATOM   2065  NH1AARG A 263      -5.682  15.065 -42.817  0.52 29.48           N1+
ATOM   2066  NH1BARG A 263      -5.918  16.500 -42.561  0.48 29.49           N1+
ATOM   2067  NH2AARG A 263      -5.023  13.005 -42.071  0.52 30.58           N  
ATOM   2068  NH2BARG A 263      -7.276  18.283 -42.086  0.48 27.25           N  
ATOM   2069  N   PRO A 264      -9.846  12.976 -43.963  1.00 29.09           N  
ATOM   2070  CA  PRO A 264     -10.540  11.950 -44.741  1.00 28.52           C  
ATOM   2071  C   PRO A 264     -11.530  11.239 -43.833  1.00 34.83           C  
ATOM   2072  O   PRO A 264     -11.319  11.115 -42.625  1.00 31.92           O  
ATOM   2073  CB  PRO A 264      -9.419  11.005 -45.180  1.00 29.44           C  
ATOM   2074  CG  PRO A 264      -8.193  11.792 -45.099  1.00 36.09           C  
ATOM   2075  CD  PRO A 264      -8.385  12.826 -44.027  1.00 29.22           C  
ATOM   2076  N   LYS A 265     -12.621  10.779 -44.415  1.00 29.86           N  
ATOM   2077  CA  LYS A 265     -13.647  10.116 -43.631  1.00 32.14           C  
ATOM   2078  C   LYS A 265     -13.425   8.609 -43.608  1.00 31.37           C  
ATOM   2079  O   LYS A 265     -12.938   8.017 -44.580  1.00 32.68           O  
ATOM   2080  CB  LYS A 265     -15.029  10.482 -44.172  1.00 33.76           C  
ATOM   2081  CG  LYS A 265     -15.162  12.003 -44.307  1.00 41.01           C  
ATOM   2082  CD  LYS A 265     -16.577  12.475 -44.597  1.00 43.91           C  
ATOM   2083  CE  LYS A 265     -16.729  13.976 -44.308  1.00 49.29           C  
ATOM   2084  NZ  LYS A 265     -16.376  14.362 -42.895  1.00 42.07           N1+
ATOM   2085  N   TYR A 266     -13.756   7.996 -42.465  1.00 28.30           N  
ATOM   2086  CA  TYR A 266     -13.585   6.563 -42.269  1.00 27.66           C  
ATOM   2087  C   TYR A 266     -14.869   5.962 -41.714  1.00 23.87           C  
ATOM   2088  O   TYR A 266     -15.527   6.565 -40.855  1.00 26.55           O  
ATOM   2089  CB  TYR A 266     -12.434   6.253 -41.299  1.00 26.70           C  
ATOM   2090  CG  TYR A 266     -11.082   6.661 -41.809  1.00 28.51           C  
ATOM   2091  CD1 TYR A 266     -10.356   5.836 -42.656  1.00 35.04           C  
ATOM   2092  CD2 TYR A 266     -10.541   7.893 -41.460  1.00 28.21           C  
ATOM   2093  CE1 TYR A 266      -9.110   6.217 -43.140  1.00 38.45           C  
ATOM   2094  CE2 TYR A 266      -9.296   8.289 -41.942  1.00 33.32           C  
ATOM   2095  CZ  TYR A 266      -8.590   7.446 -42.786  1.00 38.64           C  
ATOM   2096  OH  TYR A 266      -7.352   7.836 -43.259  1.00 38.60           O  
ATOM   2097  N   PRO A 267     -15.233   4.766 -42.177  1.00 23.81           N  
ATOM   2098  CA  PRO A 267     -16.451   4.122 -41.676  1.00 24.68           C  
ATOM   2099  C   PRO A 267     -16.263   3.540 -40.294  1.00 25.11           C  
ATOM   2100  O   PRO A 267     -17.234   3.442 -39.531  1.00 28.88           O  
ATOM   2101  CB  PRO A 267     -16.710   3.009 -42.703  1.00 25.90           C  
ATOM   2102  CG  PRO A 267     -15.377   2.689 -43.254  1.00 30.06           C  
ATOM   2103  CD  PRO A 267     -14.504   3.926 -43.134  1.00 27.60           C  
ATOM   2104  N   GLY A 268     -15.036   3.170 -39.946  1.00 24.74           N  
ATOM   2105  CA  GLY A 268     -14.829   2.411 -38.726  1.00 26.94           C  
ATOM   2106  C   GLY A 268     -14.811   0.938 -39.064  1.00 31.39           C  
ATOM   2107  O   GLY A 268     -15.530   0.489 -39.971  1.00 31.54           O  
ATOM   2108  N   ILE A 269     -13.960   0.183 -38.382  1.00 25.88           N  
ATOM   2109  CA  ILE A 269     -13.897  -1.258 -38.550  1.00 22.85           C  
ATOM   2110  C   ILE A 269     -14.876  -1.893 -37.576  1.00 29.55           C  
ATOM   2111  O   ILE A 269     -14.844  -1.597 -36.376  1.00 24.12           O  
ATOM   2112  CB  ILE A 269     -12.468  -1.768 -38.328  1.00 24.72           C  
ATOM   2113  CG1 ILE A 269     -11.514  -1.059 -39.297  1.00 30.50           C  
ATOM   2114  CG2 ILE A 269     -12.413  -3.279 -38.441  1.00 24.98           C  
ATOM   2115  CD1 ILE A 269     -10.059  -1.187 -38.924  1.00 29.89           C  
ATOM   2116  N   LYS A 270     -15.770  -2.742 -38.091  1.00 23.96           N  
ATOM   2117  CA  LYS A 270     -16.728  -3.407 -37.221  1.00 26.20           C  
ATOM   2118  C   LYS A 270     -15.992  -4.179 -36.130  1.00 22.62           C  
ATOM   2119  O   LYS A 270     -14.926  -4.754 -36.364  1.00 24.08           O  
ATOM   2120  CB  LYS A 270     -17.619  -4.348 -38.032  1.00 31.59           C  
ATOM   2121  CG  LYS A 270     -18.481  -3.632 -39.052  1.00 33.78           C  
ATOM   2122  CD  LYS A 270     -19.628  -2.920 -38.377  1.00 36.44           C  
ATOM   2123  CE  LYS A 270     -20.555  -2.257 -39.394  1.00 46.38           C  
ATOM   2124  NZ  LYS A 270     -21.124  -1.001 -38.817  1.00 48.44           N1+
ATOM   2125  N   PHE A 271     -16.545  -4.165 -34.916  1.00 23.71           N  
ATOM   2126  CA  PHE A 271     -15.810  -4.796 -33.828  1.00 22.90           C  
ATOM   2127  C   PHE A 271     -15.703  -6.296 -34.031  1.00 26.71           C  
ATOM   2128  O   PHE A 271     -14.778  -6.916 -33.494  1.00 24.41           O  
ATOM   2129  CB  PHE A 271     -16.451  -4.458 -32.478  1.00 22.47           C  
ATOM   2130  CG  PHE A 271     -15.936  -3.164 -31.867  1.00 28.10           C  
ATOM   2131  CD1 PHE A 271     -16.401  -1.939 -32.326  1.00 31.70           C  
ATOM   2132  CD2 PHE A 271     -14.988  -3.176 -30.845  1.00 24.68           C  
ATOM   2133  CE1 PHE A 271     -15.929  -0.748 -31.781  1.00 34.12           C  
ATOM   2134  CE2 PHE A 271     -14.519  -1.991 -30.287  1.00 22.62           C  
ATOM   2135  CZ  PHE A 271     -14.984  -0.776 -30.759  1.00 27.69           C  
ATOM   2136  N   GLU A 272     -16.602  -6.892 -34.827  1.00 21.63           N  
ATOM   2137  CA  GLU A 272     -16.434  -8.295 -35.177  1.00 28.02           C  
ATOM   2138  C   GLU A 272     -15.201  -8.527 -36.044  1.00 28.10           C  
ATOM   2139  O   GLU A 272     -14.659  -9.636 -36.041  1.00 27.82           O  
ATOM   2140  CB  GLU A 272     -17.705  -8.838 -35.854  1.00 31.37           C  
ATOM   2141  CG  GLU A 272     -19.008  -8.747 -35.003  1.00 35.66           C  
ATOM   2142  CD  GLU A 272     -19.549  -7.328 -34.721  1.00 38.78           C  
ATOM   2143  OE1 GLU A 272     -19.204  -6.353 -35.437  1.00 38.23           O  
ATOM   2144  OE2 GLU A 272     -20.383  -7.203 -33.792  1.00 43.56           O1-
ATOM   2145  N   GLU A 273     -14.725  -7.507 -36.756  1.00 26.45           N  
ATOM   2146  CA  GLU A 273     -13.492  -7.624 -37.519  1.00 26.96           C  
ATOM   2147  C   GLU A 273     -12.296  -7.133 -36.731  1.00 23.31           C  
ATOM   2148  O   GLU A 273     -11.183  -7.649 -36.900  1.00 27.67           O  
ATOM   2149  CB  GLU A 273     -13.577  -6.807 -38.815  1.00 30.44           C  
ATOM   2150  CG  GLU A 273     -14.629  -7.281 -39.794  1.00 35.39           C  
ATOM   2151  CD  GLU A 273     -14.475  -8.734 -40.136  1.00 43.17           C  
ATOM   2152  OE1 GLU A 273     -13.340  -9.148 -40.480  1.00 42.43           O  
ATOM   2153  OE2 GLU A 273     -15.490  -9.461 -40.038  1.00 48.74           O1-
ATOM   2154  N   LEU A 274     -12.514  -6.127 -35.886  1.00 25.15           N  
ATOM   2155  CA  LEU A 274     -11.428  -5.546 -35.119  1.00 22.73           C  
ATOM   2156  C   LEU A 274     -10.986  -6.496 -34.017  1.00 19.86           C  
ATOM   2157  O   LEU A 274      -9.795  -6.606 -33.725  1.00 22.92           O  
ATOM   2158  CB  LEU A 274     -11.885  -4.220 -34.524  1.00 28.11           C  
ATOM   2159  CG  LEU A 274     -10.804  -3.231 -34.141  1.00 30.67           C  
ATOM   2160  CD1 LEU A 274      -9.888  -2.996 -35.324  1.00 27.27           C  
ATOM   2161  CD2 LEU A 274     -11.491  -1.935 -33.731  1.00 30.52           C  
ATOM   2162  N   PHE A 275     -11.933  -7.191 -33.393  1.00 19.50           N  
ATOM   2163  CA  PHE A 275     -11.656  -8.153 -32.326  1.00 19.44           C  
ATOM   2164  C   PHE A 275     -12.353  -9.454 -32.698  1.00 20.08           C  
ATOM   2165  O   PHE A 275     -13.405  -9.784 -32.142  1.00 20.24           O  
ATOM   2166  CB  PHE A 275     -12.159  -7.634 -30.975  1.00 18.83           C  
ATOM   2167  CG  PHE A 275     -11.432  -6.426 -30.485  1.00 20.42           C  
ATOM   2168  CD1 PHE A 275     -10.243  -6.566 -29.784  1.00 19.82           C  
ATOM   2169  CD2 PHE A 275     -11.921  -5.143 -30.737  1.00 22.32           C  
ATOM   2170  CE1 PHE A 275      -9.541  -5.447 -29.333  1.00 23.80           C  
ATOM   2171  CE2 PHE A 275     -11.227  -4.022 -30.288  1.00 26.04           C  
ATOM   2172  CZ  PHE A 275     -10.029  -4.181 -29.588  1.00 26.04           C  
ATOM   2173  N   PRO A 276     -11.805 -10.203 -33.654  1.00 23.34           N  
ATOM   2174  CA  PRO A 276     -12.520 -11.371 -34.193  1.00 22.17           C  
ATOM   2175  C   PRO A 276     -12.518 -12.572 -33.250  1.00 21.57           C  
ATOM   2176  O   PRO A 276     -11.709 -12.677 -32.325  1.00 20.43           O  
ATOM   2177  CB  PRO A 276     -11.759 -11.676 -35.491  1.00 22.86           C  
ATOM   2178  CG  PRO A 276     -10.365 -11.133 -35.263  1.00 22.88           C  
ATOM   2179  CD  PRO A 276     -10.473 -10.002 -34.260  1.00 21.18           C  
ATOM   2180  N   ASP A 277     -13.465 -13.496 -33.498  1.00 21.14           N  
ATOM   2181  CA  ASP A 277     -13.637 -14.642 -32.603  1.00 23.59           C  
ATOM   2182  C   ASP A 277     -12.328 -15.379 -32.368  1.00 24.25           C  
ATOM   2183  O   ASP A 277     -12.056 -15.828 -31.251  1.00 23.83           O  
ATOM   2184  CB  ASP A 277     -14.664 -15.650 -33.146  1.00 25.33           C  
ATOM   2185  CG  ASP A 277     -16.098 -15.114 -33.206  1.00 36.11           C  
ATOM   2186  OD1 ASP A 277     -16.438 -14.127 -32.524  1.00 31.28           O  
ATOM   2187  OD2 ASP A 277     -16.914 -15.756 -33.903  1.00 34.12           O1-
ATOM   2188  N   TRP A 278     -11.494 -15.492 -33.395  1.00 22.67           N  
ATOM   2189  CA  TRP A 278     -10.363 -16.407 -33.334  1.00 24.99           C  
ATOM   2190  C   TRP A 278      -9.164 -15.865 -32.556  1.00 26.83           C  
ATOM   2191  O   TRP A 278      -8.166 -16.584 -32.407  1.00 25.18           O  
ATOM   2192  CB  TRP A 278      -9.964 -16.812 -34.766  1.00 25.03           C  
ATOM   2193  CG  TRP A 278      -9.815 -15.675 -35.739  1.00 25.34           C  
ATOM   2194  CD1 TRP A 278     -10.773 -15.203 -36.586  1.00 24.03           C  
ATOM   2195  CD2 TRP A 278      -8.639 -14.896 -36.001  1.00 24.17           C  
ATOM   2196  CE2 TRP A 278      -8.976 -13.967 -37.006  1.00 27.26           C  
ATOM   2197  CE3 TRP A 278      -7.338 -14.895 -35.491  1.00 25.30           C  
ATOM   2198  NE1 TRP A 278     -10.284 -14.184 -37.339  1.00 23.10           N  
ATOM   2199  CZ2 TRP A 278      -8.064 -13.041 -37.506  1.00 28.57           C  
ATOM   2200  CZ3 TRP A 278      -6.435 -13.984 -35.996  1.00 23.08           C  
ATOM   2201  CH2 TRP A 278      -6.801 -13.063 -36.986  1.00 25.42           C  
ATOM   2202  N   ILE A 279      -9.223 -14.634 -32.033  1.00 23.68           N  
ATOM   2203  CA  ILE A 279      -8.185 -14.177 -31.102  1.00 19.97           C  
ATOM   2204  C   ILE A 279      -8.612 -14.394 -29.648  1.00 22.02           C  
ATOM   2205  O   ILE A 279      -7.809 -14.156 -28.732  1.00 23.76           O  
ATOM   2206  CB  ILE A 279      -7.806 -12.694 -31.330  1.00 18.70           C  
ATOM   2207  CG1 ILE A 279      -8.972 -11.763 -30.996  1.00 23.49           C  
ATOM   2208  CG2 ILE A 279      -7.336 -12.440 -32.775  1.00 24.37           C  
ATOM   2209  CD1 ILE A 279      -8.559 -10.300 -30.930  1.00 25.20           C  
ATOM   2210  N   PHE A 280      -9.850 -14.841 -29.407  1.00 21.69           N  
ATOM   2211  CA  PHE A 280     -10.384 -15.186 -28.086  1.00 22.64           C  
ATOM   2212  C   PHE A 280     -10.481 -16.699 -27.923  1.00 26.51           C  
ATOM   2213  O   PHE A 280     -10.539 -17.445 -28.908  1.00 25.57           O  
ATOM   2214  CB  PHE A 280     -11.798 -14.626 -27.891  1.00 20.73           C  
ATOM   2215  CG  PHE A 280     -11.888 -13.132 -27.830  1.00 21.99           C  
ATOM   2216  CD1 PHE A 280     -11.755 -12.463 -26.617  1.00 22.72           C  
ATOM   2217  CD2 PHE A 280     -12.172 -12.400 -28.967  1.00 20.64           C  
ATOM   2218  CE1 PHE A 280     -11.886 -11.087 -26.550  1.00 18.31           C  
ATOM   2219  CE2 PHE A 280     -12.300 -11.010 -28.912  1.00 21.00           C  
ATOM   2220  CZ  PHE A 280     -12.156 -10.357 -27.684  1.00 22.52           C  
ATOM   2221  N   PRO A 281     -10.555 -17.188 -26.692  1.00 28.09           N  
ATOM   2222  CA  PRO A 281     -10.947 -18.588 -26.488  1.00 25.19           C  
ATOM   2223  C   PRO A 281     -12.300 -18.894 -27.125  1.00 29.83           C  
ATOM   2224  O   PRO A 281     -13.224 -18.083 -27.091  1.00 30.86           O  
ATOM   2225  CB  PRO A 281     -10.994 -18.725 -24.959  1.00 29.49           C  
ATOM   2226  CG  PRO A 281     -10.059 -17.664 -24.451  1.00 28.31           C  
ATOM   2227  CD  PRO A 281     -10.142 -16.521 -25.440  1.00 28.58           C  
ATOM   2228  N   SER A 282     -12.408 -20.092 -27.725  1.00 34.18           N  
ATOM   2229  CA  SER A 282     -13.679 -20.545 -28.284  1.00 40.23           C  
ATOM   2230  C   SER A 282     -13.844 -22.054 -28.159  1.00 42.87           C  
ATOM   2231  O   SER A 282     -14.513 -22.673 -28.994  1.00 48.55           O  
ATOM   2232  CB  SER A 282     -13.818 -20.144 -29.755  1.00 41.36           C  
ATOM   2233  OG  SER A 282     -12.919 -20.887 -30.566  1.00 46.87           O  
ATOM   2234  N   GLU A 283     -13.245 -22.656 -27.130  0.71 42.57           N  
ATOM   2235  CA  GLU A 283     -13.314 -24.105 -26.974  0.71 48.72           C  
ATOM   2236  C   GLU A 283     -14.748 -24.564 -26.747  0.71 47.46           C  
ATOM   2237  O   GLU A 283     -15.222 -25.504 -27.394  0.71 55.54           O  
ATOM   2238  CB  GLU A 283     -12.421 -24.549 -25.814  0.71 54.16           C  
ATOM   2239  CG  GLU A 283     -12.022 -26.028 -25.819  0.71 56.28           C  
ATOM   2240  CD  GLU A 283     -11.184 -26.438 -27.025  0.71 60.04           C  
ATOM   2241  OE1 GLU A 283     -11.688 -26.417 -28.169  0.71 62.13           O  
ATOM   2242  OE2 GLU A 283     -10.009 -26.801 -26.817  0.71 64.03           O1-
ATOM   2243  N   SER A 284     -15.456 -23.899 -25.845  1.00 43.69           N  
ATOM   2244  CA  SER A 284     -16.764 -24.321 -25.373  1.00 42.26           C  
ATOM   2245  C   SER A 284     -17.853 -23.361 -25.831  1.00 47.73           C  
ATOM   2246  O   SER A 284     -17.592 -22.271 -26.348  1.00 43.42           O  
ATOM   2247  CB  SER A 284     -16.774 -24.402 -23.845  1.00 49.33           C  
ATOM   2248  OG  SER A 284     -16.673 -23.098 -23.291  1.00 47.45           O  
ATOM   2249  N   GLU A 285     -19.098 -23.780 -25.608  0.95 41.51           N  
ATOM   2250  CA  GLU A 285     -20.223 -22.888 -25.851  0.95 46.31           C  
ATOM   2251  C   GLU A 285     -20.164 -21.685 -24.916  0.95 39.50           C  
ATOM   2252  O   GLU A 285     -20.548 -20.570 -25.294  0.95 36.21           O  
ATOM   2253  CB  GLU A 285     -21.536 -23.649 -25.671  0.95 51.24           C  
ATOM   2254  CG  GLU A 285     -21.896 -24.539 -26.849  0.95 54.65           C  
ATOM   2255  CD  GLU A 285     -21.716 -23.846 -28.191  0.95 55.07           C  
ATOM   2256  OE1 GLU A 285     -22.467 -22.884 -28.472  0.95 56.44           O  
ATOM   2257  OE2 GLU A 285     -20.824 -24.265 -28.965  0.95 54.86           O1-
ATOM   2258  N   ARG A 286     -19.687 -21.903 -23.687  1.00 39.13           N  
ATOM   2259  CA  ARG A 286     -19.472 -20.813 -22.739  1.00 37.72           C  
ATOM   2260  C   ARG A 286     -18.458 -19.806 -23.278  1.00 38.38           C  
ATOM   2261  O   ARG A 286     -18.662 -18.591 -23.168  1.00 33.17           O  
ATOM   2262  CB  ARG A 286     -18.993 -21.397 -21.410  1.00 45.88           C  
ATOM   2263  CG  ARG A 286     -18.855 -20.439 -20.244  1.00 47.14           C  
ATOM   2264  CD  ARG A 286     -17.886 -21.058 -19.224  1.00 56.23           C  
ATOM   2265  NE  ARG A 286     -18.244 -20.839 -17.827  1.00 66.94           N  
ATOM   2266  CZ  ARG A 286     -19.268 -21.417 -17.214  1.00 68.02           C  
ATOM   2267  NH1 ARG A 286     -20.071 -22.258 -17.848  1.00 62.85           N1+
ATOM   2268  NH2 ARG A 286     -19.484 -21.158 -15.927  1.00 70.79           N  
ATOM   2269  N   ASP A 287     -17.355 -20.295 -23.856  1.00 31.14           N  
ATOM   2270  CA  ASP A 287     -16.339 -19.405 -24.418  1.00 34.83           C  
ATOM   2271  C   ASP A 287     -16.909 -18.518 -25.520  1.00 32.74           C  
ATOM   2272  O   ASP A 287     -16.533 -17.342 -25.636  1.00 25.10           O  
ATOM   2273  CB  ASP A 287     -15.167 -20.215 -24.964  1.00 32.14           C  
ATOM   2274  CG  ASP A 287     -14.192 -20.657 -23.883  1.00 39.94           C  
ATOM   2275  OD1 ASP A 287     -14.137 -20.008 -22.812  1.00 40.16           O  
ATOM   2276  OD2 ASP A 287     -13.463 -21.647 -24.122  1.00 42.62           O1-
ATOM   2277  N   LYS A 288     -17.795 -19.071 -26.360  1.00 32.31           N  
ATOM   2278  CA  LYS A 288     -18.368 -18.305 -27.464  1.00 31.18           C  
ATOM   2279  C   LYS A 288     -19.305 -17.216 -26.954  1.00 29.02           C  
ATOM   2280  O   LYS A 288     -19.368 -16.117 -27.526  1.00 26.32           O  
ATOM   2281  CB  LYS A 288     -19.120 -19.245 -28.418  1.00 33.15           C  
ATOM   2282  CG  LYS A 288     -18.284 -20.407 -28.927  1.00 36.95           C  
ATOM   2283  CD  LYS A 288     -19.022 -21.210 -29.995  1.00 42.69           C  
ATOM   2284  CE  LYS A 288     -18.046 -21.895 -30.939  1.00 51.12           C  
ATOM   2285  NZ  LYS A 288     -17.215 -22.917 -30.239  1.00 54.23           N1+
ATOM   2286  N   ILE A 289     -20.048 -17.505 -25.881  1.00 25.52           N  
ATOM   2287  CA  ILE A 289     -20.889 -16.481 -25.276  1.00 26.29           C  
ATOM   2288  C   ILE A 289     -20.019 -15.382 -24.694  1.00 23.32           C  
ATOM   2289  O   ILE A 289     -20.281 -14.192 -24.893  1.00 24.06           O  
ATOM   2290  CB  ILE A 289     -21.801 -17.102 -24.204  1.00 28.87           C  
ATOM   2291  CG1 ILE A 289     -22.871 -17.983 -24.861  1.00 40.03           C  
ATOM   2292  CG2 ILE A 289     -22.444 -16.026 -23.352  1.00 32.91           C  
ATOM   2293  CD1 ILE A 289     -23.290 -19.167 -24.007  1.00 44.23           C  
ATOM   2294  N   LYS A 290     -18.950 -15.773 -24.001  1.00 24.98           N  
ATOM   2295  CA  LYS A 290     -18.073 -14.790 -23.369  1.00 24.42           C  
ATOM   2296  C   LYS A 290     -17.359 -13.931 -24.401  1.00 25.26           C  
ATOM   2297  O   LYS A 290     -17.169 -12.732 -24.179  1.00 22.93           O  
ATOM   2298  CB  LYS A 290     -17.068 -15.497 -22.460  1.00 20.12           C  
ATOM   2299  CG  LYS A 290     -17.722 -16.011 -21.159  1.00 28.80           C  
ATOM   2300  CD  LYS A 290     -16.755 -16.763 -20.263  1.00 34.22           C  
ATOM   2301  CE  LYS A 290     -17.419 -17.095 -18.919  1.00 38.03           C  
ATOM   2302  NZ  LYS A 290     -16.490 -17.824 -18.006  1.00 43.65           N1+
ATOM   2303  N   THR A 291     -16.952 -14.515 -25.534  1.00 21.27           N  
ATOM   2304  CA  THR A 291     -16.358 -13.704 -26.600  1.00 22.94           C  
ATOM   2305  C   THR A 291     -17.318 -12.623 -27.089  1.00 22.16           C  
ATOM   2306  O   THR A 291     -16.944 -11.450 -27.227  1.00 21.90           O  
ATOM   2307  CB  THR A 291     -15.912 -14.616 -27.743  1.00 21.20           C  
ATOM   2308  CG2 THR A 291     -15.530 -13.804 -29.009  1.00 21.51           C  
ATOM   2309  OG1 THR A 291     -14.803 -15.392 -27.306  1.00 23.49           O  
ATOM   2310  N   SER A 292     -18.567 -12.989 -27.360  1.00 21.10           N  
ATOM   2311  CA  SER A 292     -19.550 -11.983 -27.735  1.00 24.14           C  
ATOM   2312  C   SER A 292     -19.688 -10.915 -26.663  1.00 22.82           C  
ATOM   2313  O   SER A 292     -19.842  -9.731 -26.980  1.00 21.74           O  
ATOM   2314  CB  SER A 292     -20.909 -12.638 -27.984  1.00 30.63           C  
ATOM   2315  OG  SER A 292     -20.837 -13.488 -29.108  1.00 36.94           O  
ATOM   2316  N   GLN A 293     -19.673 -11.322 -25.386  1.00 22.03           N  
ATOM   2317  CA  GLN A 293     -19.817 -10.354 -24.303  1.00 21.02           C  
ATOM   2318  C   GLN A 293     -18.602  -9.444 -24.213  1.00 19.66           C  
ATOM   2319  O   GLN A 293     -18.744  -8.241 -23.977  1.00 20.39           O  
ATOM   2320  CB  GLN A 293     -20.010 -11.077 -22.975  1.00 24.23           C  
ATOM   2321  CG  GLN A 293     -21.326 -11.855 -22.870  1.00 28.26           C  
ATOM   2322  CD  GLN A 293     -21.361 -12.731 -21.629  1.00 25.99           C  
ATOM   2323  NE2 GLN A 293     -22.559 -13.145 -21.233  1.00 29.72           N  
ATOM   2324  OE1 GLN A 293     -20.324 -13.025 -21.026  1.00 28.80           O  
ATOM   2325  N   ALA A 294     -17.398 -10.009 -24.357  1.00 20.51           N  
ATOM   2326  CA  ALA A 294     -16.193  -9.182 -24.297  1.00 21.60           C  
ATOM   2327  C   ALA A 294     -16.191  -8.154 -25.416  1.00 21.01           C  
ATOM   2328  O   ALA A 294     -15.870  -6.981 -25.202  1.00 19.37           O  
ATOM   2329  CB  ALA A 294     -14.952 -10.065 -24.384  1.00 18.41           C  
ATOM   2330  N   ARG A 295     -16.552  -8.578 -26.627  1.00 19.65           N  
ATOM   2331  CA  ARG A 295     -16.590  -7.634 -27.734  1.00 18.53           C  
ATOM   2332  C   ARG A 295     -17.664  -6.563 -27.527  1.00 19.72           C  
ATOM   2333  O   ARG A 295     -17.444  -5.387 -27.842  1.00 18.96           O  
ATOM   2334  CB  ARG A 295     -16.801  -8.398 -29.040  1.00 16.60           C  
ATOM   2335  CG  ARG A 295     -16.798  -7.527 -30.260  1.00 20.19           C  
ATOM   2336  CD  ARG A 295     -17.312  -8.354 -31.453  1.00 23.31           C  
ATOM   2337  NE  ARG A 295     -16.363  -9.423 -31.710  1.00 24.24           N  
ATOM   2338  CZ  ARG A 295     -16.661 -10.715 -31.722  1.00 24.25           C  
ATOM   2339  NH1 ARG A 295     -17.900 -11.141 -31.538  1.00 26.65           N1+
ATOM   2340  NH2 ARG A 295     -15.682 -11.601 -31.894  1.00 23.79           N  
ATOM   2341  N   ASP A 296     -18.832  -6.951 -26.997  1.00 22.55           N  
ATOM   2342  CA  ASP A 296     -19.861  -5.965 -26.680  1.00 21.65           C  
ATOM   2343  C   ASP A 296     -19.346  -4.925 -25.693  1.00 21.22           C  
ATOM   2344  O   ASP A 296     -19.571  -3.723 -25.876  1.00 20.68           O  
ATOM   2345  CB  ASP A 296     -21.112  -6.645 -26.116  1.00 19.86           C  
ATOM   2346  CG  ASP A 296     -22.229  -5.663 -25.844  1.00 27.54           C  
ATOM   2347  OD1 ASP A 296     -22.829  -5.135 -26.805  1.00 29.78           O  
ATOM   2348  OD2 ASP A 296     -22.529  -5.421 -24.663  1.00 25.70           O1-
ATOM   2349  N   LEU A 297     -18.645  -5.363 -24.649  1.00 19.67           N  
ATOM   2350  CA  LEU A 297     -18.140  -4.395 -23.676  1.00 18.04           C  
ATOM   2351  C   LEU A 297     -17.104  -3.480 -24.313  1.00 19.36           C  
ATOM   2352  O   LEU A 297     -17.145  -2.261 -24.112  1.00 18.01           O  
ATOM   2353  CB  LEU A 297     -17.565  -5.122 -22.470  1.00 19.53           C  
ATOM   2354  CG  LEU A 297     -16.942  -4.235 -21.394  1.00 21.39           C  
ATOM   2355  CD1 LEU A 297     -18.006  -3.297 -20.793  1.00 19.93           C  
ATOM   2356  CD2 LEU A 297     -16.306  -5.146 -20.340  1.00 22.35           C  
ATOM   2357  N   LEU A 298     -16.189  -4.046 -25.106  1.00 17.38           N  
ATOM   2358  CA  LEU A 298     -15.191  -3.221 -25.796  1.00 20.53           C  
ATOM   2359  C   LEU A 298     -15.854  -2.168 -26.677  1.00 21.29           C  
ATOM   2360  O   LEU A 298     -15.449  -1.000 -26.679  1.00 18.66           O  
ATOM   2361  CB  LEU A 298     -14.270  -4.112 -26.633  1.00 18.73           C  
ATOM   2362  CG  LEU A 298     -13.053  -4.694 -25.938  1.00 25.01           C  
ATOM   2363  CD1 LEU A 298     -12.508  -5.874 -26.740  1.00 22.92           C  
ATOM   2364  CD2 LEU A 298     -12.004  -3.600 -25.759  1.00 21.64           C  
ATOM   2365  N   SER A 299     -16.917  -2.550 -27.395  1.00 20.79           N  
ATOM   2366  CA  SER A 299     -17.610  -1.616 -28.276  1.00 20.00           C  
ATOM   2367  C   SER A 299     -18.350  -0.514 -27.523  1.00 20.79           C  
ATOM   2368  O   SER A 299     -18.692   0.506 -28.135  1.00 23.86           O  
ATOM   2369  CB  SER A 299     -18.585  -2.385 -29.179  1.00 25.37           C  
ATOM   2370  OG  SER A 299     -19.790  -2.664 -28.489  1.00 21.18           O  
ATOM   2371  N   LYS A 300     -18.586  -0.679 -26.220  1.00 18.91           N  
ATOM   2372  CA  LYS A 300     -19.237   0.328 -25.403  1.00 18.03           C  
ATOM   2373  C   LYS A 300     -18.241   1.203 -24.631  1.00 15.89           C  
ATOM   2374  O   LYS A 300     -18.595   2.309 -24.220  1.00 18.76           O  
ATOM   2375  CB  LYS A 300     -20.198  -0.361 -24.432  1.00 21.93           C  
ATOM   2376  CG  LYS A 300     -21.470  -0.913 -25.130  1.00 25.00           C  
ATOM   2377  CD  LYS A 300     -22.320  -1.706 -24.137  1.00 28.77           C  
ATOM   2378  CE  LYS A 300     -23.662  -2.159 -24.719  1.00 33.30           C  
ATOM   2379  NZ  LYS A 300     -23.627  -2.389 -26.179  1.00 35.48           N1+
ATOM   2380  N   MET A 301     -16.989   0.768 -24.480  1.00 16.05           N  
ATOM   2381  CA  MET A 301     -15.945   1.568 -23.841  1.00 17.76           C  
ATOM   2382  C   MET A 301     -15.135   2.378 -24.857  1.00 15.25           C  
ATOM   2383  O   MET A 301     -14.830   3.552 -24.614  1.00 16.80           O  
ATOM   2384  CB  MET A 301     -15.002   0.631 -23.083  1.00 15.10           C  
ATOM   2385  CG  MET A 301     -15.735  -0.224 -22.030  1.00 19.49           C  
ATOM   2386  SD  MET A 301     -14.649  -0.876 -20.752  1.00 25.79           S  
ATOM   2387  CE  MET A 301     -13.891  -2.120 -21.683  1.00 23.33           C  
ATOM   2388  N   LEU A 302     -14.783   1.769 -25.991  1.00 17.31           N  
ATOM   2389  CA  LEU A 302     -14.014   2.449 -27.038  1.00 16.86           C  
ATOM   2390  C   LEU A 302     -14.972   3.199 -27.964  1.00 20.88           C  
ATOM   2391  O   LEU A 302     -15.241   2.812 -29.111  1.00 20.79           O  
ATOM   2392  CB  LEU A 302     -13.152   1.455 -27.801  1.00 18.32           C  
ATOM   2393  CG  LEU A 302     -12.076   0.818 -26.916  1.00 20.89           C  
ATOM   2394  CD1 LEU A 302     -11.243  -0.161 -27.751  1.00 19.68           C  
ATOM   2395  CD2 LEU A 302     -11.223   1.873 -26.234  1.00 18.45           C  
ATOM   2396  N   VAL A 303     -15.475   4.307 -27.427  1.00 17.14           N  
ATOM   2397  CA  VAL A 303     -16.474   5.152 -28.059  1.00 18.53           C  
ATOM   2398  C   VAL A 303     -15.960   6.581 -27.968  1.00 18.26           C  
ATOM   2399  O   VAL A 303     -15.734   7.086 -26.860  1.00 18.15           O  
ATOM   2400  CB  VAL A 303     -17.841   5.014 -27.360  1.00 21.20           C  
ATOM   2401  CG1 VAL A 303     -18.850   6.017 -27.920  1.00 23.26           C  
ATOM   2402  CG2 VAL A 303     -18.339   3.562 -27.435  1.00 20.83           C  
ATOM   2403  N   ILE A 304     -15.791   7.239 -29.122  1.00 18.51           N  
ATOM   2404  CA  ILE A 304     -15.176   8.568 -29.131  1.00 19.68           C  
ATOM   2405  C   ILE A 304     -16.028   9.572 -28.359  1.00 22.55           C  
ATOM   2406  O   ILE A 304     -15.511  10.372 -27.569  1.00 19.63           O  
ATOM   2407  CB  ILE A 304     -14.932   9.034 -30.579  1.00 19.76           C  
ATOM   2408  CG1 ILE A 304     -13.918   8.138 -31.299  1.00 19.71           C  
ATOM   2409  CG2 ILE A 304     -14.507  10.497 -30.592  1.00 19.50           C  
ATOM   2410  CD1 ILE A 304     -13.871   8.432 -32.837  1.00 20.61           C  
ATOM   2411  N   ASP A 305     -17.353   9.554 -28.578  1.00 18.38           N  
ATOM   2412  CA  ASP A 305     -18.237  10.529 -27.967  1.00 21.30           C  
ATOM   2413  C   ASP A 305     -18.476  10.153 -26.509  1.00 21.80           C  
ATOM   2414  O   ASP A 305     -19.107   9.128 -26.238  1.00 21.39           O  
ATOM   2415  CB  ASP A 305     -19.556  10.590 -28.748  1.00 22.00           C  
ATOM   2416  CG  ASP A 305     -20.483  11.668 -28.241  1.00 29.27           C  
ATOM   2417  OD1 ASP A 305     -20.213  12.246 -27.173  1.00 28.54           O  
ATOM   2418  OD2 ASP A 305     -21.484  11.953 -28.930  1.00 27.25           O1-
ATOM   2419  N   PRO A 306     -17.970  10.927 -25.546  1.00 20.71           N  
ATOM   2420  CA  PRO A 306     -18.151  10.536 -24.140  1.00 22.25           C  
ATOM   2421  C   PRO A 306     -19.613  10.506 -23.716  1.00 23.43           C  
ATOM   2422  O   PRO A 306     -19.959   9.791 -22.766  1.00 24.87           O  
ATOM   2423  CB  PRO A 306     -17.368  11.602 -23.356  1.00 25.63           C  
ATOM   2424  CG  PRO A 306     -17.101  12.702 -24.302  1.00 26.84           C  
ATOM   2425  CD  PRO A 306     -17.254  12.205 -25.701  1.00 21.72           C  
ATOM   2426  N   ASP A 307     -20.494  11.257 -24.379  1.00 26.14           N  
ATOM   2427  CA AASP A 307     -21.914  11.172 -24.049  0.48 27.57           C  
ATOM   2428  CA BASP A 307     -21.908  11.167 -24.028  0.52 27.57           C  
ATOM   2429  C   ASP A 307     -22.512   9.817 -24.401  1.00 26.34           C  
ATOM   2430  O   ASP A 307     -23.580   9.464 -23.877  1.00 28.34           O  
ATOM   2431  CB AASP A 307     -22.707  12.271 -24.762  0.48 27.99           C  
ATOM   2432  CB BASP A 307     -22.710  12.297 -24.685  0.52 27.99           C  
ATOM   2433  CG AASP A 307     -24.126  12.398 -24.230  0.48 32.36           C  
ATOM   2434  CG BASP A 307     -22.406  13.666 -24.089  0.52 31.73           C  
ATOM   2435  OD1AASP A 307     -24.303  12.912 -23.109  0.48 34.79           O  
ATOM   2436  OD1BASP A 307     -21.985  13.744 -22.911  0.52 34.50           O  
ATOM   2437  OD2AASP A 307     -25.062  11.959 -24.929  0.48 30.98           O1-
ATOM   2438  OD2BASP A 307     -22.595  14.672 -24.807  0.52 37.46           O1-
ATOM   2439  N   LYS A 308     -21.874   9.054 -25.280  1.00 23.88           N  
ATOM   2440  CA  LYS A 308     -22.378   7.733 -25.627  1.00 22.88           C  
ATOM   2441  C   LYS A 308     -21.551   6.606 -25.027  1.00 25.13           C  
ATOM   2442  O   LYS A 308     -21.908   5.433 -25.183  1.00 25.93           O  
ATOM   2443  CB  LYS A 308     -22.459   7.571 -27.145  1.00 25.40           C  
ATOM   2444  CG  LYS A 308     -23.280   8.666 -27.824  1.00 34.05           C  
ATOM   2445  CD  LYS A 308     -23.304   8.483 -29.326  1.00 39.50           C  
ATOM   2446  CE  LYS A 308     -24.314   9.423 -29.981  1.00 51.15           C  
ATOM   2447  NZ  LYS A 308     -25.443   9.738 -29.060  1.00 49.43           N1+
ATOM   2448  N   ARG A 309     -20.466   6.929 -24.333  1.00 23.33           N  
ATOM   2449  CA  ARG A 309     -19.602   5.912 -23.756  1.00 20.24           C  
ATOM   2450  C   ARG A 309     -20.203   5.404 -22.451  1.00 20.69           C  
ATOM   2451  O   ARG A 309     -20.784   6.175 -21.687  1.00 22.91           O  
ATOM   2452  CB  ARG A 309     -18.222   6.522 -23.506  1.00 19.82           C  
ATOM   2453  CG  ARG A 309     -17.133   5.536 -23.062  1.00 20.76           C  
ATOM   2454  CD  ARG A 309     -15.848   6.342 -22.777  1.00 18.36           C  
ATOM   2455  NE  ARG A 309     -15.458   7.182 -23.900  1.00 17.24           N  
ATOM   2456  CZ  ARG A 309     -14.822   8.347 -23.802  1.00 16.62           C  
ATOM   2457  NH1 ARG A 309     -14.490   8.868 -22.633  1.00 18.22           N1+
ATOM   2458  NH2 ARG A 309     -14.544   9.026 -24.907  1.00 17.08           N  
ATOM   2459  N   ILE A 310     -20.037   4.102 -22.190  1.00 19.31           N  
ATOM   2460  CA  ILE A 310     -20.577   3.475 -20.985  1.00 20.92           C  
ATOM   2461  C   ILE A 310     -19.934   4.064 -19.718  1.00 26.20           C  
ATOM   2462  O   ILE A 310     -18.784   4.522 -19.733  1.00 20.34           O  
ATOM   2463  CB  ILE A 310     -20.355   1.954 -21.102  1.00 22.55           C  
ATOM   2464  CG1 ILE A 310     -21.144   1.163 -20.073  1.00 30.56           C  
ATOM   2465  CG2 ILE A 310     -18.876   1.565 -20.983  1.00 24.11           C  
ATOM   2466  CD1 ILE A 310     -20.839  -0.327 -20.130  1.00 28.28           C  
ATOM   2467  N   SER A 311     -20.694   4.081 -18.616  1.00 22.38           N  
ATOM   2468  CA  SER A 311     -20.194   4.510 -17.305  1.00 20.40           C  
ATOM   2469  C   SER A 311     -19.542   3.346 -16.556  1.00 17.84           C  
ATOM   2470  O   SER A 311     -19.732   2.176 -16.895  1.00 18.57           O  
ATOM   2471  CB  SER A 311     -21.327   5.064 -16.438  1.00 24.65           C  
ATOM   2472  OG  SER A 311     -22.209   4.011 -16.072  1.00 22.09           O  
ATOM   2473  N   VAL A 312     -18.767   3.672 -15.508  1.00 17.30           N  
ATOM   2474  CA AVAL A 312     -18.178   2.622 -14.676  0.72 20.03           C  
ATOM   2475  CA BVAL A 312     -18.177   2.594 -14.718  0.28 20.03           C  
ATOM   2476  C   VAL A 312     -19.272   1.764 -14.063  1.00 19.28           C  
ATOM   2477  O   VAL A 312     -19.153   0.538 -13.963  1.00 17.95           O  
ATOM   2478  CB AVAL A 312     -17.287   3.243 -13.585  0.72 20.85           C  
ATOM   2479  CB BVAL A 312     -17.175   3.130 -13.674  0.28 20.85           C  
ATOM   2480  CG1AVAL A 312     -16.672   2.157 -12.708  0.72 17.83           C  
ATOM   2481  CG1BVAL A 312     -16.013   3.858 -14.351  0.28 22.04           C  
ATOM   2482  CG2AVAL A 312     -16.196   4.108 -14.227  0.72 22.91           C  
ATOM   2483  CG2BVAL A 312     -17.853   3.990 -12.625  0.28 20.31           C  
ATOM   2484  N   ASP A 313     -20.366   2.406 -13.624  1.00 21.76           N  
ATOM   2485  CA  ASP A 313     -21.438   1.633 -12.993  1.00 24.25           C  
ATOM   2486  C   ASP A 313     -22.048   0.642 -13.981  1.00 25.31           C  
ATOM   2487  O   ASP A 313     -22.350  -0.511 -13.623  1.00 25.83           O  
ATOM   2488  CB  ASP A 313     -22.523   2.568 -12.477  1.00 26.70           C  
ATOM   2489  CG  ASP A 313     -22.231   3.096 -11.095  1.00 33.62           C  
ATOM   2490  OD1 ASP A 313     -21.292   2.614 -10.436  1.00 38.71           O  
ATOM   2491  OD2 ASP A 313     -22.980   4.012 -10.665  1.00 47.05           O1-
ATOM   2492  N   GLU A 314     -22.254   1.085 -15.226  1.00 23.98           N  
ATOM   2493  CA  GLU A 314     -22.823   0.224 -16.254  1.00 24.11           C  
ATOM   2494  C   GLU A 314     -21.847  -0.882 -16.637  1.00 25.59           C  
ATOM   2495  O   GLU A 314     -22.254  -2.019 -16.906  1.00 22.03           O  
ATOM   2496  CB  GLU A 314     -23.189   1.039 -17.501  1.00 27.14           C  
ATOM   2497  CG  GLU A 314     -24.563   1.710 -17.506  1.00 38.52           C  
ATOM   2498  CD  GLU A 314     -24.658   3.001 -18.361  1.00 48.50           C  
ATOM   2499  OE1 GLU A 314     -23.629   3.559 -18.849  1.00 34.61           O  
ATOM   2500  OE2 GLU A 314     -25.806   3.476 -18.529  1.00 50.17           O1-
ATOM   2501  N   ALA A 315     -20.547  -0.560 -16.682  1.00 19.84           N  
ATOM   2502  CA  ALA A 315     -19.546  -1.568 -17.026  1.00 19.25           C  
ATOM   2503  C   ALA A 315     -19.485  -2.668 -15.974  1.00 20.16           C  
ATOM   2504  O   ALA A 315     -19.340  -3.846 -16.306  1.00 20.26           O  
ATOM   2505  CB  ALA A 315     -18.177  -0.903 -17.196  1.00 18.71           C  
ATOM   2506  N   LEU A 316     -19.632  -2.306 -14.700  1.00 19.55           N  
ATOM   2507  CA  LEU A 316     -19.596  -3.305 -13.641  1.00 19.16           C  
ATOM   2508  C   LEU A 316     -20.803  -4.238 -13.702  1.00 25.02           C  
ATOM   2509  O   LEU A 316     -20.714  -5.383 -13.251  1.00 29.14           O  
ATOM   2510  CB  LEU A 316     -19.549  -2.602 -12.284  1.00 19.51           C  
ATOM   2511  CG  LEU A 316     -18.165  -2.154 -11.829  1.00 19.68           C  
ATOM   2512  CD1 LEU A 316     -18.342  -1.134 -10.714  1.00 24.36           C  
ATOM   2513  CD2 LEU A 316     -17.370  -3.336 -11.328  1.00 21.58           C  
ATOM   2514  N   ARG A 317     -21.935  -3.762 -14.220  1.00 22.62           N  
ATOM   2515  CA  ARG A 317     -23.127  -4.586 -14.404  1.00 26.16           C  
ATOM   2516  C   ARG A 317     -23.091  -5.415 -15.683  1.00 28.17           C  
ATOM   2517  O   ARG A 317     -23.983  -6.252 -15.884  1.00 23.70           O  
ATOM   2518  CB  ARG A 317     -24.378  -3.702 -14.447  1.00 26.27           C  
ATOM   2519  CG  ARG A 317     -24.649  -2.909 -13.185  1.00 34.57           C  
ATOM   2520  CD  ARG A 317     -26.071  -2.314 -13.195  1.00 39.99           C  
ATOM   2521  NE  ARG A 317     -26.310  -1.382 -14.297  1.00 44.47           N  
ATOM   2522  CZ  ARG A 317     -26.261  -0.057 -14.191  1.00 47.69           C  
ATOM   2523  NH1 ARG A 317     -25.887   0.536 -13.066  1.00 42.81           N1+
ATOM   2524  NH2 ARG A 317     -26.584   0.692 -15.242  1.00 45.31           N  
ATOM   2525  N   HIS A 318     -22.105  -5.197 -16.553  1.00 20.24           N  
ATOM   2526  CA  HIS A 318     -22.087  -5.861 -17.850  1.00 23.18           C  
ATOM   2527  C   HIS A 318     -21.929  -7.370 -17.680  1.00 20.75           C  
ATOM   2528  O   HIS A 318     -21.163  -7.818 -16.825  1.00 20.70           O  
ATOM   2529  CB  HIS A 318     -20.937  -5.326 -18.712  1.00 20.65           C  
ATOM   2530  CG  HIS A 318     -21.010  -5.761 -20.143  1.00 21.27           C  
ATOM   2531  CD2 HIS A 318     -21.468  -5.131 -21.250  1.00 21.40           C  
ATOM   2532  ND1 HIS A 318     -20.565  -6.996 -20.559  1.00 21.12           N  
ATOM   2533  CE1 HIS A 318     -20.770  -7.119 -21.861  1.00 20.68           C  
ATOM   2534  NE2 HIS A 318     -21.310  -6.000 -22.306  1.00 20.15           N  
ATOM   2535  N   PRO A 319     -22.606  -8.180 -18.508  1.00 22.47           N  
ATOM   2536  CA  PRO A 319     -22.516  -9.646 -18.366  1.00 24.15           C  
ATOM   2537  C   PRO A 319     -21.096 -10.208 -18.356  1.00 24.96           C  
ATOM   2538  O   PRO A 319     -20.861 -11.231 -17.705  1.00 25.77           O  
ATOM   2539  CB  PRO A 319     -23.295 -10.159 -19.587  1.00 27.40           C  
ATOM   2540  CG  PRO A 319     -24.235  -9.078 -19.935  1.00 27.54           C  
ATOM   2541  CD  PRO A 319     -23.623  -7.764 -19.489  1.00 24.74           C  
ATOM   2542  N   TYR A 320     -20.140  -9.576 -19.056  1.00 21.77           N  
ATOM   2543  CA  TYR A 320     -18.765 -10.078 -19.068  1.00 21.45           C  
ATOM   2544  C   TYR A 320     -18.110  -9.960 -17.695  1.00 21.81           C  
ATOM   2545  O   TYR A 320     -17.257 -10.779 -17.339  1.00 22.21           O  
ATOM   2546  CB  TYR A 320     -17.935  -9.286 -20.087  1.00 20.29           C  
ATOM   2547  CG  TYR A 320     -16.578  -9.900 -20.392  1.00 21.42           C  
ATOM   2548  CD1 TYR A 320     -16.508 -11.190 -20.893  1.00 22.95           C  
ATOM   2549  CD2 TYR A 320     -15.383  -9.198 -20.205  1.00 23.17           C  
ATOM   2550  CE1 TYR A 320     -15.314 -11.767 -21.202  1.00 24.48           C  
ATOM   2551  CE2 TYR A 320     -14.160  -9.794 -20.523  1.00 23.31           C  
ATOM   2552  CZ  TYR A 320     -14.145 -11.073 -21.018  1.00 24.32           C  
ATOM   2553  OH  TYR A 320     -12.966 -11.723 -21.340  1.00 30.79           O  
ATOM   2554  N   ILE A 321     -18.500  -8.941 -16.938  1.00 19.45           N  
ATOM   2555  CA  ILE A 321     -17.812  -8.504 -15.730  1.00 17.78           C  
ATOM   2556  C   ILE A 321     -18.520  -8.988 -14.474  1.00 25.98           C  
ATOM   2557  O   ILE A 321     -17.882  -9.395 -13.504  1.00 23.79           O  
ATOM   2558  CB  ILE A 321     -17.746  -6.963 -15.748  1.00 18.37           C  
ATOM   2559  CG1 ILE A 321     -16.968  -6.457 -16.983  1.00 19.06           C  
ATOM   2560  CG2 ILE A 321     -17.196  -6.401 -14.404  1.00 22.00           C  
ATOM   2561  CD1 ILE A 321     -15.506  -6.895 -17.050  1.00 22.53           C  
ATOM   2562  N   THR A 322     -19.846  -8.932 -14.489  1.00 25.00           N  
ATOM   2563  CA  THR A 322     -20.636  -9.063 -13.273  1.00 28.04           C  
ATOM   2564  C   THR A 322     -20.640 -10.482 -12.706  1.00 27.63           C  
ATOM   2565  O   THR A 322     -21.002 -10.664 -11.537  1.00 27.63           O  
ATOM   2566  CB  THR A 322     -22.049  -8.551 -13.566  1.00 29.80           C  
ATOM   2567  CG2 THR A 322     -22.866  -9.587 -14.313  1.00 25.65           C  
ATOM   2568  OG1 THR A 322     -22.695  -8.182 -12.344  1.00 38.25           O  
ATOM   2569  N   VAL A 323     -20.163 -11.471 -13.464  1.00 26.35           N  
ATOM   2570  CA  VAL A 323     -19.990 -12.822 -12.935  1.00 24.74           C  
ATOM   2571  C   VAL A 323     -19.059 -12.854 -11.730  1.00 28.60           C  
ATOM   2572  O   VAL A 323     -19.054 -13.835 -10.979  1.00 26.27           O  
ATOM   2573  CB  VAL A 323     -19.435 -13.770 -14.016  1.00 31.01           C  
ATOM   2574  CG1 VAL A 323     -20.407 -13.887 -15.184  1.00 34.05           C  
ATOM   2575  CG2 VAL A 323     -18.043 -13.307 -14.474  1.00 28.09           C  
ATOM   2576  N   TRP A 324     -18.237 -11.823 -11.545  1.00 22.57           N  
ATOM   2577  CA  TRP A 324     -17.255 -11.800 -10.472  1.00 23.46           C  
ATOM   2578  C   TRP A 324     -17.758 -11.067  -9.242  1.00 25.39           C  
ATOM   2579  O   TRP A 324     -17.070 -11.043  -8.216  1.00 26.18           O  
ATOM   2580  CB  TRP A 324     -15.948 -11.168 -10.959  1.00 23.45           C  
ATOM   2581  CG  TRP A 324     -15.265 -12.039 -11.926  1.00 22.51           C  
ATOM   2582  CD1 TRP A 324     -15.071 -11.788 -13.247  1.00 20.53           C  
ATOM   2583  CD2 TRP A 324     -14.777 -13.363 -11.692  1.00 24.52           C  
ATOM   2584  CE2 TRP A 324     -14.254 -13.836 -12.914  1.00 23.52           C  
ATOM   2585  CE3 TRP A 324     -14.694 -14.181 -10.562  1.00 26.30           C  
ATOM   2586  NE1 TRP A 324     -14.439 -12.853 -13.844  1.00 19.09           N  
ATOM   2587  CZ2 TRP A 324     -13.658 -15.088 -13.039  1.00 27.69           C  
ATOM   2588  CZ3 TRP A 324     -14.106 -15.431 -10.690  1.00 29.09           C  
ATOM   2589  CH2 TRP A 324     -13.600 -15.874 -11.921  1.00 30.89           C  
ATOM   2590  N   TYR A 325     -18.935 -10.476  -9.320  1.00 23.88           N  
ATOM   2591  CA  TYR A 325     -19.490  -9.783  -8.167  1.00 30.62           C  
ATOM   2592  C   TYR A 325     -19.932 -10.815  -7.136  1.00 35.43           C  
ATOM   2593  O   TYR A 325     -20.713 -11.719  -7.455  1.00 38.04           O  
ATOM   2594  CB  TYR A 325     -20.667  -8.909  -8.582  1.00 31.90           C  
ATOM   2595  CG  TYR A 325     -21.388  -8.359  -7.368  1.00 40.70           C  
ATOM   2596  CD1 TYR A 325     -20.779  -7.407  -6.556  1.00 41.80           C  
ATOM   2597  CD2 TYR A 325     -22.650  -8.821  -7.007  1.00 39.91           C  
ATOM   2598  CE1 TYR A 325     -21.414  -6.909  -5.423  1.00 45.44           C  
ATOM   2599  CE2 TYR A 325     -23.297  -8.327  -5.875  1.00 46.67           C  
ATOM   2600  CZ  TYR A 325     -22.672  -7.370  -5.090  1.00 45.46           C  
ATOM   2601  OH  TYR A 325     -23.297  -6.874  -3.964  1.00 51.61           O  
ATOM   2602  N   ASP A 326     -19.423 -10.699  -5.912  1.00 36.22           N  
ATOM   2603  CA  ASP A 326     -19.832 -11.588  -4.829  1.00 41.03           C  
ATOM   2604  C   ASP A 326     -20.595 -10.780  -3.790  1.00 44.50           C  
ATOM   2605  O   ASP A 326     -19.995  -9.923  -3.116  1.00 41.02           O  
ATOM   2606  CB  ASP A 326     -18.621 -12.276  -4.192  1.00 42.79           C  
ATOM   2607  CG  ASP A 326     -19.011 -13.290  -3.114  1.00 46.12           C  
ATOM   2608  OD1 ASP A 326     -20.202 -13.361  -2.730  1.00 48.33           O  
ATOM   2609  OD2 ASP A 326     -18.121 -14.035  -2.660  1.00 46.00           O1-
ATOM   2610  N   PRO A 327     -21.898 -11.025  -3.608  0.72 47.48           N  
ATOM   2611  CA  PRO A 327     -22.657 -10.256  -2.608  0.72 42.93           C  
ATOM   2612  C   PRO A 327     -22.231 -10.536  -1.175  0.72 42.95           C  
ATOM   2613  O   PRO A 327     -22.514  -9.716  -0.295  0.72 42.80           O  
ATOM   2614  CB  PRO A 327     -24.111 -10.692  -2.854  0.72 45.24           C  
ATOM   2615  CG  PRO A 327     -24.103 -11.391  -4.196  0.72 45.54           C  
ATOM   2616  CD  PRO A 327     -22.747 -12.010  -4.300  0.72 40.95           C  
ATOM   2617  N   ALA A 328     -21.555 -11.656  -0.914  1.00 46.14           N  
ATOM   2618  CA  ALA A 328     -21.108 -11.996   0.434  1.00 44.77           C  
ATOM   2619  C   ALA A 328     -19.781 -11.347   0.817  1.00 43.31           C  
ATOM   2620  O   ALA A 328     -19.352 -11.483   1.968  1.00 38.16           O  
ATOM   2621  CB  ALA A 328     -20.984 -13.517   0.572  1.00 47.32           C  
ATOM   2622  N   GLU A 329     -19.116 -10.662  -0.109  0.70 37.74           N  
ATOM   2623  CA  GLU A 329     -17.822 -10.055   0.169  0.70 39.60           C  
ATOM   2624  C   GLU A 329     -18.003  -8.738   0.915  0.70 32.79           C  
ATOM   2625  O   GLU A 329     -18.940  -7.984   0.643  0.70 35.32           O  
ATOM   2626  CB  GLU A 329     -17.076  -9.824  -1.142  0.70 40.22           C  
ATOM   2627  CG  GLU A 329     -16.351 -11.055  -1.654  0.70 45.25           C  
ATOM   2628  CD  GLU A 329     -15.133 -10.704  -2.482  0.70 47.19           C  
ATOM   2629  OE1 GLU A 329     -14.987  -9.515  -2.831  0.70 49.64           O  
ATOM   2630  OE2 GLU A 329     -14.328 -11.613  -2.784  0.70 43.86           O1-
ATOM   2631  N   ALA A 330     -17.097  -8.461   1.856  1.00 39.53           N  
ATOM   2632  CA  ALA A 330     -17.144  -7.196   2.591  1.00 39.53           C  
ATOM   2633  C   ALA A 330     -16.906  -6.021   1.648  1.00 40.97           C  
ATOM   2634  O   ALA A 330     -15.921  -5.991   0.903  1.00 39.21           O  
ATOM   2635  CB  ALA A 330     -16.109  -7.180   3.722  1.00 34.33           C  
ATOM   2636  N   GLU A 331     -17.827  -5.064   1.668  0.71 36.84           N  
ATOM   2637  CA  GLU A 331     -17.648  -3.853   0.890  0.71 43.21           C  
ATOM   2638  C   GLU A 331     -16.567  -2.984   1.520  0.71 39.80           C  
ATOM   2639  O   GLU A 331     -16.165  -3.183   2.668  0.71 39.12           O  
ATOM   2640  CB  GLU A 331     -18.959  -3.076   0.798  0.71 44.52           C  
ATOM   2641  CG  GLU A 331     -20.012  -3.765  -0.041  0.71 48.91           C  
ATOM   2642  CD  GLU A 331     -21.239  -2.902  -0.259  0.71 55.38           C  
ATOM   2643  OE1 GLU A 331     -21.255  -1.750   0.226  0.71 57.12           O  
ATOM   2644  OE2 GLU A 331     -22.188  -3.380  -0.915  0.71 59.74           O1-
ATOM   2645  N   ALA A 332     -16.076  -2.026   0.739  0.80 38.31           N  
ATOM   2646  CA  ALA A 332     -15.155  -1.074   1.337  0.80 43.97           C  
ATOM   2647  C   ALA A 332     -15.899   0.207   1.654  0.80 43.97           C  
ATOM   2648  O   ALA A 332     -16.647   0.712   0.799  0.80 46.64           O  
ATOM   2649  CB  ALA A 332     -13.986  -0.773   0.402  0.80 38.67           C  
ATOM   2650  N   PRO A 333     -15.732   0.748   2.857  1.00 49.29           N  
ATOM   2651  CA  PRO A 333     -16.354   2.033   3.184  1.00 52.68           C  
ATOM   2652  C   PRO A 333     -15.736   3.144   2.358  1.00 52.51           C  
ATOM   2653  O   PRO A 333     -14.528   3.107   2.070  1.00 48.16           O  
ATOM   2654  CB  PRO A 333     -16.038   2.216   4.676  1.00 52.11           C  
ATOM   2655  CG  PRO A 333     -14.851   1.339   4.940  1.00 44.74           C  
ATOM   2656  CD  PRO A 333     -14.929   0.201   3.967  1.00 43.25           C  
ATOM   2657  N   PRO A 334     -16.525   4.133   1.943  1.00 53.63           N  
ATOM   2658  CA  PRO A 334     -15.948   5.338   1.343  1.00 53.46           C  
ATOM   2659  C   PRO A 334     -14.906   5.939   2.266  1.00 51.59           C  
ATOM   2660  O   PRO A 334     -15.040   5.881   3.499  1.00 45.30           O  
ATOM   2661  CB  PRO A 334     -17.156   6.272   1.174  1.00 52.42           C  
ATOM   2662  CG  PRO A 334     -18.327   5.353   1.078  1.00 51.96           C  
ATOM   2663  CD  PRO A 334     -18.000   4.160   1.945  1.00 53.19           C  
ATOM   2664  N   PRO A 335     -13.826   6.475   1.714  1.00 45.94           N  
ATOM   2665  CA  PRO A 335     -12.787   7.051   2.567  1.00 44.88           C  
ATOM   2666  C   PRO A 335     -13.285   8.330   3.212  1.00 42.67           C  
ATOM   2667  O   PRO A 335     -14.153   9.028   2.683  1.00 48.46           O  
ATOM   2668  CB  PRO A 335     -11.636   7.328   1.594  1.00 39.03           C  
ATOM   2669  CG  PRO A 335     -12.307   7.472   0.269  1.00 37.70           C  
ATOM   2670  CD  PRO A 335     -13.487   6.557   0.282  1.00 40.11           C  
ATOM   2671  N   GLN A 336     -12.729   8.634   4.372  1.00 43.66           N  
ATOM   2672  CA  GLN A 336     -13.048   9.875   5.062  1.00 46.74           C  
ATOM   2673  C   GLN A 336     -11.806  10.751   4.964  1.00 50.91           C  
ATOM   2674  O   GLN A 336     -10.892  10.665   5.784  1.00 53.93           O  
ATOM   2675  CB  GLN A 336     -13.497   9.612   6.486  1.00 45.44           C  
ATOM   2676  CG  GLN A 336     -14.778   8.788   6.521  1.00 48.38           C  
ATOM   2677  CD  GLN A 336     -15.919   9.439   5.737  1.00 46.35           C  
ATOM   2678  NE2 GLN A 336     -16.761   8.616   5.116  1.00 51.04           N  
ATOM   2679  OE1 GLN A 336     -16.041  10.663   5.693  1.00 50.02           O  
ATOM   2680  N   ILE A 337     -11.778  11.572   3.917  1.00 52.07           N  
ATOM   2681  CA  ILE A 337     -10.637  12.423   3.595  1.00 56.19           C  
ATOM   2682  C   ILE A 337     -10.713  13.635   4.517  1.00 58.57           C  
ATOM   2683  O   ILE A 337     -11.479  14.568   4.273  1.00 61.30           O  
ATOM   2684  CB  ILE A 337     -10.633  12.824   2.118  1.00 51.96           C  
ATOM   2685  CG1 ILE A 337     -10.610  11.568   1.242  1.00 50.20           C  
ATOM   2686  CG2 ILE A 337      -9.463  13.744   1.815  1.00 55.97           C  
ATOM   2687  CD1 ILE A 337     -11.073  11.791  -0.181  1.00 49.40           C  
ATOM   2688  N   TYR A 338      -9.916  13.616   5.589  0.74 56.92           N  
ATOM   2689  CA  TYR A 338     -10.022  14.634   6.628  0.74 60.59           C  
ATOM   2690  C   TYR A 338      -9.603  16.019   6.150  0.74 63.10           C  
ATOM   2691  O   TYR A 338     -10.009  17.017   6.757  0.74 65.26           O  
ATOM   2692  CB  TYR A 338      -9.194  14.219   7.844  0.74 63.05           C  
ATOM   2693  CG  TYR A 338      -7.800  13.734   7.509  0.74 57.27           C  
ATOM   2694  CD1 TYR A 338      -6.787  14.628   7.176  0.74 53.15           C  
ATOM   2695  CD2 TYR A 338      -7.496  12.378   7.535  0.74 58.04           C  
ATOM   2696  CE1 TYR A 338      -5.514  14.186   6.873  0.74 48.16           C  
ATOM   2697  CE2 TYR A 338      -6.225  11.926   7.237  0.74 53.70           C  
ATOM   2698  CZ  TYR A 338      -5.241  12.834   6.904  0.74 47.91           C  
ATOM   2699  OH  TYR A 338      -3.983  12.377   6.609  0.74 38.38           O  
ATOM   2700  N   ASP A 339      -8.809  16.108   5.082  1.00 62.05           N  
ATOM   2701  CA  ASP A 339      -8.404  17.389   4.507  1.00 61.74           C  
ATOM   2702  C   ASP A 339      -9.374  17.688   3.366  1.00 63.67           C  
ATOM   2703  O   ASP A 339      -9.204  17.199   2.246  1.00 63.65           O  
ATOM   2704  CB  ASP A 339      -6.951  17.336   4.040  1.00 56.08           C  
ATOM   2705  CG  ASP A 339      -6.492  18.621   3.347  1.00 56.50           C  
ATOM   2706  OD1 ASP A 339      -7.324  19.424   2.879  1.00 61.80           O  
ATOM   2707  OD2 ASP A 339      -5.265  18.838   3.279  1.00 56.37           O1-
ATOM   2708  N   ALA A 340     -10.391  18.504   3.655  0.80 66.96           N  
ATOM   2709  CA  ALA A 340     -11.375  18.856   2.636  0.80 65.44           C  
ATOM   2710  C   ALA A 340     -10.728  19.628   1.491  0.80 66.61           C  
ATOM   2711  O   ALA A 340     -10.862  19.254   0.320  0.80 65.31           O  
ATOM   2712  CB  ALA A 340     -12.512  19.664   3.261  0.80 66.71           C  
ATOM   2713  N   GLN A 341     -10.014  20.710   1.810  0.74 67.16           N  
ATOM   2714  CA  GLN A 341      -9.328  21.503   0.791  0.74 64.77           C  
ATOM   2715  C   GLN A 341      -8.060  20.775   0.342  0.74 66.66           C  
ATOM   2716  O   GLN A 341      -6.942  21.223   0.564  0.74 67.01           O  
ATOM   2717  CB  GLN A 341      -8.989  22.889   1.325  0.74 65.90           C  
ATOM   2718  CG  GLN A 341      -9.961  23.425   2.354  0.74 67.52           C  
ATOM   2719  CD  GLN A 341      -9.310  24.426   3.296  0.74 70.72           C  
ATOM   2720  NE2 GLN A 341     -10.107  25.350   3.821  0.74 71.12           N  
ATOM   2721  OE1 GLN A 341      -8.113  24.339   3.584  0.74 74.87           O  
ATOM   2722  N   LEU A 342      -8.249  19.607  -0.272  1.00 64.01           N  
ATOM   2723  CA  LEU A 342      -7.102  18.848  -0.755  1.00 60.28           C  
ATOM   2724  C   LEU A 342      -6.645  19.345  -2.124  1.00 61.50           C  
ATOM   2725  O   LEU A 342      -5.467  19.205  -2.472  1.00 59.56           O  
ATOM   2726  CB  LEU A 342      -7.450  17.355  -0.788  1.00 58.49           C  
ATOM   2727  CG  LEU A 342      -6.351  16.295  -0.914  1.00 47.53           C  
ATOM   2728  CD1 LEU A 342      -5.321  16.450   0.181  1.00 43.94           C  
ATOM   2729  CD2 LEU A 342      -6.958  14.904  -0.844  1.00 40.75           C  
ATOM   2730  N   GLU A 343      -7.553  19.953  -2.894  0.83 62.46           N  
ATOM   2731  CA  GLU A 343      -7.231  20.536  -4.188  0.83 59.80           C  
ATOM   2732  C   GLU A 343      -7.180  22.054  -4.172  0.83 58.85           C  
ATOM   2733  O   GLU A 343      -6.646  22.646  -5.113  0.83 57.99           O  
ATOM   2734  CB  GLU A 343      -8.260  20.102  -5.241  0.83 61.01           C  
ATOM   2735  CG  GLU A 343      -8.043  18.704  -5.772  0.83 59.83           C  
ATOM   2736  CD  GLU A 343      -9.044  17.725  -5.196  0.83 61.51           C  
ATOM   2737  OE1 GLU A 343      -9.586  18.002  -4.104  0.83 61.61           O  
ATOM   2738  OE2 GLU A 343      -9.273  16.669  -5.823  0.83 59.41           O1-
ATOM   2739  N   GLU A 344      -7.723  22.693  -3.137  0.81 58.52           N  
ATOM   2740  CA  GLU A 344      -7.781  24.143  -3.042  0.81 60.17           C  
ATOM   2741  C   GLU A 344      -6.600  24.727  -2.275  0.81 62.59           C  
ATOM   2742  O   GLU A 344      -6.700  25.846  -1.758  0.81 64.57           O  
ATOM   2743  CB  GLU A 344      -9.097  24.560  -2.383  0.81 61.98           C  
ATOM   2744  CG  GLU A 344     -10.328  24.226  -3.212  0.81 62.07           C  
ATOM   2745  CD  GLU A 344     -11.607  24.223  -2.388  0.81 64.75           C  
ATOM   2746  OE1 GLU A 344     -11.679  23.451  -1.402  0.81 61.47           O  
ATOM   2747  OE2 GLU A 344     -12.539  24.987  -2.729  0.81 58.80           O1-
ATOM   2748  N   ARG A 345      -5.488  24.002  -2.197  1.00 60.86           N  
ATOM   2749  CA  ARG A 345      -4.363  24.389  -1.354  1.00 56.09           C  
ATOM   2750  C   ARG A 345      -3.359  25.203  -2.156  1.00 53.21           C  
ATOM   2751  O   ARG A 345      -2.890  24.756  -3.209  1.00 59.90           O  
ATOM   2752  CB  ARG A 345      -3.667  23.154  -0.784  1.00 54.05           C  
ATOM   2753  CG  ARG A 345      -4.403  22.500   0.351  1.00 56.11           C  
ATOM   2754  CD  ARG A 345      -3.514  21.625   1.205  1.00 51.90           C  
ATOM   2755  NE  ARG A 345      -4.137  21.255   2.473  1.00 53.43           N  
ATOM   2756  CZ  ARG A 345      -4.087  21.968   3.589  1.00 53.23           C  
ATOM   2757  NH1 ARG A 345      -3.495  23.147   3.631  1.00 51.25           N1+
ATOM   2758  NH2 ARG A 345      -4.641  21.479   4.696  1.00 53.98           N  
ATOM   2759  N   GLU A 346      -3.015  26.384  -1.648  0.86 50.61           N  
ATOM   2760  CA  GLU A 346      -1.928  27.180  -2.205  0.86 49.73           C  
ATOM   2761  C   GLU A 346      -0.979  27.553  -1.076  0.86 47.39           C  
ATOM   2762  O   GLU A 346      -1.392  28.169  -0.087  0.86 42.56           O  
ATOM   2763  CB  GLU A 346      -2.457  28.426  -2.920  0.86 54.46           C  
ATOM   2764  CG  GLU A 346      -3.239  28.099  -4.183  0.86 62.57           C  
ATOM   2765  CD  GLU A 346      -2.336  27.758  -5.358  0.86 65.16           C  
ATOM   2766  OE1 GLU A 346      -1.114  28.003  -5.261  0.86 64.91           O  
ATOM   2767  OE2 GLU A 346      -2.847  27.236  -6.374  0.86 67.26           O1-
ATOM   2768  N   HIS A 347       0.286  27.168  -1.219  1.00 42.98           N  
ATOM   2769  CA  HIS A 347       1.243  27.313  -0.136  1.00 33.25           C  
ATOM   2770  C   HIS A 347       2.614  27.644  -0.699  1.00 29.25           C  
ATOM   2771  O   HIS A 347       2.973  27.222  -1.801  1.00 30.30           O  
ATOM   2772  CB  HIS A 347       1.356  26.030   0.690  1.00 31.10           C  
ATOM   2773  CG  HIS A 347       0.091  25.620   1.366  1.00 35.52           C  
ATOM   2774  CD2 HIS A 347      -0.726  24.562   1.156  1.00 33.06           C  
ATOM   2775  ND1 HIS A 347      -0.446  26.316   2.428  1.00 39.14           N  
ATOM   2776  CE1 HIS A 347      -1.547  25.709   2.836  1.00 40.76           C  
ATOM   2777  NE2 HIS A 347      -1.738  24.641   2.081  1.00 37.73           N  
ATOM   2778  N   ALA A 348       3.393  28.372   0.092  1.00 34.35           N  
ATOM   2779  CA  ALA A 348       4.802  28.514  -0.219  1.00 36.21           C  
ATOM   2780  C   ALA A 348       5.531  27.216   0.116  1.00 33.93           C  
ATOM   2781  O   ALA A 348       5.036  26.377   0.876  1.00 28.95           O  
ATOM   2782  CB  ALA A 348       5.412  29.684   0.551  1.00 39.64           C  
ATOM   2783  N   ILE A 349       6.726  27.071  -0.464  1.00 31.30           N  
ATOM   2784  CA  ILE A 349       7.530  25.858  -0.309  1.00 35.57           C  
ATOM   2785  C   ILE A 349       7.693  25.498   1.164  1.00 33.55           C  
ATOM   2786  O   ILE A 349       7.556  24.335   1.560  1.00 28.69           O  
ATOM   2787  CB  ILE A 349       8.902  26.044  -0.986  1.00 35.72           C  
ATOM   2788  CG1 ILE A 349       8.772  26.107  -2.506  1.00 41.80           C  
ATOM   2789  CG2 ILE A 349       9.834  24.907  -0.625  1.00 37.80           C  
ATOM   2790  CD1 ILE A 349       7.646  25.285  -3.067  1.00 38.62           C  
ATOM   2791  N   GLU A 350       7.997  26.492   1.997  1.00 30.47           N  
ATOM   2792  CA  GLU A 350       8.229  26.227   3.414  1.00 28.19           C  
ATOM   2793  C   GLU A 350       6.981  25.665   4.086  1.00 26.71           C  
ATOM   2794  O   GLU A 350       7.074  24.778   4.943  1.00 29.58           O  
ATOM   2795  CB  GLU A 350       8.719  27.501   4.119  1.00 33.50           C  
ATOM   2796  CG  GLU A 350       9.685  28.369   3.263  1.00 45.20           C  
ATOM   2797  CD  GLU A 350       8.982  29.199   2.169  1.00 46.10           C  
ATOM   2798  OE1 GLU A 350       8.123  30.045   2.515  1.00 56.41           O  
ATOM   2799  OE2 GLU A 350       9.309  29.027   0.972  1.00 38.30           O1-
ATOM   2800  N   GLU A 351       5.798  26.143   3.683  1.00 26.31           N  
ATOM   2801  CA  GLU A 351       4.567  25.632   4.268  1.00 25.59           C  
ATOM   2802  C   GLU A 351       4.266  24.225   3.775  1.00 23.34           C  
ATOM   2803  O   GLU A 351       3.779  23.390   4.546  1.00 22.58           O  
ATOM   2804  CB  GLU A 351       3.384  26.542   3.949  1.00 31.07           C  
ATOM   2805  CG  GLU A 351       3.630  28.026   4.079  1.00 41.07           C  
ATOM   2806  CD  GLU A 351       2.465  28.822   3.504  1.00 44.83           C  
ATOM   2807  OE1 GLU A 351       1.351  28.724   4.071  1.00 53.68           O  
ATOM   2808  OE2 GLU A 351       2.658  29.535   2.496  1.00 43.27           O1-
ATOM   2809  N   TRP A 352       4.539  23.943   2.495  1.00 25.77           N  
ATOM   2810  CA  TRP A 352       4.354  22.577   1.999  1.00 22.15           C  
ATOM   2811  C   TRP A 352       5.271  21.619   2.734  1.00 22.06           C  
ATOM   2812  O   TRP A 352       4.883  20.493   3.070  1.00 20.53           O  
ATOM   2813  CB  TRP A 352       4.655  22.500   0.503  1.00 24.23           C  
ATOM   2814  CG  TRP A 352       3.545  22.900  -0.418  1.00 26.43           C  
ATOM   2815  CD1 TRP A 352       3.567  23.926  -1.320  1.00 30.50           C  
ATOM   2816  CD2 TRP A 352       2.265  22.272  -0.555  1.00 23.51           C  
ATOM   2817  CE2 TRP A 352       1.553  22.986  -1.546  1.00 27.56           C  
ATOM   2818  CE3 TRP A 352       1.643  21.194   0.079  1.00 25.68           C  
ATOM   2819  NE1 TRP A 352       2.371  23.989  -1.996  1.00 29.16           N  
ATOM   2820  CZ2 TRP A 352       0.246  22.642  -1.931  1.00 28.79           C  
ATOM   2821  CZ3 TRP A 352       0.336  20.854  -0.304  1.00 27.99           C  
ATOM   2822  CH2 TRP A 352      -0.343  21.581  -1.293  1.00 22.56           C  
ATOM   2823  N   LYS A 353       6.510  22.044   2.962  1.00 21.38           N  
ATOM   2824  CA  LYS A 353       7.464  21.182   3.642  1.00 23.80           C  
ATOM   2825  C   LYS A 353       6.941  20.794   5.014  1.00 24.70           C  
ATOM   2826  O   LYS A 353       6.961  19.619   5.391  1.00 21.51           O  
ATOM   2827  CB  LYS A 353       8.822  21.884   3.749  1.00 21.70           C  
ATOM   2828  CG  LYS A 353       9.880  21.027   4.435  1.00 24.16           C  
ATOM   2829  CD  LYS A 353      11.232  21.724   4.465  1.00 24.51           C  
ATOM   2830  CE  LYS A 353      12.275  20.823   5.146  1.00 28.30           C  
ATOM   2831  NZ  LYS A 353      13.657  21.407   5.193  1.00 30.34           N1+
ATOM   2832  N   GLU A 354       6.433  21.769   5.770  1.00 21.90           N  
ATOM   2833  CA  GLU A 354       5.904  21.451   7.088  1.00 23.64           C  
ATOM   2834  C   GLU A 354       4.637  20.602   7.005  1.00 23.48           C  
ATOM   2835  O   GLU A 354       4.444  19.699   7.827  1.00 22.92           O  
ATOM   2836  CB  GLU A 354       5.637  22.724   7.890  1.00 25.44           C  
ATOM   2837  CG  GLU A 354       5.200  22.369   9.313  1.00 32.70           C  
ATOM   2838  CD  GLU A 354       5.365  23.496  10.308  1.00 41.97           C  
ATOM   2839  OE1 GLU A 354       5.293  24.671   9.889  1.00 48.37           O  
ATOM   2840  OE2 GLU A 354       5.551  23.191  11.511  1.00 43.03           O1-
ATOM   2841  N   LEU A 355       3.762  20.870   6.026  1.00 21.99           N  
ATOM   2842  CA  LEU A 355       2.550  20.054   5.893  1.00 21.94           C  
ATOM   2843  C   LEU A 355       2.912  18.592   5.648  1.00 23.46           C  
ATOM   2844  O   LEU A 355       2.373  17.680   6.294  1.00 22.67           O  
ATOM   2845  CB  LEU A 355       1.671  20.591   4.757  1.00 23.18           C  
ATOM   2846  CG  LEU A 355       0.605  21.604   5.163  1.00 36.94           C  
ATOM   2847  CD1 LEU A 355      -0.043  22.205   3.924  1.00 36.89           C  
ATOM   2848  CD2 LEU A 355      -0.424  20.956   6.080  1.00 34.27           C  
ATOM   2849  N   ILE A 356       3.871  18.357   4.747  1.00 19.77           N  
ATOM   2850  CA  ILE A 356       4.282  16.995   4.431  1.00 17.55           C  
ATOM   2851  C   ILE A 356       4.987  16.356   5.616  1.00 21.80           C  
ATOM   2852  O   ILE A 356       4.754  15.183   5.934  1.00 20.94           O  
ATOM   2853  CB  ILE A 356       5.153  16.994   3.167  1.00 20.49           C  
ATOM   2854  CG1 ILE A 356       4.290  17.390   1.956  1.00 21.49           C  
ATOM   2855  CG2 ILE A 356       5.787  15.638   2.958  1.00 18.81           C  
ATOM   2856  CD1 ILE A 356       5.081  17.738   0.714  1.00 22.71           C  
ATOM   2857  N   TYR A 357       5.866  17.109   6.283  1.00 19.64           N  
ATOM   2858  CA  TYR A 357       6.543  16.584   7.458  1.00 21.06           C  
ATOM   2859  C   TYR A 357       5.538  16.133   8.509  1.00 21.45           C  
ATOM   2860  O   TYR A 357       5.681  15.056   9.095  1.00 23.39           O  
ATOM   2861  CB  TYR A 357       7.450  17.650   8.055  1.00 22.92           C  
ATOM   2862  CG  TYR A 357       8.339  17.131   9.157  1.00 24.21           C  
ATOM   2863  CD1 TYR A 357       9.309  16.174   8.890  1.00 20.08           C  
ATOM   2864  CD2 TYR A 357       8.233  17.626  10.462  1.00 26.08           C  
ATOM   2865  CE1 TYR A 357      10.145  15.699   9.893  1.00 22.95           C  
ATOM   2866  CE2 TYR A 357       9.071  17.157  11.470  1.00 24.52           C  
ATOM   2867  CZ  TYR A 357      10.021  16.201  11.178  1.00 27.77           C  
ATOM   2868  OH  TYR A 357      10.861  15.738  12.174  1.00 26.07           O  
ATOM   2869  N   LYS A 358       4.515  16.949   8.765  1.00 22.07           N  
ATOM   2870  CA  LYS A 358       3.531  16.582   9.778  1.00 25.09           C  
ATOM   2871  C   LYS A 358       2.764  15.327   9.378  1.00 26.49           C  
ATOM   2872  O   LYS A 358       2.451  14.482  10.229  1.00 26.87           O  
ATOM   2873  CB  LYS A 358       2.568  17.733  10.030  1.00 23.29           C  
ATOM   2874  CG  LYS A 358       3.156  18.851  10.892  1.00 37.51           C  
ATOM   2875  CD  LYS A 358       2.127  19.946  11.156  1.00 38.70           C  
ATOM   2876  CE  LYS A 358       2.608  20.911  12.223  1.00 37.92           C  
ATOM   2877  NZ  LYS A 358       1.468  21.611  12.883  1.00 56.35           N1+
ATOM   2878  N   GLU A 359       2.452  15.188   8.089  1.00 26.10           N  
ATOM   2879  CA  GLU A 359       1.796  13.971   7.625  1.00 27.14           C  
ATOM   2880  C   GLU A 359       2.660  12.757   7.914  1.00 26.73           C  
ATOM   2881  O   GLU A 359       2.162  11.719   8.360  1.00 27.89           O  
ATOM   2882  CB  GLU A 359       1.507  14.060   6.127  1.00 27.73           C  
ATOM   2883  CG  GLU A 359       0.065  14.300   5.778  1.00 41.60           C  
ATOM   2884  CD  GLU A 359      -0.881  13.337   6.469  1.00 39.02           C  
ATOM   2885  OE1 GLU A 359      -0.772  12.109   6.262  1.00 46.29           O  
ATOM   2886  OE2 GLU A 359      -1.745  13.827   7.216  1.00 43.04           O1-
ATOM   2887  N   VAL A 360       3.964  12.872   7.663  1.00 20.03           N  
ATOM   2888  CA  VAL A 360       4.879  11.764   7.892  1.00 24.29           C  
ATOM   2889  C   VAL A 360       4.987  11.458   9.383  1.00 27.91           C  
ATOM   2890  O   VAL A 360       4.965  10.296   9.795  1.00 23.85           O  
ATOM   2891  CB  VAL A 360       6.256  12.088   7.280  1.00 23.31           C  
ATOM   2892  CG1 VAL A 360       7.311  11.103   7.749  1.00 24.08           C  
ATOM   2893  CG2 VAL A 360       6.174  12.154   5.741  1.00 23.26           C  
ATOM   2894  N   MET A 361       5.141  12.496  10.209  1.00 26.65           N  
ATOM   2895  CA  MET A 361       5.248  12.292  11.657  1.00 28.04           C  
ATOM   2896  C   MET A 361       3.975  11.710  12.262  1.00 33.53           C  
ATOM   2897  O   MET A 361       4.044  10.990  13.270  1.00 33.24           O  
ATOM   2898  CB  MET A 361       5.615  13.614  12.343  1.00 27.50           C  
ATOM   2899  CG  MET A 361       6.989  14.201  11.991  1.00 26.42           C  
ATOM   2900  SD  MET A 361       8.312  12.976  12.010  1.00 41.06           S  
ATOM   2901  CE  MET A 361       8.487  12.694  13.770  1.00 43.90           C  
ATOM   2902  N   ASP A 362       2.815  12.025  11.677  1.00 30.85           N  
ATOM   2903  CA  ASP A 362       1.524  11.523  12.128  1.00 33.56           C  
ATOM   2904  C   ASP A 362       1.452  10.008  12.012  1.00 39.02           C  
ATOM   2905  O   ASP A 362       0.573   9.384  12.613  1.00 41.21           O  
ATOM   2906  CB  ASP A 362       0.432  12.214  11.296  1.00 36.30           C  
ATOM   2907  CG  ASP A 362      -0.971  12.080  11.882  1.00 54.07           C  
ATOM   2908  OD1 ASP A 362      -1.236  11.181  12.704  1.00 58.26           O  
ATOM   2909  OD2 ASP A 362      -1.833  12.895  11.479  1.00 62.06           O1-
ATOM   2910  N   TRP A 363       2.380   9.401  11.279  1.00 37.18           N  
ATOM   2911  CA  TRP A 363       2.420   7.956  11.160  1.00 36.62           C  
ATOM   2912  C   TRP A 363       3.217   7.328  12.304  1.00 47.26           C  
ATOM   2913  O   TRP A 363       2.813   6.294  12.849  1.00 50.49           O  
ATOM   2914  CB  TRP A 363       3.008   7.565   9.794  1.00 39.97           C  
ATOM   2915  CG  TRP A 363       2.669   6.172   9.449  1.00 42.71           C  
ATOM   2916  CD1 TRP A 363       3.209   5.040   9.985  1.00 41.35           C  
ATOM   2917  CD2 TRP A 363       1.657   5.741   8.530  1.00 31.60           C  
ATOM   2918  CE2 TRP A 363       1.650   4.333   8.550  1.00 33.10           C  
ATOM   2919  CE3 TRP A 363       0.769   6.409   7.682  1.00 37.11           C  
ATOM   2920  NE1 TRP A 363       2.608   3.930   9.442  1.00 40.64           N  
ATOM   2921  CZ2 TRP A 363       0.793   3.578   7.759  1.00 29.29           C  
ATOM   2922  CZ3 TRP A 363      -0.091   5.652   6.899  1.00 34.25           C  
ATOM   2923  CH2 TRP A 363      -0.068   4.257   6.942  1.00 32.84           C  
ATOM   2924  N   GLU A 364       4.325   7.953  12.696  0.78 43.97           N  
ATOM   2925  CA  GLU A 364       5.123   7.509  13.837  0.78 50.68           C  
ATOM   2926  C   GLU A 364       4.352   7.653  15.149  0.78 56.31           C  
ATOM   2927  O   GLU A 364       3.810   6.680  15.675  0.78 54.95           O  
ATOM   2928  CB  GLU A 364       6.429   8.306  13.912  0.78 49.58           C  
ATOM   2929  CG  GLU A 364       7.501   7.678  14.790  0.78 58.04           C  
ATOM   2930  CD  GLU A 364       8.681   8.608  15.030  0.78 60.04           C  
ATOM   2931  OE1 GLU A 364       8.492   9.842  14.972  0.78 57.07           O  
ATOM   2932  OE2 GLU A 364       9.798   8.103  15.276  0.78 60.68           O1-
TER   
CONECT    1    3    5   10
CONECT    2    3    4    6
CONECT    3    1    2   17
CONECT    4    2    7   16
CONECT    5    1   16
CONECT    6    2    9
CONECT    7    4    8
CONECT    8    7    9   20
CONECT    9    6    8
CONECT   10    1   11   15
CONECT   11   10   12
CONECT   12   11   13   18
CONECT   13   12   14   19
CONECT   14   13   15
CONECT   15   10   14
CONECT   16    4    5
CONECT   17    3
CONECT   18   12   21
CONECT   19   13   22
CONECT   20    8   23
CONECT   21   18
CONECT   22   19
CONECT   23   20
END
