# Supplementary material for: Screening potential anti-osteoarthritis compounds using molecular docking based on MAPK and NFκB pathways and validating their anti-osteoarthritis effect
Source: PLoS One. 2025 Mar 25;20(3):e0319686. doi: 10.1371/journal.pone.0319686 (PMC11936181; doi:10.1371/journal.pone.0319686)
Supplement: S4 Structure — (ZIP) [file pone.0319686.s004.zip › Configurations and complexes/complex/apigetrinERK.pdb]

HETATM    1  C   LIG     1      11.251   6.411  65.871  1.00  0.00      apig C  
HETATM    2  C   LIG     1      10.161   7.162  65.428  1.00  0.00      apig C  
HETATM    3  C   LIG     1      12.298   7.032  66.555  1.00  0.00      apig C  
HETATM    4  C   LIG     1      10.121   8.535  65.671  1.00  0.00      apig C  
HETATM    5  C   LIG     1      11.166   9.153  66.354  1.00  0.00      apig C  
HETATM    6  C   LIG     1      12.259   8.406  66.799  1.00  0.00      apig C  
HETATM    7  C   LIG     1      11.098  10.603  66.595  1.00  0.00      apig C  
HETATM    8  C   LIG     1       8.952  10.584  65.445  1.00  0.00      apig C  
HETATM    9  C   LIG     1       9.897  11.293  66.084  1.00  0.00      apig C  
HETATM   10  C   LIG     1      11.983   4.650  64.456  1.00  0.00      apig C  
HETATM   11  C   LIG     1      13.726   5.236  62.955  1.00  0.00      apig C  
HETATM   12  C   LIG     1      12.801   5.173  61.738  1.00  0.00      apig C  
HETATM   13  C   LIG     1      11.632   4.221  61.994  1.00  0.00      apig C  
HETATM   14  C   LIG     1      10.956   4.522  63.332  1.00  0.00      apig C  
HETATM   15  C   LIG     1      14.835   6.268  62.768  1.00  0.00      apig C  
HETATM   16  C   LIG     1       7.734  11.221  64.904  1.00  0.00      apig C  
HETATM   17  C   LIG     1       6.939  12.025  65.724  1.00  0.00      apig C  
HETATM   18  C   LIG     1       5.790  12.628  65.213  1.00  0.00      apig C  
HETATM   19  C   LIG     1       5.433  12.429  63.881  1.00  0.00      apig C  
HETATM   20  C   LIG     1       6.225  11.628  63.057  1.00  0.00      apig C  
HETATM   21  C   LIG     1       7.374  11.026  63.569  1.00  0.00      apig C  
HETATM   22  O   LIG     1       9.024   9.219  65.212  1.00  0.00      apig O  
HETATM   23  O   LIG     1      11.981  11.210  67.184  1.00  0.00      apig O  
HETATM   24  O   LIG     1      11.295   5.070  65.635  1.00  0.00      apig O  
HETATM   25  O   LIG     1      12.981   5.610  64.115  1.00  0.00      apig O  
HETATM   26  O   LIG     1      14.378   7.260  61.867  1.00  0.00      apig O  
HETATM   27  O   LIG     1      13.539   4.718  60.608  1.00  0.00      apig O  
HETATM   28  O   LIG     1      10.687   4.387  60.935  1.00  0.00      apig O  
HETATM   29  O   LIG     1      10.064   3.457  63.661  1.00  0.00      apig O  
HETATM   30  O   LIG     1      13.306   8.964  67.469  1.00  0.00      apig O  
HETATM   31  O   LIG     1       4.311  13.019  63.382  1.00  0.00      apig O  
HETATM   32  H   LIG     1      14.597   8.127  62.248  1.00  0.00      apig H  
HETATM   33  H   LIG     1      14.474   4.654  60.865  1.00  0.00      apig H  
HETATM   34  H   LIG     1       9.937   3.796  61.119  1.00  0.00      apig H  
HETATM   35  H   LIG     1       9.600   3.190  62.850  1.00  0.00      apig H  
HETATM   36  H   LIG     1      13.985   9.265  66.848  1.00  0.00      apig H  
HETATM   37  H   LIG     1       3.554  12.779  63.941  1.00  0.00      apig H  
ATOM     38  N   GLY A  10      16.277  18.403  68.456  1.00 38.45           N  
ATOM     39  CA  GLY A  10      15.040  18.760  67.772  1.00 37.02           C  
ATOM     40  C   GLY A  10      14.934  18.120  66.406  1.00 35.14           C  
ATOM     41  O   GLY A  10      15.899  17.555  65.906  1.00 35.90           O  
ATOM     42  N   PRO A  11      13.752  18.191  65.787  1.00 33.19           N  
ATOM     43  CA  PRO A  11      13.577  17.535  64.473  1.00 32.42           C  
ATOM     44  C   PRO A  11      14.343  18.206  63.356  1.00 33.18           C  
ATOM     45  O   PRO A  11      14.646  19.400  63.437  1.00 33.56           O  
ATOM     46  CB  PRO A  11      12.074  17.647  64.223  1.00 32.61           C  
ATOM     47  CG  PRO A  11      11.601  18.761  65.090  1.00 34.37           C  
ATOM     48  CD  PRO A  11      12.520  18.842  66.250  1.00 32.69           C  
ATOM     49  N   GLU A  12      14.645  17.457  62.290  1.00 32.22           N  
ATOM     50  CA  GLU A  12      15.078  18.043  61.010  1.00 32.04           C  
ATOM     51  C   GLU A  12      14.050  19.061  60.527  1.00 30.82           C  
ATOM     52  O   GLU A  12      12.842  18.829  60.654  1.00 30.00           O  
ATOM     53  CB  GLU A  12      15.176  16.962  59.935  1.00 33.74           C  
ATOM     54  CG  GLU A  12      16.348  16.000  60.060  1.00 37.94           C  
ATOM     55  CD  GLU A  12      17.691  16.503  59.551  1.00 44.51           C  
ATOM     56  OE1 GLU A  12      17.760  17.661  59.076  1.00 48.40           O  
ATOM     57  OE2 GLU A  12      18.680  15.733  59.629  1.00 42.43           O1-
ATOM     58  N   MET A  13      14.520  20.205  60.015  1.00 30.65           N  
ATOM     59  CA  MET A  13      13.616  21.225  59.494  1.00 29.50           C  
ATOM     60  C   MET A  13      13.948  21.393  58.018  1.00 29.45           C  
ATOM     61  O   MET A  13      15.116  21.296  57.642  1.00 31.16           O  
ATOM     62  CB  MET A  13      13.826  22.578  60.193  1.00 30.18           C  
ATOM     63  CG  MET A  13      13.647  22.555  61.725  1.00 32.00           C  
ATOM     64  SD  MET A  13      12.010  22.069  62.299  1.00 33.74           S  
ATOM     65  CE  MET A  13      11.107  23.489  61.991  1.00 25.30           C  
ATOM     66  N   VAL A  14      12.923  21.638  57.204  1.00 29.26           N  
ATOM     67  CA  VAL A  14      13.082  21.922  55.780  1.00 29.02           C  
ATOM     68  C   VAL A  14      12.140  23.049  55.469  1.00 30.49           C  
ATOM     69  O   VAL A  14      10.939  22.919  55.682  1.00 30.23           O  
ATOM     70  CB  VAL A  14      12.744  20.691  54.899  1.00 28.14           C  
ATOM     71  CG1 VAL A  14      12.822  21.056  53.399  1.00 28.66           C  
ATOM     72  CG2 VAL A  14      13.665  19.524  55.220  1.00 28.79           C  
ATOM     73  N   ARG A  15      12.675  24.177  54.964  1.00 32.60           N  
ATOM     74  CA  ARG A  15      11.859  25.352  54.667  1.00 34.57           C  
ATOM     75  C   ARG A  15      10.966  25.794  55.843  1.00 34.68           C  
ATOM     76  O   ARG A  15       9.811  26.134  55.664  1.00 35.51           O  
ATOM     77  CB  ARG A  15      11.049  25.118  53.388  1.00 37.36           C  
ATOM     78  CG  ARG A  15      11.972  24.801  52.220  1.00 41.67           C  
ATOM     79  CD  ARG A  15      11.314  24.978  50.882  1.00 46.36           C  
ATOM     80  NE  ARG A  15      12.297  24.839  49.808  1.00 50.27           N  
ATOM     81  CZ  ARG A  15      12.092  25.195  48.543  1.00 53.14           C  
ATOM     82  NH1 ARG A  15      13.048  25.023  47.635  1.00 53.14           N1+
ATOM     83  NH2 ARG A  15      10.929  25.722  48.173  1.00 53.71           N  
ATOM     84  N   GLY A  16      11.525  25.767  57.044  1.00 34.54           N  
ATOM     85  CA  GLY A  16      10.824  26.230  58.233  1.00 34.18           C  
ATOM     86  C   GLY A  16       9.773  25.295  58.787  1.00 34.08           C  
ATOM     87  O   GLY A  16       9.026  25.667  59.708  1.00 35.71           O  
ATOM     88  N   GLN A  17       9.696  24.051  58.241  1.00 31.64           N  
ATOM     89  CA  GLN A  17       8.658  23.115  58.652  1.00 29.74           C  
ATOM     90  C   GLN A  17       9.306  21.859  59.186  1.00 26.75           C  
ATOM     91  O   GLN A  17      10.391  21.471  58.756  1.00 27.30           O  
ATOM     92  CB  GLN A  17       7.789  22.728  57.457  1.00 32.57           C  
ATOM     93  CG  GLN A  17       7.082  23.921  56.841  1.00 39.62           C  
ATOM     94  CD  GLN A  17       6.548  23.548  55.486  1.00 47.18           C  
ATOM     95  NE2 GLN A  17       6.913  24.317  54.457  1.00 50.02           N  
ATOM     96  OE1 GLN A  17       5.807  22.567  55.348  1.00 47.40           O  
ATOM     97  N   VAL A  18       8.606  21.215  60.153  1.00 25.80           N  
ATOM     98  CA  VAL A  18       9.087  19.985  60.747  1.00 24.10           C  
ATOM     99  C   VAL A  18       9.105  18.894  59.675  1.00 22.83           C  
ATOM    100  O   VAL A  18       8.102  18.707  58.970  1.00 24.07           O  
ATOM    101  CB  VAL A  18       8.183  19.573  61.937  1.00 24.97           C  
ATOM    102  CG1 VAL A  18       8.555  18.190  62.451  1.00 25.24           C  
ATOM    103  CG2 VAL A  18       8.251  20.619  63.071  1.00 26.41           C  
ATOM    104  N   PHE A  19      10.216  18.229  59.556  1.00 22.32           N  
ATOM    105  CA  PHE A  19      10.293  17.066  58.662  1.00 21.01           C  
ATOM    106  C   PHE A  19      11.038  16.018  59.442  1.00 20.48           C  
ATOM    107  O   PHE A  19      12.217  15.787  59.278  1.00 22.63           O  
ATOM    108  CB  PHE A  19      10.965  17.464  57.344  1.00 21.51           C  
ATOM    109  CG  PHE A  19      10.592  16.522  56.221  1.00 21.07           C  
ATOM    110  CD1 PHE A  19       9.432  16.712  55.495  1.00 22.88           C  
ATOM    111  CD2 PHE A  19      11.358  15.421  55.955  1.00 22.18           C  
ATOM    112  CE1 PHE A  19       9.073  15.816  54.483  1.00 22.99           C  
ATOM    113  CE2 PHE A  19      10.992  14.532  54.930  1.00 23.24           C  
ATOM    114  CZ  PHE A  19       9.859  14.752  54.221  1.00 23.26           C  
ATOM    115  N   ASP A  20      10.285  15.358  60.316  1.00 20.77           N  
ATOM    116  CA  ASP A  20      10.915  14.619  61.416  1.00 20.49           C  
ATOM    117  C   ASP A  20      11.217  13.157  61.137  1.00 20.84           C  
ATOM    118  O   ASP A  20      10.519  12.270  61.607  1.00 23.14           O  
ATOM    119  CB  ASP A  20      10.046  14.742  62.660  1.00 21.07           C  
ATOM    120  CG  ASP A  20      10.761  14.311  63.955  1.00 24.39           C  
ATOM    121  OD1 ASP A  20      11.969  13.991  63.899  1.00 24.92           O  
ATOM    122  OD2 ASP A  20      10.099  14.276  64.995  1.00 26.82           O1-
ATOM    123  N   VAL A  21      12.256  12.931  60.388  1.00 21.92           N  
ATOM    124  CA  VAL A  21      12.542  11.591  59.860  1.00 23.15           C  
ATOM    125  C   VAL A  21      13.484  10.813  60.719  1.00 26.82           C  
ATOM    126  O   VAL A  21      13.548   9.585  60.591  1.00 28.92           O  
ATOM    127  CB  VAL A  21      13.000  11.665  58.392  1.00 20.53           C  
ATOM    128  CG1 VAL A  21      11.816  12.108  57.546  1.00 23.39           C  
ATOM    129  CG2 VAL A  21      14.175  12.600  58.185  1.00 21.86           C  
ATOM    130  N   GLY A  22      14.193  11.495  61.628  1.00 28.18           N  
ATOM    131  CA  GLY A  22      14.950  10.838  62.677  1.00 28.09           C  
ATOM    132  C   GLY A  22      16.334  10.587  62.172  1.00 27.37           C  
ATOM    133  O   GLY A  22      16.642  10.792  60.981  1.00 28.09           O  
ATOM    134  N   PRO A  23      17.202  10.096  63.071  1.00 25.95           N  
ATOM    135  CA  PRO A  23      18.614  10.011  62.732  1.00 24.19           C  
ATOM    136  C   PRO A  23      18.948   9.033  61.651  1.00 23.04           C  
ATOM    137  O   PRO A  23      20.026   9.173  61.093  1.00 23.97           O  
ATOM    138  CB  PRO A  23      19.291   9.654  64.076  1.00 25.19           C  
ATOM    139  CG  PRO A  23      18.247   9.039  64.863  1.00 26.76           C  
ATOM    140  CD  PRO A  23      16.935   9.626  64.441  1.00 26.19           C  
ATOM    141  N   ARG A  24      18.051   8.069  61.305  1.00 22.55           N  
ATOM    142  CA  ARG A  24      18.367   7.169  60.187  1.00 23.00           C  
ATOM    143  C   ARG A  24      18.516   7.937  58.887  1.00 21.52           C  
ATOM    144  O   ARG A  24      19.354   7.540  58.075  1.00 21.96           O  
ATOM    145  CB  ARG A  24      17.312   6.080  60.035  1.00 23.95           C  
ATOM    146  CG  ARG A  24      17.550   5.175  58.814  1.00 24.29           C  
ATOM    147  CD  ARG A  24      16.653   3.952  58.847  1.00 24.48           C  
ATOM    148  NE  ARG A  24      16.805   3.244  57.584  1.00 26.26           N  
ATOM    149  CZ  ARG A  24      16.234   2.081  57.284  1.00 33.45           C  
ATOM    150  NH1 ARG A  24      15.452   1.470  58.164  1.00 37.18           N1+
ATOM    151  NH2 ARG A  24      16.432   1.527  56.094  1.00 34.49           N  
ATOM    152  N   TYR A  25      17.766   9.017  58.703  1.00 20.76           N  
ATOM    153  CA  TYR A  25      17.679   9.743  57.452  1.00 20.55           C  
ATOM    154  C   TYR A  25      18.196  11.171  57.629  1.00 23.10           C  
ATOM    155  O   TYR A  25      17.631  11.956  58.385  1.00 24.62           O  
ATOM    156  CB  TYR A  25      16.224   9.772  56.958  1.00 19.36           C  
ATOM    157  CG  TYR A  25      15.653   8.384  56.785  1.00 18.61           C  
ATOM    158  CD1 TYR A  25      14.763   7.849  57.721  1.00 18.05           C  
ATOM    159  CD2 TYR A  25      15.997   7.600  55.689  1.00 18.50           C  
ATOM    160  CE1 TYR A  25      14.304   6.547  57.598  1.00 19.18           C  
ATOM    161  CE2 TYR A  25      15.523   6.310  55.551  1.00 18.05           C  
ATOM    162  CZ  TYR A  25      14.619   5.817  56.466  1.00 18.66           C  
ATOM    163  OH  TYR A  25      14.144   4.541  56.343  1.00 19.82           O  
ATOM    164  N   THR A  26      19.262  11.482  56.889  1.00 24.64           N  
ATOM    165  CA  THR A  26      19.964  12.767  57.069  1.00 27.18           C  
ATOM    166  C   THR A  26      20.094  13.523  55.735  1.00 29.29           C  
ATOM    167  O   THR A  26      19.639  13.003  54.704  1.00 29.30           O  
ATOM    168  CB  THR A  26      21.328  12.497  57.738  1.00 29.61           C  
ATOM    169  CG2 THR A  26      21.156  11.942  59.138  1.00 31.45           C  
ATOM    170  OG1 THR A  26      22.091  11.612  56.917  1.00 30.85           O  
ATOM    171  N   ASN A  27      20.662  14.744  55.716  1.00 29.69           N  
ATOM    172  CA  ASN A  27      20.984  15.469  54.479  1.00 30.56           C  
ATOM    173  C   ASN A  27      19.743  15.583  53.583  1.00 29.04           C  
ATOM    174  O   ASN A  27      19.736  15.136  52.432  1.00 30.30           O  
ATOM    175  CB  ASN A  27      22.159  14.797  53.770  1.00 34.99           C  
ATOM    176  CG  ASN A  27      22.926  15.699  52.819  1.00 44.44           C  
ATOM    177  ND2 ASN A  27      23.998  15.155  52.244  1.00 46.94           N  
ATOM    178  OD1 ASN A  27      22.585  16.879  52.588  1.00 47.18           O  
ATOM    179  N   LEU A  28      18.716  16.179  54.132  1.00 27.18           N  
ATOM    180  CA ALEU A  28      17.448  16.366  53.451  0.50 27.52           C  
ATOM    181  CA BLEU A  28      17.457  16.366  53.429  0.50 27.51           C  
ATOM    182  C   LEU A  28      17.543  17.399  52.325  1.00 28.85           C  
ATOM    183  O   LEU A  28      18.314  18.364  52.427  1.00 29.62           O  
ATOM    184  CB ALEU A  28      16.380  16.814  54.454  0.50 27.43           C  
ATOM    185  CB BLEU A  28      16.375  16.804  54.403  0.50 27.40           C  
ATOM    186  CG ALEU A  28      15.791  15.731  55.373  0.50 28.48           C  
ATOM    187  CG BLEU A  28      15.854  15.740  55.359  0.50 28.41           C  
ATOM    188  CD1ALEU A  28      16.839  15.098  56.250  0.50 28.68           C  
ATOM    189  CD1BLEU A  28      15.330  16.387  56.566  0.50 29.81           C  
ATOM    190  CD2ALEU A  28      14.676  16.309  56.212  0.50 29.22           C  
ATOM    191  CD2BLEU A  28      14.767  14.907  54.699  0.50 28.27           C  
ATOM    192  N   SER A  29      16.754  17.194  51.264  1.00 28.33           N  
ATOM    193  CA ASER A  29      16.599  18.157  50.181  0.50 28.75           C  
ATOM    194  CA BSER A  29      16.603  18.139  50.163  0.50 28.48           C  
ATOM    195  C   SER A  29      15.148  18.179  49.787  1.00 28.18           C  
ATOM    196  O   SER A  29      14.559  17.102  49.547  1.00 26.21           O  
ATOM    197  CB ASER A  29      17.459  17.766  48.987  0.50 31.53           C  
ATOM    198  CB BSER A  29      17.417  17.684  48.960  0.50 30.55           C  
ATOM    199  OG ASER A  29      17.269  18.674  47.912  0.50 34.64           O  
ATOM    200  OG BSER A  29      18.810  17.808  49.183  0.50 32.11           O  
ATOM    201  N   TYR A  30      14.546  19.363  49.719  1.00 27.26           N  
ATOM    202  CA  TYR A  30      13.172  19.577  49.297  1.00 27.11           C  
ATOM    203  C   TYR A  30      12.992  19.063  47.855  1.00 27.46           C  
ATOM    204  O   TYR A  30      13.899  19.238  47.019  1.00 29.79           O  
ATOM    205  CB  TYR A  30      12.822  21.084  49.367  1.00 27.86           C  
ATOM    206  CG  TYR A  30      11.411  21.446  48.994  1.00 30.12           C  
ATOM    207  CD1 TYR A  30      10.359  21.238  49.875  1.00 30.98           C  
ATOM    208  CD2 TYR A  30      11.121  22.035  47.769  1.00 32.12           C  
ATOM    209  CE1 TYR A  30       9.064  21.606  49.551  1.00 32.20           C  
ATOM    210  CE2 TYR A  30       9.823  22.383  47.426  1.00 32.69           C  
ATOM    211  CZ  TYR A  30       8.800  22.194  48.331  1.00 34.08           C  
ATOM    212  OH  TYR A  30       7.511  22.546  47.989  1.00 37.76           O  
ATOM    213  N   ILE A  31      11.857  18.420  47.584  1.00 26.98           N  
ATOM    214  CA  ILE A  31      11.475  18.062  46.212  1.00 28.41           C  
ATOM    215  C   ILE A  31      10.233  18.837  45.800  1.00 30.42           C  
ATOM    216  O   ILE A  31      10.214  19.433  44.710  1.00 31.52           O  
ATOM    217  CB  ILE A  31      11.270  16.532  46.094  1.00 26.86           C  
ATOM    218  CG1 ILE A  31      12.562  15.797  46.326  1.00 26.10           C  
ATOM    219  CG2 ILE A  31      10.679  16.155  44.683  1.00 28.16           C  
ATOM    220  CD1 ILE A  31      12.437  14.224  46.238  1.00 23.95           C  
ATOM    221  N   GLY A  32       9.192  18.846  46.629  1.00 30.70           N  
ATOM    222  CA  GLY A  32       7.906  19.402  46.227  1.00 32.36           C  
ATOM    223  C   GLY A  32       6.801  19.193  47.232  1.00 33.66           C  
ATOM    224  O   GLY A  32       7.065  18.753  48.347  1.00 33.06           O  
ATOM    225  N   GLU A  33       5.567  19.527  46.857  1.00 34.95           N  
ATOM    226  CA  GLU A  33       4.370  19.333  47.660  1.00 36.82           C  
ATOM    227  C   GLU A  33       3.570  18.162  47.115  1.00 38.45           C  
ATOM    228  O   GLU A  33       3.197  18.172  45.941  1.00 39.34           O  
ATOM    229  CB  GLU A  33       3.487  20.607  47.633  1.00 38.87           C  
ATOM    230  CG  GLU A  33       4.093  21.796  48.365  1.00 43.79           C  
ATOM    231  CD  GLU A  33       4.520  21.516  49.795  1.00 47.96           C  
ATOM    232  OE1 GLU A  33       3.708  20.948  50.564  1.00 46.13           O  
ATOM    233  OE2 GLU A  33       5.672  21.861  50.142  1.00 50.90           O1-
ATOM    234  N   GLY A  34       3.316  17.155  47.956  1.00 37.84           N  
ATOM    235  CA  GLY A  34       2.341  16.108  47.664  1.00 36.75           C  
ATOM    236  C   GLY A  34       0.953  16.474  48.148  1.00 36.28           C  
ATOM    237  O   GLY A  34       0.732  17.582  48.664  1.00 36.53           O  
ATOM    238  N   ALA A  35       0.002  15.541  47.998  1.00 35.10           N  
ATOM    239  CA  ALA A  35      -1.405  15.770  48.327  1.00 34.12           C  
ATOM    240  C   ALA A  35      -1.633  16.181  49.786  1.00 31.70           C  
ATOM    241  O   ALA A  35      -2.469  17.040  50.061  1.00 32.12           O  
ATOM    242  CB  ALA A  35      -2.220  14.522  48.022  1.00 34.75           C  
ATOM    243  N   TYR A  36      -0.898  15.551  50.716  1.00 29.22           N  
ATOM    244  CA  TYR A  36      -1.103  15.763  52.158  1.00 27.67           C  
ATOM    245  C   TYR A  36       0.162  16.255  52.862  1.00 26.61           C  
ATOM    246  O   TYR A  36       0.212  16.168  54.088  1.00 27.34           O  
ATOM    247  CB  TYR A  36      -1.608  14.448  52.823  1.00 28.26           C  
ATOM    248  CG  TYR A  36      -2.727  13.791  52.040  1.00 28.71           C  
ATOM    249  CD1 TYR A  36      -3.909  14.467  51.774  1.00 29.93           C  
ATOM    250  CD2 TYR A  36      -2.575  12.523  51.513  1.00 30.05           C  
ATOM    251  CE1 TYR A  36      -4.921  13.881  51.020  1.00 30.45           C  
ATOM    252  CE2 TYR A  36      -3.587  11.922  50.774  1.00 31.27           C  
ATOM    253  CZ  TYR A  36      -4.756  12.606  50.524  1.00 31.42           C  
ATOM    254  OH  TYR A  36      -5.744  11.988  49.782  1.00 32.52           O  
ATOM    255  N   GLY A  37       1.152  16.743  52.130  1.00 25.17           N  
ATOM    256  CA  GLY A  37       2.358  17.278  52.741  1.00 25.65           C  
ATOM    257  C   GLY A  37       3.580  17.395  51.887  1.00 25.64           C  
ATOM    258  O   GLY A  37       3.593  16.977  50.726  1.00 26.64           O  
ATOM    259  N   MET A  38       4.628  17.907  52.461  1.00 25.20           N  
ATOM    260  CA  MET A  38       5.898  18.131  51.793  1.00 25.41           C  
ATOM    261  C   MET A  38       6.576  16.790  51.405  1.00 23.77           C  
ATOM    262  O   MET A  38       6.430  15.792  52.124  1.00 22.31           O  
ATOM    263  CB  MET A  38       6.833  18.936  52.746  1.00 27.42           C  
ATOM    264  CG  MET A  38       8.239  19.050  52.292  1.00 28.81           C  
ATOM    265  SD  MET A  38       9.212  19.952  53.534  1.00 34.17           S  
ATOM    266  CE  MET A  38       8.653  21.562  53.213  1.00 34.77           C  
ATOM    267  N   VAL A  39       7.336  16.772  50.292  1.00 23.22           N  
ATOM    268  CA  VAL A  39       8.141  15.648  49.874  1.00 22.98           C  
ATOM    269  C   VAL A  39       9.603  16.053  49.794  1.00 23.15           C  
ATOM    270  O   VAL A  39       9.930  17.121  49.246  1.00 25.16           O  
ATOM    271  CB  VAL A  39       7.643  15.073  48.510  1.00 25.83           C  
ATOM    272  CG1 VAL A  39       8.365  13.785  48.207  1.00 26.93           C  
ATOM    273  CG2 VAL A  39       6.135  14.857  48.518  1.00 27.82           C  
ATOM    274  N   CYS A  40      10.490  15.242  50.313  1.00 21.86           N  
ATOM    275  CA  CYS A  40      11.956  15.398  50.304  1.00 23.19           C  
ATOM    276  C   CYS A  40      12.715  14.157  49.890  1.00 23.30           C  
ATOM    277  O   CYS A  40      12.133  13.076  49.874  1.00 23.37           O  
ATOM    278  CB  CYS A  40      12.423  15.781  51.710  1.00 24.32           C  
ATOM    279  SG  CYS A  40      11.883  17.411  52.317  1.00 27.32           S  
ATOM    280  N   SER A  41      14.000  14.280  49.549  1.00 20.97           N  
ATOM    281  CA  SER A  41      14.930  13.175  49.547  1.00 19.85           C  
ATOM    282  C   SER A  41      15.815  13.250  50.791  1.00 21.07           C  
ATOM    283  O   SER A  41      15.946  14.322  51.391  1.00 23.36           O  
ATOM    284  CB  SER A  41      15.800  13.132  48.295  1.00 22.63           C  
ATOM    285  OG  SER A  41      16.592  14.306  48.138  1.00 25.97           O  
ATOM    286  N   ALA A  42      16.405  12.160  51.141  1.00 19.95           N  
ATOM    287  CA  ALA A  42      17.310  12.082  52.301  1.00 21.12           C  
ATOM    288  C   ALA A  42      18.260  10.944  52.106  1.00 21.75           C  
ATOM    289  O   ALA A  42      18.057  10.058  51.269  1.00 22.03           O  
ATOM    290  CB  ALA A  42      16.475  11.871  53.558  1.00 21.48           C  
ATOM    291  N   TYR A  43      19.383  10.948  52.861  1.00 21.55           N  
ATOM    292  CA  TYR A  43      20.284   9.818  52.891  1.00 22.43           C  
ATOM    293  C   TYR A  43      19.881   8.777  53.946  1.00 21.99           C  
ATOM    294  O   TYR A  43      19.741   9.144  55.112  1.00 22.64           O  
ATOM    295  CB  TYR A  43      21.727  10.323  53.154  1.00 24.25           C  
ATOM    296  CG  TYR A  43      22.768   9.234  53.041  1.00 27.57           C  
ATOM    297  CD1 TYR A  43      23.104   8.687  51.810  1.00 29.57           C  
ATOM    298  CD2 TYR A  43      23.451   8.780  54.160  1.00 30.46           C  
ATOM    299  CE1 TYR A  43      24.047   7.667  51.705  1.00 31.29           C  
ATOM    300  CE2 TYR A  43      24.399   7.767  54.066  1.00 32.20           C  
ATOM    301  CZ  TYR A  43      24.700   7.218  52.835  1.00 32.89           C  
ATOM    302  OH  TYR A  43      25.656   6.227  52.735  1.00 36.81           O  
ATOM    303  N   ASP A  44      19.720   7.473  53.576  1.00 21.21           N  
ATOM    304  CA  ASP A  44      19.380   6.359  54.450  1.00 21.76           C  
ATOM    305  C   ASP A  44      20.719   5.827  54.960  1.00 24.67           C  
ATOM    306  O   ASP A  44      21.494   5.232  54.192  1.00 25.40           O  
ATOM    307  CB  ASP A  44      18.592   5.285  53.662  1.00 22.63           C  
ATOM    308  CG  ASP A  44      18.159   4.102  54.460  1.00 28.22           C  
ATOM    309  OD1 ASP A  44      18.688   3.910  55.572  1.00 28.49           O  
ATOM    310  OD2 ASP A  44      17.298   3.367  53.990  1.00 27.57           O1-
ATOM    311  N   ASN A  45      21.000   6.067  56.241  1.00 24.86           N  
ATOM    312  CA  ASN A  45      22.285   5.650  56.841  1.00 28.12           C  
ATOM    313  C   ASN A  45      22.357   4.131  57.087  1.00 32.39           C  
ATOM    314  O   ASN A  45      23.465   3.627  57.364  1.00 34.62           O  
ATOM    315  CB  ASN A  45      22.525   6.439  58.140  1.00 28.45           C  
ATOM    316  CG  ASN A  45      22.906   7.878  57.875  1.00 32.03           C  
ATOM    317  ND2 ASN A  45      21.987   8.792  57.871  1.00 31.59           N  
ATOM    318  OD1 ASN A  45      24.082   8.186  57.662  1.00 33.00           O  
ATOM    319  N   VAL A  46      21.238   3.386  56.990  1.00 32.68           N  
ATOM    320  CA  VAL A  46      21.290   1.919  57.089  1.00 33.47           C  
ATOM    321  C   VAL A  46      21.599   1.293  55.722  1.00 35.71           C  
ATOM    322  O   VAL A  46      22.548   0.502  55.605  1.00 36.41           O  
ATOM    323  CB  VAL A  46      19.997   1.335  57.706  1.00 33.65           C  
ATOM    324  CG1 VAL A  46      19.984  -0.186  57.633  1.00 33.91           C  
ATOM    325  CG2 VAL A  46      19.815   1.814  59.139  1.00 33.45           C  
ATOM    326  N   ASN A  47      20.811   1.627  54.683  1.00 35.22           N  
ATOM    327  CA  ASN A  47      21.011   1.050  53.341  1.00 34.88           C  
ATOM    328  C   ASN A  47      22.002   1.816  52.458  1.00 34.61           C  
ATOM    329  O   ASN A  47      22.292   1.355  51.345  1.00 35.94           O  
ATOM    330  CB  ASN A  47      19.671   0.899  52.622  1.00 36.22           C  
ATOM    331  CG  ASN A  47      18.657   0.010  53.308  1.00 41.13           C  
ATOM    332  ND2 ASN A  47      19.073  -1.042  54.030  1.00 43.12           N  
ATOM    333  OD1 ASN A  47      17.451   0.236  53.190  1.00 43.15           O  
ATOM    334  N   LYS A  48      22.521   2.957  52.928  1.00 33.06           N  
ATOM    335  CA  LYS A  48      23.595   3.704  52.267  1.00 33.35           C  
ATOM    336  C   LYS A  48      23.256   4.219  50.873  1.00 33.82           C  
ATOM    337  O   LYS A  48      24.115   4.287  49.992  1.00 34.97           O  
ATOM    338  CB  LYS A  48      24.915   2.877  52.225  1.00 34.93           C  
ATOM    339  CG  LYS A  48      25.309   2.232  53.553  1.00 41.07           C  
ATOM    340  CD  LYS A  48      25.561   3.274  54.627  1.00 45.46           C  
ATOM    341  CE  LYS A  48      26.221   2.715  55.861  1.00 49.51           C  
ATOM    342  NZ  LYS A  48      26.355   3.761  56.917  1.00 52.07           N1+
ATOM    343  N   VAL A  49      21.990   4.595  50.670  1.00 31.88           N  
ATOM    344  CA  VAL A  49      21.486   5.204  49.431  1.00 29.96           C  
ATOM    345  C   VAL A  49      20.610   6.378  49.799  1.00 25.89           C  
ATOM    346  O   VAL A  49      20.091   6.440  50.937  1.00 24.02           O  
ATOM    347  CB  VAL A  49      20.670   4.177  48.591  1.00 33.22           C  
ATOM    348  CG1 VAL A  49      21.564   3.050  48.088  1.00 35.48           C  
ATOM    349  CG2 VAL A  49      19.500   3.605  49.404  1.00 33.02           C  
ATOM    350  N   ARG A  50      20.417   7.306  48.879  1.00 23.88           N  
ATOM    351  CA  ARG A  50      19.383   8.305  49.020  1.00 23.15           C  
ATOM    352  C   ARG A  50      18.018   7.702  48.705  1.00 20.43           C  
ATOM    353  O   ARG A  50      17.922   6.800  47.869  1.00 21.27           O  
ATOM    354  CB  ARG A  50      19.655   9.554  48.187  1.00 23.33           C  
ATOM    355  CG  ARG A  50      20.882  10.362  48.724  1.00 25.03           C  
ATOM    356  CD  ARG A  50      20.987  11.748  48.079  1.00 28.13           C  
ATOM    357  NE  ARG A  50      19.944  12.718  48.424  1.00 27.20           N  
ATOM    358  CZ  ARG A  50      19.899  13.414  49.558  1.00 26.52           C  
ATOM    359  NH1 ARG A  50      20.841  13.255  50.481  1.00 29.65           N1+
ATOM    360  NH2 ARG A  50      18.915  14.282  49.777  1.00 26.17           N  
ATOM    361  N   VAL A  51      17.011   8.190  49.414  1.00 18.79           N  
ATOM    362  CA  VAL A  51      15.617   7.719  49.385  1.00 17.09           C  
ATOM    363  C   VAL A  51      14.703   8.920  49.258  1.00 17.72           C  
ATOM    364  O   VAL A  51      15.020  10.071  49.481  1.00 18.77           O  
ATOM    365  CB  VAL A  51      15.285   6.864  50.625  1.00 18.62           C  
ATOM    366  CG1 VAL A  51      16.082   5.586  50.686  1.00 21.04           C  
ATOM    367  CG2 VAL A  51      15.430   7.687  51.908  1.00 17.67           C  
ATOM    368  N   ALA A  52      13.447   8.652  48.855  1.00 16.16           N  
ATOM    369  CA  ALA A  52      12.397   9.627  48.802  1.00 16.74           C  
ATOM    370  C   ALA A  52      11.528   9.500  50.073  1.00 17.33           C  
ATOM    371  O   ALA A  52      11.274   8.370  50.516  1.00 17.63           O  
ATOM    372  CB  ALA A  52      11.518   9.371  47.541  1.00 16.58           C  
ATOM    373  N   ILE A  53      11.091  10.622  50.619  1.00 16.89           N  
ATOM    374  CA  ILE A  53      10.254  10.629  51.803  1.00 15.24           C  
ATOM    375  C   ILE A  53       9.118  11.580  51.640  1.00 17.35           C  
ATOM    376  O   ILE A  53       9.309  12.795  51.423  1.00 19.32           O  
ATOM    377  CB  ILE A  53      11.077  10.974  53.087  1.00 15.87           C  
ATOM    378  CG1 ILE A  53      12.308  10.127  53.202  1.00 16.25           C  
ATOM    379  CG2 ILE A  53      10.118  10.827  54.266  1.00 16.88           C  
ATOM    380  CD1 ILE A  53      13.148  10.289  54.559  1.00 18.97           C  
ATOM    381  N   LYS A  54       7.876  11.101  51.786  1.00 16.10           N  
ATOM    382  CA  LYS A  54       6.683  11.906  51.754  1.00 16.64           C  
ATOM    383  C   LYS A  54       6.135  12.115  53.147  1.00 17.83           C  
ATOM    384  O   LYS A  54       5.900  11.132  53.844  1.00 18.33           O  
ATOM    385  CB  LYS A  54       5.522  11.190  50.946  1.00 19.40           C  
ATOM    386  CG  LYS A  54       5.763  11.012  49.512  1.00 24.63           C  
ATOM    387  CD  LYS A  54       4.503  10.437  48.820  1.00 24.86           C  
ATOM    388  CE  LYS A  54       3.783   9.201  49.409  1.00 29.28           C  
ATOM    389  NZ  LYS A  54       2.643   8.740  48.489  1.00 26.93           N1+
ATOM    390  N   LYS A  55       5.932  13.364  53.554  1.00 17.85           N  
ATOM    391  CA  LYS A  55       5.227  13.664  54.788  1.00 17.27           C  
ATOM    392  C   LYS A  55       3.748  13.717  54.531  1.00 18.58           C  
ATOM    393  O   LYS A  55       3.273  14.448  53.639  1.00 19.53           O  
ATOM    394  CB  LYS A  55       5.683  15.023  55.312  1.00 19.40           C  
ATOM    395  CG  LYS A  55       5.065  15.355  56.672  1.00 21.00           C  
ATOM    396  CD  LYS A  55       5.570  16.724  57.188  1.00 23.23           C  
ATOM    397  CE  LYS A  55       4.887  17.097  58.458  1.00 26.82           C  
ATOM    398  NZ  LYS A  55       5.333  18.441  58.941  1.00 28.73           N1+
ATOM    399  N   ILE A  56       2.949  12.976  55.269  1.00 17.42           N  
ATOM    400  CA  ILE A  56       1.531  12.849  55.139  1.00 18.35           C  
ATOM    401  C   ILE A  56       0.787  13.201  56.430  1.00 21.32           C  
ATOM    402  O   ILE A  56       1.032  12.550  57.450  1.00 21.81           O  
ATOM    403  CB  ILE A  56       1.146  11.396  54.731  1.00 21.26           C  
ATOM    404  CG1 ILE A  56       1.908  10.898  53.515  1.00 24.95           C  
ATOM    405  CG2 ILE A  56      -0.351  11.237  54.512  1.00 22.05           C  
ATOM    406  CD1 ILE A  56       1.828  11.660  52.331  1.00 30.47           C  
ATOM    407  N   SER A  57      -0.128  14.156  56.385  1.00 21.80           N  
ATOM    408  CA  SER A  57      -0.840  14.612  57.571  1.00 21.19           C  
ATOM    409  C   SER A  57      -2.316  14.530  57.223  1.00 22.32           C  
ATOM    410  O   SER A  57      -2.927  15.538  56.846  1.00 24.24           O  
ATOM    411  CB  SER A  57      -0.459  16.061  57.910  1.00 22.24           C  
ATOM    412  OG  SER A  57       0.939  16.210  57.976  1.00 27.43           O  
ATOM    413  N   PRO A  58      -2.918  13.334  57.313  1.00 20.73           N  
ATOM    414  CA  PRO A  58      -4.284  13.103  56.847  1.00 21.08           C  
ATOM    415  C   PRO A  58      -5.373  13.079  57.905  1.00 21.95           C  
ATOM    416  O   PRO A  58      -6.512  12.872  57.542  1.00 21.55           O  
ATOM    417  CB  PRO A  58      -4.156  11.693  56.251  1.00 21.62           C  
ATOM    418  CG  PRO A  58      -3.284  11.016  57.247  1.00 21.31           C  
ATOM    419  CD  PRO A  58      -2.319  12.059  57.773  1.00 21.01           C  
ATOM    420  N   PHE A  59      -5.046  13.252  59.192  1.00 21.75           N  
ATOM    421  CA  PHE A  59      -5.933  12.779  60.253  1.00 23.12           C  
ATOM    422  C   PHE A  59      -7.109  13.687  60.516  1.00 26.06           C  
ATOM    423  O   PHE A  59      -8.051  13.236  61.176  1.00 26.95           O  
ATOM    424  CB  PHE A  59      -5.139  12.494  61.527  1.00 22.14           C  
ATOM    425  CG  PHE A  59      -4.121  11.399  61.318  1.00 21.08           C  
ATOM    426  CD1 PHE A  59      -4.505  10.156  60.845  1.00 21.26           C  
ATOM    427  CD2 PHE A  59      -2.786  11.617  61.564  1.00 21.33           C  
ATOM    428  CE1 PHE A  59      -3.564   9.157  60.618  1.00 20.93           C  
ATOM    429  CE2 PHE A  59      -1.847  10.613  61.324  1.00 22.35           C  
ATOM    430  CZ  PHE A  59      -2.243   9.398  60.854  1.00 21.08           C  
ATOM    431  N   GLU A  60      -7.099  14.913  60.001  1.00 27.30           N  
ATOM    432  CA  GLU A  60      -8.240  15.819  60.148  1.00 29.09           C  
ATOM    433  C   GLU A  60      -9.421  15.502  59.216  1.00 29.43           C  
ATOM    434  O   GLU A  60     -10.513  16.081  59.396  1.00 28.50           O  
ATOM    435  CB  GLU A  60      -7.788  17.266  59.907  1.00 32.63           C  
ATOM    436  CG  GLU A  60      -6.796  17.782  60.933  1.00 42.34           C  
ATOM    437  CD  GLU A  60      -6.963  19.264  61.239  1.00 56.40           C  
ATOM    438  OE1 GLU A  60      -6.907  20.078  60.285  1.00 58.94           O  
ATOM    439  OE2 GLU A  60      -7.151  19.612  62.431  1.00 60.43           O1-
ATOM    440  N   HIS A  61      -9.263  14.601  58.221  1.00 30.57           N  
ATOM    441  CA  HIS A  61     -10.313  14.325  57.238  1.00 30.93           C  
ATOM    442  C   HIS A  61     -10.416  12.873  56.888  1.00 29.88           C  
ATOM    443  O   HIS A  61      -9.387  12.263  56.570  1.00 28.15           O  
ATOM    444  CB  HIS A  61     -10.006  15.121  55.954  1.00 34.41           C  
ATOM    445  CG  HIS A  61     -10.203  16.588  56.163  1.00 41.51           C  
ATOM    446  CD2 HIS A  61     -11.348  17.279  56.353  1.00 43.53           C  
ATOM    447  ND1 HIS A  61      -9.130  17.461  56.237  1.00 44.78           N  
ATOM    448  CE1 HIS A  61      -9.660  18.658  56.447  1.00 45.51           C  
ATOM    449  NE2 HIS A  61     -10.992  18.592  56.526  1.00 45.24           N  
ATOM    450  N   GLN A  62     -11.633  12.310  56.924  1.00 28.81           N  
ATOM    451  CA  GLN A  62     -11.933  10.915  56.601  1.00 28.75           C  
ATOM    452  C   GLN A  62     -11.378  10.537  55.230  1.00 27.68           C  
ATOM    453  O   GLN A  62     -10.754   9.500  55.101  1.00 26.21           O  
ATOM    454  CB  GLN A  62     -13.463  10.661  56.631  1.00 31.55           C  
ATOM    455  CG  GLN A  62     -13.879   9.219  56.234  1.00 36.39           C  
ATOM    456  CD  GLN A  62     -15.335   9.057  55.861  1.00 47.38           C  
ATOM    457  NE2 GLN A  62     -15.974   7.968  56.298  1.00 50.02           N  
ATOM    458  OE1 GLN A  62     -15.913   9.889  55.159  1.00 51.71           O  
ATOM    459  N   THR A  63     -11.608  11.361  54.190  1.00 27.75           N  
ATOM    460  CA  THR A  63     -11.207  11.006  52.824  1.00 27.16           C  
ATOM    461  C   THR A  63      -9.684  10.877  52.710  1.00 24.89           C  
ATOM    462  O   THR A  63      -9.169   9.938  52.070  1.00 23.98           O  
ATOM    463  CB  THR A  63     -11.722  12.067  51.842  1.00 30.54           C  
ATOM    464  CG2 THR A  63     -13.221  12.048  51.724  1.00 29.95           C  
ATOM    465  OG1 THR A  63     -11.311  13.356  52.306  1.00 35.81           O  
ATOM    466  N   TYR A  64      -8.953  11.804  53.327  1.00 24.08           N  
ATOM    467  CA  TYR A  64      -7.488  11.746  53.336  1.00 23.94           C  
ATOM    468  C   TYR A  64      -7.022  10.464  54.035  1.00 21.10           C  
ATOM    469  O   TYR A  64      -6.069   9.803  53.602  1.00 20.86           O  
ATOM    470  CB  TYR A  64      -6.868  12.946  54.087  1.00 27.03           C  
ATOM    471  CG  TYR A  64      -7.196  14.341  53.583  1.00 31.40           C  
ATOM    472  CD1 TYR A  64      -7.990  14.532  52.457  1.00 34.04           C  
ATOM    473  CD2 TYR A  64      -6.696  15.465  54.224  1.00 34.82           C  
ATOM    474  CE1 TYR A  64      -8.293  15.809  51.998  1.00 36.53           C  
ATOM    475  CE2 TYR A  64      -6.978  16.745  53.765  1.00 37.00           C  
ATOM    476  CZ  TYR A  64      -7.777  16.914  52.650  1.00 38.98           C  
ATOM    477  OH  TYR A  64      -8.084  18.181  52.192  1.00 43.44           O  
ATOM    478  N   CYS A  65      -7.667  10.118  55.133  1.00 21.78           N  
ATOM    479  CA  CYS A  65      -7.337   8.890  55.843  1.00 21.55           C  
ATOM    480  C   CYS A  65      -7.593   7.687  54.981  1.00 21.13           C  
ATOM    481  O   CYS A  65      -6.783   6.768  54.978  1.00 21.04           O  
ATOM    482  CB  CYS A  65      -8.134   8.804  57.139  1.00 22.28           C  
ATOM    483  SG  CYS A  65      -7.559   9.905  58.460  1.00 24.30           S  
ATOM    484  N   GLN A  66      -8.713   7.688  54.208  1.00 21.23           N  
ATOM    485  CA  GLN A  66      -9.050   6.545  53.380  1.00 22.08           C  
ATOM    486  C   GLN A  66      -7.999   6.407  52.291  1.00 21.25           C  
ATOM    487  O   GLN A  66      -7.529   5.295  52.097  1.00 20.94           O  
ATOM    488  CB  GLN A  66     -10.427   6.705  52.744  1.00 24.50           C  
ATOM    489  CG  GLN A  66     -11.558   6.616  53.721  1.00 28.79           C  
ATOM    490  CD  GLN A  66     -12.893   6.935  53.095  1.00 36.73           C  
ATOM    491  NE2 GLN A  66     -13.948   6.452  53.737  1.00 40.05           N  
ATOM    492  OE1 GLN A  66     -13.011   7.613  52.065  1.00 36.20           O  
ATOM    493  N   ARG A  67      -7.611   7.533  51.605  1.00 19.51           N  
ATOM    494  CA  ARG A  67      -6.664   7.362  50.492  1.00 18.37           C  
ATOM    495  C   ARG A  67      -5.333   6.897  51.035  1.00 18.78           C  
ATOM    496  O   ARG A  67      -4.645   6.101  50.388  1.00 18.44           O  
ATOM    497  CB  ARG A  67      -6.441   8.639  49.693  1.00 19.39           C  
ATOM    498  CG  ARG A  67      -7.685   9.271  49.032  1.00 21.06           C  
ATOM    499  CD  ARG A  67      -8.452   8.429  48.134  1.00 21.81           C  
ATOM    500  NE  ARG A  67      -9.443   9.248  47.429  1.00 23.25           N  
ATOM    501  CZ  ARG A  67     -10.277   8.768  46.495  1.00 24.75           C  
ATOM    502  NH1 ARG A  67     -10.215   7.486  46.125  1.00 20.56           N1+
ATOM    503  NH2 ARG A  67     -11.150   9.572  45.903  1.00 26.28           N  
ATOM    504  N   THR A  68      -4.928   7.386  52.221  1.00 18.69           N  
ATOM    505  CA  THR A  68      -3.607   7.080  52.780  1.00 18.01           C  
ATOM    506  C   THR A  68      -3.591   5.642  53.192  1.00 17.48           C  
ATOM    507  O   THR A  68      -2.618   4.946  52.922  1.00 17.13           O  
ATOM    508  CB  THR A  68      -3.351   8.004  54.010  1.00 18.73           C  
ATOM    509  CG2 THR A  68      -2.027   7.660  54.744  1.00 18.20           C  
ATOM    510  OG1 THR A  68      -3.245   9.339  53.561  1.00 20.53           O  
ATOM    511  N   LEU A  69      -4.619   5.175  53.878  1.00 17.52           N  
ATOM    512  CA  LEU A  69      -4.665   3.803  54.347  1.00 17.48           C  
ATOM    513  C   LEU A  69      -4.705   2.848  53.180  1.00 18.54           C  
ATOM    514  O   LEU A  69      -4.042   1.858  53.216  1.00 16.96           O  
ATOM    515  CB  LEU A  69      -5.883   3.589  55.307  1.00 18.14           C  
ATOM    516  CG  LEU A  69      -6.096   2.184  55.844  1.00 21.52           C  
ATOM    517  CD1 LEU A  69      -4.928   1.700  56.617  1.00 23.21           C  
ATOM    518  CD2 LEU A  69      -7.379   2.116  56.690  1.00 24.50           C  
ATOM    519  N   ARG A  70      -5.524   3.130  52.132  1.00 18.61           N  
ATOM    520  CA  ARG A  70      -5.561   2.222  50.985  1.00 18.95           C  
ATOM    521  C   ARG A  70      -4.207   2.101  50.340  1.00 16.23           C  
ATOM    522  O   ARG A  70      -3.816   0.993  50.030  1.00 16.92           O  
ATOM    523  CB  ARG A  70      -6.536   2.639  49.864  1.00 21.75           C  
ATOM    524  CG  ARG A  70      -7.989   2.559  50.242  1.00 25.38           C  
ATOM    525  CD  ARG A  70      -8.858   2.581  48.982  1.00 28.11           C  
ATOM    526  NE  ARG A  70     -10.223   2.849  49.410  1.00 28.22           N  
ATOM    527  CZ  ARG A  70     -10.859   4.015  49.377  1.00 31.42           C  
ATOM    528  NH1 ARG A  70     -12.099   4.109  49.834  1.00 32.02           N1+
ATOM    529  NH2 ARG A  70     -10.272   5.094  48.865  1.00 29.20           N  
ATOM    530  N   GLU A  71      -3.512   3.231  50.130  1.00 15.76           N  
ATOM    531  CA AGLU A  71      -2.172   3.149  49.480  0.50 15.26           C  
ATOM    532  CA BGLU A  71      -2.210   3.172  49.495  0.50 15.61           C  
ATOM    533  C   GLU A  71      -1.209   2.372  50.316  1.00 15.35           C  
ATOM    534  O   GLU A  71      -0.458   1.562  49.825  1.00 14.77           O  
ATOM    535  CB AGLU A  71      -1.484   4.506  49.121  0.50 16.14           C  
ATOM    536  CB BGLU A  71      -1.719   4.589  49.247  0.50 17.87           C  
ATOM    537  CG AGLU A  71      -0.018   4.336  48.678  0.50 16.91           C  
ATOM    538  CG BGLU A  71      -0.338   4.657  48.640  0.50 20.02           C  
ATOM    539  CD AGLU A  71       0.650   5.572  48.132  0.50 20.81           C  
ATOM    540  CD BGLU A  71      -0.106   5.916  47.833  0.50 19.52           C  
ATOM    541  OE1AGLU A  71       0.960   5.563  46.915  0.50 16.61           O  
ATOM    542  OE1BGLU A  71      -0.797   6.930  48.080  0.50 21.96           O  
ATOM    543  OE2AGLU A  71       0.888   6.528  48.912  0.50 22.64           O1-
ATOM    544  OE2BGLU A  71       0.760   5.886  46.933  0.50 17.56           O1-
ATOM    545  N   ILE A  72      -1.201   2.638  51.657  1.00 14.68           N  
ATOM    546  CA  ILE A  72      -0.289   1.895  52.516  1.00 14.43           C  
ATOM    547  C   ILE A  72      -0.601   0.396  52.469  1.00 15.07           C  
ATOM    548  O   ILE A  72       0.281  -0.403  52.307  1.00 15.35           O  
ATOM    549  CB  ILE A  72      -0.365   2.456  53.969  1.00 15.56           C  
ATOM    550  CG1 ILE A  72       0.263   3.813  53.996  1.00 15.66           C  
ATOM    551  CG2 ILE A  72       0.368   1.541  54.914  1.00 17.21           C  
ATOM    552  CD1 ILE A  72       0.093   4.629  55.345  1.00 18.67           C  
ATOM    553  N   LYS A  73      -1.901   0.035  52.620  1.00 15.07           N  
ATOM    554  CA  LYS A  73      -2.250  -1.388  52.576  1.00 16.47           C  
ATOM    555  C   LYS A  73      -1.841  -2.045  51.273  1.00 15.95           C  
ATOM    556  O   LYS A  73      -1.290  -3.130  51.260  1.00 16.84           O  
ATOM    557  CB  LYS A  73      -3.746  -1.587  52.813  1.00 18.52           C  
ATOM    558  CG  LYS A  73      -4.180  -1.339  54.266  1.00 23.99           C  
ATOM    559  CD  LYS A  73      -5.708  -1.526  54.447  1.00 31.78           C  
ATOM    560  CE  LYS A  73      -6.052  -2.966  54.732  1.00 39.69           C  
ATOM    561  NZ  LYS A  73      -7.428  -3.086  55.278  1.00 43.41           N1+
ATOM    562  N   ILE A  74      -2.120  -1.350  50.139  1.00 14.55           N  
ATOM    563  CA  ILE A  74      -1.776  -1.944  48.851  1.00 14.67           C  
ATOM    564  C   ILE A  74      -0.269  -2.118  48.703  1.00 13.97           C  
ATOM    565  O   ILE A  74       0.205  -3.186  48.373  1.00 15.14           O  
ATOM    566  CB  ILE A  74      -2.362  -1.062  47.701  1.00 14.86           C  
ATOM    567  CG1 ILE A  74      -3.889  -1.190  47.688  1.00 16.27           C  
ATOM    568  CG2 ILE A  74      -1.772  -1.463  46.399  1.00 15.27           C  
ATOM    569  CD1 ILE A  74      -4.625  -0.069  46.846  1.00 17.44           C  
ATOM    570  N   LEU A  75       0.494  -1.053  48.945  1.00 13.85           N  
ATOM    571  CA  LEU A  75       1.914  -1.110  48.696  1.00 14.03           C  
ATOM    572  C   LEU A  75       2.683  -2.013  49.628  1.00 14.17           C  
ATOM    573  O   LEU A  75       3.698  -2.556  49.251  1.00 15.51           O  
ATOM    574  CB  LEU A  75       2.521   0.251  48.714  1.00 15.16           C  
ATOM    575  CG  LEU A  75       2.049   1.150  47.528  1.00 17.62           C  
ATOM    576  CD1 LEU A  75       2.771   2.446  47.586  1.00 20.87           C  
ATOM    577  CD2 LEU A  75       2.239   0.447  46.136  1.00 18.39           C  
ATOM    578  N   LEU A  76       2.158  -2.171  50.869  1.00 14.46           N  
ATOM    579  CA  LEU A  76       2.812  -3.127  51.791  1.00 15.91           C  
ATOM    580  C   LEU A  76       2.489  -4.576  51.397  1.00 17.98           C  
ATOM    581  O   LEU A  76       3.333  -5.443  51.597  1.00 19.87           O  
ATOM    582  CB  LEU A  76       2.410  -2.904  53.239  1.00 17.17           C  
ATOM    583  CG  LEU A  76       2.897  -1.614  53.833  1.00 18.42           C  
ATOM    584  CD1 LEU A  76       2.352  -1.498  55.268  1.00 18.07           C  
ATOM    585  CD2 LEU A  76       4.415  -1.543  53.861  1.00 20.54           C  
ATOM    586  N   ARG A  77       1.344  -4.823  50.796  1.00 15.82           N  
ATOM    587  CA  ARG A  77       1.036  -6.202  50.342  1.00 16.50           C  
ATOM    588  C   ARG A  77       1.741  -6.543  49.040  1.00 17.11           C  
ATOM    589  O   ARG A  77       2.274  -7.660  48.873  1.00 19.65           O  
ATOM    590  CB  ARG A  77      -0.416  -6.454  50.155  1.00 19.62           C  
ATOM    591  CG  ARG A  77      -0.668  -7.966  49.875  1.00 22.49           C  
ATOM    592  CD  ARG A  77      -2.094  -8.282  49.680  1.00 23.57           C  
ATOM    593  NE  ARG A  77      -2.869  -8.025  50.889  1.00 24.66           N  
ATOM    594  CZ  ARG A  77      -4.142  -8.321  51.050  1.00 23.67           C  
ATOM    595  NH1 ARG A  77      -4.820  -8.921  50.080  1.00 23.32           N1+
ATOM    596  NH2 ARG A  77      -4.752  -8.026  52.182  1.00 25.52           N  
ATOM    597  N   PHE A  78       1.802  -5.583  48.104  1.00 13.76           N  
ATOM    598  CA  PHE A  78       2.407  -5.843  46.806  1.00 14.17           C  
ATOM    599  C   PHE A  78       3.885  -6.029  46.889  1.00 15.10           C  
ATOM    600  O   PHE A  78       4.573  -5.308  47.644  1.00 15.93           O  
ATOM    601  CB  PHE A  78       2.083  -4.687  45.867  1.00 14.28           C  
ATOM    602  CG  PHE A  78       0.715  -4.584  45.289  1.00 14.82           C  
ATOM    603  CD1 PHE A  78      -0.304  -5.417  45.703  1.00 15.32           C  
ATOM    604  CD2 PHE A  78       0.421  -3.605  44.378  1.00 14.82           C  
ATOM    605  CE1 PHE A  78      -1.572  -5.342  45.120  1.00 15.77           C  
ATOM    606  CE2 PHE A  78      -0.833  -3.536  43.802  1.00 15.19           C  
ATOM    607  CZ  PHE A  78      -1.814  -4.379  44.184  1.00 15.86           C  
ATOM    608  N   ARG A  79       4.411  -6.919  46.077  1.00 15.02           N  
ATOM    609  CA  ARG A  79       5.828  -7.072  45.910  1.00 14.93           C  
ATOM    610  C   ARG A  79       6.092  -7.383  44.478  1.00 14.25           C  
ATOM    611  O   ARG A  79       5.871  -8.503  44.028  1.00 15.99           O  
ATOM    612  CB  ARG A  79       6.368  -8.196  46.837  1.00 18.61           C  
ATOM    613  CG  ARG A  79       7.872  -8.246  46.752  1.00 25.62           C  
ATOM    614  CD  ARG A  79       8.496  -9.200  47.748  1.00 32.93           C  
ATOM    615  NE  ARG A  79       9.942  -8.935  47.770  1.00 44.14           N  
ATOM    616  CZ  ARG A  79      10.642  -8.386  48.768  1.00 50.75           C  
ATOM    617  NH1 ARG A  79      10.042  -8.029  49.905  1.00 52.18           N1+
ATOM    618  NH2 ARG A  79      11.951  -8.199  48.643  1.00 52.77           N  
ATOM    619  N   HIS A  80       6.546  -6.393  43.722  1.00 13.48           N  
ATOM    620  CA  HIS A  80       6.800  -6.567  42.306  1.00 12.87           C  
ATOM    621  C   HIS A  80       7.843  -5.622  41.829  1.00 12.16           C  
ATOM    622  O   HIS A  80       7.835  -4.452  42.240  1.00 13.13           O  
ATOM    623  CB  HIS A  80       5.503  -6.289  41.532  1.00 12.43           C  
ATOM    624  CG  HIS A  80       5.536  -6.661  40.079  1.00 11.68           C  
ATOM    625  CD2 HIS A  80       5.053  -7.777  39.486  1.00 12.02           C  
ATOM    626  ND1 HIS A  80       6.106  -5.855  39.140  1.00 11.89           N  
ATOM    627  CE1 HIS A  80       5.922  -6.469  37.982  1.00 12.57           C  
ATOM    628  NE2 HIS A  80       5.306  -7.648  38.139  1.00 11.77           N  
ATOM    629  N   GLU A  81       8.714  -6.036  40.943  1.00 12.67           N  
ATOM    630  CA  GLU A  81       9.791  -5.239  40.436  1.00 13.59           C  
ATOM    631  C   GLU A  81       9.378  -3.960  39.775  1.00 13.02           C  
ATOM    632  O   GLU A  81      10.156  -3.007  39.761  1.00 13.91           O  
ATOM    633  CB  GLU A  81      10.597  -6.052  39.378  1.00 15.61           C  
ATOM    634  CG  GLU A  81      11.397  -7.210  39.908  1.00 23.91           C  
ATOM    635  CD  GLU A  81      12.142  -7.964  38.818  1.00 31.78           C  
ATOM    636  OE1 GLU A  81      13.065  -8.739  39.181  1.00 35.82           O  
ATOM    637  OE2 GLU A  81      11.824  -7.780  37.617  1.00 26.59           O1-
ATOM    638  N   ASN A  82       8.173  -3.912  39.175  1.00 11.52           N  
ATOM    639  CA  ASN A  82       7.695  -2.730  38.475  1.00 10.59           C  
ATOM    640  C   ASN A  82       6.708  -1.934  39.250  1.00 10.86           C  
ATOM    641  O   ASN A  82       5.998  -1.128  38.664  1.00 11.21           O  
ATOM    642  CB  ASN A  82       7.136  -3.127  37.089  1.00 11.03           C  
ATOM    643  CG  ASN A  82       8.137  -3.819  36.254  1.00 12.14           C  
ATOM    644  ND2 ASN A  82       9.243  -3.149  35.903  1.00 12.13           N  
ATOM    645  OD1 ASN A  82       7.942  -5.000  35.891  1.00 12.65           O  
ATOM    646  N   ILE A  83       6.672  -2.091  40.581  1.00 11.30           N  
ATOM    647  CA  ILE A  83       5.809  -1.332  41.468  1.00 11.61           C  
ATOM    648  C   ILE A  83       6.625  -0.803  42.606  1.00 11.24           C  
ATOM    649  O   ILE A  83       7.356  -1.562  43.243  1.00 12.79           O  
ATOM    650  CB  ILE A  83       4.636  -2.178  41.957  1.00 11.76           C  
ATOM    651  CG1 ILE A  83       3.854  -2.803  40.764  1.00 12.06           C  
ATOM    652  CG2 ILE A  83       3.754  -1.344  42.873  1.00 12.82           C  
ATOM    653  CD1 ILE A  83       2.777  -3.764  41.218  1.00 14.03           C  
ATOM    654  N   ILE A  84       6.509   0.481  42.898  1.00 11.06           N  
ATOM    655  CA  ILE A  84       7.261   1.077  44.008  1.00 12.21           C  
ATOM    656  C   ILE A  84       6.833   0.372  45.325  1.00 12.58           C  
ATOM    657  O   ILE A  84       5.667   0.055  45.540  1.00 14.44           O  
ATOM    658  CB  ILE A  84       7.017   2.590  44.056  1.00 12.85           C  
ATOM    659  CG1 ILE A  84       8.112   3.278  44.900  1.00 14.25           C  
ATOM    660  CG2 ILE A  84       5.661   2.882  44.620  1.00 13.81           C  
ATOM    661  CD1 ILE A  84       9.396   3.306  44.363  1.00 18.25           C  
ATOM    662  N   GLY A  85       7.789   0.158  46.186  1.00 14.15           N  
ATOM    663  CA  GLY A  85       7.506  -0.410  47.504  1.00 14.85           C  
ATOM    664  C   GLY A  85       7.423   0.668  48.561  1.00 15.95           C  
ATOM    665  O   GLY A  85       7.626   1.852  48.260  1.00 18.41           O  
ATOM    666  N   ILE A  86       7.139   0.286  49.776  1.00 15.30           N  
ATOM    667  CA  ILE A  86       7.361   1.184  50.932  1.00 15.56           C  
ATOM    668  C   ILE A  86       8.478   0.579  51.701  1.00 17.42           C  
ATOM    669  O   ILE A  86       8.345  -0.533  52.162  1.00 19.92           O  
ATOM    670  CB  ILE A  86       6.093   1.315  51.730  1.00 16.15           C  
ATOM    671  CG1 ILE A  86       5.068   2.137  50.964  1.00 15.70           C  
ATOM    672  CG2 ILE A  86       6.436   1.976  53.088  1.00 16.77           C  
ATOM    673  CD1 ILE A  86       3.717   2.193  51.644  1.00 17.15           C  
ATOM    674  N   ASN A  87       9.574   1.297  51.871  1.00 16.03           N  
ATOM    675  CA  ASN A  87      10.757   0.767  52.565  1.00 17.15           C  
ATOM    676  C   ASN A  87      10.650   0.950  54.074  1.00 17.74           C  
ATOM    677  O   ASN A  87      11.214   0.133  54.830  1.00 19.56           O  
ATOM    678  CB  ASN A  87      12.014   1.506  52.127  1.00 19.21           C  
ATOM    679  CG  ASN A  87      12.309   1.415  50.656  1.00 21.16           C  
ATOM    680  ND2 ASN A  87      13.360   2.072  50.237  1.00 24.20           N  
ATOM    681  OD1 ASN A  87      11.602   0.771  49.892  1.00 22.31           O  
ATOM    682  N   ASP A  88      10.016   2.016  54.506  1.00 15.69           N  
ATOM    683  CA  ASP A  88       9.901   2.388  55.914  1.00 15.63           C  
ATOM    684  C   ASP A  88       8.777   3.336  56.060  1.00 15.86           C  
ATOM    685  O   ASP A  88       8.410   4.045  55.128  1.00 14.82           O  
ATOM    686  CB  ASP A  88      11.226   3.015  56.375  1.00 16.93           C  
ATOM    687  CG  ASP A  88      11.437   3.130  57.862  1.00 21.94           C  
ATOM    688  OD1 ASP A  88      10.648   2.539  58.619  1.00 20.88           O  
ATOM    689  OD2 ASP A  88      12.453   3.808  58.268  1.00 22.42           O1-
ATOM    690  N   ILE A  89       8.170   3.369  57.257  1.00 16.83           N  
ATOM    691  CA  ILE A  89       7.161   4.331  57.615  1.00 15.98           C  
ATOM    692  C   ILE A  89       7.532   4.871  58.998  1.00 17.00           C  
ATOM    693  O   ILE A  89       7.768   4.082  59.945  1.00 18.87           O  
ATOM    694  CB  ILE A  89       5.746   3.782  57.613  1.00 17.49           C  
ATOM    695  CG1 ILE A  89       5.400   3.262  56.201  1.00 16.84           C  
ATOM    696  CG2 ILE A  89       4.791   4.870  57.989  1.00 18.77           C  
ATOM    697  CD1 ILE A  89       3.979   2.606  56.071  1.00 18.41           C  
ATOM    698  N   ILE A  90       7.624   6.182  59.105  1.00 16.47           N  
ATOM    699  CA  ILE A  90       8.069   6.841  60.325  1.00 17.25           C  
ATOM    700  C   ILE A  90       6.894   7.527  60.893  1.00 16.93           C  
ATOM    701  O   ILE A  90       6.155   8.253  60.239  1.00 16.68           O  
ATOM    702  CB  ILE A  90       9.160   7.854  60.022  1.00 18.29           C  
ATOM    703  CG1 ILE A  90      10.314   7.260  59.257  1.00 20.98           C  
ATOM    704  CG2 ILE A  90       9.600   8.546  61.307  1.00 20.07           C  
ATOM    705  CD1 ILE A  90      11.127   8.293  58.409  1.00 24.07           C  
ATOM    706  N   ARG A  91       6.638   7.295  62.213  1.00 17.19           N  
ATOM    707  CA  ARG A  91       5.584   7.977  62.931  1.00 18.22           C  
ATOM    708  C   ARG A  91       5.863   7.873  64.437  1.00 18.87           C  
ATOM    709  O   ARG A  91       6.724   7.106  64.845  1.00 18.76           O  
ATOM    710  CB  ARG A  91       4.164   7.547  62.521  1.00 19.70           C  
ATOM    711  CG  ARG A  91       3.773   6.065  62.450  1.00 21.90           C  
ATOM    712  CD  ARG A  91       3.447   5.593  63.805  1.00 21.36           C  
ATOM    713  NE  ARG A  91       2.887   4.229  63.838  1.00 18.20           N  
ATOM    714  CZ  ARG A  91       3.012   3.412  64.893  1.00 18.40           C  
ATOM    715  NH1 ARG A  91       3.698   3.798  65.965  1.00 18.74           N1+
ATOM    716  NH2 ARG A  91       2.482   2.195  64.867  1.00 19.11           N  
ATOM    717  N   ALA A  92       5.107   8.624  65.212  1.00 19.17           N  
ATOM    718  CA  ALA A  92       5.328   8.692  66.664  1.00 18.67           C  
ATOM    719  C   ALA A  92       4.963   7.354  67.261  1.00 18.36           C  
ATOM    720  O   ALA A  92       4.232   6.561  66.708  1.00 18.05           O  
ATOM    721  CB  ALA A  92       4.473   9.774  67.263  1.00 21.09           C  
ATOM    722  N   PRO A  93       5.462   7.082  68.471  1.00 17.11           N  
ATOM    723  CA  PRO A  93       5.164   5.775  69.100  1.00 16.94           C  
ATOM    724  C   PRO A  93       3.770   5.574  69.599  1.00 17.17           C  
ATOM    725  O   PRO A  93       3.417   4.417  69.853  1.00 19.01           O  
ATOM    726  CB  PRO A  93       6.166   5.710  70.247  1.00 17.77           C  
ATOM    727  CG  PRO A  93       6.439   7.145  70.546  1.00 18.50           C  
ATOM    728  CD  PRO A  93       6.422   7.862  69.273  1.00 16.64           C  
ATOM    729  N   THR A  94       3.013   6.608  69.741  1.00 16.85           N  
ATOM    730  CA  THR A  94       1.690   6.501  70.296  1.00 16.83           C  
ATOM    731  C   THR A  94       0.710   7.178  69.385  1.00 19.94           C  
ATOM    732  O   THR A  94       1.060   8.106  68.666  1.00 19.32           O  
ATOM    733  CB  THR A  94       1.598   7.123  71.686  1.00 19.39           C  
ATOM    734  CG2 THR A  94       2.560   6.513  72.651  1.00 20.53           C  
ATOM    735  OG1 THR A  94       1.777   8.544  71.636  1.00 19.20           O  
ATOM    736  N   ILE A  95      -0.556   6.770  69.421  1.00 19.67           N  
ATOM    737  CA  ILE A  95      -1.594   7.395  68.602  1.00 22.01           C  
ATOM    738  C   ILE A  95      -1.764   8.831  68.985  1.00 23.99           C  
ATOM    739  O   ILE A  95      -1.982   9.654  68.111  1.00 25.02           O  
ATOM    740  CB  ILE A  95      -2.998   6.726  68.636  1.00 26.43           C  
ATOM    741  CG1 ILE A  95      -3.000   5.405  67.945  1.00 32.34           C  
ATOM    742  CG2 ILE A  95      -4.152   7.635  68.018  1.00 29.29           C  
ATOM    743  CD1 ILE A  95      -4.479   4.683  67.765  1.00 35.87           C  
ATOM    744  N   GLU A  96      -1.706   9.138  70.316  1.00 24.39           N  
ATOM    745  CA  GLU A  96      -1.864  10.483  70.834  1.00 25.43           C  
ATOM    746  C   GLU A  96      -0.834  11.416  70.254  1.00 25.41           C  
ATOM    747  O   GLU A  96      -1.191  12.541  69.912  1.00 29.25           O  
ATOM    748  CB  GLU A  96      -1.750  10.486  72.369  1.00 27.05           C  
ATOM    749  CG  GLU A  96      -2.895   9.796  73.090  1.00 33.54           C  
ATOM    750  CD  GLU A  96      -2.742   8.309  73.326  1.00 35.70           C  
ATOM    751  OE1 GLU A  96      -3.585   7.731  74.049  1.00 39.18           O  
ATOM    752  OE2 GLU A  96      -1.785   7.713  72.793  1.00 28.06           O1-
ATOM    753  N   GLN A  97       0.429  10.977  70.123  1.00 20.84           N  
ATOM    754  CA  GLN A  97       1.491  11.802  69.618  1.00 19.87           C  
ATOM    755  C   GLN A  97       1.574  11.763  68.061  1.00 20.57           C  
ATOM    756  O   GLN A  97       2.369  12.532  67.552  1.00 22.14           O  
ATOM    757  CB  GLN A  97       2.805  11.328  70.222  1.00 21.00           C  
ATOM    758  CG  GLN A  97       2.856  11.595  71.758  1.00 21.82           C  
ATOM    759  CD  GLN A  97       4.033  10.939  72.388  1.00 23.10           C  
ATOM    760  NE2 GLN A  97       4.957  11.697  72.951  1.00 24.12           N  
ATOM    761  OE1 GLN A  97       4.204   9.709  72.351  1.00 20.48           O  
ATOM    762  N   MET A  98       0.878  10.862  67.400  1.00 20.20           N  
ATOM    763  CA  MET A  98       0.986  10.749  65.934  1.00 19.76           C  
ATOM    764  C   MET A  98       0.105  11.770  65.250  1.00 23.18           C  
ATOM    765  O   MET A  98      -1.118  11.679  65.316  1.00 25.22           O  
ATOM    766  CB  MET A  98       0.573   9.357  65.496  1.00 19.93           C  
ATOM    767  CG  MET A  98       0.649   9.203  63.948  1.00 19.78           C  
ATOM    768  SD  MET A  98       0.269   7.524  63.341  1.00 20.79           S  
ATOM    769  CE  MET A  98      -1.343   7.453  63.686  1.00 23.94           C  
ATOM    770  N   LYS A  99       0.729  12.707  64.577  1.00 23.00           N  
ATOM    771  CA  LYS A  99      -0.042  13.644  63.727  1.00 24.57           C  
ATOM    772  C   LYS A  99       0.355  13.518  62.226  1.00 25.23           C  
ATOM    773  O   LYS A  99      -0.423  13.902  61.354  1.00 28.01           O  
ATOM    774  CB  LYS A  99       0.155  15.086  64.201  1.00 30.06           C  
ATOM    775  CG  LYS A  99      -0.129  15.315  65.694  1.00 40.65           C  
ATOM    776  CD  LYS A  99       0.100  16.777  66.091  1.00 49.84           C  
ATOM    777  CE  LYS A  99      -0.833  17.247  67.193  1.00 55.67           C  
ATOM    778  NZ  LYS A  99      -0.595  16.533  68.482  1.00 58.81           N1+
ATOM    779  N   ASP A 100       1.514  13.044  61.959  1.00 22.93           N  
ATOM    780  CA  ASP A 100       2.049  12.906  60.616  1.00 23.88           C  
ATOM    781  C   ASP A 100       2.566  11.469  60.482  1.00 24.05           C  
ATOM    782  O   ASP A 100       2.940  10.769  61.461  1.00 24.99           O  
ATOM    783  CB  ASP A 100       3.257  13.845  60.484  1.00 26.86           C  
ATOM    784  CG  ASP A 100       3.015  15.290  60.879  1.00 34.26           C  
ATOM    785  OD1 ASP A 100       3.788  15.813  61.705  1.00 38.64           O  
ATOM    786  OD2 ASP A 100       2.053  15.904  60.349  1.00 33.26           O1-
ATOM    787  N   VAL A 101       2.632  11.032  59.247  1.00 20.65           N  
ATOM    788  CA  VAL A 101       3.321   9.815  58.880  1.00 19.53           C  
ATOM    789  C   VAL A 101       4.299  10.139  57.767  1.00 17.39           C  
ATOM    790  O   VAL A 101       3.935  10.962  56.909  1.00 20.02           O  
ATOM    791  CB  VAL A 101       2.273   8.746  58.488  1.00 23.64           C  
ATOM    792  CG1 VAL A 101       2.887   7.492  58.026  1.00 26.46           C  
ATOM    793  CG2 VAL A 101       1.356   8.434  59.674  1.00 26.01           C  
ATOM    794  N   TYR A 102       5.452   9.526  57.738  1.00 15.42           N  
ATOM    795  CA  TYR A 102       6.414   9.743  56.653  1.00 16.15           C  
ATOM    796  C   TYR A 102       6.643   8.413  55.965  1.00 16.39           C  
ATOM    797  O   TYR A 102       6.984   7.410  56.572  1.00 17.21           O  
ATOM    798  CB  TYR A 102       7.745  10.250  57.165  1.00 16.93           C  
ATOM    799  CG  TYR A 102       7.661  11.553  57.912  1.00 18.77           C  
ATOM    800  CD1 TYR A 102       7.147  11.604  59.207  1.00 19.22           C  
ATOM    801  CD2 TYR A 102       8.078  12.736  57.324  1.00 19.92           C  
ATOM    802  CE1 TYR A 102       7.058  12.805  59.891  1.00 20.47           C  
ATOM    803  CE2 TYR A 102       7.976  13.945  58.002  1.00 21.17           C  
ATOM    804  CZ  TYR A 102       7.446  13.965  59.274  1.00 20.31           C  
ATOM    805  OH  TYR A 102       7.360  15.168  59.975  1.00 22.40           O  
ATOM    806  N   ILE A 103       6.433   8.402  54.664  1.00 15.93           N  
ATOM    807  CA  ILE A 103       6.589   7.171  53.866  1.00 14.61           C  
ATOM    808  C   ILE A 103       7.894   7.241  53.115  1.00 14.54           C  
ATOM    809  O   ILE A 103       8.083   8.209  52.326  1.00 15.97           O  
ATOM    810  CB  ILE A 103       5.387   7.015  52.944  1.00 15.20           C  
ATOM    811  CG1 ILE A 103       4.093   6.811  53.781  1.00 18.48           C  
ATOM    812  CG2 ILE A 103       5.552   5.809  52.048  1.00 17.31           C  
ATOM    813  CD1 ILE A 103       2.768   6.585  53.000  1.00 22.60           C  
ATOM    814  N   VAL A 104       8.750   6.262  53.288  1.00 13.92           N  
ATOM    815  CA  VAL A 104      10.072   6.224  52.686  1.00 14.04           C  
ATOM    816  C   VAL A 104      10.020   5.214  51.566  1.00 14.91           C  
ATOM    817  O   VAL A 104       9.594   4.080  51.747  1.00 15.68           O  
ATOM    818  CB  VAL A 104      11.122   5.772  53.705  1.00 14.86           C  
ATOM    819  CG1 VAL A 104      12.503   5.815  53.100  1.00 16.46           C  
ATOM    820  CG2 VAL A 104      11.048   6.603  54.995  1.00 16.77           C  
ATOM    821  N   GLN A 105      10.501   5.645  50.406  1.00 14.23           N  
ATOM    822  CA  GLN A 105      10.513   4.816  49.178  1.00 14.13           C  
ATOM    823  C   GLN A 105      11.807   4.997  48.447  1.00 15.50           C  
ATOM    824  O   GLN A 105      12.575   5.956  48.670  1.00 15.85           O  
ATOM    825  CB  GLN A 105       9.328   5.201  48.292  1.00 13.58           C  
ATOM    826  CG  GLN A 105       8.025   5.044  48.995  1.00 13.34           C  
ATOM    827  CD  GLN A 105       6.871   5.476  48.174  1.00 13.84           C  
ATOM    828  NE2 GLN A 105       6.029   4.549  47.710  1.00 14.45           N  
ATOM    829  OE1 GLN A 105       6.677   6.652  47.951  1.00 15.48           O  
ATOM    830  N   ASP A 106      12.085   4.088  47.515  1.00 16.11           N  
ATOM    831  CA  ASP A 106      13.250   4.244  46.647  1.00 16.14           C  
ATOM    832  C   ASP A 106      13.220   5.570  45.908  1.00 15.10           C  
ATOM    833  O   ASP A 106      12.167   6.019  45.462  1.00 16.13           O  
ATOM    834  CB  ASP A 106      13.307   3.115  45.604  1.00 17.67           C  
ATOM    835  CG  ASP A 106      13.479   1.696  46.129  1.00 24.01           C  
ATOM    836  OD1 ASP A 106      13.127   0.715  45.374  1.00 25.52           O  
ATOM    837  OD2 ASP A 106      13.960   1.538  47.278  1.00 23.44           O1-
ATOM    838  N   LEU A 107      14.402   6.202  45.773  1.00 16.21           N  
ATOM    839  CA  LEU A 107      14.537   7.442  45.017  1.00 16.41           C  
ATOM    840  C   LEU A 107      15.059   7.049  43.640  1.00 17.59           C  
ATOM    841  O   LEU A 107      16.135   6.445  43.513  1.00 18.78           O  
ATOM    842  CB  LEU A 107      15.528   8.391  45.695  1.00 18.12           C  
ATOM    843  CG  LEU A 107      15.633   9.754  45.046  1.00 19.68           C  
ATOM    844  CD1 LEU A 107      14.371  10.557  45.178  1.00 20.90           C  
ATOM    845  CD2 LEU A 107      16.828  10.511  45.662  1.00 20.29           C  
ATOM    846  N   MET A 108      14.289   7.386  42.624  1.00 14.64           N  
ATOM    847  CA  MET A 108      14.654   7.042  41.258  1.00 15.21           C  
ATOM    848  C   MET A 108      15.353   8.200  40.624  1.00 15.10           C  
ATOM    849  O   MET A 108      15.511   9.245  41.237  1.00 18.29           O  
ATOM    850  CB  MET A 108      13.314   6.585  40.567  1.00 16.24           C  
ATOM    851  CG  MET A 108      12.691   5.357  41.355  1.00 20.19           C  
ATOM    852  SD  MET A 108      13.536   3.818  40.963  1.00 23.79           S  
ATOM    853  CE  MET A 108      12.599   3.366  39.370  1.00 20.73           C  
ATOM    854  N   GLU A 109      15.813   8.052  39.413  1.00 15.69           N  
ATOM    855  CA AGLU A 109      16.552   9.075  38.677  0.50 16.47           C  
ATOM    856  CA BGLU A 109      16.552   9.103  38.692  0.50 15.73           C  
ATOM    857  C   GLU A 109      15.625  10.125  38.127  1.00 16.84           C  
ATOM    858  O   GLU A 109      15.896  11.317  38.152  1.00 17.68           O  
ATOM    859  CB AGLU A 109      17.294   8.401  37.523  0.50 18.65           C  
ATOM    860  CB BGLU A 109      17.391   8.510  37.555  0.50 15.05           C  
ATOM    861  CG AGLU A 109      18.098   9.317  36.613  0.50 25.89           C  
ATOM    862  CG BGLU A 109      18.369   9.475  36.870  0.50 17.31           C  
ATOM    863  CD AGLU A 109      19.414   9.802  37.181  0.50 33.41           C  
ATOM    864  CD BGLU A 109      19.272   8.838  35.819  0.50 23.37           C  
ATOM    865  OE1AGLU A 109      19.740   9.450  38.338  0.50 32.69           O  
ATOM    866  OE1BGLU A 109      18.856   8.792  34.646  0.50 22.98           O  
ATOM    867  OE2AGLU A 109      20.123  10.534  36.454  0.50 35.95           O1-
ATOM    868  OE2BGLU A 109      20.373   8.359  36.165  0.50 24.80           O1-
ATOM    869  N   THR A 110      14.461   9.684  37.584  1.00 15.45           N  
ATOM    870  CA  THR A 110      13.555  10.595  36.919  1.00 14.98           C  
ATOM    871  C   THR A 110      12.166   9.966  36.853  1.00 13.90           C  
ATOM    872  O   THR A 110      11.996   8.858  37.353  1.00 13.66           O  
ATOM    873  CB  THR A 110      14.148  10.991  35.563  1.00 16.69           C  
ATOM    874  CG2 THR A 110      14.152   9.873  34.575  1.00 17.77           C  
ATOM    875  OG1 THR A 110      13.377  12.102  35.073  1.00 18.66           O  
ATOM    876  N   ASP A 111      11.236  10.651  36.268  1.00 14.69           N  
ATOM    877  CA  ASP A 111       9.945  10.069  35.938  1.00 13.84           C  
ATOM    878  C   ASP A 111       9.714  10.302  34.467  1.00 13.76           C  
ATOM    879  O   ASP A 111      10.431  11.028  33.792  1.00 15.32           O  
ATOM    880  CB  ASP A 111       8.855  10.623  36.836  1.00 14.27           C  
ATOM    881  CG  ASP A 111       8.565  12.064  36.665  1.00 18.09           C  
ATOM    882  OD1 ASP A 111       8.408  12.501  35.518  1.00 19.97           O  
ATOM    883  OD2 ASP A 111       8.432  12.780  37.719  1.00 20.19           O1-
ATOM    884  N   LEU A 112       8.687   9.605  33.919  1.00 13.17           N  
ATOM    885  CA  LEU A 112       8.455   9.670  32.507  1.00 13.38           C  
ATOM    886  C   LEU A 112       7.932  11.035  32.088  1.00 14.34           C  
ATOM    887  O   LEU A 112       8.179  11.452  30.956  1.00 15.94           O  
ATOM    888  CB  LEU A 112       7.472   8.565  32.099  1.00 13.30           C  
ATOM    889  CG  LEU A 112       7.254   8.397  30.604  1.00 13.87           C  
ATOM    890  CD1 LEU A 112       8.515   7.985  29.827  1.00 15.25           C  
ATOM    891  CD2 LEU A 112       6.160   7.369  30.342  1.00 15.69           C  
ATOM    892  N   TYR A 113       7.286  11.770  32.962  1.00 13.32           N  
ATOM    893  CA  TYR A 113       6.841  13.142  32.662  1.00 15.00           C  
ATOM    894  C   TYR A 113       8.075  14.024  32.371  1.00 16.03           C  
ATOM    895  O   TYR A 113       8.089  14.712  31.354  1.00 16.69           O  
ATOM    896  CB  TYR A 113       6.053  13.721  33.857  1.00 15.86           C  
ATOM    897  CG  TYR A 113       5.639  15.155  33.645  1.00 19.90           C  
ATOM    898  CD1 TYR A 113       6.416  16.204  34.119  1.00 23.72           C  
ATOM    899  CD2 TYR A 113       4.477  15.460  32.978  1.00 23.57           C  
ATOM    900  CE1 TYR A 113       6.040  17.526  33.899  1.00 26.30           C  
ATOM    901  CE2 TYR A 113       4.083  16.772  32.764  1.00 26.51           C  
ATOM    902  CZ  TYR A 113       4.860  17.799  33.239  1.00 28.71           C  
ATOM    903  OH  TYR A 113       4.455  19.106  33.025  1.00 32.29           O  
ATOM    904  N   LYS A 114       9.054  14.005  33.243  1.00 15.89           N  
ATOM    905  CA  LYS A 114      10.268  14.821  33.041  1.00 16.20           C  
ATOM    906  C   LYS A 114      11.035  14.348  31.847  1.00 17.34           C  
ATOM    907  O   LYS A 114      11.525  15.184  31.049  1.00 17.92           O  
ATOM    908  CB  LYS A 114      11.154  14.803  34.285  1.00 18.39           C  
ATOM    909  CG  LYS A 114      10.459  15.450  35.478  1.00 21.61           C  
ATOM    910  CD  LYS A 114      11.400  15.746  36.623  1.00 28.46           C  
ATOM    911  CE  LYS A 114      11.634  14.537  37.443  1.00 29.32           C  
ATOM    912  NZ  LYS A 114      12.722  14.792  38.479  1.00 32.43           N1+
ATOM    913  N   LEU A 115      11.105  13.037  31.633  1.00 17.39           N  
ATOM    914  CA  LEU A 115      11.779  12.531  30.435  1.00 17.86           C  
ATOM    915  C   LEU A 115      11.148  12.955  29.133  1.00 18.16           C  
ATOM    916  O   LEU A 115      11.849  13.326  28.196  1.00 20.59           O  
ATOM    917  CB  LEU A 115      11.814  10.999  30.512  1.00 20.23           C  
ATOM    918  CG  LEU A 115      12.883  10.324  29.756  1.00 24.44           C  
ATOM    919  CD1 LEU A 115      14.288  10.621  30.392  1.00 23.61           C  
ATOM    920  CD2 LEU A 115      12.669   8.855  29.821  1.00 26.01           C  
ATOM    921  N   LEU A 116       9.835  12.901  29.025  1.00 17.63           N  
ATOM    922  CA  LEU A 116       9.164  13.281  27.795  1.00 18.14           C  
ATOM    923  C   LEU A 116       9.244  14.762  27.518  1.00 18.72           C  
ATOM    924  O   LEU A 116       9.121  15.130  26.362  1.00 19.61           O  
ATOM    925  CB  LEU A 116       7.745  12.817  27.827  1.00 19.54           C  
ATOM    926  CG  LEU A 116       7.577  11.270  27.839  1.00 21.15           C  
ATOM    927  CD1 LEU A 116       6.140  10.882  27.922  1.00 23.04           C  
ATOM    928  CD2 LEU A 116       8.147  10.614  26.522  1.00 23.56           C  
ATOM    929  N   LYS A 117       9.483  15.598  28.522  1.00 19.71           N  
ATOM    930  CA  LYS A 117       9.608  17.059  28.338  1.00 22.05           C  
ATOM    931  C   LYS A 117      10.879  17.397  27.548  1.00 22.32           C  
ATOM    932  O   LYS A 117      10.922  18.413  26.824  1.00 24.26           O  
ATOM    933  CB  LYS A 117       9.674  17.698  29.729  1.00 28.30           C  
ATOM    934  CG  LYS A 117       9.380  19.176  29.877  1.00 38.93           C  
ATOM    935  CD  LYS A 117       8.931  19.469  31.359  1.00 45.50           C  
ATOM    936  CE  LYS A 117       9.906  19.059  32.465  1.00 50.99           C  
ATOM    937  NZ  LYS A 117       9.271  19.064  33.826  1.00 54.86           N1+
ATOM    938  N   THR A 118      11.915  16.563  27.670  1.00 22.43           N  
ATOM    939  CA  THR A 118      13.248  16.855  27.232  1.00 24.30           C  
ATOM    940  C   THR A 118      13.883  15.845  26.263  1.00 22.28           C  
ATOM    941  O   THR A 118      14.875  16.207  25.591  1.00 24.31           O  
ATOM    942  CB  THR A 118      14.180  16.905  28.508  1.00 30.43           C  
ATOM    943  CG2 THR A 118      13.919  18.173  29.367  1.00 33.08           C  
ATOM    944  OG1 THR A 118      13.985  15.706  29.300  1.00 34.07           O  
ATOM    945  N   GLN A 119      13.394  14.605  26.182  1.00 18.01           N  
ATOM    946  CA  GLN A 119      14.107  13.528  25.537  1.00 16.47           C  
ATOM    947  C   GLN A 119      13.259  12.850  24.534  1.00 16.05           C  
ATOM    948  O   GLN A 119      12.109  12.481  24.852  1.00 18.19           O  
ATOM    949  CB  GLN A 119      14.550  12.465  26.521  1.00 16.73           C  
ATOM    950  CG  GLN A 119      15.439  12.983  27.651  1.00 20.68           C  
ATOM    951  CD  GLN A 119      16.701  13.587  27.224  1.00 23.47           C  
ATOM    952  NE2 GLN A 119      17.144  14.631  27.909  1.00 27.31           N  
ATOM    953  OE1 GLN A 119      17.321  13.176  26.270  1.00 21.17           O  
ATOM    954  N   HIS A 120      13.756  12.654  23.353  1.00 16.79           N  
ATOM    955  CA  HIS A 120      13.175  11.783  22.359  1.00 17.85           C  
ATOM    956  C   HIS A 120      13.432  10.333  22.800  1.00 17.64           C  
ATOM    957  O   HIS A 120      14.575   9.976  23.162  1.00 18.64           O  
ATOM    958  CB  HIS A 120      13.834  12.053  20.983  1.00 21.97           C  
ATOM    959  CG  HIS A 120      13.475  11.066  19.927  1.00 27.78           C  
ATOM    960  CD2 HIS A 120      14.158   9.973  19.516  1.00 30.02           C  
ATOM    961  ND1 HIS A 120      12.301  11.177  19.194  1.00 31.00           N  
ATOM    962  CE1 HIS A 120      12.305  10.131  18.375  1.00 31.50           C  
ATOM    963  NE2 HIS A 120      13.411   9.387  18.534  1.00 30.75           N  
ATOM    964  N   LEU A 121      12.393   9.491  22.764  1.00 15.43           N  
ATOM    965  CA  LEU A 121      12.568   8.093  23.119  1.00 14.95           C  
ATOM    966  C   LEU A 121      12.833   7.298  21.904  1.00 16.66           C  
ATOM    967  O   LEU A 121      12.113   7.460  20.940  1.00 18.46           O  
ATOM    968  CB  LEU A 121      11.289   7.576  23.756  1.00 15.96           C  
ATOM    969  CG  LEU A 121      11.127   7.852  25.236  1.00 18.86           C  
ATOM    970  CD1 LEU A 121      11.387   9.258  25.630  1.00 22.46           C  
ATOM    971  CD2 LEU A 121       9.841   7.355  25.758  1.00 16.92           C  
ATOM    972  N   SER A 122      13.824   6.433  21.930  1.00 15.96           N  
ATOM    973  CA  SER A 122      13.971   5.469  20.831  1.00 17.77           C  
ATOM    974  C   SER A 122      12.804   4.475  20.790  1.00 16.52           C  
ATOM    975  O   SER A 122      12.164   4.237  21.813  1.00 14.53           O  
ATOM    976  CB  SER A 122      15.269   4.693  20.920  1.00 17.43           C  
ATOM    977  OG  SER A 122      15.217   3.607  21.841  1.00 17.12           O  
ATOM    978  N   ASN A 123      12.522   3.831  19.646  1.00 17.13           N  
ATOM    979  CA  ASN A 123      11.493   2.783  19.604  1.00 17.52           C  
ATOM    980  C   ASN A 123      11.826   1.707  20.583  1.00 15.52           C  
ATOM    981  O   ASN A 123      10.904   1.171  21.218  1.00 15.00           O  
ATOM    982  CB  ASN A 123      11.273   2.175  18.209  1.00 19.52           C  
ATOM    983  CG  ASN A 123      10.193   1.087  18.240  1.00 20.62           C  
ATOM    984  ND2 ASN A 123      10.557  -0.141  17.929  1.00 25.81           N  
ATOM    985  OD1 ASN A 123       9.028   1.325  18.618  1.00 19.08           O  
ATOM    986  N   ASP A 124      13.092   1.372  20.787  1.00 15.08           N  
ATOM    987  CA  ASP A 124      13.452   0.341  21.719  1.00 15.61           C  
ATOM    988  C   ASP A 124      13.114   0.752  23.147  1.00 14.48           C  
ATOM    989  O   ASP A 124      12.687  -0.084  23.973  1.00 14.59           O  
ATOM    990  CB  ASP A 124      14.936  -0.012  21.635  1.00 17.09           C  
ATOM    991  CG  ASP A 124      15.322  -0.750  20.395  1.00 25.25           C  
ATOM    992  OD1 ASP A 124      14.485  -1.463  19.838  1.00 25.36           O  
ATOM    993  OD2 ASP A 124      16.498  -0.648  19.993  1.00 27.41           O1-
ATOM    994  N   HIS A 125      13.283   2.035  23.486  1.00 12.62           N  
ATOM    995  CA  HIS A 125      12.917   2.504  24.798  1.00 12.64           C  
ATOM    996  C   HIS A 125      11.414   2.509  24.934  1.00 12.98           C  
ATOM    997  O   HIS A 125      10.925   2.121  26.015  1.00 12.47           O  
ATOM    998  CB  HIS A 125      13.416   3.916  25.104  1.00 12.58           C  
ATOM    999  CG  HIS A 125      14.884   3.959  25.420  1.00 13.77           C  
ATOM   1000  CD2 HIS A 125      15.484   3.940  26.617  1.00 13.91           C  
ATOM   1001  ND1 HIS A 125      15.835   3.999  24.435  1.00 16.49           N  
ATOM   1002  CE1 HIS A 125      17.001   4.014  25.064  1.00 16.16           C  
ATOM   1003  NE2 HIS A 125      16.834   3.966  26.379  1.00 15.53           N  
ATOM   1004  N   ILE A 126      10.655   2.917  23.970  1.00 12.13           N  
ATOM   1005  CA  ILE A 126       9.163   2.903  24.047  1.00 11.74           C  
ATOM   1006  C   ILE A 126       8.694   1.481  24.307  1.00 11.70           C  
ATOM   1007  O   ILE A 126       7.876   1.249  25.217  1.00 12.44           O  
ATOM   1008  CB  ILE A 126       8.579   3.438  22.756  1.00 12.39           C  
ATOM   1009  CG1 ILE A 126       8.981   4.929  22.576  1.00 13.85           C  
ATOM   1010  CG2 ILE A 126       7.041   3.315  22.762  1.00 12.43           C  
ATOM   1011  CD1 ILE A 126       8.519   5.539  21.321  1.00 18.22           C  
ATOM   1012  N   CYS A 127       9.260   0.523  23.599  1.00 12.52           N  
ATOM   1013  CA  CYS A 127       8.907  -0.842  23.740  1.00 13.43           C  
ATOM   1014  C   CYS A 127       9.188  -1.351  25.132  1.00 12.39           C  
ATOM   1015  O   CYS A 127       8.294  -1.979  25.754  1.00 13.05           O  
ATOM   1016  CB  CYS A 127       9.623  -1.630  22.652  1.00 14.09           C  
ATOM   1017  SG  CYS A 127       9.040  -3.320  22.469  1.00 17.61           S  
ATOM   1018  N   TYR A 128      10.367  -1.106  25.640  1.00 12.35           N  
ATOM   1019  CA  TYR A 128      10.747  -1.554  26.930  1.00 13.29           C  
ATOM   1020  C   TYR A 128       9.924  -0.904  28.041  1.00 12.13           C  
ATOM   1021  O   TYR A 128       9.518  -1.544  29.030  1.00 11.95           O  
ATOM   1022  CB  TYR A 128      12.266  -1.299  27.132  1.00 13.48           C  
ATOM   1023  CG  TYR A 128      12.810  -1.782  28.457  1.00 14.89           C  
ATOM   1024  CD1 TYR A 128      12.552  -3.072  28.913  1.00 17.46           C  
ATOM   1025  CD2 TYR A 128      13.670  -0.998  29.203  1.00 15.68           C  
ATOM   1026  CE1 TYR A 128      13.125  -3.555  30.085  1.00 20.38           C  
ATOM   1027  CE2 TYR A 128      14.274  -1.478  30.355  1.00 18.74           C  
ATOM   1028  CZ  TYR A 128      13.952  -2.736  30.818  1.00 21.29           C  
ATOM   1029  OH  TYR A 128      14.480  -3.269  31.989  1.00 26.11           O  
ATOM   1030  N   PHE A 129       9.686   0.419  27.925  1.00 10.93           N  
ATOM   1031  CA  PHE A 129       8.864   1.091  28.929  1.00 10.35           C  
ATOM   1032  C   PHE A 129       7.450   0.529  28.918  1.00 10.83           C  
ATOM   1033  O   PHE A 129       6.901   0.275  29.986  1.00 11.08           O  
ATOM   1034  CB  PHE A 129       8.780   2.616  28.672  1.00 11.10           C  
ATOM   1035  CG  PHE A 129      10.044   3.409  28.912  1.00 12.65           C  
ATOM   1036  CD1 PHE A 129      11.069   2.928  29.695  1.00 16.65           C  
ATOM   1037  CD2 PHE A 129      10.206   4.611  28.301  1.00 15.13           C  
ATOM   1038  CE1 PHE A 129      12.227   3.694  29.903  1.00 17.83           C  
ATOM   1039  CE2 PHE A 129      11.375   5.334  28.464  1.00 15.43           C  
ATOM   1040  CZ  PHE A 129      12.351   4.908  29.291  1.00 15.64           C  
ATOM   1041  N   LEU A 130       6.861   0.322  27.752  1.00 10.80           N  
ATOM   1042  CA  LEU A 130       5.516  -0.194  27.672  1.00 10.73           C  
ATOM   1043  C   LEU A 130       5.455  -1.587  28.244  1.00 10.51           C  
ATOM   1044  O   LEU A 130       4.518  -1.885  28.990  1.00 10.08           O  
ATOM   1045  CB  LEU A 130       5.050  -0.210  26.236  1.00 11.16           C  
ATOM   1046  CG  LEU A 130       3.599  -0.663  26.057  1.00 12.23           C  
ATOM   1047  CD1 LEU A 130       2.620   0.208  26.749  1.00 12.66           C  
ATOM   1048  CD2 LEU A 130       3.251  -0.848  24.603  1.00 13.08           C  
ATOM   1049  N   TYR A 131       6.417  -2.427  27.963  1.00 10.64           N  
ATOM   1050  CA  TYR A 131       6.471  -3.769  28.549  1.00 10.65           C  
ATOM   1051  C   TYR A 131       6.428  -3.704  30.027  1.00 11.64           C  
ATOM   1052  O   TYR A 131       5.648  -4.423  30.658  1.00 10.91           O  
ATOM   1053  CB  TYR A 131       7.738  -4.504  28.080  1.00 11.34           C  
ATOM   1054  CG  TYR A 131       7.820  -5.867  28.710  1.00 11.20           C  
ATOM   1055  CD1 TYR A 131       6.897  -6.843  28.394  1.00 12.32           C  
ATOM   1056  CD2 TYR A 131       8.761  -6.140  29.681  1.00 11.90           C  
ATOM   1057  CE1 TYR A 131       6.953  -8.081  29.002  1.00 12.51           C  
ATOM   1058  CE2 TYR A 131       8.820  -7.380  30.289  1.00 12.71           C  
ATOM   1059  CZ  TYR A 131       7.870  -8.312  29.984  1.00 12.39           C  
ATOM   1060  OH  TYR A 131       7.939  -9.515  30.637  1.00 13.66           O  
ATOM   1061  N   GLN A 132       7.277  -2.845  30.647  1.00 10.17           N  
ATOM   1062  CA  GLN A 132       7.339  -2.804  32.102  1.00 10.91           C  
ATOM   1063  C   GLN A 132       6.065  -2.230  32.704  1.00  9.90           C  
ATOM   1064  O   GLN A 132       5.655  -2.696  33.757  1.00 10.22           O  
ATOM   1065  CB  GLN A 132       8.539  -1.962  32.517  1.00 10.40           C  
ATOM   1066  CG  GLN A 132       9.889  -2.608  32.125  1.00 10.88           C  
ATOM   1067  CD  GLN A 132      11.010  -1.708  32.588  1.00 11.68           C  
ATOM   1068  NE2 GLN A 132      11.352  -0.808  31.721  1.00 13.37           N  
ATOM   1069  OE1 GLN A 132      11.441  -1.811  33.721  1.00 12.75           O  
ATOM   1070  N   ILE A 133       5.466  -1.221  32.074  1.00  9.40           N  
ATOM   1071  CA  ILE A 133       4.198  -0.741  32.565  1.00  9.75           C  
ATOM   1072  C   ILE A 133       3.154  -1.862  32.607  1.00  9.74           C  
ATOM   1073  O   ILE A 133       2.456  -2.036  33.602  1.00  9.78           O  
ATOM   1074  CB  ILE A 133       3.692   0.421  31.643  1.00  9.71           C  
ATOM   1075  CG1 ILE A 133       4.604   1.646  31.756  1.00 10.54           C  
ATOM   1076  CG2 ILE A 133       2.269   0.804  32.117  1.00 11.26           C  
ATOM   1077  CD1 ILE A 133       4.439   2.603  30.579  1.00 11.82           C  
ATOM   1078  N   LEU A 134       3.050  -2.591  31.511  1.00 10.01           N  
ATOM   1079  CA  LEU A 134       2.066  -3.644  31.432  1.00 10.19           C  
ATOM   1080  C   LEU A 134       2.406  -4.806  32.346  1.00 10.29           C  
ATOM   1081  O   LEU A 134       1.471  -5.405  32.897  1.00 10.37           O  
ATOM   1082  CB  LEU A 134       1.926  -4.121  29.982  1.00 10.64           C  
ATOM   1083  CG  LEU A 134       1.297  -3.119  28.996  1.00 11.14           C  
ATOM   1084  CD1 LEU A 134       1.513  -3.596  27.601  1.00 12.95           C  
ATOM   1085  CD2 LEU A 134      -0.148  -2.927  29.301  1.00 12.36           C  
ATOM   1086  N   ARG A 135       3.666  -5.095  32.548  1.00  9.96           N  
ATOM   1087  CA  ARG A 135       4.066  -6.146  33.474  1.00 10.46           C  
ATOM   1088  C   ARG A 135       3.642  -5.801  34.900  1.00 10.73           C  
ATOM   1089  O   ARG A 135       3.059  -6.615  35.618  1.00 10.64           O  
ATOM   1090  CB  ARG A 135       5.574  -6.350  33.364  1.00 11.25           C  
ATOM   1091  CG  ARG A 135       6.105  -7.519  34.208  1.00 10.78           C  
ATOM   1092  CD  ARG A 135       7.520  -7.749  33.898  1.00 11.79           C  
ATOM   1093  NE  ARG A 135       8.114  -8.832  34.653  1.00 12.61           N  
ATOM   1094  CZ  ARG A 135       8.977  -8.726  35.641  1.00 16.69           C  
ATOM   1095  NH1 ARG A 135       9.504  -9.822  36.192  1.00 17.19           N1+
ATOM   1096  NH2 ARG A 135       9.314  -7.531  36.126  1.00 18.13           N  
ATOM   1097  N   GLY A 136       3.896  -4.565  35.303  1.00  9.99           N  
ATOM   1098  CA  GLY A 136       3.404  -4.100  36.592  1.00 10.01           C  
ATOM   1099  C   GLY A 136       1.911  -4.085  36.673  1.00 10.21           C  
ATOM   1100  O   GLY A 136       1.343  -4.509  37.669  1.00 10.24           O  
ATOM   1101  N   LEU A 137       1.248  -3.618  35.636  1.00  9.60           N  
ATOM   1102  CA  LEU A 137      -0.200  -3.574  35.646  1.00  9.92           C  
ATOM   1103  C   LEU A 137      -0.835  -4.948  35.695  1.00  9.53           C  
ATOM   1104  O   LEU A 137      -1.865  -5.138  36.310  1.00  9.85           O  
ATOM   1105  CB  LEU A 137      -0.725  -2.753  34.440  1.00 10.86           C  
ATOM   1106  CG  LEU A 137      -2.187  -2.416  34.469  1.00 10.36           C  
ATOM   1107  CD1 LEU A 137      -2.530  -1.553  35.653  1.00 11.85           C  
ATOM   1108  CD2 LEU A 137      -2.539  -1.680  33.158  1.00 12.10           C  
ATOM   1109  N   LYS A 138      -0.207  -5.941  35.070  1.00 10.04           N  
ATOM   1110  CA  LYS A 138      -0.697  -7.324  35.170  1.00 10.01           C  
ATOM   1111  C   LYS A 138      -0.791  -7.713  36.614  1.00 10.59           C  
ATOM   1112  O   LYS A 138      -1.783  -8.323  37.044  1.00 10.65           O  
ATOM   1113  CB  LYS A 138       0.180  -8.257  34.361  1.00 10.27           C  
ATOM   1114  CG  LYS A 138      -0.224  -9.723  34.504  1.00 12.47           C  
ATOM   1115  CD  LYS A 138       0.705 -10.646  33.828  1.00 12.18           C  
ATOM   1116  CE  LYS A 138       0.220 -12.090  34.068  1.00 14.26           C  
ATOM   1117  NZ  LYS A 138       1.193 -13.051  33.492  1.00 15.95           N1+
ATOM   1118  N   TYR A 139       0.254  -7.393  37.389  1.00 11.11           N  
ATOM   1119  CA  TYR A 139       0.267  -7.760  38.779  1.00 10.81           C  
ATOM   1120  C   TYR A 139      -0.806  -7.026  39.543  1.00 10.64           C  
ATOM   1121  O   TYR A 139      -1.579  -7.615  40.319  1.00 10.76           O  
ATOM   1122  CB  TYR A 139       1.658  -7.523  39.353  1.00 11.05           C  
ATOM   1123  CG  TYR A 139       1.811  -7.894  40.799  1.00 12.03           C  
ATOM   1124  CD1 TYR A 139       1.439  -7.016  41.811  1.00 13.10           C  
ATOM   1125  CD2 TYR A 139       2.328  -9.123  41.170  1.00 12.55           C  
ATOM   1126  CE1 TYR A 139       1.638  -7.328  43.144  1.00 15.29           C  
ATOM   1127  CE2 TYR A 139       2.518  -9.438  42.503  1.00 13.68           C  
ATOM   1128  CZ  TYR A 139       2.160  -8.541  43.468  1.00 14.69           C  
ATOM   1129  OH  TYR A 139       2.362  -8.805  44.824  1.00 16.34           O  
ATOM   1130  N   ILE A 140      -0.918  -5.694  39.361  1.00 10.37           N  
ATOM   1131  CA  ILE A 140      -1.943  -4.884  40.033  1.00 10.61           C  
ATOM   1132  C   ILE A 140      -3.319  -5.467  39.761  1.00 10.27           C  
ATOM   1133  O   ILE A 140      -4.128  -5.714  40.680  1.00 10.91           O  
ATOM   1134  CB  ILE A 140      -1.849  -3.432  39.530  1.00 10.44           C  
ATOM   1135  CG1 ILE A 140      -0.471  -2.839  39.890  1.00 10.66           C  
ATOM   1136  CG2 ILE A 140      -2.987  -2.593  40.160  1.00 11.50           C  
ATOM   1137  CD1 ILE A 140      -0.185  -1.492  39.225  1.00 12.08           C  
ATOM   1138  N   HIS A 141      -3.646  -5.693  38.470  1.00  9.75           N  
ATOM   1139  CA  HIS A 141      -4.964  -6.180  38.087  1.00 10.35           C  
ATOM   1140  C   HIS A 141      -5.196  -7.585  38.586  1.00 10.97           C  
ATOM   1141  O   HIS A 141      -6.341  -7.924  38.976  1.00 11.47           O  
ATOM   1142  CB  HIS A 141      -5.108  -6.114  36.556  1.00 10.25           C  
ATOM   1143  CG  HIS A 141      -5.410  -4.729  36.096  1.00 10.75           C  
ATOM   1144  CD2 HIS A 141      -5.480  -3.558  36.775  1.00 10.79           C  
ATOM   1145  ND1 HIS A 141      -5.686  -4.489  34.727  1.00 10.28           N  
ATOM   1146  CE1 HIS A 141      -5.899  -3.179  34.644  1.00 10.84           C  
ATOM   1147  NE2 HIS A 141      -5.809  -2.576  35.870  1.00 11.63           N  
ATOM   1148  N   SER A 142      -4.136  -8.405  38.663  1.00 11.33           N  
ATOM   1149  CA  SER A 142      -4.293  -9.736  39.246  1.00 12.22           C  
ATOM   1150  C   SER A 142      -4.638  -9.716  40.707  1.00 13.19           C  
ATOM   1151  O   SER A 142      -5.161 -10.710  41.208  1.00 13.93           O  
ATOM   1152  CB  SER A 142      -3.040 -10.583  39.007  1.00 12.85           C  
ATOM   1153  OG  SER A 142      -1.986 -10.293  39.909  1.00 12.97           O  
ATOM   1154  N   ALA A 143      -4.345  -8.625  41.389  1.00 12.21           N  
ATOM   1155  CA  ALA A 143      -4.737  -8.471  42.782  1.00 13.32           C  
ATOM   1156  C   ALA A 143      -6.073  -7.848  42.910  1.00 13.60           C  
ATOM   1157  O   ALA A 143      -6.470  -7.533  44.048  1.00 13.81           O  
ATOM   1158  CB  ALA A 143      -3.691  -7.597  43.486  1.00 14.00           C  
ATOM   1159  N   ASN A 144      -6.834  -7.729  41.836  1.00 12.31           N  
ATOM   1160  CA  ASN A 144      -8.148  -7.104  41.849  1.00 13.46           C  
ATOM   1161  C   ASN A 144      -8.097  -5.646  42.200  1.00 13.21           C  
ATOM   1162  O   ASN A 144      -9.079  -5.132  42.731  1.00 14.57           O  
ATOM   1163  CB  ASN A 144      -9.135  -7.857  42.792  1.00 15.94           C  
ATOM   1164  CG  ASN A 144     -10.535  -7.712  42.478  1.00 20.90           C  
ATOM   1165  ND2 ASN A 144     -11.362  -7.663  43.507  1.00 21.92           N  
ATOM   1166  OD1 ASN A 144     -10.905  -7.660  41.338  1.00 21.36           O  
ATOM   1167  N   VAL A 145      -7.002  -4.967  41.919  1.00 12.15           N  
ATOM   1168  CA  VAL A 145      -6.826  -3.560  42.195  1.00 12.11           C  
ATOM   1169  C   VAL A 145      -6.754  -2.813  40.865  1.00 11.26           C  
ATOM   1170  O   VAL A 145      -6.208  -3.272  39.902  1.00 12.14           O  
ATOM   1171  CB  VAL A 145      -5.558  -3.362  43.031  1.00 11.93           C  
ATOM   1172  CG1 VAL A 145      -5.188  -1.906  43.203  1.00 12.68           C  
ATOM   1173  CG2 VAL A 145      -5.750  -4.006  44.402  1.00 13.87           C  
ATOM   1174  N   LEU A 146      -7.285  -1.616  40.882  1.00 11.75           N  
ATOM   1175  CA  LEU A 146      -7.177  -0.647  39.800  1.00 10.94           C  
ATOM   1176  C   LEU A 146      -6.327   0.500  40.265  1.00 11.53           C  
ATOM   1177  O   LEU A 146      -6.495   0.970  41.397  1.00 12.27           O  
ATOM   1178  CB  LEU A 146      -8.563  -0.102  39.510  1.00 12.87           C  
ATOM   1179  CG  LEU A 146      -9.655  -1.144  39.303  1.00 13.62           C  
ATOM   1180  CD1 LEU A 146     -10.971  -0.442  39.091  1.00 15.57           C  
ATOM   1181  CD2 LEU A 146      -9.313  -2.021  38.137  1.00 14.96           C  
ATOM   1182  N   HIS A 147      -5.405   0.958  39.428  1.00 10.68           N  
ATOM   1183  CA  HIS A 147      -4.550   2.072  39.813  1.00 10.82           C  
ATOM   1184  C   HIS A 147      -5.303   3.376  39.764  1.00 12.31           C  
ATOM   1185  O   HIS A 147      -5.294   4.165  40.723  1.00 12.34           O  
ATOM   1186  CB  HIS A 147      -3.284   2.085  38.959  1.00 10.92           C  
ATOM   1187  CG  HIS A 147      -2.350   3.165  39.331  1.00 10.69           C  
ATOM   1188  CD2 HIS A 147      -1.135   3.088  39.938  1.00 11.91           C  
ATOM   1189  ND1 HIS A 147      -2.602   4.460  39.032  1.00 11.40           N  
ATOM   1190  CE1 HIS A 147      -1.563   5.152  39.472  1.00 12.16           C  
ATOM   1191  NE2 HIS A 147      -0.653   4.345  40.026  1.00 11.83           N  
ATOM   1192  N   ARG A 148      -5.905   3.611  38.647  1.00 10.66           N  
ATOM   1193  CA  ARG A 148      -6.850   4.734  38.406  1.00 11.78           C  
ATOM   1194  C   ARG A 148      -6.206   6.046  38.217  1.00 13.61           C  
ATOM   1195  O   ARG A 148      -6.947   7.011  37.987  1.00 15.54           O  
ATOM   1196  CB  ARG A 148      -7.956   4.806  39.464  1.00 12.97           C  
ATOM   1197  CG  ARG A 148      -8.739   3.491  39.473  1.00 12.44           C  
ATOM   1198  CD  ARG A 148      -9.827   3.457  40.478  1.00 13.16           C  
ATOM   1199  NE  ARG A 148     -10.992   4.273  40.189  1.00 14.84           N  
ATOM   1200  CZ  ARG A 148     -11.434   5.306  40.885  1.00 15.92           C  
ATOM   1201  NH1 ARG A 148     -12.594   5.868  40.573  1.00 15.82           N1+
ATOM   1202  NH2 ARG A 148     -10.728   5.803  41.891  1.00 16.22           N  
ATOM   1203  N   ASP A 149      -4.886   6.175  38.242  1.00 11.68           N  
ATOM   1204  CA  ASP A 149      -4.253   7.454  37.936  1.00 12.43           C  
ATOM   1205  C   ASP A 149      -2.941   7.249  37.241  1.00 11.98           C  
ATOM   1206  O   ASP A 149      -1.946   7.942  37.525  1.00 12.55           O  
ATOM   1207  CB  ASP A 149      -4.147   8.366  39.164  1.00 13.58           C  
ATOM   1208  CG  ASP A 149      -3.997   9.849  38.857  1.00 17.14           C  
ATOM   1209  OD1 ASP A 149      -4.373  10.282  37.775  1.00 16.30           O  
ATOM   1210  OD2 ASP A 149      -3.507  10.580  39.760  1.00 20.92           O1-
ATOM   1211  N   LEU A 150      -2.894   6.328  36.274  1.00 10.72           N  
ATOM   1212  CA  LEU A 150      -1.676   6.144  35.522  1.00 10.54           C  
ATOM   1213  C   LEU A 150      -1.445   7.322  34.623  1.00 11.16           C  
ATOM   1214  O   LEU A 150      -2.345   7.743  33.899  1.00 12.35           O  
ATOM   1215  CB  LEU A 150      -1.752   4.842  34.689  1.00 10.64           C  
ATOM   1216  CG  LEU A 150      -1.824   3.584  35.521  1.00 11.74           C  
ATOM   1217  CD1 LEU A 150      -2.217   2.366  34.666  1.00 12.85           C  
ATOM   1218  CD2 LEU A 150      -0.525   3.315  36.275  1.00 12.53           C  
ATOM   1219  N   LYS A 151      -0.224   7.836  34.636  1.00 10.97           N  
ATOM   1220  CA  LYS A 151       0.193   8.972  33.828  1.00 11.70           C  
ATOM   1221  C   LYS A 151       1.707   9.052  33.925  1.00 11.60           C  
ATOM   1222  O   LYS A 151       2.301   8.414  34.776  1.00 11.60           O  
ATOM   1223  CB  LYS A 151      -0.429  10.281  34.359  1.00 12.59           C  
ATOM   1224  CG  LYS A 151      -0.193  10.606  35.772  1.00 13.59           C  
ATOM   1225  CD  LYS A 151      -0.923  11.865  36.140  1.00 14.91           C  
ATOM   1226  CE  LYS A 151      -0.744  12.112  37.546  1.00 16.59           C  
ATOM   1227  NZ  LYS A 151      -1.353  13.470  37.838  1.00 19.12           N1+
ATOM   1228  N   PRO A 152       2.353   9.768  33.020  1.00 11.80           N  
ATOM   1229  CA  PRO A 152       3.806   9.812  33.029  1.00 11.54           C  
ATOM   1230  C   PRO A 152       4.474  10.155  34.358  1.00 13.15           C  
ATOM   1231  O   PRO A 152       5.501   9.530  34.660  1.00 12.82           O  
ATOM   1232  CB  PRO A 152       4.143  10.817  31.893  1.00 13.18           C  
ATOM   1233  CG  PRO A 152       2.998  10.683  30.986  1.00 13.49           C  
ATOM   1234  CD  PRO A 152       1.798  10.518  31.887  1.00 13.08           C  
ATOM   1235  N   SER A 153       3.941  11.087  35.158  1.00 13.26           N  
ATOM   1236  CA  SER A 153       4.614  11.425  36.404  1.00 13.29           C  
ATOM   1237  C   SER A 153       4.521  10.361  37.445  1.00 14.04           C  
ATOM   1238  O   SER A 153       5.237  10.427  38.455  1.00 16.14           O  
ATOM   1239  CB  SER A 153       4.090  12.755  36.928  1.00 14.48           C  
ATOM   1240  OG  SER A 153       2.704  12.687  37.191  1.00 17.27           O  
ATOM   1241  N   ASN A 154       3.669   9.341  37.244  1.00 12.18           N  
ATOM   1242  CA  ASN A 154       3.577   8.223  38.144  1.00 11.96           C  
ATOM   1243  C   ASN A 154       4.327   7.024  37.661  1.00 12.29           C  
ATOM   1244  O   ASN A 154       4.170   5.916  38.201  1.00 13.18           O  
ATOM   1245  CB  ASN A 154       2.099   7.895  38.399  1.00 13.03           C  
ATOM   1246  CG  ASN A 154       1.458   8.914  39.280  1.00 14.30           C  
ATOM   1247  ND2 ASN A 154       0.144   8.994  39.240  1.00 14.26           N  
ATOM   1248  OD1 ASN A 154       2.164   9.619  40.057  1.00 15.09           O  
ATOM   1249  N   LEU A 155       5.230   7.214  36.719  1.00 11.92           N  
ATOM   1250  CA  LEU A 155       6.120   6.167  36.194  1.00 11.84           C  
ATOM   1251  C   LEU A 155       7.536   6.587  36.421  1.00 12.03           C  
ATOM   1252  O   LEU A 155       7.996   7.553  35.782  1.00 13.16           O  
ATOM   1253  CB  LEU A 155       5.812   5.896  34.689  1.00 11.69           C  
ATOM   1254  CG  LEU A 155       4.353   5.535  34.413  1.00 11.74           C  
ATOM   1255  CD1 LEU A 155       4.125   5.393  32.929  1.00 13.61           C  
ATOM   1256  CD2 LEU A 155       3.946   4.260  35.092  1.00 11.68           C  
ATOM   1257  N   LEU A 156       8.223   5.880  37.269  1.00 11.29           N  
ATOM   1258  CA  LEU A 156       9.562   6.262  37.712  1.00 11.80           C  
ATOM   1259  C   LEU A 156      10.581   5.422  37.014  1.00 11.45           C  
ATOM   1260  O   LEU A 156      10.375   4.230  36.771  1.00 12.79           O  
ATOM   1261  CB  LEU A 156       9.689   6.060  39.206  1.00 11.46           C  
ATOM   1262  CG  LEU A 156       8.576   6.653  40.055  1.00 12.88           C  
ATOM   1263  CD1 LEU A 156       8.861   6.436  41.513  1.00 14.66           C  
ATOM   1264  CD2 LEU A 156       8.478   8.179  39.810  1.00 14.94           C  
ATOM   1265  N   LEU A 157      11.753   6.004  36.742  1.00 11.90           N  
ATOM   1266  CA ALEU A 157      12.847   5.338  35.996  0.50 12.36           C  
ATOM   1267  CA BLEU A 157      12.845   5.361  36.007  0.50 12.18           C  
ATOM   1268  C   LEU A 157      14.149   5.467  36.755  1.00 13.07           C  
ATOM   1269  O   LEU A 157      14.438   6.561  37.270  1.00 13.51           O  
ATOM   1270  CB ALEU A 157      13.108   5.939  34.589  0.50 13.55           C  
ATOM   1271  CB BLEU A 157      12.991   6.052  34.637  0.50 13.02           C  
ATOM   1272  CG ALEU A 157      12.043   5.806  33.500  0.50 17.28           C  
ATOM   1273  CG BLEU A 157      11.736   5.946  33.776  0.50 15.32           C  
ATOM   1274  CD1ALEU A 157      10.905   6.732  33.731  0.50 17.46           C  
ATOM   1275  CD1BLEU A 157      11.730   6.976  32.680  0.50 17.57           C  
ATOM   1276  CD2ALEU A 157      12.585   6.275  32.247  0.50 21.09           C  
ATOM   1277  CD2BLEU A 157      11.547   4.470  33.323  0.50 12.81           C  
ATOM   1278  N   ASN A 158      14.901   4.424  36.810  1.00 12.89           N  
ATOM   1279  CA  ASN A 158      16.251   4.527  37.369  1.00 13.53           C  
ATOM   1280  C   ASN A 158      17.220   4.812  36.237  1.00 13.73           C  
ATOM   1281  O   ASN A 158      16.845   5.069  35.090  1.00 13.98           O  
ATOM   1282  CB  ASN A 158      16.577   3.231  38.134  1.00 14.23           C  
ATOM   1283  CG  ASN A 158      16.820   2.034  37.302  1.00 16.80           C  
ATOM   1284  ND2 ASN A 158      17.041   0.857  37.911  1.00 20.08           N  
ATOM   1285  OD1 ASN A 158      16.806   2.108  36.116  1.00 14.81           O  
ATOM   1286  N   THR A 159      18.534   4.824  36.555  1.00 14.07           N  
ATOM   1287  CA ATHR A 159      19.518   5.276  35.547  0.50 14.06           C  
ATOM   1288  CA BTHR A 159      19.552   5.238  35.618  0.50 14.54           C  
ATOM   1289  C   THR A 159      19.669   4.276  34.416  1.00 15.03           C  
ATOM   1290  O   THR A 159      20.250   4.635  33.378  1.00 16.52           O  
ATOM   1291  CB ATHR A 159      20.909   5.571  36.094  0.50 16.46           C  
ATOM   1292  CB BTHR A 159      20.881   5.438  36.399  0.50 18.16           C  
ATOM   1293  CG2ATHR A 159      20.893   6.516  37.276  0.50 16.60           C  
ATOM   1294  CG2BTHR A 159      21.450   4.155  36.929  0.50 20.10           C  
ATOM   1295  OG1ATHR A 159      21.547   4.344  36.401  0.50 17.94           O  
ATOM   1296  OG1BTHR A 159      21.775   6.135  35.555  0.50 19.83           O  
ATOM   1297  N   THR A 160      19.211   3.032  34.580  1.00 14.94           N  
ATOM   1298  CA  THR A 160      19.208   2.055  33.525  1.00 15.79           C  
ATOM   1299  C   THR A 160      17.830   1.793  32.942  1.00 14.97           C  
ATOM   1300  O   THR A 160      17.657   0.752  32.298  1.00 16.80           O  
ATOM   1301  CB  THR A 160      19.861   0.774  34.008  1.00 18.04           C  
ATOM   1302  CG2 THR A 160      21.384   0.936  34.201  1.00 20.29           C  
ATOM   1303  OG1 THR A 160      19.310   0.364  35.226  1.00 19.70           O  
ATOM   1304  N   ASP A 162      14.969   0.993  34.195  1.00 13.34           N  
ATOM   1305  CA  ASP A 162      14.003   0.142  34.857  1.00 13.17           C  
ATOM   1306  C   ASP A 162      12.915   1.027  35.426  1.00 12.41           C  
ATOM   1307  O   ASP A 162      13.172   2.102  35.935  1.00 13.09           O  
ATOM   1308  CB  ASP A 162      14.653  -0.684  35.928  1.00 18.05           C  
ATOM   1309  CG  ASP A 162      15.836  -1.498  35.383  1.00 23.14           C  
ATOM   1310  OD1 ASP A 162      15.641  -2.262  34.405  1.00 27.17           O  
ATOM   1311  OD2 ASP A 162      16.997  -1.307  35.895  1.00 25.31           O1-
ATOM   1312  N   LEU A 163      11.686   0.578  35.315  1.00 11.85           N  
ATOM   1313  CA  LEU A 163      10.489   1.354  35.538  1.00 11.57           C  
ATOM   1314  C   LEU A 163       9.722   0.835  36.735  1.00 12.55           C  
ATOM   1315  O   LEU A 163       9.561  -0.382  36.916  1.00 12.48           O  
ATOM   1316  CB  LEU A 163       9.627   1.374  34.259  1.00 11.58           C  
ATOM   1317  CG  LEU A 163       8.356   2.138  34.295  1.00 11.56           C  
ATOM   1318  CD1 LEU A 163       8.005   2.686  32.935  1.00 12.91           C  
ATOM   1319  CD2 LEU A 163       7.187   1.309  34.804  1.00 12.86           C  
ATOM   1320  N   LYS A 164       9.197   1.767  37.550  1.00 11.04           N  
ATOM   1321  CA  LYS A 164       8.269   1.411  38.626  1.00 11.48           C  
ATOM   1322  C   LYS A 164       7.060   2.311  38.606  1.00 10.72           C  
ATOM   1323  O   LYS A 164       7.169   3.539  38.464  1.00 11.76           O  
ATOM   1324  CB  LYS A 164       8.915   1.491  40.022  1.00 13.04           C  
ATOM   1325  CG  LYS A 164      10.102   0.607  40.174  1.00 13.92           C  
ATOM   1326  CD  LYS A 164      10.660   0.583  41.595  1.00 15.25           C  
ATOM   1327  CE  LYS A 164      11.988  -0.105  41.734  1.00 18.27           C  
ATOM   1328  NZ  LYS A 164      11.858  -1.527  41.481  1.00 19.96           N1+
ATOM   1329  N   ILE A 165       5.904   1.724  38.805  1.00 10.23           N  
ATOM   1330  CA  ILE A 165       4.658   2.456  38.938  1.00  9.95           C  
ATOM   1331  C   ILE A 165       4.507   2.909  40.401  1.00  9.98           C  
ATOM   1332  O   ILE A 165       4.738   2.164  41.321  1.00 11.44           O  
ATOM   1333  CB  ILE A 165       3.465   1.501  38.580  1.00 10.29           C  
ATOM   1334  CG1 ILE A 165       3.570   1.038  37.137  1.00 10.31           C  
ATOM   1335  CG2 ILE A 165       2.098   2.159  38.836  1.00 11.70           C  
ATOM   1336  CD1 ILE A 165       2.609  -0.183  36.757  1.00 11.71           C  
ATOM   1337  N   CYS A 166       4.098   4.172  40.532  1.00 11.30           N  
ATOM   1338  CA ACYS A 166       3.981   4.826  41.801  0.50 11.85           C  
ATOM   1339  CA BCYS A 166       3.883   4.731  41.874  0.50 10.24           C  
ATOM   1340  C   CYS A 166       2.581   5.448  41.961  1.00 12.11           C  
ATOM   1341  O   CYS A 166       1.826   5.537  40.983  1.00 12.25           O  
ATOM   1342  CB ACYS A 166       5.121   5.855  41.832  0.50 14.52           C  
ATOM   1343  CB BCYS A 166       5.046   5.658  42.233  0.50 10.51           C  
ATOM   1344  SG ACYS A 166       5.289   6.795  43.347  0.50 19.85           S  
ATOM   1345  SG BCYS A 166       4.925   7.261  41.377  0.50 11.00           S  
ATOM   1346  N   ASP A 167       2.228   5.911  43.171  1.00 12.65           N  
ATOM   1347  CA  ASP A 167       1.071   6.722  43.522  1.00 14.22           C  
ATOM   1348  C   ASP A 167      -0.209   5.964  43.420  1.00 13.36           C  
ATOM   1349  O   ASP A 167      -0.927   6.035  42.424  1.00 14.72           O  
ATOM   1350  CB  ASP A 167       1.019   8.032  42.775  1.00 15.33           C  
ATOM   1351  CG  ASP A 167      -0.011   9.003  43.350  1.00 23.17           C  
ATOM   1352  OD1 ASP A 167      -0.853   8.568  44.177  1.00 20.97           O  
ATOM   1353  OD2 ASP A 167       0.031  10.203  42.972  1.00 30.57           O1-
ATOM   1354  N   PHE A 168      -0.518   5.219  44.466  1.00 13.30           N  
ATOM   1355  CA  PHE A 168      -1.767   4.493  44.567  1.00 13.51           C  
ATOM   1356  C   PHE A 168      -2.820   5.253  45.392  1.00 14.17           C  
ATOM   1357  O   PHE A 168      -3.725   4.640  45.928  1.00 15.11           O  
ATOM   1358  CB  PHE A 168      -1.542   3.070  45.094  1.00 13.80           C  
ATOM   1359  CG  PHE A 168      -0.828   2.174  44.094  1.00 13.02           C  
ATOM   1360  CD1 PHE A 168       0.497   2.406  43.739  1.00 14.16           C  
ATOM   1361  CD2 PHE A 168      -1.494   1.142  43.486  1.00 14.38           C  
ATOM   1362  CE1 PHE A 168       1.130   1.611  42.779  1.00 14.97           C  
ATOM   1363  CE2 PHE A 168      -0.866   0.352  42.558  1.00 13.39           C  
ATOM   1364  CZ  PHE A 168       0.439   0.551  42.230  1.00 13.57           C  
ATOM   1365  N   GLY A 169      -2.740   6.589  45.341  1.00 14.85           N  
ATOM   1366  CA  GLY A 169      -3.647   7.438  46.118  1.00 16.74           C  
ATOM   1367  C   GLY A 169      -5.032   7.534  45.543  1.00 17.35           C  
ATOM   1368  O   GLY A 169      -5.858   8.133  46.225  1.00 19.95           O  
ATOM   1369  N   LEU A 170      -5.371   7.000  44.388  1.00 14.93           N  
ATOM   1370  CA  LEU A 170      -6.733   6.860  43.893  1.00 13.65           C  
ATOM   1371  C   LEU A 170      -7.070   5.435  43.595  1.00 12.92           C  
ATOM   1372  O   LEU A 170      -8.134   5.177  42.993  1.00 14.21           O  
ATOM   1373  CB  LEU A 170      -6.932   7.774  42.645  1.00 15.62           C  
ATOM   1374  CG  LEU A 170      -6.848   9.287  42.910  1.00 18.49           C  
ATOM   1375  CD1 LEU A 170      -6.855  10.008  41.624  1.00 19.50           C  
ATOM   1376  CD2 LEU A 170      -7.828   9.792  43.980  1.00 20.41           C  
ATOM   1377  N   ALA A 171      -6.278   4.472  44.010  1.00 12.68           N  
ATOM   1378  CA  ALA A 171      -6.515   3.085  43.680  1.00 12.49           C  
ATOM   1379  C   ALA A 171      -7.734   2.585  44.399  1.00 14.24           C  
ATOM   1380  O   ALA A 171      -8.086   3.036  45.513  1.00 15.76           O  
ATOM   1381  CB  ALA A 171      -5.282   2.251  44.024  1.00 13.32           C  
ATOM   1382  N   ARG A 172      -8.370   1.581  43.812  1.00 12.78           N  
ATOM   1383  CA  ARG A 172      -9.549   0.959  44.400  1.00 13.68           C  
ATOM   1384  C   ARG A 172      -9.572  -0.499  44.039  1.00 14.60           C  
ATOM   1385  O   ARG A 172      -9.010  -0.897  43.023  1.00 14.51           O  
ATOM   1386  CB  ARG A 172     -10.867   1.567  43.838  1.00 15.37           C  
ATOM   1387  CG  ARG A 172     -11.093   3.054  44.190  1.00 18.78           C  
ATOM   1388  CD  ARG A 172     -11.135   3.400  45.657  1.00 25.65           C  
ATOM   1389  NE  ARG A 172     -12.200   2.707  46.396  1.00 30.43           N  
ATOM   1390  CZ  ARG A 172     -13.437   3.165  46.596  1.00 36.70           C  
ATOM   1391  NH1 ARG A 172     -13.813   4.339  46.094  1.00 36.30           N1+
ATOM   1392  NH2 ARG A 172     -14.306   2.449  47.290  1.00 40.58           N  
ATOM   1393  N   VAL A 173     -10.256  -1.329  44.839  1.00 15.67           N  
ATOM   1394  CA  VAL A 173     -10.585  -2.666  44.438  1.00 14.10           C  
ATOM   1395  C   VAL A 173     -11.564  -2.633  43.302  1.00 15.81           C  
ATOM   1396  O   VAL A 173     -12.532  -1.833  43.329  1.00 16.49           O  
ATOM   1397  CB  VAL A 173     -11.112  -3.461  45.657  1.00 16.29           C  
ATOM   1398  CG1 VAL A 173     -11.539  -4.852  45.248  1.00 17.25           C  
ATOM   1399  CG2 VAL A 173     -10.061  -3.494  46.746  1.00 17.08           C  
ATOM   1400  N   ALA A 174     -11.374  -3.456  42.264  1.00 14.67           N  
ATOM   1401  CA  ALA A 174     -12.235  -3.445  41.118  1.00 15.72           C  
ATOM   1402  C   ALA A 174     -13.650  -3.790  41.522  1.00 16.57           C  
ATOM   1403  O   ALA A 174     -13.884  -4.601  42.459  1.00 17.76           O  
ATOM   1404  CB  ALA A 174     -11.710  -4.404  40.050  1.00 16.68           C  
ATOM   1405  N   ASP A 175     -14.621  -3.152  40.870  1.00 16.44           N  
ATOM   1406  CA  ASP A 175     -16.021  -3.399  41.191  1.00 17.97           C  
ATOM   1407  C   ASP A 175     -16.867  -3.262  39.919  1.00 18.46           C  
ATOM   1408  O   ASP A 175     -17.690  -2.337  39.812  1.00 18.97           O  
ATOM   1409  CB  ASP A 175     -16.481  -2.436  42.277  1.00 18.45           C  
ATOM   1410  CG  ASP A 175     -17.847  -2.718  42.893  1.00 21.03           C  
ATOM   1411  OD1 ASP A 175     -18.489  -3.681  42.462  1.00 22.60           O  
ATOM   1412  OD2 ASP A 175     -18.238  -1.959  43.799  1.00 25.54           O1-
ATOM   1413  N   PRO A 176     -16.638  -4.130  38.949  1.00 21.11           N  
ATOM   1414  CA  PRO A 176     -17.316  -3.979  37.659  1.00 23.76           C  
ATOM   1415  C   PRO A 176     -18.833  -4.020  37.740  1.00 26.22           C  
ATOM   1416  O   PRO A 176     -19.497  -3.371  36.907  1.00 28.00           O  
ATOM   1417  CB  PRO A 176     -16.719  -5.097  36.786  1.00 25.94           C  
ATOM   1418  CG  PRO A 176     -16.123  -6.045  37.717  1.00 26.03           C  
ATOM   1419  CD  PRO A 176     -15.701  -5.274  38.935  1.00 22.85           C  
ATOM   1420  N   ASP A 177     -19.408  -4.728  38.721  1.00 24.43           N  
ATOM   1421  CA  ASP A 177     -20.870  -4.768  38.843  1.00 25.42           C  
ATOM   1422  C   ASP A 177     -21.484  -3.458  39.280  1.00 25.52           C  
ATOM   1423  O   ASP A 177     -22.717  -3.305  39.106  1.00 26.66           O  
ATOM   1424  CB  ASP A 177     -21.342  -5.856  39.817  1.00 29.83           C  
ATOM   1425  CG  ASP A 177     -20.965  -7.268  39.423  1.00 39.48           C  
ATOM   1426  OD1 ASP A 177     -21.141  -8.183  40.262  1.00 42.52           O  
ATOM   1427  OD2 ASP A 177     -20.491  -7.465  38.276  1.00 42.67           O1-
ATOM   1428  N   HIS A 178     -20.714  -2.529  39.825  1.00 23.41           N  
ATOM   1429  CA  HIS A 178     -21.167  -1.230  40.321  1.00 22.48           C  
ATOM   1430  C   HIS A 178     -20.468  -0.072  39.547  1.00 20.07           C  
ATOM   1431  O   HIS A 178     -20.261   0.979  40.111  1.00 23.99           O  
ATOM   1432  CB  HIS A 178     -20.980  -1.106  41.837  1.00 25.30           C  
ATOM   1433  CG  HIS A 178     -21.741  -2.159  42.594  1.00 28.60           C  
ATOM   1434  CD2 HIS A 178     -22.992  -2.124  43.119  1.00 32.21           C  
ATOM   1435  ND1 HIS A 178     -21.194  -3.413  42.825  1.00 29.68           N  
ATOM   1436  CE1 HIS A 178     -22.113  -4.095  43.503  1.00 31.81           C  
ATOM   1437  NE2 HIS A 178     -23.216  -3.359  43.695  1.00 33.09           N  
ATOM   1438  N   ASP A 179     -20.181  -0.272  38.283  1.00 17.65           N  
ATOM   1439  CA  ASP A 179     -19.472   0.746  37.470  1.00 17.05           C  
ATOM   1440  C   ASP A 179     -20.388   1.789  36.880  1.00 16.54           C  
ATOM   1441  O   ASP A 179     -19.905   2.868  36.523  1.00 16.70           O  
ATOM   1442  CB  ASP A 179     -18.690   0.028  36.353  1.00 16.29           C  
ATOM   1443  CG  ASP A 179     -17.733   0.962  35.620  1.00 18.69           C  
ATOM   1444  OD1 ASP A 179     -16.808   1.431  36.244  1.00 19.38           O  
ATOM   1445  OD2 ASP A 179     -17.945   1.230  34.416  1.00 18.17           O1-
ATOM   1446  N   HIS A 180     -21.674   1.522  36.753  1.00 16.49           N  
ATOM   1447  CA  HIS A 180     -22.552   2.425  36.009  1.00 16.68           C  
ATOM   1448  C   HIS A 180     -22.904   3.650  36.799  1.00 16.65           C  
ATOM   1449  O   HIS A 180     -23.196   3.615  38.008  1.00 18.66           O  
ATOM   1450  CB  HIS A 180     -23.861   1.772  35.590  1.00 18.79           C  
ATOM   1451  CG  HIS A 180     -24.409   2.513  34.420  1.00 25.76           C  
ATOM   1452  CD2 HIS A 180     -24.086   2.379  33.121  1.00 27.95           C  
ATOM   1453  ND1 HIS A 180     -25.323   3.574  34.542  1.00 26.16           N  
ATOM   1454  CE1 HIS A 180     -25.492   4.050  33.297  1.00 17.49           C  
ATOM   1455  NE2 HIS A 180     -24.821   3.313  32.430  1.00 28.17           N  
ATOM   1456  N   THR A 181     -22.952   4.769  36.094  1.00 15.17           N  
ATOM   1457  CA  THR A 181     -23.376   6.041  36.637  1.00 15.62           C  
ATOM   1458  C   THR A 181     -23.982   6.856  35.485  1.00 14.70           C  
ATOM   1459  O   THR A 181     -23.965   6.469  34.340  1.00 15.03           O  
ATOM   1460  CB  THR A 181     -22.179   6.744  37.340  1.00 16.85           C  
ATOM   1461  CG2 THR A 181     -21.090   7.185  36.334  1.00 16.30           C  
ATOM   1462  OG1 THR A 181     -22.656   7.907  38.069  1.00 20.33           O  
ATOM   1463  N   GLY A 182     -24.485   8.022  35.854  1.00 16.41           N  
ATOM   1464  CA  GLY A 182     -25.113   8.916  34.901  1.00 16.01           C  
ATOM   1465  C   GLY A 182     -24.131   9.756  34.136  1.00 15.45           C  
ATOM   1466  O   GLY A 182     -22.928   9.741  34.403  1.00 16.18           O  
ATOM   1467  N   PHE A 183     -24.641  10.483  33.201  1.00 14.38           N  
ATOM   1468  CA  PHE A 183     -23.865  11.353  32.341  1.00 14.82           C  
ATOM   1469  C   PHE A 183     -23.274  12.527  33.136  1.00 14.79           C  
ATOM   1470  O   PHE A 183     -23.965  13.115  33.995  1.00 17.22           O  
ATOM   1471  CB  PHE A 183     -24.836  11.848  31.244  1.00 14.49           C  
ATOM   1472  CG  PHE A 183     -24.246  12.777  30.245  1.00 14.17           C  
ATOM   1473  CD1 PHE A 183     -23.069  12.472  29.582  1.00 15.65           C  
ATOM   1474  CD2 PHE A 183     -24.927  13.918  29.864  1.00 15.86           C  
ATOM   1475  CE1 PHE A 183     -22.535  13.344  28.656  1.00 16.87           C  
ATOM   1476  CE2 PHE A 183     -24.404  14.759  28.921  1.00 16.50           C  
ATOM   1477  CZ  PHE A 183     -23.236  14.475  28.326  1.00 15.91           C  
ATOM   1478  N   LEU A 184     -22.048  12.866  32.863  1.00 14.20           N  
ATOM   1479  CA  LEU A 184     -21.386  14.013  33.517  1.00 16.22           C  
ATOM   1480  C   LEU A 184     -21.163  13.857  35.007  1.00 17.23           C  
ATOM   1481  O   LEU A 184     -21.253  14.830  35.777  1.00 20.54           O  
ATOM   1482  CB  LEU A 184     -22.119  15.331  33.250  1.00 19.31           C  
ATOM   1483  CG  LEU A 184     -22.501  15.620  31.825  1.00 21.80           C  
ATOM   1484  CD1 LEU A 184     -23.444  16.829  31.749  1.00 23.73           C  
ATOM   1485  CD2 LEU A 184     -21.305  15.817  31.014  1.00 22.08           C  
ATOM   1486  N   THR A 185     -20.856  12.658  35.431  1.00 14.51           N  
ATOM   1487  CA  THR A 185     -20.539  12.404  36.825  1.00 15.08           C  
ATOM   1488  C   THR A 185     -19.104  12.899  37.069  1.00 15.55           C  
ATOM   1489  O   THR A 185     -18.177  12.590  36.287  1.00 16.50           O  
ATOM   1490  CB  THR A 185     -20.638  10.892  37.129  1.00 15.47           C  
ATOM   1491  CG2 THR A 185     -20.254  10.586  38.538  1.00 17.88           C  
ATOM   1492  OG1 THR A 185     -22.024  10.449  36.963  1.00 17.26           O  
ATOM   1493  N   GLU A 186     -18.897  13.642  38.135  1.00 15.83           N  
ATOM   1494  CA  GLU A 186     -17.577  14.169  38.460  1.00 16.21           C  
ATOM   1495  C   GLU A 186     -16.597  13.026  38.726  1.00 16.92           C  
ATOM   1496  O   GLU A 186     -16.961  11.972  39.203  1.00 16.74           O  
ATOM   1497  CB  GLU A 186     -17.653  15.060  39.696  1.00 20.11           C  
ATOM   1498  CG  GLU A 186     -18.504  16.311  39.564  1.00 27.35           C  
ATOM   1499  CD  GLU A 186     -18.091  17.384  38.574  1.00 38.17           C  
ATOM   1500  OE1 GLU A 186     -16.916  17.429  38.146  1.00 40.59           O  
ATOM   1501  OE2 GLU A 186     -18.973  18.200  38.228  1.00 42.02           O1-
ATOM   1502  N   TYR A 187     -15.359  13.265  38.406  1.00 16.66           N  
ATOM   1503  CA  TYR A 187     -14.326  12.238  38.524  1.00 15.24           C  
ATOM   1504  C   TYR A 187     -13.033  12.780  39.067  1.00 17.35           C  
ATOM   1505  O   TYR A 187     -12.702  13.902  38.789  1.00 20.44           O  
ATOM   1506  CB  TYR A 187     -14.040  11.647  37.143  1.00 15.58           C  
ATOM   1507  CG  TYR A 187     -13.343  10.283  37.212  1.00 15.28           C  
ATOM   1508  CD1 TYR A 187     -13.961   9.205  37.815  1.00 15.67           C  
ATOM   1509  CD2 TYR A 187     -12.102  10.086  36.654  1.00 14.70           C  
ATOM   1510  CE1 TYR A 187     -13.355   7.982  37.905  1.00 16.32           C  
ATOM   1511  CE2 TYR A 187     -11.499   8.821  36.684  1.00 14.85           C  
ATOM   1512  CZ  TYR A 187     -12.131   7.796  37.350  1.00 15.24           C  
ATOM   1513  OH  TYR A 187     -11.602   6.538  37.459  1.00 18.43           O  
ATOM   1514  N   VAL A 188     -12.296  11.975  39.804  1.00 16.77           N  
ATOM   1515  CA  VAL A 188     -11.116  12.438  40.564  1.00 19.58           C  
ATOM   1516  C   VAL A 188      -9.801  12.378  39.817  1.00 20.28           C  
ATOM   1517  O   VAL A 188      -8.914  13.218  40.053  1.00 23.67           O  
ATOM   1518  CB  VAL A 188     -10.989  11.572  41.857  1.00 22.32           C  
ATOM   1519  CG1 VAL A 188     -12.075  11.936  42.848  1.00 23.79           C  
ATOM   1520  CG2 VAL A 188     -11.032  10.057  41.585  1.00 24.90           C  
ATOM   1521  N   ALA A 189      -9.638  11.424  38.934  1.00 16.72           N  
ATOM   1522  CA  ALA A 189      -8.339  11.183  38.342  1.00 16.16           C  
ATOM   1523  C   ALA A 189      -7.978  12.135  37.247  1.00 14.47           C  
ATOM   1524  O   ALA A 189      -8.812  12.844  36.672  1.00 16.51           O  
ATOM   1525  CB  ALA A 189      -8.285   9.763  37.852  1.00 18.00           C  
ATOM   1526  N   THR A 190      -6.654  12.227  36.901  1.00 14.52           N  
ATOM   1527  CA  THR A 190      -6.141  13.241  35.993  1.00 14.51           C  
ATOM   1528  C   THR A 190      -6.869  13.299  34.661  1.00 14.83           C  
ATOM   1529  O   THR A 190      -6.983  12.266  33.982  1.00 15.00           O  
ATOM   1530  CB  THR A 190      -4.632  12.990  35.793  1.00 14.84           C  
ATOM   1531  CG2 THR A 190      -3.956  14.072  35.022  1.00 15.75           C  
ATOM   1532  OG1 THR A 190      -4.002  12.870  37.092  1.00 15.42           O  
ATOM   1533  N   ARG A 191      -7.318  14.475  34.254  1.00 14.55           N  
ATOM   1534  CA  ARG A 191      -8.199  14.582  33.144  1.00 13.39           C  
ATOM   1535  C   ARG A 191      -7.721  13.967  31.841  1.00 14.44           C  
ATOM   1536  O   ARG A 191      -8.448  13.253  31.159  1.00 13.74           O  
ATOM   1537  CB  ARG A 191      -8.534  16.077  32.948  1.00 15.75           C  
ATOM   1538  CG  ARG A 191      -9.674  16.308  31.930  1.00 17.33           C  
ATOM   1539  CD  ARG A 191      -9.939  17.767  31.549  1.00 20.42           C  
ATOM   1540  NE  ARG A 191     -10.085  18.521  32.792  1.00 19.11           N  
ATOM   1541  CZ  ARG A 191      -9.218  19.409  33.297  1.00 25.50           C  
ATOM   1542  NH1 ARG A 191      -8.110  19.732  32.634  1.00 24.31           N1+
ATOM   1543  NH2 ARG A 191      -9.467  19.995  34.463  1.00 28.41           N  
ATOM   1544  N   TRP A 192      -6.459  14.239  31.488  1.00 13.21           N  
ATOM   1545  CA  TRP A 192      -5.972  13.875  30.177  1.00 12.83           C  
ATOM   1546  C   TRP A 192      -5.908  12.364  29.946  1.00 12.96           C  
ATOM   1547  O   TRP A 192      -5.817  11.961  28.811  1.00 12.78           O  
ATOM   1548  CB  TRP A 192      -4.594  14.456  29.915  1.00 13.67           C  
ATOM   1549  CG  TRP A 192      -4.540  15.948  29.918  1.00 14.74           C  
ATOM   1550  CD1 TRP A 192      -5.564  16.830  29.834  1.00 17.82           C  
ATOM   1551  CD2 TRP A 192      -3.346  16.696  29.942  1.00 16.46           C  
ATOM   1552  CE2 TRP A 192      -3.699  18.054  29.894  1.00 18.20           C  
ATOM   1553  CE3 TRP A 192      -1.994  16.340  30.001  1.00 16.79           C  
ATOM   1554  NE1 TRP A 192      -5.076  18.120  29.834  1.00 18.37           N  
ATOM   1555  CZ2 TRP A 192      -2.738  19.059  29.935  1.00 19.83           C  
ATOM   1556  CZ3 TRP A 192      -1.061  17.336  30.113  1.00 19.03           C  
ATOM   1557  CH2 TRP A 192      -1.432  18.676  29.969  1.00 19.54           C  
ATOM   1558  N   TYR A 193      -5.959  11.603  30.999  1.00 12.51           N  
ATOM   1559  CA  TYR A 193      -5.793  10.151  30.875  1.00 12.01           C  
ATOM   1560  C   TYR A 193      -7.092   9.427  31.145  1.00 11.24           C  
ATOM   1561  O   TYR A 193      -7.075   8.201  31.285  1.00 11.52           O  
ATOM   1562  CB  TYR A 193      -4.644   9.706  31.839  1.00 11.31           C  
ATOM   1563  CG  TYR A 193      -3.363  10.443  31.511  1.00 12.02           C  
ATOM   1564  CD1 TYR A 193      -3.069  11.661  32.113  1.00 12.74           C  
ATOM   1565  CD2 TYR A 193      -2.534  10.024  30.492  1.00 12.16           C  
ATOM   1566  CE1 TYR A 193      -1.977  12.411  31.731  1.00 13.38           C  
ATOM   1567  CE2 TYR A 193      -1.420  10.778  30.109  1.00 13.29           C  
ATOM   1568  CZ  TYR A 193      -1.196  12.006  30.713  1.00 12.95           C  
ATOM   1569  OH  TYR A 193      -0.099  12.750  30.316  1.00 14.86           O  
ATOM   1570  N   ARG A 194      -8.232  10.118  31.208  1.00 11.92           N  
ATOM   1571  CA  ARG A 194      -9.536   9.520  31.432  1.00 12.03           C  
ATOM   1572  C   ARG A 194     -10.127   8.902  30.241  1.00 11.86           C  
ATOM   1573  O   ARG A 194     -10.164   9.517  29.171  1.00 11.65           O  
ATOM   1574  CB  ARG A 194     -10.523  10.590  31.917  1.00 13.24           C  
ATOM   1575  CG  ARG A 194     -10.272  11.196  33.284  1.00 13.75           C  
ATOM   1576  CD  ARG A 194     -11.235  12.397  33.507  1.00 13.85           C  
ATOM   1577  NE  ARG A 194     -10.889  13.068  34.731  1.00 15.05           N  
ATOM   1578  CZ  ARG A 194     -11.327  14.252  35.115  1.00 17.52           C  
ATOM   1579  NH1 ARG A 194     -12.257  14.895  34.392  1.00 18.10           N1+
ATOM   1580  NH2 ARG A 194     -10.894  14.781  36.261  1.00 18.39           N  
ATOM   1581  N   ALA A 195     -10.586   7.670  30.382  1.00 11.14           N  
ATOM   1582  CA  ALA A 195     -11.255   6.987  29.290  1.00 11.13           C  
ATOM   1583  C   ALA A 195     -12.575   7.671  28.922  1.00 11.96           C  
ATOM   1584  O   ALA A 195     -13.191   8.322  29.780  1.00 12.11           O  
ATOM   1585  CB  ALA A 195     -11.530   5.559  29.723  1.00 12.21           C  
ATOM   1586  N   PRO A 196     -13.035   7.509  27.692  1.00 11.42           N  
ATOM   1587  CA  PRO A 196     -14.274   8.208  27.309  1.00 12.69           C  
ATOM   1588  C   PRO A 196     -15.460   7.880  28.163  1.00 12.04           C  
ATOM   1589  O   PRO A 196     -16.277   8.799  28.453  1.00 13.07           O  
ATOM   1590  CB  PRO A 196     -14.433   7.820  25.835  1.00 13.90           C  
ATOM   1591  CG  PRO A 196     -13.590   6.601  25.605  1.00 12.62           C  
ATOM   1592  CD  PRO A 196     -12.473   6.732  26.591  1.00 11.76           C  
ATOM   1593  N   GLU A 197     -15.572   6.668  28.596  1.00 11.19           N  
ATOM   1594  CA  GLU A 197     -16.741   6.283  29.378  1.00 11.13           C  
ATOM   1595  C   GLU A 197     -16.840   7.002  30.689  1.00 11.53           C  
ATOM   1596  O   GLU A 197     -17.951   7.051  31.246  1.00 12.03           O  
ATOM   1597  CB  GLU A 197     -16.833   4.778  29.562  1.00 12.03           C  
ATOM   1598  CG  GLU A 197     -15.609   4.161  30.251  1.00 12.82           C  
ATOM   1599  CD  GLU A 197     -14.439   3.727  29.390  1.00 13.23           C  
ATOM   1600  OE1 GLU A 197     -14.326   4.135  28.214  1.00 13.01           O  
ATOM   1601  OE2 GLU A 197     -13.600   2.957  29.928  1.00 13.84           O1-
ATOM   1602  N   ILE A 198     -15.726   7.548  31.251  1.00 11.43           N  
ATOM   1603  CA  ILE A 198     -15.870   8.315  32.485  1.00 12.13           C  
ATOM   1604  C   ILE A 198     -16.868   9.474  32.342  1.00 12.66           C  
ATOM   1605  O   ILE A 198     -17.596   9.730  33.276  1.00 13.25           O  
ATOM   1606  CB  ILE A 198     -14.478   8.832  32.902  1.00 12.62           C  
ATOM   1607  CG1 ILE A 198     -13.542   7.716  33.307  1.00 13.47           C  
ATOM   1608  CG2 ILE A 198     -14.565   9.908  33.965  1.00 14.04           C  
ATOM   1609  CD1 ILE A 198     -14.045   6.853  34.423  1.00 15.27           C  
ATOM   1610  N   MET A 199     -16.851  10.086  31.204  1.00 12.89           N  
ATOM   1611  CA  MET A 199     -17.691  11.284  30.986  1.00 13.92           C  
ATOM   1612  C   MET A 199     -19.100  10.883  30.597  1.00 16.28           C  
ATOM   1613  O   MET A 199     -20.010  11.757  30.584  1.00 17.98           O  
ATOM   1614  CB  MET A 199     -17.081  12.189  29.915  1.00 14.37           C  
ATOM   1615  CG  MET A 199     -15.804  12.862  30.339  1.00 15.05           C  
ATOM   1616  SD  MET A 199     -14.288  11.883  30.539  1.00 15.36           S  
ATOM   1617  CE  MET A 199     -13.817  11.672  28.873  1.00 16.96           C  
ATOM   1618  N   LEU A 200     -19.319   9.608  30.302  1.00 12.31           N  
ATOM   1619  CA  LEU A 200     -20.595   9.118  29.806  1.00 12.49           C  
ATOM   1620  C   LEU A 200     -21.351   8.325  30.828  1.00 12.15           C  
ATOM   1621  O   LEU A 200     -22.513   8.641  31.094  1.00 13.55           O  
ATOM   1622  CB  LEU A 200     -20.331   8.257  28.549  1.00 12.62           C  
ATOM   1623  CG  LEU A 200     -19.721   9.012  27.379  1.00 13.85           C  
ATOM   1624  CD1 LEU A 200     -19.216   8.056  26.333  1.00 13.55           C  
ATOM   1625  CD2 LEU A 200     -20.794   9.942  26.721  1.00 14.14           C  
ATOM   1626  N   ASN A 201     -20.783   7.245  31.381  1.00 12.79           N  
ATOM   1627  CA  ASN A 201     -21.536   6.316  32.207  1.00 13.05           C  
ATOM   1628  C   ASN A 201     -20.738   5.442  33.112  1.00 13.57           C  
ATOM   1629  O   ASN A 201     -21.278   4.474  33.606  1.00 14.63           O  
ATOM   1630  CB  ASN A 201     -22.421   5.424  31.288  1.00 15.02           C  
ATOM   1631  CG  ASN A 201     -21.613   4.475  30.440  1.00 18.12           C  
ATOM   1632  ND2 ASN A 201     -22.277   3.532  29.793  1.00 20.07           N  
ATOM   1633  OD1 ASN A 201     -20.392   4.560  30.373  1.00 18.84           O  
ATOM   1634  N   SER A 202     -19.505   5.760  33.408  1.00 13.53           N  
ATOM   1635  CA  SER A 202     -18.620   4.892  34.190  1.00 13.14           C  
ATOM   1636  C   SER A 202     -18.008   5.613  35.367  1.00 13.89           C  
ATOM   1637  O   SER A 202     -17.585   6.749  35.292  1.00 14.46           O  
ATOM   1638  CB  SER A 202     -17.514   4.408  33.297  1.00 13.90           C  
ATOM   1639  OG  SER A 202     -16.570   3.605  34.034  1.00 15.05           O  
ATOM   1640  N   LYS A 203     -17.915   4.875  36.496  1.00 14.03           N  
ATOM   1641  CA  LYS A 203     -17.220   5.329  37.717  1.00 14.32           C  
ATOM   1642  C   LYS A 203     -15.735   4.964  37.751  1.00 14.22           C  
ATOM   1643  O   LYS A 203     -15.065   5.260  38.751  1.00 15.03           O  
ATOM   1644  CB  LYS A 203     -17.908   4.696  38.909  1.00 15.62           C  
ATOM   1645  CG  LYS A 203     -19.336   5.147  39.124  1.00 19.55           C  
ATOM   1646  CD  LYS A 203     -19.884   4.516  40.430  1.00 26.25           C  
ATOM   1647  CE  LYS A 203     -21.332   4.743  40.690  1.00 36.76           C  
ATOM   1648  NZ  LYS A 203     -21.699   4.267  42.060  1.00 40.94           N1+
ATOM   1649  N   GLY A 204     -15.223   4.292  36.731  1.00 13.44           N  
ATOM   1650  CA  GLY A 204     -13.824   3.925  36.746  1.00 13.78           C  
ATOM   1651  C   GLY A 204     -13.527   2.770  37.674  1.00 13.86           C  
ATOM   1652  O   GLY A 204     -12.435   2.725  38.286  1.00 14.30           O  
ATOM   1653  N   TYR A 205     -14.434   1.820  37.768  1.00 13.13           N  
ATOM   1654  CA  TYR A 205     -14.309   0.643  38.648  1.00 13.32           C  
ATOM   1655  C   TYR A 205     -14.041  -0.633  37.902  1.00 14.20           C  
ATOM   1656  O   TYR A 205     -14.158  -1.732  38.451  1.00 14.43           O  
ATOM   1657  CB  TYR A 205     -15.576   0.495  39.458  1.00 15.24           C  
ATOM   1658  CG  TYR A 205     -15.871   1.527  40.527  1.00 17.49           C  
ATOM   1659  CD1 TYR A 205     -15.021   2.565  40.784  1.00 19.17           C  
ATOM   1660  CD2 TYR A 205     -17.052   1.482  41.234  1.00 19.03           C  
ATOM   1661  CE1 TYR A 205     -15.288   3.509  41.784  1.00 21.37           C  
ATOM   1662  CE2 TYR A 205     -17.346   2.430  42.210  1.00 21.75           C  
ATOM   1663  CZ  TYR A 205     -16.461   3.447  42.472  1.00 23.99           C  
ATOM   1664  OH  TYR A 205     -16.708   4.371  43.478  1.00 28.09           O  
ATOM   1665  N   THR A 206     -13.578  -0.525  36.661  1.00 13.90           N  
ATOM   1666  CA ATHR A 206     -13.283  -1.672  35.799  0.50 14.28           C  
ATOM   1667  CA BTHR A 206     -13.167  -1.726  35.916  0.50 14.07           C  
ATOM   1668  C   THR A 206     -11.791  -1.574  35.334  1.00 13.64           C  
ATOM   1669  O   THR A 206     -11.307  -0.467  35.141  1.00 15.10           O  
ATOM   1670  CB ATHR A 206     -14.298  -1.665  34.602  0.50 15.71           C  
ATOM   1671  CB BTHR A 206     -14.154  -2.084  34.818  0.50 14.60           C  
ATOM   1672  CG2ATHR A 206     -14.133  -2.786  33.657  0.50 18.38           C  
ATOM   1673  CG2BTHR A 206     -13.933  -1.273  33.607  0.50  9.96           C  
ATOM   1674  OG1ATHR A 206     -15.647  -1.807  35.126  0.50 16.28           O  
ATOM   1675  OG1BTHR A 206     -14.108  -3.468  34.461  0.50 24.00           O  
ATOM   1676  N   LYS A 207     -11.171  -2.701  35.079  1.00 12.47           N  
ATOM   1677  CA  LYS A 207      -9.802  -2.738  34.666  1.00 12.15           C  
ATOM   1678  C   LYS A 207      -9.529  -1.971  33.359  1.00 11.58           C  
ATOM   1679  O   LYS A 207      -8.428  -1.468  33.171  1.00 12.02           O  
ATOM   1680  CB  LYS A 207      -9.373  -4.195  34.548  1.00 12.29           C  
ATOM   1681  CG  LYS A 207      -9.219  -4.879  35.911  1.00 12.96           C  
ATOM   1682  CD  LYS A 207      -9.014  -6.330  35.800  1.00 13.67           C  
ATOM   1683  CE  LYS A 207      -8.950  -6.906  37.195  1.00 14.57           C  
ATOM   1684  NZ  LYS A 207      -8.720  -8.389  37.114  1.00 15.55           N1+
ATOM   1685  N   SER A 208     -10.530  -1.911  32.488  1.00 11.28           N  
ATOM   1686  CA  SER A 208     -10.388  -1.178  31.240  1.00 11.26           C  
ATOM   1687  C   SER A 208     -10.066   0.273  31.410  1.00 11.20           C  
ATOM   1688  O   SER A 208      -9.509   0.881  30.499  1.00 11.36           O  
ATOM   1689  CB  SER A 208     -11.654  -1.322  30.419  1.00 12.47           C  
ATOM   1690  OG  SER A 208     -12.805  -0.957  31.147  1.00 14.30           O  
ATOM   1691  N   ILE A 209     -10.323   0.838  32.589  1.00 10.86           N  
ATOM   1692  CA  ILE A 209      -9.968   2.227  32.837  1.00 11.63           C  
ATOM   1693  C   ILE A 209      -8.451   2.441  32.781  1.00 11.70           C  
ATOM   1694  O   ILE A 209      -7.967   3.449  32.288  1.00 12.15           O  
ATOM   1695  CB  ILE A 209     -10.563   2.705  34.226  1.00 13.40           C  
ATOM   1696  CG1 ILE A 209     -10.652   4.224  34.315  1.00 18.53           C  
ATOM   1697  CG2 ILE A 209      -9.830   2.235  35.442  1.00 16.12           C  
ATOM   1698  CD1 ILE A 209     -11.463   4.829  33.330  1.00 22.40           C  
ATOM   1699  N   ASP A 210      -7.715   1.471  33.302  1.00 10.20           N  
ATOM   1700  CA  ASP A 210      -6.278   1.595  33.334  1.00 10.10           C  
ATOM   1701  C   ASP A 210      -5.644   1.360  31.982  1.00 10.21           C  
ATOM   1702  O   ASP A 210      -4.655   1.981  31.622  1.00 10.49           O  
ATOM   1703  CB  ASP A 210      -5.697   0.620  34.383  1.00 10.71           C  
ATOM   1704  CG  ASP A 210      -5.836   0.995  35.833  1.00 10.85           C  
ATOM   1705  OD1 ASP A 210      -5.879   2.206  36.125  1.00 11.37           O  
ATOM   1706  OD2 ASP A 210      -5.792   0.059  36.667  1.00 12.07           O1-
ATOM   1707  N   ILE A 211      -6.216   0.456  31.173  1.00  9.83           N  
ATOM   1708  CA  ILE A 211      -5.692   0.219  29.852  1.00 10.30           C  
ATOM   1709  C   ILE A 211      -5.810   1.474  29.005  1.00 10.28           C  
ATOM   1710  O   ILE A 211      -4.899   1.770  28.258  1.00 10.45           O  
ATOM   1711  CB  ILE A 211      -6.392  -0.984  29.209  1.00 11.22           C  
ATOM   1712  CG1 ILE A 211      -6.083  -2.266  29.965  1.00 14.49           C  
ATOM   1713  CG2 ILE A 211      -6.035  -1.026  27.762  1.00 11.33           C  
ATOM   1714  CD1 ILE A 211      -4.748  -2.682  29.997  1.00 17.42           C  
ATOM   1715  N   TRP A 212      -6.949   2.189  29.105  1.00  9.70           N  
ATOM   1716  CA  TRP A 212      -7.014   3.468  28.365  1.00  9.95           C  
ATOM   1717  C   TRP A 212      -5.863   4.397  28.733  1.00 10.21           C  
ATOM   1718  O   TRP A 212      -5.211   4.943  27.844  1.00  9.70           O  
ATOM   1719  CB  TRP A 212      -8.358   4.143  28.642  1.00 10.44           C  
ATOM   1720  CG  TRP A 212      -8.503   5.427  27.897  1.00 10.34           C  
ATOM   1721  CD1 TRP A 212      -8.072   6.659  28.302  1.00  9.91           C  
ATOM   1722  CD2 TRP A 212      -8.990   5.576  26.572  1.00  9.80           C  
ATOM   1723  CE2 TRP A 212      -8.865   6.946  26.245  1.00 10.65           C  
ATOM   1724  CE3 TRP A 212      -9.574   4.702  25.656  1.00 10.71           C  
ATOM   1725  NE1 TRP A 212      -8.296   7.585  27.306  1.00 12.16           N  
ATOM   1726  CZ2 TRP A 212      -9.279   7.419  25.015  1.00 11.21           C  
ATOM   1727  CZ3 TRP A 212      -9.972   5.198  24.451  1.00 11.42           C  
ATOM   1728  CH2 TRP A 212      -9.819   6.547  24.163  1.00 11.86           C  
ATOM   1729  N   SER A 213      -5.637   4.536  30.029  1.00  9.99           N  
ATOM   1730  CA  SER A 213      -4.541   5.423  30.437  1.00 10.40           C  
ATOM   1731  C   SER A 213      -3.178   4.961  29.889  1.00  9.51           C  
ATOM   1732  O   SER A 213      -2.371   5.781  29.446  1.00 10.33           O  
ATOM   1733  CB  SER A 213      -4.450   5.511  31.955  1.00  9.99           C  
ATOM   1734  OG  SER A 213      -5.682   5.899  32.530  1.00 12.04           O  
ATOM   1735  N   VAL A 214      -2.923   3.654  29.883  1.00  9.54           N  
ATOM   1736  CA  VAL A 214      -1.697   3.155  29.252  1.00  9.64           C  
ATOM   1737  C   VAL A 214      -1.630   3.483  27.781  1.00 10.22           C  
ATOM   1738  O   VAL A 214      -0.571   3.856  27.261  1.00 10.21           O  
ATOM   1739  CB  VAL A 214      -1.542   1.642  29.489  1.00 11.09           C  
ATOM   1740  CG1 VAL A 214      -0.284   1.139  28.757  1.00 12.29           C  
ATOM   1741  CG2 VAL A 214      -1.458   1.326  30.982  1.00 12.21           C  
ATOM   1742  N   GLY A 215      -2.736   3.365  27.066  1.00 10.55           N  
ATOM   1743  CA  GLY A 215      -2.761   3.770  25.668  1.00  9.98           C  
ATOM   1744  C   GLY A 215      -2.433   5.247  25.499  1.00  9.57           C  
ATOM   1745  O   GLY A 215      -1.650   5.600  24.618  1.00 10.69           O  
ATOM   1746  N   CYS A 216      -2.919   6.108  26.408  1.00 10.12           N  
ATOM   1747  CA  CYS A 216      -2.573   7.512  26.344  1.00 11.23           C  
ATOM   1748  C   CYS A 216      -1.093   7.707  26.589  1.00 11.88           C  
ATOM   1749  O   CYS A 216      -0.488   8.613  25.960  1.00 11.74           O  
ATOM   1750  CB  CYS A 216      -3.373   8.296  27.392  1.00 10.89           C  
ATOM   1751  SG  CYS A 216      -5.136   8.417  27.063  1.00 12.12           S  
ATOM   1752  N   ILE A 217      -0.508   6.944  27.502  1.00 11.22           N  
ATOM   1753  CA  ILE A 217       0.912   7.047  27.763  1.00 11.46           C  
ATOM   1754  C   ILE A 217       1.729   6.583  26.579  1.00 11.07           C  
ATOM   1755  O   ILE A 217       2.757   7.204  26.257  1.00 11.67           O  
ATOM   1756  CB  ILE A 217       1.231   6.265  29.048  1.00 11.17           C  
ATOM   1757  CG1 ILE A 217       0.581   6.962  30.279  1.00 12.26           C  
ATOM   1758  CG2 ILE A 217       2.751   6.177  29.229  1.00 12.36           C  
ATOM   1759  CD1 ILE A 217       0.398   6.077  31.436  1.00 12.69           C  
ATOM   1760  N   LEU A 218       1.334   5.497  25.930  1.00 10.35           N  
ATOM   1761  CA  LEU A 218       2.026   5.062  24.723  1.00 10.96           C  
ATOM   1762  C   LEU A 218       1.995   6.147  23.663  1.00 11.87           C  
ATOM   1763  O   LEU A 218       3.050   6.426  23.062  1.00 12.22           O  
ATOM   1764  CB  LEU A 218       1.400   3.735  24.224  1.00 10.85           C  
ATOM   1765  CG  LEU A 218       1.907   3.232  22.877  1.00 12.18           C  
ATOM   1766  CD1 LEU A 218       3.422   2.996  22.894  1.00 11.94           C  
ATOM   1767  CD2 LEU A 218       1.213   1.916  22.521  1.00 13.16           C  
ATOM   1768  N   ALA A 219       0.846   6.728  23.408  1.00 11.75           N  
ATOM   1769  CA  ALA A 219       0.760   7.817  22.438  1.00 12.79           C  
ATOM   1770  C   ALA A 219       1.689   8.959  22.818  1.00 12.93           C  
ATOM   1771  O   ALA A 219       2.387   9.520  21.917  1.00 14.49           O  
ATOM   1772  CB  ALA A 219      -0.693   8.316  22.365  1.00 13.22           C  
ATOM   1773  N   GLU A 220       1.764   9.296  24.073  1.00 12.73           N  
ATOM   1774  CA  GLU A 220       2.600  10.382  24.531  1.00 13.43           C  
ATOM   1775  C   GLU A 220       4.062  10.035  24.384  1.00 14.58           C  
ATOM   1776  O   GLU A 220       4.881  10.913  24.063  1.00 16.80           O  
ATOM   1777  CB  GLU A 220       2.229  10.745  25.954  1.00 14.60           C  
ATOM   1778  CG  GLU A 220       2.760  12.027  26.447  1.00 16.10           C  
ATOM   1779  CD  GLU A 220       2.086  12.545  27.683  1.00 15.89           C  
ATOM   1780  OE1 GLU A 220       0.978  12.092  28.051  1.00 14.99           O  
ATOM   1781  OE2 GLU A 220       2.664  13.469  28.279  1.00 18.30           O1-
ATOM   1782  N   MET A 221       4.462   8.788  24.546  1.00 13.35           N  
ATOM   1783  CA  MET A 221       5.839   8.351  24.292  1.00 12.98           C  
ATOM   1784  C   MET A 221       6.145   8.430  22.805  1.00 13.54           C  
ATOM   1785  O   MET A 221       7.347   8.686  22.469  1.00 15.85           O  
ATOM   1786  CB  MET A 221       6.069   6.927  24.774  1.00 12.00           C  
ATOM   1787  CG  MET A 221       6.048   6.812  26.254  1.00 13.25           C  
ATOM   1788  SD  MET A 221       6.752   5.230  26.872  1.00 13.84           S  
ATOM   1789  CE  MET A 221       5.388   4.057  26.495  1.00 12.19           C  
ATOM   1790  N   LEU A 222       5.205   8.248  21.911  1.00 14.29           N  
ATOM   1791  CA  LEU A 222       5.491   8.272  20.480  1.00 15.53           C  
ATOM   1792  C   LEU A 222       5.705   9.696  20.007  1.00 16.80           C  
ATOM   1793  O   LEU A 222       6.513   9.852  19.074  1.00 19.52           O  
ATOM   1794  CB  LEU A 222       4.345   7.664  19.707  1.00 16.22           C  
ATOM   1795  CG  LEU A 222       4.186   6.153  19.914  1.00 16.91           C  
ATOM   1796  CD1 LEU A 222       2.822   5.656  19.408  1.00 17.66           C  
ATOM   1797  CD2 LEU A 222       5.259   5.358  19.219  1.00 17.83           C  
ATOM   1798  N   SER A 223       5.114  10.713  20.588  1.00 16.36           N  
ATOM   1799  CA  SER A 223       5.213  12.074  20.076  1.00 17.22           C  
ATOM   1800  C   SER A 223       5.727  13.101  21.065  1.00 17.90           C  
ATOM   1801  O   SER A 223       5.902  14.263  20.681  1.00 18.95           O  
ATOM   1802  CB  SER A 223       3.835  12.522  19.622  1.00 20.93           C  
ATOM   1803  OG  SER A 223       3.015  12.580  20.774  1.00 23.07           O  
ATOM   1804  N   ASN A 224       5.937  12.746  22.316  1.00 16.22           N  
ATOM   1805  CA  ASN A 224       6.287  13.689  23.384  1.00 15.96           C  
ATOM   1806  C   ASN A 224       5.231  14.735  23.692  1.00 19.62           C  
ATOM   1807  O   ASN A 224       5.550  15.843  24.165  1.00 24.92           O  
ATOM   1808  CB  ASN A 224       7.625  14.408  23.078  1.00 16.26           C  
ATOM   1809  CG  ASN A 224       8.764  13.440  23.081  1.00 16.16           C  
ATOM   1810  ND2 ASN A 224       9.466  13.363  24.172  1.00 16.54           N  
ATOM   1811  OD1 ASN A 224       9.039  12.759  22.092  1.00 17.65           O  
ATOM   1812  N   ARG A 225       3.988  14.444  23.400  1.00 17.39           N  
ATOM   1813  CA  ARG A 225       2.908  15.394  23.710  1.00 17.47           C  
ATOM   1814  C   ARG A 225       1.719  14.587  24.110  1.00 15.44           C  
ATOM   1815  O   ARG A 225       1.470  13.511  23.520  1.00 15.78           O  
ATOM   1816  CB  ARG A 225       2.535  16.234  22.486  1.00 20.44           C  
ATOM   1817  CG  ARG A 225       1.808  15.509  21.387  1.00 31.52           C  
ATOM   1818  CD  ARG A 225       2.008  15.918  19.934  1.00 39.92           C  
ATOM   1819  NE  ARG A 225       1.412  14.853  19.115  1.00 43.74           N  
ATOM   1820  CZ  ARG A 225       1.671  14.610  17.830  1.00 47.60           C  
ATOM   1821  NH1 ARG A 225       1.061  13.602  17.201  1.00 46.38           N1+
ATOM   1822  NH2 ARG A 225       2.541  15.367  17.161  1.00 48.04           N  
ATOM   1823  N   PRO A 226       0.950  15.040  25.094  1.00 15.43           N  
ATOM   1824  CA  PRO A 226      -0.268  14.310  25.424  1.00 14.40           C  
ATOM   1825  C   PRO A 226      -1.200  14.218  24.232  1.00 15.03           C  
ATOM   1826  O   PRO A 226      -1.397  15.180  23.477  1.00 15.91           O  
ATOM   1827  CB  PRO A 226      -0.889  15.121  26.572  1.00 16.73           C  
ATOM   1828  CG  PRO A 226      -0.204  16.392  26.599  1.00 21.09           C  
ATOM   1829  CD  PRO A 226       1.095  16.255  25.927  1.00 16.73           C  
ATOM   1830  N   ILE A 227      -1.785  13.056  24.052  1.00 13.15           N  
ATOM   1831  CA  ILE A 227      -2.663  12.837  22.909  1.00 13.38           C  
ATOM   1832  C   ILE A 227      -4.009  13.534  23.058  1.00 14.38           C  
ATOM   1833  O   ILE A 227      -4.499  14.066  22.049  1.00 14.89           O  
ATOM   1834  CB  ILE A 227      -2.795  11.351  22.577  1.00 12.92           C  
ATOM   1835  CG1 ILE A 227      -3.729  11.155  21.374  1.00 15.33           C  
ATOM   1836  CG2 ILE A 227      -3.282  10.481  23.786  1.00 13.27           C  
ATOM   1837  CD1 ILE A 227      -3.779   9.800  20.790  1.00 16.26           C  
ATOM   1838  N   PHE A 228      -4.562  13.644  24.272  1.00 13.25           N  
ATOM   1839  CA  PHE A 228      -5.893  14.186  24.506  1.00 13.37           C  
ATOM   1840  C   PHE A 228      -5.834  15.215  25.646  1.00 14.41           C  
ATOM   1841  O   PHE A 228      -6.256  14.987  26.732  1.00 14.32           O  
ATOM   1842  CB  PHE A 228      -6.864  13.070  24.897  1.00 13.29           C  
ATOM   1843  CG  PHE A 228      -6.970  11.918  23.954  1.00 13.87           C  
ATOM   1844  CD1 PHE A 228      -7.343  12.082  22.642  1.00 13.80           C  
ATOM   1845  CD2 PHE A 228      -6.784  10.631  24.411  1.00 12.76           C  
ATOM   1846  CE1 PHE A 228      -7.483  10.991  21.815  1.00 13.84           C  
ATOM   1847  CE2 PHE A 228      -6.857   9.569  23.568  1.00 13.78           C  
ATOM   1848  CZ  PHE A 228      -7.241   9.732  22.272  1.00 13.67           C  
ATOM   1849  N   PRO A 229      -5.241  16.405  25.384  1.00 15.54           N  
ATOM   1850  CA  PRO A 229      -5.077  17.432  26.413  1.00 16.52           C  
ATOM   1851  C   PRO A 229      -6.315  18.284  26.640  1.00 18.22           C  
ATOM   1852  O   PRO A 229      -6.295  19.505  26.372  1.00 19.99           O  
ATOM   1853  CB  PRO A 229      -3.859  18.222  25.894  1.00 17.55           C  
ATOM   1854  CG  PRO A 229      -4.048  18.206  24.479  1.00 16.64           C  
ATOM   1855  CD  PRO A 229      -4.565  16.796  24.150  1.00 17.21           C  
ATOM   1856  N   GLY A 230      -7.399  17.668  27.127  1.00 16.90           N  
ATOM   1857  CA  GLY A 230      -8.617  18.447  27.369  1.00 18.02           C  
ATOM   1858  C   GLY A 230      -8.392  19.507  28.427  1.00 18.88           C  
ATOM   1859  O   GLY A 230      -7.705  19.327  29.430  1.00 21.00           O  
ATOM   1860  N   LYS A 231      -9.090  20.669  28.233  1.00 21.43           N  
ATOM   1861  CA  LYS A 231      -8.954  21.784  29.196  1.00 24.24           C  
ATOM   1862  C   LYS A 231     -10.011  21.783  30.340  1.00 24.32           C  
ATOM   1863  O   LYS A 231      -9.888  22.520  31.344  1.00 27.10           O  
ATOM   1864  CB  LYS A 231      -8.954  23.118  28.409  1.00 26.47           C  
ATOM   1865  CG  LYS A 231      -7.755  23.236  27.448  1.00 31.65           C  
ATOM   1866  CD  LYS A 231      -7.777  24.577  26.697  1.00 36.28           C  
ATOM   1867  CE  LYS A 231      -6.666  24.787  25.689  1.00 41.45           C  
ATOM   1868  NZ  LYS A 231      -6.825  23.926  24.472  1.00 45.05           N1+
ATOM   1869  N   HIS A 232     -11.055  21.020  30.183  1.00 22.91           N  
ATOM   1870  CA  HIS A 232     -12.131  20.915  31.161  1.00 22.13           C  
ATOM   1871  C   HIS A 232     -12.868  19.596  30.867  1.00 22.44           C  
ATOM   1872  O   HIS A 232     -12.628  18.934  29.844  1.00 20.08           O  
ATOM   1873  CB  HIS A 232     -13.081  22.171  31.049  1.00 24.07           C  
ATOM   1874  CG  HIS A 232     -13.734  22.285  29.698  1.00 23.13           C  
ATOM   1875  CD2 HIS A 232     -14.776  21.582  29.221  1.00 27.64           C  
ATOM   1876  ND1 HIS A 232     -13.313  23.206  28.724  1.00 31.00           N  
ATOM   1877  CE1 HIS A 232     -14.091  22.991  27.682  1.00 29.88           C  
ATOM   1878  NE2 HIS A 232     -14.978  21.999  27.919  1.00 29.09           N  
ATOM   1879  N   TYR A 233     -13.783  19.250  31.764  1.00 21.70           N  
ATOM   1880  CA  TYR A 233     -14.361  17.925  31.839  1.00 20.86           C  
ATOM   1881  C   TYR A 233     -14.838  17.404  30.495  1.00 20.07           C  
ATOM   1882  O   TYR A 233     -14.424  16.345  29.992  1.00 19.64           O  
ATOM   1883  CB  TYR A 233     -15.496  17.948  32.864  1.00 19.52           C  
ATOM   1884  CG  TYR A 233     -16.158  16.618  33.073  1.00 18.05           C  
ATOM   1885  CD1 TYR A 233     -15.814  15.813  34.142  1.00 19.47           C  
ATOM   1886  CD2 TYR A 233     -17.175  16.186  32.234  1.00 18.49           C  
ATOM   1887  CE1 TYR A 233     -16.452  14.613  34.367  1.00 18.42           C  
ATOM   1888  CE2 TYR A 233     -17.807  14.983  32.446  1.00 17.59           C  
ATOM   1889  CZ  TYR A 233     -17.445  14.203  33.515  1.00 18.01           C  
ATOM   1890  OH  TYR A 233     -18.136  13.033  33.741  1.00 18.14           O  
ATOM   1891  N   LEU A 234     -15.754  18.146  29.842  1.00 21.25           N  
ATOM   1892  CA  LEU A 234     -16.335  17.662  28.609  1.00 19.37           C  
ATOM   1893  C   LEU A 234     -15.397  17.822  27.403  1.00 21.69           C  
ATOM   1894  O   LEU A 234     -15.484  17.056  26.418  1.00 21.91           O  
ATOM   1895  CB  LEU A 234     -17.723  18.298  28.430  1.00 20.69           C  
ATOM   1896  CG  LEU A 234     -18.768  17.504  27.569  1.00 23.73           C  
ATOM   1897  CD1 LEU A 234     -18.999  16.033  28.017  1.00 24.80           C  
ATOM   1898  CD2 LEU A 234     -20.096  18.211  27.622  1.00 24.11           C  
ATOM   1899  N   ASP A 235     -14.495  18.777  27.454  1.00 20.74           N  
ATOM   1900  CA  ASP A 235     -13.468  18.921  26.390  1.00 21.53           C  
ATOM   1901  C   ASP A 235     -12.617  17.666  26.233  1.00 20.19           C  
ATOM   1902  O   ASP A 235     -12.191  17.367  25.139  1.00 20.06           O  
ATOM   1903  CB  ASP A 235     -12.520  20.087  26.672  1.00 22.48           C  
ATOM   1904  CG  ASP A 235     -11.657  20.591  25.548  1.00 28.84           C  
ATOM   1905  OD1 ASP A 235     -12.128  20.609  24.400  1.00 25.65           O  
ATOM   1906  OD2 ASP A 235     -10.500  20.984  25.823  1.00 26.05           O1-
ATOM   1907  N   GLN A 236     -12.449  16.951  27.328  1.00 17.97           N  
ATOM   1908  CA  GLN A 236     -11.677  15.708  27.279  1.00 16.26           C  
ATOM   1909  C   GLN A 236     -12.300  14.712  26.284  1.00 16.30           C  
ATOM   1910  O   GLN A 236     -11.668  14.072  25.446  1.00 17.08           O  
ATOM   1911  CB  GLN A 236     -11.590  15.170  28.693  1.00 16.00           C  
ATOM   1912  CG  GLN A 236     -10.605  13.979  28.768  1.00 13.53           C  
ATOM   1913  CD  GLN A 236      -9.244  14.407  28.377  1.00 16.04           C  
ATOM   1914  NE2 GLN A 236      -8.504  13.541  27.692  1.00 14.56           N  
ATOM   1915  OE1 GLN A 236      -8.809  15.555  28.619  1.00 15.45           O  
ATOM   1916  N   LEU A 237     -13.646  14.642  26.345  1.00 17.39           N  
ATOM   1917  CA  LEU A 237     -14.370  13.736  25.408  1.00 17.78           C  
ATOM   1918  C   LEU A 237     -14.297  14.222  23.960  1.00 19.35           C  
ATOM   1919  O   LEU A 237     -14.121  13.424  23.048  1.00 19.24           O  
ATOM   1920  CB  LEU A 237     -15.808  13.573  25.887  1.00 18.51           C  
ATOM   1921  CG  LEU A 237     -16.694  12.615  25.111  1.00 18.90           C  
ATOM   1922  CD1 LEU A 237     -16.143  11.135  25.041  1.00 19.85           C  
ATOM   1923  CD2 LEU A 237     -18.102  12.637  25.709  1.00 18.05           C  
ATOM   1924  N   ASN A 238     -14.375  15.533  23.763  1.00 21.20           N  
ATOM   1925  CA  ASN A 238     -14.284  16.026  22.390  1.00 23.73           C  
ATOM   1926  C   ASN A 238     -12.884  15.784  21.815  1.00 21.62           C  
ATOM   1927  O   ASN A 238     -12.774  15.462  20.661  1.00 21.70           O  
ATOM   1928  CB  ASN A 238     -14.644  17.496  22.299  1.00 30.40           C  
ATOM   1929  CG  ASN A 238     -16.038  17.794  21.700  1.00 41.58           C  
ATOM   1930  ND2 ASN A 238     -16.290  19.075  21.480  1.00 45.88           N  
ATOM   1931  OD1 ASN A 238     -16.892  16.899  21.415  1.00 43.18           O  
ATOM   1932  N   HIS A 239     -11.790  15.895  22.640  1.00 19.74           N  
ATOM   1933  CA  HIS A 239     -10.432  15.522  22.167  1.00 18.55           C  
ATOM   1934  C   HIS A 239     -10.450  14.047  21.722  1.00 16.19           C  
ATOM   1935  O   HIS A 239      -9.956  13.719  20.702  1.00 15.99           O  
ATOM   1936  CB  HIS A 239      -9.382  15.812  23.246  1.00 18.04           C  
ATOM   1937  CG  HIS A 239      -8.881  17.229  23.208  1.00 20.25           C  
ATOM   1938  CD2 HIS A 239      -9.468  18.359  23.683  1.00 23.42           C  
ATOM   1939  ND1 HIS A 239      -7.695  17.566  22.597  1.00 23.44           N  
ATOM   1940  CE1 HIS A 239      -7.579  18.885  22.716  1.00 25.14           C  
ATOM   1941  NE2 HIS A 239      -8.616  19.409  23.380  1.00 25.51           N  
ATOM   1942  N   ILE A 240     -11.029  13.188  22.534  1.00 14.60           N  
ATOM   1943  CA  ILE A 240     -10.989  11.737  22.241  1.00 14.72           C  
ATOM   1944  C   ILE A 240     -11.717  11.471  20.945  1.00 15.43           C  
ATOM   1945  O   ILE A 240     -11.247  10.800  20.053  1.00 15.95           O  
ATOM   1946  CB  ILE A 240     -11.578  10.915  23.397  1.00 13.52           C  
ATOM   1947  CG1 ILE A 240     -10.682  11.045  24.641  1.00 13.96           C  
ATOM   1948  CG2 ILE A 240     -11.752   9.485  23.005  1.00 13.97           C  
ATOM   1949  CD1 ILE A 240     -11.348  10.566  25.906  1.00 15.03           C  
ATOM   1950  N   LEU A 241     -12.966  12.040  20.829  1.00 16.28           N  
ATOM   1951  CA  LEU A 241     -13.742  11.858  19.606  1.00 17.42           C  
ATOM   1952  C   LEU A 241     -13.121  12.540  18.395  1.00 18.20           C  
ATOM   1953  O   LEU A 241     -13.314  12.054  17.301  1.00 17.82           O  
ATOM   1954  CB  LEU A 241     -15.177  12.337  19.799  1.00 18.03           C  
ATOM   1955  CG  LEU A 241     -15.929  11.685  20.979  1.00 18.95           C  
ATOM   1956  CD1 LEU A 241     -17.324  12.329  21.153  1.00 19.65           C  
ATOM   1957  CD2 LEU A 241     -16.029  10.219  20.734  1.00 22.93           C  
ATOM   1958  N   GLY A 242     -12.346  13.592  18.601  1.00 17.80           N  
ATOM   1959  CA  GLY A 242     -11.640  14.236  17.499  1.00 18.90           C  
ATOM   1960  C   GLY A 242     -10.594  13.370  16.856  1.00 19.03           C  
ATOM   1961  O   GLY A 242     -10.180  13.644  15.728  1.00 19.47           O  
ATOM   1962  N   ILE A 243     -10.114  12.304  17.568  1.00 17.52           N  
ATOM   1963  CA  ILE A 243      -9.190  11.353  16.956  1.00 16.93           C  
ATOM   1964  C   ILE A 243      -9.836  10.021  16.604  1.00 16.26           C  
ATOM   1965  O   ILE A 243      -9.630   9.475  15.539  1.00 16.37           O  
ATOM   1966  CB  ILE A 243      -7.942  11.177  17.885  1.00 17.45           C  
ATOM   1967  CG1 ILE A 243      -7.103  12.521  17.825  1.00 20.00           C  
ATOM   1968  CG2 ILE A 243      -7.105   9.952  17.528  1.00 17.22           C  
ATOM   1969  CD1 ILE A 243      -5.963  12.728  18.774  1.00 21.93           C  
ATOM   1970  N   LEU A 244     -10.614   9.458  17.536  1.00 15.69           N  
ATOM   1971  CA  LEU A 244     -11.241   8.155  17.259  1.00 16.45           C  
ATOM   1972  C   LEU A 244     -12.421   8.262  16.241  1.00 16.71           C  
ATOM   1973  O   LEU A 244     -12.739   7.259  15.625  1.00 17.51           O  
ATOM   1974  CB  LEU A 244     -11.839   7.535  18.536  1.00 15.53           C  
ATOM   1975  CG  LEU A 244     -10.842   6.763  19.452  1.00 17.64           C  
ATOM   1976  CD1 LEU A 244      -9.517   7.384  19.730  1.00 20.29           C  
ATOM   1977  CD2 LEU A 244     -11.519   6.203  20.632  1.00 15.78           C  
ATOM   1978  N   GLY A 245     -12.955   9.447  16.132  1.00 16.17           N  
ATOM   1979  CA  GLY A 245     -14.141   9.690  15.321  1.00 15.98           C  
ATOM   1980  C   GLY A 245     -15.378   9.315  16.044  1.00 15.42           C  
ATOM   1981  O   GLY A 245     -15.377   8.842  17.204  1.00 17.31           O  
ATOM   1982  N   SER A 246     -16.505   9.513  15.382  1.00 14.27           N  
ATOM   1983  CA  SER A 246     -17.807   9.264  15.991  1.00 13.96           C  
ATOM   1984  C   SER A 246     -17.974   7.816  16.322  1.00 14.22           C  
ATOM   1985  O   SER A 246     -17.568   6.964  15.552  1.00 16.26           O  
ATOM   1986  CB  SER A 246     -18.920   9.608  14.986  1.00 14.62           C  
ATOM   1987  OG  SER A 246     -18.891  10.980  14.688  1.00 16.49           O  
ATOM   1988  N   PRO A 247     -18.568   7.454  17.453  1.00 14.17           N  
ATOM   1989  CA  PRO A 247     -18.800   6.048  17.729  1.00 14.75           C  
ATOM   1990  C   PRO A 247     -19.766   5.375  16.804  1.00 13.53           C  
ATOM   1991  O   PRO A 247     -20.725   5.999  16.304  1.00 14.70           O  
ATOM   1992  CB  PRO A 247     -19.353   6.006  19.162  1.00 17.10           C  
ATOM   1993  CG  PRO A 247     -19.675   7.334  19.468  1.00 19.74           C  
ATOM   1994  CD  PRO A 247     -18.957   8.295  18.571  1.00 15.58           C  
ATOM   1995  N   SER A 248     -19.587   4.115  16.602  1.00 14.00           N  
ATOM   1996  CA  SER A 248     -20.448   3.305  15.745  1.00 15.72           C  
ATOM   1997  C   SER A 248     -21.752   3.108  16.399  1.00 15.49           C  
ATOM   1998  O   SER A 248     -21.967   3.306  17.601  1.00 14.27           O  
ATOM   1999  CB  SER A 248     -19.789   1.945  15.494  1.00 16.38           C  
ATOM   2000  OG  SER A 248     -19.773   1.214  16.726  1.00 16.52           O  
ATOM   2001  N   GLN A 249     -22.761   2.689  15.598  1.00 16.32           N  
ATOM   2002  CA  GLN A 249     -24.044   2.378  16.144  1.00 15.67           C  
ATOM   2003  C   GLN A 249     -23.984   1.303  17.222  1.00 15.67           C  
ATOM   2004  O   GLN A 249     -24.633   1.382  18.259  1.00 15.98           O  
ATOM   2005  CB  GLN A 249     -24.991   1.932  15.004  1.00 18.21           C  
ATOM   2006  CG  GLN A 249     -26.417   1.655  15.467  1.00 23.02           C  
ATOM   2007  CD  GLN A 249     -27.119   2.933  15.822  1.00 31.65           C  
ATOM   2008  NE2 GLN A 249     -27.409   3.725  14.811  1.00 32.83           N  
ATOM   2009  OE1 GLN A 249     -27.412   3.234  16.989  1.00 37.26           O  
ATOM   2010  N   GLU A 250     -23.196   0.253  16.969  1.00 17.34           N  
ATOM   2011  CA  GLU A 250     -23.061  -0.839  17.909  1.00 17.78           C  
ATOM   2012  C   GLU A 250     -22.486  -0.284  19.238  1.00 16.61           C  
ATOM   2013  O   GLU A 250     -23.031  -0.613  20.301  1.00 18.00           O  
ATOM   2014  CB  GLU A 250     -22.126  -1.917  17.362  1.00 22.39           C  
ATOM   2015  CG  GLU A 250     -21.907  -3.041  18.358  1.00 30.04           C  
ATOM   2016  CD  GLU A 250     -21.269  -4.262  17.747  1.00 40.63           C  
ATOM   2017  OE1 GLU A 250     -21.783  -4.771  16.723  1.00 43.57           O  
ATOM   2018  OE2 GLU A 250     -20.253  -4.717  18.311  1.00 39.39           O1-
ATOM   2019  N   ASP A 251     -21.482   0.566  19.198  1.00 15.12           N  
ATOM   2020  CA  ASP A 251     -20.909   1.121  20.393  1.00 15.92           C  
ATOM   2021  C   ASP A 251     -21.838   2.065  21.105  1.00 15.92           C  
ATOM   2022  O   ASP A 251     -21.895   2.064  22.370  1.00 17.24           O  
ATOM   2023  CB  ASP A 251     -19.587   1.744  20.096  1.00 16.59           C  
ATOM   2024  CG  ASP A 251     -18.464   0.730  19.817  1.00 19.05           C  
ATOM   2025  OD1 ASP A 251     -17.382   1.180  19.427  1.00 20.08           O  
ATOM   2026  OD2 ASP A 251     -18.693  -0.505  20.001  1.00 17.90           O1-
ATOM   2027  N   LEU A 252     -22.606   2.850  20.356  1.00 15.76           N  
ATOM   2028  CA  LEU A 252     -23.644   3.654  20.997  1.00 17.52           C  
ATOM   2029  C   LEU A 252     -24.712   2.851  21.631  1.00 18.57           C  
ATOM   2030  O   LEU A 252     -25.226   3.210  22.724  1.00 20.01           O  
ATOM   2031  CB  LEU A 252     -24.306   4.550  19.959  1.00 18.48           C  
ATOM   2032  CG  LEU A 252     -23.486   5.667  19.522  1.00 23.36           C  
ATOM   2033  CD1 LEU A 252     -24.196   6.466  18.428  1.00 26.75           C  
ATOM   2034  CD2 LEU A 252     -23.178   6.626  20.693  1.00 26.47           C  
ATOM   2035  N   ASN A 253     -25.088   1.745  21.006  1.00 18.38           N  
ATOM   2036  CA  ASN A 253     -26.144   0.896  21.574  1.00 21.32           C  
ATOM   2037  C   ASN A 253     -25.740   0.307  22.888  1.00 20.91           C  
ATOM   2038  O   ASN A 253     -26.613  -0.047  23.697  1.00 23.73           O  
ATOM   2039  CB  ASN A 253     -26.594  -0.195  20.618  1.00 24.10           C  
ATOM   2040  CG  ASN A 253     -27.418   0.263  19.429  1.00 26.80           C  
ATOM   2041  ND2 ASN A 253     -27.947   1.452  19.408  1.00 25.05           N  
ATOM   2042  OD1 ASN A 253     -27.548  -0.486  18.432  1.00 30.55           O  
ATOM   2043  N   CYS A 254     -24.443   0.200  23.164  1.00 19.91           N  
ATOM   2044  CA  CYS A 254     -23.962  -0.291  24.421  1.00 19.52           C  
ATOM   2045  C   CYS A 254     -24.134   0.709  25.561  1.00 19.90           C  
ATOM   2046  O   CYS A 254     -24.045   0.317  26.737  1.00 23.52           O  
ATOM   2047  CB  CYS A 254     -22.505  -0.713  24.297  1.00 19.31           C  
ATOM   2048  SG  CYS A 254     -22.240  -2.180  23.276  1.00 24.08           S  
ATOM   2049  N   ILE A 255     -24.359   1.985  25.277  1.00 17.60           N  
ATOM   2050  CA  ILE A 255     -24.570   3.019  26.285  1.00 16.94           C  
ATOM   2051  C   ILE A 255     -26.091   3.173  26.476  1.00 16.18           C  
ATOM   2052  O   ILE A 255     -26.814   3.810  25.650  1.00 17.53           O  
ATOM   2053  CB  ILE A 255     -23.994   4.322  25.800  1.00 17.39           C  
ATOM   2054  CG1 ILE A 255     -22.463   4.141  25.549  1.00 18.05           C  
ATOM   2055  CG2 ILE A 255     -24.285   5.457  26.796  1.00 17.74           C  
ATOM   2056  CD1 ILE A 255     -21.925   5.180  24.812  1.00 18.84           C  
ATOM   2057  N   ILE A 256     -26.591   2.604  27.534  1.00 15.92           N  
ATOM   2058  CA  ILE A 256     -28.067   2.572  27.717  1.00 16.69           C  
ATOM   2059  C   ILE A 256     -28.540   3.917  28.242  1.00 16.84           C  
ATOM   2060  O   ILE A 256     -29.686   4.331  27.966  1.00 15.95           O  
ATOM   2061  CB  ILE A 256     -28.489   1.381  28.574  1.00 20.83           C  
ATOM   2062  CG1 ILE A 256     -30.023   1.121  28.382  1.00 23.70           C  
ATOM   2063  CG2 ILE A 256     -28.203   1.587  30.069  1.00 25.30           C  
ATOM   2064  CD1 ILE A 256     -30.547  -0.127  28.974  1.00 27.22           C  
ATOM   2065  N   ASN A 257     -27.707   4.614  29.038  1.00 14.94           N  
ATOM   2066  CA  ASN A 257     -28.137   5.868  29.599  1.00 16.11           C  
ATOM   2067  C   ASN A 257     -28.516   6.874  28.521  1.00 15.30           C  
ATOM   2068  O   ASN A 257     -27.643   7.162  27.662  1.00 14.92           O  
ATOM   2069  CB  ASN A 257     -27.008   6.408  30.495  1.00 17.57           C  
ATOM   2070  CG  ASN A 257     -27.481   7.632  31.218  1.00 21.62           C  
ATOM   2071  ND2 ASN A 257     -28.013   7.481  32.442  1.00 24.02           N  
ATOM   2072  OD1 ASN A 257     -27.300   8.747  30.663  1.00 23.03           O  
ATOM   2073  N   LEU A 258     -29.710   7.371  28.549  1.00 14.63           N  
ATOM   2074  CA  LEU A 258     -30.209   8.171  27.487  1.00 17.03           C  
ATOM   2075  C   LEU A 258     -29.529   9.484  27.373  1.00 16.86           C  
ATOM   2076  O   LEU A 258     -29.282   9.923  26.257  1.00 15.41           O  
ATOM   2077  CB  LEU A 258     -31.732   8.409  27.627  1.00 19.17           C  
ATOM   2078  CG  LEU A 258     -32.599   7.473  26.867  1.00 25.27           C  
ATOM   2079  CD1 LEU A 258     -34.054   7.570  27.257  1.00 28.55           C  
ATOM   2080  CD2 LEU A 258     -32.417   7.681  25.369  1.00 24.99           C  
ATOM   2081  N   LYS A 259     -29.205  10.141  28.501  1.00 14.98           N  
ATOM   2082  CA  LYS A 259     -28.566  11.427  28.410  1.00 15.73           C  
ATOM   2083  C   LYS A 259     -27.200  11.312  27.739  1.00 14.25           C  
ATOM   2084  O   LYS A 259     -26.861  12.126  26.895  1.00 14.63           O  
ATOM   2085  CB  LYS A 259     -28.428  12.155  29.741  1.00 17.59           C  
ATOM   2086  CG  LYS A 259     -29.745  12.734  30.264  1.00 23.69           C  
ATOM   2087  CD  LYS A 259     -29.521  13.628  31.470  1.00 26.69           C  
ATOM   2088  CE  LYS A 259     -30.796  14.365  31.873  1.00 35.11           C  
ATOM   2089  NZ  LYS A 259     -30.576  15.228  33.084  1.00 38.62           N1+
ATOM   2090  N   ALA A 260     -26.449  10.283  28.132  1.00 12.74           N  
ATOM   2091  CA  ALA A 260     -25.151  10.094  27.518  1.00 12.87           C  
ATOM   2092  C   ALA A 260     -25.249   9.759  26.040  1.00 12.47           C  
ATOM   2093  O   ALA A 260     -24.528  10.283  25.231  1.00 12.67           O  
ATOM   2094  CB  ALA A 260     -24.409   8.992  28.242  1.00 14.36           C  
ATOM   2095  N   ARG A 261     -26.155   8.816  25.680  1.00 13.08           N  
ATOM   2096  CA  ARG A 261     -26.309   8.439  24.292  1.00 12.54           C  
ATOM   2097  C   ARG A 261     -26.758   9.627  23.445  1.00 12.72           C  
ATOM   2098  O   ARG A 261     -26.198   9.821  22.361  1.00 12.45           O  
ATOM   2099  CB  ARG A 261     -27.289   7.259  24.186  1.00 15.44           C  
ATOM   2100  CG  ARG A 261     -27.046   6.617  22.797  1.00 20.65           C  
ATOM   2101  CD  ARG A 261     -28.147   5.736  22.379  1.00 22.36           C  
ATOM   2102  NE  ARG A 261     -28.098   4.528  23.169  1.00 21.96           N  
ATOM   2103  CZ  ARG A 261     -28.844   3.465  22.968  1.00 23.25           C  
ATOM   2104  NH1 ARG A 261     -29.757   3.455  21.993  1.00 26.27           N1+
ATOM   2105  NH2 ARG A 261     -28.702   2.410  23.735  1.00 21.04           N  
ATOM   2106  N   ASN A 262     -27.700  10.382  23.925  1.00 12.29           N  
ATOM   2107  CA  ASN A 262     -28.198  11.501  23.157  1.00 12.34           C  
ATOM   2108  C   ASN A 262     -27.204  12.638  23.039  1.00 12.80           C  
ATOM   2109  O   ASN A 262     -27.180  13.323  22.040  1.00 13.06           O  
ATOM   2110  CB  ASN A 262     -29.515  12.005  23.717  1.00 13.44           C  
ATOM   2111  CG  ASN A 262     -30.667  11.130  23.341  1.00 14.51           C  
ATOM   2112  ND2 ASN A 262     -31.688  11.236  24.061  1.00 15.08           N  
ATOM   2113  OD1 ASN A 262     -30.608  10.390  22.361  1.00 18.17           O  
ATOM   2114  N   TYR A 263     -26.341  12.804  24.015  1.00 12.41           N  
ATOM   2115  CA  TYR A 263     -25.196  13.717  23.830  1.00 12.96           C  
ATOM   2116  C   TYR A 263     -24.357  13.306  22.643  1.00 12.09           C  
ATOM   2117  O   TYR A 263     -24.083  14.099  21.739  1.00 11.94           O  
ATOM   2118  CB  TYR A 263     -24.359  13.806  25.108  1.00 12.05           C  
ATOM   2119  CG  TYR A 263     -23.187  14.711  24.856  1.00 12.43           C  
ATOM   2120  CD1 TYR A 263     -23.377  16.065  24.667  1.00 13.48           C  
ATOM   2121  CD2 TYR A 263     -21.917  14.209  24.666  1.00 12.76           C  
ATOM   2122  CE1 TYR A 263     -22.327  16.897  24.354  1.00 14.92           C  
ATOM   2123  CE2 TYR A 263     -20.853  15.050  24.392  1.00 13.11           C  
ATOM   2124  CZ  TYR A 263     -21.082  16.389  24.222  1.00 13.89           C  
ATOM   2125  OH  TYR A 263     -20.025  17.247  23.929  1.00 15.38           O  
ATOM   2126  N   LEU A 264     -23.974  12.048  22.576  1.00 11.40           N  
ATOM   2127  CA  LEU A 264     -23.145  11.580  21.462  1.00 11.40           C  
ATOM   2128  C   LEU A 264     -23.913  11.733  20.151  1.00 12.24           C  
ATOM   2129  O   LEU A 264     -23.338  12.159  19.137  1.00 12.38           O  
ATOM   2130  CB  LEU A 264     -22.723  10.133  21.698  1.00 11.84           C  
ATOM   2131  CG  LEU A 264     -21.778   9.919  22.870  1.00 12.32           C  
ATOM   2132  CD1 LEU A 264     -21.660   8.466  23.168  1.00 14.67           C  
ATOM   2133  CD2 LEU A 264     -20.416  10.568  22.625  1.00 14.24           C  
ATOM   2134  N   LEU A 265     -25.211  11.444  20.139  1.00 11.98           N  
ATOM   2135  CA  LEU A 265     -26.009  11.580  18.893  1.00 13.14           C  
ATOM   2136  C   LEU A 265     -26.146  13.011  18.462  1.00 13.86           C  
ATOM   2137  O   LEU A 265     -26.399  13.245  17.258  1.00 15.99           O  
ATOM   2138  CB  LEU A 265     -27.374  10.954  19.046  1.00 13.90           C  
ATOM   2139  CG  LEU A 265     -27.358   9.456  19.147  1.00 14.00           C  
ATOM   2140  CD1 LEU A 265     -28.717   8.950  19.551  1.00 17.36           C  
ATOM   2141  CD2 LEU A 265     -26.928   8.779  17.838  1.00 16.10           C  
ATOM   2142  N   SER A 266     -25.991  13.970  19.361  1.00 13.53           N  
ATOM   2143  CA  SER A 266     -26.130  15.395  19.032  1.00 14.58           C  
ATOM   2144  C   SER A 266     -24.930  15.945  18.343  1.00 15.64           C  
ATOM   2145  O   SER A 266     -25.032  17.072  17.801  1.00 16.68           O  
ATOM   2146  CB  SER A 266     -26.353  16.198  20.313  1.00 16.15           C  
ATOM   2147  OG  SER A 266     -25.202  16.475  21.086  1.00 16.31           O  
ATOM   2148  N   LEU A 267     -23.835  15.275  18.342  1.00 13.52           N  
ATOM   2149  CA  LEU A 267     -22.602  15.830  17.788  1.00 14.63           C  
ATOM   2150  C   LEU A 267     -22.530  15.649  16.307  1.00 15.55           C  
ATOM   2151  O   LEU A 267     -23.038  14.663  15.772  1.00 16.63           O  
ATOM   2152  CB  LEU A 267     -21.400  15.113  18.402  1.00 14.28           C  
ATOM   2153  CG  LEU A 267     -21.290  15.260  19.910  1.00 14.53           C  
ATOM   2154  CD1 LEU A 267     -20.171  14.427  20.458  1.00 14.86           C  
ATOM   2155  CD2 LEU A 267     -21.037  16.745  20.270  1.00 17.91           C  
ATOM   2156  N   PRO A 268     -21.947  16.583  15.571  1.00 15.56           N  
ATOM   2157  CA  PRO A 268     -21.682  16.338  14.154  1.00 15.61           C  
ATOM   2158  C   PRO A 268     -20.759  15.183  13.990  1.00 16.85           C  
ATOM   2159  O   PRO A 268     -19.974  14.847  14.850  1.00 16.99           O  
ATOM   2160  CB  PRO A 268     -21.023  17.651  13.699  1.00 18.08           C  
ATOM   2161  CG  PRO A 268     -21.385  18.631  14.740  1.00 21.09           C  
ATOM   2162  CD  PRO A 268     -21.493  17.921  16.002  1.00 17.15           C  
ATOM   2163  N   HIS A 269     -20.803  14.584  12.809  1.00 17.35           N  
ATOM   2164  CA  HIS A 269     -19.871  13.532  12.436  1.00 17.63           C  
ATOM   2165  C   HIS A 269     -18.443  13.973  12.549  1.00 17.77           C  
ATOM   2166  O   HIS A 269     -18.096  15.080  12.149  1.00 19.53           O  
ATOM   2167  CB  HIS A 269     -20.088  13.160  10.971  1.00 18.96           C  
ATOM   2168  CG  HIS A 269     -19.212  12.010  10.612  1.00 20.22           C  
ATOM   2169  CD2 HIS A 269     -18.151  11.971   9.776  1.00 21.41           C  
ATOM   2170  ND1 HIS A 269     -19.386  10.784  11.176  1.00 22.35           N  
ATOM   2171  CE1 HIS A 269     -18.434  10.005  10.664  1.00 22.23           C  
ATOM   2172  NE2 HIS A 269     -17.665  10.675   9.826  1.00 24.16           N  
ATOM   2173  N   LYS A 270     -17.597  13.081  13.116  1.00 16.14           N  
ATOM   2174  CA ALYS A 270     -16.162  13.293  13.234  0.50 17.41           C  
ATOM   2175  CA BLYS A 270     -16.164  13.304  13.247  0.50 16.62           C  
ATOM   2176  C   LYS A 270     -15.513  12.091  12.649  1.00 16.72           C  
ATOM   2177  O   LYS A 270     -15.861  10.947  12.956  1.00 16.87           O  
ATOM   2178  CB ALYS A 270     -15.743  13.475  14.696  0.50 19.77           C  
ATOM   2179  CB BLYS A 270     -15.750  13.482  14.716  0.50 16.39           C  
ATOM   2180  CG ALYS A 270     -16.172  14.816  15.250  0.50 24.85           C  
ATOM   2181  CG BLYS A 270     -16.569  14.530  15.462  0.50 15.34           C  
ATOM   2182  CD ALYS A 270     -15.999  14.928  16.769  0.50 30.28           C  
ATOM   2183  CD BLYS A 270     -16.324  14.427  16.980  0.50 17.48           C  
ATOM   2184  CE ALYS A 270     -17.114  15.741  17.401  0.50 35.01           C  
ATOM   2185  CE BLYS A 270     -17.082  15.440  17.818  0.50 19.64           C  
ATOM   2186  NZ ALYS A 270     -16.944  15.856  18.867  0.50 37.30           N1+
ATOM   2187  NZ BLYS A 270     -16.526  16.806  17.663  0.50 21.55           N1+
ATOM   2188  N   ASN A 271     -14.526  12.316  11.754  1.00 17.52           N  
ATOM   2189  CA  ASN A 271     -13.824  11.222  11.139  1.00 18.19           C  
ATOM   2190  C   ASN A 271     -12.719  10.698  12.060  1.00 16.09           C  
ATOM   2191  O   ASN A 271     -12.173  11.474  12.878  1.00 19.83           O  
ATOM   2192  CB  ASN A 271     -13.157  11.662   9.861  1.00 20.77           C  
ATOM   2193  CG  ASN A 271     -14.198  11.977   8.806  1.00 27.35           C  
ATOM   2194  ND2 ASN A 271     -14.168  13.201   8.304  1.00 31.60           N  
ATOM   2195  OD1 ASN A 271     -15.041  11.115   8.455  1.00 31.72           O  
ATOM   2196  N   LYS A 272     -12.442   9.458  11.944  1.00 17.11           N  
ATOM   2197  CA  LYS A 272     -11.241   8.893  12.585  1.00 17.36           C  
ATOM   2198  C   LYS A 272      -9.985   9.481  11.966  1.00 19.49           C  
ATOM   2199  O   LYS A 272      -9.898   9.707  10.742  1.00 22.03           O  
ATOM   2200  CB  LYS A 272     -11.248   7.389  12.427  1.00 20.44           C  
ATOM   2201  CG  LYS A 272     -10.056   6.670  13.094  1.00 24.16           C  
ATOM   2202  CD  LYS A 272     -10.190   5.146  13.018  1.00 29.50           C  
ATOM   2203  CE  LYS A 272      -9.106   4.369  13.809  1.00 38.69           C  
ATOM   2204  NZ  LYS A 272      -9.088   4.644  15.309  1.00 43.01           N1+
ATOM   2205  N   VAL A 273      -9.017   9.817  12.812  1.00 18.42           N  
ATOM   2206  CA  VAL A 273      -7.700  10.234  12.343  1.00 18.28           C  
ATOM   2207  C   VAL A 273      -6.834   8.980  12.324  1.00 18.74           C  
ATOM   2208  O   VAL A 273      -6.617   8.388  13.375  1.00 18.64           O  
ATOM   2209  CB  VAL A 273      -7.092  11.335  13.203  1.00 19.43           C  
ATOM   2210  CG1 VAL A 273      -5.691  11.649  12.693  1.00 21.52           C  
ATOM   2211  CG2 VAL A 273      -7.953  12.576  13.261  1.00 21.03           C  
ATOM   2212  N   PRO A 274      -6.311   8.583  11.166  1.00 18.26           N  
ATOM   2213  CA  PRO A 274      -5.473   7.383  11.103  1.00 19.10           C  
ATOM   2214  C   PRO A 274      -4.237   7.524  11.975  1.00 17.20           C  
ATOM   2215  O   PRO A 274      -3.580   8.572  12.022  1.00 17.63           O  
ATOM   2216  CB  PRO A 274      -5.053   7.282   9.626  1.00 21.67           C  
ATOM   2217  CG  PRO A 274      -6.022   8.171   8.901  1.00 23.64           C  
ATOM   2218  CD  PRO A 274      -6.427   9.229   9.834  1.00 20.39           C  
ATOM   2219  N   TRP A 275      -3.954   6.421  12.721  1.00 16.72           N  
ATOM   2220  CA  TRP A 275      -2.814   6.499  13.644  1.00 16.03           C  
ATOM   2221  C   TRP A 275      -1.508   6.778  12.943  1.00 16.63           C  
ATOM   2222  O   TRP A 275      -0.681   7.497  13.470  1.00 16.94           O  
ATOM   2223  CB  TRP A 275      -2.684   5.207  14.420  1.00 15.85           C  
ATOM   2224  CG  TRP A 275      -3.863   4.879  15.289  1.00 15.55           C  
ATOM   2225  CD1 TRP A 275      -4.701   3.815  15.141  1.00 16.80           C  
ATOM   2226  CD2 TRP A 275      -4.302   5.584  16.441  1.00 15.84           C  
ATOM   2227  CE2 TRP A 275      -5.417   4.893  16.952  1.00 15.82           C  
ATOM   2228  CE3 TRP A 275      -3.898   6.751  17.074  1.00 16.70           C  
ATOM   2229  NE1 TRP A 275      -5.647   3.823  16.122  1.00 16.93           N  
ATOM   2230  CZ2 TRP A 275      -6.116   5.338  18.057  1.00 16.66           C  
ATOM   2231  CZ3 TRP A 275      -4.596   7.178  18.188  1.00 17.93           C  
ATOM   2232  CH2 TRP A 275      -5.686   6.476  18.654  1.00 16.66           C  
ATOM   2233  N   ASN A 276      -1.319   6.230  11.740  1.00 17.78           N  
ATOM   2234  CA  ASN A 276      -0.066   6.447  11.010  1.00 20.63           C  
ATOM   2235  C   ASN A 276       0.088   7.893  10.505  1.00 21.05           C  
ATOM   2236  O   ASN A 276       1.213   8.315  10.178  1.00 23.21           O  
ATOM   2237  CB  ASN A 276       0.121   5.422   9.907  1.00 25.29           C  
ATOM   2238  CG  ASN A 276      -0.766   5.640   8.696  1.00 33.33           C  
ATOM   2239  ND2 ASN A 276      -0.276   5.224   7.512  1.00 38.29           N  
ATOM   2240  OD1 ASN A 276      -1.866   6.164   8.790  1.00 33.95           O  
ATOM   2241  N   ARG A 277      -1.005   8.647  10.408  1.00 20.46           N  
ATOM   2242  CA  ARG A 277      -0.905  10.104  10.152  1.00 21.98           C  
ATOM   2243  C   ARG A 277      -0.571  10.921  11.374  1.00 23.83           C  
ATOM   2244  O   ARG A 277       0.182  11.893  11.314  1.00 25.56           O  
ATOM   2245  CB  ARG A 277      -2.211  10.599   9.482  1.00 25.35           C  
ATOM   2246  CG  ARG A 277      -2.368   9.954   8.098  1.00 31.94           C  
ATOM   2247  CD  ARG A 277      -3.526  10.545   7.273  1.00 39.32           C  
ATOM   2248  NE  ARG A 277      -4.008   9.589   6.268  1.00 44.32           N  
ATOM   2249  CZ  ARG A 277      -5.135   9.732   5.565  1.00 47.47           C  
ATOM   2250  NH1 ARG A 277      -5.905  10.800   5.741  1.00 47.62           N1+
ATOM   2251  NH2 ARG A 277      -5.496   8.807   4.681  1.00 46.70           N  
ATOM   2252  N   LEU A 278      -1.102  10.531  12.559  1.00 22.30           N  
ATOM   2253  CA  LEU A 278      -0.769  11.206  13.796  1.00 22.24           C  
ATOM   2254  C   LEU A 278       0.623  10.898  14.242  1.00 21.26           C  
ATOM   2255  O   LEU A 278       1.226  11.724  14.901  1.00 22.93           O  
ATOM   2256  CB  LEU A 278      -1.687  10.755  14.961  1.00 24.69           C  
ATOM   2257  CG  LEU A 278      -2.968  11.460  15.166  1.00 28.52           C  
ATOM   2258  CD1 LEU A 278      -3.793  10.748  16.264  1.00 29.04           C  
ATOM   2259  CD2 LEU A 278      -2.757  12.913  15.564  1.00 28.14           C  
ATOM   2260  N   PHE A 279       1.131   9.699  13.938  1.00 18.69           N  
ATOM   2261  CA  PHE A 279       2.407   9.220  14.405  1.00 18.02           C  
ATOM   2262  C   PHE A 279       3.154   8.654  13.232  1.00 18.38           C  
ATOM   2263  O   PHE A 279       3.355   7.450  13.058  1.00 18.16           O  
ATOM   2264  CB  PHE A 279       2.219   8.143  15.464  1.00 17.74           C  
ATOM   2265  CG  PHE A 279       1.446   8.601  16.656  1.00 17.06           C  
ATOM   2266  CD1 PHE A 279       1.971   9.553  17.528  1.00 18.72           C  
ATOM   2267  CD2 PHE A 279       0.200   8.135  16.906  1.00 17.69           C  
ATOM   2268  CE1 PHE A 279       1.231  10.018  18.605  1.00 19.36           C  
ATOM   2269  CE2 PHE A 279      -0.514   8.582  18.004  1.00 17.29           C  
ATOM   2270  CZ  PHE A 279      -0.002   9.534  18.837  1.00 17.98           C  
ATOM   2271  N   PRO A 280       3.628   9.554  12.365  1.00 20.66           N  
ATOM   2272  CA  PRO A 280       4.275   9.099  11.153  1.00 21.77           C  
ATOM   2273  C   PRO A 280       5.606   8.368  11.342  1.00 23.64           C  
ATOM   2274  O   PRO A 280       6.013   7.637  10.434  1.00 25.75           O  
ATOM   2275  CB  PRO A 280       4.480  10.418  10.353  1.00 22.27           C  
ATOM   2276  CG  PRO A 280       4.484  11.476  11.372  1.00 23.96           C  
ATOM   2277  CD  PRO A 280       3.543  11.030  12.424  1.00 21.14           C  
ATOM   2278  N   ASN A 281       6.240   8.539  12.481  1.00 21.96           N  
ATOM   2279  CA  ASN A 281       7.518   7.903  12.757  1.00 23.32           C  
ATOM   2280  C   ASN A 281       7.401   6.606  13.562  1.00 22.27           C  
ATOM   2281  O   ASN A 281       8.414   5.988  13.918  1.00 22.90           O  
ATOM   2282  CB  ASN A 281       8.427   8.882  13.509  1.00 27.68           C  
ATOM   2283  CG  ASN A 281       8.414  10.311  12.999  1.00 38.77           C  
ATOM   2284  ND2 ASN A 281       7.889  11.269  13.782  1.00 42.52           N  
ATOM   2285  OD1 ASN A 281       8.863  10.581  11.900  1.00 40.95           O  
ATOM   2286  N   ALA A 282       6.176   6.186  13.906  1.00 19.85           N  
ATOM   2287  CA  ALA A 282       5.997   5.055  14.811  1.00 18.39           C  
ATOM   2288  C   ALA A 282       6.091   3.722  14.151  1.00 18.40           C  
ATOM   2289  O   ALA A 282       5.722   3.550  13.000  1.00 20.34           O  
ATOM   2290  CB  ALA A 282       4.639   5.155  15.486  1.00 18.27           C  
ATOM   2291  N   ASP A 283       6.537   2.708  14.910  1.00 17.12           N  
ATOM   2292  CA  ASP A 283       6.453   1.324  14.476  1.00 17.47           C  
ATOM   2293  C   ASP A 283       5.013   0.897  14.209  1.00 17.22           C  
ATOM   2294  O   ASP A 283       4.140   1.176  15.028  1.00 15.29           O  
ATOM   2295  CB  ASP A 283       7.113   0.459  15.559  1.00 18.23           C  
ATOM   2296  CG  ASP A 283       7.139  -0.971  15.208  1.00 28.58           C  
ATOM   2297  OD1 ASP A 283       6.190  -1.651  15.514  1.00 31.32           O  
ATOM   2298  OD2 ASP A 283       8.154  -1.422  14.625  1.00 34.54           O1-
ATOM   2299  N   SER A 284       4.771   0.170  13.147  1.00 17.08           N  
ATOM   2300  CA  SER A 284       3.435  -0.224  12.776  1.00 18.00           C  
ATOM   2301  C   SER A 284       2.807  -1.144  13.820  1.00 16.80           C  
ATOM   2302  O   SER A 284       1.615  -1.038  14.083  1.00 16.15           O  
ATOM   2303  CB  SER A 284       3.422  -0.871  11.388  1.00 21.55           C  
ATOM   2304  OG  SER A 284       4.175  -2.073  11.433  1.00 26.77           O  
ATOM   2305  N   LYS A 285       3.616  -2.016  14.434  1.00 15.83           N  
ATOM   2306  CA  LYS A 285       3.067  -2.884  15.498  1.00 15.25           C  
ATOM   2307  C   LYS A 285       2.706  -2.047  16.747  1.00 13.79           C  
ATOM   2308  O   LYS A 285       1.708  -2.362  17.394  1.00 14.96           O  
ATOM   2309  CB  LYS A 285       4.036  -3.982  15.902  1.00 16.26           C  
ATOM   2310  CG  LYS A 285       4.376  -4.939  14.740  1.00 18.11           C  
ATOM   2311  CD  LYS A 285       5.442  -5.962  15.166  1.00 21.92           C  
ATOM   2312  CE  LYS A 285       5.696  -6.937  14.021  1.00 28.81           C  
ATOM   2313  NZ  LYS A 285       6.870  -7.810  14.274  1.00 33.75           N1+
ATOM   2314  N   ALA A 286       3.465  -1.011  17.065  1.00 14.65           N  
ATOM   2315  CA  ALA A 286       3.097  -0.131  18.187  1.00 13.79           C  
ATOM   2316  C   ALA A 286       1.767   0.516  17.930  1.00 14.09           C  
ATOM   2317  O   ALA A 286       0.943   0.614  18.850  1.00 13.27           O  
ATOM   2318  CB  ALA A 286       4.137   0.956  18.394  1.00 14.36           C  
ATOM   2319  N   LEU A 287       1.491   0.929  16.701  1.00 13.95           N  
ATOM   2320  CA  LEU A 287       0.223   1.559  16.408  1.00 14.02           C  
ATOM   2321  C   LEU A 287      -0.908   0.593  16.398  1.00 13.51           C  
ATOM   2322  O   LEU A 287      -2.028   0.982  16.774  1.00 13.99           O  
ATOM   2323  CB  LEU A 287       0.317   2.285  15.059  1.00 13.67           C  
ATOM   2324  CG  LEU A 287       1.287   3.467  15.040  1.00 14.00           C  
ATOM   2325  CD1 LEU A 287       1.214   4.138  13.651  1.00 15.56           C  
ATOM   2326  CD2 LEU A 287       1.083   4.473  16.165  1.00 15.91           C  
ATOM   2327  N   ASP A 288      -0.679  -0.668  16.040  1.00 14.08           N  
ATOM   2328  CA  ASP A 288      -1.738  -1.656  16.129  1.00 15.13           C  
ATOM   2329  C   ASP A 288      -2.136  -1.896  17.582  1.00 14.50           C  
ATOM   2330  O   ASP A 288      -3.319  -1.983  17.914  1.00 14.56           O  
ATOM   2331  CB  ASP A 288      -1.282  -2.967  15.510  1.00 16.13           C  
ATOM   2332  CG  ASP A 288      -2.405  -3.963  15.459  1.00 20.04           C  
ATOM   2333  OD1 ASP A 288      -3.274  -3.876  14.514  1.00 23.65           O  
ATOM   2334  OD2 ASP A 288      -2.484  -4.816  16.323  1.00 18.83           O1-
ATOM   2335  N   LEU A 289      -1.148  -1.967  18.476  1.00 12.99           N  
ATOM   2336  CA  LEU A 289      -1.440  -2.127  19.901  1.00 12.80           C  
ATOM   2337  C   LEU A 289      -2.076  -0.871  20.433  1.00 12.41           C  
ATOM   2338  O   LEU A 289      -3.047  -0.941  21.232  1.00 12.92           O  
ATOM   2339  CB  LEU A 289      -0.148  -2.499  20.631  1.00 12.46           C  
ATOM   2340  CG  LEU A 289      -0.325  -2.665  22.168  1.00 13.71           C  
ATOM   2341  CD1 LEU A 289      -1.460  -3.650  22.555  1.00 13.20           C  
ATOM   2342  CD2 LEU A 289       1.001  -3.106  22.722  1.00 13.62           C  
ATOM   2343  N   LEU A 290      -1.640   0.321  20.052  1.00 12.49           N  
ATOM   2344  CA  LEU A 290      -2.258   1.573  20.477  1.00 12.80           C  
ATOM   2345  C   LEU A 290      -3.705   1.625  20.132  1.00 13.03           C  
ATOM   2346  O   LEU A 290      -4.550   1.984  20.971  1.00 12.84           O  
ATOM   2347  CB  LEU A 290      -1.538   2.733  19.793  1.00 12.90           C  
ATOM   2348  CG  LEU A 290      -2.030   4.111  20.178  1.00 11.95           C  
ATOM   2349  CD1 LEU A 290      -1.825   4.408  21.622  1.00 12.76           C  
ATOM   2350  CD2 LEU A 290      -1.383   5.171  19.318  1.00 13.77           C  
ATOM   2351  N   ASP A 291      -4.060   1.188  18.928  1.00 12.52           N  
ATOM   2352  CA  ASP A 291      -5.431   1.159  18.476  1.00 13.38           C  
ATOM   2353  C   ASP A 291      -6.271   0.297  19.402  1.00 14.30           C  
ATOM   2354  O   ASP A 291      -7.419   0.624  19.697  1.00 14.71           O  
ATOM   2355  CB  ASP A 291      -5.494   0.628  17.034  1.00 14.94           C  
ATOM   2356  CG  ASP A 291      -6.908   0.612  16.539  1.00 20.24           C  
ATOM   2357  OD1 ASP A 291      -7.447   1.684  16.363  1.00 18.38           O  
ATOM   2358  OD2 ASP A 291      -7.468  -0.505  16.386  1.00 23.95           O1-
ATOM   2359  N   LYS A 292      -5.747  -0.849  19.811  1.00 12.89           N  
ATOM   2360  CA  LYS A 292      -6.467  -1.749  20.686  1.00 12.33           C  
ATOM   2361  C   LYS A 292      -6.634  -1.288  22.090  1.00 12.70           C  
ATOM   2362  O   LYS A 292      -7.613  -1.684  22.754  1.00 13.51           O  
ATOM   2363  CB  LYS A 292      -5.821  -3.132  20.655  1.00 13.52           C  
ATOM   2364  CG  LYS A 292      -5.957  -3.793  19.271  1.00 15.41           C  
ATOM   2365  CD  LYS A 292      -5.117  -5.044  19.121  1.00 19.09           C  
ATOM   2366  CE  LYS A 292      -5.517  -5.909  17.936  1.00 22.62           C  
ATOM   2367  NZ  LYS A 292      -5.329  -5.213  16.661  1.00 24.11           N1+
ATOM   2368  N   MET A 293      -5.699  -0.484  22.595  1.00 11.18           N  
ATOM   2369  CA AMET A 293      -5.799   0.094  23.929  0.50 12.13           C  
ATOM   2370  CA BMET A 293      -5.828   0.090  23.931  0.50 11.70           C  
ATOM   2371  C   MET A 293      -6.743   1.289  23.900  1.00 12.28           C  
ATOM   2372  O   MET A 293      -7.495   1.497  24.848  1.00 13.89           O  
ATOM   2373  CB AMET A 293      -4.406   0.568  24.392  0.50 12.43           C  
ATOM   2374  CB BMET A 293      -4.456   0.531  24.469  0.50 11.02           C  
ATOM   2375  CG AMET A 293      -3.360  -0.548  24.350  0.50 13.17           C  
ATOM   2376  CG BMET A 293      -3.557  -0.666  24.795  0.50 10.20           C  
ATOM   2377  SD AMET A 293      -1.830   0.047  24.955  0.50 12.98           S  
ATOM   2378  SD BMET A 293      -2.033  -0.277  25.655  0.50 14.48           S  
ATOM   2379  CE AMET A 293      -2.135  -0.561  26.583  0.50 17.19           C  
ATOM   2380  CE BMET A 293      -1.105   0.440  24.426  0.50 16.44           C  
ATOM   2381  N   LEU A 294      -6.724   2.086  22.862  1.00 11.74           N  
ATOM   2382  CA  LEU A 294      -7.581   3.276  22.730  1.00 12.46           C  
ATOM   2383  C   LEU A 294      -8.836   2.955  21.943  1.00 14.51           C  
ATOM   2384  O   LEU A 294      -9.184   3.651  20.981  1.00 17.21           O  
ATOM   2385  CB  LEU A 294      -6.788   4.419  22.122  1.00 12.40           C  
ATOM   2386  CG  LEU A 294      -5.611   4.883  22.988  1.00 11.73           C  
ATOM   2387  CD1 LEU A 294      -4.962   6.129  22.346  1.00 12.91           C  
ATOM   2388  CD2 LEU A 294      -6.032   5.225  24.413  1.00 11.22           C  
ATOM   2389  N   THR A 295      -9.469   1.950  22.317  1.00 12.13           N  
ATOM   2390  CA  THR A 295     -10.751   1.533  21.775  1.00 13.71           C  
ATOM   2391  C   THR A 295     -11.850   2.200  22.586  1.00 13.32           C  
ATOM   2392  O   THR A 295     -11.837   2.193  23.836  1.00 13.70           O  
ATOM   2393  CB  THR A 295     -10.809  -0.001  21.845  1.00 16.56           C  
ATOM   2394  CG2 THR A 295     -12.154  -0.496  21.555  1.00 17.39           C  
ATOM   2395  OG1 THR A 295      -9.927  -0.559  20.879  1.00 21.37           O  
ATOM   2396  N   PHE A 296     -12.863   2.798  21.884  1.00 13.20           N  
ATOM   2397  CA  PHE A 296     -13.915   3.553  22.561  1.00 13.26           C  
ATOM   2398  C   PHE A 296     -14.728   2.670  23.498  1.00 13.77           C  
ATOM   2399  O   PHE A 296     -14.987   3.060  24.620  1.00 14.40           O  
ATOM   2400  CB  PHE A 296     -14.828   4.166  21.467  1.00 13.93           C  
ATOM   2401  CG  PHE A 296     -15.990   4.898  22.025  1.00 15.17           C  
ATOM   2402  CD1 PHE A 296     -15.872   6.215  22.411  1.00 16.22           C  
ATOM   2403  CD2 PHE A 296     -17.199   4.253  22.228  1.00 15.98           C  
ATOM   2404  CE1 PHE A 296     -16.985   6.888  22.964  1.00 18.16           C  
ATOM   2405  CE2 PHE A 296     -18.292   4.929  22.766  1.00 17.91           C  
ATOM   2406  CZ  PHE A 296     -18.155   6.239  23.127  1.00 16.65           C  
ATOM   2407  N   ASN A 297     -15.138   1.485  23.011  1.00 13.15           N  
ATOM   2408  CA  ASN A 297     -16.005   0.643  23.810  1.00 13.99           C  
ATOM   2409  C   ASN A 297     -15.145  -0.112  24.827  1.00 13.79           C  
ATOM   2410  O   ASN A 297     -14.286  -0.858  24.419  1.00 13.89           O  
ATOM   2411  CB  ASN A 297     -16.739  -0.277  22.879  1.00 16.31           C  
ATOM   2412  CG  ASN A 297     -17.691  -1.193  23.563  1.00 18.79           C  
ATOM   2413  ND2 ASN A 297     -18.678  -1.646  22.768  1.00 18.83           N  
ATOM   2414  OD1 ASN A 297     -17.573  -1.485  24.754  1.00 21.03           O  
ATOM   2415  N   PRO A 298     -15.358   0.071  26.117  1.00 12.96           N  
ATOM   2416  CA  PRO A 298     -14.464  -0.580  27.087  1.00 13.62           C  
ATOM   2417  C   PRO A 298     -14.565  -2.082  27.072  1.00 14.32           C  
ATOM   2418  O   PRO A 298     -13.576  -2.723  27.428  1.00 16.82           O  
ATOM   2419  CB  PRO A 298     -14.930   0.002  28.415  1.00 14.67           C  
ATOM   2420  CG  PRO A 298     -16.300   0.457  28.211  1.00 15.80           C  
ATOM   2421  CD  PRO A 298     -16.356   0.924  26.793  1.00 14.94           C  
ATOM   2422  N   HIS A 299     -15.671  -2.668  26.654  1.00 15.00           N  
ATOM   2423  CA  HIS A 299     -15.749  -4.115  26.593  1.00 16.90           C  
ATOM   2424  C   HIS A 299     -14.906  -4.708  25.461  1.00 18.50           C  
ATOM   2425  O   HIS A 299     -14.445  -5.829  25.567  1.00 23.55           O  
ATOM   2426  CB  HIS A 299     -17.215  -4.514  26.418  1.00 21.71           C  
ATOM   2427  CG  HIS A 299     -18.091  -3.986  27.525  1.00 32.56           C  
ATOM   2428  CD2 HIS A 299     -18.205  -4.397  28.810  1.00 36.12           C  
ATOM   2429  ND1 HIS A 299     -18.931  -2.900  27.326  1.00 36.46           N  
ATOM   2430  CE1 HIS A 299     -19.526  -2.684  28.488  1.00 37.67           C  
ATOM   2431  NE2 HIS A 299     -19.121  -3.561  29.412  1.00 37.97           N  
ATOM   2432  N   LYS A 300     -14.619  -3.934  24.429  1.00 15.35           N  
ATOM   2433  CA  LYS A 300     -13.820  -4.354  23.313  1.00 15.24           C  
ATOM   2434  C   LYS A 300     -12.324  -4.021  23.484  1.00 13.93           C  
ATOM   2435  O   LYS A 300     -11.515  -4.452  22.686  1.00 16.61           O  
ATOM   2436  CB  LYS A 300     -14.312  -3.700  22.019  1.00 16.64           C  
ATOM   2437  CG  LYS A 300     -15.723  -4.120  21.605  1.00 22.21           C  
ATOM   2438  CD  LYS A 300     -16.189  -3.368  20.360  1.00 25.79           C  
ATOM   2439  CE  LYS A 300     -17.532  -3.833  19.857  1.00 30.43           C  
ATOM   2440  NZ  LYS A 300     -17.992  -2.950  18.719  1.00 32.63           N1+
ATOM   2441  N   ARG A 301     -12.001  -3.228  24.454  1.00 13.78           N  
ATOM   2442  CA  ARG A 301     -10.655  -2.788  24.726  1.00 12.89           C  
ATOM   2443  C   ARG A 301      -9.783  -3.957  25.186  1.00 12.75           C  
ATOM   2444  O   ARG A 301     -10.250  -4.828  25.927  1.00 13.64           O  
ATOM   2445  CB  ARG A 301     -10.731  -1.681  25.757  1.00 12.15           C  
ATOM   2446  CG  ARG A 301      -9.460  -0.826  25.882  1.00 11.39           C  
ATOM   2447  CD  ARG A 301      -9.663   0.328  26.872  1.00 10.79           C  
ATOM   2448  NE  ARG A 301     -10.741   1.212  26.404  1.00 11.09           N  
ATOM   2449  CZ  ARG A 301     -11.588   1.879  27.177  1.00 10.75           C  
ATOM   2450  NH1 ARG A 301     -11.458   1.860  28.489  1.00 11.33           N1+
ATOM   2451  NH2 ARG A 301     -12.569   2.607  26.634  1.00 11.58           N  
ATOM   2452  N   ILE A 302      -8.553  -3.971  24.718  1.00 12.21           N  
ATOM   2453  CA  ILE A 302      -7.646  -5.081  25.046  1.00 13.15           C  
ATOM   2454  C   ILE A 302      -7.387  -5.132  26.585  1.00 12.36           C  
ATOM   2455  O   ILE A 302      -7.380  -4.111  27.223  1.00 14.23           O  
ATOM   2456  CB  ILE A 302      -6.339  -4.873  24.232  1.00 12.99           C  
ATOM   2457  CG1 ILE A 302      -5.541  -6.167  24.151  1.00 13.66           C  
ATOM   2458  CG2 ILE A 302      -5.519  -3.685  24.750  1.00 13.28           C  
ATOM   2459  CD1 ILE A 302      -4.462  -6.123  23.160  1.00 14.65           C  
ATOM   2460  N   GLU A 303      -7.220  -6.328  27.136  1.00 13.65           N  
ATOM   2461  CA  GLU A 303      -6.900  -6.464  28.539  1.00 14.27           C  
ATOM   2462  C   GLU A 303      -5.381  -6.585  28.662  1.00 12.51           C  
ATOM   2463  O   GLU A 303      -4.652  -6.781  27.673  1.00 13.23           O  
ATOM   2464  CB  GLU A 303      -7.566  -7.709  29.137  1.00 17.24           C  
ATOM   2465  CG  GLU A 303      -9.102  -7.713  29.099  1.00 22.93           C  
ATOM   2466  CD  GLU A 303      -9.757  -8.517  30.198  1.00 35.52           C  
ATOM   2467  OE1 GLU A 303      -9.096  -9.396  30.807  1.00 38.62           O  
ATOM   2468  OE2 GLU A 303     -10.959  -8.263  30.450  1.00 42.23           O1-
ATOM   2469  N   VAL A 304      -4.906  -6.459  29.881  1.00 12.31           N  
ATOM   2470  CA  VAL A 304      -3.461  -6.328  30.098  1.00 11.90           C  
ATOM   2471  C   VAL A 304      -2.681  -7.527  29.579  1.00 12.52           C  
ATOM   2472  O   VAL A 304      -1.636  -7.389  28.964  1.00 12.55           O  
ATOM   2473  CB  VAL A 304      -3.166  -5.987  31.560  1.00 12.71           C  
ATOM   2474  CG1 VAL A 304      -3.531  -7.086  32.574  1.00 14.83           C  
ATOM   2475  CG2 VAL A 304      -1.680  -5.599  31.759  1.00 13.65           C  
ATOM   2476  N   GLU A 305      -3.196  -8.769  29.771  1.00 13.27           N  
ATOM   2477  CA  GLU A 305      -2.449  -9.940  29.326  1.00 14.87           C  
ATOM   2478  C   GLU A 305      -2.389 -10.119  27.853  1.00 14.16           C  
ATOM   2479  O   GLU A 305      -1.403 -10.602  27.280  1.00 14.66           O  
ATOM   2480  CB  GLU A 305      -3.011 -11.191  30.032  1.00 18.30           C  
ATOM   2481  CG  GLU A 305      -2.690 -11.149  31.533  1.00 22.94           C  
ATOM   2482  CD  GLU A 305      -3.530 -11.836  32.600  1.00 35.83           C  
ATOM   2483  OE1 GLU A 305      -3.498 -11.378  33.766  1.00 38.84           O  
ATOM   2484  OE2 GLU A 305      -4.208 -12.832  32.283  1.00 36.19           O1-
ATOM   2485  N   GLN A 306      -3.477  -9.683  27.156  1.00 13.32           N  
ATOM   2486  CA  GLN A 306      -3.478  -9.671  25.702  1.00 14.89           C  
ATOM   2487  C   GLN A 306      -2.506  -8.709  25.118  1.00 13.98           C  
ATOM   2488  O   GLN A 306      -1.868  -8.910  24.115  1.00 14.96           O  
ATOM   2489  CB  GLN A 306      -4.853  -9.304  25.121  1.00 17.89           C  
ATOM   2490  CG  GLN A 306      -5.960 -10.227  25.344  1.00 22.23           C  
ATOM   2491  CD  GLN A 306      -7.287  -9.534  24.950  1.00 18.82           C  
ATOM   2492  NE2 GLN A 306      -7.774  -9.889  23.802  1.00 27.07           N  
ATOM   2493  OE1 GLN A 306      -7.842  -8.707  25.665  1.00 21.40           O  
ATOM   2494  N   ALA A 307      -2.412  -7.510  25.838  1.00 13.41           N  
ATOM   2495  CA  ALA A 307      -1.465  -6.529  25.413  1.00 13.03           C  
ATOM   2496  C   ALA A 307      -0.036  -7.044  25.527  1.00 12.14           C  
ATOM   2497  O   ALA A 307       0.768  -6.852  24.659  1.00 13.28           O  
ATOM   2498  CB  ALA A 307      -1.659  -5.230  26.223  1.00 12.34           C  
ATOM   2499  N   LEU A 308       0.256  -7.717  26.653  1.00 11.95           N  
ATOM   2500  CA  LEU A 308       1.580  -8.322  26.798  1.00 12.44           C  
ATOM   2501  C   LEU A 308       1.918  -9.301  25.673  1.00 12.41           C  
ATOM   2502  O   LEU A 308       3.060  -9.390  25.259  1.00 12.61           O  
ATOM   2503  CB  LEU A 308       1.733  -8.981  28.180  1.00 12.57           C  
ATOM   2504  CG  LEU A 308       1.918  -7.997  29.300  1.00 11.92           C  
ATOM   2505  CD1 LEU A 308       1.558  -8.647  30.630  1.00 12.84           C  
ATOM   2506  CD2 LEU A 308       3.341  -7.486  29.323  1.00 12.54           C  
ATOM   2507  N   ALA A 309       0.901  -9.998  25.194  1.00 13.27           N  
ATOM   2508  CA  ALA A 309       1.069 -11.014  24.139  1.00 14.05           C  
ATOM   2509  C   ALA A 309       1.062 -10.439  22.735  1.00 15.34           C  
ATOM   2510  O   ALA A 309       1.133 -11.184  21.751  1.00 16.71           O  
ATOM   2511  CB  ALA A 309      -0.016 -12.075  24.255  1.00 15.09           C  
ATOM   2512  N   HIS A 310       0.968  -9.105  22.599  1.00 13.83           N  
ATOM   2513  CA  HIS A 310       0.863  -8.504  21.283  1.00 14.21           C  
ATOM   2514  C   HIS A 310       2.208  -8.546  20.603  1.00 15.61           C  
ATOM   2515  O   HIS A 310       3.226  -8.399  21.240  1.00 14.58           O  
ATOM   2516  CB  HIS A 310       0.452  -7.034  21.456  1.00 13.49           C  
ATOM   2517  CG  HIS A 310       0.183  -6.336  20.150  1.00 13.87           C  
ATOM   2518  CD2 HIS A 310      -0.999  -6.108  19.526  1.00 14.81           C  
ATOM   2519  ND1 HIS A 310       1.222  -5.818  19.381  1.00 14.27           N  
ATOM   2520  CE1 HIS A 310       0.640  -5.319  18.306  1.00 15.49           C  
ATOM   2521  NE2 HIS A 310      -0.695  -5.467  18.353  1.00 15.34           N  
ATOM   2522  N   PRO A 311       2.251  -8.732  19.268  1.00 16.27           N  
ATOM   2523  CA  PRO A 311       3.532  -8.754  18.562  1.00 17.09           C  
ATOM   2524  C   PRO A 311       4.517  -7.644  18.840  1.00 15.60           C  
ATOM   2525  O   PRO A 311       5.702  -7.844  18.778  1.00 16.96           O  
ATOM   2526  CB  PRO A 311       3.094  -8.741  17.104  1.00 19.23           C  
ATOM   2527  CG  PRO A 311       1.853  -9.535  17.134  1.00 19.18           C  
ATOM   2528  CD  PRO A 311       1.115  -9.020  18.375  1.00 16.71           C  
ATOM   2529  N   TYR A 312       4.020  -6.420  19.153  1.00 14.13           N  
ATOM   2530  CA  TYR A 312       4.948  -5.341  19.478  1.00 14.44           C  
ATOM   2531  C   TYR A 312       5.917  -5.677  20.610  1.00 13.80           C  
ATOM   2532  O   TYR A 312       7.050  -5.232  20.622  1.00 14.35           O  
ATOM   2533  CB  TYR A 312       4.173  -4.053  19.793  1.00 14.87           C  
ATOM   2534  CG  TYR A 312       5.064  -2.864  20.051  1.00 14.29           C  
ATOM   2535  CD1 TYR A 312       5.986  -2.440  19.098  1.00 14.93           C  
ATOM   2536  CD2 TYR A 312       4.971  -2.140  21.234  1.00 15.35           C  
ATOM   2537  CE1 TYR A 312       6.812  -1.342  19.333  1.00 16.18           C  
ATOM   2538  CE2 TYR A 312       5.778  -1.034  21.455  1.00 16.03           C  
ATOM   2539  CZ  TYR A 312       6.701  -0.655  20.512  1.00 17.48           C  
ATOM   2540  OH  TYR A 312       7.505   0.436  20.790  1.00 18.57           O  
ATOM   2541  N   LEU A 313       5.426  -6.515  21.550  1.00 13.84           N  
ATOM   2542  CA  LEU A 313       6.192  -6.838  22.753  1.00 12.61           C  
ATOM   2543  C   LEU A 313       6.869  -8.205  22.744  1.00 13.01           C  
ATOM   2544  O   LEU A 313       7.324  -8.685  23.746  1.00 14.12           O  
ATOM   2545  CB  LEU A 313       5.300  -6.692  23.992  1.00 13.59           C  
ATOM   2546  CG  LEU A 313       4.770  -5.251  24.180  1.00 13.82           C  
ATOM   2547  CD1 LEU A 313       3.741  -5.221  25.283  1.00 13.81           C  
ATOM   2548  CD2 LEU A 313       5.880  -4.246  24.405  1.00 16.01           C  
ATOM   2549  N   GLU A 314       6.934  -8.812  21.535  1.00 14.38           N  
ATOM   2550  CA  GLU A 314       7.444 -10.183  21.396  1.00 15.99           C  
ATOM   2551  C   GLU A 314       8.843 -10.385  21.901  1.00 16.34           C  
ATOM   2552  O   GLU A 314       9.141 -11.460  22.401  1.00 18.11           O  
ATOM   2553  CB  GLU A 314       7.359 -10.580  19.902  1.00 18.12           C  
ATOM   2554  CG  GLU A 314       7.885 -11.960  19.536  1.00 29.00           C  
ATOM   2555  CD  GLU A 314       7.737 -12.301  18.063  1.00 43.52           C  
ATOM   2556  OE1 GLU A 314       7.094 -11.522  17.320  1.00 43.48           O  
ATOM   2557  OE2 GLU A 314       8.276 -13.357  17.654  1.00 49.18           O1-
ATOM   2558  N   GLN A 315       9.698  -9.381  21.852  1.00 15.15           N  
ATOM   2559  CA  GLN A 315      11.052  -9.499  22.374  1.00 16.19           C  
ATOM   2560  C   GLN A 315      11.103  -9.705  23.874  1.00 15.62           C  
ATOM   2561  O   GLN A 315      12.058 -10.245  24.408  1.00 17.31           O  
ATOM   2562  CB  GLN A 315      11.894  -8.284  22.034  1.00 17.91           C  
ATOM   2563  CG  GLN A 315      12.154  -8.078  20.536  1.00 24.91           C  
ATOM   2564  CD  GLN A 315      12.563  -6.647  20.225  1.00 27.94           C  
ATOM   2565  NE2 GLN A 315      13.587  -6.493  19.399  1.00 32.17           N  
ATOM   2566  OE1 GLN A 315      11.963  -5.666  20.722  1.00 24.56           O  
ATOM   2567  N   TYR A 316      10.041  -9.299  24.613  1.00 14.33           N  
ATOM   2568  CA  TYR A 316       9.989  -9.347  26.040  1.00 14.52           C  
ATOM   2569  C   TYR A 316       9.009 -10.325  26.600  1.00 14.22           C  
ATOM   2570  O   TYR A 316       9.196 -10.791  27.730  1.00 15.46           O  
ATOM   2571  CB  TYR A 316       9.584  -7.935  26.543  1.00 15.86           C  
ATOM   2572  CG  TYR A 316      10.628  -6.905  26.275  1.00 16.91           C  
ATOM   2573  CD1 TYR A 316      11.816  -6.931  26.961  1.00 18.86           C  
ATOM   2574  CD2 TYR A 316      10.461  -5.955  25.299  1.00 17.06           C  
ATOM   2575  CE1 TYR A 316      12.811  -6.008  26.719  1.00 21.49           C  
ATOM   2576  CE2 TYR A 316      11.463  -5.033  25.021  1.00 20.38           C  
ATOM   2577  CZ  TYR A 316      12.629  -5.074  25.741  1.00 21.01           C  
ATOM   2578  OH  TYR A 316      13.649  -4.176  25.510  1.00 24.59           O  
ATOM   2579  N   TYR A 317       7.956 -10.620  25.909  1.00 14.34           N  
ATOM   2580  CA  TYR A 317       6.842 -11.391  26.482  1.00 13.88           C  
ATOM   2581  C   TYR A 317       7.270 -12.770  27.011  1.00 15.21           C  
ATOM   2582  O   TYR A 317       7.838 -13.573  26.242  1.00 17.11           O  
ATOM   2583  CB  TYR A 317       5.789 -11.606  25.448  1.00 16.22           C  
ATOM   2584  CG  TYR A 317       4.596 -12.379  25.899  1.00 16.49           C  
ATOM   2585  CD1 TYR A 317       3.901 -12.027  27.035  1.00 15.50           C  
ATOM   2586  CD2 TYR A 317       4.103 -13.422  25.139  1.00 16.86           C  
ATOM   2587  CE1 TYR A 317       2.746 -12.699  27.410  1.00 16.84           C  
ATOM   2588  CE2 TYR A 317       2.938 -14.076  25.484  1.00 17.72           C  
ATOM   2589  CZ  TYR A 317       2.280 -13.744  26.634  1.00 17.50           C  
ATOM   2590  OH  TYR A 317       1.112 -14.399  26.977  1.00 21.54           O  
ATOM   2591  N   ASP A 318       6.995 -13.017  28.242  1.00 15.34           N  
ATOM   2592  CA  ASP A 318       7.271 -14.287  28.858  1.00 15.48           C  
ATOM   2593  C   ASP A 318       6.368 -14.417  30.044  1.00 14.99           C  
ATOM   2594  O   ASP A 318       6.678 -13.899  31.115  1.00 15.12           O  
ATOM   2595  CB  ASP A 318       8.721 -14.313  29.264  1.00 16.74           C  
ATOM   2596  CG  ASP A 318       9.104 -15.582  30.038  1.00 21.93           C  
ATOM   2597  OD1 ASP A 318       8.217 -16.485  30.176  1.00 22.03           O  
ATOM   2598  OD2 ASP A 318      10.276 -15.641  30.514  1.00 24.98           O1-
ATOM   2599  N   PRO A 319       5.222 -15.065  29.876  1.00 15.77           N  
ATOM   2600  CA  PRO A 319       4.240 -15.083  30.959  1.00 15.27           C  
ATOM   2601  C   PRO A 319       4.735 -15.680  32.248  1.00 15.49           C  
ATOM   2602  O   PRO A 319       4.272 -15.288  33.317  1.00 16.29           O  
ATOM   2603  CB  PRO A 319       3.036 -15.804  30.376  1.00 16.98           C  
ATOM   2604  CG  PRO A 319       3.454 -16.378  29.229  1.00 19.86           C  
ATOM   2605  CD  PRO A 319       4.698 -15.763  28.699  1.00 16.71           C  
ATOM   2606  N   SER A 320       5.717 -16.602  32.193  1.00 15.31           N  
ATOM   2607  CA ASER A 320       6.309 -17.181  33.384  0.50 16.14           C  
ATOM   2608  CA BSER A 320       6.283 -17.168  33.397  0.50 16.19           C  
ATOM   2609  C   SER A 320       7.136 -16.185  34.167  1.00 16.23           C  
ATOM   2610  O   SER A 320       7.438 -16.446  35.339  1.00 18.24           O  
ATOM   2611  CB ASER A 320       7.191 -18.394  33.040  0.50 17.39           C  
ATOM   2612  CB BSER A 320       7.121 -18.391  33.049  0.50 17.84           C  
ATOM   2613  OG ASER A 320       8.498 -18.078  32.554  0.50 19.20           O  
ATOM   2614  OG BSER A 320       6.337 -19.247  32.241  0.50 19.40           O  
ATOM   2615  N   ASP A 321       7.528 -15.096  33.545  1.00 14.94           N  
ATOM   2616  CA  ASP A 321       8.315 -14.069  34.210  1.00 15.01           C  
ATOM   2617  C   ASP A 321       7.492 -12.805  34.348  1.00 15.04           C  
ATOM   2618  O   ASP A 321       8.053 -11.683  34.428  1.00 15.23           O  
ATOM   2619  CB  ASP A 321       9.615 -13.759  33.420  1.00 14.98           C  
ATOM   2620  CG  ASP A 321      10.600 -12.894  34.157  1.00 20.34           C  
ATOM   2621  OD1 ASP A 321      11.239 -12.025  33.488  1.00 22.39           O  
ATOM   2622  OD2 ASP A 321      10.712 -13.042  35.369  1.00 22.38           O1-
ATOM   2623  N   GLU A 322       6.142 -12.916  34.339  1.00 14.79           N  
ATOM   2624  CA  GLU A 322       5.210 -11.791  34.485  1.00 14.26           C  
ATOM   2625  C   GLU A 322       4.317 -12.232  35.655  1.00 14.54           C  
ATOM   2626  O   GLU A 322       3.210 -12.732  35.433  1.00 15.05           O  
ATOM   2627  CB  GLU A 322       4.466 -11.520  33.226  1.00 14.52           C  
ATOM   2628  CG  GLU A 322       5.418 -11.014  32.155  1.00 15.02           C  
ATOM   2629  CD  GLU A 322       5.046 -11.229  30.732  1.00 15.51           C  
ATOM   2630  OE1 GLU A 322       5.912 -10.960  29.869  1.00 14.72           O  
ATOM   2631  OE2 GLU A 322       3.903 -11.671  30.458  1.00 16.38           O1-
ATOM   2632  N   PRO A 323       4.778 -12.091  36.876  1.00 13.72           N  
ATOM   2633  CA  PRO A 323       4.072 -12.639  38.020  1.00 14.27           C  
ATOM   2634  C   PRO A 323       2.803 -12.005  38.362  1.00 14.95           C  
ATOM   2635  O   PRO A 323       2.540 -10.831  38.046  1.00 14.59           O  
ATOM   2636  CB  PRO A 323       5.069 -12.510  39.150  1.00 16.99           C  
ATOM   2637  CG  PRO A 323       6.035 -11.495  38.747  1.00 18.93           C  
ATOM   2638  CD  PRO A 323       6.053 -11.475  37.279  1.00 14.87           C  
ATOM   2639  N   ILE A 324       1.970 -12.795  39.017  1.00 15.04           N  
ATOM   2640  CA  ILE A 324       0.708 -12.366  39.555  1.00 14.98           C  
ATOM   2641  C   ILE A 324       0.725 -12.387  41.071  1.00 15.15           C  
ATOM   2642  O   ILE A 324       1.607 -12.962  41.736  1.00 15.74           O  
ATOM   2643  CB  ILE A 324      -0.445 -13.105  38.952  1.00 16.00           C  
ATOM   2644  CG1 ILE A 324      -0.421 -14.591  39.316  1.00 15.74           C  
ATOM   2645  CG2 ILE A 324      -0.509 -12.944  37.443  1.00 17.58           C  
ATOM   2646  CD1 ILE A 324      -1.724 -15.341  39.001  1.00 17.16           C  
ATOM   2647  N   ALA A 325      -0.266 -11.737  41.666  1.00 14.01           N  
ATOM   2648  CA  ALA A 325      -0.327 -11.569  43.105  1.00 14.62           C  
ATOM   2649  C   ALA A 325      -0.782 -12.854  43.763  1.00 16.10           C  
ATOM   2650  O   ALA A 325      -1.661 -13.531  43.301  1.00 16.36           O  
ATOM   2651  CB  ALA A 325      -1.292 -10.444  43.424  1.00 15.90           C  
ATOM   2652  N   GLU A 326      -0.127 -13.158  44.881  1.00 17.79           N  
ATOM   2653  CA  GLU A 326      -0.516 -14.334  45.680  1.00 20.62           C  
ATOM   2654  C   GLU A 326      -1.861 -14.174  46.350  1.00 22.44           C  
ATOM   2655  O   GLU A 326      -2.634 -15.154  46.470  1.00 24.24           O  
ATOM   2656  CB  GLU A 326       0.477 -14.547  46.850  1.00 25.59           C  
ATOM   2657  CG  GLU A 326       1.944 -14.822  46.606  1.00 35.47           C  
ATOM   2658  CD  GLU A 326       2.772 -14.796  47.896  1.00 46.95           C  
ATOM   2659  OE1 GLU A 326       2.199 -14.606  49.001  1.00 45.20           O  
ATOM   2660  OE2 GLU A 326       4.013 -14.958  47.791  1.00 53.13           O1-
ATOM   2661  N   ALA A 327      -2.163 -12.912  46.759  1.00 21.72           N  
ATOM   2662  CA  ALA A 327      -3.239 -12.602  47.689  1.00 21.86           C  
ATOM   2663  C   ALA A 327      -3.980 -11.352  47.171  1.00 21.16           C  
ATOM   2664  O   ALA A 327      -3.798 -10.251  47.660  1.00 21.65           O  
ATOM   2665  CB  ALA A 327      -2.681 -12.379  49.109  1.00 23.88           C  
ATOM   2666  N   PRO A 328      -4.847 -11.574  46.205  1.00 20.05           N  
ATOM   2667  CA  PRO A 328      -5.704 -10.475  45.743  1.00 19.73           C  
ATOM   2668  C   PRO A 328      -6.552  -9.843  46.854  1.00 19.46           C  
ATOM   2669  O   PRO A 328      -6.875 -10.517  47.883  1.00 21.78           O  
ATOM   2670  CB  PRO A 328      -6.588 -11.147  44.668  1.00 22.43           C  
ATOM   2671  CG  PRO A 328      -5.852 -12.337  44.232  1.00 24.19           C  
ATOM   2672  CD  PRO A 328      -5.166 -12.828  45.485  1.00 22.29           C  
ATOM   2673  N   PHE A 329      -6.879  -8.563  46.720  1.00 17.08           N  
ATOM   2674  CA  PHE A 329      -7.838  -7.889  47.621  1.00 20.80           C  
ATOM   2675  C   PHE A 329      -9.271  -8.144  47.280  1.00 26.19           C  
ATOM   2676  O   PHE A 329      -9.615  -8.361  46.123  1.00 26.54           O  
ATOM   2677  CB  PHE A 329      -7.678  -6.379  47.538  1.00 20.86           C  
ATOM   2678  CG  PHE A 329      -6.447  -5.870  48.194  1.00 22.49           C  
ATOM   2679  CD1 PHE A 329      -5.283  -5.725  47.486  1.00 22.06           C  
ATOM   2680  CD2 PHE A 329      -6.424  -5.626  49.559  1.00 24.38           C  
ATOM   2681  CE1 PHE A 329      -4.122  -5.283  48.102  1.00 25.06           C  
ATOM   2682  CE2 PHE A 329      -5.277  -5.156  50.168  1.00 25.47           C  
ATOM   2683  CZ  PHE A 329      -4.125  -5.013  49.452  1.00 24.09           C  
ATOM   2684  N   LYS A 330     -10.149  -8.105  48.324  1.00 30.30           N  
ATOM   2685  CA  LYS A 330     -11.624  -8.233  48.164  1.00 33.33           C  
ATOM   2686  C   LYS A 330     -12.384  -7.098  48.891  1.00 34.44           C  
ATOM   2687  O   LYS A 330     -11.786  -6.059  49.230  1.00 33.72           O  
ATOM   2688  CB  LYS A 330     -12.060  -9.594  48.687  1.00 37.61           C  
ATOM   2689  CG  LYS A 330     -11.363 -10.746  47.953  1.00 43.30           C  
ATOM   2690  CD  LYS A 330     -10.693 -11.733  48.892  1.00 49.87           C  
ATOM   2691  CE  LYS A 330     -11.682 -12.529  49.713  1.00 54.91           C  
ATOM   2692  NZ  LYS A 330     -11.077 -13.794  50.219  1.00 57.43           N1+
ATOM   2693  N   LEU A 338     -16.103   4.179  57.551  1.00 38.16           N  
ATOM   2694  CA  LEU A 338     -15.473   4.312  58.861  1.00 37.60           C  
ATOM   2695  C   LEU A 338     -15.102   5.774  59.193  1.00 35.20           C  
ATOM   2696  O   LEU A 338     -14.578   6.500  58.344  1.00 34.71           O  
ATOM   2697  CB  LEU A 338     -14.208   3.454  58.914  1.00 39.47           C  
ATOM   2698  CG  LEU A 338     -14.363   1.973  58.550  1.00 43.09           C  
ATOM   2699  CD1 LEU A 338     -13.004   1.313  58.484  1.00 44.56           C  
ATOM   2700  CD2 LEU A 338     -15.242   1.245  59.555  1.00 44.47           C  
ATOM   2701  N   PRO A 339     -15.342   6.236  60.428  1.00 33.37           N  
ATOM   2702  CA  PRO A 339     -14.947   7.611  60.773  1.00 32.04           C  
ATOM   2703  C   PRO A 339     -13.425   7.754  60.866  1.00 30.04           C  
ATOM   2704  O   PRO A 339     -12.685   6.779  61.068  1.00 29.57           O  
ATOM   2705  CB  PRO A 339     -15.646   7.854  62.112  1.00 33.57           C  
ATOM   2706  CG  PRO A 339     -15.773   6.499  62.702  1.00 35.29           C  
ATOM   2707  CD  PRO A 339     -15.973   5.545  61.574  1.00 33.70           C  
ATOM   2708  N   LYS A 340     -12.962   8.982  60.731  1.00 28.56           N  
ATOM   2709  CA  LYS A 340     -11.520   9.261  60.708  1.00 27.04           C  
ATOM   2710  C   LYS A 340     -10.804   8.829  61.981  1.00 25.88           C  
ATOM   2711  O   LYS A 340      -9.612   8.497  61.901  1.00 24.51           O  
ATOM   2712  CB  LYS A 340     -11.271  10.737  60.449  1.00 27.51           C  
ATOM   2713  CG  LYS A 340     -11.619  11.651  61.616  1.00 28.43           C  
ATOM   2714  CD  LYS A 340     -11.596  13.096  61.142  1.00 32.16           C  
ATOM   2715  CE  LYS A 340     -11.450  14.096  62.263  1.00 40.18           C  
ATOM   2716  NZ  LYS A 340     -12.305  13.781  63.428  1.00 45.43           N1+
ATOM   2717  N   GLU A 341     -11.479   8.820  63.159  1.00 24.71           N  
ATOM   2718  CA  GLU A 341     -10.803   8.358  64.391  1.00 22.82           C  
ATOM   2719  C   GLU A 341     -10.459   6.898  64.272  1.00 21.95           C  
ATOM   2720  O   GLU A 341      -9.360   6.497  64.709  1.00 22.76           O  
ATOM   2721  CB  GLU A 341     -11.725   8.586  65.612  1.00 24.85           C  
ATOM   2722  CG  GLU A 341     -11.936  10.054  65.940  1.00 28.68           C  
ATOM   2723  CD  GLU A 341     -13.027  10.751  65.138  1.00 29.64           C  
ATOM   2724  OE1 GLU A 341     -13.699  10.093  64.305  1.00 30.85           O  
ATOM   2725  OE2 GLU A 341     -13.206  11.974  65.353  1.00 36.96           O1-
ATOM   2726  N   LYS A 342     -11.341   6.123  63.670  1.00 21.61           N  
ATOM   2727  CA  LYS A 342     -11.157   4.697  63.444  1.00 22.64           C  
ATOM   2728  C   LYS A 342     -10.085   4.505  62.377  1.00 23.85           C  
ATOM   2729  O   LYS A 342      -9.285   3.575  62.480  1.00 24.21           O  
ATOM   2730  CB  LYS A 342     -12.480   4.065  62.974  1.00 24.68           C  
ATOM   2731  CG  LYS A 342     -12.406   2.617  62.468  1.00 36.10           C  
ATOM   2732  CD  LYS A 342     -12.039   1.594  63.543  1.00 43.91           C  
ATOM   2733  CE  LYS A 342     -11.728   0.237  62.958  1.00 49.33           C  
ATOM   2734  NZ  LYS A 342     -12.785  -0.224  62.024  1.00 52.46           N1+
ATOM   2735  N   LEU A 343     -10.101   5.352  61.330  1.00 23.83           N  
ATOM   2736  CA  LEU A 343      -9.072   5.195  60.293  1.00 22.35           C  
ATOM   2737  C   LEU A 343      -7.688   5.518  60.844  1.00 23.30           C  
ATOM   2738  O   LEU A 343      -6.728   4.875  60.442  1.00 23.05           O  
ATOM   2739  CB  LEU A 343      -9.414   5.995  59.065  1.00 22.17           C  
ATOM   2740  CG  LEU A 343     -10.740   5.615  58.360  1.00 23.59           C  
ATOM   2741  CD1 LEU A 343     -11.172   6.712  57.424  1.00 25.52           C  
ATOM   2742  CD2 LEU A 343     -10.604   4.321  57.563  1.00 27.19           C  
ATOM   2743  N   LYS A 344      -7.556   6.484  61.757  1.00 21.47           N  
ATOM   2744  CA  LYS A 344      -6.269   6.781  62.401  1.00 21.63           C  
ATOM   2745  C   LYS A 344      -5.757   5.567  63.120  1.00 22.18           C  
ATOM   2746  O   LYS A 344      -4.557   5.264  63.028  1.00 21.33           O  
ATOM   2747  CB  LYS A 344      -6.357   7.983  63.351  1.00 20.36           C  
ATOM   2748  CG  LYS A 344      -5.023   8.305  63.974  1.00 20.41           C  
ATOM   2749  CD  LYS A 344      -5.040   9.523  64.767  1.00 21.43           C  
ATOM   2750  CE  LYS A 344      -3.666   9.960  65.198  1.00 25.24           C  
ATOM   2751  NZ  LYS A 344      -3.758  11.051  66.213  1.00 26.77           N1+
ATOM   2752  N   GLU A 345      -6.632   4.880  63.860  1.00 21.94           N  
ATOM   2753  CA  GLU A 345      -6.265   3.606  64.487  1.00 21.90           C  
ATOM   2754  C   GLU A 345      -5.774   2.539  63.498  1.00 22.39           C  
ATOM   2755  O   GLU A 345      -4.767   1.881  63.737  1.00 22.33           O  
ATOM   2756  CB  GLU A 345      -7.420   3.006  65.321  1.00 26.93           C  
ATOM   2757  CG  GLU A 345      -7.870   3.850  66.490  1.00 36.21           C  
ATOM   2758  CD  GLU A 345      -9.072   3.288  67.243  1.00 46.12           C  
ATOM   2759  OE1 GLU A 345      -9.703   2.321  66.751  1.00 44.57           O  
ATOM   2760  OE2 GLU A 345      -9.378   3.823  68.334  1.00 51.30           O1-
ATOM   2761  N   LEU A 346      -6.476   2.393  62.367  1.00 22.38           N  
ATOM   2762  CA  LEU A 346      -6.051   1.410  61.375  1.00 21.73           C  
ATOM   2763  C   LEU A 346      -4.716   1.813  60.737  1.00 20.59           C  
ATOM   2764  O   LEU A 346      -3.932   0.940  60.480  1.00 22.48           O  
ATOM   2765  CB  LEU A 346      -7.113   1.193  60.311  1.00 22.03           C  
ATOM   2766  CG  LEU A 346      -8.461   0.612  60.793  1.00 24.56           C  
ATOM   2767  CD1 LEU A 346      -9.487   0.638  59.691  1.00 27.37           C  
ATOM   2768  CD2 LEU A 346      -8.257  -0.810  61.327  1.00 27.22           C  
ATOM   2769  N   ILE A 347      -4.491   3.094  60.507  1.00 18.15           N  
ATOM   2770  CA  ILE A 347      -3.160   3.539  59.998  1.00 17.33           C  
ATOM   2771  C   ILE A 347      -2.087   3.293  61.006  1.00 18.51           C  
ATOM   2772  O   ILE A 347      -1.009   2.855  60.654  1.00 18.35           O  
ATOM   2773  CB  ILE A 347      -3.224   5.042  59.618  1.00 17.11           C  
ATOM   2774  CG1 ILE A 347      -4.153   5.200  58.377  1.00 18.30           C  
ATOM   2775  CG2 ILE A 347      -1.834   5.628  59.390  1.00 18.12           C  
ATOM   2776  CD1 ILE A 347      -4.557   6.550  58.058  1.00 19.53           C  
ATOM   2777  N   PHE A 348      -2.364   3.587  62.271  1.00 18.63           N  
ATOM   2778  CA  PHE A 348      -1.393   3.279  63.336  1.00 17.36           C  
ATOM   2779  C   PHE A 348      -1.039   1.792  63.349  1.00 19.99           C  
ATOM   2780  O   PHE A 348       0.111   1.428  63.398  1.00 20.09           O  
ATOM   2781  CB  PHE A 348      -1.992   3.745  64.669  1.00 18.62           C  
ATOM   2782  CG  PHE A 348      -1.037   3.631  65.837  1.00 19.47           C  
ATOM   2783  CD1 PHE A 348      -0.109   4.629  66.094  1.00 19.30           C  
ATOM   2784  CD2 PHE A 348      -1.093   2.551  66.695  1.00 20.81           C  
ATOM   2785  CE1 PHE A 348       0.768   4.522  67.155  1.00 20.42           C  
ATOM   2786  CE2 PHE A 348      -0.241   2.458  67.772  1.00 21.08           C  
ATOM   2787  CZ  PHE A 348       0.692   3.444  68.013  1.00 21.12           C  
ATOM   2788  N   GLU A 349      -2.074   0.926  63.237  1.00 19.85           N  
ATOM   2789  CA  GLU A 349      -1.834  -0.506  63.220  1.00 22.45           C  
ATOM   2790  C   GLU A 349      -1.095  -0.940  61.966  1.00 22.12           C  
ATOM   2791  O   GLU A 349      -0.190  -1.768  62.034  1.00 23.50           O  
ATOM   2792  CB  GLU A 349      -3.178  -1.263  63.311  1.00 27.43           C  
ATOM   2793  CG  GLU A 349      -3.845  -1.110  64.664  1.00 37.23           C  
ATOM   2794  CD  GLU A 349      -5.291  -1.570  64.758  1.00 48.96           C  
ATOM   2795  OE1 GLU A 349      -5.921  -1.298  65.808  1.00 52.48           O  
ATOM   2796  OE2 GLU A 349      -5.795  -2.193  63.793  1.00 51.51           O1-
ATOM   2797  N   GLU A 350      -1.484  -0.398  60.803  1.00 21.61           N  
ATOM   2798  CA  GLU A 350      -0.909  -0.834  59.526  1.00 22.71           C  
ATOM   2799  C   GLU A 350       0.607  -0.473  59.461  1.00 21.82           C  
ATOM   2800  O   GLU A 350       1.390  -1.124  58.722  1.00 23.30           O  
ATOM   2801  CB  GLU A 350      -1.680  -0.162  58.365  1.00 25.79           C  
ATOM   2802  CG  GLU A 350      -1.456  -0.771  56.995  1.00 32.87           C  
ATOM   2803  CD  GLU A 350      -1.966  -2.195  56.836  1.00 40.73           C  
ATOM   2804  OE1 GLU A 350      -2.977  -2.550  57.489  1.00 43.07           O  
ATOM   2805  OE2 GLU A 350      -1.350  -2.951  56.048  1.00 43.46           O1-
ATOM   2806  N   THR A 351       1.017   0.570  60.222  1.00 20.05           N  
ATOM   2807  CA  THR A 351       2.378   1.083  60.199  1.00 18.81           C  
ATOM   2808  C   THR A 351       3.205   0.560  61.361  1.00 20.44           C  
ATOM   2809  O   THR A 351       4.389   0.874  61.447  1.00 20.88           O  
ATOM   2810  CB  THR A 351       2.364   2.606  60.206  1.00 17.07           C  
ATOM   2811  CG2 THR A 351       1.696   3.168  58.990  1.00 18.97           C  
ATOM   2812  OG1 THR A 351       1.717   3.126  61.383  1.00 17.05           O  
ATOM   2813  N   ALA A 352       2.636  -0.287  62.234  1.00 22.07           N  
ATOM   2814  CA  ALA A 352       3.305  -0.765  63.432  1.00 22.67           C  
ATOM   2815  C   ALA A 352       4.562  -1.605  63.172  1.00 23.79           C  
ATOM   2816  O   ALA A 352       5.481  -1.563  63.984  1.00 23.39           O  
ATOM   2817  CB  ALA A 352       2.319  -1.532  64.311  1.00 23.85           C  
ATOM   2818  N   ARG A 353       4.618  -2.316  62.045  1.00 24.18           N  
ATOM   2819  CA  ARG A 353       5.734  -3.211  61.744  1.00 24.35           C  
ATOM   2820  C   ARG A 353       7.054  -2.478  61.589  1.00 23.84           C  
ATOM   2821  O   ARG A 353       8.093  -3.094  61.639  1.00 25.49           O  
ATOM   2822  CB  ARG A 353       5.446  -3.989  60.445  1.00 26.63           C  
ATOM   2823  CG  ARG A 353       5.573  -3.165  59.144  1.00 31.21           C  
ATOM   2824  CD  ARG A 353       5.522  -3.996  57.859  1.00 34.81           C  
ATOM   2825  NE  ARG A 353       4.165  -4.380  57.526  1.00 35.36           N  
ATOM   2826  CZ  ARG A 353       3.816  -5.085  56.446  1.00 36.28           C  
ATOM   2827  NH1 ARG A 353       4.741  -5.494  55.580  1.00 36.30           N1+
ATOM   2828  NH2 ARG A 353       2.543  -5.384  56.230  1.00 32.98           N  
ATOM   2829  N   PHE A 354       7.027  -1.154  61.343  1.00 20.90           N  
ATOM   2830  CA  PHE A 354       8.224  -0.375  61.143  1.00 19.45           C  
ATOM   2831  C   PHE A 354       8.778   0.263  62.427  1.00 20.04           C  
ATOM   2832  O   PHE A 354       9.800   0.940  62.379  1.00 20.85           O  
ATOM   2833  CB  PHE A 354       7.937   0.713  60.101  1.00 18.77           C  
ATOM   2834  CG  PHE A 354       7.656   0.110  58.751  1.00 19.34           C  
ATOM   2835  CD1 PHE A 354       8.665  -0.456  58.009  1.00 20.44           C  
ATOM   2836  CD2 PHE A 354       6.392   0.147  58.213  1.00 20.82           C  
ATOM   2837  CE1 PHE A 354       8.412  -1.021  56.765  1.00 21.29           C  
ATOM   2838  CE2 PHE A 354       6.138  -0.435  56.977  1.00 21.66           C  
ATOM   2839  CZ  PHE A 354       7.163  -0.998  56.255  1.00 22.49           C  
ATOM   2840  N   GLN A 355       8.094   0.053  63.553  1.00 21.37           N  
ATOM   2841  CA  GLN A 355       8.604   0.519  64.827  1.00 23.49           C  
ATOM   2842  C   GLN A 355       9.696  -0.436  65.335  1.00 30.72           C  
ATOM   2843  O   GLN A 355       9.639  -1.631  65.042  1.00 33.05           O  
ATOM   2844  CB  GLN A 355       7.468   0.598  65.819  1.00 22.42           C  
ATOM   2845  CG  GLN A 355       6.452   1.695  65.529  1.00 21.63           C  
ATOM   2846  CD  GLN A 355       7.078   3.051  65.432  1.00 25.72           C  
ATOM   2847  NE2 GLN A 355       7.755   3.448  66.502  1.00 24.18           N  
ATOM   2848  OE1 GLN A 355       6.995   3.774  64.392  1.00 24.23           O  
ATOM   2849  N   PRO A 356      10.678   0.093  66.083  1.00 34.27           N  
ATOM   2850  CA  PRO A 356      11.807  -0.746  66.543  1.00 36.94           C  
ATOM   2851  C   PRO A 356      11.450  -1.918  67.459  1.00 38.99           C  
ATOM   2852  O   PRO A 356      10.565  -1.837  68.318  1.00 39.78           O  
ATOM   2853  CB  PRO A 356      12.736   0.250  67.242  1.00 38.17           C  
ATOM   2854  CG  PRO A 356      11.914   1.429  67.559  1.00 37.80           C  
ATOM   2855  CD  PRO A 356      10.809   1.489  66.527  1.00 34.97           C  
TER   
CONECT    1    2    3   24
CONECT    2    1    4
CONECT    3    1    6
CONECT    4    2    5   22
CONECT    5    4    6    7
CONECT    6    3    5   30
CONECT    7    5    9   23
CONECT    8    9   16   22
CONECT    9    7    8
CONECT   10   14   25   24
CONECT   11   12   15   25
CONECT   12   11   13   27
CONECT   13   12   14   28
CONECT   14   10   13   29
CONECT   15   11   26
CONECT   16    8   17   21
CONECT   17   16   18
CONECT   18   17   19
CONECT   19   18   20   31
CONECT   20   19   21
CONECT   21   16   20
CONECT   22    4    8
CONECT   23    7
CONECT   24    1   10
CONECT   25   10   11
CONECT   26   15   32
CONECT   27   12   33
CONECT   28   13   34
CONECT   29   14   35
CONECT   30    6   36
CONECT   31   19   37
CONECT   32   26
CONECT   33   27
CONECT   34   28
CONECT   35   29
CONECT   36   30
CONECT   37   31
END
