# Supplementary material for: Screening potential anti-osteoarthritis compounds using molecular docking based on MAPK and NFκB pathways and validating their anti-osteoarthritis effect
Source: PLoS One. 2025 Mar 25;20(3):e0319686. doi: 10.1371/journal.pone.0319686 (PMC11936181; doi:10.1371/journal.pone.0319686)
Supplement: S4 Structure — (ZIP) [file pone.0319686.s004.zip › Configurations and complexes/complex/apigetrinIa╩Ba┴.pdb]

HETATM    1  C   LIG     1     -16.099  -3.524  22.825  1.00  0.00      apig C  
HETATM    2  C   LIG     1     -15.938  -4.748  23.477  1.00  0.00      apig C  
HETATM    3  C   LIG     1     -16.304  -3.487  21.445  1.00  0.00      apig C  
HETATM    4  C   LIG     1     -15.983  -5.934  22.744  1.00  0.00      apig C  
HETATM    5  C   LIG     1     -16.188  -5.896  21.367  1.00  0.00      apig C  
HETATM    6  C   LIG     1     -16.350  -4.674  20.711  1.00  0.00      apig C  
HETATM    7  C   LIG     1     -16.230  -7.162  20.619  1.00  0.00      apig C  
HETATM    8  C   LIG     1     -15.865  -8.301  22.740  1.00  0.00      apig C  
HETATM    9  C   LIG     1     -16.050  -8.394  21.413  1.00  0.00      apig C  
HETATM   10  C   LIG     1     -17.194  -2.063  24.343  1.00  0.00      apig C  
HETATM   11  C   LIG     1     -19.374  -2.808  24.918  1.00  0.00      apig C  
HETATM   12  C   LIG     1     -20.013  -1.471  24.537  1.00  0.00      apig C  
HETATM   13  C   LIG     1     -19.003  -0.331  24.665  1.00  0.00      apig C  
HETATM   14  C   LIG     1     -17.692  -0.671  23.954  1.00  0.00      apig C  
HETATM   15  C   LIG     1     -20.328  -3.976  24.686  1.00  0.00      apig C  
HETATM   16  C   LIG     1     -15.670  -9.498  23.584  1.00  0.00      apig C  
HETATM   17  C   LIG     1     -16.161  -9.521  24.892  1.00  0.00      apig C  
HETATM   18  C   LIG     1     -15.978 -10.651  25.689  1.00  0.00      apig C  
HETATM   19  C   LIG     1     -15.305 -11.760  25.181  1.00  0.00      apig C  
HETATM   20  C   LIG     1     -14.814 -11.742  23.875  1.00  0.00      apig C  
HETATM   21  C   LIG     1     -14.997 -10.611  23.079  1.00  0.00      apig C  
HETATM   22  O   LIG     1     -15.818  -7.105  23.440  1.00  0.00      apig O  
HETATM   23  O   LIG     1     -16.403  -7.202  19.409  1.00  0.00      apig O  
HETATM   24  O   LIG     1     -16.054  -2.363  23.537  1.00  0.00      apig O  
HETATM   25  O   LIG     1     -18.211  -3.038  24.120  1.00  0.00      apig O  
HETATM   26  O   LIG     1     -20.996  -4.260  25.902  1.00  0.00      apig O  
HETATM   27  O   LIG     1     -21.120  -1.217  25.396  1.00  0.00      apig O  
HETATM   28  O   LIG     1     -19.576   0.836  24.072  1.00  0.00      apig O  
HETATM   29  O   LIG     1     -16.693   0.280  24.323  1.00  0.00      apig O  
HETATM   30  O   LIG     1     -16.552  -4.583  19.366  1.00  0.00      apig O  
HETATM   31  O   LIG     1     -15.127 -12.864  25.958  1.00  0.00      apig O  
HETATM   32  H   LIG     1     -21.059  -3.430  26.404  1.00  0.00      apig H  
HETATM   33  H   LIG     1     -20.785  -0.785  26.199  1.00  0.00      apig H  
HETATM   34  H   LIG     1     -18.933   1.182  23.430  1.00  0.00      apig H  
HETATM   35  H   LIG     1     -16.359   0.697  23.512  1.00  0.00      apig H  
HETATM   36  H   LIG     1     -16.104  -5.308  18.906  1.00  0.00      apig H  
HETATM   37  H   LIG     1     -14.917 -12.580  26.864  1.00  0.00      apig H  
ATOM     38  N   MET A   1     -70.734  24.544   3.739  1.00 42.87           N  
ATOM     39  CA  MET A   1     -71.210  23.741   2.592  1.00 42.87           C  
ATOM     40  C   MET A   1     -70.577  22.362   2.751  1.00 42.87           C  
ATOM     41  O   MET A   1     -69.367  22.340   2.904  1.00 42.87           O  
ATOM     42  CB  MET A   1     -70.828  24.438   1.266  1.00 42.87           C  
ATOM     43  CG  MET A   1     -71.860  24.273   0.145  1.00 42.87           C  
ATOM     44  SD  MET A   1     -71.499  25.363  -1.263  1.00 42.87           S  
ATOM     45  CE  MET A   1     -73.070  25.312  -2.167  1.00 42.87           C  
ATOM     46  N   PHE A   2     -71.395  21.298   2.805  1.00 44.39           N  
ATOM     47  CA  PHE A   2     -71.072  19.872   3.072  1.00 44.39           C  
ATOM     48  C   PHE A   2     -70.583  19.564   4.507  1.00 44.39           C  
ATOM     49  O   PHE A   2     -69.432  19.815   4.832  1.00 44.39           O  
ATOM     50  CB  PHE A   2     -70.169  19.336   1.950  1.00 44.39           C  
ATOM     51  CG  PHE A   2     -70.811  19.494   0.583  1.00 44.39           C  
ATOM     52  CD1 PHE A   2     -71.813  18.590   0.183  1.00 44.39           C  
ATOM     53  CD2 PHE A   2     -70.468  20.572  -0.256  1.00 44.39           C  
ATOM     54  CE1 PHE A   2     -72.472  18.767  -1.045  1.00 44.39           C  
ATOM     55  CE2 PHE A   2     -71.132  20.751  -1.483  1.00 44.39           C  
ATOM     56  CZ  PHE A   2     -72.135  19.848  -1.877  1.00 44.39           C  
ATOM     57  N   GLN A   3     -71.467  19.356   5.496  1.00 41.09           N  
ATOM     58  CA  GLN A   3     -72.305  18.181   5.860  1.00 41.09           C  
ATOM     59  C   GLN A   3     -71.540  16.948   6.377  1.00 41.09           C  
ATOM     60  O   GLN A   3     -70.709  16.376   5.683  1.00 41.09           O  
ATOM     61  CB  GLN A   3     -73.441  17.784   4.896  1.00 41.09           C  
ATOM     62  CG  GLN A   3     -74.720  18.614   5.107  1.00 41.09           C  
ATOM     63  CD  GLN A   3     -75.901  18.121   4.271  1.00 41.09           C  
ATOM     64  NE2 GLN A   3     -77.059  18.732   4.388  1.00 41.09           N  
ATOM     65  OE1 GLN A   3     -75.814  17.208   3.476  1.00 41.09           O  
ATOM     66  N   ALA A   4     -71.901  16.568   7.608  1.00 40.95           N  
ATOM     67  CA  ALA A   4     -71.538  15.355   8.329  1.00 40.95           C  
ATOM     68  C   ALA A   4     -72.531  14.214   8.038  1.00 40.95           C  
ATOM     69  O   ALA A   4     -73.716  14.473   7.836  1.00 40.95           O  
ATOM     70  CB  ALA A   4     -71.555  15.701   9.827  1.00 40.95           C  
ATOM     71  N   ALA A   5     -72.046  12.975   8.089  1.00 50.45           N  
ATOM     72  CA  ALA A   5     -72.793  11.714   8.113  1.00 50.45           C  
ATOM     73  C   ALA A   5     -71.848  10.656   8.720  1.00 50.45           C  
ATOM     74  O   ALA A   5     -70.645  10.748   8.496  1.00 50.45           O  
ATOM     75  CB  ALA A   5     -73.171  11.345   6.669  1.00 50.45           C  
ATOM     76  N   GLU A   6     -72.212   9.642   9.497  1.00 49.17           N  
ATOM     77  CA  GLU A   6     -73.446   9.137  10.106  1.00 49.17           C  
ATOM     78  C   GLU A   6     -72.970   8.086  11.144  1.00 49.17           C  
ATOM     79  O   GLU A   6     -71.961   7.414  10.922  1.00 49.17           O  
ATOM     80  CB  GLU A   6     -74.323   8.437   9.045  1.00 49.17           C  
ATOM     81  CG  GLU A   6     -75.536   9.277   8.612  1.00 49.17           C  
ATOM     82  CD  GLU A   6     -76.285   8.702   7.395  1.00 49.17           C  
ATOM     83  OE1 GLU A   6     -77.380   9.234   7.107  1.00 49.17           O  
ATOM     84  OE2 GLU A   6     -75.759   7.766   6.753  1.00 49.17           O1-
ATOM     85  N   ARG A   7     -73.672   7.923  12.274  1.00 44.40           N  
ATOM     86  CA  ARG A   7     -73.574   6.731  13.144  1.00 44.40           C  
ATOM     87  C   ARG A   7     -74.809   5.854  12.906  1.00 44.40           C  
ATOM     88  O   ARG A   7     -75.910   6.399  12.903  1.00 44.40           O  
ATOM     89  CB  ARG A   7     -73.560   7.098  14.644  1.00 44.40           C  
ATOM     90  CG  ARG A   7     -72.209   7.501  15.250  1.00 44.40           C  
ATOM     91  CD  ARG A   7     -72.396   7.675  16.770  1.00 44.40           C  
ATOM     92  NE  ARG A   7     -71.152   8.069  17.463  1.00 44.40           N  
ATOM     93  CZ  ARG A   7     -71.011   8.225  18.771  1.00 44.40           C  
ATOM     94  NH1 ARG A   7     -71.999   8.043  19.605  1.00 44.40           N1+
ATOM     95  NH2 ARG A   7     -69.857   8.567  19.274  1.00 44.40           N  
ATOM     96  N   PRO A   8     -74.658   4.525  12.847  1.00 53.17           N  
ATOM     97  CA  PRO A   8     -75.723   3.569  13.169  1.00 53.17           C  
ATOM     98  C   PRO A   8     -75.245   2.601  14.282  1.00 53.17           C  
ATOM     99  O   PRO A   8     -74.050   2.384  14.428  1.00 53.17           O  
ATOM    100  CB  PRO A   8     -75.969   2.869  11.823  1.00 53.17           C  
ATOM    101  CG  PRO A   8     -74.665   3.011  11.028  1.00 53.17           C  
ATOM    102  CD  PRO A   8     -73.765   3.910  11.875  1.00 53.17           C  
ATOM    103  N   GLN A   9     -76.039   1.926  15.109  1.00 45.77           N  
ATOM    104  CA  GLN A   9     -77.463   1.897  15.440  1.00 45.77           C  
ATOM    105  C   GLN A   9     -77.537   0.969  16.676  1.00 45.77           C  
ATOM    106  O   GLN A   9     -76.894  -0.080  16.679  1.00 45.77           O  
ATOM    107  CB  GLN A   9     -78.248   1.285  14.265  1.00 45.77           C  
ATOM    108  CG  GLN A   9     -79.708   1.732  14.136  1.00 45.77           C  
ATOM    109  CD  GLN A   9     -80.312   1.313  12.792  1.00 45.77           C  
ATOM    110  NE2 GLN A   9     -81.564   1.625  12.542  1.00 45.77           N  
ATOM    111  OE1 GLN A   9     -79.688   0.713  11.932  1.00 45.77           O  
ATOM    112  N   GLU A  10     -78.264   1.341  17.729  1.00 41.46           N  
ATOM    113  CA  GLU A  10     -78.531   0.465  18.881  1.00 41.46           C  
ATOM    114  C   GLU A  10     -79.523  -0.642  18.483  1.00 41.46           C  
ATOM    115  O   GLU A  10     -80.553  -0.367  17.865  1.00 41.46           O  
ATOM    116  CB  GLU A  10     -79.105   1.288  20.049  1.00 41.46           C  
ATOM    117  CG  GLU A  10     -78.056   2.179  20.736  1.00 41.46           C  
ATOM    118  CD  GLU A  10     -78.660   3.148  21.769  1.00 41.46           C  
ATOM    119  OE1 GLU A  10     -77.912   3.541  22.692  1.00 41.46           O  
ATOM    120  OE2 GLU A  10     -79.831   3.551  21.584  1.00 41.46           O1-
ATOM    121  N   TRP A  11     -79.235  -1.894  18.849  1.00 41.76           N  
ATOM    122  CA  TRP A  11     -80.178  -3.011  18.757  1.00 41.76           C  
ATOM    123  C   TRP A  11     -80.691  -3.363  20.153  1.00 41.76           C  
ATOM    124  O   TRP A  11     -80.083  -4.147  20.876  1.00 41.76           O  
ATOM    125  CB  TRP A  11     -79.542  -4.218  18.048  1.00 41.76           C  
ATOM    126  CG  TRP A  11     -79.359  -4.123  16.560  1.00 41.76           C  
ATOM    127  CD1 TRP A  11     -79.780  -3.119  15.755  1.00 41.76           C  
ATOM    128  CD2 TRP A  11     -78.697  -5.082  15.678  1.00 41.76           C  
ATOM    129  CE2 TRP A  11     -78.760  -4.587  14.341  1.00 41.76           C  
ATOM    130  CE3 TRP A  11     -78.037  -6.315  15.876  1.00 41.76           C  
ATOM    131  NE1 TRP A  11     -79.429  -3.388  14.447  1.00 41.76           N  
ATOM    132  CZ2 TRP A  11     -78.200  -5.276  13.256  1.00 41.76           C  
ATOM    133  CZ3 TRP A  11     -77.469  -7.016  14.794  1.00 41.76           C  
ATOM    134  CH2 TRP A  11     -77.550  -6.500  13.487  1.00 41.76           C  
ATOM    135  N   ALA A  12     -81.841  -2.792  20.508  1.00 43.39           N  
ATOM    136  CA  ALA A  12     -82.710  -3.309  21.555  1.00 43.39           C  
ATOM    137  C   ALA A  12     -83.722  -4.279  20.919  1.00 43.39           C  
ATOM    138  O   ALA A  12     -84.471  -3.896  20.021  1.00 43.39           O  
ATOM    139  CB  ALA A  12     -83.390  -2.127  22.261  1.00 43.39           C  
ATOM    140  N   MET A  13     -83.756  -5.532  21.379  1.00 43.54           N  
ATOM    141  CA  MET A  13     -84.868  -6.455  21.130  1.00 43.54           C  
ATOM    142  C   MET A  13     -85.390  -6.979  22.468  1.00 43.54           C  
ATOM    143  O   MET A  13     -84.865  -7.942  23.019  1.00 43.54           O  
ATOM    144  CB  MET A  13     -84.487  -7.606  20.174  1.00 43.54           C  
ATOM    145  CG  MET A  13     -84.636  -7.231  18.691  1.00 43.54           C  
ATOM    146  SD  MET A  13     -85.326  -8.549  17.637  1.00 43.54           S  
ATOM    147  CE  MET A  13     -83.892  -9.640  17.462  1.00 43.54           C  
ATOM    148  N   GLU A  14     -86.452  -6.347  22.967  1.00 43.14           N  
ATOM    149  CA  GLU A  14     -87.402  -6.978  23.882  1.00 43.14           C  
ATOM    150  C   GLU A  14     -88.438  -7.763  23.063  1.00 43.14           C  
ATOM    151  O   GLU A  14     -89.021  -7.253  22.106  1.00 43.14           O  
ATOM    152  CB  GLU A  14     -88.130  -5.938  24.748  1.00 43.14           C  
ATOM    153  CG  GLU A  14     -87.301  -5.412  25.928  1.00 43.14           C  
ATOM    154  CD  GLU A  14     -88.143  -4.533  26.872  1.00 43.14           C  
ATOM    155  OE1 GLU A  14     -87.830  -4.521  28.083  1.00 43.14           O  
ATOM    156  OE2 GLU A  14     -89.109  -3.901  26.385  1.00 43.14           O1-
ATOM    157  N   GLY A  15     -88.698  -9.008  23.457  1.00 53.53           N  
ATOM    158  CA  GLY A  15     -89.801  -9.821  22.950  1.00 53.53           C  
ATOM    159  C   GLY A  15     -90.099 -10.963  23.931  1.00 53.53           C  
ATOM    160  O   GLY A  15     -89.199 -11.758  24.201  1.00 53.53           O  
ATOM    161  N   PRO A  16     -91.316 -11.067  24.498  1.00 43.29           N  
ATOM    162  CA  PRO A  16     -91.596 -11.960  25.620  1.00 43.29           C  
ATOM    163  C   PRO A  16     -91.925 -13.383  25.147  1.00 43.29           C  
ATOM    164  O   PRO A  16     -92.660 -13.573  24.176  1.00 43.29           O  
ATOM    165  CB  PRO A  16     -92.770 -11.305  26.354  1.00 43.29           C  
ATOM    166  CG  PRO A  16     -93.555 -10.634  25.226  1.00 43.29           C  
ATOM    167  CD  PRO A  16     -92.477 -10.233  24.220  1.00 43.29           C  
ATOM    168  N   ARG A  17     -91.433 -14.404  25.861  1.00 46.07           N  
ATOM    169  CA  ARG A  17     -91.875 -15.797  25.690  1.00 46.07           C  
ATOM    170  C   ARG A  17     -92.227 -16.422  27.031  1.00 46.07           C  
ATOM    171  O   ARG A  17     -91.357 -16.798  27.810  1.00 46.07           O  
ATOM    172  CB  ARG A  17     -90.846 -16.636  24.918  1.00 46.07           C  
ATOM    173  CG  ARG A  17     -90.951 -16.385  23.407  1.00 46.07           C  
ATOM    174  CD  ARG A  17     -90.066 -17.371  22.640  1.00 46.07           C  
ATOM    175  NE  ARG A  17     -90.222 -17.210  21.182  1.00 46.07           N  
ATOM    176  CZ  ARG A  17     -89.612 -17.919  20.251  1.00 46.07           C  
ATOM    177  NH1 ARG A  17     -88.779 -18.878  20.551  1.00 46.07           N1+
ATOM    178  NH2 ARG A  17     -89.823 -17.670  18.989  1.00 46.07           N  
ATOM    179  N   ASP A  18     -93.530 -16.537  27.245  1.00 44.47           N  
ATOM    180  CA  ASP A  18     -94.147 -17.291  28.324  1.00 44.47           C  
ATOM    181  C   ASP A  18     -94.134 -18.802  28.030  1.00 44.47           C  
ATOM    182  O   ASP A  18     -94.436 -19.236  26.919  1.00 44.47           O  
ATOM    183  CB  ASP A  18     -95.598 -16.795  28.525  1.00 44.47           C  
ATOM    184  CG  ASP A  18     -95.860 -16.177  29.900  1.00 44.47           C  
ATOM    185  OD1 ASP A  18     -95.172 -16.591  30.862  1.00 44.47           O  
ATOM    186  OD2 ASP A  18     -96.782 -15.338  29.977  1.00 44.47           O1-
ATOM    187  N   GLY A  19     -93.816 -19.571  29.075  1.00 46.04           N  
ATOM    188  CA  GLY A  19     -94.352 -20.896  29.396  1.00 46.04           C  
ATOM    189  C   GLY A  19     -94.200 -22.049  28.399  1.00 46.04           C  
ATOM    190  O   GLY A  19     -94.999 -22.177  27.485  1.00 46.04           O  
ATOM    191  N   LEU A  20     -93.317 -23.007  28.717  1.00 46.29           N  
ATOM    192  CA  LEU A  20     -93.590 -24.456  28.634  1.00 46.29           C  
ATOM    193  C   LEU A  20     -92.500 -25.235  29.401  1.00 46.29           C  
ATOM    194  O   LEU A  20     -91.354 -25.344  28.978  1.00 46.29           O  
ATOM    195  CB  LEU A  20     -93.728 -24.931  27.167  1.00 46.29           C  
ATOM    196  CG  LEU A  20     -95.199 -25.050  26.689  1.00 46.29           C  
ATOM    197  CD1 LEU A  20     -95.289 -24.825  25.181  1.00 46.29           C  
ATOM    198  CD2 LEU A  20     -95.805 -26.410  27.028  1.00 46.29           C  
ATOM    199  N   LYS A  21     -92.876 -25.777  30.566  1.00 43.16           N  
ATOM    200  CA  LYS A  21     -92.097 -26.755  31.342  1.00 43.16           C  
ATOM    201  C   LYS A  21     -92.052 -28.092  30.591  1.00 43.16           C  
ATOM    202  O   LYS A  21     -93.123 -28.654  30.375  1.00 43.16           O  
ATOM    203  CB  LYS A  21     -92.798 -27.018  32.695  1.00 43.16           C  
ATOM    204  CG  LYS A  21     -92.649 -25.934  33.771  1.00 43.16           C  
ATOM    205  CD  LYS A  21     -93.519 -26.283  34.994  1.00 43.16           C  
ATOM    206  CE  LYS A  21     -93.253 -25.307  36.148  1.00 43.16           C  
ATOM    207  NZ  LYS A  21     -94.167 -25.532  37.299  1.00 43.16           N1+
ATOM    208  N   LYS A  22     -90.862 -28.665  30.365  1.00 48.88           N  
ATOM    209  CA  LYS A  22     -90.536 -30.048  30.775  1.00 48.88           C  
ATOM    210  C   LYS A  22     -89.097 -30.467  30.447  1.00 48.88           C  
ATOM    211  O   LYS A  22     -88.631 -30.304  29.333  1.00 48.88           O  
ATOM    212  CB  LYS A  22     -91.490 -31.105  30.171  1.00 48.88           C  
ATOM    213  CG  LYS A  22     -92.410 -31.682  31.260  1.00 48.88           C  
ATOM    214  CD  LYS A  22     -93.342 -32.734  30.662  1.00 48.88           C  
ATOM    215  CE  LYS A  22     -94.156 -33.406  31.768  1.00 48.88           C  
ATOM    216  NZ  LYS A  22     -94.839 -34.603  31.232  1.00 48.88           N1+
ATOM    217  N   GLU A  23     -88.526 -31.112  31.462  1.00 45.82           N  
ATOM    218  CA  GLU A  23     -87.521 -32.183  31.432  1.00 45.82           C  
ATOM    219  C   GLU A  23     -86.044 -31.843  31.154  1.00 45.82           C  
ATOM    220  O   GLU A  23     -85.621 -31.429  30.083  1.00 45.82           O  
ATOM    221  CB  GLU A  23     -88.077 -33.433  30.726  1.00 45.82           C  
ATOM    222  CG  GLU A  23     -89.033 -34.159  31.701  1.00 45.82           C  
ATOM    223  CD  GLU A  23     -90.052 -35.105  31.052  1.00 45.82           C  
ATOM    224  OE1 GLU A  23     -91.032 -35.444  31.763  1.00 45.82           O  
ATOM    225  OE2 GLU A  23     -89.937 -35.400  29.848  1.00 45.82           O1-
ATOM    226  N   ARG A  24     -85.268 -32.076  32.223  1.00 43.38           N  
ATOM    227  CA  ARG A  24     -83.813 -32.043  32.346  1.00 43.38           C  
ATOM    228  C   ARG A  24     -83.169 -33.124  31.478  1.00 43.38           C  
ATOM    229  O   ARG A  24     -83.473 -34.296  31.674  1.00 43.38           O  
ATOM    230  CB  ARG A  24     -83.449 -32.379  33.809  1.00 43.38           C  
ATOM    231  CG  ARG A  24     -83.781 -31.316  34.862  1.00 43.38           C  
ATOM    232  CD  ARG A  24     -83.577 -31.919  36.262  1.00 43.38           C  
ATOM    233  NE  ARG A  24     -83.609 -30.894  37.324  1.00 43.38           N  
ATOM    234  CZ  ARG A  24     -83.328 -31.092  38.602  1.00 43.38           C  
ATOM    235  NH1 ARG A  24     -83.091 -32.283  39.083  1.00 43.38           N1+
ATOM    236  NH2 ARG A  24     -83.265 -30.085  39.426  1.00 43.38           N  
ATOM    237  N   LEU A  25     -82.180 -32.733  30.683  1.00 46.19           N  
ATOM    238  CA  LEU A  25     -81.030 -33.554  30.307  1.00 46.19           C  
ATOM    239  C   LEU A  25     -79.795 -32.649  30.425  1.00 46.19           C  
ATOM    240  O   LEU A  25     -79.727 -31.594  29.800  1.00 46.19           O  
ATOM    241  CB  LEU A  25     -81.231 -34.161  28.904  1.00 46.19           C  
ATOM    242  CG  LEU A  25     -81.905 -35.550  28.950  1.00 46.19           C  
ATOM    243  CD1 LEU A  25     -82.630 -35.850  27.641  1.00 46.19           C  
ATOM    244  CD2 LEU A  25     -80.882 -36.659  29.208  1.00 46.19           C  
ATOM    245  N   LEU A  26     -78.913 -33.029  31.347  1.00 46.16           N  
ATOM    246  CA  LEU A  26     -77.608 -32.432  31.618  1.00 46.16           C  
ATOM    247  C   LEU A  26     -76.665 -32.777  30.460  1.00 46.16           C  
ATOM    248  O   LEU A  26     -76.624 -33.946  30.093  1.00 46.16           O  
ATOM    249  CB  LEU A  26     -77.066 -33.090  32.909  1.00 46.16           C  
ATOM    250  CG  LEU A  26     -77.811 -32.722  34.206  1.00 46.16           C  
ATOM    251  CD1 LEU A  26     -77.780 -33.875  35.213  1.00 46.16           C  
ATOM    252  CD2 LEU A  26     -77.180 -31.495  34.863  1.00 46.16           C  
ATOM    253  N   ASP A  27     -75.912 -31.807  29.941  1.00 49.05           N  
ATOM    254  CA  ASP A  27     -74.554 -32.080  29.453  1.00 49.05           C  
ATOM    255  C   ASP A  27     -73.730 -30.782  29.372  1.00 49.05           C  
ATOM    256  O   ASP A  27     -73.996 -29.882  28.570  1.00 49.05           O  
ATOM    257  CB  ASP A  27     -74.534 -32.870  28.121  1.00 49.05           C  
ATOM    258  CG  ASP A  27     -73.682 -34.155  28.171  1.00 49.05           C  
ATOM    259  OD1 ASP A  27     -73.023 -34.414  29.201  1.00 49.05           O  
ATOM    260  OD2 ASP A  27     -73.715 -34.890  27.156  1.00 49.05           O1-
ATOM    261  N   ASP A  28     -72.808 -30.677  30.327  1.00 49.46           N  
ATOM    262  CA  ASP A  28     -71.508 -30.005  30.333  1.00 49.46           C  
ATOM    263  C   ASP A  28     -71.299 -28.821  29.377  1.00 49.46           C  
ATOM    264  O   ASP A  28     -70.672 -28.912  28.321  1.00 49.46           O  
ATOM    265  CB  ASP A  28     -70.428 -31.096  30.202  1.00 49.46           C  
ATOM    266  CG  ASP A  28     -70.411 -32.065  31.399  1.00 49.46           C  
ATOM    267  OD1 ASP A  28     -71.094 -31.765  32.411  1.00 49.46           O  
ATOM    268  OD2 ASP A  28     -69.679 -33.074  31.323  1.00 49.46           O1-
ATOM    269  N   ARG A  29     -71.726 -27.635  29.825  1.00 57.30           N  
ATOM    270  CA  ARG A  29     -71.106 -26.378  29.391  1.00 57.30           C  
ATOM    271  C   ARG A  29     -70.050 -25.993  30.412  1.00 57.30           C  
ATOM    272  O   ARG A  29     -70.382 -25.724  31.561  1.00 57.30           O  
ATOM    273  CB  ARG A  29     -72.146 -25.273  29.193  1.00 57.30           C  
ATOM    274  CG  ARG A  29     -72.886 -25.477  27.868  1.00 57.30           C  
ATOM    275  CD  ARG A  29     -73.854 -24.319  27.628  1.00 57.30           C  
ATOM    276  NE  ARG A  29     -74.471 -24.416  26.293  1.00 57.30           N  
ATOM    277  CZ  ARG A  29     -75.371 -23.590  25.796  1.00 57.30           C  
ATOM    278  NH1 ARG A  29     -75.843 -22.591  26.489  1.00 57.30           N1+
ATOM    279  NH2 ARG A  29     -75.811 -23.754  24.580  1.00 57.30           N  
ATOM    280  N   HIS A  30     -68.797 -25.976  29.969  1.00 56.34           N  
ATOM    281  CA  HIS A  30     -67.679 -25.414  30.713  1.00 56.34           C  
ATOM    282  C   HIS A  30     -68.023 -23.985  31.150  1.00 56.34           C  
ATOM    283  O   HIS A  30     -68.097 -23.075  30.325  1.00 56.34           O  
ATOM    284  CB  HIS A  30     -66.421 -25.451  29.832  1.00 56.34           C  
ATOM    285  CG  HIS A  30     -65.956 -26.851  29.517  1.00 56.34           C  
ATOM    286  CD2 HIS A  30     -66.064 -27.512  28.323  1.00 56.34           C  
ATOM    287  ND1 HIS A  30     -65.348 -27.712  30.402  1.00 56.34           N  
ATOM    288  CE1 HIS A  30     -65.103 -28.865  29.757  1.00 56.34           C  
ATOM    289  NE2 HIS A  30     -65.509 -28.785  28.482  1.00 56.34           N  
ATOM    290  N   ASP A  31     -68.275 -23.822  32.445  1.00 57.76           N  
ATOM    291  CA  ASP A  31     -68.319 -22.534  33.119  1.00 57.76           C  
ATOM    292  C   ASP A  31     -66.918 -21.919  33.015  1.00 57.76           C  
ATOM    293  O   ASP A  31     -65.953 -22.444  33.572  1.00 57.76           O  
ATOM    294  CB  ASP A  31     -68.770 -22.774  34.571  1.00 57.76           C  
ATOM    295  CG  ASP A  31     -68.903 -21.497  35.405  1.00 57.76           C  
ATOM    296  OD1 ASP A  31     -68.590 -20.407  34.868  1.00 57.76           O  
ATOM    297  OD2 ASP A  31     -69.310 -21.638  36.577  1.00 57.76           O1-
ATOM    298  N   SER A  32     -66.783 -20.848  32.231  1.00 64.60           N  
ATOM    299  CA  SER A  32     -65.515 -20.142  32.044  1.00 64.60           C  
ATOM    300  C   SER A  32     -65.097 -19.334  33.278  1.00 64.60           C  
ATOM    301  O   SER A  32     -64.130 -18.584  33.194  1.00 64.60           O  
ATOM    302  CB  SER A  32     -65.556 -19.291  30.766  1.00 64.60           C  
ATOM    303  OG  SER A  32     -66.662 -18.408  30.750  1.00 64.60           O  
ATOM    304  N   GLY A  33     -65.814 -19.439  34.406  1.00 62.61           N  
ATOM    305  CA  GLY A  33     -65.467 -18.813  35.684  1.00 62.61           C  
ATOM    306  C   GLY A  33     -65.566 -17.287  35.692  1.00 62.61           C  
ATOM    307  O   GLY A  33     -65.321 -16.666  36.720  1.00 62.61           O  
ATOM    308  N   LEU A  34     -65.942 -16.678  34.565  1.00 57.54           N  
ATOM    309  CA  LEU A  34     -66.073 -15.229  34.420  1.00 57.54           C  
ATOM    310  C   LEU A  34     -67.427 -14.708  34.925  1.00 57.54           C  
ATOM    311  O   LEU A  34     -67.521 -13.536  35.261  1.00 57.54           O  
ATOM    312  CB  LEU A  34     -65.807 -14.830  32.954  1.00 57.54           C  
ATOM    313  CG  LEU A  34     -64.362 -15.066  32.470  1.00 57.54           C  
ATOM    314  CD1 LEU A  34     -64.255 -14.738  30.979  1.00 57.54           C  
ATOM    315  CD2 LEU A  34     -63.338 -14.213  33.222  1.00 57.54           C  
ATOM    316  N   ASP A  35     -68.449 -15.565  35.031  1.00 60.26           N  
ATOM    317  CA  ASP A  35     -69.816 -15.159  35.415  1.00 60.26           C  
ATOM    318  C   ASP A  35     -70.057 -15.187  36.942  1.00 60.26           C  
ATOM    319  O   ASP A  35     -71.113 -14.795  37.429  1.00 60.26           O  
ATOM    320  CB  ASP A  35     -70.820 -16.040  34.640  1.00 60.26           C  
ATOM    321  CG  ASP A  35     -72.131 -15.339  34.245  1.00 60.26           C  
ATOM    322  OD1 ASP A  35     -72.118 -14.103  34.062  1.00 60.26           O  
ATOM    323  OD2 ASP A  35     -73.120 -16.072  34.004  1.00 60.26           O1-
ATOM    324  N   SER A  36     -69.073 -15.656  37.723  1.00 65.90           N  
ATOM    325  CA  SER A  36     -69.108 -15.648  39.199  1.00 65.90           C  
ATOM    326  C   SER A  36     -68.288 -14.519  39.828  1.00 65.90           C  
ATOM    327  O   SER A  36     -68.234 -14.421  41.055  1.00 65.90           O  
ATOM    328  CB  SER A  36     -68.650 -16.997  39.761  1.00 65.90           C  
ATOM    329  OG  SER A  36     -69.627 -17.989  39.514  1.00 65.90           O  
ATOM    330  N   MET A  37     -67.645 -13.680  39.015  1.00 67.38           N  
ATOM    331  CA  MET A  37     -66.882 -12.543  39.512  1.00 67.38           C  
ATOM    332  C   MET A  37     -67.854 -11.420  39.855  1.00 67.38           C  
ATOM    333  O   MET A  37     -68.643 -10.993  39.013  1.00 67.38           O  
ATOM    334  CB  MET A  37     -65.824 -12.143  38.477  1.00 67.38           C  
ATOM    335  CG  MET A  37     -64.701 -11.329  39.119  1.00 67.38           C  
ATOM    336  SD  MET A  37     -63.156 -11.406  38.178  1.00 67.38           S  
ATOM    337  CE  MET A  37     -62.006 -10.890  39.479  1.00 67.38           C  
ATOM    338  N   LYS A  38     -67.843 -10.966  41.109  1.00 79.25           N  
ATOM    339  CA  LYS A  38     -68.688  -9.833  41.509  1.00 79.25           C  
ATOM    340  C   LYS A  38     -68.231  -8.585  40.755  1.00 79.25           C  
ATOM    341  O   LYS A  38     -67.031  -8.423  40.542  1.00 79.25           O  
ATOM    342  CB  LYS A  38     -68.616  -9.629  43.024  1.00 79.25           C  
ATOM    343  CG  LYS A  38     -69.256 -10.797  43.785  1.00 79.25           C  
ATOM    344  CD  LYS A  38     -69.050 -10.576  45.280  1.00 79.25           C  
ATOM    345  CE  LYS A  38     -69.641 -11.737  46.071  1.00 79.25           C  
ATOM    346  NZ  LYS A  38     -69.239 -11.602  47.487  1.00 79.25           N1+
ATOM    347  N   ASP A  39     -69.154  -7.681  40.428  1.00 79.50           N  
ATOM    348  CA  ASP A  39     -68.831  -6.416  39.743  1.00 79.50           C  
ATOM    349  C   ASP A  39     -67.669  -5.664  40.429  1.00 79.50           C  
ATOM    350  O   ASP A  39     -66.772  -5.153  39.766  1.00 79.50           O  
ATOM    351  CB  ASP A  39     -70.084  -5.520  39.690  1.00 79.50           C  
ATOM    352  CG  ASP A  39     -71.223  -6.064  38.815  1.00 79.50           C  
ATOM    353  OD1 ASP A  39     -70.934  -6.838  37.879  1.00 79.50           O  
ATOM    354  OD2 ASP A  39     -72.390  -5.716  39.111  1.00 79.50           O1-
ATOM    355  N   GLU A  40     -67.617  -5.704  41.766  1.00 82.72           N  
ATOM    356  CA  GLU A  40     -66.533  -5.132  42.581  1.00 82.72           C  
ATOM    357  C   GLU A  40     -65.158  -5.781  42.322  1.00 82.72           C  
ATOM    358  O   GLU A  40     -64.133  -5.100  42.295  1.00 82.72           O  
ATOM    359  CB  GLU A  40     -66.881  -5.310  44.073  1.00 82.72           C  
ATOM    360  CG  GLU A  40     -68.143  -4.551  44.523  1.00 82.72           C  
ATOM    361  CD  GLU A  40     -68.519  -4.791  46.000  1.00 82.72           C  
ATOM    362  OE1 GLU A  40     -69.450  -4.104  46.483  1.00 82.72           O  
ATOM    363  OE2 GLU A  40     -67.930  -5.688  46.651  1.00 82.72           O1-
ATOM    364  N   GLU A  41     -65.114  -7.101  42.125  1.00 81.57           N  
ATOM    365  CA  GLU A  41     -63.879  -7.841  41.845  1.00 81.57           C  
ATOM    366  C   GLU A  41     -63.397  -7.573  40.412  1.00 81.57           C  
ATOM    367  O   GLU A  41     -62.194  -7.437  40.178  1.00 81.57           O  
ATOM    368  CB  GLU A  41     -64.102  -9.348  42.070  1.00 81.57           C  
ATOM    369  CG  GLU A  41     -64.377  -9.734  43.534  1.00 81.57           C  
ATOM    370  CD  GLU A  41     -64.772 -11.212  43.720  1.00 81.57           C  
ATOM    371  OE1 GLU A  41     -64.815 -11.656  44.895  1.00 81.57           O  
ATOM    372  OE2 GLU A  41     -65.126 -11.875  42.718  1.00 81.57           O1-
ATOM    373  N   TYR A  42     -64.327  -7.436  39.460  1.00 83.14           N  
ATOM    374  CA  TYR A  42     -64.012  -7.043  38.086  1.00 83.14           C  
ATOM    375  C   TYR A  42     -63.429  -5.624  38.030  1.00 83.14           C  
ATOM    376  O   TYR A  42     -62.386  -5.407  37.411  1.00 83.14           O  
ATOM    377  CB  TYR A  42     -65.269  -7.167  37.216  1.00 83.14           C  
ATOM    378  CG  TYR A  42     -65.025  -6.820  35.759  1.00 83.14           C  
ATOM    379  CD1 TYR A  42     -65.255  -5.510  35.295  1.00 83.14           C  
ATOM    380  CD2 TYR A  42     -64.546  -7.806  34.875  1.00 83.14           C  
ATOM    381  CE1 TYR A  42     -65.009  -5.183  33.948  1.00 83.14           C  
ATOM    382  CE2 TYR A  42     -64.298  -7.484  33.527  1.00 83.14           C  
ATOM    383  CZ  TYR A  42     -64.530  -6.173  33.063  1.00 83.14           C  
ATOM    384  OH  TYR A  42     -64.295  -5.859  31.761  1.00 83.14           O  
ATOM    385  N   GLU A  43     -64.047  -4.663  38.724  1.00 86.14           N  
ATOM    386  CA  GLU A  43     -63.533  -3.293  38.820  1.00 86.14           C  
ATOM    387  C   GLU A  43     -62.139  -3.243  39.461  1.00 86.14           C  
ATOM    388  O   GLU A  43     -61.263  -2.521  38.975  1.00 86.14           O  
ATOM    389  CB  GLU A  43     -64.508  -2.408  39.612  1.00 86.14           C  
ATOM    390  CG  GLU A  43     -65.747  -2.016  38.791  1.00 86.14           C  
ATOM    391  CD  GLU A  43     -66.677  -1.030  39.523  1.00 86.14           C  
ATOM    392  OE1 GLU A  43     -67.634  -0.555  38.867  1.00 86.14           O  
ATOM    393  OE2 GLU A  43     -66.397  -0.679  40.694  1.00 86.14           O1-
ATOM    394  N   GLN A  44     -61.898  -4.048  40.500  1.00 87.67           N  
ATOM    395  CA  GLN A  44     -60.589  -4.151  41.145  1.00 87.67           C  
ATOM    396  C   GLN A  44     -59.524  -4.731  40.199  1.00 87.67           C  
ATOM    397  O   GLN A  44     -58.432  -4.174  40.106  1.00 87.67           O  
ATOM    398  CB  GLN A  44     -60.742  -4.961  42.443  1.00 87.67           C  
ATOM    399  CG  GLN A  44     -59.443  -5.099  43.249  1.00 87.67           C  
ATOM    400  CD  GLN A  44     -58.807  -3.769  43.649  1.00 87.67           C  
ATOM    401  NE2 GLN A  44     -57.499  -3.680  43.558  1.00 87.67           N  
ATOM    402  OE1 GLN A  44     -59.449  -2.809  44.061  1.00 87.67           O  
ATOM    403  N   MET A  45     -59.839  -5.784  39.437  1.00 84.59           N  
ATOM    404  CA  MET A  45     -58.913  -6.354  38.448  1.00 84.59           C  
ATOM    405  C   MET A  45     -58.584  -5.358  37.329  1.00 84.59           C  
ATOM    406  O   MET A  45     -57.426  -5.216  36.942  1.00 84.59           O  
ATOM    407  CB  MET A  45     -59.530  -7.617  37.837  1.00 84.59           C  
ATOM    408  CG  MET A  45     -58.532  -8.384  36.954  1.00 84.59           C  
ATOM    409  SD  MET A  45     -59.279  -9.393  35.644  1.00 84.59           S  
ATOM    410  CE  MET A  45     -60.522 -10.291  36.592  1.00 84.59           C  
ATOM    411  N   VAL A  46     -59.586  -4.639  36.810  1.00 85.10           N  
ATOM    412  CA  VAL A  46     -59.372  -3.603  35.787  1.00 85.10           C  
ATOM    413  C   VAL A  46     -58.473  -2.495  36.329  1.00 85.10           C  
ATOM    414  O   VAL A  46     -57.589  -2.022  35.614  1.00 85.10           O  
ATOM    415  CB  VAL A  46     -60.716  -3.037  35.289  1.00 85.10           C  
ATOM    416  CG1 VAL A  46     -60.542  -1.806  34.385  1.00 85.10           C  
ATOM    417  CG2 VAL A  46     -61.468  -4.091  34.466  1.00 85.10           C  
ATOM    418  N   LYS A  47     -58.652  -2.109  37.595  1.00 87.01           N  
ATOM    419  CA  LYS A  47     -57.798  -1.127  38.262  1.00 87.01           C  
ATOM    420  C   LYS A  47     -56.360  -1.630  38.414  1.00 87.01           C  
ATOM    421  O   LYS A  47     -55.438  -0.897  38.075  1.00 87.01           O  
ATOM    422  CB  LYS A  47     -58.444  -0.766  39.599  1.00 87.01           C  
ATOM    423  CG  LYS A  47     -57.775   0.458  40.218  1.00 87.01           C  
ATOM    424  CD  LYS A  47     -58.441   0.748  41.558  1.00 87.01           C  
ATOM    425  CE  LYS A  47     -57.714   1.913  42.217  1.00 87.01           C  
ATOM    426  NZ  LYS A  47     -58.210   2.085  43.597  1.00 87.01           N1+
ATOM    427  N   GLU A  48     -56.159  -2.880  38.823  1.00 86.55           N  
ATOM    428  CA  GLU A  48     -54.828  -3.499  38.907  1.00 86.55           C  
ATOM    429  C   GLU A  48     -54.146  -3.575  37.537  1.00 86.55           C  
ATOM    430  O   GLU A  48     -52.989  -3.190  37.403  1.00 86.55           O  
ATOM    431  CB  GLU A  48     -54.932  -4.902  39.521  1.00 86.55           C  
ATOM    432  CG  GLU A  48     -55.160  -4.813  41.034  1.00 86.55           C  
ATOM    433  CD  GLU A  48     -55.429  -6.166  41.702  1.00 86.55           C  
ATOM    434  OE1 GLU A  48     -55.961  -6.112  42.839  1.00 86.55           O  
ATOM    435  OE2 GLU A  48     -55.101  -7.219  41.109  1.00 86.55           O1-
ATOM    436  N   LEU A  49     -54.866  -3.981  36.488  1.00 82.94           N  
ATOM    437  CA  LEU A  49     -54.340  -4.012  35.120  1.00 82.94           C  
ATOM    438  C   LEU A  49     -53.980  -2.611  34.600  1.00 82.94           C  
ATOM    439  O   LEU A  49     -53.012  -2.470  33.856  1.00 82.94           O  
ATOM    440  CB  LEU A  49     -55.367  -4.686  34.195  1.00 82.94           C  
ATOM    441  CG  LEU A  49     -55.504  -6.209  34.383  1.00 82.94           C  
ATOM    442  CD1 LEU A  49     -56.713  -6.707  33.591  1.00 82.94           C  
ATOM    443  CD2 LEU A  49     -54.275  -6.968  33.875  1.00 82.94           C  
ATOM    444  N   GLN A  50     -54.723  -1.572  34.996  1.00 79.71           N  
ATOM    445  CA  GLN A  50     -54.388  -0.176  34.686  1.00 79.71           C  
ATOM    446  C   GLN A  50     -53.185   0.339  35.492  1.00 79.71           C  
ATOM    447  O   GLN A  50     -52.460   1.216  35.014  1.00 79.71           O  
ATOM    448  CB  GLN A  50     -55.612   0.717  34.936  1.00 79.71           C  
ATOM    449  CG  GLN A  50     -56.689   0.555  33.854  1.00 79.71           C  
ATOM    450  CD  GLN A  50     -57.956   1.351  34.153  1.00 79.71           C  
ATOM    451  NE2 GLN A  50     -58.956   1.262  33.304  1.00 79.71           N  
ATOM    452  OE1 GLN A  50     -58.083   2.092  35.113  1.00 79.71           O  
ATOM    453  N   GLU A  51     -52.961  -0.199  36.694  1.00 78.63           N  
ATOM    454  CA  GLU A  51     -51.791   0.081  37.533  1.00 78.63           C  
ATOM    455  C   GLU A  51     -50.533  -0.669  37.062  1.00 78.63           C  
ATOM    456  O   GLU A  51     -49.422  -0.195  37.314  1.00 78.63           O  
ATOM    457  CB  GLU A  51     -52.110  -0.213  39.012  1.00 78.63           C  
ATOM    458  CG  GLU A  51     -53.032   0.856  39.634  1.00 78.63           C  
ATOM    459  CD  GLU A  51     -53.414   0.592  41.105  1.00 78.63           C  
ATOM    460  OE1 GLU A  51     -54.340   1.289  41.602  1.00 78.63           O  
ATOM    461  OE2 GLU A  51     -52.756  -0.246  41.760  1.00 78.63           O1-
ATOM    462  N   ILE A  52     -50.672  -1.764  36.298  1.00 74.59           N  
ATOM    463  CA  ILE A  52     -49.562  -2.415  35.583  1.00 74.59           C  
ATOM    464  C   ILE A  52     -49.129  -1.524  34.409  1.00 74.59           C  
ATOM    465  O   ILE A  52     -49.389  -1.768  33.231  1.00 74.59           O  
ATOM    466  CB  ILE A  52     -49.872  -3.882  35.184  1.00 74.59           C  
ATOM    467  CG1 ILE A  52     -50.156  -4.744  36.437  1.00 74.59           C  
ATOM    468  CG2 ILE A  52     -48.677  -4.520  34.438  1.00 74.59           C  
ATOM    469  CD1 ILE A  52     -50.762  -6.115  36.118  1.00 74.59           C  
ATOM    470  N   ARG A  53     -48.401  -0.459  34.740  1.00 63.15           N  
ATOM    471  CA  ARG A  53     -47.500   0.206  33.805  1.00 63.15           C  
ATOM    472  C   ARG A  53     -46.212  -0.596  33.760  1.00 63.15           C  
ATOM    473  O   ARG A  53     -45.350  -0.458  34.623  1.00 63.15           O  
ATOM    474  CB  ARG A  53     -47.260   1.662  34.214  1.00 63.15           C  
ATOM    475  CG  ARG A  53     -48.459   2.533  33.833  1.00 63.15           C  
ATOM    476  CD  ARG A  53     -48.152   3.990  34.172  1.00 63.15           C  
ATOM    477  NE  ARG A  53     -49.278   4.862  33.799  1.00 63.15           N  
ATOM    478  CZ  ARG A  53     -49.213   6.166  33.613  1.00 63.15           C  
ATOM    479  NH1 ARG A  53     -48.097   6.827  33.762  1.00 63.15           N1+
ATOM    480  NH2 ARG A  53     -50.283   6.830  33.274  1.00 63.15           N  
ATOM    481  N   LEU A  54     -46.081  -1.423  32.729  1.00 64.90           N  
ATOM    482  CA  LEU A  54     -44.770  -1.861  32.265  1.00 64.90           C  
ATOM    483  C   LEU A  54     -44.064  -0.617  31.719  1.00 64.90           C  
ATOM    484  O   LEU A  54     -44.206  -0.277  30.546  1.00 64.90           O  
ATOM    485  CB  LEU A  54     -44.931  -2.958  31.195  1.00 64.90           C  
ATOM    486  CG  LEU A  54     -45.420  -4.309  31.747  1.00 64.90           C  
ATOM    487  CD1 LEU A  54     -45.940  -5.177  30.602  1.00 64.90           C  
ATOM    488  CD2 LEU A  54     -44.300  -5.072  32.458  1.00 64.90           C  
ATOM    489  N   GLU A  55     -43.358   0.112  32.580  1.00 58.88           N  
ATOM    490  CA  GLU A  55     -42.357   1.043  32.076  1.00 58.88           C  
ATOM    491  C   GLU A  55     -41.330   0.202  31.313  1.00 58.88           C  
ATOM    492  O   GLU A  55     -40.857  -0.799  31.865  1.00 58.88           O  
ATOM    493  CB  GLU A  55     -41.705   1.881  33.185  1.00 58.88           C  
ATOM    494  CG  GLU A  55     -42.739   2.788  33.879  1.00 58.88           C  
ATOM    495  CD  GLU A  55     -42.185   4.147  34.341  1.00 58.88           C  
ATOM    496  OE1 GLU A  55     -43.025   5.066  34.500  1.00 58.88           O  
ATOM    497  OE2 GLU A  55     -40.953   4.276  34.518  1.00 58.88           O1-
ATOM    498  N   PRO A  56     -41.012   0.524  30.045  1.00 56.59           N  
ATOM    499  CA  PRO A  56     -39.923  -0.142  29.357  1.00 56.59           C  
ATOM    500  C   PRO A  56     -38.687   0.050  30.226  1.00 56.59           C  
ATOM    501  O   PRO A  56     -38.197   1.169  30.367  1.00 56.59           O  
ATOM    502  CB  PRO A  56     -39.796   0.528  27.979  1.00 56.59           C  
ATOM    503  CG  PRO A  56     -41.125   1.260  27.801  1.00 56.59           C  
ATOM    504  CD  PRO A  56     -41.560   1.588  29.226  1.00 56.59           C  
ATOM    505  N   GLN A  57     -38.224  -1.019  30.870  1.00 51.21           N  
ATOM    506  CA  GLN A  57     -36.964  -0.978  31.582  1.00 51.21           C  
ATOM    507  C   GLN A  57     -35.913  -0.704  30.508  1.00 51.21           C  
ATOM    508  O   GLN A  57     -35.612  -1.583  29.701  1.00 51.21           O  
ATOM    509  CB  GLN A  57     -36.752  -2.297  32.344  1.00 51.21           C  
ATOM    510  CG  GLN A  57     -35.556  -2.222  33.304  1.00 51.21           C  
ATOM    511  CD  GLN A  57     -35.333  -3.511  34.093  1.00 51.21           C  
ATOM    512  NE2 GLN A  57     -34.477  -3.489  35.091  1.00 51.21           N  
ATOM    513  OE1 GLN A  57     -35.897  -4.562  33.842  1.00 51.21           O  
ATOM    514  N   GLU A  58     -35.422   0.535  30.429  1.00 52.09           N  
ATOM    515  CA  GLU A  58     -34.296   0.861  29.567  1.00 52.09           C  
ATOM    516  C   GLU A  58     -33.129  -0.005  30.041  1.00 52.09           C  
ATOM    517  O   GLU A  58     -32.517   0.252  31.080  1.00 52.09           O  
ATOM    518  CB  GLU A  58     -33.945   2.362  29.601  1.00 52.09           C  
ATOM    519  CG  GLU A  58     -34.977   3.257  28.889  1.00 52.09           C  
ATOM    520  CD  GLU A  58     -34.465   4.693  28.649  1.00 52.09           C  
ATOM    521  OE1 GLU A  58     -34.988   5.352  27.719  1.00 52.09           O  
ATOM    522  OE2 GLU A  58     -33.499   5.117  29.326  1.00 52.09           O1-
ATOM    523  N   VAL A  59     -32.864  -1.093  29.313  1.00 51.99           N  
ATOM    524  CA  VAL A  59     -31.674  -1.909  29.533  1.00 51.99           C  
ATOM    525  C   VAL A  59     -30.498  -0.942  29.407  1.00 51.99           C  
ATOM    526  O   VAL A  59     -30.444  -0.204  28.416  1.00 51.99           O  
ATOM    527  CB  VAL A  59     -31.547  -3.063  28.517  1.00 51.99           C  
ATOM    528  CG1 VAL A  59     -30.487  -4.070  28.984  1.00 51.99           C  
ATOM    529  CG2 VAL A  59     -32.868  -3.823  28.331  1.00 51.99           C  
ATOM    530  N   PRO A  60     -29.586  -0.866  30.393  1.00 52.30           N  
ATOM    531  CA  PRO A  60     -28.455   0.043  30.299  1.00 52.30           C  
ATOM    532  C   PRO A  60     -27.751  -0.214  28.962  1.00 52.30           C  
ATOM    533  O   PRO A  60     -27.304  -1.336  28.710  1.00 52.30           O  
ATOM    534  CB  PRO A  60     -27.587  -0.237  31.533  1.00 52.30           C  
ATOM    535  CG  PRO A  60     -28.051  -1.608  32.030  1.00 52.30           C  
ATOM    536  CD  PRO A  60     -29.510  -1.677  31.595  1.00 52.30           C  
ATOM    537  N   ARG A  61     -27.689   0.822  28.106  1.00 55.26           N  
ATOM    538  CA  ARG A  61     -27.263   0.797  26.684  1.00 55.26           C  
ATOM    539  C   ARG A  61     -25.853   0.226  26.416  1.00 55.26           C  
ATOM    540  O   ARG A  61     -25.367   0.289  25.293  1.00 55.26           O  
ATOM    541  CB  ARG A  61     -27.381   2.217  26.079  1.00 55.26           C  
ATOM    542  CG  ARG A  61     -28.816   2.698  25.813  1.00 55.26           C  
ATOM    543  CD  ARG A  61     -28.773   4.031  25.047  1.00 55.26           C  
ATOM    544  NE  ARG A  61     -30.119   4.611  24.870  1.00 55.26           N  
ATOM    545  CZ  ARG A  61     -30.521   5.406  23.894  1.00 55.26           C  
ATOM    546  NH1 ARG A  61     -29.735   5.745  22.906  1.00 55.26           N1+
ATOM    547  NH2 ARG A  61     -31.735   5.880  23.904  1.00 55.26           N  
ATOM    548  N   GLY A  62     -25.175  -0.310  27.428  1.00 55.26           N  
ATOM    549  CA  GLY A  62     -23.809  -0.825  27.367  1.00 55.26           C  
ATOM    550  C   GLY A  62     -23.650  -2.336  27.561  1.00 55.26           C  
ATOM    551  O   GLY A  62     -22.516  -2.782  27.669  1.00 55.26           O  
ATOM    552  N   SER A  63     -24.723  -3.136  27.637  1.00 61.13           N  
ATOM    553  CA  SER A  63     -24.607  -4.585  27.922  1.00 61.13           C  
ATOM    554  C   SER A  63     -25.448  -5.481  27.015  1.00 61.13           C  
ATOM    555  O   SER A  63     -25.988  -6.498  27.442  1.00 61.13           O  
ATOM    556  CB  SER A  63     -24.840  -4.874  29.409  1.00 61.13           C  
ATOM    557  OG  SER A  63     -26.154  -4.535  29.809  1.00 61.13           O  
ATOM    558  N   GLU A  64     -25.581  -5.113  25.746  1.00 75.06           N  
ATOM    559  CA  GLU A  64     -26.243  -5.992  24.789  1.00 75.06           C  
ATOM    560  C   GLU A  64     -25.342  -7.207  24.493  1.00 75.06           C  
ATOM    561  O   GLU A  64     -24.207  -7.027  24.043  1.00 75.06           O  
ATOM    562  CB  GLU A  64     -26.595  -5.231  23.519  1.00 75.06           C  
ATOM    563  CG  GLU A  64     -27.624  -4.126  23.789  1.00 75.06           C  
ATOM    564  CD  GLU A  64     -27.930  -3.314  22.530  1.00 75.06           C  
ATOM    565  OE1 GLU A  64     -29.129  -3.092  22.264  1.00 75.06           O  
ATOM    566  OE2 GLU A  64     -26.953  -2.889  21.875  1.00 75.06           O1-
ATOM    567  N   PRO A  65     -25.807  -8.449  24.730  1.00 82.96           N  
ATOM    568  CA  PRO A  65     -24.961  -9.643  24.653  1.00 82.96           C  
ATOM    569  C   PRO A  65     -24.387  -9.871  23.250  1.00 82.96           C  
ATOM    570  O   PRO A  65     -23.278 -10.381  23.105  1.00 82.96           O  
ATOM    571  CB  PRO A  65     -25.860 -10.802  25.102  1.00 82.96           C  
ATOM    572  CG  PRO A  65     -27.281 -10.296  24.851  1.00 82.96           C  
ATOM    573  CD  PRO A  65     -27.161  -8.802  25.124  1.00 82.96           C  
ATOM    574  N   TRP A  66     -25.103  -9.432  22.211  1.00 87.22           N  
ATOM    575  CA  TRP A  66     -24.667  -9.565  20.823  1.00 87.22           C  
ATOM    576  C   TRP A  66     -23.427  -8.723  20.492  1.00 87.22           C  
ATOM    577  O   TRP A  66     -22.710  -9.063  19.555  1.00 87.22           O  
ATOM    578  CB  TRP A  66     -25.843  -9.236  19.895  1.00 87.22           C  
ATOM    579  CG  TRP A  66     -26.379  -7.839  19.982  1.00 87.22           C  
ATOM    580  CD1 TRP A  66     -27.509  -7.453  20.622  1.00 87.22           C  
ATOM    581  CD2 TRP A  66     -25.852  -6.634  19.343  1.00 87.22           C  
ATOM    582  CE2 TRP A  66     -26.715  -5.546  19.662  1.00 87.22           C  
ATOM    583  CE3 TRP A  66     -24.757  -6.356  18.496  1.00 87.22           C  
ATOM    584  NE1 TRP A  66     -27.710  -6.098  20.430  1.00 87.22           N  
ATOM    585  CZ2 TRP A  66     -26.509  -4.253  19.180  1.00 87.22           C  
ATOM    586  CZ3 TRP A  66     -24.552  -5.058  17.991  1.00 87.22           C  
ATOM    587  CH2 TRP A  66     -25.422  -4.013  18.336  1.00 87.22           C  
ATOM    588  N   LYS A  67     -23.116  -7.673  21.270  1.00 87.64           N  
ATOM    589  CA  LYS A  67     -21.906  -6.863  21.057  1.00 87.64           C  
ATOM    590  C   LYS A  67     -20.614  -7.593  21.429  1.00 87.64           C  
ATOM    591  O   LYS A  67     -19.549  -7.211  20.960  1.00 87.64           O  
ATOM    592  CB  LYS A  67     -21.986  -5.540  21.831  1.00 87.64           C  
ATOM    593  CG  LYS A  67     -23.006  -4.561  21.240  1.00 87.64           C  
ATOM    594  CD  LYS A  67     -22.861  -3.202  21.935  1.00 87.64           C  
ATOM    595  CE  LYS A  67     -23.759  -2.155  21.277  1.00 87.64           C  
ATOM    596  NZ  LYS A  67     -23.363  -0.784  21.693  1.00 87.64           N1+
ATOM    597  N   GLN A  68     -20.700  -8.609  22.288  1.00 86.15           N  
ATOM    598  CA  GLN A  68     -19.541  -9.357  22.792  1.00 86.15           C  
ATOM    599  C   GLN A  68     -19.340 -10.693  22.071  1.00 86.15           C  
ATOM    600  O   GLN A  68     -18.305 -11.333  22.243  1.00 86.15           O  
ATOM    601  CB  GLN A  68     -19.703  -9.580  24.303  1.00 86.15           C  
ATOM    602  CG  GLN A  68     -19.745  -8.259  25.087  1.00 86.15           C  
ATOM    603  CD  GLN A  68     -19.949  -8.456  26.585  1.00 86.15           C  
ATOM    604  NE2 GLN A  68     -20.247  -7.400  27.310  1.00 86.15           N  
ATOM    605  OE1 GLN A  68     -19.853  -9.534  27.146  1.00 86.15           O  
ATOM    606  N   GLN A  69     -20.321 -11.128  21.278  1.00 89.91           N  
ATOM    607  CA  GLN A  69     -20.240 -12.386  20.551  1.00 89.91           C  
ATOM    608  C   GLN A  69     -19.346 -12.227  19.320  1.00 89.91           C  
ATOM    609  O   GLN A  69     -19.599 -11.374  18.468  1.00 89.91           O  
ATOM    610  CB  GLN A  69     -21.652 -12.865  20.184  1.00 89.91           C  
ATOM    611  CG  GLN A  69     -21.652 -14.292  19.612  1.00 89.91           C  
ATOM    612  CD  GLN A  69     -21.195 -15.336  20.628  1.00 89.91           C  
ATOM    613  NE2 GLN A  69     -20.269 -16.201  20.278  1.00 89.91           N  
ATOM    614  OE1 GLN A  69     -21.652 -15.383  21.758  1.00 89.91           O  
ATOM    615  N   LEU A  70     -18.339 -13.093  19.224  1.00 93.98           N  
ATOM    616  CA  LEU A  70     -17.439 -13.204  18.079  1.00 93.98           C  
ATOM    617  C   LEU A  70     -17.529 -14.613  17.478  1.00 93.98           C  
ATOM    618  O   LEU A  70     -17.879 -15.568  18.184  1.00 93.98           O  
ATOM    619  CB  LEU A  70     -16.000 -12.857  18.505  1.00 93.98           C  
ATOM    620  CG  LEU A  70     -15.818 -11.463  19.139  1.00 93.98           C  
ATOM    621  CD1 LEU A  70     -14.359 -11.279  19.552  1.00 93.98           C  
ATOM    622  CD2 LEU A  70     -16.200 -10.331  18.186  1.00 93.98           C  
ATOM    623  N   THR A  71     -17.236 -14.739  16.185  1.00 95.41           N  
ATOM    624  CA  THR A  71     -17.048 -16.033  15.507  1.00 95.41           C  
ATOM    625  C   THR A  71     -15.640 -16.591  15.720  1.00 95.41           C  
ATOM    626  O   THR A  71     -14.797 -15.962  16.359  1.00 95.41           O  
ATOM    627  CB  THR A  71     -17.330 -15.933  14.002  1.00 95.41           C  
ATOM    628  CG2 THR A  71     -18.714 -15.359  13.744  1.00 95.41           C  
ATOM    629  OG1 THR A  71     -16.348 -15.137  13.385  1.00 95.41           O  
ATOM    630  N   GLU A  72     -15.373 -17.780  15.171  1.00 95.68           N  
ATOM    631  CA  GLU A  72     -14.029 -18.375  15.146  1.00 95.68           C  
ATOM    632  C   GLU A  72     -13.009 -17.532  14.361  1.00 95.68           C  
ATOM    633  O   GLU A  72     -11.845 -17.451  14.755  1.00 95.68           O  
ATOM    634  CB  GLU A  72     -14.119 -19.818  14.620  1.00 95.68           C  
ATOM    635  CG  GLU A  72     -14.641 -19.973  13.175  1.00 95.68           C  
ATOM    636  CD  GLU A  72     -14.850 -21.447  12.770  1.00 95.68           C  
ATOM    637  OE1 GLU A  72     -15.423 -21.688  11.684  1.00 95.68           O  
ATOM    638  OE2 GLU A  72     -14.511 -22.346  13.578  1.00 95.68           O1-
ATOM    639  N   ASP A  73     -13.467 -16.815  13.334  1.00 94.95           N  
ATOM    640  CA  ASP A  73     -12.663 -15.881  12.537  1.00 94.95           C  
ATOM    641  C   ASP A  73     -12.517 -14.496  13.197  1.00 94.95           C  
ATOM    642  O   ASP A  73     -11.889 -13.588  12.648  1.00 94.95           O  
ATOM    643  CB  ASP A  73     -13.267 -15.780  11.132  1.00 94.95           C  
ATOM    644  CG  ASP A  73     -13.248 -17.127  10.408  1.00 94.95           C  
ATOM    645  OD1 ASP A  73     -12.157 -17.743  10.373  1.00 94.95           O  
ATOM    646  OD2 ASP A  73     -14.323 -17.530   9.915  1.00 94.95           O1-
ATOM    647  N   GLY A  74     -13.073 -14.321  14.400  1.00 96.31           N  
ATOM    648  CA  GLY A  74     -13.077 -13.048  15.112  1.00 96.31           C  
ATOM    649  C   GLY A  74     -14.082 -12.042  14.548  1.00 96.31           C  
ATOM    650  O   GLY A  74     -13.990 -10.861  14.861  1.00 96.31           O  
ATOM    651  N   ASP A  75     -15.046 -12.460  13.728  1.00 97.49           N  
ATOM    652  CA  ASP A  75     -16.072 -11.559  13.207  1.00 97.49           C  
ATOM    653  C   ASP A  75     -17.074 -11.195  14.303  1.00 97.49           C  
ATOM    654  O   ASP A  75     -17.657 -12.061  14.960  1.00 97.49           O  
ATOM    655  CB  ASP A  75     -16.792 -12.170  12.001  1.00 97.49           C  
ATOM    656  CG  ASP A  75     -15.863 -12.337  10.807  1.00 97.49           C  
ATOM    657  OD1 ASP A  75     -15.270 -11.317  10.377  1.00 97.49           O  
ATOM    658  OD2 ASP A  75     -15.793 -13.483  10.327  1.00 97.49           O1-
ATOM    659  N   SER A  76     -17.311  -9.896  14.484  1.00 96.44           N  
ATOM    660  CA  SER A  76     -18.421  -9.417  15.314  1.00 96.44           C  
ATOM    661  C   SER A  76     -19.764  -9.574  14.597  1.00 96.44           C  
ATOM    662  O   SER A  76     -19.827  -9.797  13.386  1.00 96.44           O  
ATOM    663  CB  SER A  76     -18.185  -7.975  15.786  1.00 96.44           C  
ATOM    664  OG  SER A  76     -18.512  -7.015  14.791  1.00 96.44           O  
ATOM    665  N   PHE A  77     -20.868  -9.369  15.320  1.00 96.23           N  
ATOM    666  CA  PHE A  77     -22.208  -9.374  14.723  1.00 96.23           C  
ATOM    667  C   PHE A  77     -22.331  -8.448  13.499  1.00 96.23           C  
ATOM    668  O   PHE A  77     -22.974  -8.800  12.513  1.00 96.23           O  
ATOM    669  CB  PHE A  77     -23.225  -8.963  15.794  1.00 96.23           C  
ATOM    670  CG  PHE A  77     -24.659  -9.112  15.331  1.00 96.23           C  
ATOM    671  CD1 PHE A  77     -25.418  -7.992  14.938  1.00 96.23           C  
ATOM    672  CD2 PHE A  77     -25.227 -10.397  15.271  1.00 96.23           C  
ATOM    673  CE1 PHE A  77     -26.746  -8.168  14.503  1.00 96.23           C  
ATOM    674  CE2 PHE A  77     -26.550 -10.567  14.830  1.00 96.23           C  
ATOM    675  CZ  PHE A  77     -27.310  -9.451  14.452  1.00 96.23           C  
ATOM    676  N   LEU A  78     -21.676  -7.282  13.537  1.00 96.82           N  
ATOM    677  CA  LEU A  78     -21.696  -6.327  12.431  1.00 96.82           C  
ATOM    678  C   LEU A  78     -20.894  -6.817  11.217  1.00 96.82           C  
ATOM    679  O   LEU A  78     -21.331  -6.601  10.091  1.00 96.82           O  
ATOM    680  CB  LEU A  78     -21.207  -4.970  12.957  1.00 96.82           C  
ATOM    681  CG  LEU A  78     -21.205  -3.829  11.925  1.00 96.82           C  
ATOM    682  CD1 LEU A  78     -22.581  -3.569  11.312  1.00 96.82           C  
ATOM    683  CD2 LEU A  78     -20.748  -2.541  12.611  1.00 96.82           C  
ATOM    684  N   HIS A  79     -19.772  -7.513  11.425  1.00 98.16           N  
ATOM    685  CA  HIS A  79     -19.032  -8.147  10.329  1.00 98.16           C  
ATOM    686  C   HIS A  79     -19.920  -9.176   9.624  1.00 98.16           C  
ATOM    687  O   HIS A  79     -20.097  -9.110   8.410  1.00 98.16           O  
ATOM    688  CB  HIS A  79     -17.761  -8.825  10.856  1.00 98.16           C  
ATOM    689  CG  HIS A  79     -16.717  -7.885  11.385  1.00 98.16           C  
ATOM    690  CD2 HIS A  79     -15.596  -7.438  10.739  1.00 98.16           C  
ATOM    691  ND1 HIS A  79     -16.683  -7.355  12.652  1.00 98.16           N  
ATOM    692  CE1 HIS A  79     -15.590  -6.588  12.754  1.00 98.16           C  
ATOM    693  NE2 HIS A  79     -14.920  -6.583  11.601  1.00 98.16           N  
ATOM    694  N   LEU A  80     -20.562 -10.064  10.390  1.00 97.09           N  
ATOM    695  CA  LEU A  80     -21.454 -11.083   9.839  1.00 97.09           C  
ATOM    696  C   LEU A  80     -22.641 -10.490   9.083  1.00 97.09           C  
ATOM    697  O   LEU A  80     -22.946 -10.964   7.991  1.00 97.09           O  
ATOM    698  CB  LEU A  80     -21.969 -11.987  10.965  1.00 97.09           C  
ATOM    699  CG  LEU A  80     -20.919 -12.917  11.589  1.00 97.09           C  
ATOM    700  CD1 LEU A  80     -21.622 -13.703  12.701  1.00 97.09           C  
ATOM    701  CD2 LEU A  80     -20.336 -13.879  10.550  1.00 97.09           C  
ATOM    702  N   ALA A  81     -23.288  -9.460   9.634  1.00 97.17           N  
ATOM    703  CA  ALA A  81     -24.419  -8.804   8.984  1.00 97.17           C  
ATOM    704  C   ALA A  81     -24.031  -8.208   7.616  1.00 97.17           C  
ATOM    705  O   ALA A  81     -24.816  -8.284   6.672  1.00 97.17           O  
ATOM    706  CB  ALA A  81     -24.981  -7.749   9.946  1.00 97.17           C  
ATOM    707  N   ILE A  82     -22.801  -7.694   7.489  1.00 98.13           N  
ATOM    708  CA  ILE A  82     -22.253  -7.179   6.227  1.00 98.13           C  
ATOM    709  C   ILE A  82     -21.900  -8.318   5.266  1.00 98.13           C  
ATOM    710  O   ILE A  82     -22.272  -8.245   4.098  1.00 98.13           O  
ATOM    711  CB  ILE A  82     -21.044  -6.260   6.507  1.00 98.13           C  
ATOM    712  CG1 ILE A  82     -21.531  -4.996   7.244  1.00 98.13           C  
ATOM    713  CG2 ILE A  82     -20.323  -5.851   5.208  1.00 98.13           C  
ATOM    714  CD1 ILE A  82     -20.410  -4.106   7.780  1.00 98.13           C  
ATOM    715  N   ILE A  83     -21.221  -9.371   5.740  1.00 97.63           N  
ATOM    716  CA  ILE A  83     -20.815 -10.536   4.926  1.00 97.63           C  
ATOM    717  C   ILE A  83     -22.027 -11.231   4.306  1.00 97.63           C  
ATOM    718  O   ILE A  83     -21.970 -11.652   3.156  1.00 97.63           O  
ATOM    719  CB  ILE A  83     -19.998 -11.540   5.780  1.00 97.63           C  
ATOM    720  CG1 ILE A  83     -18.626 -10.933   6.125  1.00 97.63           C  
ATOM    721  CG2 ILE A  83     -19.788 -12.891   5.067  1.00 97.63           C  
ATOM    722  CD1 ILE A  83     -17.890 -11.647   7.269  1.00 97.63           C  
ATOM    723  N   HIS A  84     -23.121 -11.339   5.059  1.00 97.33           N  
ATOM    724  CA  HIS A  84     -24.360 -11.966   4.596  1.00 97.33           C  
ATOM    725  C   HIS A  84     -25.270 -10.999   3.821  1.00 97.33           C  
ATOM    726  O   HIS A  84     -26.382 -11.377   3.467  1.00 97.33           O  
ATOM    727  CB  HIS A  84     -25.076 -12.623   5.786  1.00 97.33           C  
ATOM    728  CG  HIS A  84     -24.301 -13.772   6.383  1.00 97.33           C  
ATOM    729  CD2 HIS A  84     -24.535 -15.106   6.197  1.00 97.33           C  
ATOM    730  ND1 HIS A  84     -23.198 -13.668   7.196  1.00 97.33           N  
ATOM    731  CE1 HIS A  84     -22.767 -14.907   7.482  1.00 97.33           C  
ATOM    732  NE2 HIS A  84     -23.564 -15.822   6.908  1.00 97.33           N  
ATOM    733  N   GLU A  85     -24.816  -9.766   3.564  1.00 96.61           N  
ATOM    734  CA  GLU A  85     -25.544  -8.736   2.808  1.00 96.61           C  
ATOM    735  C   GLU A  85     -26.935  -8.402   3.392  1.00 96.61           C  
ATOM    736  O   GLU A  85     -27.854  -7.957   2.698  1.00 96.61           O  
ATOM    737  CB  GLU A  85     -25.557  -9.064   1.304  1.00 96.61           C  
ATOM    738  CG  GLU A  85     -24.145  -9.203   0.702  1.00 96.61           C  
ATOM    739  CD  GLU A  85     -24.175  -9.510  -0.805  1.00 96.61           C  
ATOM    740  OE1 GLU A  85     -23.287 -10.263  -1.268  1.00 96.61           O  
ATOM    741  OE2 GLU A  85     -25.074  -8.985  -1.506  1.00 96.61           O1-
ATOM    742  N   GLU A  86     -27.095  -8.550   4.711  1.00 96.51           N  
ATOM    743  CA  GLU A  86     -28.330  -8.237   5.429  1.00 96.51           C  
ATOM    744  C   GLU A  86     -28.437  -6.723   5.654  1.00 96.51           C  
ATOM    745  O   GLU A  86     -28.250  -6.201   6.758  1.00 96.51           O  
ATOM    746  CB  GLU A  86     -28.422  -9.044   6.734  1.00 96.51           C  
ATOM    747  CG  GLU A  86     -28.725 -10.533   6.502  1.00 96.51           C  
ATOM    748  CD  GLU A  86     -30.093 -10.773   5.836  1.00 96.51           C  
ATOM    749  OE1 GLU A  86     -30.246 -11.809   5.154  1.00 96.51           O  
ATOM    750  OE2 GLU A  86     -31.005  -9.932   6.043  1.00 96.51           O1-
ATOM    751  N   LYS A  87     -28.727  -5.981   4.579  1.00 96.31           N  
ATOM    752  CA  LYS A  87     -28.692  -4.510   4.555  1.00 96.31           C  
ATOM    753  C   LYS A  87     -29.586  -3.868   5.615  1.00 96.31           C  
ATOM    754  O   LYS A  87     -29.146  -2.962   6.317  1.00 96.31           O  
ATOM    755  CB  LYS A  87     -29.032  -4.030   3.134  1.00 96.31           C  
ATOM    756  CG  LYS A  87     -28.950  -2.501   2.982  1.00 96.31           C  
ATOM    757  CD  LYS A  87     -29.024  -2.103   1.501  1.00 96.31           C  
ATOM    758  CE  LYS A  87     -28.940  -0.580   1.326  1.00 96.31           C  
ATOM    759  NZ  LYS A  87     -28.657  -0.205  -0.085  1.00 96.31           N1+
ATOM    760  N   ALA A  88     -30.834  -4.317   5.754  1.00 97.30           N  
ATOM    761  CA  ALA A  88     -31.772  -3.729   6.717  1.00 97.30           C  
ATOM    762  C   ALA A  88     -31.307  -3.933   8.168  1.00 97.30           C  
ATOM    763  O   ALA A  88     -31.327  -2.991   8.962  1.00 97.30           O  
ATOM    764  CB  ALA A  88     -33.165  -4.324   6.482  1.00 97.30           C  
ATOM    765  N   LEU A  89     -30.841  -5.145   8.485  1.00 96.68           N  
ATOM    766  CA  LEU A  89     -30.283  -5.478   9.791  1.00 96.68           C  
ATOM    767  C   LEU A  89     -29.017  -4.665  10.063  1.00 96.68           C  
ATOM    768  O   LEU A  89     -28.910  -4.032  11.106  1.00 96.68           O  
ATOM    769  CB  LEU A  89     -29.992  -6.986   9.821  1.00 96.68           C  
ATOM    770  CG  LEU A  89     -29.340  -7.489  11.119  1.00 96.68           C  
ATOM    771  CD1 LEU A  89     -30.256  -7.299  12.330  1.00 96.68           C  
ATOM    772  CD2 LEU A  89     -29.012  -8.972  10.963  1.00 96.68           C  
ATOM    773  N   THR A  90     -28.094  -4.625   9.104  1.00 97.65           N  
ATOM    774  CA  THR A  90     -26.842  -3.873   9.214  1.00 97.65           C  
ATOM    775  C   THR A  90     -27.099  -2.396   9.498  1.00 97.65           C  
ATOM    776  O   THR A  90     -26.507  -1.833  10.416  1.00 97.65           O  
ATOM    777  CB  THR A  90     -26.010  -4.020   7.936  1.00 97.65           C  
ATOM    778  CG2 THR A  90     -24.710  -3.231   8.045  1.00 97.65           C  
ATOM    779  OG1 THR A  90     -25.673  -5.369   7.745  1.00 97.65           O  
ATOM    780  N   MET A  91     -28.025  -1.767   8.771  1.00 97.66           N  
ATOM    781  CA  MET A  91     -28.373  -0.359   8.985  1.00 97.66           C  
ATOM    782  C   MET A  91     -28.966  -0.108  10.376  1.00 97.66           C  
ATOM    783  O   MET A  91     -28.648   0.904  11.002  1.00 97.66           O  
ATOM    784  CB  MET A  91     -29.355   0.101   7.899  1.00 97.66           C  
ATOM    785  CG  MET A  91     -28.693   0.190   6.517  1.00 97.66           C  
ATOM    786  SD  MET A  91     -27.360   1.404   6.352  1.00 97.66           S  
ATOM    787  CE  MET A  91     -28.300   2.950   6.397  1.00 97.66           C  
ATOM    788  N   GLU A  92     -29.791  -1.025  10.885  1.00 96.18           N  
ATOM    789  CA  GLU A  92     -30.326  -0.926  12.245  1.00 96.18           C  
ATOM    790  C   GLU A  92     -29.226  -1.099  13.301  1.00 96.18           C  
ATOM    791  O   GLU A  92     -29.160  -0.309  14.242  1.00 96.18           O  
ATOM    792  CB  GLU A  92     -31.477  -1.929  12.424  1.00 96.18           C  
ATOM    793  CG  GLU A  92     -32.088  -1.948  13.836  1.00 96.18           C  
ATOM    794  CD  GLU A  92     -32.577  -0.583  14.357  1.00 96.18           C  
ATOM    795  OE1 GLU A  92     -32.684  -0.423  15.597  1.00 96.18           O  
ATOM    796  OE2 GLU A  92     -32.843   0.357  13.574  1.00 96.18           O1-
ATOM    797  N   VAL A  93     -28.308  -2.053  13.114  1.00 95.75           N  
ATOM    798  CA  VAL A  93     -27.145  -2.229  13.997  1.00 95.75           C  
ATOM    799  C   VAL A  93     -26.305  -0.955  14.019  1.00 95.75           C  
ATOM    800  O   VAL A  93     -26.045  -0.431  15.099  1.00 95.75           O  
ATOM    801  CB  VAL A  93     -26.290  -3.439  13.577  1.00 95.75           C  
ATOM    802  CG1 VAL A  93     -25.009  -3.571  14.415  1.00 95.75           C  
ATOM    803  CG2 VAL A  93     -27.059  -4.748  13.752  1.00 95.75           C  
ATOM    804  N   ILE A  94     -25.951  -0.395  12.855  1.00 96.61           N  
ATOM    805  CA  ILE A  94     -25.186   0.862  12.738  1.00 96.61           C  
ATOM    806  C   ILE A  94     -25.903   2.009  13.462  1.00 96.61           C  
ATOM    807  O   ILE A  94     -25.267   2.801  14.161  1.00 96.61           O  
ATOM    808  CB  ILE A  94     -24.923   1.205  11.252  1.00 96.61           C  
ATOM    809  CG1 ILE A  94     -23.959   0.171  10.631  1.00 96.61           C  
ATOM    810  CG2 ILE A  94     -24.313   2.615  11.106  1.00 96.61           C  
ATOM    811  CD1 ILE A  94     -23.852   0.269   9.104  1.00 96.61           C  
ATOM    812  N   ARG A  95     -27.234   2.094  13.344  1.00 95.72           N  
ATOM    813  CA  ARG A  95     -28.043   3.095  14.051  1.00 95.72           C  
ATOM    814  C   ARG A  95     -27.952   2.932  15.572  1.00 95.72           C  
ATOM    815  O   ARG A  95     -27.885   3.940  16.277  1.00 95.72           O  
ATOM    816  CB  ARG A  95     -29.497   2.984  13.567  1.00 95.72           C  
ATOM    817  CG  ARG A  95     -30.365   4.164  14.025  1.00 95.72           C  
ATOM    818  CD  ARG A  95     -31.861   3.832  13.915  1.00 95.72           C  
ATOM    819  NE  ARG A  95     -32.284   2.808  14.888  1.00 95.72           N  
ATOM    820  CZ  ARG A  95     -32.420   2.930  16.194  1.00 95.72           C  
ATOM    821  NH1 ARG A  95     -32.193   4.058  16.813  1.00 95.72           N1+
ATOM    822  NH2 ARG A  95     -32.783   1.919  16.916  1.00 95.72           N  
ATOM    823  N   GLN A  96     -27.958   1.699  16.076  1.00 94.22           N  
ATOM    824  CA  GLN A  96     -27.862   1.389  17.506  1.00 94.22           C  
ATOM    825  C   GLN A  96     -26.463   1.658  18.076  1.00 94.22           C  
ATOM    826  O   GLN A  96     -26.350   2.163  19.193  1.00 94.22           O  
ATOM    827  CB  GLN A  96     -28.260  -0.075  17.745  1.00 94.22           C  
ATOM    828  CG  GLN A  96     -29.761  -0.318  17.527  1.00 94.22           C  
ATOM    829  CD  GLN A  96     -30.143  -1.792  17.629  1.00 94.22           C  
ATOM    830  NE2 GLN A  96     -31.401  -2.118  17.450  1.00 94.22           N  
ATOM    831  OE1 GLN A  96     -29.339  -2.676  17.859  1.00 94.22           O  
ATOM    832  N   VAL A  97     -25.403   1.384  17.309  1.00 93.61           N  
ATOM    833  CA  VAL A  97     -23.999   1.569  17.730  1.00 93.61           C  
ATOM    834  C   VAL A  97     -23.392   2.902  17.291  1.00 93.61           C  
ATOM    835  O   VAL A  97     -22.176   3.074  17.318  1.00 93.61           O  
ATOM    836  CB  VAL A  97     -23.105   0.380  17.328  1.00 93.61           C  
ATOM    837  CG1 VAL A  97     -23.712  -0.934  17.816  1.00 93.61           C  
ATOM    838  CG2 VAL A  97     -22.857   0.309  15.818  1.00 93.61           C  
ATOM    839  N   LYS A  98     -24.209   3.871  16.871  1.00 92.37           N  
ATOM    840  CA  LYS A  98     -23.705   5.161  16.391  1.00 92.37           C  
ATOM    841  C   LYS A  98     -22.866   5.863  17.470  1.00 92.37           C  
ATOM    842  O   LYS A  98     -23.374   6.163  18.549  1.00 92.37           O  
ATOM    843  CB  LYS A  98     -24.877   6.017  15.898  1.00 92.37           C  
ATOM    844  CG  LYS A  98     -24.341   7.279  15.217  1.00 92.37           C  
ATOM    845  CD  LYS A  98     -25.443   8.084  14.527  1.00 92.37           C  
ATOM    846  CE  LYS A  98     -24.767   9.236  13.777  1.00 92.37           C  
ATOM    847  NZ  LYS A  98     -25.718   9.992  12.931  1.00 92.37           N1+
ATOM    848  N   GLY A  99     -21.603   6.161  17.155  1.00 89.69           N  
ATOM    849  CA  GLY A  99     -20.631   6.756  18.082  1.00 89.69           C  
ATOM    850  C   GLY A  99     -19.894   5.762  18.992  1.00 89.69           C  
ATOM    851  O   GLY A  99     -18.968   6.164  19.694  1.00 89.69           O  
ATOM    852  N   ASP A 100     -20.249   4.475  18.968  1.00 94.22           N  
ATOM    853  CA  ASP A 100     -19.518   3.399  19.645  1.00 94.22           C  
ATOM    854  C   ASP A 100     -18.334   2.961  18.770  1.00 94.22           C  
ATOM    855  O   ASP A 100     -18.385   1.967  18.041  1.00 94.22           O  
ATOM    856  CB  ASP A 100     -20.487   2.254  19.982  1.00 94.22           C  
ATOM    857  CG  ASP A 100     -19.893   1.145  20.855  1.00 94.22           C  
ATOM    858  OD1 ASP A 100     -18.671   1.191  21.134  1.00 94.22           O  
ATOM    859  OD2 ASP A 100     -20.711   0.274  21.260  1.00 94.22           O1-
ATOM    860  N   LEU A 101     -17.268   3.766  18.794  1.00 94.49           N  
ATOM    861  CA  LEU A 101     -16.102   3.557  17.933  1.00 94.49           C  
ATOM    862  C   LEU A 101     -15.409   2.223  18.205  1.00 94.49           C  
ATOM    863  O   LEU A 101     -14.898   1.620  17.272  1.00 94.49           O  
ATOM    864  CB  LEU A 101     -15.094   4.709  18.089  1.00 94.49           C  
ATOM    865  CG  LEU A 101     -15.641   6.111  17.773  1.00 94.49           C  
ATOM    866  CD1 LEU A 101     -14.479   7.104  17.717  1.00 94.49           C  
ATOM    867  CD2 LEU A 101     -16.393   6.150  16.447  1.00 94.49           C  
ATOM    868  N   ALA A 102     -15.422   1.739  19.450  1.00 94.76           N  
ATOM    869  CA  ALA A 102     -14.829   0.450  19.796  1.00 94.76           C  
ATOM    870  C   ALA A 102     -15.506  -0.700  19.038  1.00 94.76           C  
ATOM    871  O   ALA A 102     -14.828  -1.614  18.576  1.00 94.76           O  
ATOM    872  CB  ALA A 102     -14.932   0.258  21.313  1.00 94.76           C  
ATOM    873  N   PHE A 103     -16.829  -0.630  18.867  1.00 95.58           N  
ATOM    874  CA  PHE A 103     -17.582  -1.634  18.126  1.00 95.58           C  
ATOM    875  C   PHE A 103     -17.497  -1.439  16.604  1.00 95.58           C  
ATOM    876  O   PHE A 103     -17.320  -2.408  15.868  1.00 95.58           O  
ATOM    877  CB  PHE A 103     -19.026  -1.624  18.632  1.00 95.58           C  
ATOM    878  CG  PHE A 103     -19.813  -2.808  18.126  1.00 95.58           C  
ATOM    879  CD1 PHE A 103     -20.626  -2.676  16.990  1.00 95.58           C  
ATOM    880  CD2 PHE A 103     -19.674  -4.062  18.747  1.00 95.58           C  
ATOM    881  CE1 PHE A 103     -21.339  -3.781  16.501  1.00 95.58           C  
ATOM    882  CE2 PHE A 103     -20.342  -5.181  18.222  1.00 95.58           C  
ATOM    883  CZ  PHE A 103     -21.182  -5.040  17.106  1.00 95.58           C  
ATOM    884  N   LEU A 104     -17.583  -0.193  16.123  1.00 96.59           N  
ATOM    885  CA  LEU A 104     -17.499   0.132  14.690  1.00 96.59           C  
ATOM    886  C   LEU A 104     -16.112  -0.128  14.086  1.00 96.59           C  
ATOM    887  O   LEU A 104     -16.019  -0.436  12.902  1.00 96.59           O  
ATOM    888  CB  LEU A 104     -17.870   1.610  14.481  1.00 96.59           C  
ATOM    889  CG  LEU A 104     -19.361   1.938  14.659  1.00 96.59           C  
ATOM    890  CD1 LEU A 104     -19.558   3.450  14.551  1.00 96.59           C  
ATOM    891  CD2 LEU A 104     -20.216   1.267  13.580  1.00 96.59           C  
ATOM    892  N   ASN A 105     -15.056   0.000  14.890  1.00 97.26           N  
ATOM    893  CA  ASN A 105     -13.663  -0.179  14.478  1.00 97.26           C  
ATOM    894  C   ASN A 105     -13.077  -1.523  14.917  1.00 97.26           C  
ATOM    895  O   ASN A 105     -11.874  -1.735  14.770  1.00 97.26           O  
ATOM    896  CB  ASN A 105     -12.831   0.988  15.025  1.00 97.26           C  
ATOM    897  CG  ASN A 105     -13.214   2.327  14.430  1.00 97.26           C  
ATOM    898  ND2 ASN A 105     -12.860   3.410  15.078  1.00 97.26           N  
ATOM    899  OD1 ASN A 105     -13.814   2.434  13.373  1.00 97.26           O  
ATOM    900  N   PHE A 106     -13.898  -2.415  15.476  1.00 97.46           N  
ATOM    901  CA  PHE A 106     -13.445  -3.745  15.854  1.00 97.46           C  
ATOM    902  C   PHE A 106     -12.886  -4.470  14.626  1.00 97.46           C  
ATOM    903  O   PHE A 106     -13.473  -4.388  13.549  1.00 97.46           O  
ATOM    904  CB  PHE A 106     -14.592  -4.525  16.501  1.00 97.46           C  
ATOM    905  CG  PHE A 106     -14.123  -5.829  17.105  1.00 97.46           C  
ATOM    906  CD1 PHE A 106     -14.270  -7.035  16.399  1.00 97.46           C  
ATOM    907  CD2 PHE A 106     -13.463  -5.821  18.349  1.00 97.46           C  
ATOM    908  CE1 PHE A 106     -13.753  -8.221  16.938  1.00 97.46           C  
ATOM    909  CE2 PHE A 106     -12.947  -7.015  18.884  1.00 97.46           C  
ATOM    910  CZ  PHE A 106     -13.088  -8.215  18.171  1.00 97.46           C  
ATOM    911  N   GLN A 107     -11.756  -5.152  14.789  1.00 98.19           N  
ATOM    912  CA  GLN A 107     -11.064  -5.853  13.715  1.00 98.19           C  
ATOM    913  C   GLN A 107     -11.136  -7.365  13.943  1.00 98.19           C  
ATOM    914  O   GLN A 107     -10.844  -7.828  15.045  1.00 98.19           O  
ATOM    915  CB  GLN A 107      -9.614  -5.354  13.630  1.00 98.19           C  
ATOM    916  CG  GLN A 107      -9.498  -3.973  12.974  1.00 98.19           C  
ATOM    917  CD  GLN A 107      -8.059  -3.474  12.876  1.00 98.19           C  
ATOM    918  NE2 GLN A 107      -7.508  -3.355  11.694  1.00 98.19           N  
ATOM    919  OE1 GLN A 107      -7.402  -3.172  13.858  1.00 98.19           O  
ATOM    920  N   ASN A 108     -11.503  -8.123  12.908  1.00 97.73           N  
ATOM    921  CA  ASN A 108     -11.478  -9.589  12.938  1.00 97.73           C  
ATOM    922  C   ASN A 108     -10.038 -10.149  12.851  1.00 97.73           C  
ATOM    923  O   ASN A 108      -9.060  -9.394  12.850  1.00 97.73           O  
ATOM    924  CB  ASN A 108     -12.438 -10.118  11.851  1.00 97.73           C  
ATOM    925  CG  ASN A 108     -11.960  -9.952  10.418  1.00 97.73           C  
ATOM    926  ND2 ASN A 108     -12.803 -10.274   9.469  1.00 97.73           N  
ATOM    927  OD1 ASN A 108     -10.832  -9.560  10.136  1.00 97.73           O  
ATOM    928  N   ASN A 109      -9.872 -11.473  12.738  1.00 97.91           N  
ATOM    929  CA  ASN A 109      -8.545 -12.109  12.682  1.00 97.91           C  
ATOM    930  C   ASN A 109      -7.718 -11.712  11.440  1.00 97.91           C  
ATOM    931  O   ASN A 109      -6.493 -11.817  11.462  1.00 97.91           O  
ATOM    932  CB  ASN A 109      -8.706 -13.639  12.758  1.00 97.91           C  
ATOM    933  CG  ASN A 109      -9.216 -14.151  14.097  1.00 97.91           C  
ATOM    934  ND2 ASN A 109      -9.621 -15.400  14.141  1.00 97.91           N  
ATOM    935  OD1 ASN A 109      -9.222 -13.467  15.108  1.00 97.91           O  
ATOM    936  N   LEU A 110      -8.358 -11.215  10.374  1.00 97.83           N  
ATOM    937  CA  LEU A 110      -7.702 -10.644   9.187  1.00 97.83           C  
ATOM    938  C   LEU A 110      -7.440  -9.135   9.323  1.00 97.83           C  
ATOM    939  O   LEU A 110      -7.127  -8.461   8.339  1.00 97.83           O  
ATOM    940  CB  LEU A 110      -8.535 -10.965   7.931  1.00 97.83           C  
ATOM    941  CG  LEU A 110      -8.647 -12.459   7.594  1.00 97.83           C  
ATOM    942  CD1 LEU A 110      -9.523 -12.620   6.352  1.00 97.83           C  
ATOM    943  CD2 LEU A 110      -7.281 -13.088   7.298  1.00 97.83           C  
ATOM    944  N   GLN A 111      -7.588  -8.591  10.530  1.00 98.11           N  
ATOM    945  CA  GLN A 111      -7.546  -7.162  10.825  1.00 98.11           C  
ATOM    946  C   GLN A 111      -8.561  -6.336  10.013  1.00 98.11           C  
ATOM    947  O   GLN A 111      -8.403  -5.132   9.825  1.00 98.11           O  
ATOM    948  CB  GLN A 111      -6.113  -6.617  10.754  1.00 98.11           C  
ATOM    949  CG  GLN A 111      -5.183  -7.227  11.807  1.00 98.11           C  
ATOM    950  CD  GLN A 111      -3.769  -6.663  11.718  1.00 98.11           C  
ATOM    951  NE2 GLN A 111      -2.914  -6.981  12.664  1.00 98.11           N  
ATOM    952  OE1 GLN A 111      -3.381  -5.951  10.810  1.00 98.11           O  
ATOM    953  N   GLN A 112      -9.626  -6.947   9.502  1.00 98.49           N  
ATOM    954  CA  GLN A 112     -10.636  -6.227   8.736  1.00 98.49           C  
ATOM    955  C   GLN A 112     -11.647  -5.614   9.691  1.00 98.49           C  
ATOM    956  O   GLN A 112     -12.109  -6.279  10.608  1.00 98.49           O  
ATOM    957  CB  GLN A 112     -11.310  -7.160   7.731  1.00 98.49           C  
ATOM    958  CG  GLN A 112     -10.307  -7.638   6.672  1.00 98.49           C  
ATOM    959  CD  GLN A 112     -10.891  -8.705   5.764  1.00 98.49           C  
ATOM    960  NE2 GLN A 112     -10.412  -8.812   4.545  1.00 98.49           N  
ATOM    961  OE1 GLN A 112     -11.768  -9.470   6.119  1.00 98.49           O  
ATOM    962  N   THR A 113     -11.987  -4.350   9.458  1.00 98.38           N  
ATOM    963  CA  THR A 113     -13.112  -3.679  10.124  1.00 98.38           C  
ATOM    964  C   THR A 113     -14.405  -3.894   9.327  1.00 98.38           C  
ATOM    965  O   THR A 113     -14.339  -4.225   8.135  1.00 98.38           O  
ATOM    966  CB  THR A 113     -12.855  -2.172  10.320  1.00 98.38           C  
ATOM    967  CG2 THR A 113     -11.525  -1.848  10.987  1.00 98.38           C  
ATOM    968  OG1 THR A 113     -12.876  -1.468   9.096  1.00 98.38           O  
ATOM    969  N   PRO A 114     -15.587  -3.584   9.894  1.00 98.24           N  
ATOM    970  CA  PRO A 114     -16.841  -3.532   9.144  1.00 98.24           C  
ATOM    971  C   PRO A 114     -16.747  -2.701   7.855  1.00 98.24           C  
ATOM    972  O   PRO A 114     -17.311  -3.078   6.829  1.00 98.24           O  
ATOM    973  CB  PRO A 114     -17.844  -2.920  10.126  1.00 98.24           C  
ATOM    974  CG  PRO A 114     -17.341  -3.406  11.482  1.00 98.24           C  
ATOM    975  CD  PRO A 114     -15.832  -3.311  11.302  1.00 98.24           C  
ATOM    976  N   LEU A 115     -15.984  -1.599   7.873  1.00 98.27           N  
ATOM    977  CA  LEU A 115     -15.798  -0.748   6.696  1.00 98.27           C  
ATOM    978  C   LEU A 115     -14.985  -1.445   5.593  1.00 98.27           C  
ATOM    979  O   LEU A 115     -15.310  -1.288   4.418  1.00 98.27           O  
ATOM    980  CB  LEU A 115     -15.173   0.592   7.130  1.00 98.27           C  
ATOM    981  CG  LEU A 115     -15.029   1.610   5.981  1.00 98.27           C  
ATOM    982  CD1 LEU A 115     -16.376   1.997   5.368  1.00 98.27           C  
ATOM    983  CD2 LEU A 115     -14.351   2.888   6.472  1.00 98.27           C  
ATOM    984  N   HIS A 116     -13.973  -2.249   5.944  1.00 98.70           N  
ATOM    985  CA  HIS A 116     -13.251  -3.064   4.959  1.00 98.70           C  
ATOM    986  C   HIS A 116     -14.201  -4.052   4.275  1.00 98.70           C  
ATOM    987  O   HIS A 116     -14.222  -4.142   3.047  1.00 98.70           O  
ATOM    988  CB  HIS A 116     -12.100  -3.840   5.614  1.00 98.70           C  
ATOM    989  CG  HIS A 116     -10.964  -2.980   6.094  1.00 98.70           C  
ATOM    990  CD2 HIS A 116      -9.801  -2.717   5.423  1.00 98.70           C  
ATOM    991  ND1 HIS A 116     -10.880  -2.335   7.304  1.00 98.70           N  
ATOM    992  CE1 HIS A 116      -9.695  -1.712   7.367  1.00 98.70           C  
ATOM    993  NE2 HIS A 116      -9.017  -1.900   6.230  1.00 98.70           N  
ATOM    994  N   LEU A 117     -15.025  -4.751   5.060  1.00 98.52           N  
ATOM    995  CA  LEU A 117     -15.972  -5.731   4.534  1.00 98.52           C  
ATOM    996  C   LEU A 117     -17.049  -5.090   3.659  1.00 98.52           C  
ATOM    997  O   LEU A 117     -17.368  -5.645   2.610  1.00 98.52           O  
ATOM    998  CB  LEU A 117     -16.606  -6.514   5.688  1.00 98.52           C  
ATOM    999  CG  LEU A 117     -15.619  -7.378   6.490  1.00 98.52           C  
ATOM   1000  CD1 LEU A 117     -16.428  -8.147   7.521  1.00 98.52           C  
ATOM   1001  CD2 LEU A 117     -14.870  -8.385   5.619  1.00 98.52           C  
ATOM   1002  N   ALA A 118     -17.560  -3.909   4.021  1.00 98.36           N  
ATOM   1003  CA  ALA A 118     -18.527  -3.179   3.198  1.00 98.36           C  
ATOM   1004  C   ALA A 118     -17.960  -2.839   1.808  1.00 98.36           C  
ATOM   1005  O   ALA A 118     -18.682  -2.878   0.814  1.00 98.36           O  
ATOM   1006  CB  ALA A 118     -18.955  -1.914   3.952  1.00 98.36           C  
ATOM   1007  N   VAL A 119     -16.656  -2.555   1.713  1.00 98.25           N  
ATOM   1008  CA  VAL A 119     -15.981  -2.325   0.428  1.00 98.25           C  
ATOM   1009  C   VAL A 119     -15.769  -3.633  -0.335  1.00 98.25           C  
ATOM   1010  O   VAL A 119     -16.078  -3.676  -1.521  1.00 98.25           O  
ATOM   1011  CB  VAL A 119     -14.653  -1.577   0.629  1.00 98.25           C  
ATOM   1012  CG1 VAL A 119     -13.886  -1.399  -0.687  1.00 98.25           C  
ATOM   1013  CG2 VAL A 119     -14.892  -0.177   1.203  1.00 98.25           C  
ATOM   1014  N   ILE A 120     -15.280  -4.691   0.324  1.00 98.05           N  
ATOM   1015  CA  ILE A 120     -15.030  -6.014  -0.289  1.00 98.05           C  
ATOM   1016  C   ILE A 120     -16.310  -6.635  -0.852  1.00 98.05           C  
ATOM   1017  O   ILE A 120     -16.301  -7.207  -1.937  1.00 98.05           O  
ATOM   1018  CB  ILE A 120     -14.357  -6.961   0.737  1.00 98.05           C  
ATOM   1019  CG1 ILE A 120     -12.925  -6.481   1.059  1.00 98.05           C  
ATOM   1020  CG2 ILE A 120     -14.306  -8.416   0.227  1.00 98.05           C  
ATOM   1021  CD1 ILE A 120     -12.328  -7.131   2.317  1.00 98.05           C  
ATOM   1022  N   THR A 121     -17.416  -6.501  -0.127  1.00 97.64           N  
ATOM   1023  CA  THR A 121     -18.742  -6.984  -0.545  1.00 97.64           C  
ATOM   1024  C   THR A 121     -19.458  -6.012  -1.485  1.00 97.64           C  
ATOM   1025  O   THR A 121     -20.591  -6.261  -1.880  1.00 97.64           O  
ATOM   1026  CB  THR A 121     -19.624  -7.297   0.669  1.00 97.64           C  
ATOM   1027  CG2 THR A 121     -19.056  -8.423   1.532  1.00 97.64           C  
ATOM   1028  OG1 THR A 121     -19.727  -6.153   1.486  1.00 97.64           O  
ATOM   1029  N   ASN A 122     -18.805  -4.910  -1.875  1.00 97.21           N  
ATOM   1030  CA  ASN A 122     -19.331  -3.917  -2.804  1.00 97.21           C  
ATOM   1031  C   ASN A 122     -20.690  -3.322  -2.373  1.00 97.21           C  
ATOM   1032  O   ASN A 122     -21.634  -3.262  -3.161  1.00 97.21           O  
ATOM   1033  CB  ASN A 122     -19.307  -4.523  -4.218  1.00 97.21           C  
ATOM   1034  CG  ASN A 122     -19.522  -3.475  -5.282  1.00 97.21           C  
ATOM   1035  ND2 ASN A 122     -20.307  -3.759  -6.293  1.00 97.21           N  
ATOM   1036  OD1 ASN A 122     -18.977  -2.389  -5.231  1.00 97.21           O  
ATOM   1037  N   GLN A 123     -20.773  -2.846  -1.124  1.00 97.96           N  
ATOM   1038  CA  GLN A 123     -21.964  -2.234  -0.515  1.00 97.96           C  
ATOM   1039  C   GLN A 123     -21.718  -0.751  -0.146  1.00 97.96           C  
ATOM   1040  O   GLN A 123     -21.551  -0.422   1.036  1.00 97.96           O  
ATOM   1041  CB  GLN A 123     -22.400  -3.074   0.703  1.00 97.96           C  
ATOM   1042  CG  GLN A 123     -22.819  -4.502   0.322  1.00 97.96           C  
ATOM   1043  CD  GLN A 123     -23.311  -5.300   1.524  1.00 97.96           C  
ATOM   1044  NE2 GLN A 123     -22.461  -6.073   2.156  1.00 97.96           N  
ATOM   1045  OE1 GLN A 123     -24.456  -5.194   1.933  1.00 97.96           O  
ATOM   1046  N   PRO A 124     -21.709   0.183  -1.124  1.00 97.10           N  
ATOM   1047  CA  PRO A 124     -21.372   1.589  -0.887  1.00 97.10           C  
ATOM   1048  C   PRO A 124     -22.280   2.287   0.128  1.00 97.10           C  
ATOM   1049  O   PRO A 124     -21.799   3.100   0.910  1.00 97.10           O  
ATOM   1050  CB  PRO A 124     -21.464   2.282  -2.252  1.00 97.10           C  
ATOM   1051  CG  PRO A 124     -21.253   1.149  -3.247  1.00 97.10           C  
ATOM   1052  CD  PRO A 124     -21.899  -0.039  -2.550  1.00 97.10           C  
ATOM   1053  N   GLU A 125     -23.575   1.954   0.175  1.00 97.06           N  
ATOM   1054  CA  GLU A 125     -24.495   2.598   1.127  1.00 97.06           C  
ATOM   1055  C   GLU A 125     -24.195   2.204   2.579  1.00 97.06           C  
ATOM   1056  O   GLU A 125     -24.384   3.006   3.492  1.00 97.06           O  
ATOM   1057  CB  GLU A 125     -25.963   2.269   0.822  1.00 97.06           C  
ATOM   1058  CG  GLU A 125     -26.411   2.568  -0.620  1.00 97.06           C  
ATOM   1059  CD  GLU A 125     -26.072   1.447  -1.608  1.00 97.06           C  
ATOM   1060  OE1 GLU A 125     -25.811   1.753  -2.787  1.00 97.06           O  
ATOM   1061  OE2 GLU A 125     -26.200   0.273  -1.184  1.00 97.06           O1-
ATOM   1062  N   ILE A 126     -23.706   0.980   2.806  1.00 97.71           N  
ATOM   1063  CA  ILE A 126     -23.272   0.544   4.139  1.00 97.71           C  
ATOM   1064  C   ILE A 126     -21.965   1.241   4.508  1.00 97.71           C  
ATOM   1065  O   ILE A 126     -21.829   1.716   5.634  1.00 97.71           O  
ATOM   1066  CB  ILE A 126     -23.153  -0.991   4.217  1.00 97.71           C  
ATOM   1067  CG1 ILE A 126     -24.543  -1.621   3.977  1.00 97.71           C  
ATOM   1068  CG2 ILE A 126     -22.568  -1.416   5.576  1.00 97.71           C  
ATOM   1069  CD1 ILE A 126     -24.580  -3.140   4.147  1.00 97.71           C  
ATOM   1070  N   ALA A 127     -21.027   1.363   3.563  1.00 97.67           N  
ATOM   1071  CA  ALA A 127     -19.802   2.128   3.780  1.00 97.67           C  
ATOM   1072  C   ALA A 127     -20.109   3.595   4.142  1.00 97.67           C  
ATOM   1073  O   ALA A 127     -19.540   4.123   5.097  1.00 97.67           O  
ATOM   1074  CB  ALA A 127     -18.912   2.006   2.537  1.00 97.67           C  
ATOM   1075  N   GLU A 128     -21.063   4.229   3.452  1.00 97.03           N  
ATOM   1076  CA  GLU A 128     -21.518   5.593   3.750  1.00 97.03           C  
ATOM   1077  C   GLU A 128     -22.121   5.687   5.158  1.00 97.03           C  
ATOM   1078  O   GLU A 128     -21.796   6.599   5.921  1.00 97.03           O  
ATOM   1079  CB  GLU A 128     -22.538   6.042   2.686  1.00 97.03           C  
ATOM   1080  CG  GLU A 128     -22.924   7.518   2.863  1.00 97.03           C  
ATOM   1081  CD  GLU A 128     -23.853   8.031   1.754  1.00 97.03           C  
ATOM   1082  OE1 GLU A 128     -23.618   9.171   1.290  1.00 97.03           O  
ATOM   1083  OE2 GLU A 128     -24.831   7.321   1.424  1.00 97.03           O1-
ATOM   1084  N   ALA A 129     -22.956   4.716   5.539  1.00 96.91           N  
ATOM   1085  CA  ALA A 129     -23.564   4.665   6.863  1.00 96.91           C  
ATOM   1086  C   ALA A 129     -22.529   4.474   7.985  1.00 96.91           C  
ATOM   1087  O   ALA A 129     -22.632   5.133   9.021  1.00 96.91           O  
ATOM   1088  CB  ALA A 129     -24.615   3.554   6.869  1.00 96.91           C  
ATOM   1089  N   LEU A 130     -21.524   3.615   7.783  1.00 97.15           N  
ATOM   1090  CA  LEU A 130     -20.429   3.393   8.733  1.00 97.15           C  
ATOM   1091  C   LEU A 130     -19.593   4.666   8.931  1.00 97.15           C  
ATOM   1092  O   LEU A 130     -19.350   5.070  10.072  1.00 97.15           O  
ATOM   1093  CB  LEU A 130     -19.550   2.229   8.238  1.00 97.15           C  
ATOM   1094  CG  LEU A 130     -20.187   0.835   8.363  1.00 97.15           C  
ATOM   1095  CD1 LEU A 130     -19.325  -0.183   7.624  1.00 97.15           C  
ATOM   1096  CD2 LEU A 130     -20.289   0.383   9.820  1.00 97.15           C  
ATOM   1097  N   LEU A 131     -19.234   5.351   7.840  1.00 95.91           N  
ATOM   1098  CA  LEU A 131     -18.525   6.635   7.891  1.00 95.91           C  
ATOM   1099  C   LEU A 131     -19.373   7.707   8.589  1.00 95.91           C  
ATOM   1100  O   LEU A 131     -18.886   8.410   9.472  1.00 95.91           O  
ATOM   1101  CB  LEU A 131     -18.159   7.075   6.463  1.00 95.91           C  
ATOM   1102  CG  LEU A 131     -17.097   6.188   5.789  1.00 95.91           C  
ATOM   1103  CD1 LEU A 131     -17.055   6.470   4.288  1.00 95.91           C  
ATOM   1104  CD2 LEU A 131     -15.699   6.423   6.364  1.00 95.91           C  
ATOM   1105  N   GLY A 132     -20.671   7.781   8.277  1.00 95.06           N  
ATOM   1106  CA  GLY A 132     -21.625   8.667   8.949  1.00 95.06           C  
ATOM   1107  C   GLY A 132     -21.869   8.330  10.429  1.00 95.06           C  
ATOM   1108  O   GLY A 132     -22.370   9.173  11.185  1.00 95.06           O  
ATOM   1109  N   ALA A 133     -21.517   7.117  10.863  1.00 95.44           N  
ATOM   1110  CA  ALA A 133     -21.530   6.689  12.259  1.00 95.44           C  
ATOM   1111  C   ALA A 133     -20.204   6.960  12.995  1.00 95.44           C  
ATOM   1112  O   ALA A 133     -20.179   6.869  14.225  1.00 95.44           O  
ATOM   1113  CB  ALA A 133     -21.956   5.219  12.322  1.00 95.44           C  
ATOM   1114  N   GLY A 134     -19.154   7.360  12.267  1.00 93.54           N  
ATOM   1115  CA  GLY A 134     -17.873   7.816  12.806  1.00 93.54           C  
ATOM   1116  C   GLY A 134     -16.761   6.769  12.831  1.00 93.54           C  
ATOM   1117  O   GLY A 134     -15.792   6.976  13.555  1.00 93.54           O  
ATOM   1118  N   CYS A 135     -16.876   5.657  12.093  1.00 95.05           N  
ATOM   1119  CA  CYS A 135     -15.787   4.677  12.019  1.00 95.05           C  
ATOM   1120  C   CYS A 135     -14.493   5.298  11.460  1.00 95.05           C  
ATOM   1121  O   CYS A 135     -14.536   6.263  10.696  1.00 95.05           O  
ATOM   1122  CB  CYS A 135     -16.220   3.448  11.208  1.00 95.05           C  
ATOM   1123  SG  CYS A 135     -16.336   3.852   9.444  1.00 95.05           S  
ATOM   1124  N   ASP A 136     -13.347   4.716  11.803  1.00 95.27           N  
ATOM   1125  CA  ASP A 136     -12.031   5.189  11.379  1.00 95.27           C  
ATOM   1126  C   ASP A 136     -11.660   4.620   9.990  1.00 95.27           C  
ATOM   1127  O   ASP A 136     -11.505   3.401   9.844  1.00 95.27           O  
ATOM   1128  CB  ASP A 136     -10.998   4.840  12.459  1.00 95.27           C  
ATOM   1129  CG  ASP A 136      -9.612   5.440  12.197  1.00 95.27           C  
ATOM   1130  OD1 ASP A 136      -9.359   5.886  11.054  1.00 95.27           O  
ATOM   1131  OD2 ASP A 136      -8.820   5.454  13.162  1.00 95.27           O1-
ATOM   1132  N   PRO A 137     -11.519   5.470   8.955  1.00 96.21           N  
ATOM   1133  CA  PRO A 137     -11.166   5.043   7.604  1.00 96.21           C  
ATOM   1134  C   PRO A 137      -9.662   4.774   7.401  1.00 96.21           C  
ATOM   1135  O   PRO A 137      -9.280   4.347   6.310  1.00 96.21           O  
ATOM   1136  CB  PRO A 137     -11.671   6.179   6.712  1.00 96.21           C  
ATOM   1137  CG  PRO A 137     -11.457   7.419   7.579  1.00 96.21           C  
ATOM   1138  CD  PRO A 137     -11.739   6.912   8.987  1.00 96.21           C  
ATOM   1139  N   GLU A 138      -8.800   5.033   8.392  1.00 96.51           N  
ATOM   1140  CA  GLU A 138      -7.342   4.831   8.306  1.00 96.51           C  
ATOM   1141  C   GLU A 138      -6.873   3.465   8.818  1.00 96.51           C  
ATOM   1142  O   GLU A 138      -5.716   3.090   8.599  1.00 96.51           O  
ATOM   1143  CB  GLU A 138      -6.581   5.948   9.044  1.00 96.51           C  
ATOM   1144  CG  GLU A 138      -6.855   7.331   8.439  1.00 96.51           C  
ATOM   1145  CD  GLU A 138      -5.832   8.413   8.824  1.00 96.51           C  
ATOM   1146  OE1 GLU A 138      -6.186   9.608   8.716  1.00 96.51           O  
ATOM   1147  OE2 GLU A 138      -4.651   8.114   9.106  1.00 96.51           O1-
ATOM   1148  N   LEU A 139      -7.757   2.707   9.475  1.00 97.07           N  
ATOM   1149  CA  LEU A 139      -7.446   1.363   9.958  1.00 97.07           C  
ATOM   1150  C   LEU A 139      -7.057   0.443   8.804  1.00 97.07           C  
ATOM   1151  O   LEU A 139      -7.550   0.586   7.685  1.00 97.07           O  
ATOM   1152  CB  LEU A 139      -8.621   0.795  10.766  1.00 97.07           C  
ATOM   1153  CG  LEU A 139      -8.833   1.549  12.087  1.00 97.07           C  
ATOM   1154  CD1 LEU A 139     -10.111   1.072  12.757  1.00 97.07           C  
ATOM   1155  CD2 LEU A 139      -7.687   1.343  13.081  1.00 97.07           C  
ATOM   1156  N   ARG A 140      -6.154  -0.495   9.095  1.00 98.26           N  
ATOM   1157  CA  ARG A 140      -5.505  -1.341   8.095  1.00 98.26           C  
ATOM   1158  C   ARG A 140      -5.839  -2.810   8.296  1.00 98.26           C  
ATOM   1159  O   ARG A 140      -5.812  -3.279   9.429  1.00 98.26           O  
ATOM   1160  CB  ARG A 140      -3.988  -1.136   8.129  1.00 98.26           C  
ATOM   1161  CG  ARG A 140      -3.567   0.295   7.773  1.00 98.26           C  
ATOM   1162  CD  ARG A 140      -2.040   0.385   7.778  1.00 98.26           C  
ATOM   1163  NE  ARG A 140      -1.578   1.743   7.439  1.00 98.26           N  
ATOM   1164  CZ  ARG A 140      -0.449   2.042   6.824  1.00 98.26           C  
ATOM   1165  NH1 ARG A 140       0.412   1.128   6.488  1.00 98.26           N1+
ATOM   1166  NH2 ARG A 140      -0.155   3.273   6.519  1.00 98.26           N  
ATOM   1167  N   ASP A 141      -6.083  -3.516   7.198  1.00 98.43           N  
ATOM   1168  CA  ASP A 141      -6.166  -4.977   7.170  1.00 98.43           C  
ATOM   1169  C   ASP A 141      -4.788  -5.645   7.356  1.00 98.43           C  
ATOM   1170  O   ASP A 141      -3.750  -4.982   7.420  1.00 98.43           O  
ATOM   1171  CB  ASP A 141      -6.906  -5.448   5.893  1.00 98.43           C  
ATOM   1172  CG  ASP A 141      -6.099  -5.433   4.577  1.00 98.43           C  
ATOM   1173  OD1 ASP A 141      -4.898  -5.089   4.577  1.00 98.43           O  
ATOM   1174  OD2 ASP A 141      -6.644  -5.827   3.517  1.00 98.43           O1-
ATOM   1175  N   PHE A 142      -4.761  -6.982   7.375  1.00 98.16           N  
ATOM   1176  CA  PHE A 142      -3.533  -7.770   7.544  1.00 98.16           C  
ATOM   1177  C   PHE A 142      -2.479  -7.561   6.438  1.00 98.16           C  
ATOM   1178  O   PHE A 142      -1.323  -7.947   6.608  1.00 98.16           O  
ATOM   1179  CB  PHE A 142      -3.899  -9.259   7.624  1.00 98.16           C  
ATOM   1180  CG  PHE A 142      -4.210  -9.907   6.282  1.00 98.16           C  
ATOM   1181  CD1 PHE A 142      -5.462  -9.728   5.660  1.00 98.16           C  
ATOM   1182  CD2 PHE A 142      -3.225 -10.680   5.638  1.00 98.16           C  
ATOM   1183  CE1 PHE A 142      -5.735 -10.340   4.424  1.00 98.16           C  
ATOM   1184  CE2 PHE A 142      -3.496 -11.293   4.402  1.00 98.16           C  
ATOM   1185  CZ  PHE A 142      -4.755 -11.131   3.798  1.00 98.16           C  
ATOM   1186  N   ARG A 143      -2.859  -6.976   5.292  1.00 98.12           N  
ATOM   1187  CA  ARG A 143      -1.962  -6.608   4.181  1.00 98.12           C  
ATOM   1188  C   ARG A 143      -1.541  -5.134   4.260  1.00 98.12           C  
ATOM   1189  O   ARG A 143      -0.812  -4.648   3.393  1.00 98.12           O  
ATOM   1190  CB  ARG A 143      -2.638  -6.922   2.835  1.00 98.12           C  
ATOM   1191  CG  ARG A 143      -3.024  -8.397   2.658  1.00 98.12           C  
ATOM   1192  CD  ARG A 143      -3.607  -8.714   1.268  1.00 98.12           C  
ATOM   1193  NE  ARG A 143      -4.910  -8.052   1.017  1.00 98.12           N  
ATOM   1194  CZ  ARG A 143      -5.427  -7.734  -0.165  1.00 98.12           C  
ATOM   1195  NH1 ARG A 143      -4.900  -8.086  -1.306  1.00 98.12           N1+
ATOM   1196  NH2 ARG A 143      -6.476  -6.976  -0.246  1.00 98.12           N  
ATOM   1197  N   GLY A 144      -1.986  -4.407   5.282  1.00 97.98           N  
ATOM   1198  CA  GLY A 144      -1.726  -2.989   5.478  1.00 97.98           C  
ATOM   1199  C   GLY A 144      -2.649  -2.070   4.671  1.00 97.98           C  
ATOM   1200  O   GLY A 144      -2.385  -0.870   4.615  1.00 97.98           O  
ATOM   1201  N   ASN A 145      -3.689  -2.594   4.020  1.00 98.58           N  
ATOM   1202  CA  ASN A 145      -4.605  -1.807   3.197  1.00 98.58           C  
ATOM   1203  C   ASN A 145      -5.635  -1.098   4.067  1.00 98.58           C  
ATOM   1204  O   ASN A 145      -6.247  -1.727   4.920  1.00 98.58           O  
ATOM   1205  CB  ASN A 145      -5.347  -2.714   2.210  1.00 98.58           C  
ATOM   1206  CG  ASN A 145      -4.446  -3.401   1.217  1.00 98.58           C  
ATOM   1207  ND2 ASN A 145      -4.552  -4.700   1.151  1.00 98.58           N  
ATOM   1208  OD1 ASN A 145      -3.669  -2.792   0.494  1.00 98.58           O  
ATOM   1209  N   THR A 146      -5.897   0.174   3.779  1.00 98.13           N  
ATOM   1210  CA  THR A 146      -7.120   0.841   4.252  1.00 98.13           C  
ATOM   1211  C   THR A 146      -8.320   0.444   3.378  1.00 98.13           C  
ATOM   1212  O   THR A 146      -8.127  -0.061   2.265  1.00 98.13           O  
ATOM   1213  CB  THR A 146      -6.961   2.370   4.288  1.00 98.13           C  
ATOM   1214  CG2 THR A 146      -5.695   2.832   5.006  1.00 98.13           C  
ATOM   1215  OG1 THR A 146      -6.923   2.915   2.982  1.00 98.13           O  
ATOM   1216  N   PRO A 147      -9.570   0.746   3.772  1.00 97.98           N  
ATOM   1217  CA  PRO A 147     -10.733   0.502   2.918  1.00 97.98           C  
ATOM   1218  C   PRO A 147     -10.629   1.175   1.538  1.00 97.98           C  
ATOM   1219  O   PRO A 147     -11.077   0.610   0.541  1.00 97.98           O  
ATOM   1220  CB  PRO A 147     -11.932   1.007   3.726  1.00 97.98           C  
ATOM   1221  CG  PRO A 147     -11.467   0.845   5.173  1.00 97.98           C  
ATOM   1222  CD  PRO A 147      -9.992   1.207   5.086  1.00 97.98           C  
ATOM   1223  N   LEU A 148      -9.973   2.342   1.439  1.00 98.04           N  
ATOM   1224  CA  LEU A 148      -9.738   3.003   0.148  1.00 98.04           C  
ATOM   1225  C   LEU A 148      -8.728   2.249  -0.727  1.00 98.04           C  
ATOM   1226  O   LEU A 148      -8.929   2.179  -1.940  1.00 98.04           O  
ATOM   1227  CB  LEU A 148      -9.323   4.471   0.364  1.00 98.04           C  
ATOM   1228  CG  LEU A 148      -9.240   5.298  -0.939  1.00 98.04           C  
ATOM   1229  CD1 LEU A 148     -10.580   5.386  -1.670  1.00 98.04           C  
ATOM   1230  CD2 LEU A 148      -8.789   6.729  -0.644  1.00 98.04           C  
ATOM   1231  N   HIS A 149      -7.694   1.639  -0.137  1.00 98.53           N  
ATOM   1232  CA  HIS A 149      -6.774   0.770  -0.880  1.00 98.53           C  
ATOM   1233  C   HIS A 149      -7.537  -0.399  -1.513  1.00 98.53           C  
ATOM   1234  O   HIS A 149      -7.387  -0.640  -2.709  1.00 98.53           O  
ATOM   1235  CB  HIS A 149      -5.656   0.242   0.031  1.00 98.53           C  
ATOM   1236  CG  HIS A 149      -4.600   1.250   0.381  1.00 98.53           C  
ATOM   1237  CD2 HIS A 149      -3.384   1.401  -0.227  1.00 98.53           C  
ATOM   1238  ND1 HIS A 149      -4.669   2.186   1.386  1.00 98.53           N  
ATOM   1239  CE1 HIS A 149      -3.531   2.898   1.370  1.00 98.53           C  
ATOM   1240  NE2 HIS A 149      -2.727   2.464   0.391  1.00 98.53           N  
ATOM   1241  N   LEU A 150      -8.418  -1.055  -0.748  1.00 98.42           N  
ATOM   1242  CA  LEU A 150      -9.250  -2.154  -1.249  1.00 98.42           C  
ATOM   1243  C   LEU A 150     -10.197  -1.705  -2.368  1.00 98.42           C  
ATOM   1244  O   LEU A 150     -10.320  -2.397  -3.377  1.00 98.42           O  
ATOM   1245  CB  LEU A 150     -10.058  -2.765  -0.093  1.00 98.42           C  
ATOM   1246  CG  LEU A 150      -9.223  -3.397   1.032  1.00 98.42           C  
ATOM   1247  CD1 LEU A 150     -10.181  -4.006   2.049  1.00 98.42           C  
ATOM   1248  CD2 LEU A 150      -8.307  -4.510   0.529  1.00 98.42           C  
ATOM   1249  N   ALA A 151     -10.831  -0.536  -2.229  1.00 98.27           N  
ATOM   1250  CA  ALA A 151     -11.708   0.013  -3.265  1.00 98.27           C  
ATOM   1251  C   ALA A 151     -10.946   0.283  -4.577  1.00 98.27           C  
ATOM   1252  O   ALA A 151     -11.463   0.012  -5.663  1.00 98.27           O  
ATOM   1253  CB  ALA A 151     -12.369   1.289  -2.727  1.00 98.27           C  
ATOM   1254  N   CYS A 152      -9.704   0.774  -4.477  1.00 98.25           N  
ATOM   1255  CA  CYS A 152      -8.830   1.032  -5.622  1.00 98.25           C  
ATOM   1256  C   CYS A 152      -8.272  -0.255  -6.250  1.00 98.25           C  
ATOM   1257  O   CYS A 152      -8.148  -0.314  -7.468  1.00 98.25           O  
ATOM   1258  CB  CYS A 152      -7.687   1.959  -5.190  1.00 98.25           C  
ATOM   1259  SG  CYS A 152      -8.341   3.579  -4.696  1.00 98.25           S  
ATOM   1260  N   GLU A 153      -7.961  -1.282  -5.453  1.00 97.86           N  
ATOM   1261  CA  GLU A 153      -7.538  -2.615  -5.921  1.00 97.86           C  
ATOM   1262  C   GLU A 153      -8.671  -3.327  -6.683  1.00 97.86           C  
ATOM   1263  O   GLU A 153      -8.449  -3.912  -7.741  1.00 97.86           O  
ATOM   1264  CB  GLU A 153      -7.075  -3.436  -4.693  1.00 97.86           C  
ATOM   1265  CG  GLU A 153      -6.414  -4.794  -5.007  1.00 97.86           C  
ATOM   1266  CD  GLU A 153      -6.035  -5.623  -3.749  1.00 97.86           C  
ATOM   1267  OE1 GLU A 153      -5.489  -6.743  -3.880  1.00 97.86           O  
ATOM   1268  OE2 GLU A 153      -6.289  -5.195  -2.598  1.00 97.86           O1-
ATOM   1269  N   GLN A 154      -9.911  -3.220  -6.195  1.00 97.67           N  
ATOM   1270  CA  GLN A 154     -11.086  -3.861  -6.803  1.00 97.67           C  
ATOM   1271  C   GLN A 154     -11.690  -3.079  -7.977  1.00 97.67           C  
ATOM   1272  O   GLN A 154     -12.501  -3.622  -8.723  1.00 97.67           O  
ATOM   1273  CB  GLN A 154     -12.153  -4.067  -5.724  1.00 97.67           C  
ATOM   1274  CG  GLN A 154     -11.733  -5.129  -4.701  1.00 97.67           C  
ATOM   1275  CD  GLN A 154     -12.726  -5.184  -3.555  1.00 97.67           C  
ATOM   1276  NE2 GLN A 154     -12.267  -5.075  -2.329  1.00 97.67           N  
ATOM   1277  OE1 GLN A 154     -13.923  -5.290  -3.741  1.00 97.67           O  
ATOM   1278  N   GLY A 155     -11.338  -1.803  -8.140  1.00 97.22           N  
ATOM   1279  CA  GLY A 155     -11.887  -0.964  -9.207  1.00 97.22           C  
ATOM   1280  C   GLY A 155     -13.305  -0.457  -8.942  1.00 97.22           C  
ATOM   1281  O   GLY A 155     -13.990  -0.029  -9.873  1.00 97.22           O  
ATOM   1282  N   CYS A 156     -13.768  -0.480  -7.688  1.00 96.33           N  
ATOM   1283  CA  CYS A 156     -15.109  -0.019  -7.350  1.00 96.33           C  
ATOM   1284  C   CYS A 156     -15.166   1.510  -7.232  1.00 96.33           C  
ATOM   1285  O   CYS A 156     -14.926   2.091  -6.171  1.00 96.33           O  
ATOM   1286  CB  CYS A 156     -15.641  -0.720  -6.102  1.00 96.33           C  
ATOM   1287  SG  CYS A 156     -17.316  -0.058  -5.874  1.00 96.33           S  
ATOM   1288  N   LEU A 157     -15.552   2.170  -8.326  1.00 95.93           N  
ATOM   1289  CA  LEU A 157     -15.681   3.627  -8.374  1.00 95.93           C  
ATOM   1290  C   LEU A 157     -16.719   4.172  -7.376  1.00 95.93           C  
ATOM   1291  O   LEU A 157     -16.519   5.253  -6.830  1.00 95.93           O  
ATOM   1292  CB  LEU A 157     -16.011   4.039  -9.820  1.00 95.93           C  
ATOM   1293  CG  LEU A 157     -15.976   5.560 -10.069  1.00 95.93           C  
ATOM   1294  CD1 LEU A 157     -14.574   6.145  -9.870  1.00 95.93           C  
ATOM   1295  CD2 LEU A 157     -16.413   5.849 -11.506  1.00 95.93           C  
ATOM   1296  N   ALA A 158     -17.799   3.429  -7.109  1.00 96.95           N  
ATOM   1297  CA  ALA A 158     -18.825   3.837  -6.148  1.00 96.95           C  
ATOM   1298  C   ALA A 158     -18.273   3.878  -4.712  1.00 96.95           C  
ATOM   1299  O   ALA A 158     -18.422   4.891  -4.030  1.00 96.95           O  
ATOM   1300  CB  ALA A 158     -20.033   2.902  -6.278  1.00 96.95           C  
ATOM   1301  N   SER A 159     -17.560   2.829  -4.286  1.00 96.95           N  
ATOM   1302  CA  SER A 159     -16.895   2.782  -2.978  1.00 96.95           C  
ATOM   1303  C   SER A 159     -15.806   3.847  -2.855  1.00 96.95           C  
ATOM   1304  O   SER A 159     -15.729   4.509  -1.824  1.00 96.95           O  
ATOM   1305  CB  SER A 159     -16.291   1.398  -2.723  1.00 96.95           C  
ATOM   1306  OG  SER A 159     -17.325   0.437  -2.655  1.00 96.95           O  
ATOM   1307  N   VAL A 160     -15.007   4.080  -3.907  1.00 97.47           N  
ATOM   1308  CA  VAL A 160     -14.040   5.195  -3.930  1.00 97.47           C  
ATOM   1309  C   VAL A 160     -14.758   6.537  -3.750  1.00 97.47           C  
ATOM   1310  O   VAL A 160     -14.323   7.359  -2.946  1.00 97.47           O  
ATOM   1311  CB  VAL A 160     -13.197   5.192  -5.224  1.00 97.47           C  
ATOM   1312  CG1 VAL A 160     -12.298   6.431  -5.338  1.00 97.47           C  
ATOM   1313  CG2 VAL A 160     -12.266   3.975  -5.289  1.00 97.47           C  
ATOM   1314  N   GLY A 161     -15.876   6.758  -4.444  1.00 96.25           N  
ATOM   1315  CA  GLY A 161     -16.690   7.968  -4.307  1.00 96.25           C  
ATOM   1316  C   GLY A 161     -17.154   8.202  -2.869  1.00 96.25           C  
ATOM   1317  O   GLY A 161     -16.861   9.249  -2.300  1.00 96.25           O  
ATOM   1318  N   VAL A 162     -17.788   7.205  -2.251  1.00 96.04           N  
ATOM   1319  CA  VAL A 162     -18.253   7.284  -0.855  1.00 96.04           C  
ATOM   1320  C   VAL A 162     -17.095   7.551   0.112  1.00 96.04           C  
ATOM   1321  O   VAL A 162     -17.143   8.496   0.897  1.00 96.04           O  
ATOM   1322  CB  VAL A 162     -19.008   5.995  -0.479  1.00 96.04           C  
ATOM   1323  CG1 VAL A 162     -19.315   5.913   1.016  1.00 96.04           C  
ATOM   1324  CG2 VAL A 162     -20.337   5.911  -1.240  1.00 96.04           C  
ATOM   1325  N   LEU A 163     -16.013   6.772   0.026  1.00 96.24           N  
ATOM   1326  CA  LEU A 163     -14.864   6.901   0.929  1.00 96.24           C  
ATOM   1327  C   LEU A 163     -14.170   8.264   0.815  1.00 96.24           C  
ATOM   1328  O   LEU A 163     -13.616   8.748   1.796  1.00 96.24           O  
ATOM   1329  CB  LEU A 163     -13.863   5.775   0.626  1.00 96.24           C  
ATOM   1330  CG  LEU A 163     -14.345   4.379   1.053  1.00 96.24           C  
ATOM   1331  CD1 LEU A 163     -13.470   3.325   0.384  1.00 96.24           C  
ATOM   1332  CD2 LEU A 163     -14.225   4.165   2.563  1.00 96.24           C  
ATOM   1333  N   THR A 164     -14.193   8.891  -0.360  1.00 94.72           N  
ATOM   1334  CA  THR A 164     -13.543  10.191  -0.595  1.00 94.72           C  
ATOM   1335  C   THR A 164     -14.452  11.385  -0.307  1.00 94.72           C  
ATOM   1336  O   THR A 164     -13.951  12.441   0.070  1.00 94.72           O  
ATOM   1337  CB  THR A 164     -12.978  10.284  -2.017  1.00 94.72           C  
ATOM   1338  CG2 THR A 164     -11.877   9.249  -2.271  1.00 94.72           C  
ATOM   1339  OG1 THR A 164     -13.976  10.085  -2.987  1.00 94.72           O  
ATOM   1340  N   GLN A 165     -15.774  11.235  -0.437  1.00 92.37           N  
ATOM   1341  CA  GLN A 165     -16.749  12.298  -0.168  1.00 92.37           C  
ATOM   1342  C   GLN A 165     -17.149  12.381   1.308  1.00 92.37           C  
ATOM   1343  O   GLN A 165     -17.362  13.479   1.820  1.00 92.37           O  
ATOM   1344  CB  GLN A 165     -17.997  12.080  -1.036  1.00 92.37           C  
ATOM   1345  CG  GLN A 165     -17.723  12.367  -2.520  1.00 92.37           C  
ATOM   1346  CD  GLN A 165     -18.922  12.080  -3.416  1.00 92.37           C  
ATOM   1347  NE2 GLN A 165     -18.903  12.543  -4.646  1.00 92.37           N  
ATOM   1348  OE1 GLN A 165     -19.905  11.455  -3.062  1.00 92.37           O  
ATOM   1349  N   SER A 166     -17.257  11.242   1.996  1.00 84.95           N  
ATOM   1350  CA  SER A 166     -17.702  11.187   3.395  1.00 84.95           C  
ATOM   1351  C   SER A 166     -16.561  11.367   4.403  1.00 84.95           C  
ATOM   1352  O   SER A 166     -16.814  11.681   5.565  1.00 84.95           O  
ATOM   1353  CB  SER A 166     -18.415   9.858   3.660  1.00 84.95           C  
ATOM   1354  OG  SER A 166     -19.449   9.615   2.724  1.00 84.95           O  
ATOM   1355  N   CYS A 167     -15.307  11.170   3.988  1.00 79.69           N  
ATOM   1356  CA  CYS A 167     -14.137  11.333   4.848  1.00 79.69           C  
ATOM   1357  C   CYS A 167     -13.793  12.819   5.045  1.00 79.69           C  
ATOM   1358  O   CYS A 167     -13.897  13.624   4.118  1.00 79.69           O  
ATOM   1359  CB  CYS A 167     -12.990  10.527   4.236  1.00 79.69           C  
ATOM   1360  SG  CYS A 167     -11.614  10.376   5.391  1.00 79.69           S  
ATOM   1361  N   THR A 168     -13.358  13.212   6.248  1.00 79.00           N  
ATOM   1362  CA  THR A 168     -12.882  14.585   6.459  1.00 79.00           C  
ATOM   1363  C   THR A 168     -11.581  14.818   5.686  1.00 79.00           C  
ATOM   1364  O   THR A 168     -10.759  13.918   5.507  1.00 79.00           O  
ATOM   1365  CB  THR A 168     -12.722  14.966   7.939  1.00 79.00           C  
ATOM   1366  CG2 THR A 168     -14.000  14.795   8.756  1.00 79.00           C  
ATOM   1367  OG1 THR A 168     -11.719  14.202   8.547  1.00 79.00           O  
ATOM   1368  N   THR A 169     -11.362  16.056   5.242  1.00 76.93           N  
ATOM   1369  CA  THR A 169     -10.188  16.428   4.439  1.00 76.93           C  
ATOM   1370  C   THR A 169      -8.821  16.021   5.024  1.00 76.93           C  
ATOM   1371  O   THR A 169      -7.985  15.583   4.230  1.00 76.93           O  
ATOM   1372  CB  THR A 169     -10.191  17.930   4.118  1.00 76.93           C  
ATOM   1373  CG2 THR A 169     -11.360  18.325   3.215  1.00 76.93           C  
ATOM   1374  OG1 THR A 169     -10.326  18.713   5.283  1.00 76.93           O  
ATOM   1375  N   PRO A 170      -8.533  16.103   6.347  1.00 85.28           N  
ATOM   1376  CA  PRO A 170      -7.234  15.670   6.869  1.00 85.28           C  
ATOM   1377  C   PRO A 170      -7.023  14.154   6.779  1.00 85.28           C  
ATOM   1378  O   PRO A 170      -5.927  13.725   6.416  1.00 85.28           O  
ATOM   1379  CB  PRO A 170      -7.183  16.157   8.321  1.00 85.28           C  
ATOM   1380  CG  PRO A 170      -8.652  16.235   8.724  1.00 85.28           C  
ATOM   1381  CD  PRO A 170      -9.317  16.691   7.431  1.00 85.28           C  
ATOM   1382  N   HIS A 171      -8.059  13.357   7.054  1.00 85.92           N  
ATOM   1383  CA  HIS A 171      -7.988  11.901   6.942  1.00 85.92           C  
ATOM   1384  C   HIS A 171      -7.793  11.480   5.488  1.00 85.92           C  
ATOM   1385  O   HIS A 171      -6.927  10.661   5.194  1.00 85.92           O  
ATOM   1386  CB  HIS A 171      -9.262  11.274   7.517  1.00 85.92           C  
ATOM   1387  CG  HIS A 171      -9.319  11.271   9.015  1.00 85.92           C  
ATOM   1388  CD2 HIS A 171     -10.359  11.671   9.803  1.00 85.92           C  
ATOM   1389  ND1 HIS A 171      -8.372  10.743   9.849  1.00 85.92           N  
ATOM   1390  CE1 HIS A 171      -8.815  10.837  11.109  1.00 85.92           C  
ATOM   1391  NE2 HIS A 171     -10.016  11.443  11.138  1.00 85.92           N  
ATOM   1392  N   LEU A 172      -8.511  12.107   4.549  1.00 91.17           N  
ATOM   1393  CA  LEU A 172      -8.327  11.821   3.128  1.00 91.17           C  
ATOM   1394  C   LEU A 172      -6.870  12.047   2.695  1.00 91.17           C  
ATOM   1395  O   LEU A 172      -6.277  11.177   2.067  1.00 91.17           O  
ATOM   1396  CB  LEU A 172      -9.319  12.657   2.303  1.00 91.17           C  
ATOM   1397  CG  LEU A 172      -9.210  12.406   0.786  1.00 91.17           C  
ATOM   1398  CD1 LEU A 172      -9.485  10.949   0.407  1.00 91.17           C  
ATOM   1399  CD2 LEU A 172     -10.208  13.291   0.044  1.00 91.17           C  
ATOM   1400  N   HIS A 173      -6.258  13.170   3.081  1.00 91.65           N  
ATOM   1401  CA  HIS A 173      -4.853  13.449   2.754  1.00 91.65           C  
ATOM   1402  C   HIS A 173      -3.877  12.437   3.369  1.00 91.65           C  
ATOM   1403  O   HIS A 173      -2.895  12.069   2.722  1.00 91.65           O  
ATOM   1404  CB  HIS A 173      -4.513  14.864   3.217  1.00 91.65           C  
ATOM   1405  CG  HIS A 173      -3.127  15.301   2.823  1.00 91.65           C  
ATOM   1406  CD2 HIS A 173      -2.079  15.489   3.673  1.00 91.65           C  
ATOM   1407  ND1 HIS A 173      -2.769  15.773   1.564  1.00 91.65           N  
ATOM   1408  CE1 HIS A 173      -1.538  16.268   1.681  1.00 91.65           C  
ATOM   1409  NE2 HIS A 173      -1.095  16.124   2.946  1.00 91.65           N  
ATOM   1410  N   SER A 174      -4.142  11.976   4.597  1.00 94.49           N  
ATOM   1411  CA  SER A 174      -3.383  10.894   5.239  1.00 94.49           C  
ATOM   1412  C   SER A 174      -3.486   9.600   4.424  1.00 94.49           C  
ATOM   1413  O   SER A 174      -2.471   9.030   4.022  1.00 94.49           O  
ATOM   1414  CB  SER A 174      -3.896  10.660   6.669  1.00 94.49           C  
ATOM   1415  OG  SER A 174      -3.088   9.713   7.337  1.00 94.49           O  
ATOM   1416  N   ILE A 175      -4.710   9.190   4.074  1.00 95.87           N  
ATOM   1417  CA  ILE A 175      -4.984   7.946   3.343  1.00 95.87           C  
ATOM   1418  C   ILE A 175      -4.370   7.966   1.940  1.00 95.87           C  
ATOM   1419  O   ILE A 175      -3.792   6.966   1.521  1.00 95.87           O  
ATOM   1420  CB  ILE A 175      -6.505   7.675   3.280  1.00 95.87           C  
ATOM   1421  CG1 ILE A 175      -7.089   7.459   4.690  1.00 95.87           C  
ATOM   1422  CG2 ILE A 175      -6.792   6.414   2.444  1.00 95.87           C  
ATOM   1423  CD1 ILE A 175      -8.619   7.536   4.750  1.00 95.87           C  
ATOM   1424  N   LEU A 176      -4.446   9.091   1.220  1.00 96.07           N  
ATOM   1425  CA  LEU A 176      -3.871   9.215  -0.127  1.00 96.07           C  
ATOM   1426  C   LEU A 176      -2.340   9.063  -0.139  1.00 96.07           C  
ATOM   1427  O   LEU A 176      -1.775   8.703  -1.172  1.00 96.07           O  
ATOM   1428  CB  LEU A 176      -4.285  10.561  -0.756  1.00 96.07           C  
ATOM   1429  CG  LEU A 176      -5.778  10.701  -1.114  1.00 96.07           C  
ATOM   1430  CD1 LEU A 176      -6.033  12.090  -1.698  1.00 96.07           C  
ATOM   1431  CD2 LEU A 176      -6.257   9.659  -2.122  1.00 96.07           C  
ATOM   1432  N   LYS A 177      -1.673   9.321   0.994  1.00 96.19           N  
ATOM   1433  CA  LYS A 177      -0.225   9.132   1.179  1.00 96.19           C  
ATOM   1434  C   LYS A 177       0.145   7.803   1.823  1.00 96.19           C  
ATOM   1435  O   LYS A 177       1.295   7.383   1.713  1.00 96.19           O  
ATOM   1436  CB  LYS A 177       0.323  10.265   2.045  1.00 96.19           C  
ATOM   1437  CG  LYS A 177       0.268  11.600   1.306  1.00 96.19           C  
ATOM   1438  CD  LYS A 177       0.872  12.674   2.201  1.00 96.19           C  
ATOM   1439  CE  LYS A 177       0.916  13.973   1.409  1.00 96.19           C  
ATOM   1440  NZ  LYS A 177       1.736  14.973   2.126  1.00 96.19           N1+
ATOM   1441  N   ALA A 178      -0.789   7.175   2.529  1.00 96.83           N  
ATOM   1442  CA  ALA A 178      -0.559   5.897   3.171  1.00 96.83           C  
ATOM   1443  C   ALA A 178      -0.217   4.823   2.132  1.00 96.83           C  
ATOM   1444  O   ALA A 178      -0.721   4.827   1.009  1.00 96.83           O  
ATOM   1445  CB  ALA A 178      -1.781   5.521   4.017  1.00 96.83           C  
ATOM   1446  N   THR A 179       0.641   3.895   2.541  1.00 97.95           N  
ATOM   1447  CA  THR A 179       1.004   2.710   1.770  1.00 97.95           C  
ATOM   1448  C   THR A 179       0.622   1.451   2.530  1.00 97.95           C  
ATOM   1449  O   THR A 179       0.694   1.415   3.764  1.00 97.95           O  
ATOM   1450  CB  THR A 179       2.504   2.677   1.454  1.00 97.95           C  
ATOM   1451  CG2 THR A 179       2.924   3.792   0.502  1.00 97.95           C  
ATOM   1452  OG1 THR A 179       3.269   2.822   2.631  1.00 97.95           O  
ATOM   1453  N   ASN A 180       0.247   0.408   1.795  1.00 98.19           N  
ATOM   1454  CA  ASN A 180       0.102  -0.934   2.350  1.00 98.19           C  
ATOM   1455  C   ASN A 180       1.471  -1.583   2.639  1.00 98.19           C  
ATOM   1456  O   ASN A 180       2.517  -0.962   2.439  1.00 98.19           O  
ATOM   1457  CB  ASN A 180      -0.826  -1.736   1.427  1.00 98.19           C  
ATOM   1458  CG  ASN A 180      -0.231  -2.140   0.092  1.00 98.19           C  
ATOM   1459  ND2 ASN A 180      -1.051  -2.705  -0.757  1.00 98.19           N  
ATOM   1460  OD1 ASN A 180       0.946  -1.983  -0.198  1.00 98.19           O  
ATOM   1461  N   TYR A 181       1.499  -2.829   3.121  1.00 97.95           N  
ATOM   1462  CA  TYR A 181       2.759  -3.497   3.483  1.00 97.95           C  
ATOM   1463  C   TYR A 181       3.643  -3.857   2.280  1.00 97.95           C  
ATOM   1464  O   TYR A 181       4.836  -4.089   2.449  1.00 97.95           O  
ATOM   1465  CB  TYR A 181       2.471  -4.716   4.370  1.00 97.95           C  
ATOM   1466  CG  TYR A 181       1.785  -4.430   5.701  1.00 97.95           C  
ATOM   1467  CD1 TYR A 181       1.938  -3.188   6.361  1.00 97.95           C  
ATOM   1468  CD2 TYR A 181       1.020  -5.445   6.308  1.00 97.95           C  
ATOM   1469  CE1 TYR A 181       1.320  -2.961   7.604  1.00 97.95           C  
ATOM   1470  CE2 TYR A 181       0.397  -5.219   7.549  1.00 97.95           C  
ATOM   1471  CZ  TYR A 181       0.549  -3.981   8.201  1.00 97.95           C  
ATOM   1472  OH  TYR A 181      -0.030  -3.778   9.411  1.00 97.95           O  
ATOM   1473  N   ASN A 182       3.100  -3.810   1.061  1.00 96.56           N  
ATOM   1474  CA  ASN A 182       3.866  -3.877  -0.185  1.00 96.56           C  
ATOM   1475  C   ASN A 182       4.388  -2.502  -0.637  1.00 96.56           C  
ATOM   1476  O   ASN A 182       4.998  -2.399  -1.696  1.00 96.56           O  
ATOM   1477  CB  ASN A 182       2.996  -4.530  -1.270  1.00 96.56           C  
ATOM   1478  CG  ASN A 182       2.625  -5.955  -0.924  1.00 96.56           C  
ATOM   1479  ND2 ASN A 182       3.359  -6.923  -1.421  1.00 96.56           N  
ATOM   1480  OD1 ASN A 182       1.677  -6.218  -0.208  1.00 96.56           O  
ATOM   1481  N   GLY A 183       4.129  -1.433   0.122  1.00 97.35           N  
ATOM   1482  CA  GLY A 183       4.574  -0.087  -0.220  1.00 97.35           C  
ATOM   1483  C   GLY A 183       3.742   0.604  -1.307  1.00 97.35           C  
ATOM   1484  O   GLY A 183       4.154   1.627  -1.856  1.00 97.35           O  
ATOM   1485  N   HIS A 184       2.559   0.080  -1.628  1.00 98.26           N  
ATOM   1486  CA  HIS A 184       1.673   0.660  -2.632  1.00 98.26           C  
ATOM   1487  C   HIS A 184       0.695   1.652  -2.005  1.00 98.26           C  
ATOM   1488  O   HIS A 184       0.034   1.329  -1.023  1.00 98.26           O  
ATOM   1489  CB  HIS A 184       0.931  -0.448  -3.381  1.00 98.26           C  
ATOM   1490  CG  HIS A 184       1.817  -1.365  -4.185  1.00 98.26           C  
ATOM   1491  CD2 HIS A 184       3.060  -1.098  -4.700  1.00 98.26           C  
ATOM   1492  ND1 HIS A 184       1.486  -2.642  -4.575  1.00 98.26           N  
ATOM   1493  CE1 HIS A 184       2.501  -3.130  -5.305  1.00 98.26           C  
ATOM   1494  NE2 HIS A 184       3.471  -2.216  -5.427  1.00 98.26           N  
ATOM   1495  N   THR A 185       0.578   2.837  -2.608  1.00 98.34           N  
ATOM   1496  CA  THR A 185      -0.498   3.795  -2.331  1.00 98.34           C  
ATOM   1497  C   THR A 185      -1.775   3.387  -3.071  1.00 98.34           C  
ATOM   1498  O   THR A 185      -1.746   2.546  -3.976  1.00 98.34           O  
ATOM   1499  CB  THR A 185      -0.093   5.217  -2.768  1.00 98.34           C  
ATOM   1500  CG2 THR A 185       1.187   5.724  -2.108  1.00 98.34           C  
ATOM   1501  OG1 THR A 185       0.118   5.249  -4.165  1.00 98.34           O  
ATOM   1502  N   CYS A 186      -2.897   4.049  -2.776  1.00 98.32           N  
ATOM   1503  CA  CYS A 186      -4.132   3.908  -3.560  1.00 98.32           C  
ATOM   1504  C   CYS A 186      -3.901   4.171  -5.062  1.00 98.32           C  
ATOM   1505  O   CYS A 186      -4.427   3.447  -5.908  1.00 98.32           O  
ATOM   1506  CB  CYS A 186      -5.175   4.882  -2.997  1.00 98.32           C  
ATOM   1507  SG  CYS A 186      -5.675   4.378  -1.325  1.00 98.32           S  
ATOM   1508  N   LEU A 187      -3.059   5.161  -5.397  1.00 98.49           N  
ATOM   1509  CA  LEU A 187      -2.705   5.478  -6.781  1.00 98.49           C  
ATOM   1510  C   LEU A 187      -1.899   4.349  -7.436  1.00 98.49           C  
ATOM   1511  O   LEU A 187      -2.168   4.013  -8.590  1.00 98.49           O  
ATOM   1512  CB  LEU A 187      -1.937   6.811  -6.822  1.00 98.49           C  
ATOM   1513  CG  LEU A 187      -1.584   7.260  -8.252  1.00 98.49           C  
ATOM   1514  CD1 LEU A 187      -2.826   7.606  -9.072  1.00 98.49           C  
ATOM   1515  CD2 LEU A 187      -0.692   8.490  -8.216  1.00 98.49           C  
ATOM   1516  N   HIS A 188      -0.949   3.738  -6.717  1.00 98.58           N  
ATOM   1517  CA  HIS A 188      -0.220   2.568  -7.215  1.00 98.58           C  
ATOM   1518  C   HIS A 188      -1.173   1.405  -7.496  1.00 98.58           C  
ATOM   1519  O   HIS A 188      -1.142   0.868  -8.598  1.00 98.58           O  
ATOM   1520  CB  HIS A 188       0.891   2.145  -6.237  1.00 98.58           C  
ATOM   1521  CG  HIS A 188       2.032   3.125  -6.122  1.00 98.58           C  
ATOM   1522  CD2 HIS A 188       2.483   3.959  -7.110  1.00 98.58           C  
ATOM   1523  ND1 HIS A 188       2.848   3.327  -5.024  1.00 98.58           N  
ATOM   1524  CE1 HIS A 188       3.738   4.281  -5.344  1.00 98.58           C  
ATOM   1525  NE2 HIS A 188       3.550   4.693  -6.604  1.00 98.58           N  
ATOM   1526  N   LEU A 189      -2.067   1.063  -6.564  1.00 98.44           N  
ATOM   1527  CA  LEU A 189      -3.026  -0.032  -6.753  1.00 98.44           C  
ATOM   1528  C   LEU A 189      -3.956   0.211  -7.950  1.00 98.44           C  
ATOM   1529  O   LEU A 189      -4.093  -0.673  -8.795  1.00 98.44           O  
ATOM   1530  CB  LEU A 189      -3.835  -0.257  -5.464  1.00 98.44           C  
ATOM   1531  CG  LEU A 189      -3.007  -0.749  -4.263  1.00 98.44           C  
ATOM   1532  CD1 LEU A 189      -3.913  -0.862  -3.041  1.00 98.44           C  
ATOM   1533  CD2 LEU A 189      -2.356  -2.113  -4.509  1.00 98.44           C  
ATOM   1534  N   ALA A 190      -4.530   1.411  -8.077  1.00 98.47           N  
ATOM   1535  CA  ALA A 190      -5.381   1.762  -9.217  1.00 98.47           C  
ATOM   1536  C   ALA A 190      -4.614   1.727 -10.553  1.00 98.47           C  
ATOM   1537  O   ALA A 190      -5.151   1.282 -11.570  1.00 98.47           O  
ATOM   1538  CB  ALA A 190      -5.985   3.147  -8.961  1.00 98.47           C  
ATOM   1539  N   SER A 191      -3.347   2.156 -10.547  1.00 98.39           N  
ATOM   1540  CA  SER A 191      -2.462   2.123 -11.719  1.00 98.39           C  
ATOM   1541  C   SER A 191      -2.096   0.693 -12.118  1.00 98.39           C  
ATOM   1542  O   SER A 191      -2.135   0.367 -13.302  1.00 98.39           O  
ATOM   1543  CB  SER A 191      -1.180   2.918 -11.448  1.00 98.39           C  
ATOM   1544  OG  SER A 191      -1.484   4.274 -11.198  1.00 98.39           O  
ATOM   1545  N   ILE A 192      -1.808  -0.177 -11.141  1.00 98.06           N  
ATOM   1546  CA  ILE A 192      -1.455  -1.585 -11.372  1.00 98.06           C  
ATOM   1547  C   ILE A 192      -2.580  -2.332 -12.095  1.00 98.06           C  
ATOM   1548  O   ILE A 192      -2.322  -3.122 -12.999  1.00 98.06           O  
ATOM   1549  CB  ILE A 192      -1.028  -2.275 -10.053  1.00 98.06           C  
ATOM   1550  CG1 ILE A 192       0.375  -1.775  -9.636  1.00 98.06           C  
ATOM   1551  CG2 ILE A 192      -1.001  -3.811 -10.181  1.00 98.06           C  
ATOM   1552  CD1 ILE A 192       0.737  -2.086  -8.178  1.00 98.06           C  
ATOM   1553  N   HIS A 193      -3.828  -2.035 -11.740  1.00 97.86           N  
ATOM   1554  CA  HIS A 193      -5.006  -2.663 -12.338  1.00 97.86           C  
ATOM   1555  C   HIS A 193      -5.554  -1.900 -13.559  1.00 97.86           C  
ATOM   1556  O   HIS A 193      -6.489  -2.359 -14.210  1.00 97.86           O  
ATOM   1557  CB  HIS A 193      -6.057  -2.857 -11.244  1.00 97.86           C  
ATOM   1558  CG  HIS A 193      -5.590  -3.751 -10.123  1.00 97.86           C  
ATOM   1559  CD2 HIS A 193      -5.784  -5.101 -10.016  1.00 97.86           C  
ATOM   1560  ND1 HIS A 193      -4.849  -3.365  -9.032  1.00 97.86           N  
ATOM   1561  CE1 HIS A 193      -4.594  -4.454  -8.291  1.00 97.86           C  
ATOM   1562  NE2 HIS A 193      -5.130  -5.541  -8.862  1.00 97.86           N  
ATOM   1563  N   GLY A 194      -4.974  -0.744 -13.905  1.00 97.26           N  
ATOM   1564  CA  GLY A 194      -5.348   0.033 -15.090  1.00 97.26           C  
ATOM   1565  C   GLY A 194      -6.673   0.798 -14.979  1.00 97.26           C  
ATOM   1566  O   GLY A 194      -7.265   1.136 -16.005  1.00 97.26           O  
ATOM   1567  N   TYR A 195      -7.151   1.106 -13.769  1.00 98.34           N  
ATOM   1568  CA  TYR A 195      -8.414   1.825 -13.559  1.00 98.34           C  
ATOM   1569  C   TYR A 195      -8.264   3.334 -13.784  1.00 98.34           C  
ATOM   1570  O   TYR A 195      -8.205   4.125 -12.842  1.00 98.34           O  
ATOM   1571  CB  TYR A 195      -8.988   1.521 -12.173  1.00 98.34           C  
ATOM   1572  CG  TYR A 195      -9.202   0.057 -11.862  1.00 98.34           C  
ATOM   1573  CD1 TYR A 195      -9.787  -0.825 -12.795  1.00 98.34           C  
ATOM   1574  CD2 TYR A 195      -8.805  -0.421 -10.604  1.00 98.34           C  
ATOM   1575  CE1 TYR A 195      -9.963  -2.184 -12.464  1.00 98.34           C  
ATOM   1576  CE2 TYR A 195      -8.980  -1.772 -10.276  1.00 98.34           C  
ATOM   1577  CZ  TYR A 195      -9.562  -2.661 -11.199  1.00 98.34           C  
ATOM   1578  OH  TYR A 195      -9.712  -3.968 -10.871  1.00 98.34           O  
ATOM   1579  N   LEU A 196      -8.242   3.745 -15.053  1.00 98.21           N  
ATOM   1580  CA  LEU A 196      -7.986   5.130 -15.471  1.00 98.21           C  
ATOM   1581  C   LEU A 196      -8.886   6.165 -14.770  1.00 98.21           C  
ATOM   1582  O   LEU A 196      -8.399   7.199 -14.327  1.00 98.21           O  
ATOM   1583  CB  LEU A 196      -8.146   5.234 -17.001  1.00 98.21           C  
ATOM   1584  CG  LEU A 196      -7.270   4.279 -17.833  1.00 98.21           C  
ATOM   1585  CD1 LEU A 196      -7.406   4.625 -19.315  1.00 98.21           C  
ATOM   1586  CD2 LEU A 196      -5.790   4.348 -17.460  1.00 98.21           C  
ATOM   1587  N   GLY A 197     -10.182   5.876 -14.610  1.00 97.83           N  
ATOM   1588  CA  GLY A 197     -11.109   6.789 -13.930  1.00 97.83           C  
ATOM   1589  C   GLY A 197     -10.795   6.987 -12.442  1.00 97.83           C  
ATOM   1590  O   GLY A 197     -10.916   8.097 -11.932  1.00 97.83           O  
ATOM   1591  N   ILE A 198     -10.336   5.934 -11.755  1.00 98.45           N  
ATOM   1592  CA  ILE A 198      -9.907   6.024 -10.351  1.00 98.45           C  
ATOM   1593  C   ILE A 198      -8.578   6.778 -10.259  1.00 98.45           C  
ATOM   1594  O   ILE A 198      -8.422   7.618  -9.380  1.00 98.45           O  
ATOM   1595  CB  ILE A 198      -9.837   4.624  -9.697  1.00 98.45           C  
ATOM   1596  CG1 ILE A 198     -11.252   4.005  -9.641  1.00 98.45           C  
ATOM   1597  CG2 ILE A 198      -9.229   4.697  -8.284  1.00 98.45           C  
ATOM   1598  CD1 ILE A 198     -11.293   2.583  -9.078  1.00 98.45           C  
ATOM   1599  N   VAL A 199      -7.646   6.539 -11.185  1.00 98.50           N  
ATOM   1600  CA  VAL A 199      -6.374   7.277 -11.264  1.00 98.50           C  
ATOM   1601  C   VAL A 199      -6.620   8.782 -11.420  1.00 98.50           C  
ATOM   1602  O   VAL A 199      -6.073   9.566 -10.646  1.00 98.50           O  
ATOM   1603  CB  VAL A 199      -5.498   6.715 -12.404  1.00 98.50           C  
ATOM   1604  CG1 VAL A 199      -4.268   7.576 -12.714  1.00 98.50           C  
ATOM   1605  CG2 VAL A 199      -5.007   5.302 -12.060  1.00 98.50           C  
ATOM   1606  N   GLU A 200      -7.477   9.194 -12.364  1.00 97.69           N  
ATOM   1607  CA  GLU A 200      -7.808  10.614 -12.576  1.00 97.69           C  
ATOM   1608  C   GLU A 200      -8.470  11.227 -11.330  1.00 97.69           C  
ATOM   1609  O   GLU A 200      -8.091  12.319 -10.897  1.00 97.69           O  
ATOM   1610  CB  GLU A 200      -8.688  10.775 -13.838  1.00 97.69           C  
ATOM   1611  CG  GLU A 200      -8.798  12.242 -14.319  1.00 97.69           C  
ATOM   1612  CD  GLU A 200      -9.431  12.408 -15.724  1.00 97.69           C  
ATOM   1613  OE1 GLU A 200      -8.975  13.297 -16.506  1.00 97.69           O  
ATOM   1614  OE2 GLU A 200     -10.374  11.652 -16.043  1.00 97.69           O1-
ATOM   1615  N   LEU A 201      -9.399  10.496 -10.701  1.00 97.34           N  
ATOM   1616  CA  LEU A 201     -10.069  10.933  -9.478  1.00 97.34           C  
ATOM   1617  C   LEU A 201      -9.085  11.117  -8.314  1.00 97.34           C  
ATOM   1618  O   LEU A 201      -9.087  12.174  -7.687  1.00 97.34           O  
ATOM   1619  CB  LEU A 201     -11.192   9.937  -9.138  1.00 97.34           C  
ATOM   1620  CG  LEU A 201     -11.963  10.261  -7.845  1.00 97.34           C  
ATOM   1621  CD1 LEU A 201     -12.635  11.635  -7.879  1.00 97.34           C  
ATOM   1622  CD2 LEU A 201     -13.050   9.209  -7.633  1.00 97.34           C  
ATOM   1623  N   LEU A 202      -8.219  10.139  -8.037  1.00 97.72           N  
ATOM   1624  CA  LEU A 202      -7.263  10.207  -6.926  1.00 97.72           C  
ATOM   1625  C   LEU A 202      -6.305  11.395  -7.070  1.00 97.72           C  
ATOM   1626  O   LEU A 202      -6.080  12.113  -6.096  1.00 97.72           O  
ATOM   1627  CB  LEU A 202      -6.468   8.894  -6.834  1.00 97.72           C  
ATOM   1628  CG  LEU A 202      -7.270   7.675  -6.343  1.00 97.72           C  
ATOM   1629  CD1 LEU A 202      -6.411   6.427  -6.544  1.00 97.72           C  
ATOM   1630  CD2 LEU A 202      -7.639   7.761  -4.862  1.00 97.72           C  
ATOM   1631  N   VAL A 203      -5.782  11.648  -8.275  1.00 97.52           N  
ATOM   1632  CA  VAL A 203      -4.918  12.816  -8.518  1.00 97.52           C  
ATOM   1633  C   VAL A 203      -5.698  14.119  -8.324  1.00 97.52           C  
ATOM   1634  O   VAL A 203      -5.191  15.042  -7.690  1.00 97.52           O  
ATOM   1635  CB  VAL A 203      -4.260  12.762  -9.910  1.00 97.52           C  
ATOM   1636  CG1 VAL A 203      -3.413  14.019 -10.154  1.00 97.52           C  
ATOM   1637  CG2 VAL A 203      -3.331  11.547 -10.040  1.00 97.52           C  
ATOM   1638  N   SER A 204      -6.953  14.194  -8.784  1.00 96.20           N  
ATOM   1639  CA  SER A 204      -7.799  15.381  -8.575  1.00 96.20           C  
ATOM   1640  C   SER A 204      -8.098  15.670  -7.095  1.00 96.20           C  
ATOM   1641  O   SER A 204      -8.296  16.825  -6.723  1.00 96.20           O  
ATOM   1642  CB  SER A 204      -9.099  15.260  -9.377  1.00 96.20           C  
ATOM   1643  OG  SER A 204     -10.057  14.430  -8.752  1.00 96.20           O  
ATOM   1644  N   LEU A 205      -8.079  14.635  -6.249  1.00 95.69           N  
ATOM   1645  CA  LEU A 205      -8.241  14.728  -4.796  1.00 95.69           C  
ATOM   1646  C   LEU A 205      -6.929  15.047  -4.055  1.00 95.69           C  
ATOM   1647  O   LEU A 205      -6.949  15.223  -2.838  1.00 95.69           O  
ATOM   1648  CB  LEU A 205      -8.867  13.419  -4.285  1.00 95.69           C  
ATOM   1649  CG  LEU A 205     -10.323  13.190  -4.729  1.00 95.69           C  
ATOM   1650  CD1 LEU A 205     -10.716  11.760  -4.371  1.00 95.69           C  
ATOM   1651  CD2 LEU A 205     -11.298  14.148  -4.043  1.00 95.69           C  
ATOM   1652  N   GLY A 206      -5.802  15.149  -4.767  1.00 95.45           N  
ATOM   1653  CA  GLY A 206      -4.504  15.529  -4.208  1.00 95.45           C  
ATOM   1654  C   GLY A 206      -3.526  14.376  -3.973  1.00 95.45           C  
ATOM   1655  O   GLY A 206      -2.533  14.574  -3.272  1.00 95.45           O  
ATOM   1656  N   ALA A 207      -3.766  13.187  -4.538  1.00 97.38           N  
ATOM   1657  CA  ALA A 207      -2.763  12.123  -4.528  1.00 97.38           C  
ATOM   1658  C   ALA A 207      -1.509  12.561  -5.301  1.00 97.38           C  
ATOM   1659  O   ALA A 207      -1.603  13.100  -6.405  1.00 97.38           O  
ATOM   1660  CB  ALA A 207      -3.347  10.829  -5.104  1.00 97.38           C  
ATOM   1661  N   ASP A 208      -0.330  12.304  -4.733  1.00 97.97           N  
ATOM   1662  CA  ASP A 208       0.937  12.619  -5.389  1.00 97.97           C  
ATOM   1663  C   ASP A 208       1.193  11.646  -6.547  1.00 97.97           C  
ATOM   1664  O   ASP A 208       1.515  10.475  -6.343  1.00 97.97           O  
ATOM   1665  CB  ASP A 208       2.082  12.627  -4.366  1.00 97.97           C  
ATOM   1666  CG  ASP A 208       3.446  12.959  -4.989  1.00 97.97           C  
ATOM   1667  OD1 ASP A 208       3.485  13.370  -6.175  1.00 97.97           O  
ATOM   1668  OD2 ASP A 208       4.450  12.818  -4.259  1.00 97.97           O1-
ATOM   1669  N   VAL A 209       1.069  12.150  -7.777  1.00 98.22           N  
ATOM   1670  CA  VAL A 209       1.324  11.389  -9.010  1.00 98.22           C  
ATOM   1671  C   VAL A 209       2.773  10.888  -9.116  1.00 98.22           C  
ATOM   1672  O   VAL A 209       3.048   9.911  -9.815  1.00 98.22           O  
ATOM   1673  CB  VAL A 209       0.887  12.221 -10.232  1.00 98.22           C  
ATOM   1674  CG1 VAL A 209       1.803  13.421 -10.495  1.00 98.22           C  
ATOM   1675  CG2 VAL A 209       0.778  11.369 -11.499  1.00 98.22           C  
ATOM   1676  N   ASN A 210       3.694  11.527  -8.389  1.00 98.39           N  
ATOM   1677  CA  ASN A 210       5.119  11.218  -8.362  1.00 98.39           C  
ATOM   1678  C   ASN A 210       5.546  10.459  -7.097  1.00 98.39           C  
ATOM   1679  O   ASN A 210       6.750  10.300  -6.871  1.00 98.39           O  
ATOM   1680  CB  ASN A 210       5.903  12.524  -8.553  1.00 98.39           C  
ATOM   1681  CG  ASN A 210       5.568  13.184  -9.871  1.00 98.39           C  
ATOM   1682  ND2 ASN A 210       5.173  14.436  -9.861  1.00 98.39           N  
ATOM   1683  OD1 ASN A 210       5.640  12.573 -10.923  1.00 98.39           O  
ATOM   1684  N   ALA A 211       4.590   9.972  -6.294  1.00 98.20           N  
ATOM   1685  CA  ALA A 211       4.882   9.094  -5.168  1.00 98.20           C  
ATOM   1686  C   ALA A 211       5.686   7.876  -5.647  1.00 98.20           C  
ATOM   1687  O   ALA A 211       5.412   7.321  -6.711  1.00 98.20           O  
ATOM   1688  CB  ALA A 211       3.576   8.671  -4.487  1.00 98.20           C  
ATOM   1689  N   GLN A 212       6.689   7.480  -4.864  1.00 98.19           N  
ATOM   1690  CA  GLN A 212       7.558   6.348  -5.176  1.00 98.19           C  
ATOM   1691  C   GLN A 212       7.232   5.169  -4.263  1.00 98.19           C  
ATOM   1692  O   GLN A 212       7.123   5.341  -3.049  1.00 98.19           O  
ATOM   1693  CB  GLN A 212       9.033   6.749  -5.052  1.00 98.19           C  
ATOM   1694  CG  GLN A 212       9.463   7.742  -6.137  1.00 98.19           C  
ATOM   1695  CD  GLN A 212      10.958   8.031  -6.078  1.00 98.19           C  
ATOM   1696  NE2 GLN A 212      11.721   7.586  -7.050  1.00 98.19           N  
ATOM   1697  OE1 GLN A 212      11.464   8.687  -5.175  1.00 98.19           O  
ATOM   1698  N   GLU A 213       7.088   3.975  -4.834  1.00 96.75           N  
ATOM   1699  CA  GLU A 213       7.039   2.744  -4.047  1.00 96.75           C  
ATOM   1700  C   GLU A 213       8.436   2.415  -3.475  1.00 96.75           C  
ATOM   1701  O   GLU A 213       9.449   2.722  -4.108  1.00 96.75           O  
ATOM   1702  CB  GLU A 213       6.370   1.596  -4.827  1.00 96.75           C  
ATOM   1703  CG  GLU A 213       7.071   1.135  -6.114  1.00 96.75           C  
ATOM   1704  CD  GLU A 213       8.392   0.403  -5.884  1.00 96.75           C  
ATOM   1705  OE1 GLU A 213       9.324   0.535  -6.712  1.00 96.75           O  
ATOM   1706  OE2 GLU A 213       8.493  -0.295  -4.863  1.00 96.75           O1-
ATOM   1707  N   PRO A 214       8.520   1.849  -2.262  1.00 96.71           N  
ATOM   1708  CA  PRO A 214       9.770   1.701  -1.520  1.00 96.71           C  
ATOM   1709  C   PRO A 214      10.651   0.515  -1.943  1.00 96.71           C  
ATOM   1710  O   PRO A 214      11.784   0.434  -1.481  1.00 96.71           O  
ATOM   1711  CB  PRO A 214       9.331   1.558  -0.060  1.00 96.71           C  
ATOM   1712  CG  PRO A 214       7.980   0.858  -0.175  1.00 96.71           C  
ATOM   1713  CD  PRO A 214       7.391   1.487  -1.432  1.00 96.71           C  
ATOM   1714  N   CYS A 215      10.186  -0.421  -2.772  1.00 94.89           N  
ATOM   1715  CA  CYS A 215      10.990  -1.566  -3.202  1.00 94.89           C  
ATOM   1716  C   CYS A 215      12.027  -1.184  -4.270  1.00 94.89           C  
ATOM   1717  O   CYS A 215      13.153  -1.669  -4.215  1.00 94.89           O  
ATOM   1718  CB  CYS A 215      10.085  -2.710  -3.693  1.00 94.89           C  
ATOM   1719  SG  CYS A 215       8.955  -3.276  -2.388  1.00 94.89           S  
ATOM   1720  N   ASN A 216      11.687  -0.328  -5.240  1.00 96.39           N  
ATOM   1721  CA  ASN A 216      12.621   0.124  -6.283  1.00 96.39           C  
ATOM   1722  C   ASN A 216      12.489   1.625  -6.611  1.00 96.39           C  
ATOM   1723  O   ASN A 216      13.041   2.114  -7.599  1.00 96.39           O  
ATOM   1724  CB  ASN A 216      12.449  -0.788  -7.513  1.00 96.39           C  
ATOM   1725  CG  ASN A 216      13.559  -0.663  -8.545  1.00 96.39           C  
ATOM   1726  ND2 ASN A 216      13.348  -1.204  -9.724  1.00 96.39           N  
ATOM   1727  OD1 ASN A 216      14.646  -0.161  -8.322  1.00 96.39           O  
ATOM   1728  N   GLY A 217      11.750   2.397  -5.816  1.00 97.45           N  
ATOM   1729  CA  GLY A 217      11.557   3.821  -6.075  1.00 97.45           C  
ATOM   1730  C   GLY A 217      10.707   4.094  -7.320  1.00 97.45           C  
ATOM   1731  O   GLY A 217      10.854   5.145  -7.947  1.00 97.45           O  
ATOM   1732  N   ARG A 218       9.855   3.160  -7.751  1.00 98.27           N  
ATOM   1733  CA  ARG A 218       9.042   3.334  -8.962  1.00 98.27           C  
ATOM   1734  C   ARG A 218       7.875   4.276  -8.698  1.00 98.27           C  
ATOM   1735  O   ARG A 218       7.194   4.184  -7.686  1.00 98.27           O  
ATOM   1736  CB  ARG A 218       8.567   1.973  -9.484  1.00 98.27           C  
ATOM   1737  CG  ARG A 218       9.742   1.137 -10.000  1.00 98.27           C  
ATOM   1738  CD  ARG A 218       9.299  -0.309 -10.192  1.00 98.27           C  
ATOM   1739  NE  ARG A 218      10.356  -1.093 -10.854  1.00 98.27           N  
ATOM   1740  CZ  ARG A 218      10.142  -2.162 -11.594  1.00 98.27           C  
ATOM   1741  NH1 ARG A 218       8.989  -2.754 -11.624  1.00 98.27           N1+
ATOM   1742  NH2 ARG A 218      11.073  -2.648 -12.360  1.00 98.27           N  
ATOM   1743  N   THR A 219       7.621   5.177  -9.636  1.00 98.40           N  
ATOM   1744  CA  THR A 219       6.386   5.978  -9.658  1.00 98.40           C  
ATOM   1745  C   THR A 219       5.281   5.241 -10.410  1.00 98.40           C  
ATOM   1746  O   THR A 219       5.557   4.297 -11.157  1.00 98.40           O  
ATOM   1747  CB  THR A 219       6.606   7.376 -10.261  1.00 98.40           C  
ATOM   1748  CG2 THR A 219       7.730   8.156  -9.583  1.00 98.40           C  
ATOM   1749  OG1 THR A 219       6.934   7.285 -11.632  1.00 98.40           O  
ATOM   1750  N   ALA A 220       4.036   5.718 -10.319  1.00 98.41           N  
ATOM   1751  CA  ALA A 220       2.935   5.215 -11.148  1.00 98.41           C  
ATOM   1752  C   ALA A 220       3.278   5.206 -12.653  1.00 98.41           C  
ATOM   1753  O   ALA A 220       2.865   4.301 -13.377  1.00 98.41           O  
ATOM   1754  CB  ALA A 220       1.695   6.074 -10.872  1.00 98.41           C  
ATOM   1755  N   LEU A 221       4.091   6.163 -13.120  1.00 98.59           N  
ATOM   1756  CA  LEU A 221       4.533   6.227 -14.514  1.00 98.59           C  
ATOM   1757  C   LEU A 221       5.489   5.081 -14.880  1.00 98.59           C  
ATOM   1758  O   LEU A 221       5.351   4.506 -15.956  1.00 98.59           O  
ATOM   1759  CB  LEU A 221       5.138   7.617 -14.780  1.00 98.59           C  
ATOM   1760  CG  LEU A 221       5.430   7.904 -16.264  1.00 98.59           C  
ATOM   1761  CD1 LEU A 221       4.163   7.854 -17.121  1.00 98.59           C  
ATOM   1762  CD2 LEU A 221       6.041   9.296 -16.417  1.00 98.59           C  
ATOM   1763  N   HIS A 222       6.398   4.689 -13.980  1.00 98.52           N  
ATOM   1764  CA  HIS A 222       7.234   3.498 -14.177  1.00 98.52           C  
ATOM   1765  C   HIS A 222       6.379   2.227 -14.235  1.00 98.52           C  
ATOM   1766  O   HIS A 222       6.562   1.404 -15.129  1.00 98.52           O  
ATOM   1767  CB  HIS A 222       8.254   3.363 -13.043  1.00 98.52           C  
ATOM   1768  CG  HIS A 222       9.283   4.455 -12.980  1.00 98.52           C  
ATOM   1769  CD2 HIS A 222      10.536   4.425 -13.527  1.00 98.52           C  
ATOM   1770  ND1 HIS A 222       9.170   5.642 -12.294  1.00 98.52           N  
ATOM   1771  CE1 HIS A 222      10.337   6.292 -12.394  1.00 98.52           C  
ATOM   1772  NE2 HIS A 222      11.192   5.590 -13.143  1.00 98.52           N  
ATOM   1773  N   LEU A 223       5.403   2.093 -13.327  1.00 97.82           N  
ATOM   1774  CA  LEU A 223       4.475   0.958 -13.318  1.00 97.82           C  
ATOM   1775  C   LEU A 223       3.660   0.888 -14.619  1.00 97.82           C  
ATOM   1776  O   LEU A 223       3.489  -0.190 -15.177  1.00 97.82           O  
ATOM   1777  CB  LEU A 223       3.544   1.039 -12.092  1.00 97.82           C  
ATOM   1778  CG  LEU A 223       4.249   1.031 -10.721  1.00 97.82           C  
ATOM   1779  CD1 LEU A 223       3.210   1.179  -9.609  1.00 97.82           C  
ATOM   1780  CD2 LEU A 223       5.045  -0.253 -10.479  1.00 97.82           C  
ATOM   1781  N   ALA A 224       3.211   2.026 -15.153  1.00 98.39           N  
ATOM   1782  CA  ALA A 224       2.478   2.088 -16.417  1.00 98.39           C  
ATOM   1783  C   ALA A 224       3.316   1.615 -17.618  1.00 98.39           C  
ATOM   1784  O   ALA A 224       2.800   0.920 -18.501  1.00 98.39           O  
ATOM   1785  CB  ALA A 224       1.994   3.526 -16.616  1.00 98.39           C  
ATOM   1786  N   VAL A 225       4.612   1.953 -17.636  1.00 98.23           N  
ATOM   1787  CA  VAL A 225       5.567   1.435 -18.627  1.00 98.23           C  
ATOM   1788  C   VAL A 225       5.751  -0.067 -18.444  1.00 98.23           C  
ATOM   1789  O   VAL A 225       5.651  -0.815 -19.417  1.00 98.23           O  
ATOM   1790  CB  VAL A 225       6.924   2.162 -18.548  1.00 98.23           C  
ATOM   1791  CG1 VAL A 225       7.940   1.535 -19.514  1.00 98.23           C  
ATOM   1792  CG2 VAL A 225       6.762   3.638 -18.922  1.00 98.23           C  
ATOM   1793  N   ASP A 226       5.937  -0.537 -17.214  1.00 97.16           N  
ATOM   1794  CA  ASP A 226       6.108  -1.961 -16.934  1.00 97.16           C  
ATOM   1795  C   ASP A 226       4.879  -2.803 -17.267  1.00 97.16           C  
ATOM   1796  O   ASP A 226       5.014  -3.942 -17.709  1.00 97.16           O  
ATOM   1797  CB  ASP A 226       6.513  -2.173 -15.470  1.00 97.16           C  
ATOM   1798  CG  ASP A 226       8.022  -2.120 -15.259  1.00 97.16           C  
ATOM   1799  OD1 ASP A 226       8.764  -2.361 -16.237  1.00 97.16           O  
ATOM   1800  OD2 ASP A 226       8.426  -1.980 -14.086  1.00 97.16           O1-
ATOM   1801  N   LEU A 227       3.686  -2.240 -17.135  1.00 97.60           N  
ATOM   1802  CA  LEU A 227       2.431  -2.881 -17.523  1.00 97.60           C  
ATOM   1803  C   LEU A 227       2.117  -2.729 -19.011  1.00 97.60           C  
ATOM   1804  O   LEU A 227       1.130  -3.283 -19.487  1.00 97.60           O  
ATOM   1805  CB  LEU A 227       1.315  -2.311 -16.642  1.00 97.60           C  
ATOM   1806  CG  LEU A 227       1.490  -2.730 -15.176  1.00 97.60           C  
ATOM   1807  CD1 LEU A 227       0.575  -1.900 -14.301  1.00 97.60           C  
ATOM   1808  CD2 LEU A 227       1.167  -4.210 -14.952  1.00 97.60           C  
ATOM   1809  N   GLN A 228       2.949  -1.992 -19.753  1.00 98.21           N  
ATOM   1810  CA  GLN A 228       2.762  -1.700 -21.173  1.00 98.21           C  
ATOM   1811  C   GLN A 228       1.392  -1.070 -21.474  1.00 98.21           C  
ATOM   1812  O   GLN A 228       0.772  -1.369 -22.494  1.00 98.21           O  
ATOM   1813  CB  GLN A 228       3.081  -2.947 -22.022  1.00 98.21           C  
ATOM   1814  CG  GLN A 228       4.556  -3.360 -21.936  1.00 98.21           C  
ATOM   1815  CD  GLN A 228       5.445  -2.386 -22.694  1.00 98.21           C  
ATOM   1816  NE2 GLN A 228       6.125  -1.472 -22.047  1.00 98.21           N  
ATOM   1817  OE1 GLN A 228       5.550  -2.437 -23.907  1.00 98.21           O  
ATOM   1818  N   ASN A 229       0.938  -0.158 -20.607  1.00 98.17           N  
ATOM   1819  CA  ASN A 229      -0.358   0.509 -20.722  1.00 98.17           C  
ATOM   1820  C   ASN A 229      -0.209   1.958 -21.249  1.00 98.17           C  
ATOM   1821  O   ASN A 229       0.003   2.883 -20.459  1.00 98.17           O  
ATOM   1822  CB  ASN A 229      -1.077   0.405 -19.367  1.00 98.17           C  
ATOM   1823  CG  ASN A 229      -2.517   0.883 -19.443  1.00 98.17           C  
ATOM   1824  ND2 ASN A 229      -3.350   0.460 -18.523  1.00 98.17           N  
ATOM   1825  OD1 ASN A 229      -2.910   1.642 -20.317  1.00 98.17           O  
ATOM   1826  N   PRO A 230      -0.324   2.197 -22.574  1.00 97.91           N  
ATOM   1827  CA  PRO A 230      -0.151   3.530 -23.158  1.00 97.91           C  
ATOM   1828  C   PRO A 230      -1.239   4.526 -22.742  1.00 97.91           C  
ATOM   1829  O   PRO A 230      -0.982   5.730 -22.687  1.00 97.91           O  
ATOM   1830  CB  PRO A 230      -0.170   3.312 -24.675  1.00 97.91           C  
ATOM   1831  CG  PRO A 230      -1.011   2.047 -24.845  1.00 97.91           C  
ATOM   1832  CD  PRO A 230      -0.628   1.226 -23.618  1.00 97.91           C  
ATOM   1833  N   ASP A 231      -2.454   4.064 -22.447  1.00 98.32           N  
ATOM   1834  CA  ASP A 231      -3.546   4.951 -22.041  1.00 98.32           C  
ATOM   1835  C   ASP A 231      -3.322   5.460 -20.609  1.00 98.32           C  
ATOM   1836  O   ASP A 231      -3.488   6.653 -20.348  1.00 98.32           O  
ATOM   1837  CB  ASP A 231      -4.896   4.246 -22.230  1.00 98.32           C  
ATOM   1838  CG  ASP A 231      -5.155   3.860 -23.697  1.00 98.32           C  
ATOM   1839  OD1 ASP A 231      -4.849   4.674 -24.611  1.00 98.32           O  
ATOM   1840  OD2 ASP A 231      -5.629   2.727 -23.919  1.00 98.32           O1-
ATOM   1841  N   LEU A 232      -2.814   4.603 -19.714  1.00 98.58           N  
ATOM   1842  CA  LEU A 232      -2.370   5.007 -18.378  1.00 98.58           C  
ATOM   1843  C   LEU A 232      -1.180   5.973 -18.435  1.00 98.58           C  
ATOM   1844  O   LEU A 232      -1.201   6.989 -17.746  1.00 98.58           O  
ATOM   1845  CB  LEU A 232      -2.051   3.754 -17.550  1.00 98.58           C  
ATOM   1846  CG  LEU A 232      -1.569   4.044 -16.118  1.00 98.58           C  
ATOM   1847  CD1 LEU A 232      -2.596   4.797 -15.274  1.00 98.58           C  
ATOM   1848  CD2 LEU A 232      -1.259   2.719 -15.430  1.00 98.58           C  
ATOM   1849  N   VAL A 233      -0.180   5.716 -19.289  1.00 98.45           N  
ATOM   1850  CA  VAL A 233       0.930   6.663 -19.521  1.00 98.45           C  
ATOM   1851  C   VAL A 233       0.383   8.024 -19.958  1.00 98.45           C  
ATOM   1852  O   VAL A 233       0.731   9.043 -19.370  1.00 98.45           O  
ATOM   1853  CB  VAL A 233       1.934   6.107 -20.555  1.00 98.45           C  
ATOM   1854  CG1 VAL A 233       2.962   7.148 -21.021  1.00 98.45           C  
ATOM   1855  CG2 VAL A 233       2.714   4.924 -19.968  1.00 98.45           C  
ATOM   1856  N   SER A 234      -0.529   8.049 -20.936  1.00 98.14           N  
ATOM   1857  CA  SER A 234      -1.157   9.289 -21.422  1.00 98.14           C  
ATOM   1858  C   SER A 234      -1.848  10.067 -20.301  1.00 98.14           C  
ATOM   1859  O   SER A 234      -1.702  11.286 -20.207  1.00 98.14           O  
ATOM   1860  CB  SER A 234      -2.230   9.001 -22.478  1.00 98.14           C  
ATOM   1861  OG  SER A 234      -1.769   8.151 -23.503  1.00 98.14           O  
ATOM   1862  N   LEU A 235      -2.604   9.360 -19.457  1.00 98.51           N  
ATOM   1863  CA  LEU A 235      -3.324   9.955 -18.340  1.00 98.51           C  
ATOM   1864  C   LEU A 235      -2.364  10.524 -17.292  1.00 98.51           C  
ATOM   1865  O   LEU A 235      -2.512  11.677 -16.901  1.00 98.51           O  
ATOM   1866  CB  LEU A 235      -4.265   8.899 -17.739  1.00 98.51           C  
ATOM   1867  CG  LEU A 235      -5.032   9.406 -16.505  1.00 98.51           C  
ATOM   1868  CD1 LEU A 235      -5.944  10.589 -16.839  1.00 98.51           C  
ATOM   1869  CD2 LEU A 235      -5.880   8.272 -15.948  1.00 98.51           C  
ATOM   1870  N   LEU A 236      -1.358   9.754 -16.876  1.00 98.51           N  
ATOM   1871  CA  LEU A 236      -0.376  10.193 -15.884  1.00 98.51           C  
ATOM   1872  C   LEU A 236       0.402  11.427 -16.366  1.00 98.51           C  
ATOM   1873  O   LEU A 236       0.598  12.363 -15.593  1.00 98.51           O  
ATOM   1874  CB  LEU A 236       0.564   9.022 -15.562  1.00 98.51           C  
ATOM   1875  CG  LEU A 236      -0.101   7.879 -14.770  1.00 98.51           C  
ATOM   1876  CD1 LEU A 236       0.872   6.708 -14.710  1.00 98.51           C  
ATOM   1877  CD2 LEU A 236      -0.447   8.276 -13.334  1.00 98.51           C  
ATOM   1878  N   LEU A 237       0.765  11.484 -17.652  1.00 98.13           N  
ATOM   1879  CA  LEU A 237       1.381  12.671 -18.259  1.00 98.13           C  
ATOM   1880  C   LEU A 237       0.450  13.891 -18.210  1.00 98.13           C  
ATOM   1881  O   LEU A 237       0.877  14.976 -17.820  1.00 98.13           O  
ATOM   1882  CB  LEU A 237       1.772  12.363 -19.715  1.00 98.13           C  
ATOM   1883  CG  LEU A 237       2.917  11.350 -19.882  1.00 98.13           C  
ATOM   1884  CD1 LEU A 237       3.110  11.041 -21.369  1.00 98.13           C  
ATOM   1885  CD2 LEU A 237       4.230  11.867 -19.320  1.00 98.13           C  
ATOM   1886  N   LYS A 238      -0.836  13.720 -18.546  1.00 97.87           N  
ATOM   1887  CA  LYS A 238      -1.855  14.782 -18.435  1.00 97.87           C  
ATOM   1888  C   LYS A 238      -2.029  15.256 -16.984  1.00 97.87           C  
ATOM   1889  O   LYS A 238      -2.291  16.432 -16.755  1.00 97.87           O  
ATOM   1890  CB  LYS A 238      -3.172  14.253 -19.026  1.00 97.87           C  
ATOM   1891  CG  LYS A 238      -4.311  15.288 -19.058  1.00 97.87           C  
ATOM   1892  CD  LYS A 238      -5.635  14.589 -19.397  1.00 97.87           C  
ATOM   1893  CE  LYS A 238      -6.838  15.523 -19.203  1.00 97.87           C  
ATOM   1894  NZ  LYS A 238      -8.081  14.752 -18.903  1.00 97.87           N1+
ATOM   1895  N   CYS A 239      -1.856  14.353 -16.022  1.00 97.21           N  
ATOM   1896  CA  CYS A 239      -1.891  14.615 -14.585  1.00 97.21           C  
ATOM   1897  C   CYS A 239      -0.605  15.256 -14.025  1.00 97.21           C  
ATOM   1898  O   CYS A 239      -0.551  15.526 -12.828  1.00 97.21           O  
ATOM   1899  CB  CYS A 239      -2.213  13.288 -13.886  1.00 97.21           C  
ATOM   1900  SG  CYS A 239      -3.976  12.879 -14.069  1.00 97.21           S  
ATOM   1901  N   GLY A 240       0.414  15.519 -14.851  1.00 97.22           N  
ATOM   1902  CA  GLY A 240       1.652  16.175 -14.418  1.00 97.22           C  
ATOM   1903  C   GLY A 240       2.699  15.232 -13.817  1.00 97.22           C  
ATOM   1904  O   GLY A 240       3.513  15.673 -13.005  1.00 97.22           O  
ATOM   1905  N   ALA A 241       2.689  13.948 -14.190  1.00 98.29           N  
ATOM   1906  CA  ALA A 241       3.761  13.024 -13.830  1.00 98.29           C  
ATOM   1907  C   ALA A 241       5.115  13.499 -14.383  1.00 98.29           C  
ATOM   1908  O   ALA A 241       5.241  13.822 -15.566  1.00 98.29           O  
ATOM   1909  CB  ALA A 241       3.422  11.616 -14.330  1.00 98.29           C  
ATOM   1910  N   ASP A 242       6.137  13.502 -13.530  1.00 98.14           N  
ATOM   1911  CA  ASP A 242       7.505  13.835 -13.906  1.00 98.14           C  
ATOM   1912  C   ASP A 242       8.148  12.655 -14.646  1.00 98.14           C  
ATOM   1913  O   ASP A 242       8.475  11.616 -14.067  1.00 98.14           O  
ATOM   1914  CB  ASP A 242       8.312  14.264 -12.671  1.00 98.14           C  
ATOM   1915  CG  ASP A 242       9.731  14.736 -13.019  1.00 98.14           C  
ATOM   1916  OD1 ASP A 242      10.096  14.735 -14.222  1.00 98.14           O  
ATOM   1917  OD2 ASP A 242      10.457  15.086 -12.065  1.00 98.14           O1-
ATOM   1918  N   VAL A 243       8.349  12.831 -15.951  1.00 97.97           N  
ATOM   1919  CA  VAL A 243       8.984  11.849 -16.843  1.00 97.97           C  
ATOM   1920  C   VAL A 243      10.468  11.621 -16.557  1.00 97.97           C  
ATOM   1921  O   VAL A 243      11.045  10.684 -17.106  1.00 97.97           O  
ATOM   1922  CB  VAL A 243       8.829  12.267 -18.314  1.00 97.97           C  
ATOM   1923  CG1 VAL A 243       7.355  12.377 -18.695  1.00 97.97           C  
ATOM   1924  CG2 VAL A 243       9.519  13.599 -18.619  1.00 97.97           C  
ATOM   1925  N   ASN A 244      11.092  12.478 -15.746  1.00 97.56           N  
ATOM   1926  CA  ASN A 244      12.513  12.421 -15.409  1.00 97.56           C  
ATOM   1927  C   ASN A 244      12.766  11.879 -13.999  1.00 97.56           C  
ATOM   1928  O   ASN A 244      13.921  11.741 -13.597  1.00 97.56           O  
ATOM   1929  CB  ASN A 244      13.124  13.815 -15.592  1.00 97.56           C  
ATOM   1930  CG  ASN A 244      12.958  14.321 -17.007  1.00 97.56           C  
ATOM   1931  ND2 ASN A 244      12.318  15.451 -17.180  1.00 97.56           N  
ATOM   1932  OD1 ASN A 244      13.374  13.700 -17.973  1.00 97.56           O  
ATOM   1933  N   ARG A 245      11.714  11.552 -13.235  1.00 97.42           N  
ATOM   1934  CA  ARG A 245      11.875  10.869 -11.950  1.00 97.42           C  
ATOM   1935  C   ARG A 245      12.504   9.500 -12.178  1.00 97.42           C  
ATOM   1936  O   ARG A 245      12.051   8.774 -13.051  1.00 97.42           O  
ATOM   1937  CB  ARG A 245      10.520  10.754 -11.224  1.00 97.42           C  
ATOM   1938  CG  ARG A 245      10.436  11.652  -9.986  1.00 97.42           C  
ATOM   1939  CD  ARG A 245      11.464  11.221  -8.932  1.00 97.42           C  
ATOM   1940  NE  ARG A 245      11.217  11.871  -7.638  1.00 97.42           N  
ATOM   1941  CZ  ARG A 245      11.787  11.519  -6.503  1.00 97.42           C  
ATOM   1942  NH1 ARG A 245      12.786  10.686  -6.468  1.00 97.42           N1+
ATOM   1943  NH2 ARG A 245      11.337  11.965  -5.367  1.00 97.42           N  
ATOM   1944  N   VAL A 246      13.498   9.138 -11.371  1.00 97.50           N  
ATOM   1945  CA  VAL A 246      14.217   7.863 -11.508  1.00 97.50           C  
ATOM   1946  C   VAL A 246      13.937   6.901 -10.355  1.00 97.50           C  
ATOM   1947  O   VAL A 246      13.693   7.322  -9.220  1.00 97.50           O  
ATOM   1948  CB  VAL A 246      15.731   8.065 -11.711  1.00 97.50           C  
ATOM   1949  CG1 VAL A 246      16.017   8.835 -13.005  1.00 97.50           C  
ATOM   1950  CG2 VAL A 246      16.408   8.795 -10.543  1.00 97.50           C  
ATOM   1951  N   THR A 247      13.997   5.608 -10.664  1.00 97.71           N  
ATOM   1952  CA  THR A 247      14.077   4.498  -9.698  1.00 97.71           C  
ATOM   1953  C   THR A 247      15.355   4.569  -8.853  1.00 97.71           C  
ATOM   1954  O   THR A 247      16.263   5.350  -9.143  1.00 97.71           O  
ATOM   1955  CB  THR A 247      14.039   3.142 -10.427  1.00 97.71           C  
ATOM   1956  CG2 THR A 247      12.757   2.942 -11.228  1.00 97.71           C  
ATOM   1957  OG1 THR A 247      15.110   3.033 -11.330  1.00 97.71           O  
ATOM   1958  N   TYR A 248      15.476   3.723  -7.826  1.00 96.59           N  
ATOM   1959  CA  TYR A 248      16.712   3.613  -7.033  1.00 96.59           C  
ATOM   1960  C   TYR A 248      17.909   3.107  -7.844  1.00 96.59           C  
ATOM   1961  O   TYR A 248      19.047   3.416  -7.509  1.00 96.59           O  
ATOM   1962  CB  TYR A 248      16.468   2.707  -5.820  1.00 96.59           C  
ATOM   1963  CG  TYR A 248      15.420   3.187  -4.830  1.00 96.59           C  
ATOM   1964  CD1 TYR A 248      15.092   4.557  -4.702  1.00 96.59           C  
ATOM   1965  CD2 TYR A 248      14.794   2.242  -3.997  1.00 96.59           C  
ATOM   1966  CE1 TYR A 248      14.126   4.972  -3.768  1.00 96.59           C  
ATOM   1967  CE2 TYR A 248      13.842   2.660  -3.051  1.00 96.59           C  
ATOM   1968  CZ  TYR A 248      13.498   4.020  -2.940  1.00 96.59           C  
ATOM   1969  OH  TYR A 248      12.570   4.418  -2.033  1.00 96.59           O  
ATOM   1970  N   GLN A 249      17.652   2.398  -8.944  1.00 94.60           N  
ATOM   1971  CA  GLN A 249      18.667   1.985  -9.916  1.00 94.60           C  
ATOM   1972  C   GLN A 249      19.016   3.093 -10.930  1.00 94.60           C  
ATOM   1973  O   GLN A 249      19.778   2.858 -11.859  1.00 94.60           O  
ATOM   1974  CB  GLN A 249      18.178   0.714 -10.624  1.00 94.60           C  
ATOM   1975  CG  GLN A 249      18.010  -0.474  -9.664  1.00 94.60           C  
ATOM   1976  CD  GLN A 249      17.422  -1.709 -10.338  1.00 94.60           C  
ATOM   1977  NE2 GLN A 249      17.119  -2.741  -9.585  1.00 94.60           N  
ATOM   1978  OE1 GLN A 249      17.187  -1.782 -11.533  1.00 94.60           O  
ATOM   1979  N   GLY A 250      18.444   4.294 -10.796  1.00 95.30           N  
ATOM   1980  CA  GLY A 250      18.724   5.425 -11.684  1.00 95.30           C  
ATOM   1981  C   GLY A 250      17.973   5.404 -13.019  1.00 95.30           C  
ATOM   1982  O   GLY A 250      18.190   6.291 -13.840  1.00 95.30           O  
ATOM   1983  N   TYR A 251      17.063   4.449 -13.239  1.00 96.68           N  
ATOM   1984  CA  TYR A 251      16.277   4.378 -14.475  1.00 96.68           C  
ATOM   1985  C   TYR A 251      15.066   5.309 -14.456  1.00 96.68           C  
ATOM   1986  O   TYR A 251      14.292   5.268 -13.501  1.00 96.68           O  
ATOM   1987  CB  TYR A 251      15.825   2.943 -14.762  1.00 96.68           C  
ATOM   1988  CG  TYR A 251      16.970   1.971 -14.921  1.00 96.68           C  
ATOM   1989  CD1 TYR A 251      17.906   2.167 -15.954  1.00 96.68           C  
ATOM   1990  CD2 TYR A 251      17.111   0.884 -14.037  1.00 96.68           C  
ATOM   1991  CE1 TYR A 251      18.984   1.277 -16.100  1.00 96.68           C  
ATOM   1992  CE2 TYR A 251      18.199   0.002 -14.176  1.00 96.68           C  
ATOM   1993  CZ  TYR A 251      19.141   0.202 -15.205  1.00 96.68           C  
ATOM   1994  OH  TYR A 251      20.193  -0.641 -15.354  1.00 96.68           O  
ATOM   1995  N   SER A 252      14.878   6.077 -15.527  1.00 97.59           N  
ATOM   1996  CA  SER A 252      13.663   6.822 -15.865  1.00 97.59           C  
ATOM   1997  C   SER A 252      12.573   5.891 -16.424  1.00 97.59           C  
ATOM   1998  O   SER A 252      12.879   4.792 -16.907  1.00 97.59           O  
ATOM   1999  CB  SER A 252      14.007   7.919 -16.890  1.00 97.59           C  
ATOM   2000  OG  SER A 252      14.138   7.389 -18.204  1.00 97.59           O  
ATOM   2001  N   PRO A 253      11.298   6.325 -16.477  1.00 97.92           N  
ATOM   2002  CA  PRO A 253      10.242   5.568 -17.139  1.00 97.92           C  
ATOM   2003  C   PRO A 253      10.569   5.259 -18.605  1.00 97.92           C  
ATOM   2004  O   PRO A 253      10.233   4.184 -19.091  1.00 97.92           O  
ATOM   2005  CB  PRO A 253       8.981   6.432 -17.023  1.00 97.92           C  
ATOM   2006  CG  PRO A 253       9.244   7.299 -15.797  1.00 97.92           C  
ATOM   2007  CD  PRO A 253      10.751   7.515 -15.853  1.00 97.92           C  
ATOM   2008  N   TYR A 254      11.252   6.167 -19.312  1.00 97.91           N  
ATOM   2009  CA  TYR A 254      11.648   5.932 -20.700  1.00 97.91           C  
ATOM   2010  C   TYR A 254      12.694   4.821 -20.817  1.00 97.91           C  
ATOM   2011  O   TYR A 254      12.559   3.957 -21.680  1.00 97.91           O  
ATOM   2012  CB  TYR A 254      12.179   7.219 -21.329  1.00 97.91           C  
ATOM   2013  CG  TYR A 254      12.533   7.058 -22.794  1.00 97.91           C  
ATOM   2014  CD1 TYR A 254      13.811   6.611 -23.174  1.00 97.91           C  
ATOM   2015  CD2 TYR A 254      11.569   7.303 -23.783  1.00 97.91           C  
ATOM   2016  CE1 TYR A 254      14.147   6.477 -24.534  1.00 97.91           C  
ATOM   2017  CE2 TYR A 254      11.884   7.127 -25.141  1.00 97.91           C  
ATOM   2018  CZ  TYR A 254      13.180   6.746 -25.523  1.00 97.91           C  
ATOM   2019  OH  TYR A 254      13.486   6.624 -26.840  1.00 97.91           O  
ATOM   2020  N   GLN A 255      13.707   4.789 -19.946  1.00 96.70           N  
ATOM   2021  CA  GLN A 255      14.724   3.730 -19.961  1.00 96.70           C  
ATOM   2022  C   GLN A 255      14.109   2.335 -19.764  1.00 96.70           C  
ATOM   2023  O   GLN A 255      14.567   1.376 -20.380  1.00 96.70           O  
ATOM   2024  CB  GLN A 255      15.785   4.019 -18.890  1.00 96.70           C  
ATOM   2025  CG  GLN A 255      16.860   5.000 -19.394  1.00 96.70           C  
ATOM   2026  CD  GLN A 255      17.600   5.700 -18.254  1.00 96.70           C  
ATOM   2027  NE2 GLN A 255      18.871   5.991 -18.352  1.00 96.70           N  
ATOM   2028  OE1 GLN A 255      17.037   6.016 -17.228  1.00 96.70           O  
ATOM   2029  N   LEU A 256      13.012   2.221 -19.007  1.00 96.18           N  
ATOM   2030  CA  LEU A 256      12.279   0.957 -18.842  1.00 96.18           C  
ATOM   2031  C   LEU A 256      11.505   0.502 -20.096  1.00 96.18           C  
ATOM   2032  O   LEU A 256      10.938  -0.591 -20.103  1.00 96.18           O  
ATOM   2033  CB  LEU A 256      11.345   1.045 -17.621  1.00 96.18           C  
ATOM   2034  CG  LEU A 256      12.028   1.301 -16.266  1.00 96.18           C  
ATOM   2035  CD1 LEU A 256      10.979   1.167 -15.160  1.00 96.18           C  
ATOM   2036  CD2 LEU A 256      13.163   0.320 -15.963  1.00 96.18           C  
ATOM   2037  N   THR A 257      11.466   1.302 -21.168  1.00 96.93           N  
ATOM   2038  CA  THR A 257      10.865   0.893 -22.451  1.00 96.93           C  
ATOM   2039  C   THR A 257      11.775  -0.023 -23.269  1.00 96.93           C  
ATOM   2040  O   THR A 257      11.280  -0.775 -24.112  1.00 96.93           O  
ATOM   2041  CB  THR A 257      10.432   2.082 -23.322  1.00 96.93           C  
ATOM   2042  CG2 THR A 257       9.476   3.031 -22.603  1.00 96.93           C  
ATOM   2043  OG1 THR A 257      11.515   2.834 -23.807  1.00 96.93           O  
ATOM   2044  N   TRP A 258      13.089  -0.013 -23.016  1.00 94.79           N  
ATOM   2045  CA  TRP A 258      14.036  -0.869 -23.725  1.00 94.79           C  
ATOM   2046  C   TRP A 258      13.729  -2.353 -23.479  1.00 94.79           C  
ATOM   2047  O   TRP A 258      13.511  -2.792 -22.354  1.00 94.79           O  
ATOM   2048  CB  TRP A 258      15.473  -0.497 -23.344  1.00 94.79           C  
ATOM   2049  CG  TRP A 258      15.938   0.821 -23.890  1.00 94.79           C  
ATOM   2050  CD1 TRP A 258      16.222   1.927 -23.166  1.00 94.79           C  
ATOM   2051  CD2 TRP A 258      16.186   1.189 -25.282  1.00 94.79           C  
ATOM   2052  CE2 TRP A 258      16.618   2.550 -25.321  1.00 94.79           C  
ATOM   2053  CE3 TRP A 258      16.098   0.505 -26.515  1.00 94.79           C  
ATOM   2054  NE1 TRP A 258      16.612   2.955 -24.004  1.00 94.79           N  
ATOM   2055  CZ2 TRP A 258      16.950   3.197 -26.519  1.00 94.79           C  
ATOM   2056  CZ3 TRP A 258      16.425   1.146 -27.725  1.00 94.79           C  
ATOM   2057  CH2 TRP A 258      16.852   2.487 -27.728  1.00 94.79           C  
ATOM   2058  N   GLY A 259      13.665  -3.135 -24.561  1.00 93.73           N  
ATOM   2059  CA  GLY A 259      13.288  -4.554 -24.512  1.00 93.73           C  
ATOM   2060  C   GLY A 259      11.783  -4.819 -24.366  1.00 93.73           C  
ATOM   2061  O   GLY A 259      11.375  -5.978 -24.293  1.00 93.73           O  
ATOM   2062  N   ARG A 260      10.938  -3.779 -24.342  1.00 95.76           N  
ATOM   2063  CA  ARG A 260       9.477  -3.901 -24.229  1.00 95.76           C  
ATOM   2064  C   ARG A 260       8.787  -3.647 -25.581  1.00 95.76           C  
ATOM   2065  O   ARG A 260       9.322  -2.921 -26.415  1.00 95.76           O  
ATOM   2066  CB  ARG A 260       8.956  -2.973 -23.120  1.00 95.76           C  
ATOM   2067  CG  ARG A 260       9.736  -3.026 -21.795  1.00 95.76           C  
ATOM   2068  CD  ARG A 260       9.833  -4.429 -21.180  1.00 95.76           C  
ATOM   2069  NE  ARG A 260       8.525  -4.927 -20.710  1.00 95.76           N  
ATOM   2070  CZ  ARG A 260       7.969  -4.633 -19.549  1.00 95.76           C  
ATOM   2071  NH1 ARG A 260       8.550  -3.833 -18.696  1.00 95.76           N1+
ATOM   2072  NH2 ARG A 260       6.817  -5.161 -19.263  1.00 95.76           N  
ATOM   2073  N   PRO A 261       7.608  -4.241 -25.841  1.00 96.28           N  
ATOM   2074  CA  PRO A 261       6.999  -4.222 -27.177  1.00 96.28           C  
ATOM   2075  C   PRO A 261       6.364  -2.884 -27.605  1.00 96.28           C  
ATOM   2076  O   PRO A 261       6.186  -2.651 -28.801  1.00 96.28           O  
ATOM   2077  CB  PRO A 261       5.956  -5.348 -27.141  1.00 96.28           C  
ATOM   2078  CG  PRO A 261       5.577  -5.452 -25.664  1.00 96.28           C  
ATOM   2079  CD  PRO A 261       6.901  -5.167 -24.967  1.00 96.28           C  
ATOM   2080  N   SER A 262       5.962  -2.013 -26.674  1.00 95.65           N  
ATOM   2081  CA  SER A 262       5.147  -0.833 -26.988  1.00 95.65           C  
ATOM   2082  C   SER A 262       5.968   0.342 -27.523  1.00 95.65           C  
ATOM   2083  O   SER A 262       6.457   1.190 -26.775  1.00 95.65           O  
ATOM   2084  CB  SER A 262       4.321  -0.407 -25.776  1.00 95.65           C  
ATOM   2085  OG  SER A 262       3.415   0.624 -26.133  1.00 95.65           O  
ATOM   2086  N   THR A 263       6.009   0.468 -28.849  1.00 95.14           N  
ATOM   2087  CA  THR A 263       6.563   1.652 -29.529  1.00 95.14           C  
ATOM   2088  C   THR A 263       5.783   2.927 -29.210  1.00 95.14           C  
ATOM   2089  O   THR A 263       6.358   4.013 -29.185  1.00 95.14           O  
ATOM   2090  CB  THR A 263       6.568   1.459 -31.049  1.00 95.14           C  
ATOM   2091  CG2 THR A 263       7.461   0.297 -31.480  1.00 95.14           C  
ATOM   2092  OG1 THR A 263       5.265   1.176 -31.516  1.00 95.14           O  
ATOM   2093  N   ARG A 264       4.478   2.812 -28.920  1.00 97.07           N  
ATOM   2094  CA  ARG A 264       3.625   3.952 -28.557  1.00 97.07           C  
ATOM   2095  C   ARG A 264       4.085   4.604 -27.255  1.00 97.07           C  
ATOM   2096  O   ARG A 264       4.210   5.821 -27.219  1.00 97.07           O  
ATOM   2097  CB  ARG A 264       2.155   3.505 -28.507  1.00 97.07           C  
ATOM   2098  CG  ARG A 264       1.197   4.674 -28.223  1.00 97.07           C  
ATOM   2099  CD  ARG A 264      -0.260   4.234 -28.411  1.00 97.07           C  
ATOM   2100  NE  ARG A 264      -1.212   5.290 -28.015  1.00 97.07           N  
ATOM   2101  CZ  ARG A 264      -2.520   5.138 -27.876  1.00 97.07           C  
ATOM   2102  NH1 ARG A 264      -3.144   4.066 -28.280  1.00 97.07           N1+
ATOM   2103  NH2 ARG A 264      -3.235   6.039 -27.269  1.00 97.07           N  
ATOM   2104  N   ILE A 265       4.391   3.815 -26.223  1.00 97.70           N  
ATOM   2105  CA  ILE A 265       4.887   4.343 -24.939  1.00 97.70           C  
ATOM   2106  C   ILE A 265       6.235   5.038 -25.135  1.00 97.70           C  
ATOM   2107  O   ILE A 265       6.432   6.153 -24.654  1.00 97.70           O  
ATOM   2108  CB  ILE A 265       4.978   3.214 -23.891  1.00 97.70           C  
ATOM   2109  CG1 ILE A 265       3.552   2.772 -23.507  1.00 97.70           C  
ATOM   2110  CG2 ILE A 265       5.740   3.659 -22.633  1.00 97.70           C  
ATOM   2111  CD1 ILE A 265       3.498   1.549 -22.590  1.00 97.70           C  
ATOM   2112  N   GLN A 266       7.135   4.414 -25.899  1.00 96.12           N  
ATOM   2113  CA  GLN A 266       8.432   5.002 -26.215  1.00 96.12           C  
ATOM   2114  C   GLN A 266       8.276   6.347 -26.947  1.00 96.12           C  
ATOM   2115  O   GLN A 266       8.904   7.329 -26.570  1.00 96.12           O  
ATOM   2116  CB  GLN A 266       9.245   3.977 -27.014  1.00 96.12           C  
ATOM   2117  CG  GLN A 266      10.726   4.365 -27.084  1.00 96.12           C  
ATOM   2118  CD  GLN A 266      11.587   3.310 -27.768  1.00 96.12           C  
ATOM   2119  NE2 GLN A 266      12.886   3.506 -27.782  1.00 96.12           N  
ATOM   2120  OE1 GLN A 266      11.117   2.325 -28.318  1.00 96.12           O  
ATOM   2121  N   GLN A 267       7.371   6.453 -27.925  1.00 96.21           N  
ATOM   2122  CA  GLN A 267       7.086   7.723 -28.610  1.00 96.21           C  
ATOM   2123  C   GLN A 267       6.514   8.803 -27.683  1.00 96.21           C  
ATOM   2124  O   GLN A 267       6.844   9.978 -27.851  1.00 96.21           O  
ATOM   2125  CB  GLN A 267       6.089   7.484 -29.751  1.00 96.21           C  
ATOM   2126  CG  GLN A 267       6.728   6.783 -30.954  1.00 96.21           C  
ATOM   2127  CD  GLN A 267       5.705   6.409 -32.020  1.00 96.21           C  
ATOM   2128  NE2 GLN A 267       6.133   5.767 -33.084  1.00 96.21           N  
ATOM   2129  OE1 GLN A 267       4.517   6.680 -31.942  1.00 96.21           O  
ATOM   2130  N   GLN A 268       5.651   8.423 -26.736  1.00 95.75           N  
ATOM   2131  CA  GLN A 268       5.028   9.352 -25.788  1.00 95.75           C  
ATOM   2132  C   GLN A 268       6.038   9.934 -24.802  1.00 95.75           C  
ATOM   2133  O   GLN A 268       6.000  11.128 -24.520  1.00 95.75           O  
ATOM   2134  CB  GLN A 268       3.912   8.633 -25.019  1.00 95.75           C  
ATOM   2135  CG  GLN A 268       2.705   8.387 -25.923  1.00 95.75           C  
ATOM   2136  CD  GLN A 268       1.614   7.611 -25.211  1.00 95.75           C  
ATOM   2137  NE2 GLN A 268       0.476   8.238 -25.055  1.00 95.75           N  
ATOM   2138  OE1 GLN A 268       1.738   6.458 -24.828  1.00 95.75           O  
ATOM   2139  N   LEU A 269       6.938   9.096 -24.291  1.00 96.99           N  
ATOM   2140  CA  LEU A 269       7.920   9.498 -23.290  1.00 96.99           C  
ATOM   2141  C   LEU A 269       9.169  10.135 -23.917  1.00 96.99           C  
ATOM   2142  O   LEU A 269       9.690  11.105 -23.377  1.00 96.99           O  
ATOM   2143  CB  LEU A 269       8.248   8.272 -22.422  1.00 96.99           C  
ATOM   2144  CG  LEU A 269       7.094   7.769 -21.540  1.00 96.99           C  
ATOM   2145  CD1 LEU A 269       7.551   6.519 -20.793  1.00 96.99           C  
ATOM   2146  CD2 LEU A 269       6.652   8.806 -20.510  1.00 96.99           C  
ATOM   2147  N   GLY A 270       9.618   9.663 -25.084  1.00 93.91           N  
ATOM   2148  CA  GLY A 270      10.894  10.086 -25.683  1.00 93.91           C  
ATOM   2149  C   GLY A 270      10.964  11.557 -26.080  1.00 93.91           C  
ATOM   2150  O   GLY A 270      12.044  12.129 -26.134  1.00 93.91           O  
ATOM   2151  N   GLN A 271       9.815  12.190 -26.319  1.00 90.61           N  
ATOM   2152  CA  GLN A 271       9.738  13.627 -26.610  1.00 90.61           C  
ATOM   2153  C   GLN A 271       9.862  14.502 -25.352  1.00 90.61           C  
ATOM   2154  O   GLN A 271      10.050  15.709 -25.472  1.00 90.61           O  
ATOM   2155  CB  GLN A 271       8.408  13.916 -27.321  1.00 90.61           C  
ATOM   2156  CG  GLN A 271       8.341  13.269 -28.710  1.00 90.61           C  
ATOM   2157  CD  GLN A 271       6.947  13.378 -29.311  1.00 90.61           C  
ATOM   2158  NE2 GLN A 271       6.317  12.271 -29.632  1.00 90.61           N  
ATOM   2159  OE1 GLN A 271       6.383  14.443 -29.493  1.00 90.61           O  
ATOM   2160  N   LEU A 272       9.704  13.913 -24.163  1.00 94.92           N  
ATOM   2161  CA  LEU A 272       9.601  14.624 -22.887  1.00 94.92           C  
ATOM   2162  C   LEU A 272      10.782  14.328 -21.952  1.00 94.92           C  
ATOM   2163  O   LEU A 272      11.159  15.183 -21.153  1.00 94.92           O  
ATOM   2164  CB  LEU A 272       8.266  14.240 -22.218  1.00 94.92           C  
ATOM   2165  CG  LEU A 272       6.994  14.512 -23.040  1.00 94.92           C  
ATOM   2166  CD1 LEU A 272       5.776  13.990 -22.277  1.00 94.92           C  
ATOM   2167  CD2 LEU A 272       6.793  16.005 -23.306  1.00 94.92           C  
ATOM   2168  N   THR A 273      11.351  13.124 -22.026  1.00 95.76           N  
ATOM   2169  CA  THR A 273      12.471  12.700 -21.179  1.00 95.76           C  
ATOM   2170  C   THR A 273      13.776  13.383 -21.595  1.00 95.76           C  
ATOM   2171  O   THR A 273      14.107  13.428 -22.781  1.00 95.76           O  
ATOM   2172  CB  THR A 273      12.613  11.171 -21.207  1.00 95.76           C  
ATOM   2173  CG2 THR A 273      13.695  10.666 -20.257  1.00 95.76           C  
ATOM   2174  OG1 THR A 273      11.409  10.572 -20.780  1.00 95.76           O  
ATOM   2175  N   LEU A 274      14.543  13.878 -20.618  1.00 94.76           N  
ATOM   2176  CA  LEU A 274      15.866  14.477 -20.831  1.00 94.76           C  
ATOM   2177  C   LEU A 274      16.806  13.516 -21.568  1.00 94.76           C  
ATOM   2178  O   LEU A 274      16.819  12.322 -21.282  1.00 94.76           O  
ATOM   2179  CB  LEU A 274      16.493  14.857 -19.477  1.00 94.76           C  
ATOM   2180  CG  LEU A 274      15.815  16.020 -18.735  1.00 94.76           C  
ATOM   2181  CD1 LEU A 274      16.401  16.136 -17.326  1.00 94.76           C  
ATOM   2182  CD2 LEU A 274      16.022  17.354 -19.454  1.00 94.76           C  
ATOM   2183  N   GLU A 275      17.629  14.041 -22.477  1.00 91.68           N  
ATOM   2184  CA  GLU A 275      18.500  13.253 -23.366  1.00 91.68           C  
ATOM   2185  C   GLU A 275      19.399  12.257 -22.608  1.00 91.68           C  
ATOM   2186  O   GLU A 275      19.511  11.094 -22.994  1.00 91.68           O  
ATOM   2187  CB  GLU A 275      19.373  14.214 -24.195  1.00 91.68           C  
ATOM   2188  CG  GLU A 275      18.557  15.105 -25.152  1.00 91.68           C  
ATOM   2189  CD  GLU A 275      19.408  16.138 -25.916  1.00 91.68           C  
ATOM   2190  OE1 GLU A 275      18.807  16.895 -26.713  1.00 91.68           O  
ATOM   2191  OE2 GLU A 275      20.638  16.197 -25.689  1.00 91.68           O1-
ATOM   2192  N   ASN A 276      19.974  12.672 -21.474  1.00 92.59           N  
ATOM   2193  CA  ASN A 276      20.838  11.837 -20.631  1.00 92.59           C  
ATOM   2194  C   ASN A 276      20.090  10.733 -19.857  1.00 92.59           C  
ATOM   2195  O   ASN A 276      20.729   9.868 -19.270  1.00 92.59           O  
ATOM   2196  CB  ASN A 276      21.625  12.750 -19.675  1.00 92.59           C  
ATOM   2197  CG  ASN A 276      20.735  13.414 -18.637  1.00 92.59           C  
ATOM   2198  ND2 ASN A 276      20.984  13.199 -17.368  1.00 92.59           N  
ATOM   2199  OD1 ASN A 276      19.800  14.129 -18.956  1.00 92.59           O  
ATOM   2200  N   LEU A 277      18.756  10.763 -19.846  1.00 93.63           N  
ATOM   2201  CA  LEU A 277      17.885   9.771 -19.212  1.00 93.63           C  
ATOM   2202  C   LEU A 277      17.179   8.871 -20.239  1.00 93.63           C  
ATOM   2203  O   LEU A 277      16.232   8.171 -19.879  1.00 93.63           O  
ATOM   2204  CB  LEU A 277      16.873  10.491 -18.298  1.00 93.63           C  
ATOM   2205  CG  LEU A 277      17.470  11.234 -17.093  1.00 93.63           C  
ATOM   2206  CD1 LEU A 277      16.335  11.911 -16.323  1.00 93.63           C  
ATOM   2207  CD2 LEU A 277      18.207  10.296 -16.135  1.00 93.63           C  
ATOM   2208  N   GLN A 278      17.595   8.896 -21.513  1.00 91.40           N  
ATOM   2209  CA  GLN A 278      17.002   8.066 -22.571  1.00 91.40           C  
ATOM   2210  C   GLN A 278      17.770   6.766 -22.837  1.00 91.40           C  
ATOM   2211  O   GLN A 278      17.169   5.735 -23.155  1.00 91.40           O  
ATOM   2212  CB  GLN A 278      16.866   8.863 -23.875  1.00 91.40           C  
ATOM   2213  CG  GLN A 278      15.905  10.051 -23.730  1.00 91.40           C  
ATOM   2214  CD  GLN A 278      15.515  10.684 -25.060  1.00 91.40           C  
ATOM   2215  NE2 GLN A 278      14.932  11.860 -25.036  1.00 91.40           N  
ATOM   2216  OE1 GLN A 278      15.680  10.121 -26.133  1.00 91.40           O  
ATOM   2217  N   MET A 279      19.095   6.807 -22.712  1.00 87.76           N  
ATOM   2218  CA  MET A 279      19.971   5.663 -22.962  1.00 87.76           C  
ATOM   2219  C   MET A 279      20.224   4.895 -21.670  1.00 87.76           C  
ATOM   2220  O   MET A 279      20.361   5.504 -20.612  1.00 87.76           O  
ATOM   2221  CB  MET A 279      21.282   6.133 -23.606  1.00 87.76           C  
ATOM   2222  CG  MET A 279      21.048   6.770 -24.985  1.00 87.76           C  
ATOM   2223  SD  MET A 279      20.168   5.739 -26.200  1.00 87.76           S  
ATOM   2224  CE  MET A 279      21.345   4.369 -26.371  1.00 87.76           C  
ATOM   2225  N   LEU A 280      20.271   3.565 -21.739  1.00 84.27           N  
ATOM   2226  CA  LEU A 280      20.725   2.761 -20.604  1.00 84.27           C  
ATOM   2227  C   LEU A 280      22.206   3.077 -20.334  1.00 84.27           C  
ATOM   2228  O   LEU A 280      22.935   3.295 -21.307  1.00 84.27           O  
ATOM   2229  CB  LEU A 280      20.516   1.263 -20.894  1.00 84.27           C  
ATOM   2230  CG  LEU A 280      19.041   0.852 -21.047  1.00 84.27           C  
ATOM   2231  CD1 LEU A 280      18.947  -0.596 -21.523  1.00 84.27           C  
ATOM   2232  CD2 LEU A 280      18.261   0.979 -19.737  1.00 84.27           C  
ATOM   2233  N   PRO A 281      22.652   3.118 -19.064  1.00 76.70           N  
ATOM   2234  CA  PRO A 281      24.072   3.200 -18.755  1.00 76.70           C  
ATOM   2235  C   PRO A 281      24.824   2.109 -19.520  1.00 76.70           C  
ATOM   2236  O   PRO A 281      24.358   0.968 -19.592  1.00 76.70           O  
ATOM   2237  CB  PRO A 281      24.190   3.026 -17.235  1.00 76.70           C  
ATOM   2238  CG  PRO A 281      22.810   3.434 -16.721  1.00 76.70           C  
ATOM   2239  CD  PRO A 281      21.883   2.968 -17.841  1.00 76.70           C  
ATOM   2240  N   GLU A 282      25.959   2.468 -20.119  1.00 71.70           N  
ATOM   2241  CA  GLU A 282      26.908   1.461 -20.588  1.00 71.70           C  
ATOM   2242  C   GLU A 282      27.265   0.615 -19.363  1.00 71.70           C  
ATOM   2243  O   GLU A 282      27.486   1.175 -18.290  1.00 71.70           O  
ATOM   2244  CB  GLU A 282      28.137   2.123 -21.244  1.00 71.70           C  
ATOM   2245  CG  GLU A 282      27.733   2.914 -22.506  1.00 71.70           C  
ATOM   2246  CD  GLU A 282      28.895   3.571 -23.276  1.00 71.70           C  
ATOM   2247  OE1 GLU A 282      28.600   4.154 -24.349  1.00 71.70           O  
ATOM   2248  OE2 GLU A 282      30.058   3.501 -22.825  1.00 71.70           O1-
ATOM   2249  N   SER A 283      27.202  -0.714 -19.482  1.00 62.43           N  
ATOM   2250  CA  SER A 283      27.574  -1.607 -18.388  1.00 62.43           C  
ATOM   2251  C   SER A 283      28.996  -1.251 -17.970  1.00 62.43           C  
ATOM   2252  O   SER A 283      29.930  -1.573 -18.704  1.00 62.43           O  
ATOM   2253  CB  SER A 283      27.495  -3.073 -18.845  1.00 62.43           C  
ATOM   2254  OG  SER A 283      28.236  -3.267 -20.038  1.00 62.43           O  
ATOM   2255  N   GLU A 284      29.164  -0.541 -16.854  1.00 53.66           N  
ATOM   2256  CA  GLU A 284      30.478  -0.454 -16.239  1.00 53.66           C  
ATOM   2257  C   GLU A 284      30.845  -1.888 -15.887  1.00 53.66           C  
ATOM   2258  O   GLU A 284      30.040  -2.611 -15.291  1.00 53.66           O  
ATOM   2259  CB  GLU A 284      30.524   0.510 -15.040  1.00 53.66           C  
ATOM   2260  CG  GLU A 284      30.362   1.971 -15.505  1.00 53.66           C  
ATOM   2261  CD  GLU A 284      30.779   3.034 -14.468  1.00 53.66           C  
ATOM   2262  OE1 GLU A 284      30.826   4.227 -14.859  1.00 53.66           O  
ATOM   2263  OE2 GLU A 284      31.035   2.686 -13.295  1.00 53.66           O1-
ATOM   2264  N   ASP A 285      31.991  -2.317 -16.414  1.00 51.34           N  
ATOM   2265  CA  ASP A 285      32.533  -3.650 -16.230  1.00 51.34           C  
ATOM   2266  C   ASP A 285      32.338  -4.062 -14.771  1.00 51.34           C  
ATOM   2267  O   ASP A 285      32.685  -3.305 -13.866  1.00 51.34           O  
ATOM   2268  CB  ASP A 285      34.022  -3.642 -16.613  1.00 51.34           C  
ATOM   2269  CG  ASP A 285      34.255  -3.327 -18.096  1.00 51.34           C  
ATOM   2270  OD1 ASP A 285      33.681  -4.050 -18.944  1.00 51.34           O  
ATOM   2271  OD2 ASP A 285      35.046  -2.401 -18.390  1.00 51.34           O1-
ATOM   2272  N   GLU A 286      31.728  -5.229 -14.561  1.00 50.75           N  
ATOM   2273  CA  GLU A 286      31.581  -5.858 -13.253  1.00 50.75           C  
ATOM   2274  C   GLU A 286      32.957  -5.874 -12.568  1.00 50.75           C  
ATOM   2275  O   GLU A 286      33.761  -6.784 -12.788  1.00 50.75           O  
ATOM   2276  CB  GLU A 286      31.050  -7.297 -13.448  1.00 50.75           C  
ATOM   2277  CG  GLU A 286      29.598  -7.404 -13.969  1.00 50.75           C  
ATOM   2278  CD  GLU A 286      28.521  -7.751 -12.920  1.00 50.75           C  
ATOM   2279  OE1 GLU A 286      27.342  -7.863 -13.337  1.00 50.75           O  
ATOM   2280  OE2 GLU A 286      28.856  -7.967 -11.734  1.00 50.75           O1-
ATOM   2281  N   GLU A 287      33.256  -4.872 -11.735  1.00 45.17           N  
ATOM   2282  CA  GLU A 287      34.200  -5.057 -10.647  1.00 45.17           C  
ATOM   2283  C   GLU A 287      33.535  -6.094  -9.751  1.00 45.17           C  
ATOM   2284  O   GLU A 287      32.693  -5.793  -8.905  1.00 45.17           O  
ATOM   2285  CB  GLU A 287      34.573  -3.764  -9.895  1.00 45.17           C  
ATOM   2286  CG  GLU A 287      35.662  -2.946 -10.621  1.00 45.17           C  
ATOM   2287  CD  GLU A 287      36.420  -1.943  -9.720  1.00 45.17           C  
ATOM   2288  OE1 GLU A 287      37.418  -1.361 -10.215  1.00 45.17           O  
ATOM   2289  OE2 GLU A 287      36.056  -1.772  -8.533  1.00 45.17           O1-
ATOM   2290  N   SER A 288      33.872  -7.354 -10.025  1.00 42.96           N  
ATOM   2291  CA  SER A 288      33.624  -8.478  -9.149  1.00 42.96           C  
ATOM   2292  C   SER A 288      34.021  -8.041  -7.749  1.00 42.96           C  
ATOM   2293  O   SER A 288      35.208  -7.875  -7.456  1.00 42.96           O  
ATOM   2294  CB  SER A 288      34.462  -9.685  -9.599  1.00 42.96           C  
ATOM   2295  OG  SER A 288      35.832  -9.347  -9.717  1.00 42.96           O  
ATOM   2296  N   TYR A 289      33.034  -7.844  -6.881  1.00 45.90           N  
ATOM   2297  CA  TYR A 289      33.274  -7.816  -5.452  1.00 45.90           C  
ATOM   2298  C   TYR A 289      33.694  -9.231  -5.039  1.00 45.90           C  
ATOM   2299  O   TYR A 289      32.926  -9.971  -4.430  1.00 45.90           O  
ATOM   2300  CB  TYR A 289      32.045  -7.294  -4.692  1.00 45.90           C  
ATOM   2301  CG  TYR A 289      31.752  -5.816  -4.884  1.00 45.90           C  
ATOM   2302  CD1 TYR A 289      32.504  -4.851  -4.183  1.00 45.90           C  
ATOM   2303  CD2 TYR A 289      30.726  -5.405  -5.756  1.00 45.90           C  
ATOM   2304  CE1 TYR A 289      32.236  -3.479  -4.359  1.00 45.90           C  
ATOM   2305  CE2 TYR A 289      30.441  -4.035  -5.919  1.00 45.90           C  
ATOM   2306  CZ  TYR A 289      31.200  -3.071  -5.227  1.00 45.90           C  
ATOM   2307  OH  TYR A 289      30.937  -1.748  -5.398  1.00 45.90           O  
ATOM   2308  N   ASP A 290      34.942  -9.590  -5.340  1.00 44.17           N  
ATOM   2309  CA  ASP A 290      35.730 -10.536  -4.562  1.00 44.17           C  
ATOM   2310  C   ASP A 290      35.988  -9.864  -3.209  1.00 44.17           C  
ATOM   2311  O   ASP A 290      37.089  -9.435  -2.869  1.00 44.17           O  
ATOM   2312  CB  ASP A 290      37.035 -10.920  -5.290  1.00 44.17           C  
ATOM   2313  CG  ASP A 290      36.869 -11.958  -6.408  1.00 44.17           C  
ATOM   2314  OD1 ASP A 290      35.885 -12.732  -6.369  1.00 44.17           O  
ATOM   2315  OD2 ASP A 290      37.767 -12.006  -7.280  1.00 44.17           O1-
ATOM   2316  N   THR A 291      34.926  -9.710  -2.418  1.00 44.74           N  
ATOM   2317  CA  THR A 291      35.111  -9.651  -0.978  1.00 44.74           C  
ATOM   2318  C   THR A 291      35.403 -11.086  -0.595  1.00 44.74           C  
ATOM   2319  O   THR A 291      34.484 -11.893  -0.455  1.00 44.74           O  
ATOM   2320  CB  THR A 291      33.895  -9.077  -0.243  1.00 44.74           C  
ATOM   2321  CG2 THR A 291      34.198  -8.815   1.233  1.00 44.74           C  
ATOM   2322  OG1 THR A 291      33.560  -7.836  -0.819  1.00 44.74           O  
ATOM   2323  N   GLU A 292      36.690 -11.417  -0.493  1.00 42.86           N  
ATOM   2324  CA  GLU A 292      37.139 -12.535   0.320  1.00 42.86           C  
ATOM   2325  C   GLU A 292      36.469 -12.373   1.689  1.00 42.86           C  
ATOM   2326  O   GLU A 292      36.908 -11.604   2.543  1.00 42.86           O  
ATOM   2327  CB  GLU A 292      38.676 -12.556   0.454  1.00 42.86           C  
ATOM   2328  CG  GLU A 292      39.410 -12.879  -0.860  1.00 42.86           C  
ATOM   2329  CD  GLU A 292      40.898 -13.245  -0.660  1.00 42.86           C  
ATOM   2330  OE1 GLU A 292      41.489 -13.821  -1.603  1.00 42.86           O  
ATOM   2331  OE2 GLU A 292      41.452 -12.976   0.431  1.00 42.86           O1-
ATOM   2332  N   SER A 293      35.336 -13.047   1.888  1.00 45.59           N  
ATOM   2333  CA  SER A 293      34.862 -13.331   3.224  1.00 45.59           C  
ATOM   2334  C   SER A 293      35.930 -14.241   3.805  1.00 45.59           C  
ATOM   2335  O   SER A 293      36.011 -15.411   3.422  1.00 45.59           O  
ATOM   2336  CB  SER A 293      33.468 -13.978   3.214  1.00 45.59           C  
ATOM   2337  OG  SER A 293      33.473 -15.222   2.541  1.00 45.59           O  
ATOM   2338  N   GLU A 294      36.789 -13.683   4.656  1.00 45.67           N  
ATOM   2339  CA  GLU A 294      37.642 -14.444   5.555  1.00 45.67           C  
ATOM   2340  C   GLU A 294      36.762 -15.492   6.242  1.00 45.67           C  
ATOM   2341  O   GLU A 294      36.011 -15.211   7.178  1.00 45.67           O  
ATOM   2342  CB  GLU A 294      38.308 -13.526   6.594  1.00 45.67           C  
ATOM   2343  CG  GLU A 294      39.493 -12.722   6.035  1.00 45.67           C  
ATOM   2344  CD  GLU A 294      40.212 -11.902   7.126  1.00 45.67           C  
ATOM   2345  OE1 GLU A 294      41.431 -11.652   6.969  1.00 45.67           O  
ATOM   2346  OE2 GLU A 294      39.556 -11.532   8.127  1.00 45.67           O1-
ATOM   2347  N   PHE A 295      36.823 -16.708   5.706  1.00 42.34           N  
ATOM   2348  CA  PHE A 295      36.205 -17.908   6.235  1.00 42.34           C  
ATOM   2349  C   PHE A 295      36.995 -18.258   7.499  1.00 42.34           C  
ATOM   2350  O   PHE A 295      37.913 -19.074   7.494  1.00 42.34           O  
ATOM   2351  CB  PHE A 295      36.206 -18.995   5.137  1.00 42.34           C  
ATOM   2352  CG  PHE A 295      34.902 -19.752   4.980  1.00 42.34           C  
ATOM   2353  CD1 PHE A 295      34.669 -20.935   5.705  1.00 42.34           C  
ATOM   2354  CD2 PHE A 295      33.934 -19.290   4.069  1.00 42.34           C  
ATOM   2355  CE1 PHE A 295      33.476 -21.657   5.512  1.00 42.34           C  
ATOM   2356  CE2 PHE A 295      32.743 -20.011   3.874  1.00 42.34           C  
ATOM   2357  CZ  PHE A 295      32.514 -21.197   4.594  1.00 42.34           C  
ATOM   2358  N   THR A 296      36.713 -17.537   8.577  1.00 42.06           N  
ATOM   2359  CA  THR A 296      37.201 -17.872   9.906  1.00 42.06           C  
ATOM   2360  C   THR A 296      36.318 -18.998  10.426  1.00 42.06           C  
ATOM   2361  O   THR A 296      35.121 -18.825  10.646  1.00 42.06           O  
ATOM   2362  CB  THR A 296      37.259 -16.647  10.837  1.00 42.06           C  
ATOM   2363  CG2 THR A 296      38.547 -15.855  10.611  1.00 42.06           C  
ATOM   2364  OG1 THR A 296      36.203 -15.738  10.617  1.00 42.06           O  
ATOM   2365  N   GLU A 297      36.914 -20.186  10.549  1.00 41.49           N  
ATOM   2366  CA  GLU A 297      36.383 -21.311  11.318  1.00 41.49           C  
ATOM   2367  C   GLU A 297      36.010 -20.819  12.723  1.00 41.49           C  
ATOM   2368  O   GLU A 297      36.872 -20.686  13.592  1.00 41.49           O  
ATOM   2369  CB  GLU A 297      37.457 -22.415  11.445  1.00 41.49           C  
ATOM   2370  CG  GLU A 297      37.571 -23.354  10.238  1.00 41.49           C  
ATOM   2371  CD  GLU A 297      38.727 -24.367  10.384  1.00 41.49           C  
ATOM   2372  OE1 GLU A 297      38.526 -25.546  10.008  1.00 41.49           O  
ATOM   2373  OE2 GLU A 297      39.824 -23.961  10.832  1.00 41.49           O1-
ATOM   2374  N   PHE A 298      34.728 -20.541  12.951  1.00 43.38           N  
ATOM   2375  CA  PHE A 298      34.195 -20.381  14.294  1.00 43.38           C  
ATOM   2376  C   PHE A 298      33.519 -21.683  14.705  1.00 43.38           C  
ATOM   2377  O   PHE A 298      32.528 -22.135  14.133  1.00 43.38           O  
ATOM   2378  CB  PHE A 298      33.350 -19.115  14.437  1.00 43.38           C  
ATOM   2379  CG  PHE A 298      34.221 -17.903  14.721  1.00 43.38           C  
ATOM   2380  CD1 PHE A 298      34.640 -17.633  16.039  1.00 43.38           C  
ATOM   2381  CD2 PHE A 298      34.662 -17.076  13.671  1.00 43.38           C  
ATOM   2382  CE1 PHE A 298      35.485 -16.540  16.308  1.00 43.38           C  
ATOM   2383  CE2 PHE A 298      35.497 -15.977  13.942  1.00 43.38           C  
ATOM   2384  CZ  PHE A 298      35.912 -15.710  15.257  1.00 43.38           C  
ATOM   2385  N   THR A 299      34.174 -22.301  15.677  1.00 44.73           N  
ATOM   2386  CA  THR A 299      33.784 -23.478  16.436  1.00 44.73           C  
ATOM   2387  C   THR A 299      32.359 -23.370  16.968  1.00 44.73           C  
ATOM   2388  O   THR A 299      31.934 -22.307  17.413  1.00 44.73           O  
ATOM   2389  CB  THR A 299      34.761 -23.614  17.615  1.00 44.73           C  
ATOM   2390  CG2 THR A 299      36.132 -24.101  17.137  1.00 44.73           C  
ATOM   2391  OG1 THR A 299      34.978 -22.356  18.226  1.00 44.73           O  
ATOM   2392  N   GLU A 300      31.660 -24.502  16.938  1.00 42.59           N  
ATOM   2393  CA  GLU A 300      30.370 -24.752  17.581  1.00 42.59           C  
ATOM   2394  C   GLU A 300      30.434 -24.364  19.064  1.00 42.59           C  
ATOM   2395  O   GLU A 300      30.943 -25.145  19.853  1.00 42.59           O  
ATOM   2396  CB  GLU A 300      30.064 -26.267  17.470  1.00 42.59           C  
ATOM   2397  CG  GLU A 300      29.934 -26.806  16.035  1.00 42.59           C  
ATOM   2398  CD  GLU A 300      29.778 -28.340  15.962  1.00 42.59           C  
ATOM   2399  OE1 GLU A 300      29.340 -28.821  14.891  1.00 42.59           O  
ATOM   2400  OE2 GLU A 300      30.122 -29.048  16.937  1.00 42.59           O1-
ATOM   2401  N   ASP A 301      30.022 -23.142  19.413  1.00 46.89           N  
ATOM   2402  CA  ASP A 301      29.577 -22.699  20.745  1.00 46.89           C  
ATOM   2403  C   ASP A 301      29.461 -21.163  20.727  1.00 46.89           C  
ATOM   2404  O   ASP A 301      30.415 -20.481  21.075  1.00 46.89           O  
ATOM   2405  CB  ASP A 301      30.526 -23.137  21.895  1.00 46.89           C  
ATOM   2406  CG  ASP A 301      30.244 -24.538  22.471  1.00 46.89           C  
ATOM   2407  OD1 ASP A 301      29.080 -25.000  22.375  1.00 46.89           O  
ATOM   2408  OD2 ASP A 301      31.161 -25.089  23.131  1.00 46.89           O1-
ATOM   2409  N   GLU A 302      28.328 -20.620  20.256  1.00 46.19           N  
ATOM   2410  CA  GLU A 302      27.737 -19.317  20.653  1.00 46.19           C  
ATOM   2411  C   GLU A 302      26.636 -18.903  19.654  1.00 46.19           C  
ATOM   2412  O   GLU A 302      26.884 -18.291  18.618  1.00 46.19           O  
ATOM   2413  CB  GLU A 302      28.756 -18.161  20.851  1.00 46.19           C  
ATOM   2414  CG  GLU A 302      29.174 -18.045  22.338  1.00 46.19           C  
ATOM   2415  CD  GLU A 302      30.335 -17.070  22.614  1.00 46.19           C  
ATOM   2416  OE1 GLU A 302      30.878 -17.128  23.746  1.00 46.19           O  
ATOM   2417  OE2 GLU A 302      30.612 -16.195  21.762  1.00 46.19           O1-
ATOM   2418  N   LEU A 303      25.381 -19.229  19.975  1.00 45.01           N  
ATOM   2419  CA  LEU A 303      24.211 -18.547  19.414  1.00 45.01           C  
ATOM   2420  C   LEU A 303      23.722 -17.523  20.440  1.00 45.01           C  
ATOM   2421  O   LEU A 303      23.473 -17.894  21.591  1.00 45.01           O  
ATOM   2422  CB  LEU A 303      23.079 -19.550  19.106  1.00 45.01           C  
ATOM   2423  CG  LEU A 303      23.317 -20.494  17.916  1.00 45.01           C  
ATOM   2424  CD1 LEU A 303      22.193 -21.534  17.864  1.00 45.01           C  
ATOM   2425  CD2 LEU A 303      23.322 -19.747  16.581  1.00 45.01           C  
ATOM   2426  N   PRO A 304      23.453 -16.284  20.011  1.00 53.35           N  
ATOM   2427  CA  PRO A 304      22.243 -15.626  20.477  1.00 53.35           C  
ATOM   2428  C   PRO A 304      21.426 -15.062  19.311  1.00 53.35           C  
ATOM   2429  O   PRO A 304      21.911 -14.328  18.453  1.00 53.35           O  
ATOM   2430  CB  PRO A 304      22.685 -14.560  21.476  1.00 53.35           C  
ATOM   2431  CG  PRO A 304      24.161 -14.312  21.153  1.00 53.35           C  
ATOM   2432  CD  PRO A 304      24.501 -15.275  20.012  1.00 53.35           C  
ATOM   2433  N   TYR A 305      20.155 -15.450  19.317  1.00 53.96           N  
ATOM   2434  CA  TYR A 305      19.078 -14.933  18.486  1.00 53.96           C  
ATOM   2435  C   TYR A 305      18.738 -13.467  18.821  1.00 53.96           C  
ATOM   2436  O   TYR A 305      18.875 -13.045  19.965  1.00 53.96           O  
ATOM   2437  CB  TYR A 305      17.837 -15.812  18.745  1.00 53.96           C  
ATOM   2438  CG  TYR A 305      17.761 -17.117  17.971  1.00 53.96           C  
ATOM   2439  CD1 TYR A 305      16.872 -17.206  16.882  1.00 53.96           C  
ATOM   2440  CD2 TYR A 305      18.526 -18.243  18.344  1.00 53.96           C  
ATOM   2441  CE1 TYR A 305      16.751 -18.407  16.160  1.00 53.96           C  
ATOM   2442  CE2 TYR A 305      18.407 -19.448  17.622  1.00 53.96           C  
ATOM   2443  CZ  TYR A 305      17.520 -19.529  16.525  1.00 53.96           C  
ATOM   2444  OH  TYR A 305      17.402 -20.686  15.822  1.00 53.96           O  
ATOM   2445  N   ASP A 306      18.169 -12.792  17.816  1.00 50.01           N  
ATOM   2446  CA  ASP A 306      17.214 -11.671  17.882  1.00 50.01           C  
ATOM   2447  C   ASP A 306      17.650 -10.309  18.457  1.00 50.01           C  
ATOM   2448  O   ASP A 306      17.449 -10.014  19.629  1.00 50.01           O  
ATOM   2449  CB  ASP A 306      15.871 -12.135  18.496  1.00 50.01           C  
ATOM   2450  CG  ASP A 306      14.831 -12.566  17.462  1.00 50.01           C  
ATOM   2451  OD1 ASP A 306      14.798 -11.953  16.368  1.00 50.01           O  
ATOM   2452  OD2 ASP A 306      14.038 -13.476  17.790  1.00 50.01           O1-
ATOM   2453  N   ASP A 307      18.032  -9.397  17.553  1.00 52.86           N  
ATOM   2454  CA  ASP A 307      17.939  -7.943  17.758  1.00 52.86           C  
ATOM   2455  C   ASP A 307      16.935  -7.330  16.751  1.00 52.86           C  
ATOM   2456  O   ASP A 307      17.274  -6.511  15.892  1.00 52.86           O  
ATOM   2457  CB  ASP A 307      19.336  -7.277  17.722  1.00 52.86           C  
ATOM   2458  CG  ASP A 307      20.121  -7.266  19.047  1.00 52.86           C  
ATOM   2459  OD1 ASP A 307      19.571  -7.649  20.097  1.00 52.86           O  
ATOM   2460  OD2 ASP A 307      21.245  -6.703  19.039  1.00 52.86           O1-
ATOM   2461  N   CYS A 308      15.659  -7.727  16.837  1.00 54.82           N  
ATOM   2462  CA  CYS A 308      14.565  -7.001  16.184  1.00 54.82           C  
ATOM   2463  C   CYS A 308      14.222  -5.732  16.984  1.00 54.82           C  
ATOM   2464  O   CYS A 308      13.736  -5.793  18.113  1.00 54.82           O  
ATOM   2465  CB  CYS A 308      13.333  -7.903  16.012  1.00 54.82           C  
ATOM   2466  SG  CYS A 308      13.613  -9.141  14.711  1.00 54.82           S  
ATOM   2467  N   VAL A 309      14.433  -4.558  16.384  1.00 52.88           N  
ATOM   2468  CA  VAL A 309      14.084  -3.260  16.979  1.00 52.88           C  
ATOM   2469  C   VAL A 309      12.631  -2.908  16.647  1.00 52.88           C  
ATOM   2470  O   VAL A 309      12.327  -2.477  15.538  1.00 52.88           O  
ATOM   2471  CB  VAL A 309      15.061  -2.154  16.521  1.00 52.88           C  
ATOM   2472  CG1 VAL A 309      14.757  -0.817  17.216  1.00 52.88           C  
ATOM   2473  CG2 VAL A 309      16.518  -2.520  16.838  1.00 52.88           C  
ATOM   2474  N   PHE A 310      11.737  -3.018  17.630  1.00 47.83           N  
ATOM   2475  CA  PHE A 310      10.420  -2.370  17.623  1.00 47.83           C  
ATOM   2476  C   PHE A 310      10.412  -1.245  18.672  1.00 47.83           C  
ATOM   2477  O   PHE A 310      10.704  -1.472  19.841  1.00 47.83           O  
ATOM   2478  CB  PHE A 310       9.295  -3.400  17.857  1.00 47.83           C  
ATOM   2479  CG  PHE A 310       8.484  -3.749  16.618  1.00 47.83           C  
ATOM   2480  CD1 PHE A 310       7.311  -3.029  16.315  1.00 47.83           C  
ATOM   2481  CD2 PHE A 310       8.888  -4.800  15.774  1.00 47.83           C  
ATOM   2482  CE1 PHE A 310       6.549  -3.356  15.178  1.00 47.83           C  
ATOM   2483  CE2 PHE A 310       8.125  -5.130  14.638  1.00 47.83           C  
ATOM   2484  CZ  PHE A 310       6.956  -4.408  14.339  1.00 47.83           C  
ATOM   2485  N   GLY A 311      10.074  -0.014  18.275  1.00 52.51           N  
ATOM   2486  CA  GLY A 311       9.694   1.046  19.225  1.00 52.51           C  
ATOM   2487  C   GLY A 311      10.807   1.818  19.955  1.00 52.51           C  
ATOM   2488  O   GLY A 311      10.509   2.513  20.921  1.00 52.51           O  
ATOM   2489  N   GLY A 312      12.068   1.772  19.514  1.00 53.21           N  
ATOM   2490  CA  GLY A 312      13.096   2.720  19.982  1.00 53.21           C  
ATOM   2491  C   GLY A 312      13.582   2.550  21.432  1.00 53.21           C  
ATOM   2492  O   GLY A 312      14.263   3.437  21.946  1.00 53.21           O  
ATOM   2493  N   GLN A 313      13.297   1.422  22.086  1.00 51.39           N  
ATOM   2494  CA  GLN A 313      13.917   1.040  23.358  1.00 51.39           C  
ATOM   2495  C   GLN A 313      14.651  -0.292  23.204  1.00 51.39           C  
ATOM   2496  O   GLN A 313      14.066  -1.298  22.819  1.00 51.39           O  
ATOM   2497  CB  GLN A 313      12.877   0.999  24.489  1.00 51.39           C  
ATOM   2498  CG  GLN A 313      12.609   2.408  25.042  1.00 51.39           C  
ATOM   2499  CD  GLN A 313      11.596   2.428  26.182  1.00 51.39           C  
ATOM   2500  NE2 GLN A 313      11.590   3.462  26.996  1.00 51.39           N  
ATOM   2501  OE1 GLN A 313      10.786   1.542  26.376  1.00 51.39           O  
ATOM   2502  N   ARG A 314      15.953  -0.285  23.505  1.00 45.57           N  
ATOM   2503  CA  ARG A 314      16.795  -1.483  23.537  1.00 45.57           C  
ATOM   2504  C   ARG A 314      16.504  -2.220  24.847  1.00 45.57           C  
ATOM   2505  O   ARG A 314      16.881  -1.729  25.909  1.00 45.57           O  
ATOM   2506  CB  ARG A 314      18.268  -1.055  23.373  1.00 45.57           C  
ATOM   2507  CG  ARG A 314      19.174  -2.180  22.852  1.00 45.57           C  
ATOM   2508  CD  ARG A 314      20.606  -1.660  22.652  1.00 45.57           C  
ATOM   2509  NE  ARG A 314      21.434  -2.629  21.910  1.00 45.57           N  
ATOM   2510  CZ  ARG A 314      22.709  -2.512  21.586  1.00 45.57           C  
ATOM   2511  NH1 ARG A 314      23.428  -1.486  21.965  1.00 45.57           N1+
ATOM   2512  NH2 ARG A 314      23.280  -3.437  20.869  1.00 45.57           N  
ATOM   2513  N   LEU A 315      15.789  -3.341  24.779  1.00 50.92           N  
ATOM   2514  CA  LEU A 315      15.572  -4.213  25.932  1.00 50.92           C  
ATOM   2515  C   LEU A 315      16.889  -4.933  26.237  1.00 50.92           C  
ATOM   2516  O   LEU A 315      17.342  -5.770  25.466  1.00 50.92           O  
ATOM   2517  CB  LEU A 315      14.421  -5.200  25.647  1.00 50.92           C  
ATOM   2518  CG  LEU A 315      13.020  -4.557  25.599  1.00 50.92           C  
ATOM   2519  CD1 LEU A 315      12.001  -5.560  25.060  1.00 50.92           C  
ATOM   2520  CD2 LEU A 315      12.545  -4.102  26.983  1.00 50.92           C  
ATOM   2521  N   THR A 316      17.532  -4.567  27.341  1.00 56.34           N  
ATOM   2522  CA  THR A 316      18.577  -5.391  27.950  1.00 56.34           C  
ATOM   2523  C   THR A 316      17.902  -6.601  28.589  1.00 56.34           C  
ATOM   2524  O   THR A 316      17.054  -6.409  29.465  1.00 56.34           O  
ATOM   2525  CB  THR A 316      19.349  -4.600  29.019  1.00 56.34           C  
ATOM   2526  CG2 THR A 316      20.247  -3.530  28.395  1.00 56.34           C  
ATOM   2527  OG1 THR A 316      18.444  -3.940  29.880  1.00 56.34           O  
ATOM   2528  N   LEU A 317      18.255  -7.806  28.133  1.00 55.43           N  
ATOM   2529  CA  LEU A 317      18.025  -9.046  28.882  1.00 55.43           C  
ATOM   2530  C   LEU A 317      18.632  -8.956  30.291  1.00 55.43           C  
ATOM   2531  O   LEU A 317      19.692  -8.300  30.436  1.00 55.43           O  
ATOM   2532  CB  LEU A 317      18.605 -10.237  28.083  1.00 55.43           C  
ATOM   2533  CG  LEU A 317      17.783 -10.665  26.857  1.00 55.43           C  
ATOM   2534  CD1 LEU A 317      18.623 -11.583  25.972  1.00 55.43           C  
ATOM   2535  CD2 LEU A 317      16.524 -11.427  27.276  1.00 55.43           C  
ATOM   2536  OXT LEU A 317      18.003  -9.553  31.189  1.00 55.43           O1-
TER   
CONECT    1    2    3   24
CONECT    2    1    4
CONECT    3    1    6
CONECT    4    2    5   22
CONECT    5    4    6    7
CONECT    6    3    5   30
CONECT    7    5    9   23
CONECT    8    9   16   22
CONECT    9    7    8
CONECT   10   14   25   24
CONECT   11   12   15   25
CONECT   12   11   13   27
CONECT   13   12   14   28
CONECT   14   10   13   29
CONECT   15   11   26
CONECT   16    8   17   21
CONECT   17   16   18
CONECT   18   17   19
CONECT   19   18   20   31
CONECT   20   19   21
CONECT   21   16   20
CONECT   22    4    8
CONECT   23    7
CONECT   24    1   10
CONECT   25   10   11
CONECT   26   15   32
CONECT   27   12   33
CONECT   28   13   34
CONECT   29   14   35
CONECT   30    6   36
CONECT   31   19   37
CONECT   32   26
CONECT   33   27
CONECT   34   28
CONECT   35   29
CONECT   36   30
CONECT   37   31
END
