# Supplementary material for: Screening potential anti-osteoarthritis compounds using molecular docking based on MAPK and NFκB pathways and validating their anti-osteoarthritis effect
Source: PLoS One. 2025 Mar 25;20(3):e0319686. doi: 10.1371/journal.pone.0319686 (PMC11936181; doi:10.1371/journal.pone.0319686)
Supplement: S4 Structure — (ZIP) [file pone.0319686.s004.zip › Configurations and complexes/complex/apigetrinJNK.pdb]

HETATM    1  C   LIG     1       5.330   1.459  -7.278  1.00  0.00      apig C  
HETATM    2  C   LIG     1       5.787   0.535  -8.219  1.00  0.00      apig C  
HETATM    3  C   LIG     1       4.731   1.017  -6.097  1.00  0.00      apig C  
HETATM    4  C   LIG     1       5.642  -0.831  -7.976  1.00  0.00      apig C  
HETATM    5  C   LIG     1       5.044  -1.270  -6.797  1.00  0.00      apig C  
HETATM    6  C   LIG     1       4.586  -0.349  -5.852  1.00  0.00      apig C  
HETATM    7  C   LIG     1       4.904  -2.717  -6.567  1.00  0.00      apig C  
HETATM    8  C   LIG     1       5.987  -3.055  -8.721  1.00  0.00      apig C  
HETATM    9  C   LIG     1       5.424  -3.599  -7.630  1.00  0.00      apig C  
HETATM   10  C   LIG     1       4.708   3.335  -8.593  1.00  0.00      apig C  
HETATM   11  C   LIG     1       4.880   4.254 -10.775  1.00  0.00      apig C  
HETATM   12  C   LIG     1       4.140   5.533 -10.376  1.00  0.00      apig C  
HETATM   13  C   LIG     1       3.206   5.273  -9.194  1.00  0.00      apig C  
HETATM   14  C   LIG     1       3.933   4.542  -8.065  1.00  0.00      apig C  
HETATM   15  C   LIG     1       5.904   4.515 -11.875  1.00  0.00      apig C  
HETATM   16  C   LIG     1       6.517  -3.887  -9.820  1.00  0.00      apig C  
HETATM   17  C   LIG     1       6.285  -3.523 -11.149  1.00  0.00      apig C  
HETATM   18  C   LIG     1       6.786  -4.307 -12.188  1.00  0.00      apig C  
HETATM   19  C   LIG     1       7.520  -5.457 -11.901  1.00  0.00      apig C  
HETATM   20  C   LIG     1       7.755  -5.823 -10.576  1.00  0.00      apig C  
HETATM   21  C   LIG     1       7.253  -5.038  -9.538  1.00  0.00      apig C  
HETATM   22  O   LIG     1       6.110  -1.690  -8.938  1.00  0.00      apig O  
HETATM   23  O   LIG     1       4.386  -3.171  -5.557  1.00  0.00      apig O  
HETATM   24  O   LIG     1       5.469   2.794  -7.513  1.00  0.00      apig O  
HETATM   25  O   LIG     1       5.583   3.726  -9.649  1.00  0.00      apig O  
HETATM   26  O   LIG     1       6.931   3.544 -11.774  1.00  0.00      apig O  
HETATM   27  O   LIG     1       3.378   6.002 -11.484  1.00  0.00      apig O  
HETATM   28  O   LIG     1       2.735   6.535  -8.717  1.00  0.00      apig O  
HETATM   29  O   LIG     1       2.978   4.077  -7.111  1.00  0.00      apig O  
HETATM   30  O   LIG     1       3.993  -0.727  -4.685  1.00  0.00      apig O  
HETATM   31  O   LIG     1       8.010  -6.222 -12.915  1.00  0.00      apig O  
HETATM   32  H   LIG     1       6.507   2.671 -11.719  1.00  0.00      apig H  
HETATM   33  H   LIG     1       2.544   5.503 -11.508  1.00  0.00      apig H  
HETATM   34  H   LIG     1       1.767   6.536  -8.805  1.00  0.00      apig H  
HETATM   35  H   LIG     1       3.022   4.657  -6.332  1.00  0.00      apig H  
HETATM   36  H   LIG     1       3.031  -0.765  -4.789  1.00  0.00      apig H  
HETATM   37  H   LIG     1       7.633  -7.115 -12.847  1.00  0.00      apig H  
ATOM     38  N   PHE A  10      18.516   3.025  14.367  1.00 52.52           N  
ATOM     39  CA  PHE A  10      17.240   2.725  13.728  1.00 51.44           C  
ATOM     40  C   PHE A  10      17.411   2.454  12.236  1.00 49.74           C  
ATOM     41  O   PHE A  10      16.700   1.627  11.668  1.00 51.90           O  
ATOM     42  CB  PHE A  10      16.251   3.883  13.907  1.00 56.56           C  
ATOM     43  CG  PHE A  10      15.396   3.787  15.138  1.00 58.03           C  
ATOM     44  CD1 PHE A  10      15.492   2.700  15.996  1.00 65.38           C  
ATOM     45  CD2 PHE A  10      14.480   4.792  15.428  1.00 58.74           C  
ATOM     46  CE1 PHE A  10      14.698   2.625  17.132  1.00 69.87           C  
ATOM     47  CE2 PHE A  10      13.683   4.726  16.556  1.00 70.27           C  
ATOM     48  CZ  PHE A  10      13.790   3.641  17.412  1.00 72.29           C  
ATOM     49  N   TYR A  11      18.349   3.154  11.603  1.00 45.04           N  
ATOM     50  CA  TYR A  11      18.454   3.190  10.153  1.00 47.25           C  
ATOM     51  C   TYR A  11      19.765   2.595   9.659  1.00 48.60           C  
ATOM     52  O   TYR A  11      20.721   2.413  10.417  1.00 52.37           O  
ATOM     53  CB  TYR A  11      18.320   4.630   9.630  1.00 44.63           C  
ATOM     54  CG  TYR A  11      16.975   5.234   9.931  1.00 42.50           C  
ATOM     55  CD1 TYR A  11      16.729   5.865  11.141  1.00 45.13           C  
ATOM     56  CD2 TYR A  11      15.945   5.164   9.005  1.00 39.29           C  
ATOM     57  CE1 TYR A  11      15.495   6.403  11.426  1.00 44.69           C  
ATOM     58  CE2 TYR A  11      14.713   5.702   9.275  1.00 35.60           C  
ATOM     59  CZ  TYR A  11      14.489   6.318  10.484  1.00 36.80           C  
ATOM     60  OH  TYR A  11      13.249   6.853  10.753  1.00 49.32           O  
ATOM     61  N   SER A  12      19.770   2.315   8.358  1.00 44.03           N  
ATOM     62  CA  SER A  12      20.970   1.831   7.644  1.00 45.44           C  
ATOM     63  C   SER A  12      20.838   2.374   6.225  1.00 46.64           C  
ATOM     64  O   SER A  12      19.698   2.548   5.768  1.00 49.05           O  
ATOM     65  CB  SER A  12      21.060   0.332   7.628  1.00 52.53           C  
ATOM     66  OG  SER A  12      19.905  -0.268   7.060  1.00 51.02           O  
ATOM     67  N   VAL A  13      21.948   2.633   5.555  1.00 46.33           N  
ATOM     68  CA  VAL A  13      21.901   3.103   4.143  1.00 49.12           C  
ATOM     69  C   VAL A  13      22.356   1.972   3.221  1.00 54.36           C  
ATOM     70  O   VAL A  13      23.282   1.251   3.590  1.00 57.86           O  
ATOM     71  CB  VAL A  13      22.749   4.368   3.932  1.00 52.09           C  
ATOM     72  CG1 VAL A  13      22.437   5.057   2.616  1.00 55.95           C  
ATOM     73  CG2 VAL A  13      22.643   5.344   5.091  1.00 55.08           C  
ATOM     74  N   GLU A  14      21.694   1.813   2.085  1.00 50.27           N  
ATOM     75  CA  GLU A  14      22.044   0.772   1.096  1.00 53.77           C  
ATOM     76  C   GLU A  14      21.996   1.471  -0.250  1.00 58.42           C  
ATOM     77  O   GLU A  14      21.094   2.301  -0.445  1.00 58.71           O  
ATOM     78  CB  GLU A  14      21.029  -0.368   1.149  1.00 55.40           C  
ATOM     79  CG  GLU A  14      21.300  -1.388   2.247  1.00 64.19           C  
ATOM     80  CD  GLU A  14      20.265  -1.522   3.358  1.00 68.05           C  
ATOM     81  OE1 GLU A  14      19.149  -2.006   3.082  1.00 64.63           O  
ATOM     82  OE2 GLU A  14      20.587  -1.171   4.509  1.00 64.54           O1-
ATOM     83  N   VAL A  15      22.871   1.141  -1.189  1.00 57.16           N  
ATOM     84  CA  VAL A  15      22.764   1.860  -2.491  1.00 58.12           C  
ATOM     85  C   VAL A  15      22.122   0.963  -3.555  1.00 63.66           C  
ATOM     86  O   VAL A  15      22.602  -0.167  -3.728  1.00 61.49           O  
ATOM     87  CB  VAL A  15      24.142   2.376  -2.941  1.00 62.62           C  
ATOM     88  CG1 VAL A  15      24.027   3.334  -4.117  1.00 63.32           C  
ATOM     89  CG2 VAL A  15      24.903   3.029  -1.798  1.00 60.32           C  
ATOM     90  N   ALA A  16      21.053   1.432  -4.215  1.00 62.44           N  
ATOM     91  CA  ALA A  16      20.458   0.671  -5.340  1.00 65.89           C  
ATOM     92  C   ALA A  16      21.040   1.299  -6.600  1.00 72.56           C  
ATOM     93  O   ALA A  16      21.920   0.664  -7.197  1.00 76.29           O  
ATOM     94  CB  ALA A  16      18.963   0.735  -5.292  1.00 62.89           C  
ATOM     95  N   ASP A  17      20.550   2.460  -7.019  1.00 71.54           N  
ATOM     96  CA  ASP A  17      21.213   3.259  -8.091  1.00 68.66           C  
ATOM     97  C   ASP A  17      21.345   4.620  -7.415  1.00 71.05           C  
ATOM     98  O   ASP A  17      22.121   5.454  -7.904  1.00 68.15           O  
ATOM     99  CB  ASP A  17      20.404   3.270  -9.378  1.00 71.40           C  
ATOM    100  CG  ASP A  17      19.979   1.880  -9.818  1.00 79.64           C  
ATOM    101  OD1 ASP A  17      20.862   1.091 -10.204  1.00 84.93           O  
ATOM    102  OD2 ASP A  17      18.773   1.592  -9.753  1.00 79.26           O1-
ATOM    103  N   SER A  18      20.580   4.813  -6.334  1.00 70.61           N  
ATOM    104  CA  SER A  18      20.601   6.012  -5.472  1.00 66.77           C  
ATOM    105  C   SER A  18      20.592   5.441  -4.054  1.00 65.48           C  
ATOM    106  O   SER A  18      20.186   4.275  -3.899  1.00 65.64           O  
ATOM    107  CB  SER A  18      19.389   6.848  -5.729  1.00 59.80           C  
ATOM    108  OG  SER A  18      18.199   6.164  -5.365  1.00 59.58           O  
ATOM    109  N   THR A  19      21.018   6.188  -3.043  1.00 61.86           N  
ATOM    110  CA  THR A  19      21.091   5.580  -1.717  1.00 55.08           C  
ATOM    111  C   THR A  19      19.741   5.618  -1.003  1.00 51.55           C  
ATOM    112  O   THR A  19      19.070   6.655  -0.964  1.00 47.58           O  
ATOM    113  CB  THR A  19      22.167   6.248  -0.853  1.00 56.49           C  
ATOM    114  CG2 THR A  19      23.356   6.693  -1.688  1.00 58.02           C  
ATOM    115  OG1 THR A  19      21.611   7.367  -0.153  1.00 59.45           O  
ATOM    116  N   PHE A  20      19.388   4.476  -0.427  1.00 47.31           N  
ATOM    117  CA  PHE A  20      18.138   4.351   0.343  1.00 47.07           C  
ATOM    118  C   PHE A  20      18.503   4.219   1.818  1.00 44.18           C  
ATOM    119  O   PHE A  20      19.202   3.278   2.180  1.00 44.68           O  
ATOM    120  CB  PHE A  20      17.340   3.113  -0.091  1.00 43.56           C  
ATOM    121  CG  PHE A  20      16.341   3.312  -1.202  1.00 42.40           C  
ATOM    122  CD1 PHE A  20      16.720   3.851  -2.419  1.00 44.55           C  
ATOM    123  CD2 PHE A  20      15.021   2.925  -1.039  1.00 38.05           C  
ATOM    124  CE1 PHE A  20      15.798   4.015  -3.440  1.00 46.02           C  
ATOM    125  CE2 PHE A  20      14.101   3.088  -2.060  1.00 37.50           C  
ATOM    126  CZ  PHE A  20      14.492   3.630  -3.259  1.00 39.16           C  
ATOM    127  N   THR A  21      18.026   5.141   2.634  1.00 40.27           N  
ATOM    128  CA  THR A  21      18.241   5.111   4.078  1.00 37.98           C  
ATOM    129  C   THR A  21      16.934   4.711   4.749  1.00 37.59           C  
ATOM    130  O   THR A  21      15.979   5.495   4.776  1.00 33.14           O  
ATOM    131  CB  THR A  21      18.746   6.464   4.579  1.00 40.84           C  
ATOM    132  CG2 THR A  21      19.201   6.367   6.020  1.00 42.94           C  
ATOM    133  OG1 THR A  21      19.835   6.899   3.755  1.00 40.69           O  
ATOM    134  N   VAL A  22      16.924   3.474   5.243  1.00 35.70           N  
ATOM    135  CA  VAL A  22      15.642   2.896   5.704  1.00 37.17           C  
ATOM    136  C   VAL A  22      15.733   2.274   7.088  1.00 34.36           C  
ATOM    137  O   VAL A  22      16.831   1.982   7.541  1.00 42.92           O  
ATOM    138  CB  VAL A  22      15.177   1.828   4.690  1.00 37.79           C  
ATOM    139  CG1 VAL A  22      14.920   2.390   3.301  1.00 34.74           C  
ATOM    140  CG2 VAL A  22      16.125   0.641   4.618  1.00 37.72           C  
ATOM    141  N   LEU A  23      14.579   2.064   7.696  1.00 31.65           N  
ATOM    142  CA  LEU A  23      14.510   1.399   8.991  1.00 36.71           C  
ATOM    143  C   LEU A  23      15.076  -0.012   8.898  1.00 41.87           C  
ATOM    144  O   LEU A  23      14.903  -0.702   7.890  1.00 37.20           O  
ATOM    145  CB  LEU A  23      13.064   1.355   9.478  1.00 37.55           C  
ATOM    146  CG  LEU A  23      12.428   2.688   9.886  1.00 35.13           C  
ATOM    147  CD1 LEU A  23      10.922   2.551  10.028  1.00 35.26           C  
ATOM    148  CD2 LEU A  23      13.035   3.193  11.202  1.00 39.31           C  
ATOM    149  N   LYS A  24      15.760  -0.441   9.967  0.93 41.49           N  
ATOM    150  CA  LYS A  24      16.461  -1.723   9.964  0.93 45.72           C  
ATOM    151  C   LYS A  24      15.531  -2.897   9.687  0.93 40.80           C  
ATOM    152  O   LYS A  24      15.988  -3.930   9.191  0.93 43.80           O  
ATOM    153  CB  LYS A  24      17.177  -1.930  11.306  0.93 43.83           C  
ATOM    154  CG  LYS A  24      18.501  -1.179  11.428  0.93 50.78           C  
ATOM    155  CD  LYS A  24      19.188  -1.477  12.765  0.93 53.32           C  
ATOM    156  CE  LYS A  24      20.566  -0.833  12.862  0.93 57.61           C  
ATOM    157  NZ  LYS A  24      20.891   0.012  11.678  0.93 51.74           N1+
ATOM    158  N   ARG A  25      14.239  -2.757   9.980  1.00 42.36           N  
ATOM    159  CA  ARG A  25      13.289  -3.831   9.710  1.00 41.53           C  
ATOM    160  C   ARG A  25      13.187  -4.181   8.225  1.00 43.89           C  
ATOM    161  O   ARG A  25      12.733  -5.283   7.899  1.00 40.81           O  
ATOM    162  CB  ARG A  25      11.932  -3.437  10.288  1.00 42.17           C  
ATOM    163  CG  ARG A  25      11.315  -2.233   9.608  1.00 36.45           C  
ATOM    164  CD  ARG A  25       9.994  -1.882  10.234  1.00 38.14           C  
ATOM    165  NE  ARG A  25       8.933  -2.852  10.019  1.00 39.02           N  
ATOM    166  CZ  ARG A  25       7.699  -2.684  10.471  1.00 35.31           C  
ATOM    167  NH1 ARG A  25       7.370  -1.625  11.192  1.00 42.21           N1+
ATOM    168  NH2 ARG A  25       6.771  -3.592  10.188  1.00 41.55           N  
ATOM    169  N   TYR A  26      13.653  -3.289   7.345  1.00 38.62           N  
ATOM    170  CA  TYR A  26      13.588  -3.503   5.876  1.00 39.95           C  
ATOM    171  C   TYR A  26      14.951  -3.976   5.386  1.00 43.84           C  
ATOM    172  O   TYR A  26      15.894  -3.190   5.388  1.00 45.79           O  
ATOM    173  CB  TYR A  26      13.047  -2.264   5.155  1.00 34.53           C  
ATOM    174  CG  TYR A  26      11.718  -1.813   5.693  1.00 34.21           C  
ATOM    175  CD1 TYR A  26      10.628  -2.663   5.673  1.00 34.66           C  
ATOM    176  CD2 TYR A  26      11.560  -0.562   6.257  1.00 32.65           C  
ATOM    177  CE1 TYR A  26       9.405  -2.277   6.187  1.00 30.23           C  
ATOM    178  CE2 TYR A  26      10.343  -0.160   6.776  1.00 31.89           C  
ATOM    179  CZ  TYR A  26       9.262  -1.020   6.740  1.00 32.43           C  
ATOM    180  OH  TYR A  26       8.063  -0.635   7.251  1.00 28.33           O  
ATOM    181  N   GLN A  27      15.017  -5.229   4.935  1.00 47.35           N  
ATOM    182  CA  GLN A  27      16.263  -5.864   4.540  1.00 46.75           C  
ATOM    183  C   GLN A  27      16.212  -6.300   3.081  1.00 48.77           C  
ATOM    184  O   GLN A  27      15.139  -6.434   2.486  1.00 44.21           O  
ATOM    185  CB  GLN A  27      16.553  -7.078   5.435  1.00 47.62           C  
ATOM    186  CG  GLN A  27      17.094  -6.724   6.809  1.00 51.07           C  
ATOM    187  CD  GLN A  27      18.369  -5.915   6.725  1.00 54.12           C  
ATOM    188  NE2 GLN A  27      18.422  -4.809   7.468  1.00 51.90           N  
ATOM    189  OE1 GLN A  27      19.293  -6.268   5.987  1.00 53.12           O  
ATOM    190  N   GLN A  28      17.389  -6.589   2.533  1.00 44.51           N  
ATOM    191  CA  GLN A  28      17.503  -7.118   1.149  1.00 52.35           C  
ATOM    192  C   GLN A  28      16.750  -6.239   0.151  1.00 49.24           C  
ATOM    193  O   GLN A  28      15.832  -6.740  -0.511  1.00 47.19           O  
ATOM    194  CB  GLN A  28      17.044  -8.578   1.083  1.00 54.40           C  
ATOM    195  CG  GLN A  28      17.913  -9.530   1.891  1.00 57.49           C  
ATOM    196  CD  GLN A  28      17.091 -10.587   2.585  1.00 62.67           C  
ATOM    197  NE2 GLN A  28      17.097 -10.554   3.907  1.00 61.23           N  
ATOM    198  OE1 GLN A  28      16.457 -11.425   1.949  1.00 64.79           O  
ATOM    199  N   LEU A  29      17.224  -5.013  -0.015  1.00 42.30           N  
ATOM    200  CA  LEU A  29      16.548  -4.093  -0.954  1.00 49.20           C  
ATOM    201  C   LEU A  29      17.051  -4.370  -2.366  1.00 48.55           C  
ATOM    202  O   LEU A  29      18.255  -4.585  -2.533  1.00 46.98           O  
ATOM    203  CB  LEU A  29      16.789  -2.641  -0.532  1.00 44.72           C  
ATOM    204  CG  LEU A  29      15.694  -2.023   0.334  1.00 45.07           C  
ATOM    205  CD1 LEU A  29      15.849  -2.423   1.790  1.00 42.78           C  
ATOM    206  CD2 LEU A  29      15.697  -0.513   0.205  1.00 44.46           C  
ATOM    207  N   LYS A  30      16.132  -4.393  -3.342  1.00 43.35           N  
ATOM    208  CA  LYS A  30      16.497  -4.689  -4.757  1.00 42.68           C  
ATOM    209  C   LYS A  30      15.514  -3.985  -5.705  1.00 42.90           C  
ATOM    210  O   LYS A  30      14.292  -4.132  -5.512  1.00 42.49           O  
ATOM    211  CB  LYS A  30      16.512  -6.202  -5.008  1.00 44.16           C  
ATOM    212  CG  LYS A  30      15.368  -6.994  -4.389  1.00 50.18           C  
ATOM    213  CD  LYS A  30      15.823  -8.240  -3.666  1.00 58.79           C  
ATOM    214  CE  LYS A  30      14.677  -9.016  -3.053  1.00 57.33           C  
ATOM    215  NZ  LYS A  30      13.876  -8.178  -2.131  1.00 56.39           N1+
ATOM    216  N   PRO A  31      15.992  -3.234  -6.724  1.00 47.71           N  
ATOM    217  CA  PRO A  31      15.109  -2.485  -7.637  1.00 44.88           C  
ATOM    218  C   PRO A  31      14.080  -3.326  -8.408  1.00 49.19           C  
ATOM    219  O   PRO A  31      14.471  -4.310  -9.013  1.00 49.56           O  
ATOM    220  CB  PRO A  31      16.085  -1.858  -8.646  1.00 52.00           C  
ATOM    221  CG  PRO A  31      17.391  -1.777  -7.893  1.00 54.16           C  
ATOM    222  CD  PRO A  31      17.407  -3.022  -7.033  1.00 50.65           C  
ATOM    223  N   ILE A  32      12.805  -2.925  -8.372  1.00 44.22           N  
ATOM    224  CA  ILE A  32      11.743  -3.605  -9.108  1.00 40.64           C  
ATOM    225  C   ILE A  32      11.109  -2.720 -10.168  1.00 42.55           C  
ATOM    226  O   ILE A  32      10.216  -3.173 -10.885  1.00 43.92           O  
ATOM    227  CB  ILE A  32      10.647  -4.153  -8.170  1.00 41.96           C  
ATOM    228  CG1 ILE A  32       9.975  -3.003  -7.415  1.00 38.04           C  
ATOM    229  CG2 ILE A  32      11.210  -5.198  -7.223  1.00 39.29           C  
ATOM    230  CD1 ILE A  32       8.817  -3.440  -6.539  1.00 36.85           C  
ATOM    231  N   GLY A  33      11.513  -1.465 -10.272  1.00 41.51           N  
ATOM    232  CA  GLY A  33      10.925  -0.584 -11.256  1.00 42.97           C  
ATOM    233  C   GLY A  33      11.429   0.825 -11.056  1.00 45.32           C  
ATOM    234  O   GLY A  33      12.148   1.126 -10.097  1.00 43.44           O  
ATOM    235  N   SER A  34      11.027   1.687 -11.983  1.00 45.29           N  
ATOM    236  CA  SER A  34      11.517   3.053 -12.025  1.00 43.22           C  
ATOM    237  C   SER A  34      10.407   3.953 -12.546  1.00 46.06           C  
ATOM    238  O   SER A  34       9.676   3.574 -13.465  1.00 43.97           O  
ATOM    239  CB  SER A  34      12.770   3.148 -12.906  1.00 46.27           C  
ATOM    240  OG  SER A  34      13.221   4.483 -13.014  1.00 53.67           O  
ATOM    241  N   GLY A  35      10.275   5.134 -11.942  1.00 47.51           N  
ATOM    242  CA  GLY A  35       9.254   6.081 -12.346  1.00 48.85           C  
ATOM    243  C   GLY A  35       9.649   7.531 -12.151  1.00 47.47           C  
ATOM    244  O   GLY A  35      10.826   7.836 -11.931  1.00 44.45           O  
ATOM    245  N   ALA A  36       8.667   8.435 -12.234  1.00 45.90           N  
ATOM    246  CA  ALA A  36       8.946   9.860 -12.082  1.00 44.45           C  
ATOM    247  C   ALA A  36       9.512  10.185 -10.705  1.00 50.74           C  
ATOM    248  O   ALA A  36      10.317  11.114 -10.574  1.00 46.63           O  
ATOM    249  CB  ALA A  36       7.678  10.678 -12.339  1.00 45.46           C  
ATOM    250  N   GLN A  37       9.104   9.450  -9.668  1.00 44.92           N  
ATOM    251  CA  GLN A  37       9.633   9.677  -8.328  1.00 48.03           C  
ATOM    252  C   GLN A  37      10.862   8.832  -8.029  1.00 43.20           C  
ATOM    253  O   GLN A  37      11.255   8.729  -6.864  1.00 48.99           O  
ATOM    254  CB  GLN A  37       8.567   9.417  -7.249  1.00 46.46           C  
ATOM    255  CG  GLN A  37       7.095   9.671  -7.593  1.00 50.63           C  
ATOM    256  CD  GLN A  37       6.837  10.902  -8.435  1.00 52.41           C  
ATOM    257  NE2 GLN A  37       7.567  11.986  -8.162  1.00 55.94           N  
ATOM    258  OE1 GLN A  37       5.955  10.893  -9.296  1.00 50.88           O  
ATOM    259  N   GLY A  38      11.473   8.222  -9.038  1.00 44.09           N  
ATOM    260  CA  GLY A  38      12.707   7.496  -8.814  1.00 48.21           C  
ATOM    261  C   GLY A  38      12.567   5.987  -8.755  1.00 48.62           C  
ATOM    262  O   GLY A  38      11.711   5.401  -9.424  1.00 45.27           O  
ATOM    263  N   ILE A  39      13.406   5.350  -7.947  1.00 50.16           N  
ATOM    264  CA  ILE A  39      13.485   3.895  -7.885  1.00 49.36           C  
ATOM    265  C   ILE A  39      12.496   3.368  -6.855  1.00 43.32           C  
ATOM    266  O   ILE A  39      12.284   3.973  -5.796  1.00 45.75           O  
ATOM    267  CB  ILE A  39      14.925   3.443  -7.562  1.00 51.40           C  
ATOM    268  CG1 ILE A  39      15.922   4.099  -8.520  1.00 55.65           C  
ATOM    269  CG2 ILE A  39      15.064   1.927  -7.660  1.00 41.96           C  
ATOM    270  CD1 ILE A  39      15.964   3.455  -9.901  1.00 55.85           C  
ATOM    271  N   VAL A  40      11.875   2.236  -7.174  1.00 41.73           N  
ATOM    272  CA  VAL A  40      11.091   1.462  -6.221  1.00 34.81           C  
ATOM    273  C   VAL A  40      11.847   0.172  -5.944  1.00 39.37           C  
ATOM    274  O   VAL A  40      12.342  -0.478  -6.873  1.00 40.86           O  
ATOM    275  CB  VAL A  40       9.669   1.167  -6.748  1.00 36.18           C  
ATOM    276  CG1 VAL A  40       8.876   0.354  -5.737  1.00 34.98           C  
ATOM    277  CG2 VAL A  40       8.950   2.465  -7.072  1.00 37.27           C  
ATOM    278  N   CYS A  41      11.941  -0.195  -4.671  1.00 32.60           N  
ATOM    279  CA  CYS A  41      12.637  -1.411  -4.282  1.00 37.98           C  
ATOM    280  C   CYS A  41      11.669  -2.419  -3.686  1.00 38.09           C  
ATOM    281  O   CYS A  41      10.662  -2.051  -3.082  1.00 36.15           O  
ATOM    282  CB  CYS A  41      13.731  -1.112  -3.263  1.00 35.90           C  
ATOM    283  SG  CYS A  41      15.090  -0.184  -3.957  1.00 42.13           S  
ATOM    284  N   ALA A  42      11.984  -3.698  -3.851  1.00 38.18           N  
ATOM    285  CA  ALA A  42      11.391  -4.719  -3.007  1.00 34.50           C  
ATOM    286  C   ALA A  42      12.266  -4.892  -1.774  1.00 33.90           C  
ATOM    287  O   ALA A  42      13.468  -4.629  -1.812  1.00 40.71           O  
ATOM    288  CB  ALA A  42      11.256  -6.051  -3.753  1.00 34.71           C  
ATOM    289  N   ALA A  43      11.650  -5.300  -0.669  1.00 31.95           N  
ATOM    290  CA  ALA A  43      12.396  -5.556   0.554  1.00 37.94           C  
ATOM    291  C   ALA A  43      11.648  -6.576   1.393  1.00 39.00           C  
ATOM    292  O   ALA A  43      10.446  -6.796   1.221  1.00 34.87           O  
ATOM    293  CB  ALA A  43      12.620  -4.278   1.379  1.00 35.38           C  
ATOM    294  N   PHE A  44      12.370  -7.193   2.321  1.00 37.78           N  
ATOM    295  CA  PHE A  44      11.756  -8.080   3.293  1.00 40.32           C  
ATOM    296  C   PHE A  44      11.622  -7.337   4.612  1.00 37.06           C  
ATOM    297  O   PHE A  44      12.601  -6.785   5.121  1.00 45.54           O  
ATOM    298  CB  PHE A  44      12.567  -9.365   3.477  1.00 46.43           C  
ATOM    299  CG  PHE A  44      11.959 -10.317   4.464  1.00 46.29           C  
ATOM    300  CD1 PHE A  44      10.795 -11.002   4.152  1.00 47.54           C  
ATOM    301  CD2 PHE A  44      12.544 -10.533   5.698  1.00 48.41           C  
ATOM    302  CE1 PHE A  44      10.223 -11.874   5.054  1.00 46.39           C  
ATOM    303  CE2 PHE A  44      11.975 -11.409   6.600  1.00 45.05           C  
ATOM    304  CZ  PHE A  44      10.816 -12.079   6.279  1.00 48.67           C  
ATOM    305  N   ASP A  45      10.406  -7.302   5.141  1.00 38.10           N  
ATOM    306  CA  ASP A  45      10.111  -6.632   6.400  1.00 39.06           C  
ATOM    307  C   ASP A  45      10.238  -7.694   7.481  1.00 44.82           C  
ATOM    308  O   ASP A  45       9.302  -8.458   7.728  1.00 42.63           O  
ATOM    309  CB  ASP A  45       8.718  -6.012   6.362  1.00 39.96           C  
ATOM    310  CG  ASP A  45       8.297  -5.393   7.687  1.00 41.67           C  
ATOM    311  OD1 ASP A  45       9.002  -5.559   8.707  1.00 42.23           O  
ATOM    312  OD2 ASP A  45       7.235  -4.737   7.716  1.00 37.41           O1-
ATOM    313  N   THR A  46      11.403  -7.741   8.132  1.00 42.57           N  
ATOM    314  CA  THR A  46      11.644  -8.767   9.141  1.00 46.60           C  
ATOM    315  C   THR A  46      10.654  -8.683  10.293  1.00 49.29           C  
ATOM    316  O   THR A  46      10.427  -9.688  10.975  1.00 56.46           O  
ATOM    317  CB  THR A  46      13.073  -8.661   9.675  1.00 44.94           C  
ATOM    318  CG2 THR A  46      14.084  -8.778   8.545  1.00 41.30           C  
ATOM    319  OG1 THR A  46      13.245  -7.401  10.336  1.00 52.46           O  
ATOM    320  N   VAL A  47      10.047  -7.518  10.516  1.00 47.72           N  
ATOM    321  CA  VAL A  47       9.120  -7.371  11.631  1.00 47.19           C  
ATOM    322  C   VAL A  47       7.768  -7.986  11.298  1.00 51.52           C  
ATOM    323  O   VAL A  47       7.127  -8.604  12.156  1.00 54.04           O  
ATOM    324  CB  VAL A  47       8.992  -5.887  12.019  1.00 48.14           C  
ATOM    325  CG1 VAL A  47       7.737  -5.651  12.840  1.00 41.56           C  
ATOM    326  CG2 VAL A  47      10.229  -5.435  12.776  1.00 46.91           C  
ATOM    327  N   LEU A  48       7.310  -7.825  10.056  1.00 49.36           N  
ATOM    328  CA  LEU A  48       6.045  -8.400   9.623  1.00 48.79           C  
ATOM    329  C   LEU A  48       6.205  -9.795   9.037  1.00 47.61           C  
ATOM    330  O   LEU A  48       5.222 -10.542   8.968  1.00 45.46           O  
ATOM    331  CB  LEU A  48       5.383  -7.489   8.579  1.00 48.82           C  
ATOM    332  CG  LEU A  48       4.568  -6.303   9.094  1.00 45.27           C  
ATOM    333  CD1 LEU A  48       3.902  -5.552   7.945  1.00 47.15           C  
ATOM    334  CD2 LEU A  48       3.538  -6.768  10.110  1.00 55.62           C  
ATOM    335  N   GLY A  49       7.412 -10.161   8.620  1.00 41.75           N  
ATOM    336  CA  GLY A  49       7.631 -11.423   7.954  1.00 47.20           C  
ATOM    337  C   GLY A  49       7.198 -11.465   6.509  1.00 50.04           C  
ATOM    338  O   GLY A  49       7.231 -12.542   5.902  1.00 52.53           O  
ATOM    339  N   ILE A  50       6.805 -10.331   5.931  1.00 46.62           N  
ATOM    340  CA  ILE A  50       6.305 -10.286   4.564  1.00 46.12           C  
ATOM    341  C   ILE A  50       7.255  -9.458   3.705  1.00 44.26           C  
ATOM    342  O   ILE A  50       8.043  -8.645   4.198  1.00 42.00           O  
ATOM    343  CB  ILE A  50       4.876  -9.709   4.480  1.00 48.86           C  
ATOM    344  CG1 ILE A  50       4.866  -8.233   4.890  1.00 47.63           C  
ATOM    345  CG2 ILE A  50       3.921 -10.504   5.356  1.00 49.34           C  
ATOM    346  CD1 ILE A  50       3.485  -7.607   4.886  1.00 48.80           C  
ATOM    347  N   ASN A  51       7.165  -9.670   2.397  1.00 39.27           N  
ATOM    348  CA  ASN A  51       7.883  -8.830   1.454  1.00 36.96           C  
ATOM    349  C   ASN A  51       7.082  -7.559   1.196  1.00 33.51           C  
ATOM    350  O   ASN A  51       5.849  -7.564   1.252  1.00 34.38           O  
ATOM    351  CB  ASN A  51       8.129  -9.582   0.148  1.00 38.89           C  
ATOM    352  CG  ASN A  51       9.053 -10.770   0.332  1.00 44.68           C  
ATOM    353  ND2 ASN A  51       8.574 -11.954  -0.040  1.00 44.83           N  
ATOM    354  OD1 ASN A  51      10.181 -10.629   0.813  1.00 44.69           O  
ATOM    355  N   VAL A  52       7.794  -6.453   0.941  1.00 32.24           N  
ATOM    356  CA  VAL A  52       7.161  -5.144   0.776  1.00 27.14           C  
ATOM    357  C   VAL A  52       7.814  -4.389  -0.371  1.00 29.72           C  
ATOM    358  O   VAL A  52       8.895  -4.739  -0.841  1.00 28.64           O  
ATOM    359  CB  VAL A  52       7.222  -4.287   2.071  1.00 27.37           C  
ATOM    360  CG1 VAL A  52       6.349  -4.895   3.162  1.00 29.38           C  
ATOM    361  CG2 VAL A  52       8.664  -4.090   2.546  1.00 31.89           C  
ATOM    362  N   ALA A  53       7.134  -3.335  -0.834  1.00 27.94           N  
ATOM    363  CA  ALA A  53       7.722  -2.402  -1.782  1.00 23.59           C  
ATOM    364  C   ALA A  53       8.102  -1.125  -1.045  1.00 25.42           C  
ATOM    365  O   ALA A  53       7.386  -0.693  -0.135  1.00 26.20           O  
ATOM    366  CB  ALA A  53       6.768  -2.070  -2.937  1.00 25.53           C  
ATOM    367  N   VAL A  54       9.229  -0.528  -1.438  1.00 24.61           N  
ATOM    368  CA  VAL A  54       9.732   0.685  -0.788  1.00 29.41           C  
ATOM    369  C   VAL A  54      10.014   1.732  -1.850  1.00 26.82           C  
ATOM    370  O   VAL A  54      10.826   1.506  -2.755  1.00 30.29           O  
ATOM    371  CB  VAL A  54      10.991   0.425   0.057  1.00 29.43           C  
ATOM    372  CG1 VAL A  54      11.432   1.739   0.742  1.00 31.19           C  
ATOM    373  CG2 VAL A  54      10.718  -0.639   1.084  1.00 29.52           C  
ATOM    374  N   LYS A  55       9.348   2.880  -1.734  1.00 23.73           N  
ATOM    375  CA  LYS A  55       9.474   3.990  -2.665  1.00 25.12           C  
ATOM    376  C   LYS A  55      10.055   5.181  -1.923  1.00 27.11           C  
ATOM    377  O   LYS A  55       9.657   5.457  -0.789  1.00 25.94           O  
ATOM    378  CB  LYS A  55       8.101   4.355  -3.244  1.00 28.37           C  
ATOM    379  CG  LYS A  55       8.098   5.327  -4.402  1.00 38.56           C  
ATOM    380  CD  LYS A  55       6.655   5.598  -4.857  1.00 39.63           C  
ATOM    381  CE  LYS A  55       6.599   6.305  -6.202  1.00 46.37           C  
ATOM    382  NZ  LYS A  55       5.284   6.992  -6.383  1.00 46.03           N1+
ATOM    383  N   LYS A  56      10.977   5.891  -2.559  1.00 28.56           N  
ATOM    384  CA  LYS A  56      11.629   7.044  -1.945  1.00 27.72           C  
ATOM    385  C   LYS A  56      11.219   8.305  -2.690  1.00 28.35           C  
ATOM    386  O   LYS A  56      11.426   8.411  -3.907  1.00 27.85           O  
ATOM    387  CB  LYS A  56      13.147   6.882  -1.951  1.00 28.75           C  
ATOM    388  CG  LYS A  56      13.917   8.085  -1.385  1.00 31.87           C  
ATOM    389  CD  LYS A  56      15.342   8.080  -1.892  1.00 37.53           C  
ATOM    390  CE  LYS A  56      16.185   9.167  -1.228  1.00 37.81           C  
ATOM    391  NZ  LYS A  56      17.602   9.126  -1.731  1.00 44.20           N1+
ATOM    392  N   LEU A  57      10.637   9.258  -1.965  1.00 22.50           N  
ATOM    393  CA  LEU A  57      10.322  10.569  -2.516  1.00 24.91           C  
ATOM    394  C   LEU A  57      11.432  11.516  -2.081  1.00 28.56           C  
ATOM    395  O   LEU A  57      11.569  11.804  -0.888  1.00 26.05           O  
ATOM    396  CB  LEU A  57       8.948  11.056  -2.058  1.00 24.19           C  
ATOM    397  CG  LEU A  57       7.728  10.125  -2.132  1.00 32.73           C  
ATOM    398  CD1 LEU A  57       6.481  10.860  -1.684  1.00 28.02           C  
ATOM    399  CD2 LEU A  57       7.545   9.603  -3.550  1.00 32.58           C  
ATOM    400  N   SER A  58      12.231  11.981  -3.047  1.00 30.01           N  
ATOM    401  CA  SER A  58      13.374  12.855  -2.788  1.00 28.47           C  
ATOM    402  C   SER A  58      12.945  14.317  -2.843  1.00 28.48           C  
ATOM    403  O   SER A  58      12.494  14.791  -3.888  1.00 28.79           O  
ATOM    404  CB  SER A  58      14.491  12.609  -3.807  1.00 34.44           C  
ATOM    405  OG  SER A  58      14.887  11.248  -3.834  1.00 36.42           O  
ATOM    406  N   ARG A  59      13.099  15.024  -1.721  1.00 24.04           N  
ATOM    407  CA  ARG A  59      12.715  16.421  -1.539  1.00 25.71           C  
ATOM    408  C   ARG A  59      11.411  16.735  -2.272  1.00 27.35           C  
ATOM    409  O   ARG A  59      11.394  17.577  -3.174  1.00 26.89           O  
ATOM    410  CB  ARG A  59      13.831  17.365  -1.980  1.00 32.90           C  
ATOM    411  CG  ARG A  59      15.226  16.855  -1.604  1.00 39.10           C  
ATOM    412  CD  ARG A  59      16.313  17.943  -1.626  1.00 49.30           C  
ATOM    413  NE  ARG A  59      16.923  18.109  -2.943  1.00 60.32           N  
ATOM    414  CZ  ARG A  59      18.189  18.454  -3.152  1.00 63.71           C  
ATOM    415  NH1 ARG A  59      19.034  18.637  -2.149  1.00 61.21           N1+
ATOM    416  NH2 ARG A  59      18.621  18.613  -4.401  1.00 63.92           N  
ATOM    417  N   PRO A  60      10.307  16.070  -1.911  1.00 23.05           N  
ATOM    418  CA  PRO A  60       9.055  16.278  -2.648  1.00 25.44           C  
ATOM    419  C   PRO A  60       8.492  17.676  -2.492  1.00 26.52           C  
ATOM    420  O   PRO A  60       7.641  18.078  -3.296  1.00 28.89           O  
ATOM    421  CB  PRO A  60       8.127  15.208  -2.055  1.00 24.86           C  
ATOM    422  CG  PRO A  60       8.619  15.037  -0.669  1.00 22.42           C  
ATOM    423  CD  PRO A  60      10.133  15.098  -0.817  1.00 23.00           C  
ATOM    424  N   PHE A  61       8.965  18.446  -1.518  1.00 24.24           N  
ATOM    425  CA  PHE A  61       8.515  19.809  -1.300  1.00 23.08           C  
ATOM    426  C   PHE A  61       9.355  20.822  -2.068  1.00 24.67           C  
ATOM    427  O   PHE A  61       9.207  22.021  -1.826  1.00 29.71           O  
ATOM    428  CB  PHE A  61       8.584  20.148   0.198  1.00 21.97           C  
ATOM    429  CG  PHE A  61       9.899  19.780   0.801  1.00 24.22           C  
ATOM    430  CD1 PHE A  61      10.988  20.621   0.645  1.00 26.53           C  
ATOM    431  CD2 PHE A  61      10.076  18.565   1.434  1.00 25.49           C  
ATOM    432  CE1 PHE A  61      12.217  20.285   1.150  1.00 27.91           C  
ATOM    433  CE2 PHE A  61      11.320  18.215   1.951  1.00 24.89           C  
ATOM    434  CZ  PHE A  61      12.379  19.071   1.809  1.00 28.29           C  
ATOM    435  N   GLN A  62      10.258  20.363  -2.946  1.00 26.22           N  
ATOM    436  CA  GLN A  62      11.204  21.261  -3.619  1.00 27.54           C  
ATOM    437  C   GLN A  62      10.483  22.302  -4.464  1.00 31.12           C  
ATOM    438  O   GLN A  62      10.991  23.416  -4.647  1.00 30.99           O  
ATOM    439  CB  GLN A  62      12.163  20.454  -4.509  1.00 32.09           C  
ATOM    440  CG  GLN A  62      13.350  21.239  -5.106  1.00 39.35           C  
ATOM    441  CD  GLN A  62      13.064  21.946  -6.440  1.00 41.69           C  
ATOM    442  NE2 GLN A  62      13.867  22.969  -6.742  1.00 36.02           N  
ATOM    443  OE1 GLN A  62      12.165  21.562  -7.201  1.00 36.81           O  
ATOM    444  N   ASN A  63       9.312  21.962  -4.996  1.00 24.83           N  
ATOM    445  CA  ASN A  63       8.546  22.921  -5.777  1.00 24.72           C  
ATOM    446  C   ASN A  63       7.069  22.680  -5.520  1.00 26.31           C  
ATOM    447  O   ASN A  63       6.664  21.606  -5.070  1.00 24.27           O  
ATOM    448  CB  ASN A  63       8.872  22.824  -7.275  1.00 24.74           C  
ATOM    449  CG  ASN A  63       8.484  21.481  -7.871  1.00 25.85           C  
ATOM    450  ND2 ASN A  63       9.477  20.644  -8.151  1.00 23.74           N  
ATOM    451  OD1 ASN A  63       7.302  21.201  -8.072  1.00 25.96           O  
ATOM    452  N   GLN A  64       6.265  23.686  -5.862  1.00 28.02           N  
ATOM    453  CA  GLN A  64       4.843  23.669  -5.532  1.00 28.31           C  
ATOM    454  C   GLN A  64       4.106  22.513  -6.204  1.00 26.43           C  
ATOM    455  O   GLN A  64       3.208  21.911  -5.604  1.00 25.14           O  
ATOM    456  CB  GLN A  64       4.210  24.989  -5.958  1.00 32.59           C  
ATOM    457  CG  GLN A  64       4.598  26.150  -5.112  1.00 36.82           C  
ATOM    458  CD  GLN A  64       3.845  27.377  -5.522  1.00 43.39           C  
ATOM    459  NE2 GLN A  64       4.562  28.379  -6.009  1.00 44.62           N  
ATOM    460  OE1 GLN A  64       2.621  27.408  -5.448  1.00 47.32           O  
ATOM    461  N   THR A  65       4.425  22.241  -7.472  1.00 24.77           N  
ATOM    462  CA  THR A  65       3.769  21.167  -8.217  1.00 24.89           C  
ATOM    463  C   THR A  65       3.990  19.809  -7.557  1.00 23.76           C  
ATOM    464  O   THR A  65       3.034  19.067  -7.280  1.00 25.80           O  
ATOM    465  CB  THR A  65       4.306  21.142  -9.650  1.00 28.61           C  
ATOM    466  CG2 THR A  65       3.553  20.127 -10.488  1.00 28.90           C  
ATOM    467  OG1 THR A  65       4.237  22.460 -10.231  1.00 31.14           O  
ATOM    468  N   HIS A  66       5.256  19.444  -7.355  1.00 22.23           N  
ATOM    469  CA  HIS A  66       5.561  18.150  -6.760  1.00 19.65           C  
ATOM    470  C   HIS A  66       5.092  18.086  -5.320  1.00 20.87           C  
ATOM    471  O   HIS A  66       4.706  17.012  -4.846  1.00 22.48           O  
ATOM    472  CB  HIS A  66       7.063  17.872  -6.842  1.00 23.06           C  
ATOM    473  CG  HIS A  66       7.543  17.618  -8.243  1.00 28.26           C  
ATOM    474  CD2 HIS A  66       6.855  17.398  -9.389  1.00 29.00           C  
ATOM    475  ND1 HIS A  66       8.878  17.579  -8.586  1.00 28.93           N  
ATOM    476  CE1 HIS A  66       8.993  17.352  -9.883  1.00 27.11           C  
ATOM    477  NE2 HIS A  66       7.779  17.222 -10.392  1.00 27.08           N  
ATOM    478  N   ALA A  67       5.136  19.213  -4.604  1.00 20.03           N  
ATOM    479  CA  ALA A  67       4.680  19.204  -3.215  1.00 22.84           C  
ATOM    480  C   ALA A  67       3.197  18.870  -3.132  1.00 22.42           C  
ATOM    481  O   ALA A  67       2.785  18.015  -2.340  1.00 21.33           O  
ATOM    482  CB  ALA A  67       4.981  20.551  -2.540  1.00 22.84           C  
ATOM    483  N   LYS A  68       2.375  19.538  -3.942  1.00 19.15           N  
ATOM    484  CA  LYS A  68       0.946  19.280  -3.898  1.00 23.81           C  
ATOM    485  C   LYS A  68       0.660  17.832  -4.287  1.00 23.14           C  
ATOM    486  O   LYS A  68      -0.165  17.159  -3.651  1.00 24.14           O  
ATOM    487  CB  LYS A  68       0.216  20.284  -4.803  1.00 26.56           C  
ATOM    488  CG  LYS A  68      -1.283  20.094  -4.927  1.00 35.57           C  
ATOM    489  CD  LYS A  68      -1.870  21.247  -5.741  1.00 40.33           C  
ATOM    490  CE  LYS A  68      -3.366  21.393  -5.521  1.00 50.59           C  
ATOM    491  NZ  LYS A  68      -3.705  22.764  -5.033  1.00 58.65           N1+
ATOM    492  N   ARG A  69       1.372  17.316  -5.298  1.00 24.01           N  
ATOM    493  CA  ARG A  69       1.166  15.929  -5.708  1.00 23.98           C  
ATOM    494  C   ARG A  69       1.536  14.953  -4.596  1.00 24.45           C  
ATOM    495  O   ARG A  69       0.826  13.968  -4.371  1.00 22.14           O  
ATOM    496  CB  ARG A  69       1.987  15.608  -6.957  1.00 24.09           C  
ATOM    497  CG  ARG A  69       1.749  14.180  -7.491  1.00 36.08           C  
ATOM    498  CD  ARG A  69       3.011  13.474  -8.013  1.00 39.16           C  
ATOM    499  NE  ARG A  69       3.917  13.104  -6.928  1.00 43.47           N  
ATOM    500  CZ  ARG A  69       3.816  11.982  -6.226  1.00 41.56           C  
ATOM    501  NH1 ARG A  69       2.875  11.087  -6.486  1.00 42.03           N1+
ATOM    502  NH2 ARG A  69       4.673  11.756  -5.231  1.00 41.58           N  
ATOM    503  N   ALA A  70       2.676  15.182  -3.926  1.00 22.29           N  
ATOM    504  CA  ALA A  70       3.121  14.272  -2.874  1.00 23.20           C  
ATOM    505  C   ALA A  70       2.195  14.315  -1.671  1.00 25.13           C  
ATOM    506  O   ALA A  70       1.906  13.273  -1.071  1.00 20.74           O  
ATOM    507  CB  ALA A  70       4.548  14.600  -2.429  1.00 24.15           C  
ATOM    508  N   TYR A  71       1.751  15.518  -1.285  1.00 20.81           N  
ATOM    509  CA  TYR A  71       0.870  15.644  -0.137  1.00 20.36           C  
ATOM    510  C   TYR A  71      -0.445  14.930  -0.405  1.00 21.25           C  
ATOM    511  O   TYR A  71      -0.944  14.179   0.441  1.00 20.28           O  
ATOM    512  CB  TYR A  71       0.647  17.122   0.185  1.00 23.19           C  
ATOM    513  CG  TYR A  71      -0.320  17.340   1.316  1.00 25.32           C  
ATOM    514  CD1 TYR A  71       0.050  17.102   2.640  1.00 27.89           C  
ATOM    515  CD2 TYR A  71      -1.604  17.782   1.061  1.00 27.53           C  
ATOM    516  CE1 TYR A  71      -0.857  17.302   3.671  1.00 29.13           C  
ATOM    517  CE2 TYR A  71      -2.502  17.984   2.075  1.00 30.77           C  
ATOM    518  CZ  TYR A  71      -2.135  17.749   3.366  1.00 34.85           C  
ATOM    519  OH  TYR A  71      -3.075  17.966   4.338  1.00 37.18           O  
ATOM    520  N   ARG A  72      -0.984  15.106  -1.608  1.00 22.20           N  
ATOM    521  CA  ARG A  72      -2.228  14.438  -1.982  1.00 23.93           C  
ATOM    522  C   ARG A  72      -2.077  12.919  -1.924  1.00 20.95           C  
ATOM    523  O   ARG A  72      -2.951  12.215  -1.415  1.00 20.89           O  
ATOM    524  CB  ARG A  72      -2.630  14.882  -3.388  1.00 20.54           C  
ATOM    525  CG  ARG A  72      -3.826  14.155  -3.975  1.00 24.18           C  
ATOM    526  CD  ARG A  72      -4.242  14.864  -5.255  1.00 25.76           C  
ATOM    527  NE  ARG A  72      -5.370  14.215  -5.914  1.00 26.83           N  
ATOM    528  CZ  ARG A  72      -5.244  13.266  -6.830  1.00 32.25           C  
ATOM    529  NH1 ARG A  72      -4.065  12.766  -7.145  1.00 23.94           N1+
ATOM    530  NH2 ARG A  72      -6.332  12.792  -7.428  1.00 30.29           N  
ATOM    531  N   GLU A  73      -0.966  12.395  -2.454  1.00 19.58           N  
ATOM    532  CA  GLU A  73      -0.747  10.951  -2.452  1.00 21.79           C  
ATOM    533  C   GLU A  73      -0.644  10.397  -1.038  1.00 23.43           C  
ATOM    534  O   GLU A  73      -1.229   9.351  -0.731  1.00 21.55           O  
ATOM    535  CB  GLU A  73       0.512  10.602  -3.251  1.00 25.67           C  
ATOM    536  CG  GLU A  73       0.417   9.262  -4.005  1.00 33.46           C  
ATOM    537  CD  GLU A  73      -0.551   9.250  -5.227  1.00 37.48           C  
ATOM    538  OE1 GLU A  73      -1.001  10.308  -5.718  1.00 37.66           O  
ATOM    539  OE2 GLU A  73      -0.871   8.146  -5.700  1.00 38.17           O1-
ATOM    540  N   LEU A  74       0.094  11.083  -0.159  1.00 18.58           N  
ATOM    541  CA  LEU A  74       0.215  10.633   1.221  1.00 19.50           C  
ATOM    542  C   LEU A  74      -1.141  10.603   1.914  1.00 22.86           C  
ATOM    543  O   LEU A  74      -1.476   9.630   2.594  1.00 26.23           O  
ATOM    544  CB  LEU A  74       1.169  11.552   1.991  1.00 22.82           C  
ATOM    545  CG  LEU A  74       2.635  11.203   1.951  1.00 29.05           C  
ATOM    546  CD1 LEU A  74       3.415  12.458   2.327  1.00 25.54           C  
ATOM    547  CD2 LEU A  74       2.908  10.051   2.912  1.00 29.81           C  
ATOM    548  N   VAL A  75      -1.914  11.679   1.778  1.00 21.00           N  
ATOM    549  CA  VAL A  75      -3.196  11.768   2.469  1.00 24.66           C  
ATOM    550  C   VAL A  75      -4.148  10.699   1.945  1.00 25.43           C  
ATOM    551  O   VAL A  75      -4.862  10.041   2.719  1.00 25.05           O  
ATOM    552  CB  VAL A  75      -3.797  13.177   2.307  1.00 25.06           C  
ATOM    553  CG1 VAL A  75      -5.246  13.176   2.749  1.00 26.78           C  
ATOM    554  CG2 VAL A  75      -2.980  14.236   3.078  1.00 24.70           C  
ATOM    555  N   LEU A  76      -4.171  10.509   0.620  1.00 20.66           N  
ATOM    556  CA  LEU A  76      -5.113   9.560   0.025  1.00 21.83           C  
ATOM    557  C   LEU A  76      -4.695   8.121   0.296  1.00 23.93           C  
ATOM    558  O   LEU A  76      -5.541   7.269   0.596  1.00 25.92           O  
ATOM    559  CB  LEU A  76      -5.236   9.807  -1.479  1.00 19.52           C  
ATOM    560  CG  LEU A  76      -5.998  11.084  -1.859  1.00 22.83           C  
ATOM    561  CD1 LEU A  76      -5.935  11.339  -3.349  1.00 21.42           C  
ATOM    562  CD2 LEU A  76      -7.441  11.020  -1.390  1.00 26.59           C  
ATOM    563  N   LEU A  77      -3.400   7.818   0.166  1.00 22.07           N  
ATOM    564  CA  LEU A  77      -2.959   6.449   0.423  1.00 27.97           C  
ATOM    565  C   LEU A  77      -3.360   6.009   1.821  1.00 29.54           C  
ATOM    566  O   LEU A  77      -3.774   4.861   2.030  1.00 31.25           O  
ATOM    567  CB  LEU A  77      -1.450   6.324   0.262  1.00 25.64           C  
ATOM    568  CG  LEU A  77      -0.964   6.119  -1.169  1.00 27.24           C  
ATOM    569  CD1 LEU A  77       0.569   6.249  -1.190  1.00 28.48           C  
ATOM    570  CD2 LEU A  77      -1.444   4.816  -1.794  1.00 25.57           C  
ATOM    571  N   LYS A  78      -3.233   6.910   2.792  1.00 27.93           N  
ATOM    572  CA  LYS A  78      -3.598   6.581   4.164  1.00 30.89           C  
ATOM    573  C   LYS A  78      -5.100   6.352   4.294  1.00 28.59           C  
ATOM    574  O   LYS A  78      -5.541   5.309   4.790  1.00 30.86           O  
ATOM    575  CB  LYS A  78      -3.145   7.701   5.108  1.00 35.67           C  
ATOM    576  CG  LYS A  78      -3.562   7.493   6.568  1.00 38.88           C  
ATOM    577  CD  LYS A  78      -2.582   8.127   7.558  1.00 39.31           C  
ATOM    578  CE  LYS A  78      -2.691   9.653   7.588  1.00 49.31           C  
ATOM    579  NZ  LYS A  78      -1.385  10.363   7.861  1.00 51.63           N1+
ATOM    580  N   CYS A  79      -5.899   7.313   3.836  1.00 26.04           N  
ATOM    581  CA ACYS A  79      -7.339   7.332   4.073  0.62 26.46           C  
ATOM    582  CA BCYS A  79      -7.306   7.222   4.179  0.38 26.57           C  
ATOM    583  C   CYS A  79      -8.069   6.236   3.306  1.00 30.43           C  
ATOM    584  O   CYS A  79      -9.160   5.817   3.703  1.00 23.44           O  
ATOM    585  CB ACYS A  79      -7.900   8.692   3.662  0.62 28.08           C  
ATOM    586  CB BCYS A  79      -7.957   8.603   4.138  0.38 29.39           C  
ATOM    587  SG ACYS A  79      -7.455  10.062   4.752  0.62 39.10           S  
ATOM    588  SG BCYS A  79      -8.141   9.311   2.518  0.38 28.35           S  
ATOM    589  N   VAL A  80      -7.517   5.800   2.188  1.00 27.24           N  
ATOM    590  CA  VAL A  80      -8.204   4.823   1.343  1.00 23.74           C  
ATOM    591  C   VAL A  80      -7.814   3.425   1.779  1.00 22.95           C  
ATOM    592  O   VAL A  80      -6.649   3.142   2.079  1.00 25.61           O  
ATOM    593  CB  VAL A  80      -7.886   5.071  -0.141  1.00 21.59           C  
ATOM    594  CG1 VAL A  80      -8.368   3.899  -1.007  1.00 25.90           C  
ATOM    595  CG2 VAL A  80      -8.492   6.399  -0.583  1.00 23.51           C  
ATOM    596  N   ASN A  81      -8.795   2.532   1.825  1.00 20.64           N  
ATOM    597  CA  ASN A  81      -8.542   1.133   2.156  1.00 25.11           C  
ATOM    598  C   ASN A  81      -9.480   0.318   1.270  1.00 27.27           C  
ATOM    599  O   ASN A  81     -10.623   0.066   1.644  1.00 24.26           O  
ATOM    600  CB  ASN A  81      -8.776   0.864   3.641  1.00 28.12           C  
ATOM    601  CG  ASN A  81      -8.595  -0.603   4.009  1.00 39.90           C  
ATOM    602  ND2 ASN A  81      -9.350  -1.054   5.006  1.00 45.71           N  
ATOM    603  OD1 ASN A  81      -7.763  -1.315   3.428  1.00 37.67           O  
ATOM    604  N   HIS A  82      -9.009  -0.054   0.079  1.00 19.57           N  
ATOM    605  CA  HIS A  82      -9.831  -0.830  -0.841  1.00 20.25           C  
ATOM    606  C   HIS A  82      -8.942  -1.905  -1.445  1.00 20.09           C  
ATOM    607  O   HIS A  82      -7.761  -1.656  -1.701  1.00 19.64           O  
ATOM    608  CB  HIS A  82     -10.449   0.069  -1.926  1.00 18.41           C  
ATOM    609  CG  HIS A  82     -11.380  -0.660  -2.855  1.00 20.50           C  
ATOM    610  CD2 HIS A  82     -12.734  -0.726  -2.888  1.00 23.72           C  
ATOM    611  ND1 HIS A  82     -10.931  -1.475  -3.877  1.00 18.72           N  
ATOM    612  CE1 HIS A  82     -11.972  -1.988  -4.516  1.00 21.44           C  
ATOM    613  NE2 HIS A  82     -13.076  -1.556  -3.928  1.00 22.54           N  
ATOM    614  N   LYS A  83      -9.486  -3.117  -1.638  1.00 17.96           N  
ATOM    615  CA  LYS A  83      -8.607  -4.219  -2.029  1.00 16.35           C  
ATOM    616  C   LYS A  83      -8.007  -4.046  -3.421  1.00 19.33           C  
ATOM    617  O   LYS A  83      -7.044  -4.747  -3.738  1.00 20.17           O  
ATOM    618  CB  LYS A  83      -9.346  -5.566  -1.998  1.00 20.02           C  
ATOM    619  CG  LYS A  83     -10.588  -5.560  -2.855  1.00 25.86           C  
ATOM    620  CD  LYS A  83     -11.305  -6.914  -2.855  1.00 34.08           C  
ATOM    621  CE  LYS A  83     -12.769  -6.711  -3.255  1.00 43.23           C  
ATOM    622  NZ  LYS A  83     -13.553  -7.986  -3.236  1.00 53.65           N1+
ATOM    623  N   ASN A  84      -8.522  -3.137  -4.252  1.00 17.86           N  
ATOM    624  CA  ASN A  84      -7.976  -2.965  -5.600  1.00 15.66           C  
ATOM    625  C   ASN A  84      -7.231  -1.631  -5.742  1.00 19.69           C  
ATOM    626  O   ASN A  84      -6.990  -1.164  -6.868  1.00 16.12           O  
ATOM    627  CB  ASN A  84      -9.085  -3.072  -6.650  1.00 15.65           C  
ATOM    628  CG  ASN A  84      -9.789  -4.426  -6.609  1.00 17.66           C  
ATOM    629  ND2 ASN A  84      -9.024  -5.504  -6.742  1.00 18.75           N  
ATOM    630  OD1 ASN A  84     -11.007  -4.497  -6.387  1.00 20.94           O  
ATOM    631  N   ILE A  85      -6.883  -1.003  -4.619  1.00 18.40           N  
ATOM    632  CA  ILE A  85      -6.009   0.169  -4.576  1.00 19.66           C  
ATOM    633  C   ILE A  85      -4.826  -0.176  -3.681  1.00 18.32           C  
ATOM    634  O   ILE A  85      -5.013  -0.717  -2.587  1.00 17.11           O  
ATOM    635  CB  ILE A  85      -6.747   1.410  -4.045  1.00 19.04           C  
ATOM    636  CG1 ILE A  85      -8.041   1.686  -4.819  1.00 23.43           C  
ATOM    637  CG2 ILE A  85      -5.806   2.635  -4.048  1.00 17.84           C  
ATOM    638  CD1 ILE A  85      -7.845   2.082  -6.228  1.00 29.93           C  
ATOM    639  N   ILE A  86      -3.605   0.104  -4.143  1.00 18.75           N  
ATOM    640  CA  ILE A  86      -2.427  -0.350  -3.400  1.00 18.36           C  
ATOM    641  C   ILE A  86      -2.451   0.170  -1.956  1.00 23.61           C  
ATOM    642  O   ILE A  86      -2.797   1.328  -1.696  1.00 23.53           O  
ATOM    643  CB  ILE A  86      -1.145   0.062  -4.148  1.00 21.23           C  
ATOM    644  CG1 ILE A  86       0.051  -0.803  -3.729  1.00 28.68           C  
ATOM    645  CG2 ILE A  86      -0.853   1.549  -3.973  1.00 25.85           C  
ATOM    646  CD1 ILE A  86       0.098  -2.184  -4.383  1.00 25.15           C  
ATOM    647  N   SER A  87      -2.146  -0.729  -1.008  1.00 24.71           N  
ATOM    648  CA  SER A  87      -2.147  -0.421   0.423  1.00 28.48           C  
ATOM    649  C   SER A  87      -0.818   0.198   0.833  1.00 23.22           C  
ATOM    650  O   SER A  87       0.249  -0.306   0.470  1.00 22.68           O  
ATOM    651  CB  SER A  87      -2.387  -1.673   1.281  1.00 28.80           C  
ATOM    652  OG  SER A  87      -3.551  -2.391   0.895  1.00 36.20           O  
ATOM    653  N   LEU A  88      -0.909   1.276   1.601  1.00 24.82           N  
ATOM    654  CA  LEU A  88       0.207   1.878   2.320  1.00 20.53           C  
ATOM    655  C   LEU A  88       0.379   1.193   3.672  1.00 21.10           C  
ATOM    656  O   LEU A  88      -0.550   1.189   4.491  1.00 25.10           O  
ATOM    657  CB  LEU A  88      -0.068   3.368   2.519  1.00 25.35           C  
ATOM    658  CG  LEU A  88       0.999   4.233   3.174  1.00 27.94           C  
ATOM    659  CD1 LEU A  88       2.301   4.145   2.394  1.00 24.28           C  
ATOM    660  CD2 LEU A  88       0.493   5.659   3.220  1.00 31.11           C  
ATOM    661  N   LEU A  89       1.564   0.639   3.910  1.00 20.77           N  
ATOM    662  CA  LEU A  89       1.864  -0.098   5.132  1.00 24.99           C  
ATOM    663  C   LEU A  89       2.639   0.733   6.155  1.00 27.14           C  
ATOM    664  O   LEU A  89       2.444   0.554   7.367  1.00 24.48           O  
ATOM    665  CB  LEU A  89       2.677  -1.347   4.778  1.00 26.11           C  
ATOM    666  CG  LEU A  89       1.921  -2.337   3.864  1.00 25.42           C  
ATOM    667  CD1 LEU A  89       2.670  -3.639   3.740  1.00 29.03           C  
ATOM    668  CD2 LEU A  89       0.481  -2.566   4.356  1.00 29.18           C  
ATOM    669  N   ASN A  90       3.493   1.647   5.696  1.00 22.78           N  
ATOM    670  CA  ASN A  90       4.311   2.458   6.595  1.00 25.15           C  
ATOM    671  C   ASN A  90       4.811   3.670   5.834  1.00 26.84           C  
ATOM    672  O   ASN A  90       4.943   3.630   4.608  1.00 24.22           O  
ATOM    673  CB  ASN A  90       5.511   1.678   7.129  1.00 23.44           C  
ATOM    674  CG  ASN A  90       6.078   2.270   8.425  1.00 23.89           C  
ATOM    675  ND2 ASN A  90       7.228   1.771   8.837  1.00 32.30           N  
ATOM    676  OD1 ASN A  90       5.486   3.159   9.029  1.00 27.54           O  
ATOM    677  N   VAL A  91       5.094   4.743   6.575  1.00 23.21           N  
ATOM    678  CA  VAL A  91       5.714   5.954   6.034  1.00 19.79           C  
ATOM    679  C   VAL A  91       6.750   6.401   7.056  1.00 21.73           C  
ATOM    680  O   VAL A  91       6.471   6.390   8.258  1.00 25.38           O  
ATOM    681  CB  VAL A  91       4.697   7.092   5.791  1.00 23.34           C  
ATOM    682  CG1 VAL A  91       5.412   8.314   5.204  1.00 21.22           C  
ATOM    683  CG2 VAL A  91       3.581   6.646   4.873  1.00 26.21           C  
ATOM    684  N   PHE A  92       7.938   6.784   6.599  1.00 20.59           N  
ATOM    685  CA  PHE A  92       8.937   7.246   7.559  1.00 24.09           C  
ATOM    686  C   PHE A  92       9.907   8.207   6.887  1.00 24.55           C  
ATOM    687  O   PHE A  92      10.014   8.265   5.659  1.00 23.67           O  
ATOM    688  CB  PHE A  92       9.682   6.051   8.199  1.00 21.27           C  
ATOM    689  CG  PHE A  92      10.514   5.237   7.234  1.00 23.85           C  
ATOM    690  CD1 PHE A  92      11.781   5.654   6.846  1.00 23.13           C  
ATOM    691  CD2 PHE A  92      10.016   4.058   6.700  1.00 26.93           C  
ATOM    692  CE1 PHE A  92      12.539   4.904   5.952  1.00 28.42           C  
ATOM    693  CE2 PHE A  92      10.765   3.305   5.813  1.00 27.43           C  
ATOM    694  CZ  PHE A  92      12.025   3.724   5.433  1.00 28.52           C  
ATOM    695  N   THR A  93      10.588   9.004   7.715  1.00 22.34           N  
ATOM    696  CA  THR A  93      11.730   9.745   7.220  1.00 22.85           C  
ATOM    697  C   THR A  93      12.919   9.471   8.127  1.00 23.11           C  
ATOM    698  O   THR A  93      12.763   9.370   9.351  1.00 27.09           O  
ATOM    699  CB  THR A  93      11.487  11.266   7.159  1.00 23.65           C  
ATOM    700  CG2 THR A  93      11.047  11.819   8.515  1.00 22.48           C  
ATOM    701  OG1 THR A  93      12.703  11.902   6.729  1.00 24.38           O  
ATOM    702  N   PRO A  94      14.109   9.326   7.547  1.00 28.71           N  
ATOM    703  CA  PRO A  94      15.313   9.158   8.367  1.00 33.08           C  
ATOM    704  C   PRO A  94      15.797  10.451   8.994  1.00 31.69           C  
ATOM    705  O   PRO A  94      16.599  10.389   9.927  1.00 30.05           O  
ATOM    706  CB  PRO A  94      16.350   8.621   7.371  1.00 33.58           C  
ATOM    707  CG  PRO A  94      15.847   8.996   6.018  1.00 34.18           C  
ATOM    708  CD  PRO A  94      14.392   9.333   6.100  1.00 29.71           C  
ATOM    709  N   GLN A  95      15.325  11.609   8.548  1.00 26.09           N  
ATOM    710  CA  GLN A  95      15.788  12.865   9.136  1.00 27.94           C  
ATOM    711  C   GLN A  95      15.061  13.198  10.440  1.00 28.22           C  
ATOM    712  O   GLN A  95      13.900  12.842  10.647  1.00 27.08           O  
ATOM    713  CB  GLN A  95      15.667  14.003   8.116  1.00 26.36           C  
ATOM    714  CG  GLN A  95      16.682  13.835   6.983  1.00 25.80           C  
ATOM    715  CD  GLN A  95      16.165  13.077   5.792  1.00 29.81           C  
ATOM    716  NE2 GLN A  95      17.006  12.213   5.231  1.00 32.80           N  
ATOM    717  OE1 GLN A  95      15.021  13.240   5.391  1.00 25.40           O  
ATOM    718  N   LYS A  96      15.772  13.906  11.336  1.00 28.39           N  
ATOM    719  CA  LYS A  96      15.387  14.039  12.744  1.00 29.29           C  
ATOM    720  C   LYS A  96      14.597  15.296  13.084  1.00 29.18           C  
ATOM    721  O   LYS A  96      14.026  15.363  14.182  1.00 31.38           O  
ATOM    722  CB  LYS A  96      16.634  14.023  13.648  1.00 34.31           C  
ATOM    723  CG  LYS A  96      17.572  12.848  13.527  1.00 37.73           C  
ATOM    724  CD  LYS A  96      16.833  11.523  13.526  1.00 39.31           C  
ATOM    725  CE  LYS A  96      17.582  10.510  12.677  1.00 45.91           C  
ATOM    726  NZ  LYS A  96      16.971   9.149  12.725  1.00 42.26           N1+
ATOM    727  N   THR A  97      14.570  16.301  12.207  1.00 24.12           N  
ATOM    728  CA  THR A  97      13.885  17.556  12.488  1.00 22.51           C  
ATOM    729  C   THR A  97      13.189  18.034  11.228  1.00 22.07           C  
ATOM    730  O   THR A  97      13.529  17.618  10.120  1.00 24.13           O  
ATOM    731  CB  THR A  97      14.853  18.660  12.930  1.00 23.47           C  
ATOM    732  CG2 THR A  97      15.562  18.271  14.224  1.00 27.93           C  
ATOM    733  OG1 THR A  97      15.821  18.841  11.890  1.00 23.42           O  
ATOM    734  N   LEU A  98      12.221  18.933  11.411  1.00 22.10           N  
ATOM    735  CA  LEU A  98      11.612  19.601  10.263  1.00 22.52           C  
ATOM    736  C   LEU A  98      12.669  20.252   9.385  1.00 25.46           C  
ATOM    737  O   LEU A  98      12.638  20.123   8.157  1.00 22.10           O  
ATOM    738  CB  LEU A  98      10.588  20.642  10.726  1.00 22.84           C  
ATOM    739  CG  LEU A  98      10.094  21.634   9.671  1.00 25.29           C  
ATOM    740  CD1 LEU A  98       9.253  20.956   8.548  1.00 22.60           C  
ATOM    741  CD2 LEU A  98       9.276  22.708  10.344  1.00 32.76           C  
ATOM    742  N   GLU A  99      13.632  20.950   9.995  1.00 22.31           N  
ATOM    743  CA  GLU A  99      14.610  21.668   9.190  1.00 23.61           C  
ATOM    744  C   GLU A  99      15.434  20.720   8.327  1.00 24.56           C  
ATOM    745  O   GLU A  99      15.647  20.982   7.140  1.00 25.63           O  
ATOM    746  CB  GLU A  99      15.514  22.519  10.090  1.00 23.79           C  
ATOM    747  CG  GLU A  99      14.830  23.766  10.655  1.00 26.33           C  
ATOM    748  CD  GLU A  99      13.820  23.508  11.772  1.00 26.15           C  
ATOM    749  OE1 GLU A  99      13.734  22.372  12.306  1.00 28.98           O  
ATOM    750  OE2 GLU A  99      13.119  24.475  12.155  1.00 31.90           O1-
ATOM    751  N   GLU A 100      15.886  19.602   8.896  1.00 23.71           N  
ATOM    752  CA  GLU A 100      16.741  18.672   8.174  1.00 23.31           C  
ATOM    753  C   GLU A 100      15.966  17.750   7.236  1.00 24.51           C  
ATOM    754  O   GLU A 100      16.580  17.084   6.403  1.00 24.60           O  
ATOM    755  CB  GLU A 100      17.514  17.822   9.173  1.00 25.58           C  
ATOM    756  CG  GLU A 100      18.581  18.583   9.962  1.00 26.46           C  
ATOM    757  CD  GLU A 100      19.042  17.774  11.156  1.00 30.20           C  
ATOM    758  OE1 GLU A 100      18.224  17.593  12.077  1.00 30.77           O  
ATOM    759  OE2 GLU A 100      20.201  17.305  11.168  1.00 37.18           O1-
ATOM    760  N   PHE A 101      14.649  17.692   7.378  1.00 21.38           N  
ATOM    761  CA  PHE A 101      13.779  16.827   6.576  1.00 24.42           C  
ATOM    762  C   PHE A 101      14.085  16.955   5.087  1.00 24.68           C  
ATOM    763  O   PHE A 101      14.039  18.053   4.524  1.00 25.97           O  
ATOM    764  CB  PHE A 101      12.329  17.222   6.888  1.00 21.80           C  
ATOM    765  CG  PHE A 101      11.274  16.514   6.060  1.00 20.65           C  
ATOM    766  CD1 PHE A 101      11.305  15.140   5.880  1.00 22.06           C  
ATOM    767  CD2 PHE A 101      10.216  17.241   5.536  1.00 21.13           C  
ATOM    768  CE1 PHE A 101      10.307  14.502   5.133  1.00 24.24           C  
ATOM    769  CE2 PHE A 101       9.215  16.616   4.797  1.00 23.99           C  
ATOM    770  CZ  PHE A 101       9.260  15.249   4.608  1.00 23.06           C  
ATOM    771  N   GLN A 102      14.394  15.820   4.455  1.00 23.33           N  
ATOM    772  CA  GLN A 102      14.716  15.727   3.037  1.00 25.32           C  
ATOM    773  C   GLN A 102      13.811  14.750   2.302  1.00 29.64           C  
ATOM    774  O   GLN A 102      13.211  15.107   1.280  1.00 26.86           O  
ATOM    775  CB  GLN A 102      16.173  15.272   2.867  1.00 27.38           C  
ATOM    776  CG  GLN A 102      17.211  16.368   3.093  1.00 39.19           C  
ATOM    777  CD  GLN A 102      17.162  17.462   2.054  1.00 47.63           C  
ATOM    778  NE2 GLN A 102      18.022  17.343   1.046  1.00 55.07           N  
ATOM    779  OE1 GLN A 102      16.366  18.408   2.149  1.00 43.86           O  
ATOM    780  N   ASP A 103      13.689  13.525   2.809  1.00 24.36           N  
ATOM    781  CA  ASP A 103      13.157  12.410   2.034  1.00 23.90           C  
ATOM    782  C   ASP A 103      12.035  11.709   2.783  1.00 25.17           C  
ATOM    783  O   ASP A 103      12.054  11.594   4.012  1.00 22.54           O  
ATOM    784  CB  ASP A 103      14.259  11.396   1.725  1.00 26.99           C  
ATOM    785  CG  ASP A 103      15.430  12.009   0.973  1.00 31.17           C  
ATOM    786  OD1 ASP A 103      15.201  12.831   0.052  1.00 32.13           O  
ATOM    787  OD2 ASP A 103      16.581  11.656   1.306  1.00 34.14           O1-
ATOM    788  N   VAL A 104      11.059  11.222   2.013  1.00 22.15           N  
ATOM    789  CA  VAL A 104       9.935  10.456   2.526  1.00 20.56           C  
ATOM    790  C   VAL A 104      10.022   9.065   1.915  1.00 21.78           C  
ATOM    791  O   VAL A 104      10.168   8.936   0.694  1.00 23.49           O  
ATOM    792  CB  VAL A 104       8.592  11.106   2.151  1.00 21.79           C  
ATOM    793  CG1 VAL A 104       7.423  10.225   2.600  1.00 23.62           C  
ATOM    794  CG2 VAL A 104       8.477  12.523   2.712  1.00 21.22           C  
ATOM    795  N   TYR A 105       9.914   8.035   2.746  1.00 20.19           N  
ATOM    796  CA  TYR A 105       9.857   6.658   2.276  1.00 22.62           C  
ATOM    797  C   TYR A 105       8.446   6.108   2.473  1.00 22.78           C  
ATOM    798  O   TYR A 105       7.882   6.196   3.568  1.00 22.01           O  
ATOM    799  CB  TYR A 105      10.890   5.795   3.011  1.00 22.87           C  
ATOM    800  CG  TYR A 105      12.314   6.179   2.655  1.00 27.74           C  
ATOM    801  CD1 TYR A 105      12.935   7.267   3.260  1.00 25.17           C  
ATOM    802  CD2 TYR A 105      13.023   5.475   1.697  1.00 27.61           C  
ATOM    803  CE1 TYR A 105      14.243   7.627   2.918  1.00 29.78           C  
ATOM    804  CE2 TYR A 105      14.314   5.821   1.351  1.00 32.85           C  
ATOM    805  CZ  TYR A 105      14.924   6.894   1.970  1.00 34.19           C  
ATOM    806  OH  TYR A 105      16.210   7.221   1.617  1.00 33.94           O  
ATOM    807  N   LEU A 106       7.863   5.574   1.404  1.00 20.85           N  
ATOM    808  CA  LEU A 106       6.573   4.906   1.466  1.00 21.04           C  
ATOM    809  C   LEU A 106       6.800   3.405   1.364  1.00 21.14           C  
ATOM    810  O   LEU A 106       7.547   2.948   0.493  1.00 24.82           O  
ATOM    811  CB  LEU A 106       5.660   5.363   0.323  1.00 22.17           C  
ATOM    812  CG  LEU A 106       5.474   6.863   0.137  1.00 25.48           C  
ATOM    813  CD1 LEU A 106       4.650   7.133  -1.145  1.00 30.95           C  
ATOM    814  CD2 LEU A 106       4.804   7.458   1.353  1.00 25.35           C  
ATOM    815  N   VAL A 107       6.158   2.650   2.244  1.00 21.54           N  
ATOM    816  CA  VAL A 107       6.237   1.192   2.240  1.00 21.01           C  
ATOM    817  C   VAL A 107       4.863   0.683   1.818  1.00 21.83           C  
ATOM    818  O   VAL A 107       3.864   0.981   2.480  1.00 20.89           O  
ATOM    819  CB  VAL A 107       6.649   0.653   3.618  1.00 24.27           C  
ATOM    820  CG1 VAL A 107       6.789  -0.865   3.582  1.00 28.21           C  
ATOM    821  CG2 VAL A 107       7.953   1.307   4.064  1.00 25.92           C  
ATOM    822  N   MET A 108       4.811  -0.055   0.701  1.00 23.11           N  
ATOM    823  CA AMET A 108       3.560  -0.538   0.137  0.33 24.47           C  
ATOM    824  CA BMET A 108       3.572  -0.537   0.106  0.67 24.48           C  
ATOM    825  C   MET A 108       3.552  -2.059   0.089  1.00 21.46           C  
ATOM    826  O   MET A 108       4.595  -2.712   0.153  1.00 23.64           O  
ATOM    827  CB AMET A 108       3.340   0.000  -1.286  0.33 24.17           C  
ATOM    828  CB BMET A 108       3.412  -0.066  -1.357  0.67 24.03           C  
ATOM    829  CG AMET A 108       3.925   1.374  -1.551  0.33 29.11           C  
ATOM    830  CG BMET A 108       2.730   1.267  -1.549  0.67 29.48           C  
ATOM    831  SD AMET A 108       3.050   2.700  -0.695  0.33 27.04           S  
ATOM    832  SD BMET A 108       3.862   2.597  -1.103  0.67 36.33           S  
ATOM    833  CE AMET A 108       1.465   2.632  -1.512  0.33 28.72           C  
ATOM    834  CE BMET A 108       5.228   2.223  -2.211  0.67 30.17           C  
ATOM    835  N   GLU A 109       2.355  -2.624  -0.067  1.00 24.53           N  
ATOM    836  CA  GLU A 109       2.294  -4.062  -0.310  1.00 27.78           C  
ATOM    837  C   GLU A 109       2.990  -4.347  -1.641  1.00 27.29           C  
ATOM    838  O   GLU A 109       2.965  -3.525  -2.561  1.00 26.16           O  
ATOM    839  CB  GLU A 109       0.842  -4.563  -0.344  1.00 31.51           C  
ATOM    840  CG  GLU A 109      -0.043  -3.864  -1.338  1.00 33.54           C  
ATOM    841  CD  GLU A 109      -1.486  -4.358  -1.315  1.00 36.29           C  
ATOM    842  OE1 GLU A 109      -1.697  -5.588  -1.234  1.00 43.00           O  
ATOM    843  OE2 GLU A 109      -2.411  -3.524  -1.463  1.00 32.53           O1-
ATOM    844  N   LEU A 110       3.643  -5.504  -1.731  1.00 27.25           N  
ATOM    845  CA  LEU A 110       4.485  -5.842  -2.870  1.00 24.98           C  
ATOM    846  C   LEU A 110       3.706  -6.706  -3.855  1.00 26.68           C  
ATOM    847  O   LEU A 110       3.208  -7.778  -3.485  1.00 24.67           O  
ATOM    848  CB  LEU A 110       5.735  -6.588  -2.417  1.00 24.94           C  
ATOM    849  CG  LEU A 110       6.656  -6.980  -3.572  1.00 26.12           C  
ATOM    850  CD1 LEU A 110       7.112  -5.773  -4.368  1.00 27.03           C  
ATOM    851  CD2 LEU A 110       7.839  -7.801  -3.074  1.00 32.92           C  
ATOM    852  N   MET A 111       3.617  -6.262  -5.100  1.00 25.16           N  
ATOM    853  CA  MET A 111       2.944  -7.051  -6.118  1.00 23.88           C  
ATOM    854  C   MET A 111       4.001  -7.679  -7.029  1.00 24.81           C  
ATOM    855  O   MET A 111       5.196  -7.451  -6.856  1.00 26.62           O  
ATOM    856  CB  MET A 111       1.952  -6.172  -6.879  1.00 25.10           C  
ATOM    857  CG  MET A 111       0.885  -5.584  -5.943  1.00 23.10           C  
ATOM    858  SD  MET A 111      -0.229  -6.822  -5.285  1.00 32.27           S  
ATOM    859  CE  MET A 111      -1.578  -6.782  -6.483  1.00 29.26           C  
ATOM    860  N   ASP A 112       3.570  -8.492  -8.003  1.00 22.71           N  
ATOM    861  CA  ASP A 112       4.526  -9.260  -8.804  1.00 24.24           C  
ATOM    862  C   ASP A 112       4.925  -8.599 -10.119  1.00 29.59           C  
ATOM    863  O   ASP A 112       6.041  -8.833 -10.602  1.00 25.89           O  
ATOM    864  CB  ASP A 112       3.974 -10.654  -9.114  1.00 25.03           C  
ATOM    865  CG  ASP A 112       4.045 -11.595  -7.925  1.00 30.93           C  
ATOM    866  OD1 ASP A 112       5.085 -11.607  -7.230  1.00 35.50           O  
ATOM    867  OD2 ASP A 112       3.046 -12.300  -7.666  1.00 32.82           O1-
ATOM    868  N   ALA A 113       4.058  -7.789 -10.718  1.00 24.56           N  
ATOM    869  CA  ALA A 113       4.330  -7.221 -12.033  1.00 25.46           C  
ATOM    870  C   ALA A 113       3.328  -6.100 -12.259  1.00 25.26           C  
ATOM    871  O   ALA A 113       2.329  -5.993 -11.550  1.00 25.66           O  
ATOM    872  CB  ALA A 113       4.202  -8.271 -13.139  1.00 24.94           C  
ATOM    873  N   ASN A 114       3.585  -5.285 -13.272  1.00 25.35           N  
ATOM    874  CA  ASN A 114       2.542  -4.405 -13.775  1.00 20.86           C  
ATOM    875  C   ASN A 114       1.892  -5.056 -15.000  1.00 23.02           C  
ATOM    876  O   ASN A 114       2.294  -6.141 -15.449  1.00 22.88           O  
ATOM    877  CB  ASN A 114       3.115  -3.004 -14.035  1.00 20.83           C  
ATOM    878  CG  ASN A 114       4.151  -2.982 -15.144  1.00 23.41           C  
ATOM    879  ND2 ASN A 114       5.174  -2.146 -14.985  1.00 32.28           N  
ATOM    880  OD1 ASN A 114       4.042  -3.712 -16.121  1.00 24.56           O  
ATOM    881  N   LEU A 115       0.841  -4.414 -15.530  1.00 19.76           N  
ATOM    882  CA  LEU A 115       0.073  -5.024 -16.610  1.00 21.36           C  
ATOM    883  C   LEU A 115       0.832  -5.120 -17.928  1.00 24.50           C  
ATOM    884  O   LEU A 115       0.414  -5.888 -18.802  1.00 23.23           O  
ATOM    885  CB  LEU A 115      -1.228  -4.266 -16.859  1.00 21.15           C  
ATOM    886  CG  LEU A 115      -2.377  -4.575 -15.920  1.00 27.97           C  
ATOM    887  CD1 LEU A 115      -3.607  -3.786 -16.374  1.00 23.35           C  
ATOM    888  CD2 LEU A 115      -2.658  -6.076 -15.887  1.00 23.71           C  
ATOM    889  N   CYS A 116       1.907  -4.353 -18.105  1.00 21.23           N  
ATOM    890  CA  CYS A 116       2.731  -4.505 -19.303  1.00 24.81           C  
ATOM    891  C   CYS A 116       3.179  -5.948 -19.471  1.00 24.89           C  
ATOM    892  O   CYS A 116       3.264  -6.459 -20.597  1.00 25.82           O  
ATOM    893  CB  CYS A 116       3.965  -3.616 -19.227  1.00 25.18           C  
ATOM    894  SG  CYS A 116       3.637  -1.869 -18.963  1.00 30.29           S  
ATOM    895  N   GLN A 117       3.492  -6.617 -18.361  1.00 21.73           N  
ATOM    896  CA  GLN A 117       3.924  -8.012 -18.441  1.00 23.61           C  
ATOM    897  C   GLN A 117       2.760  -8.927 -18.794  1.00 24.87           C  
ATOM    898  O   GLN A 117       2.935  -9.932 -19.482  1.00 27.49           O  
ATOM    899  CB  GLN A 117       4.541  -8.432 -17.102  1.00 28.80           C  
ATOM    900  CG  GLN A 117       4.770  -9.940 -16.918  1.00 28.70           C  
ATOM    901  CD  GLN A 117       5.728 -10.524 -17.947  1.00 32.48           C  
ATOM    902  NE2 GLN A 117       5.468 -11.768 -18.382  1.00 36.28           N  
ATOM    903  OE1 GLN A 117       6.696  -9.874 -18.331  1.00 40.52           O  
ATOM    904  N   VAL A 118       1.559  -8.583 -18.343  1.00 23.82           N  
ATOM    905  CA  VAL A 118       0.415  -9.463 -18.519  1.00 23.78           C  
ATOM    906  C   VAL A 118      -0.086  -9.456 -19.953  1.00 24.45           C  
ATOM    907  O   VAL A 118      -0.723 -10.421 -20.396  1.00 24.73           O  
ATOM    908  CB  VAL A 118      -0.669  -9.026 -17.521  1.00 26.44           C  
ATOM    909  CG1 VAL A 118      -1.925  -9.862 -17.672  1.00 29.17           C  
ATOM    910  CG2 VAL A 118      -0.111  -9.102 -16.099  1.00 24.22           C  
ATOM    911  N   ILE A 119       0.218  -8.401 -20.709  1.00 25.95           N  
ATOM    912  CA  ILE A 119      -0.261  -8.287 -22.076  1.00 29.70           C  
ATOM    913  C   ILE A 119       0.224  -9.449 -22.933  1.00 32.52           C  
ATOM    914  O   ILE A 119      -0.444  -9.837 -23.897  1.00 32.32           O  
ATOM    915  CB  ILE A 119       0.167  -6.911 -22.627  1.00 31.54           C  
ATOM    916  CG1 ILE A 119      -0.812  -5.861 -22.103  1.00 34.29           C  
ATOM    917  CG2 ILE A 119       0.222  -6.895 -24.142  1.00 32.20           C  
ATOM    918  CD1 ILE A 119      -0.152  -4.581 -21.709  1.00 38.11           C  
ATOM    919  N   HIS A 120       1.357 -10.054 -22.578  1.00 28.33           N  
ATOM    920  CA  HIS A 120       1.943 -11.127 -23.370  1.00 32.42           C  
ATOM    921  C   HIS A 120       1.608 -12.514 -22.832  1.00 30.96           C  
ATOM    922  O   HIS A 120       2.166 -13.504 -23.316  1.00 30.69           O  
ATOM    923  CB  HIS A 120       3.467 -10.949 -23.436  1.00 36.31           C  
ATOM    924  CG  HIS A 120       3.887  -9.591 -23.904  1.00 41.85           C  
ATOM    925  CD2 HIS A 120       4.649  -8.637 -23.314  1.00 45.20           C  
ATOM    926  ND1 HIS A 120       3.469  -9.059 -25.106  1.00 45.47           N  
ATOM    927  CE1 HIS A 120       3.974  -7.845 -25.247  1.00 43.66           C  
ATOM    928  NE2 HIS A 120       4.693  -7.565 -24.174  1.00 42.72           N  
ATOM    929  N   MET A 121       0.704 -12.621 -21.858  1.00 24.89           N  
ATOM    930  CA  MET A 121       0.528 -13.878 -21.133  1.00 22.03           C  
ATOM    931  C   MET A 121      -0.674 -14.689 -21.601  1.00 22.39           C  
ATOM    932  O   MET A 121      -1.023 -15.679 -20.956  1.00 20.32           O  
ATOM    933  CB  MET A 121       0.429 -13.597 -19.639  1.00 22.31           C  
ATOM    934  CG  MET A 121       1.739 -12.994 -19.147  1.00 26.55           C  
ATOM    935  SD  MET A 121       1.978 -12.922 -17.377  1.00 28.09           S  
ATOM    936  CE  MET A 121       1.648 -14.610 -16.858  1.00 32.14           C  
ATOM    937  N   GLU A 122      -1.283 -14.315 -22.722  1.00 22.14           N  
ATOM    938  CA  GLU A 122      -2.301 -15.137 -23.377  1.00 24.46           C  
ATOM    939  C   GLU A 122      -3.413 -15.537 -22.412  1.00 27.88           C  
ATOM    940  O   GLU A 122      -3.744 -16.715 -22.266  1.00 26.14           O  
ATOM    941  CB  GLU A 122      -1.661 -16.391 -23.988  1.00 27.45           C  
ATOM    942  CG  GLU A 122      -0.563 -16.128 -24.974  1.00 25.69           C  
ATOM    943  CD  GLU A 122       0.198 -17.414 -25.317  1.00 31.84           C  
ATOM    944  OE1 GLU A 122       0.907 -17.962 -24.444  1.00 30.31           O  
ATOM    945  OE2 GLU A 122       0.058 -17.894 -26.453  1.00 33.14           O1-
ATOM    946  N   LEU A 123      -4.002 -14.550 -21.735  1.00 23.71           N  
ATOM    947  CA  LEU A 123      -4.991 -14.888 -20.714  1.00 23.68           C  
ATOM    948  C   LEU A 123      -6.310 -15.332 -21.340  1.00 21.09           C  
ATOM    949  O   LEU A 123      -6.683 -14.883 -22.427  1.00 23.75           O  
ATOM    950  CB  LEU A 123      -5.236 -13.678 -19.789  1.00 24.71           C  
ATOM    951  CG  LEU A 123      -4.484 -13.635 -18.459  1.00 32.13           C  
ATOM    952  CD1 LEU A 123      -3.044 -14.023 -18.583  1.00 34.52           C  
ATOM    953  CD2 LEU A 123      -4.591 -12.244 -17.860  1.00 31.73           C  
ATOM    954  N   ASP A 124      -7.028 -16.217 -20.630  1.00 20.80           N  
ATOM    955  CA  ASP A 124      -8.343 -16.695 -21.059  1.00 22.51           C  
ATOM    956  C   ASP A 124      -9.450 -15.777 -20.534  1.00 22.63           C  
ATOM    957  O   ASP A 124      -9.181 -14.759 -19.900  1.00 20.75           O  
ATOM    958  CB  ASP A 124      -8.573 -18.150 -20.627  1.00 27.85           C  
ATOM    959  CG  ASP A 124      -8.560 -18.350 -19.107  1.00 30.15           C  
ATOM    960  OD1 ASP A 124      -8.662 -17.373 -18.318  1.00 26.88           O  
ATOM    961  OD2 ASP A 124      -8.440 -19.524 -18.698  1.00 32.64           O1-
ATOM    962  N   HIS A 125     -10.713 -16.115 -20.831  1.00 21.49           N  
ATOM    963  CA  HIS A 125     -11.811 -15.225 -20.445  1.00 20.56           C  
ATOM    964  C   HIS A 125     -11.892 -15.059 -18.938  1.00 22.56           C  
ATOM    965  O   HIS A 125     -12.200 -13.963 -18.447  1.00 21.72           O  
ATOM    966  CB  HIS A 125     -13.153 -15.745 -20.969  1.00 21.83           C  
ATOM    967  CG  HIS A 125     -13.374 -15.490 -22.425  1.00 22.14           C  
ATOM    968  CD2 HIS A 125     -13.643 -16.335 -23.450  1.00 22.70           C  
ATOM    969  ND1 HIS A 125     -13.334 -14.226 -22.967  1.00 18.22           N  
ATOM    970  CE1 HIS A 125     -13.566 -14.301 -24.268  1.00 23.37           C  
ATOM    971  NE2 HIS A 125     -13.768 -15.568 -24.585  1.00 25.38           N  
ATOM    972  N   GLU A 126     -11.697 -16.150 -18.188  1.00 20.57           N  
ATOM    973  CA  GLU A 126     -11.848 -16.079 -16.743  1.00 23.21           C  
ATOM    974  C   GLU A 126     -10.844 -15.100 -16.150  1.00 23.73           C  
ATOM    975  O   GLU A 126     -11.200 -14.254 -15.324  1.00 22.84           O  
ATOM    976  CB  GLU A 126     -11.691 -17.463 -16.097  1.00 25.48           C  
ATOM    977  CG  GLU A 126     -12.776 -18.504 -16.449  1.00 36.91           C  
ATOM    978  CD  GLU A 126     -12.894 -18.885 -17.937  1.00 38.07           C  
ATOM    979  OE1 GLU A 126     -11.929 -18.718 -18.718  1.00 30.91           O  
ATOM    980  OE2 GLU A 126     -13.995 -19.335 -18.332  1.00 48.03           O1-
ATOM    981  N   ARG A 127      -9.582 -15.197 -16.566  1.00 21.56           N  
ATOM    982  CA  ARG A 127      -8.562 -14.309 -16.009  1.00 21.73           C  
ATOM    983  C   ARG A 127      -8.719 -12.886 -16.539  1.00 19.59           C  
ATOM    984  O   ARG A 127      -8.497 -11.915 -15.807  1.00 19.75           O  
ATOM    985  CB  ARG A 127      -7.173 -14.841 -16.347  1.00 23.65           C  
ATOM    986  CG  ARG A 127      -6.562 -15.787 -15.317  1.00 34.49           C  
ATOM    987  CD  ARG A 127      -7.484 -16.944 -14.992  1.00 34.06           C  
ATOM    988  NE  ARG A 127      -7.312 -18.055 -15.920  1.00 41.81           N  
ATOM    989  CZ  ARG A 127      -6.414 -19.024 -15.780  1.00 39.11           C  
ATOM    990  NH1 ARG A 127      -5.592 -19.062 -14.745  1.00 42.72           N1+
ATOM    991  NH2 ARG A 127      -6.339 -19.976 -16.705  1.00 39.46           N  
ATOM    992  N   MET A 128      -9.078 -12.735 -17.821  1.00 17.91           N  
ATOM    993  CA  MET A 128      -9.224 -11.394 -18.380  1.00 19.27           C  
ATOM    994  C   MET A 128     -10.372 -10.659 -17.709  1.00 19.42           C  
ATOM    995  O   MET A 128     -10.235  -9.493 -17.299  1.00 18.08           O  
ATOM    996  CB  MET A 128      -9.479 -11.475 -19.879  1.00 21.57           C  
ATOM    997  CG  MET A 128      -9.511 -10.130 -20.507  1.00 30.69           C  
ATOM    998  SD  MET A 128      -7.888  -9.907 -21.220  1.00 52.02           S  
ATOM    999  CE  MET A 128      -8.019 -11.205 -22.455  1.00 13.94           C  
ATOM   1000  N   SER A 129     -11.517 -11.330 -17.582  1.00 18.11           N  
ATOM   1001  CA  SER A 129     -12.665 -10.657 -16.996  1.00 18.93           C  
ATOM   1002  C   SER A 129     -12.432 -10.368 -15.527  1.00 16.87           C  
ATOM   1003  O   SER A 129     -12.902  -9.341 -15.027  1.00 18.71           O  
ATOM   1004  CB  SER A 129     -13.960 -11.465 -17.195  1.00 18.54           C  
ATOM   1005  OG  SER A 129     -13.918 -12.744 -16.593  1.00 18.80           O  
ATOM   1006  N   TYR A 130     -11.674 -11.220 -14.838  1.00 16.90           N  
ATOM   1007  CA  TYR A 130     -11.413 -10.984 -13.420  1.00 19.12           C  
ATOM   1008  C   TYR A 130     -10.508  -9.773 -13.222  1.00 21.88           C  
ATOM   1009  O   TYR A 130     -10.748  -8.950 -12.329  1.00 17.13           O  
ATOM   1010  CB  TYR A 130     -10.788 -12.223 -12.798  1.00 19.58           C  
ATOM   1011  CG  TYR A 130     -10.573 -12.106 -11.309  1.00 23.65           C  
ATOM   1012  CD1 TYR A 130     -11.586 -11.643 -10.489  1.00 20.96           C  
ATOM   1013  CD2 TYR A 130      -9.360 -12.460 -10.731  1.00 25.76           C  
ATOM   1014  CE1 TYR A 130     -11.409 -11.547  -9.109  1.00 23.60           C  
ATOM   1015  CE2 TYR A 130      -9.173 -12.364  -9.357  1.00 26.25           C  
ATOM   1016  CZ  TYR A 130     -10.202 -11.909  -8.559  1.00 29.14           C  
ATOM   1017  OH  TYR A 130     -10.017 -11.806  -7.198  1.00 32.90           O  
ATOM   1018  N   LEU A 131      -9.457  -9.641 -14.042  1.00 16.69           N  
ATOM   1019  CA  LEU A 131      -8.654  -8.419 -14.000  1.00 17.04           C  
ATOM   1020  C   LEU A 131      -9.498  -7.186 -14.292  1.00 16.90           C  
ATOM   1021  O   LEU A 131      -9.362  -6.160 -13.610  1.00 16.67           O  
ATOM   1022  CB  LEU A 131      -7.495  -8.503 -14.993  1.00 18.45           C  
ATOM   1023  CG  LEU A 131      -6.384  -9.513 -14.713  1.00 22.42           C  
ATOM   1024  CD1 LEU A 131      -5.421  -9.496 -15.871  1.00 22.50           C  
ATOM   1025  CD2 LEU A 131      -5.642  -9.148 -13.414  1.00 22.60           C  
ATOM   1026  N   LEU A 132     -10.378  -7.257 -15.295  1.00 17.23           N  
ATOM   1027  CA  LEU A 132     -11.175  -6.084 -15.645  1.00 18.84           C  
ATOM   1028  C   LEU A 132     -12.168  -5.731 -14.544  1.00 17.28           C  
ATOM   1029  O   LEU A 132     -12.408  -4.547 -14.276  1.00 15.99           O  
ATOM   1030  CB  LEU A 132     -11.896  -6.305 -16.975  1.00 19.59           C  
ATOM   1031  CG  LEU A 132     -10.900  -6.363 -18.146  1.00 23.16           C  
ATOM   1032  CD1 LEU A 132     -11.509  -7.064 -19.353  1.00 26.44           C  
ATOM   1033  CD2 LEU A 132     -10.423  -4.968 -18.519  1.00 23.52           C  
ATOM   1034  N   TYR A 133     -12.755  -6.744 -13.905  1.00 17.49           N  
ATOM   1035  CA  TYR A 133     -13.663  -6.496 -12.802  1.00 17.48           C  
ATOM   1036  C   TYR A 133     -12.944  -5.739 -11.692  1.00 17.37           C  
ATOM   1037  O   TYR A 133     -13.465  -4.753 -11.152  1.00 17.09           O  
ATOM   1038  CB  TYR A 133     -14.210  -7.833 -12.274  1.00 14.96           C  
ATOM   1039  CG  TYR A 133     -14.980  -7.691 -10.988  1.00 19.23           C  
ATOM   1040  CD1 TYR A 133     -16.230  -7.080 -10.975  1.00 19.48           C  
ATOM   1041  CD2 TYR A 133     -14.434  -8.111  -9.778  1.00 22.16           C  
ATOM   1042  CE1 TYR A 133     -16.956  -6.933  -9.765  1.00 24.18           C  
ATOM   1043  CE2 TYR A 133     -15.136  -7.974  -8.589  1.00 22.84           C  
ATOM   1044  CZ  TYR A 133     -16.383  -7.385  -8.585  1.00 25.72           C  
ATOM   1045  OH  TYR A 133     -17.058  -7.254  -7.381  1.00 27.02           O  
ATOM   1046  N   GLN A 134     -11.732  -6.191 -11.354  1.00 16.15           N  
ATOM   1047  CA  GLN A 134     -10.980  -5.572 -10.267  1.00 17.53           C  
ATOM   1048  C   GLN A 134     -10.600  -4.143 -10.615  1.00 16.86           C  
ATOM   1049  O   GLN A 134     -10.686  -3.248  -9.763  1.00 18.68           O  
ATOM   1050  CB  GLN A 134      -9.735  -6.391  -9.973  1.00 16.37           C  
ATOM   1051  CG  GLN A 134     -10.064  -7.755  -9.350  1.00 15.93           C  
ATOM   1052  CD  GLN A 134      -8.800  -8.552  -9.144  1.00 18.55           C  
ATOM   1053  NE2 GLN A 134      -8.387  -9.292 -10.171  1.00 19.40           N  
ATOM   1054  OE1 GLN A 134      -8.180  -8.472  -8.102  1.00 20.90           O  
ATOM   1055  N   MET A 135     -10.191  -3.909 -11.869  1.00 14.34           N  
ATOM   1056  CA AMET A 135      -9.878  -2.555 -12.305  0.40 15.85           C  
ATOM   1057  CA BMET A 135      -9.882  -2.550 -12.312  0.60 15.87           C  
ATOM   1058  C   MET A 135     -11.091  -1.643 -12.146  1.00 16.10           C  
ATOM   1059  O   MET A 135     -10.987  -0.516 -11.637  1.00 16.94           O  
ATOM   1060  CB AMET A 135      -9.415  -2.607 -13.760  0.40 18.26           C  
ATOM   1061  CB BMET A 135      -9.449  -2.554 -13.783  0.60 18.26           C  
ATOM   1062  CG AMET A 135      -8.835  -1.345 -14.305  0.40 20.12           C  
ATOM   1063  CG BMET A 135      -8.055  -3.029 -14.046  0.60 19.41           C  
ATOM   1064  SD AMET A 135      -8.387  -1.672 -16.017  0.40 23.32           S  
ATOM   1065  SD BMET A 135      -7.731  -3.117 -15.827  0.60 25.90           S  
ATOM   1066  CE AMET A 135      -6.922  -2.670 -15.826  0.40 20.40           C  
ATOM   1067  CE BMET A 135      -7.847  -1.383 -16.224  0.60 25.05           C  
ATOM   1068  N   LEU A 136     -12.261  -2.119 -12.584  1.00 16.50           N  
ATOM   1069  CA  LEU A 136     -13.461  -1.301 -12.504  1.00 13.91           C  
ATOM   1070  C   LEU A 136     -13.889  -1.076 -11.057  1.00 17.78           C  
ATOM   1071  O   LEU A 136     -14.416  -0.004 -10.735  1.00 17.41           O  
ATOM   1072  CB  LEU A 136     -14.595  -1.941 -13.314  1.00 14.91           C  
ATOM   1073  CG  LEU A 136     -14.385  -1.910 -14.825  1.00 18.01           C  
ATOM   1074  CD1 LEU A 136     -15.316  -2.914 -15.565  1.00 19.17           C  
ATOM   1075  CD2 LEU A 136     -14.561  -0.478 -15.336  1.00 18.84           C  
ATOM   1076  N   CYS A 137     -13.702  -2.075 -10.183  1.00 17.81           N  
ATOM   1077  CA  CYS A 137     -13.961  -1.872  -8.754  1.00 16.06           C  
ATOM   1078  C   CYS A 137     -13.089  -0.776  -8.179  1.00 18.31           C  
ATOM   1079  O   CYS A 137     -13.561   0.065  -7.403  1.00 17.13           O  
ATOM   1080  CB  CYS A 137     -13.741  -3.154  -7.960  1.00 15.41           C  
ATOM   1081  SG  CYS A 137     -15.037  -4.389  -8.247  1.00 19.68           S  
ATOM   1082  N   GLY A 138     -11.794  -0.798  -8.506  1.00 16.38           N  
ATOM   1083  CA  GLY A 138     -10.908   0.243  -8.003  1.00 19.16           C  
ATOM   1084  C   GLY A 138     -11.278   1.621  -8.510  1.00 16.80           C  
ATOM   1085  O   GLY A 138     -11.261   2.597  -7.755  1.00 17.41           O  
ATOM   1086  N   ILE A 139     -11.635   1.719  -9.793  1.00 15.82           N  
ATOM   1087  CA  ILE A 139     -12.027   2.997 -10.369  1.00 14.80           C  
ATOM   1088  C   ILE A 139     -13.324   3.497  -9.750  1.00 17.13           C  
ATOM   1089  O   ILE A 139     -13.453   4.688  -9.439  1.00 18.10           O  
ATOM   1090  CB  ILE A 139     -12.148   2.881 -11.899  1.00 16.01           C  
ATOM   1091  CG1 ILE A 139     -10.775   2.561 -12.494  1.00 18.36           C  
ATOM   1092  CG2 ILE A 139     -12.753   4.162 -12.502  1.00 18.50           C  
ATOM   1093  CD1 ILE A 139     -10.873   1.946 -13.892  1.00 20.14           C  
ATOM   1094  N   LYS A 140     -14.314   2.605  -9.596  1.00 16.66           N  
ATOM   1095  CA  LYS A 140     -15.564   2.951  -8.913  1.00 18.57           C  
ATOM   1096  C   LYS A 140     -15.305   3.533  -7.527  1.00 20.00           C  
ATOM   1097  O   LYS A 140     -15.906   4.547  -7.141  1.00 19.02           O  
ATOM   1098  CB  LYS A 140     -16.431   1.692  -8.807  1.00 20.81           C  
ATOM   1099  CG  LYS A 140     -17.735   1.803  -8.032  1.00 27.45           C  
ATOM   1100  CD  LYS A 140     -18.652   2.828  -8.627  1.00 29.02           C  
ATOM   1101  CE  LYS A 140     -19.869   3.049  -7.716  1.00 34.71           C  
ATOM   1102  NZ  LYS A 140     -20.671   4.225  -8.156  1.00 38.77           N1+
ATOM   1103  N   HIS A 141     -14.397   2.916  -6.773  1.00 16.49           N  
ATOM   1104  CA  HIS A 141     -14.086   3.419  -5.436  1.00 17.35           C  
ATOM   1105  C   HIS A 141     -13.471   4.820  -5.491  1.00 21.41           C  
ATOM   1106  O   HIS A 141     -13.858   5.704  -4.712  1.00 19.98           O  
ATOM   1107  CB  HIS A 141     -13.171   2.439  -4.718  1.00 18.28           C  
ATOM   1108  CG  HIS A 141     -13.017   2.732  -3.256  1.00 19.76           C  
ATOM   1109  CD2 HIS A 141     -12.001   3.295  -2.562  1.00 19.81           C  
ATOM   1110  ND1 HIS A 141     -14.010   2.461  -2.336  1.00 25.83           N  
ATOM   1111  CE1 HIS A 141     -13.605   2.839  -1.132  1.00 24.44           C  
ATOM   1112  NE2 HIS A 141     -12.389   3.346  -1.239  1.00 22.80           N  
ATOM   1113  N   LEU A 142     -12.528   5.050  -6.419  1.00 17.37           N  
ATOM   1114  CA  LEU A 142     -11.982   6.390  -6.611  1.00 16.90           C  
ATOM   1115  C   LEU A 142     -13.078   7.388  -6.949  1.00 18.92           C  
ATOM   1116  O   LEU A 142     -13.131   8.486  -6.372  1.00 20.92           O  
ATOM   1117  CB  LEU A 142     -10.914   6.369  -7.727  1.00 15.76           C  
ATOM   1118  CG  LEU A 142      -9.664   5.557  -7.451  1.00 19.91           C  
ATOM   1119  CD1 LEU A 142      -8.721   5.698  -8.652  1.00 24.82           C  
ATOM   1120  CD2 LEU A 142      -8.984   6.026  -6.178  1.00 25.02           C  
ATOM   1121  N   HIS A 143     -13.980   7.023  -7.878  1.00 15.50           N  
ATOM   1122  CA  HIS A 143     -15.008   7.956  -8.320  1.00 19.70           C  
ATOM   1123  C   HIS A 143     -15.947   8.301  -7.173  1.00 18.34           C  
ATOM   1124  O   HIS A 143     -16.364   9.461  -7.032  1.00 19.93           O  
ATOM   1125  CB  HIS A 143     -15.802   7.385  -9.503  1.00 19.79           C  
ATOM   1126  CG  HIS A 143     -15.036   7.375 -10.792  1.00 18.76           C  
ATOM   1127  CD2 HIS A 143     -13.733   7.648 -11.051  1.00 18.11           C  
ATOM   1128  ND1 HIS A 143     -15.610   7.048 -12.003  1.00 18.98           N  
ATOM   1129  CE1 HIS A 143     -14.693   7.137 -12.958  1.00 17.23           C  
ATOM   1130  NE2 HIS A 143     -13.548   7.502 -12.407  1.00 18.40           N  
ATOM   1131  N   SER A 144     -16.287   7.303  -6.356  1.00 23.31           N  
ATOM   1132  CA ASER A 144     -17.137   7.534  -5.194  0.51 25.29           C  
ATOM   1133  CA BSER A 144     -17.136   7.529  -5.191  0.50 25.29           C  
ATOM   1134  C   SER A 144     -16.469   8.428  -4.164  1.00 27.99           C  
ATOM   1135  O   SER A 144     -17.168   9.087  -3.388  1.00 28.27           O  
ATOM   1136  CB ASER A 144     -17.528   6.201  -4.551  0.51 24.87           C  
ATOM   1137  CB BSER A 144     -17.503   6.191  -4.544  0.50 24.86           C  
ATOM   1138  OG ASER A 144     -16.464   5.664  -3.787  0.51 24.07           O  
ATOM   1139  OG BSER A 144     -18.321   5.411  -5.399  0.50 25.11           O  
ATOM   1140  N   ALA A 145     -15.144   8.465  -4.139  1.00 24.26           N  
ATOM   1141  CA  ALA A 145     -14.398   9.358  -3.266  1.00 27.56           C  
ATOM   1142  C   ALA A 145     -14.175  10.734  -3.879  1.00 24.62           C  
ATOM   1143  O   ALA A 145     -13.582  11.599  -3.223  1.00 29.45           O  
ATOM   1144  CB  ALA A 145     -13.049   8.738  -2.904  1.00 27.30           C  
ATOM   1145  N   GLY A 146     -14.650  10.969  -5.099  1.00 20.01           N  
ATOM   1146  CA  GLY A 146     -14.487  12.250  -5.746  1.00 21.48           C  
ATOM   1147  C   GLY A 146     -13.257  12.378  -6.616  1.00 25.12           C  
ATOM   1148  O   GLY A 146     -12.869  13.503  -6.951  1.00 22.01           O  
ATOM   1149  N   ILE A 147     -12.651  11.262  -7.017  1.00 21.79           N  
ATOM   1150  CA  ILE A 147     -11.371  11.252  -7.722  1.00 18.83           C  
ATOM   1151  C   ILE A 147     -11.588  10.643  -9.098  1.00 20.64           C  
ATOM   1152  O   ILE A 147     -11.952   9.464  -9.200  1.00 21.00           O  
ATOM   1153  CB  ILE A 147     -10.310  10.451  -6.960  1.00 20.08           C  
ATOM   1154  CG1 ILE A 147     -10.054  11.063  -5.574  1.00 24.26           C  
ATOM   1155  CG2 ILE A 147      -9.028  10.328  -7.783  1.00 24.03           C  
ATOM   1156  CD1 ILE A 147      -9.409  10.119  -4.635  1.00 28.19           C  
ATOM   1157  N   ILE A 148     -11.356  11.435 -10.150  1.00 17.28           N  
ATOM   1158  CA  ILE A 148     -11.238  10.893 -11.508  1.00 17.28           C  
ATOM   1159  C   ILE A 148      -9.756  10.678 -11.764  1.00 20.74           C  
ATOM   1160  O   ILE A 148      -8.957  11.609 -11.604  1.00 19.75           O  
ATOM   1161  CB  ILE A 148     -11.838  11.838 -12.557  1.00 18.57           C  
ATOM   1162  CG1 ILE A 148     -13.313  12.130 -12.272  1.00 20.10           C  
ATOM   1163  CG2 ILE A 148     -11.658  11.238 -13.974  1.00 17.71           C  
ATOM   1164  CD1 ILE A 148     -13.881  13.215 -13.168  1.00 25.19           C  
ATOM   1165  N   HIS A 149      -9.377   9.455 -12.148  1.00 18.33           N  
ATOM   1166  CA  HIS A 149      -7.953   9.125 -12.194  1.00 17.46           C  
ATOM   1167  C   HIS A 149      -7.243   9.885 -13.312  1.00 17.88           C  
ATOM   1168  O   HIS A 149      -6.218  10.537 -13.077  1.00 17.01           O  
ATOM   1169  CB  HIS A 149      -7.769   7.606 -12.345  1.00 14.97           C  
ATOM   1170  CG  HIS A 149      -6.349   7.150 -12.157  1.00 15.44           C  
ATOM   1171  CD2 HIS A 149      -5.756   6.480 -11.139  1.00 19.20           C  
ATOM   1172  ND1 HIS A 149      -5.355   7.404 -13.080  1.00 17.11           N  
ATOM   1173  CE1 HIS A 149      -4.213   6.899 -12.646  1.00 20.72           C  
ATOM   1174  NE2 HIS A 149      -4.427   6.334 -11.468  1.00 19.71           N  
ATOM   1175  N   ARG A 150      -7.742   9.770 -14.545  1.00 15.65           N  
ATOM   1176  CA  ARG A 150      -7.305  10.433 -15.773  1.00 14.96           C  
ATOM   1177  C   ARG A 150      -5.973   9.946 -16.337  1.00 18.62           C  
ATOM   1178  O   ARG A 150      -5.589  10.411 -17.428  1.00 20.62           O  
ATOM   1179  CB  ARG A 150      -7.212  11.964 -15.659  1.00 20.14           C  
ATOM   1180  CG  ARG A 150      -8.438  12.665 -15.109  1.00 19.52           C  
ATOM   1181  CD  ARG A 150      -8.007  14.030 -14.563  1.00 22.87           C  
ATOM   1182  NE  ARG A 150      -7.466  14.840 -15.653  1.00 23.28           N  
ATOM   1183  CZ  ARG A 150      -6.673  15.892 -15.493  1.00 32.39           C  
ATOM   1184  NH1 ARG A 150      -6.314  16.311 -14.293  1.00 29.49           N1+
ATOM   1185  NH2 ARG A 150      -6.232  16.542 -16.567  1.00 30.61           N  
ATOM   1186  N   ASP A 151      -5.270   9.026 -15.685  1.00 15.95           N  
ATOM   1187  CA  ASP A 151      -3.987   8.579 -16.241  1.00 20.43           C  
ATOM   1188  C   ASP A 151      -3.784   7.088 -16.035  1.00 18.96           C  
ATOM   1189  O   ASP A 151      -2.673   6.627 -15.760  1.00 18.40           O  
ATOM   1190  CB  ASP A 151      -2.817   9.362 -15.643  1.00 24.30           C  
ATOM   1191  CG  ASP A 151      -1.492   9.142 -16.412  1.00 29.12           C  
ATOM   1192  OD1 ASP A 151      -1.514   8.966 -17.655  1.00 29.72           O  
ATOM   1193  OD2 ASP A 151      -0.430   9.113 -15.763  1.00 32.13           O1-
ATOM   1194  N   LEU A 152      -4.850   6.305 -16.155  1.00 16.04           N  
ATOM   1195  CA  LEU A 152      -4.705   4.860 -16.057  1.00 13.77           C  
ATOM   1196  C   LEU A 152      -3.893   4.332 -17.234  1.00 18.36           C  
ATOM   1197  O   LEU A 152      -4.104   4.734 -18.381  1.00 17.79           O  
ATOM   1198  CB  LEU A 152      -6.083   4.196 -16.053  1.00 12.86           C  
ATOM   1199  CG  LEU A 152      -6.899   4.564 -14.822  1.00 16.40           C  
ATOM   1200  CD1 LEU A 152      -8.346   4.173 -15.087  1.00 19.76           C  
ATOM   1201  CD2 LEU A 152      -6.372   3.846 -13.569  1.00 18.28           C  
ATOM   1202  N   LYS A 153      -2.972   3.413 -16.955  1.00 16.18           N  
ATOM   1203  CA  LYS A 153      -2.191   2.803 -18.021  1.00 14.99           C  
ATOM   1204  C   LYS A 153      -1.587   1.519 -17.486  1.00 15.78           C  
ATOM   1205  O   LYS A 153      -1.565   1.304 -16.267  1.00 16.68           O  
ATOM   1206  CB  LYS A 153      -1.101   3.764 -18.532  1.00 21.09           C  
ATOM   1207  CG  LYS A 153      -0.195   4.283 -17.437  1.00 20.32           C  
ATOM   1208  CD  LYS A 153       0.602   5.499 -17.924  1.00 23.95           C  
ATOM   1209  CE  LYS A 153       1.422   6.060 -16.782  1.00 26.62           C  
ATOM   1210  NZ  LYS A 153       2.448   7.032 -17.263  1.00 34.07           N1+
ATOM   1211  N   PRO A 154      -1.125   0.627 -18.365  1.00 17.36           N  
ATOM   1212  CA  PRO A 154      -0.633  -0.670 -17.878  1.00 16.91           C  
ATOM   1213  C   PRO A 154       0.452  -0.532 -16.838  1.00 18.14           C  
ATOM   1214  O   PRO A 154       0.520  -1.355 -15.913  1.00 19.63           O  
ATOM   1215  CB  PRO A 154      -0.131  -1.343 -19.159  1.00 17.62           C  
ATOM   1216  CG  PRO A 154      -1.080  -0.809 -20.198  1.00 21.68           C  
ATOM   1217  CD  PRO A 154      -1.203   0.653 -19.836  1.00 18.42           C  
ATOM   1218  N   SER A 155       1.287   0.506 -16.929  1.00 19.23           N  
ATOM   1219  CA  SER A 155       2.410   0.591 -16.013  1.00 18.89           C  
ATOM   1220  C   SER A 155       2.025   1.023 -14.598  1.00 21.93           C  
ATOM   1221  O   SER A 155       2.819   0.801 -13.677  1.00 24.58           O  
ATOM   1222  CB  SER A 155       3.487   1.537 -16.548  1.00 22.16           C  
ATOM   1223  OG  SER A 155       3.036   2.877 -16.521  1.00 24.06           O  
ATOM   1224  N   ASN A 156       0.846   1.615 -14.368  1.00 18.87           N  
ATOM   1225  CA  ASN A 156       0.477   1.951 -12.992  1.00 17.46           C  
ATOM   1226  C   ASN A 156      -0.682   1.086 -12.487  1.00 19.95           C  
ATOM   1227  O   ASN A 156      -1.441   1.489 -11.601  1.00 20.09           O  
ATOM   1228  CB  ASN A 156       0.170   3.443 -12.806  1.00 21.23           C  
ATOM   1229  CG  ASN A 156      -0.930   3.996 -13.748  1.00 21.88           C  
ATOM   1230  ND2 ASN A 156      -0.874   5.310 -13.994  1.00 22.10           N  
ATOM   1231  OD1 ASN A 156      -1.823   3.287 -14.193  1.00 23.18           O  
ATOM   1232  N   ILE A 157      -0.802  -0.123 -13.033  1.00 17.45           N  
ATOM   1233  CA  ILE A 157      -1.680  -1.162 -12.517  1.00 17.22           C  
ATOM   1234  C   ILE A 157      -0.835  -2.407 -12.279  1.00 18.47           C  
ATOM   1235  O   ILE A 157      -0.105  -2.839 -13.176  1.00 20.05           O  
ATOM   1236  CB  ILE A 157      -2.834  -1.441 -13.497  1.00 18.87           C  
ATOM   1237  CG1 ILE A 157      -3.639  -0.148 -13.703  1.00 19.72           C  
ATOM   1238  CG2 ILE A 157      -3.715  -2.596 -13.013  1.00 19.57           C  
ATOM   1239  CD1 ILE A 157      -4.689  -0.234 -14.821  1.00 21.20           C  
ATOM   1240  N   VAL A 158      -0.911  -2.977 -11.068  1.00 16.01           N  
ATOM   1241  CA  VAL A 158      -0.030  -4.085 -10.720  1.00 19.49           C  
ATOM   1242  C   VAL A 158      -0.851  -5.301 -10.324  1.00 19.82           C  
ATOM   1243  O   VAL A 158      -2.003  -5.188  -9.889  1.00 17.50           O  
ATOM   1244  CB  VAL A 158       0.965  -3.701  -9.600  1.00 20.46           C  
ATOM   1245  CG1 VAL A 158       2.059  -2.799 -10.179  1.00 20.70           C  
ATOM   1246  CG2 VAL A 158       0.216  -3.014  -8.443  1.00 20.04           C  
ATOM   1247  N   VAL A 159      -0.245  -6.476 -10.496  1.00 20.14           N  
ATOM   1248  CA  VAL A 159      -0.943  -7.747 -10.374  1.00 20.31           C  
ATOM   1249  C   VAL A 159      -0.070  -8.726  -9.598  1.00 21.83           C  
ATOM   1250  O   VAL A 159       1.158  -8.626  -9.602  1.00 21.62           O  
ATOM   1251  CB  VAL A 159      -1.274  -8.329 -11.763  1.00 20.36           C  
ATOM   1252  CG1 VAL A 159      -2.413  -7.526 -12.435  1.00 22.17           C  
ATOM   1253  CG2 VAL A 159      -0.004  -8.372 -12.635  1.00 29.18           C  
ATOM   1254  N   LYS A 160      -0.711  -9.679  -8.930  1.00 23.03           N  
ATOM   1255  CA  LYS A 160      -0.007 -10.809  -8.334  1.00 26.89           C  
ATOM   1256  C   LYS A 160      -0.264 -12.059  -9.163  1.00 25.07           C  
ATOM   1257  O   LYS A 160      -1.168 -12.097  -9.994  1.00 21.45           O  
ATOM   1258  CB  LYS A 160      -0.443 -11.042  -6.884  1.00 26.66           C  
ATOM   1259  CG  LYS A 160       0.313 -10.201  -5.856  1.00 35.09           C  
ATOM   1260  CD  LYS A 160       0.176 -10.770  -4.450  1.00 41.62           C  
ATOM   1261  CE  LYS A 160       1.413 -11.567  -4.059  1.00 53.37           C  
ATOM   1262  NZ  LYS A 160       1.083 -12.715  -3.166  1.00 58.43           N1+
ATOM   1263  N   SER A 161       0.545 -13.099  -8.938  1.00 24.38           N  
ATOM   1264  CA ASER A 161       0.404 -14.328  -9.711  0.12 28.66           C  
ATOM   1265  CA BSER A 161       0.389 -14.309  -9.739  0.88 28.59           C  
ATOM   1266  C   SER A 161      -0.916 -15.045  -9.463  1.00 27.92           C  
ATOM   1267  O   SER A 161      -1.262 -15.948 -10.239  1.00 31.55           O  
ATOM   1268  CB ASER A 161       1.572 -15.269  -9.412  0.12 29.81           C  
ATOM   1269  CB BSER A 161       1.578 -15.254  -9.513  0.88 29.84           C  
ATOM   1270  OG ASER A 161       2.732 -14.833 -10.090  0.12 29.20           O  
ATOM   1271  OG BSER A 161       1.586 -15.718  -8.178  0.88 30.57           O  
ATOM   1272  N   ASP A 162      -1.652 -14.690  -8.406  1.00 23.52           N  
ATOM   1273  CA  ASP A 162      -2.979 -15.256  -8.189  1.00 30.36           C  
ATOM   1274  C   ASP A 162      -4.064 -14.452  -8.886  1.00 29.14           C  
ATOM   1275  O   ASP A 162      -5.246 -14.646  -8.594  1.00 29.74           O  
ATOM   1276  CB  ASP A 162      -3.312 -15.358  -6.691  1.00 29.90           C  
ATOM   1277  CG  ASP A 162      -3.340 -14.010  -5.981  1.00 36.28           C  
ATOM   1278  OD1 ASP A 162      -3.005 -12.973  -6.602  1.00 30.39           O  
ATOM   1279  OD2 ASP A 162      -3.747 -13.982  -4.797  1.00 34.71           O1-
ATOM   1280  N   CYS A 163      -3.678 -13.529  -9.765  1.00 25.63           N  
ATOM   1281  CA  CYS A 163      -4.554 -12.707 -10.609  1.00 23.51           C  
ATOM   1282  C   CYS A 163      -5.202 -11.559  -9.843  1.00 26.53           C  
ATOM   1283  O   CYS A 163      -6.111 -10.905 -10.399  1.00 24.87           O  
ATOM   1284  CB  CYS A 163      -5.657 -13.530 -11.283  1.00 28.98           C  
ATOM   1285  SG  CYS A 163      -6.067 -12.957 -12.912  1.00 32.93           S  
ATOM   1286  N   THR A 164      -4.795 -11.281  -8.605  1.00 24.63           N  
ATOM   1287  CA  THR A 164      -5.284 -10.093  -7.922  1.00 20.66           C  
ATOM   1288  C   THR A 164      -4.577  -8.853  -8.470  1.00 18.26           C  
ATOM   1289  O   THR A 164      -3.452  -8.918  -8.970  1.00 22.72           O  
ATOM   1290  CB  THR A 164      -5.089 -10.177  -6.406  1.00 27.93           C  
ATOM   1291  CG2 THR A 164      -5.927 -11.304  -5.809  1.00 29.99           C  
ATOM   1292  OG1 THR A 164      -3.710 -10.408  -6.120  1.00 28.31           O  
ATOM   1293  N   LEU A 165      -5.267  -7.719  -8.384  1.00 19.56           N  
ATOM   1294  CA  LEU A 165      -4.906  -6.515  -9.121  1.00 18.08           C  
ATOM   1295  C   LEU A 165      -5.106  -5.285  -8.246  1.00 20.93           C  
ATOM   1296  O   LEU A 165      -6.097  -5.189  -7.518  1.00 20.36           O  
ATOM   1297  CB  LEU A 165      -5.755  -6.410 -10.401  1.00 16.77           C  
ATOM   1298  CG  LEU A 165      -5.616  -5.132 -11.243  1.00 19.45           C  
ATOM   1299  CD1 LEU A 165      -5.835  -5.450 -12.723  1.00 16.01           C  
ATOM   1300  CD2 LEU A 165      -6.554  -3.980 -10.790  1.00 16.83           C  
ATOM   1301  N   LYS A 166      -4.168  -4.330  -8.326  1.00 16.70           N  
ATOM   1302  CA  LYS A 166      -4.329  -3.073  -7.614  1.00 17.64           C  
ATOM   1303  C   LYS A 166      -3.898  -1.912  -8.496  1.00 16.57           C  
ATOM   1304  O   LYS A 166      -2.911  -2.013  -9.228  1.00 19.92           O  
ATOM   1305  CB  LYS A 166      -3.519  -3.051  -6.309  1.00 21.94           C  
ATOM   1306  CG  LYS A 166      -4.152  -3.941  -5.228  1.00 25.45           C  
ATOM   1307  CD  LYS A 166      -3.134  -4.580  -4.339  1.00 33.53           C  
ATOM   1308  CE  LYS A 166      -3.746  -5.797  -3.638  1.00 31.86           C  
ATOM   1309  NZ  LYS A 166      -4.552  -5.416  -2.463  1.00 27.02           N1+
ATOM   1310  N   ILE A 167      -4.634  -0.817  -8.392  1.00 15.99           N  
ATOM   1311  CA  ILE A 167      -4.252   0.475  -8.975  1.00 16.58           C  
ATOM   1312  C   ILE A 167      -3.170   1.114  -8.103  1.00 19.34           C  
ATOM   1313  O   ILE A 167      -3.302   1.172  -6.879  1.00 16.29           O  
ATOM   1314  CB  ILE A 167      -5.492   1.374  -9.100  1.00 19.75           C  
ATOM   1315  CG1 ILE A 167      -6.503   0.688 -10.026  1.00 19.05           C  
ATOM   1316  CG2 ILE A 167      -5.119   2.761  -9.611  1.00 23.51           C  
ATOM   1317  CD1 ILE A 167      -7.765   1.454 -10.253  1.00 19.73           C  
ATOM   1318  N   LEU A 168      -2.087   1.598  -8.729  1.00 18.24           N  
ATOM   1319  CA  LEU A 168      -0.907   2.020  -7.970  1.00 21.03           C  
ATOM   1320  C   LEU A 168      -0.971   3.455  -7.442  1.00 23.53           C  
ATOM   1321  O   LEU A 168      -0.292   3.783  -6.455  1.00 27.81           O  
ATOM   1322  CB  LEU A 168       0.335   1.876  -8.849  1.00 23.87           C  
ATOM   1323  CG  LEU A 168       1.598   1.254  -8.305  1.00 33.02           C  
ATOM   1324  CD1 LEU A 168       1.280   0.123  -7.338  1.00 28.41           C  
ATOM   1325  CD2 LEU A 168       2.431   0.787  -9.496  1.00 31.48           C  
ATOM   1326  N   ASP A 169      -1.708   4.347  -8.091  1.00 21.13           N  
ATOM   1327  CA  ASP A 169      -1.691   5.743  -7.667  1.00 22.54           C  
ATOM   1328  C   ASP A 169      -3.053   6.374  -7.920  1.00 24.55           C  
ATOM   1329  O   ASP A 169      -3.934   5.760  -8.522  1.00 20.74           O  
ATOM   1330  CB  ASP A 169      -0.551   6.520  -8.354  1.00 25.85           C  
ATOM   1331  CG  ASP A 169      -0.671   6.557  -9.870  1.00 29.02           C  
ATOM   1332  OD1 ASP A 169      -1.701   7.025 -10.400  1.00 29.94           O  
ATOM   1333  OD2 ASP A 169       0.317   6.170 -10.547  1.00 33.72           O1-
ATOM   1334  N   PHE A 170      -3.215   7.625  -7.475  1.00 20.33           N  
ATOM   1335  CA  PHE A 170      -4.512   8.292  -7.540  1.00 19.33           C  
ATOM   1336  C   PHE A 170      -4.623   9.233  -8.734  1.00 22.42           C  
ATOM   1337  O   PHE A 170      -5.551  10.045  -8.809  1.00 27.13           O  
ATOM   1338  CB  PHE A 170      -4.787   9.005  -6.207  1.00 24.15           C  
ATOM   1339  CG  PHE A 170      -4.940   8.047  -5.054  1.00 22.88           C  
ATOM   1340  CD1 PHE A 170      -6.168   7.488  -4.752  1.00 25.25           C  
ATOM   1341  CD2 PHE A 170      -3.842   7.672  -4.305  1.00 24.23           C  
ATOM   1342  CE1 PHE A 170      -6.301   6.582  -3.694  1.00 21.46           C  
ATOM   1343  CE2 PHE A 170      -3.962   6.759  -3.265  1.00 24.98           C  
ATOM   1344  CZ  PHE A 170      -5.184   6.211  -2.968  1.00 22.44           C  
ATOM   1345  N   GLY A 171      -3.712   9.122  -9.690  1.00 20.11           N  
ATOM   1346  CA  GLY A 171      -3.909   9.843 -10.916  1.00 19.57           C  
ATOM   1347  C   GLY A 171      -3.597  11.321 -10.763  1.00 25.81           C  
ATOM   1348  O   GLY A 171      -2.833  11.747  -9.891  1.00 28.39           O  
ATOM   1349  N   LEU A 172      -4.190  12.107 -11.643  1.00 22.88           N  
ATOM   1350  CA  LEU A 172      -3.863  13.518 -11.798  1.00 26.51           C  
ATOM   1351  C   LEU A 172      -5.016  14.353 -11.258  1.00 24.55           C  
ATOM   1352  O   LEU A 172      -6.121  14.307 -11.803  1.00 26.52           O  
ATOM   1353  CB  LEU A 172      -3.605  13.845 -13.270  1.00 27.34           C  
ATOM   1354  CG  LEU A 172      -2.545  12.992 -13.983  1.00 33.10           C  
ATOM   1355  CD1 LEU A 172      -2.409  13.385 -15.445  1.00 32.52           C  
ATOM   1356  CD2 LEU A 172      -1.198  13.088 -13.272  1.00 36.30           C  
ATOM   1357  N   ALA A 173      -4.756  15.142 -10.222  1.00 29.12           N  
ATOM   1358  CA  ALA A 173      -5.753  16.100  -9.754  1.00 29.53           C  
ATOM   1359  C   ALA A 173      -6.102  17.103 -10.853  1.00 31.61           C  
ATOM   1360  O   ALA A 173      -5.282  17.424 -11.720  1.00 28.24           O  
ATOM   1361  CB  ALA A 173      -5.236  16.853  -8.525  1.00 31.97           C  
ATOM   1362  N   ARG A 174      -7.336  17.600 -10.814  1.00 28.54           N  
ATOM   1363  CA  ARG A 174      -7.736  18.660 -11.730  1.00 31.06           C  
ATOM   1364  C   ARG A 174      -7.052  19.946 -11.289  1.00 38.12           C  
ATOM   1365  O   ARG A 174      -7.214  20.385 -10.148  1.00 39.20           O  
ATOM   1366  CB  ARG A 174      -9.258  18.815 -11.756  1.00 35.54           C  
ATOM   1367  CG  ARG A 174      -9.792  19.687 -12.902  1.00 30.76           C  
ATOM   1368  CD  ARG A 174     -11.309  19.919 -12.810  1.00 33.65           C  
ATOM   1369  NE  ARG A 174     -12.115  18.752 -13.158  1.00 28.95           N  
ATOM   1370  CZ  ARG A 174     -12.528  18.459 -14.385  1.00 31.52           C  
ATOM   1371  NH1 ARG A 174     -12.168  19.190 -15.431  1.00 35.49           N1+
ATOM   1372  NH2 ARG A 174     -13.324  17.408 -14.569  1.00 29.71           N  
ATOM   1373  N   THR A 175      -6.252  20.531 -12.171  1.00 41.21           N  
ATOM   1374  CA  THR A 175      -5.501  21.714 -11.780  1.00 45.32           C  
ATOM   1375  C   THR A 175      -5.355  22.641 -12.976  1.00 45.68           C  
ATOM   1376  O   THR A 175      -5.183  22.183 -14.109  1.00 47.30           O  
ATOM   1377  CB  THR A 175      -4.127  21.329 -11.200  1.00 47.76           C  
ATOM   1378  CG2 THR A 175      -3.250  20.647 -12.251  1.00 46.66           C  
ATOM   1379  OG1 THR A 175      -3.471  22.497 -10.689  1.00 53.87           O  
ATOM   1380  N   ALA A 176      -5.479  23.940 -12.718  0.80 45.42           N  
ATOM   1381  CA  ALA A 176      -5.160  24.940 -13.724  0.80 48.52           C  
ATOM   1382  C   ALA A 176      -3.652  25.106 -13.785  0.80 40.90           C  
ATOM   1383  O   ALA A 176      -2.981  25.153 -12.752  0.80 41.76           O  
ATOM   1384  CB  ALA A 176      -5.826  26.276 -13.396  0.80 50.29           C  
ATOM   1385  N   CYS A 177      -3.108  25.163 -14.994  1.00 42.22           N  
ATOM   1386  CA  CYS A 177      -1.670  25.307 -15.129  1.00 40.87           C  
ATOM   1387  C   CYS A 177      -1.326  26.788 -15.232  1.00 38.87           C  
ATOM   1388  O   CYS A 177      -1.966  27.552 -15.963  1.00 31.97           O  
ATOM   1389  CB  CYS A 177      -1.123  24.503 -16.313  1.00 49.12           C  
ATOM   1390  SG  CYS A 177      -1.089  25.318 -17.903  1.00 60.48           S  
ATOM   1391  N   THR A 178      -0.363  27.194 -14.425  1.00 30.79           N  
ATOM   1392  CA  THR A 178       0.060  28.563 -14.272  1.00 27.84           C  
ATOM   1393  C   THR A 178       1.572  28.566 -14.433  1.00 26.50           C  
ATOM   1394  O   THR A 178       2.179  27.526 -14.700  1.00 28.48           O  
ATOM   1395  CB  THR A 178      -0.370  29.118 -12.907  1.00 34.93           C  
ATOM   1396  CG2 THR A 178      -1.833  28.758 -12.603  1.00 34.51           C  
ATOM   1397  OG1 THR A 178       0.473  28.558 -11.892  1.00 38.37           O  
ATOM   1398  N   ASN A 179       2.190  29.737 -14.286  1.00 26.81           N  
ATOM   1399  CA  ASN A 179       3.642  29.800 -14.400  1.00 28.23           C  
ATOM   1400  C   ASN A 179       4.346  29.072 -13.267  1.00 30.32           C  
ATOM   1401  O   ASN A 179       5.512  28.681 -13.425  1.00 25.93           O  
ATOM   1402  CB  ASN A 179       4.102  31.255 -14.453  1.00 24.91           C  
ATOM   1403  CG  ASN A 179       3.867  31.867 -15.808  1.00 26.31           C  
ATOM   1404  ND2 ASN A 179       2.865  32.724 -15.916  1.00 28.83           N  
ATOM   1405  OD1 ASN A 179       4.564  31.531 -16.759  1.00 28.02           O  
ATOM   1406  N   PHE A 180       3.662  28.866 -12.143  1.00 28.46           N  
ATOM   1407  CA  PHE A 180       4.298  28.313 -10.965  1.00 37.74           C  
ATOM   1408  C   PHE A 180       3.676  26.997 -10.522  1.00 33.91           C  
ATOM   1409  O   PHE A 180       4.271  26.303  -9.688  1.00 37.97           O  
ATOM   1410  CB  PHE A 180       4.261  29.354  -9.832  1.00 38.92           C  
ATOM   1411  CG  PHE A 180       4.767  30.707 -10.270  1.00 37.67           C  
ATOM   1412  CD1 PHE A 180       6.130  30.947 -10.397  1.00 43.01           C  
ATOM   1413  CD2 PHE A 180       3.877  31.721 -10.611  1.00 39.82           C  
ATOM   1414  CE1 PHE A 180       6.602  32.189 -10.834  1.00 40.30           C  
ATOM   1415  CE2 PHE A 180       4.337  32.970 -11.044  1.00 40.56           C  
ATOM   1416  CZ  PHE A 180       5.702  33.203 -11.153  1.00 42.95           C  
ATOM   1417  N   MET A 181       2.523  26.627 -11.081  1.00 30.17           N  
ATOM   1418  CA  MET A 181       1.902  25.305 -10.947  1.00 35.92           C  
ATOM   1419  C   MET A 181       1.976  24.631 -12.319  1.00 32.63           C  
ATOM   1420  O   MET A 181       1.079  24.766 -13.155  1.00 33.51           O  
ATOM   1421  CB  MET A 181       0.468  25.407 -10.457  1.00 40.69           C  
ATOM   1422  CG  MET A 181       0.334  25.282  -8.963  1.00 49.80           C  
ATOM   1423  SD  MET A 181       0.474  23.552  -8.491  1.00 54.85           S  
ATOM   1424  CE  MET A 181       0.841  23.712  -6.744  1.00 48.49           C  
ATOM   1425  N   MET A 182       3.041  23.884 -12.547  1.00 25.59           N  
ATOM   1426  CA  MET A 182       3.316  23.427 -13.893  1.00 23.16           C  
ATOM   1427  C   MET A 182       2.863  21.985 -14.083  1.00 29.39           C  
ATOM   1428  O   MET A 182       2.357  21.323 -13.170  1.00 28.31           O  
ATOM   1429  CB  MET A 182       4.793  23.612 -14.232  1.00 27.28           C  
ATOM   1430  CG  MET A 182       5.167  25.081 -14.376  1.00 25.25           C  
ATOM   1431  SD  MET A 182       6.958  25.276 -14.449  1.00 29.23           S  
ATOM   1432  CE  MET A 182       7.399  25.714 -12.785  1.00 29.30           C  
ATOM   1433  N   THR A 183       3.036  21.514 -15.309  1.00 28.33           N  
ATOM   1434  CA  THR A 183       2.520  20.226 -15.764  1.00 34.06           C  
ATOM   1435  C   THR A 183       3.688  19.330 -16.123  1.00 26.32           C  
ATOM   1436  O   THR A 183       4.429  19.645 -17.075  1.00 29.80           O  
ATOM   1437  CB  THR A 183       1.615  20.434 -16.984  1.00 36.34           C  
ATOM   1438  CG2 THR A 183       1.194  19.105 -17.588  1.00 36.48           C  
ATOM   1439  OG1 THR A 183       0.446  21.162 -16.584  1.00 43.61           O  
ATOM   1440  N   PRO A 184       3.921  18.219 -15.415  1.00 24.83           N  
ATOM   1441  CA  PRO A 184       4.962  17.290 -15.865  1.00 25.20           C  
ATOM   1442  C   PRO A 184       4.668  16.826 -17.286  1.00 26.31           C  
ATOM   1443  O   PRO A 184       3.511  16.662 -17.681  1.00 27.95           O  
ATOM   1444  CB  PRO A 184       4.877  16.138 -14.854  1.00 25.58           C  
ATOM   1445  CG  PRO A 184       4.279  16.798 -13.608  1.00 24.49           C  
ATOM   1446  CD  PRO A 184       3.263  17.750 -14.183  1.00 31.62           C  
ATOM   1447  N   TYR A 185       5.728  16.665 -18.067  1.00 24.00           N  
ATOM   1448  CA  TYR A 185       5.579  16.224 -19.443  1.00 26.64           C  
ATOM   1449  C   TYR A 185       5.116  14.773 -19.444  1.00 30.47           C  
ATOM   1450  O   TYR A 185       5.598  13.956 -18.657  1.00 29.50           O  
ATOM   1451  CB  TYR A 185       6.911  16.384 -20.186  1.00 26.60           C  
ATOM   1452  CG  TYR A 185       6.874  16.006 -21.651  1.00 30.44           C  
ATOM   1453  CD1 TYR A 185       6.481  16.927 -22.619  1.00 32.19           C  
ATOM   1454  CD2 TYR A 185       7.242  14.735 -22.062  1.00 29.55           C  
ATOM   1455  CE1 TYR A 185       6.451  16.579 -23.965  1.00 33.75           C  
ATOM   1456  CE2 TYR A 185       7.213  14.381 -23.395  1.00 33.73           C  
ATOM   1457  CZ  TYR A 185       6.815  15.301 -24.339  1.00 31.95           C  
ATOM   1458  OH  TYR A 185       6.797  14.926 -25.671  1.00 38.15           O  
ATOM   1459  N   VAL A 186       4.165  14.462 -20.318  1.00 29.75           N  
ATOM   1460  CA  VAL A 186       3.530  13.147 -20.361  1.00 32.00           C  
ATOM   1461  C   VAL A 186       4.203  12.335 -21.461  1.00 29.36           C  
ATOM   1462  O   VAL A 186       4.168  12.719 -22.638  1.00 27.62           O  
ATOM   1463  CB  VAL A 186       2.015  13.267 -20.609  1.00 30.28           C  
ATOM   1464  CG1 VAL A 186       1.361  11.876 -20.710  1.00 32.29           C  
ATOM   1465  CG2 VAL A 186       1.337  14.139 -19.538  1.00 31.83           C  
ATOM   1466  N   VAL A 187       4.807  11.209 -21.091  1.00 32.04           N  
ATOM   1467  CA  VAL A 187       5.453  10.373 -22.097  1.00 35.25           C  
ATOM   1468  C   VAL A 187       4.437   9.466 -22.786  1.00 30.04           C  
ATOM   1469  O   VAL A 187       4.347   9.430 -24.023  1.00 31.83           O  
ATOM   1470  CB  VAL A 187       6.586   9.550 -21.464  1.00 37.44           C  
ATOM   1471  CG1 VAL A 187       7.148   8.587 -22.496  1.00 35.28           C  
ATOM   1472  CG2 VAL A 187       7.667  10.464 -20.911  1.00 39.76           C  
ATOM   1473  N   THR A 188       3.660   8.721 -21.994  1.00 32.04           N  
ATOM   1474  CA  THR A 188       2.756   7.681 -22.486  1.00 27.97           C  
ATOM   1475  C   THR A 188       1.356   8.263 -22.640  1.00 26.91           C  
ATOM   1476  O   THR A 188       0.671   8.498 -21.637  1.00 29.70           O  
ATOM   1477  CB  THR A 188       2.727   6.495 -21.520  1.00 32.00           C  
ATOM   1478  CG2 THR A 188       1.905   5.322 -22.101  1.00 28.28           C  
ATOM   1479  OG1 THR A 188       4.067   6.071 -21.236  1.00 30.04           O  
ATOM   1480  N   ARG A 189       0.910   8.429 -23.891  1.00 26.36           N  
ATOM   1481  CA  ARG A 189      -0.374   9.064 -24.198  1.00 21.34           C  
ATOM   1482  C   ARG A 189      -1.371   8.124 -24.856  1.00 18.93           C  
ATOM   1483  O   ARG A 189      -2.473   8.561 -25.231  1.00 19.08           O  
ATOM   1484  CB  ARG A 189      -0.129  10.260 -25.112  1.00 25.88           C  
ATOM   1485  CG  ARG A 189       0.777  11.284 -24.457  1.00 27.76           C  
ATOM   1486  CD  ARG A 189       1.242  12.283 -25.474  1.00 35.28           C  
ATOM   1487  NE  ARG A 189       2.194  13.204 -24.874  1.00 35.51           N  
ATOM   1488  CZ  ARG A 189       2.701  14.250 -25.500  1.00 35.60           C  
ATOM   1489  NH1 ARG A 189       2.333  14.557 -26.734  1.00 36.38           N1+
ATOM   1490  NH2 ARG A 189       3.603  15.001 -24.874  1.00 35.55           N  
ATOM   1491  N   TYR A 190      -1.038   6.838 -24.970  1.00 16.12           N  
ATOM   1492  CA  TYR A 190      -1.843   5.925 -25.774  1.00 17.77           C  
ATOM   1493  C   TYR A 190      -3.184   5.599 -25.140  1.00 17.50           C  
ATOM   1494  O   TYR A 190      -4.045   5.032 -25.821  1.00 17.28           O  
ATOM   1495  CB  TYR A 190      -1.114   4.594 -25.958  1.00 19.02           C  
ATOM   1496  CG  TYR A 190       0.267   4.716 -26.536  1.00 19.23           C  
ATOM   1497  CD1 TYR A 190       0.538   5.587 -27.599  1.00 21.29           C  
ATOM   1498  CD2 TYR A 190       1.302   3.936 -26.041  1.00 22.25           C  
ATOM   1499  CE1 TYR A 190       1.823   5.664 -28.144  1.00 24.55           C  
ATOM   1500  CE2 TYR A 190       2.582   4.009 -26.579  1.00 27.75           C  
ATOM   1501  CZ  TYR A 190       2.831   4.872 -27.628  1.00 27.75           C  
ATOM   1502  OH  TYR A 190       4.098   4.939 -28.160  1.00 28.69           O  
ATOM   1503  N   TYR A 191      -3.356   5.868 -23.847  1.00 15.57           N  
ATOM   1504  CA  TYR A 191      -4.548   5.434 -23.119  1.00 16.37           C  
ATOM   1505  C   TYR A 191      -5.466   6.591 -22.782  1.00 17.50           C  
ATOM   1506  O   TYR A 191      -6.460   6.386 -22.078  1.00 16.80           O  
ATOM   1507  CB  TYR A 191      -4.156   4.662 -21.853  1.00 15.41           C  
ATOM   1508  CG  TYR A 191      -3.148   3.590 -22.199  1.00 18.21           C  
ATOM   1509  CD1 TYR A 191      -3.578   2.340 -22.619  1.00 19.78           C  
ATOM   1510  CD2 TYR A 191      -1.781   3.850 -22.190  1.00 17.50           C  
ATOM   1511  CE1 TYR A 191      -2.681   1.356 -23.008  1.00 18.19           C  
ATOM   1512  CE2 TYR A 191      -0.856   2.847 -22.574  1.00 19.57           C  
ATOM   1513  CZ  TYR A 191      -1.324   1.617 -22.978  1.00 20.68           C  
ATOM   1514  OH  TYR A 191      -0.457   0.625 -23.356  1.00 23.37           O  
ATOM   1515  N   ARG A 192      -5.174   7.791 -23.283  1.00 16.88           N  
ATOM   1516  CA  ARG A 192      -5.929   8.977 -22.907  1.00 18.21           C  
ATOM   1517  C   ARG A 192      -7.077   9.197 -23.894  1.00 19.79           C  
ATOM   1518  O   ARG A 192      -6.897   9.080 -25.110  1.00 19.77           O  
ATOM   1519  CB  ARG A 192      -4.970  10.177 -22.821  1.00 22.54           C  
ATOM   1520  CG  ARG A 192      -5.578  11.523 -22.511  1.00 28.88           C  
ATOM   1521  CD  ARG A 192      -4.767  12.665 -23.206  1.00 34.76           C  
ATOM   1522  NE  ARG A 192      -3.463  12.859 -22.587  1.00 46.98           N  
ATOM   1523  CZ  ARG A 192      -2.427  13.455 -23.164  1.00 43.60           C  
ATOM   1524  NH1 ARG A 192      -2.461  13.839 -24.431  1.00 35.84           N1+
ATOM   1525  NH2 ARG A 192      -1.332  13.681 -22.447  1.00 33.86           N  
ATOM   1526  N   ALA A 193      -8.263   9.484 -23.353  1.00 16.83           N  
ATOM   1527  CA  ALA A 193      -9.470   9.636 -24.156  1.00 15.59           C  
ATOM   1528  C   ALA A 193      -9.343  10.810 -25.126  1.00 19.82           C  
ATOM   1529  O   ALA A 193      -8.668  11.802 -24.841  1.00 21.45           O  
ATOM   1530  CB  ALA A 193     -10.691   9.846 -23.248  1.00 18.29           C  
ATOM   1531  N   PRO A 194     -10.007  10.729 -26.279  1.00 18.94           N  
ATOM   1532  CA  PRO A 194      -9.819  11.757 -27.306  1.00 21.08           C  
ATOM   1533  C   PRO A 194     -10.423  13.089 -26.951  1.00 25.55           C  
ATOM   1534  O   PRO A 194      -9.988  14.099 -27.518  1.00 24.70           O  
ATOM   1535  CB  PRO A 194     -10.486  11.141 -28.545  1.00 21.93           C  
ATOM   1536  CG  PRO A 194     -11.483  10.184 -27.981  1.00 22.60           C  
ATOM   1537  CD  PRO A 194     -10.828   9.602 -26.751  1.00 18.05           C  
ATOM   1538  N   GLU A 195     -11.405  13.147 -26.045  1.00 21.11           N  
ATOM   1539  CA  GLU A 195     -11.983  14.456 -25.758  1.00 25.22           C  
ATOM   1540  C   GLU A 195     -10.947  15.437 -25.218  1.00 28.06           C  
ATOM   1541  O   GLU A 195     -11.102  16.649 -25.407  1.00 26.50           O  
ATOM   1542  CB  GLU A 195     -13.202  14.344 -24.814  1.00 26.26           C  
ATOM   1543  CG  GLU A 195     -12.982  13.615 -23.496  1.00 27.03           C  
ATOM   1544  CD  GLU A 195     -13.262  12.112 -23.583  1.00 25.18           C  
ATOM   1545  OE1 GLU A 195     -13.105  11.525 -24.683  1.00 23.30           O  
ATOM   1546  OE2 GLU A 195     -13.605  11.516 -22.531  1.00 21.38           O1-
ATOM   1547  N   VAL A 196      -9.856  14.956 -24.626  1.00 25.68           N  
ATOM   1548  CA  VAL A 196      -8.833  15.872 -24.134  1.00 30.63           C  
ATOM   1549  C   VAL A 196      -8.172  16.617 -25.297  1.00 27.62           C  
ATOM   1550  O   VAL A 196      -8.180  17.854 -25.348  1.00 31.35           O  
ATOM   1551  CB  VAL A 196      -7.805  15.108 -23.289  1.00 32.06           C  
ATOM   1552  CG1 VAL A 196      -6.844  16.088 -22.629  1.00 33.99           C  
ATOM   1553  CG2 VAL A 196      -8.535  14.247 -22.254  1.00 34.39           C  
ATOM   1554  N   ILE A 197      -7.625  15.873 -26.264  1.00 26.79           N  
ATOM   1555  CA  ILE A 197      -6.951  16.495 -27.401  1.00 27.55           C  
ATOM   1556  C   ILE A 197      -7.921  17.183 -28.341  1.00 31.31           C  
ATOM   1557  O   ILE A 197      -7.486  17.977 -29.180  1.00 28.48           O  
ATOM   1558  CB  ILE A 197      -6.099  15.467 -28.174  1.00 26.85           C  
ATOM   1559  CG1 ILE A 197      -6.973  14.401 -28.848  1.00 26.06           C  
ATOM   1560  CG2 ILE A 197      -5.063  14.826 -27.250  1.00 30.27           C  
ATOM   1561  CD1 ILE A 197      -6.169  13.394 -29.707  1.00 30.22           C  
ATOM   1562  N   LEU A 198      -9.224  16.920 -28.208  1.00 24.08           N  
ATOM   1563  CA  LEU A 198     -10.245  17.632 -28.972  1.00 24.79           C  
ATOM   1564  C   LEU A 198     -10.640  18.950 -28.321  1.00 28.14           C  
ATOM   1565  O   LEU A 198     -11.457  19.689 -28.889  1.00 25.85           O  
ATOM   1566  CB  LEU A 198     -11.486  16.746 -29.143  1.00 24.61           C  
ATOM   1567  CG  LEU A 198     -11.335  15.585 -30.137  1.00 22.79           C  
ATOM   1568  CD1 LEU A 198     -12.500  14.625 -30.032  1.00 23.61           C  
ATOM   1569  CD2 LEU A 198     -11.173  16.078 -31.596  1.00 23.29           C  
ATOM   1570  N   GLY A 199     -10.078  19.264 -27.154  1.00 28.74           N  
ATOM   1571  CA  GLY A 199     -10.401  20.507 -26.480  1.00 29.73           C  
ATOM   1572  C   GLY A 199     -11.751  20.526 -25.808  1.00 32.02           C  
ATOM   1573  O   GLY A 199     -12.290  21.603 -25.552  1.00 29.15           O  
ATOM   1574  N   MET A 200     -12.316  19.360 -25.507  1.00 29.45           N  
ATOM   1575  CA  MET A 200     -13.683  19.264 -25.011  1.00 26.80           C  
ATOM   1576  C   MET A 200     -13.790  19.247 -23.489  1.00 29.80           C  
ATOM   1577  O   MET A 200     -14.911  19.324 -22.966  1.00 35.97           O  
ATOM   1578  CB  MET A 200     -14.335  17.992 -25.549  1.00 30.15           C  
ATOM   1579  CG  MET A 200     -14.724  18.067 -27.002  1.00 33.23           C  
ATOM   1580  SD  MET A 200     -15.428  16.501 -27.549  1.00 33.08           S  
ATOM   1581  CE  MET A 200     -16.843  16.365 -26.462  1.00 32.49           C  
ATOM   1582  N   GLY A 201     -12.685  19.118 -22.765  1.00 27.95           N  
ATOM   1583  CA  GLY A 201     -12.778  18.834 -21.344  1.00 28.22           C  
ATOM   1584  C   GLY A 201     -13.290  17.417 -21.138  1.00 29.55           C  
ATOM   1585  O   GLY A 201     -13.590  16.694 -22.087  1.00 32.05           O  
ATOM   1586  N   TYR A 202     -13.383  17.003 -19.877  1.00 23.60           N  
ATOM   1587  CA  TYR A 202     -13.597  15.581 -19.641  1.00 23.12           C  
ATOM   1588  C   TYR A 202     -14.498  15.363 -18.431  1.00 22.19           C  
ATOM   1589  O   TYR A 202     -14.683  16.244 -17.585  1.00 24.44           O  
ATOM   1590  CB  TYR A 202     -12.264  14.848 -19.439  1.00 24.82           C  
ATOM   1591  CG  TYR A 202     -11.537  15.360 -18.235  1.00 23.44           C  
ATOM   1592  CD1 TYR A 202     -10.708  16.478 -18.321  1.00 25.98           C  
ATOM   1593  CD2 TYR A 202     -11.738  14.782 -16.994  1.00 21.11           C  
ATOM   1594  CE1 TYR A 202     -10.075  16.979 -17.213  1.00 25.48           C  
ATOM   1595  CE2 TYR A 202     -11.107  15.271 -15.873  1.00 25.82           C  
ATOM   1596  CZ  TYR A 202     -10.275  16.371 -15.988  1.00 31.40           C  
ATOM   1597  OH  TYR A 202      -9.648  16.860 -14.866  1.00 27.19           O  
ATOM   1598  N   ALA A 203     -15.042  14.158 -18.352  1.00 20.18           N  
ATOM   1599  CA  ALA A 203     -15.851  13.772 -17.209  1.00 20.34           C  
ATOM   1600  C   ALA A 203     -15.320  12.455 -16.678  1.00 21.05           C  
ATOM   1601  O   ALA A 203     -14.261  12.005 -17.116  1.00 20.26           O  
ATOM   1602  CB  ALA A 203     -17.321  13.662 -17.603  1.00 22.12           C  
ATOM   1603  N   ALA A 204     -16.048  11.802 -15.768  1.00 18.11           N  
ATOM   1604  CA  ALA A 204     -15.485  10.632 -15.102  1.00 18.82           C  
ATOM   1605  C   ALA A 204     -15.228   9.474 -16.065  1.00 19.80           C  
ATOM   1606  O   ALA A 204     -14.308   8.679 -15.828  1.00 20.00           O  
ATOM   1607  CB  ALA A 204     -16.402  10.176 -13.969  1.00 25.56           C  
ATOM   1608  N   ASN A 205     -16.006   9.353 -17.137  1.00 17.54           N  
ATOM   1609  CA  ASN A 205     -15.801   8.220 -18.042  1.00 18.19           C  
ATOM   1610  C   ASN A 205     -14.617   8.412 -18.986  1.00 18.22           C  
ATOM   1611  O   ASN A 205     -14.402   7.575 -19.861  1.00 17.03           O  
ATOM   1612  CB  ASN A 205     -17.095   7.891 -18.814  1.00 19.04           C  
ATOM   1613  CG  ASN A 205     -17.453   8.905 -19.880  1.00 22.91           C  
ATOM   1614  ND2 ASN A 205     -18.580   8.661 -20.539  1.00 25.07           N  
ATOM   1615  OD1 ASN A 205     -16.750   9.885 -20.115  1.00 24.08           O  
ATOM   1616  N   VAL A 206     -13.817   9.457 -18.786  1.00 16.30           N  
ATOM   1617  CA  VAL A 206     -12.461   9.446 -19.328  1.00 17.13           C  
ATOM   1618  C   VAL A 206     -11.733   8.183 -18.886  1.00 17.33           C  
ATOM   1619  O   VAL A 206     -10.939   7.615 -19.645  1.00 16.37           O  
ATOM   1620  CB  VAL A 206     -11.725  10.742 -18.893  1.00 22.34           C  
ATOM   1621  CG1 VAL A 206     -11.095  10.629 -17.490  1.00 17.14           C  
ATOM   1622  CG2 VAL A 206     -10.729  11.180 -19.931  1.00 27.32           C  
ATOM   1623  N   ASP A 207     -12.032   7.682 -17.678  1.00 14.64           N  
ATOM   1624  CA  ASP A 207     -11.331   6.503 -17.185  1.00 15.24           C  
ATOM   1625  C   ASP A 207     -11.807   5.244 -17.901  1.00 16.22           C  
ATOM   1626  O   ASP A 207     -11.051   4.279 -18.025  1.00 17.59           O  
ATOM   1627  CB  ASP A 207     -11.548   6.377 -15.674  1.00 17.31           C  
ATOM   1628  CG  ASP A 207     -10.722   7.373 -14.875  1.00 18.32           C  
ATOM   1629  OD1 ASP A 207      -9.683   7.878 -15.388  1.00 16.80           O  
ATOM   1630  OD2 ASP A 207     -11.125   7.675 -13.719  1.00 16.52           O1-
ATOM   1631  N   ILE A 208     -13.060   5.237 -18.377  1.00 14.44           N  
ATOM   1632  CA  ILE A 208     -13.588   4.082 -19.094  1.00 15.43           C  
ATOM   1633  C   ILE A 208     -12.875   3.911 -20.431  1.00 16.64           C  
ATOM   1634  O   ILE A 208     -12.600   2.784 -20.868  1.00 15.55           O  
ATOM   1635  CB  ILE A 208     -15.111   4.234 -19.299  1.00 15.38           C  
ATOM   1636  CG1 ILE A 208     -15.858   3.946 -18.008  1.00 18.51           C  
ATOM   1637  CG2 ILE A 208     -15.575   3.295 -20.417  1.00 19.31           C  
ATOM   1638  CD1 ILE A 208     -15.739   2.497 -17.575  1.00 21.01           C  
ATOM   1639  N   TRP A 209     -12.564   5.022 -21.104  1.00 16.06           N  
ATOM   1640  CA  TRP A 209     -11.801   4.926 -22.348  1.00 15.79           C  
ATOM   1641  C   TRP A 209     -10.467   4.226 -22.098  1.00 13.82           C  
ATOM   1642  O   TRP A 209     -10.088   3.316 -22.837  1.00 13.72           O  
ATOM   1643  CB  TRP A 209     -11.572   6.316 -22.944  1.00 16.01           C  
ATOM   1644  CG  TRP A 209     -10.639   6.287 -24.152  1.00 16.82           C  
ATOM   1645  CD1 TRP A 209      -9.268   6.280 -24.134  1.00 14.94           C  
ATOM   1646  CD2 TRP A 209     -11.023   6.210 -25.534  1.00 19.10           C  
ATOM   1647  CE2 TRP A 209      -9.839   6.181 -26.301  1.00 19.34           C  
ATOM   1648  CE3 TRP A 209     -12.254   6.172 -26.200  1.00 16.98           C  
ATOM   1649  NE1 TRP A 209      -8.779   6.235 -25.434  1.00 16.44           N  
ATOM   1650  CZ2 TRP A 209      -9.853   6.130 -27.697  1.00 17.96           C  
ATOM   1651  CZ3 TRP A 209     -12.264   6.129 -27.593  1.00 17.06           C  
ATOM   1652  CH2 TRP A 209     -11.072   6.096 -28.323  1.00 19.29           C  
ATOM   1653  N   SER A 210      -9.766   4.614 -21.027  1.00 13.62           N  
ATOM   1654  CA  SER A 210      -8.490   3.964 -20.710  1.00 14.31           C  
ATOM   1655  C   SER A 210      -8.679   2.475 -20.450  1.00 15.63           C  
ATOM   1656  O   SER A 210      -7.850   1.651 -20.859  1.00 15.73           O  
ATOM   1657  CB  SER A 210      -7.838   4.622 -19.484  1.00 16.22           C  
ATOM   1658  OG  SER A 210      -7.739   6.037 -19.644  1.00 17.79           O  
ATOM   1659  N   VAL A 211      -9.738   2.100 -19.726  1.00 15.18           N  
ATOM   1660  CA  VAL A 211      -9.967   0.676 -19.483  1.00 16.78           C  
ATOM   1661  C   VAL A 211     -10.209  -0.057 -20.796  1.00 16.86           C  
ATOM   1662  O   VAL A 211      -9.744  -1.195 -20.994  1.00 17.57           O  
ATOM   1663  CB  VAL A 211     -11.145   0.483 -18.510  1.00 18.96           C  
ATOM   1664  CG1 VAL A 211     -11.543  -0.987 -18.394  1.00 18.91           C  
ATOM   1665  CG2 VAL A 211     -10.793   1.032 -17.142  1.00 19.55           C  
ATOM   1666  N   GLY A 212     -10.958   0.566 -21.698  1.00 15.82           N  
ATOM   1667  CA  GLY A 212     -11.153  -0.016 -23.021  1.00 16.35           C  
ATOM   1668  C   GLY A 212      -9.842  -0.232 -23.756  1.00 18.03           C  
ATOM   1669  O   GLY A 212      -9.655  -1.257 -24.420  1.00 17.01           O  
ATOM   1670  N   CYS A 213      -8.923   0.738 -23.662  1.00 15.99           N  
ATOM   1671  CA  CYS A 213      -7.629   0.610 -24.339  1.00 15.94           C  
ATOM   1672  C   CYS A 213      -6.783  -0.497 -23.715  1.00 17.92           C  
ATOM   1673  O   CYS A 213      -6.072  -1.226 -24.422  1.00 16.04           O  
ATOM   1674  CB  CYS A 213      -6.863   1.940 -24.279  1.00 15.35           C  
ATOM   1675  SG  CYS A 213      -7.512   3.284 -25.276  1.00 18.94           S  
ATOM   1676  N   ILE A 214      -6.830  -0.617 -22.390  1.00 16.16           N  
ATOM   1677  CA  ILE A 214      -6.077  -1.648 -21.688  1.00 16.20           C  
ATOM   1678  C   ILE A 214      -6.662  -3.016 -21.978  1.00 16.66           C  
ATOM   1679  O   ILE A 214      -5.931  -3.988 -22.199  1.00 20.05           O  
ATOM   1680  CB  ILE A 214      -6.067  -1.345 -20.183  1.00 15.27           C  
ATOM   1681  CG1 ILE A 214      -5.252  -0.073 -19.940  1.00 17.51           C  
ATOM   1682  CG2 ILE A 214      -5.486  -2.524 -19.376  1.00 17.57           C  
ATOM   1683  CD1 ILE A 214      -5.432   0.487 -18.505  1.00 17.77           C  
ATOM   1684  N   MET A 215      -7.991  -3.108 -22.007  1.00 16.93           N  
ATOM   1685  CA  MET A 215      -8.610  -4.389 -22.314  1.00 17.69           C  
ATOM   1686  C   MET A 215      -8.285  -4.811 -23.730  1.00 16.27           C  
ATOM   1687  O   MET A 215      -7.953  -5.978 -23.980  1.00 17.87           O  
ATOM   1688  CB  MET A 215     -10.120  -4.318 -22.073  1.00 18.92           C  
ATOM   1689  CG  MET A 215     -10.878  -5.600 -22.455  1.00 19.14           C  
ATOM   1690  SD  MET A 215     -12.658  -5.338 -22.371  1.00 24.22           S  
ATOM   1691  CE  MET A 215     -13.249  -7.000 -22.749  1.00 23.41           C  
ATOM   1692  N   GLY A 216      -8.333  -3.860 -24.660  1.00 17.20           N  
ATOM   1693  CA  GLY A 216      -8.021  -4.189 -26.040  1.00 16.69           C  
ATOM   1694  C   GLY A 216      -6.612  -4.720 -26.174  1.00 19.90           C  
ATOM   1695  O   GLY A 216      -6.370  -5.687 -26.899  1.00 21.15           O  
ATOM   1696  N   GLU A 217      -5.669  -4.112 -25.456  1.00 19.05           N  
ATOM   1697  CA  GLU A 217      -4.274  -4.533 -25.515  1.00 19.57           C  
ATOM   1698  C   GLU A 217      -4.059  -5.892 -24.855  1.00 21.62           C  
ATOM   1699  O   GLU A 217      -3.244  -6.704 -25.332  1.00 21.68           O  
ATOM   1700  CB  GLU A 217      -3.415  -3.432 -24.874  1.00 19.98           C  
ATOM   1701  CG  GLU A 217      -1.926  -3.666 -24.923  1.00 20.41           C  
ATOM   1702  CD  GLU A 217      -1.133  -2.437 -24.496  1.00 25.92           C  
ATOM   1703  OE1 GLU A 217      -1.714  -1.320 -24.406  1.00 22.58           O  
ATOM   1704  OE2 GLU A 217       0.084  -2.593 -24.255  1.00 29.76           O1-
ATOM   1705  N   LEU A 218      -4.780  -6.169 -23.761  1.00 18.29           N  
ATOM   1706  CA  LEU A 218      -4.693  -7.484 -23.133  1.00 21.87           C  
ATOM   1707  C   LEU A 218      -5.165  -8.573 -24.083  1.00 27.19           C  
ATOM   1708  O   LEU A 218      -4.644  -9.700 -24.060  1.00 23.58           O  
ATOM   1709  CB  LEU A 218      -5.536  -7.520 -21.858  1.00 21.65           C  
ATOM   1710  CG  LEU A 218      -4.926  -6.939 -20.576  1.00 29.46           C  
ATOM   1711  CD1 LEU A 218      -6.025  -6.777 -19.534  1.00 30.94           C  
ATOM   1712  CD2 LEU A 218      -3.803  -7.798 -20.025  1.00 30.20           C  
ATOM   1713  N   VAL A 219      -6.162  -8.260 -24.905  1.00 21.08           N  
ATOM   1714  CA  VAL A 219      -6.704  -9.260 -25.819  1.00 22.25           C  
ATOM   1715  C   VAL A 219      -5.814  -9.413 -27.040  1.00 25.15           C  
ATOM   1716  O   VAL A 219      -5.540 -10.532 -27.487  1.00 29.28           O  
ATOM   1717  CB  VAL A 219      -8.141  -8.874 -26.220  1.00 21.71           C  
ATOM   1718  CG1 VAL A 219      -8.596  -9.699 -27.420  1.00 28.87           C  
ATOM   1719  CG2 VAL A 219      -9.093  -9.002 -25.040  1.00 27.04           C  
ATOM   1720  N   LYS A 220      -5.330  -8.299 -27.597  1.00 20.61           N  
ATOM   1721  CA  LYS A 220      -4.627  -8.322 -28.882  1.00 23.25           C  
ATOM   1722  C   LYS A 220      -3.121  -8.448 -28.755  1.00 27.96           C  
ATOM   1723  O   LYS A 220      -2.464  -8.860 -29.720  1.00 31.55           O  
ATOM   1724  CB  LYS A 220      -4.909  -7.044 -29.671  1.00 25.75           C  
ATOM   1725  CG  LYS A 220      -6.154  -7.087 -30.485  1.00 28.59           C  
ATOM   1726  CD  LYS A 220      -6.071  -6.036 -31.591  1.00 27.31           C  
ATOM   1727  CE  LYS A 220      -7.302  -6.108 -32.399  1.00 27.49           C  
ATOM   1728  NZ  LYS A 220      -7.287  -5.247 -33.627  1.00 22.29           N1+
ATOM   1729  N   GLY A 221      -2.557  -8.073 -27.613  1.00 23.43           N  
ATOM   1730  CA  GLY A 221      -1.127  -8.127 -27.406  1.00 26.63           C  
ATOM   1731  C   GLY A 221      -0.350  -6.957 -27.962  1.00 32.73           C  
ATOM   1732  O   GLY A 221       0.886  -7.015 -27.980  1.00 34.26           O  
ATOM   1733  N   CYS A 222      -1.026  -5.898 -28.411  1.00 25.68           N  
ATOM   1734  CA  CYS A 222      -0.352  -4.696 -28.879  1.00 26.50           C  
ATOM   1735  C   CYS A 222      -1.176  -3.476 -28.477  1.00 24.13           C  
ATOM   1736  O   CYS A 222      -2.373  -3.576 -28.177  1.00 23.14           O  
ATOM   1737  CB  CYS A 222      -0.165  -4.705 -30.395  1.00 31.70           C  
ATOM   1738  SG  CYS A 222      -1.741  -4.774 -31.269  1.00 33.52           S  
ATOM   1739  N   VAL A 223      -0.526  -2.313 -28.507  1.00 21.33           N  
ATOM   1740  CA  VAL A 223      -1.207  -1.055 -28.193  1.00 21.21           C  
ATOM   1741  C   VAL A 223      -2.281  -0.776 -29.238  1.00 19.63           C  
ATOM   1742  O   VAL A 223      -2.011  -0.810 -30.451  1.00 23.14           O  
ATOM   1743  CB  VAL A 223      -0.193   0.098 -28.118  1.00 20.87           C  
ATOM   1744  CG1 VAL A 223      -0.913   1.446 -27.957  1.00 23.38           C  
ATOM   1745  CG2 VAL A 223       0.802  -0.136 -26.977  1.00 21.35           C  
ATOM   1746  N   ILE A 224      -3.503  -0.453 -28.781  1.00 19.50           N  
ATOM   1747  CA  ILE A 224      -4.608  -0.241 -29.717  1.00 19.88           C  
ATOM   1748  C   ILE A 224      -4.430   1.062 -30.507  1.00 19.88           C  
ATOM   1749  O   ILE A 224      -4.553   1.075 -31.734  1.00 21.70           O  
ATOM   1750  CB  ILE A 224      -5.966  -0.277 -28.988  1.00 19.29           C  
ATOM   1751  CG1 ILE A 224      -6.169  -1.607 -28.236  1.00 17.34           C  
ATOM   1752  CG2 ILE A 224      -7.103  -0.014 -29.982  1.00 20.97           C  
ATOM   1753  CD1 ILE A 224      -6.099  -2.875 -29.135  1.00 19.05           C  
ATOM   1754  N   PHE A 225      -4.149   2.171 -29.832  1.00 18.53           N  
ATOM   1755  CA  PHE A 225      -4.033   3.487 -30.477  1.00 20.07           C  
ATOM   1756  C   PHE A 225      -2.635   4.055 -30.220  1.00 22.23           C  
ATOM   1757  O   PHE A 225      -2.404   4.720 -29.211  1.00 21.64           O  
ATOM   1758  CB  PHE A 225      -5.107   4.445 -29.948  1.00 18.17           C  
ATOM   1759  CG  PHE A 225      -6.508   3.950 -30.136  1.00 21.66           C  
ATOM   1760  CD1 PHE A 225      -7.029   3.771 -31.414  1.00 21.58           C  
ATOM   1761  CD2 PHE A 225      -7.310   3.659 -29.043  1.00 19.74           C  
ATOM   1762  CE1 PHE A 225      -8.314   3.313 -31.593  1.00 24.97           C  
ATOM   1763  CE2 PHE A 225      -8.606   3.192 -29.222  1.00 19.54           C  
ATOM   1764  CZ  PHE A 225      -9.110   3.028 -30.502  1.00 23.62           C  
ATOM   1765  N   GLN A 226      -1.698   3.820 -31.139  1.00 22.00           N  
ATOM   1766  CA  GLN A 226      -0.289   4.083 -30.845  1.00 24.56           C  
ATOM   1767  C   GLN A 226       0.197   5.281 -31.659  1.00 29.04           C  
ATOM   1768  O   GLN A 226       0.928   5.134 -32.634  1.00 33.36           O  
ATOM   1769  CB  GLN A 226       0.575   2.818 -31.133  1.00 27.54           C  
ATOM   1770  CG  GLN A 226       1.991   2.933 -30.570  1.00 30.35           C  
ATOM   1771  CD  GLN A 226       2.733   1.617 -30.584  1.00 38.63           C  
ATOM   1772  NE2 GLN A 226       3.952   1.610 -30.058  1.00 42.52           N  
ATOM   1773  OE1 GLN A 226       2.215   0.617 -31.062  1.00 38.87           O  
ATOM   1774  N   GLY A 227      -0.201   6.476 -31.247  1.00 25.73           N  
ATOM   1775  CA  GLY A 227       0.186   7.684 -31.959  1.00 26.04           C  
ATOM   1776  C   GLY A 227       1.431   8.363 -31.405  1.00 29.63           C  
ATOM   1777  O   GLY A 227       1.723   8.302 -30.217  1.00 26.89           O  
ATOM   1778  N   THR A 228       2.154   9.054 -32.294  1.00 28.35           N  
ATOM   1779  CA  THR A 228       3.381   9.760 -31.927  1.00 31.10           C  
ATOM   1780  C   THR A 228       3.159  11.211 -31.499  1.00 36.48           C  
ATOM   1781  O   THR A 228       4.112  11.865 -31.057  1.00 36.08           O  
ATOM   1782  CB  THR A 228       4.362   9.728 -33.101  1.00 35.61           C  
ATOM   1783  CG2 THR A 228       4.829   8.309 -33.364  1.00 37.13           C  
ATOM   1784  OG1 THR A 228       3.710  10.229 -34.275  1.00 30.18           O  
ATOM   1785  N   ASP A 229       1.941  11.721 -31.610  1.00 26.00           N  
ATOM   1786  CA  ASP A 229       1.599  13.103 -31.292  1.00 26.45           C  
ATOM   1787  C   ASP A 229       0.087  13.189 -31.415  1.00 22.47           C  
ATOM   1788  O   ASP A 229      -0.562  12.208 -31.783  1.00 22.27           O  
ATOM   1789  CB  ASP A 229       2.300  14.106 -32.212  1.00 28.12           C  
ATOM   1790  CG  ASP A 229       2.233  13.697 -33.679  1.00 34.45           C  
ATOM   1791  OD1 ASP A 229       1.146  13.807 -34.280  1.00 29.98           O  
ATOM   1792  OD2 ASP A 229       3.248  13.192 -34.214  1.00 41.69           O1-
ATOM   1793  N   HIS A 230      -0.472  14.370 -31.126  1.00 22.45           N  
ATOM   1794  CA  HIS A 230      -1.926  14.516 -31.158  1.00 22.40           C  
ATOM   1795  C   HIS A 230      -2.485  14.209 -32.540  1.00 24.32           C  
ATOM   1796  O   HIS A 230      -3.529  13.555 -32.666  1.00 20.60           O  
ATOM   1797  CB  HIS A 230      -2.345  15.932 -30.754  1.00 26.53           C  
ATOM   1798  CG  HIS A 230      -2.175  16.249 -29.300  1.00 25.87           C  
ATOM   1799  CD2 HIS A 230      -1.385  15.703 -28.345  1.00 26.50           C  
ATOM   1800  ND1 HIS A 230      -2.868  17.274 -28.688  1.00 31.80           N  
ATOM   1801  CE1 HIS A 230      -2.525  17.333 -27.412  1.00 31.59           C  
ATOM   1802  NE2 HIS A 230      -1.630  16.387 -27.176  1.00 28.06           N  
ATOM   1803  N   ILE A 231      -1.817  14.703 -33.586  1.00 21.37           N  
ATOM   1804  CA  ILE A 231      -2.319  14.520 -34.941  1.00 20.12           C  
ATOM   1805  C   ILE A 231      -2.359  13.036 -35.276  1.00 21.58           C  
ATOM   1806  O   ILE A 231      -3.370  12.511 -35.753  1.00 23.73           O  
ATOM   1807  CB  ILE A 231      -1.441  15.291 -35.946  1.00 26.51           C  
ATOM   1808  CG1 ILE A 231      -1.480  16.814 -35.691  1.00 26.58           C  
ATOM   1809  CG2 ILE A 231      -1.838  14.944 -37.375  1.00 24.75           C  
ATOM   1810  CD1 ILE A 231      -2.849  17.414 -35.563  1.00 27.84           C  
ATOM   1811  N   ASP A 232      -1.241  12.342 -35.041  1.00 21.07           N  
ATOM   1812  CA  ASP A 232      -1.179  10.910 -35.314  1.00 23.20           C  
ATOM   1813  C   ASP A 232      -2.182  10.141 -34.463  1.00 21.62           C  
ATOM   1814  O   ASP A 232      -2.825   9.205 -34.950  1.00 22.46           O  
ATOM   1815  CB  ASP A 232       0.243  10.408 -35.068  1.00 27.51           C  
ATOM   1816  CG  ASP A 232       0.482   8.999 -35.603  1.00 33.01           C  
ATOM   1817  OD1 ASP A 232      -0.047   8.657 -36.686  1.00 31.26           O  
ATOM   1818  OD2 ASP A 232       1.206   8.236 -34.926  1.00 30.45           O1-
ATOM   1819  N   GLN A 233      -2.328  10.520 -33.182  1.00 19.48           N  
ATOM   1820  CA  GLN A 233      -3.267   9.816 -32.306  1.00 18.85           C  
ATOM   1821  C   GLN A 233      -4.696   9.903 -32.833  1.00 21.51           C  
ATOM   1822  O   GLN A 233      -5.433   8.908 -32.822  1.00 18.46           O  
ATOM   1823  CB  GLN A 233      -3.194  10.396 -30.890  1.00 20.35           C  
ATOM   1824  CG  GLN A 233      -4.009   9.640 -29.871  1.00 25.80           C  
ATOM   1825  CD  GLN A 233      -3.384   8.314 -29.473  1.00 29.64           C  
ATOM   1826  NE2 GLN A 233      -4.194   7.431 -28.916  1.00 26.35           N  
ATOM   1827  OE1 GLN A 233      -2.188   8.089 -29.663  1.00 31.32           O  
ATOM   1828  N   TRP A 234      -5.106  11.083 -33.297  1.00 20.56           N  
ATOM   1829  CA  TRP A 234      -6.469  11.226 -33.800  1.00 20.98           C  
ATOM   1830  C   TRP A 234      -6.680  10.376 -35.049  1.00 21.51           C  
ATOM   1831  O   TRP A 234      -7.720   9.722 -35.195  1.00 19.54           O  
ATOM   1832  CB  TRP A 234      -6.786  12.700 -34.079  1.00 17.86           C  
ATOM   1833  CG  TRP A 234      -8.191  12.908 -34.608  1.00 19.02           C  
ATOM   1834  CD1 TRP A 234      -8.547  13.306 -35.870  1.00 21.20           C  
ATOM   1835  CD2 TRP A 234      -9.415  12.657 -33.908  1.00 19.41           C  
ATOM   1836  CE2 TRP A 234     -10.477  12.949 -34.797  1.00 19.91           C  
ATOM   1837  CE3 TRP A 234      -9.720  12.211 -32.614  1.00 19.35           C  
ATOM   1838  NE1 TRP A 234      -9.922  13.358 -35.983  1.00 22.51           N  
ATOM   1839  CZ2 TRP A 234     -11.814  12.802 -34.437  1.00 18.50           C  
ATOM   1840  CZ3 TRP A 234     -11.046  12.070 -32.258  1.00 20.93           C  
ATOM   1841  CH2 TRP A 234     -12.078  12.376 -33.159  1.00 21.95           C  
ATOM   1842  N   ASN A 235      -5.701  10.358 -35.953  1.00 19.36           N  
ATOM   1843  CA  ASN A 235      -5.798   9.499 -37.131  1.00 21.02           C  
ATOM   1844  C   ASN A 235      -5.953   8.037 -36.736  1.00 24.47           C  
ATOM   1845  O   ASN A 235      -6.777   7.314 -37.302  1.00 21.01           O  
ATOM   1846  CB  ASN A 235      -4.564   9.660 -38.019  1.00 24.74           C  
ATOM   1847  CG  ASN A 235      -4.543  10.969 -38.773  1.00 27.89           C  
ATOM   1848  ND2 ASN A 235      -3.349  11.374 -39.203  1.00 25.69           N  
ATOM   1849  OD1 ASN A 235      -5.571  11.622 -38.949  1.00 25.84           O  
ATOM   1850  N   LYS A 236      -5.154   7.568 -35.773  1.00 18.53           N  
ATOM   1851  CA  LYS A 236      -5.251   6.157 -35.423  1.00 19.64           C  
ATOM   1852  C   LYS A 236      -6.596   5.830 -34.778  1.00 20.58           C  
ATOM   1853  O   LYS A 236      -7.109   4.716 -34.938  1.00 21.84           O  
ATOM   1854  CB  LYS A 236      -4.065   5.770 -34.535  1.00 22.64           C  
ATOM   1855  CG  LYS A 236      -2.787   5.663 -35.392  1.00 28.46           C  
ATOM   1856  CD  LYS A 236      -1.536   5.361 -34.606  1.00 33.95           C  
ATOM   1857  CE  LYS A 236      -0.375   4.934 -35.529  1.00 35.44           C  
ATOM   1858  NZ  LYS A 236      -0.354   5.673 -36.833  1.00 41.73           N1+
ATOM   1859  N   VAL A 237      -7.193   6.798 -34.090  1.00 17.17           N  
ATOM   1860  CA  VAL A 237      -8.523   6.596 -33.519  1.00 19.12           C  
ATOM   1861  C   VAL A 237      -9.578   6.491 -34.620  1.00 22.05           C  
ATOM   1862  O   VAL A 237     -10.375   5.546 -34.631  1.00 20.83           O  
ATOM   1863  CB  VAL A 237      -8.845   7.712 -32.519  1.00 20.79           C  
ATOM   1864  CG1 VAL A 237     -10.329   7.672 -32.127  1.00 21.75           C  
ATOM   1865  CG2 VAL A 237      -7.952   7.521 -31.275  1.00 18.20           C  
ATOM   1866  N   ILE A 238      -9.591   7.437 -35.566  1.00 19.33           N  
ATOM   1867  CA  ILE A 238     -10.685   7.444 -36.551  1.00 19.61           C  
ATOM   1868  C   ILE A 238     -10.532   6.323 -37.585  1.00 22.20           C  
ATOM   1869  O   ILE A 238     -11.535   5.826 -38.111  1.00 25.36           O  
ATOM   1870  CB  ILE A 238     -10.829   8.817 -37.237  1.00 19.96           C  
ATOM   1871  CG1 ILE A 238      -9.554   9.194 -37.994  1.00 22.18           C  
ATOM   1872  CG2 ILE A 238     -11.302   9.899 -36.246  1.00 22.01           C  
ATOM   1873  CD1 ILE A 238      -9.672  10.539 -38.771  1.00 23.05           C  
ATOM   1874  N   GLU A 239      -9.297   5.918 -37.907  1.00 22.76           N  
ATOM   1875  CA  GLU A 239      -9.064   4.779 -38.804  1.00 22.48           C  
ATOM   1876  C   GLU A 239      -9.690   3.490 -38.292  1.00 29.79           C  
ATOM   1877  O   GLU A 239     -10.111   2.643 -39.094  1.00 24.99           O  
ATOM   1878  CB  GLU A 239      -7.555   4.600 -39.006  1.00 25.14           C  
ATOM   1879  CG  GLU A 239      -6.941   5.795 -39.716  1.00 28.21           C  
ATOM   1880  CD  GLU A 239      -5.421   5.817 -39.687  1.00 36.50           C  
ATOM   1881  OE1 GLU A 239      -4.800   4.840 -39.215  1.00 37.18           O  
ATOM   1882  OE2 GLU A 239      -4.855   6.829 -40.154  1.00 34.69           O1-
ATOM   1883  N   GLN A 240      -9.762   3.319 -36.971  1.00 21.33           N  
ATOM   1884  CA  GLN A 240     -10.324   2.107 -36.391  1.00 21.06           C  
ATOM   1885  C   GLN A 240     -11.788   2.269 -35.997  1.00 21.90           C  
ATOM   1886  O   GLN A 240     -12.609   1.382 -36.271  1.00 22.77           O  
ATOM   1887  CB  GLN A 240      -9.502   1.688 -35.158  1.00 22.61           C  
ATOM   1888  CG  GLN A 240      -8.188   0.991 -35.512  1.00 25.17           C  
ATOM   1889  CD  GLN A 240      -7.482   0.407 -34.299  1.00 25.16           C  
ATOM   1890  NE2 GLN A 240      -6.233   0.810 -34.092  1.00 30.46           N  
ATOM   1891  OE1 GLN A 240      -8.066  -0.363 -33.534  1.00 28.31           O  
ATOM   1892  N   LEU A 241     -12.132   3.375 -35.338  1.00 21.13           N  
ATOM   1893  CA  LEU A 241     -13.487   3.558 -34.829  1.00 20.78           C  
ATOM   1894  C   LEU A 241     -14.394   4.288 -35.800  1.00 20.18           C  
ATOM   1895  O   LEU A 241     -15.616   4.243 -35.623  1.00 20.75           O  
ATOM   1896  CB  LEU A 241     -13.470   4.340 -33.515  1.00 18.84           C  
ATOM   1897  CG  LEU A 241     -12.707   3.644 -32.379  1.00 19.69           C  
ATOM   1898  CD1 LEU A 241     -12.854   4.473 -31.098  1.00 20.95           C  
ATOM   1899  CD2 LEU A 241     -13.151   2.202 -32.144  1.00 20.21           C  
ATOM   1900  N   GLY A 242     -13.831   4.978 -36.775  1.00 21.78           N  
ATOM   1901  CA  GLY A 242     -14.609   5.747 -37.731  1.00 20.78           C  
ATOM   1902  C   GLY A 242     -14.717   7.208 -37.346  1.00 25.87           C  
ATOM   1903  O   GLY A 242     -14.636   7.584 -36.169  1.00 23.78           O  
ATOM   1904  N   THR A 243     -14.885   8.053 -38.359  1.00 21.83           N  
ATOM   1905  CA  THR A 243     -15.201   9.455 -38.146  1.00 22.39           C  
ATOM   1906  C   THR A 243     -16.413   9.583 -37.236  1.00 25.11           C  
ATOM   1907  O   THR A 243     -17.415   8.888 -37.449  1.00 26.89           O  
ATOM   1908  CB  THR A 243     -15.488  10.125 -39.491  1.00 23.51           C  
ATOM   1909  CG2 THR A 243     -15.666  11.643 -39.339  1.00 25.32           C  
ATOM   1910  OG1 THR A 243     -14.420   9.804 -40.380  1.00 24.94           O  
ATOM   1911  N   PRO A 244     -16.361  10.438 -36.210  1.00 24.20           N  
ATOM   1912  CA  PRO A 244     -17.541  10.626 -35.353  1.00 27.26           C  
ATOM   1913  C   PRO A 244     -18.662  11.361 -36.074  1.00 31.62           C  
ATOM   1914  O   PRO A 244     -18.512  11.749 -37.236  1.00 28.14           O  
ATOM   1915  CB  PRO A 244     -16.997  11.423 -34.156  1.00 24.90           C  
ATOM   1916  CG  PRO A 244     -15.722  12.080 -34.657  1.00 25.53           C  
ATOM   1917  CD  PRO A 244     -15.199  11.254 -35.792  1.00 24.07           C  
ATOM   1918  N   SER A 245     -19.796  11.540 -35.400  1.00 32.24           N  
ATOM   1919  CA  SER A 245     -20.975  12.063 -36.078  1.00 37.31           C  
ATOM   1920  C   SER A 245     -20.792  13.528 -36.455  1.00 36.41           C  
ATOM   1921  O   SER A 245     -20.007  14.260 -35.852  1.00 33.54           O  
ATOM   1922  CB  SER A 245     -22.208  11.927 -35.190  1.00 34.80           C  
ATOM   1923  OG  SER A 245     -22.137  12.828 -34.097  1.00 39.56           O  
ATOM   1924  N   ALA A 246     -21.560  13.960 -37.460  1.00 40.35           N  
ATOM   1925  CA  ALA A 246     -21.534  15.364 -37.856  1.00 40.59           C  
ATOM   1926  C   ALA A 246     -21.910  16.271 -36.691  1.00 39.30           C  
ATOM   1927  O   ALA A 246     -21.331  17.354 -36.529  1.00 42.16           O  
ATOM   1928  CB  ALA A 246     -22.466  15.593 -39.048  1.00 42.76           C  
ATOM   1929  N   GLU A 247     -22.861  15.842 -35.852  1.00 36.63           N  
ATOM   1930  CA  GLU A 247     -23.260  16.668 -34.718  1.00 36.92           C  
ATOM   1931  C   GLU A 247     -22.138  16.773 -33.693  1.00 37.81           C  
ATOM   1932  O   GLU A 247     -21.948  17.830 -33.074  1.00 35.95           O  
ATOM   1933  CB  GLU A 247     -24.525  16.122 -34.044  1.00 41.92           C  
ATOM   1934  CG  GLU A 247     -25.819  16.126 -34.872  1.00 49.88           C  
ATOM   1935  CD  GLU A 247     -25.769  15.273 -36.134  1.00 55.36           C  
ATOM   1936  OE1 GLU A 247     -24.937  14.330 -36.209  1.00 48.84           O  
ATOM   1937  OE2 GLU A 247     -26.581  15.543 -37.050  1.00 57.16           O1-
ATOM   1938  N   PHE A 248     -21.397  15.683 -33.488  1.00 33.59           N  
ATOM   1939  CA  PHE A 248     -20.290  15.711 -32.538  1.00 32.82           C  
ATOM   1940  C   PHE A 248     -19.204  16.661 -33.025  1.00 30.03           C  
ATOM   1941  O   PHE A 248     -18.698  17.494 -32.261  1.00 31.92           O  
ATOM   1942  CB  PHE A 248     -19.737  14.292 -32.351  1.00 31.47           C  
ATOM   1943  CG  PHE A 248     -18.519  14.214 -31.473  1.00 30.98           C  
ATOM   1944  CD1 PHE A 248     -18.656  14.051 -30.099  1.00 29.57           C  
ATOM   1945  CD2 PHE A 248     -17.244  14.283 -32.016  1.00 25.70           C  
ATOM   1946  CE1 PHE A 248     -17.549  13.971 -29.277  1.00 26.45           C  
ATOM   1947  CE2 PHE A 248     -16.115  14.203 -31.195  1.00 24.24           C  
ATOM   1948  CZ  PHE A 248     -16.272  14.057 -29.823  1.00 25.83           C  
ATOM   1949  N   MET A 249     -18.838  16.540 -34.301  1.00 29.34           N  
ATOM   1950  CA  MET A 249     -17.797  17.384 -34.882  1.00 31.05           C  
ATOM   1951  C   MET A 249     -18.212  18.846 -34.869  1.00 36.63           C  
ATOM   1952  O   MET A 249     -17.405  19.732 -34.558  1.00 33.32           O  
ATOM   1953  CB  MET A 249     -17.509  16.909 -36.304  1.00 33.37           C  
ATOM   1954  CG  MET A 249     -17.011  15.469 -36.369  1.00 31.91           C  
ATOM   1955  SD  MET A 249     -16.052  15.098 -37.839  1.00 33.59           S  
ATOM   1956  CE  MET A 249     -17.341  15.072 -39.092  1.00 39.11           C  
ATOM   1957  N   ALA A 250     -19.485  19.112 -35.177  1.00 37.75           N  
ATOM   1958  CA  ALA A 250     -19.980  20.481 -35.238  1.00 36.45           C  
ATOM   1959  C   ALA A 250     -19.981  21.168 -33.879  1.00 35.46           C  
ATOM   1960  O   ALA A 250     -19.942  22.402 -33.827  1.00 42.29           O  
ATOM   1961  CB  ALA A 250     -21.389  20.491 -35.836  1.00 38.21           C  
ATOM   1962  N   ALA A 251     -20.010  20.410 -32.781  1.00 31.48           N  
ATOM   1963  CA  ALA A 251     -19.967  20.994 -31.447  1.00 34.14           C  
ATOM   1964  C   ALA A 251     -18.557  21.379 -30.998  1.00 34.79           C  
ATOM   1965  O   ALA A 251     -18.407  21.994 -29.937  1.00 33.82           O  
ATOM   1966  CB  ALA A 251     -20.575  20.029 -30.428  1.00 38.24           C  
ATOM   1967  N   LEU A 252     -17.536  21.043 -31.773  1.00 32.61           N  
ATOM   1968  CA  LEU A 252     -16.167  21.382 -31.418  1.00 30.63           C  
ATOM   1969  C   LEU A 252     -15.898  22.866 -31.648  1.00 35.17           C  
ATOM   1970  O   LEU A 252     -16.587  23.538 -32.419  1.00 35.94           O  
ATOM   1971  CB  LEU A 252     -15.195  20.540 -32.243  1.00 29.00           C  
ATOM   1972  CG  LEU A 252     -15.299  19.041 -31.962  1.00 28.07           C  
ATOM   1973  CD1 LEU A 252     -14.506  18.274 -32.977  1.00 24.16           C  
ATOM   1974  CD2 LEU A 252     -14.769  18.767 -30.561  1.00 28.96           C  
ATOM   1975  N   GLN A 253     -14.868  23.370 -30.969  1.00 32.89           N  
ATOM   1976  CA  GLN A 253     -14.406  24.728 -31.219  1.00 38.30           C  
ATOM   1977  C   GLN A 253     -13.914  24.880 -32.661  1.00 37.19           C  
ATOM   1978  O   GLN A 253     -13.414  23.920 -33.260  1.00 32.73           O  
ATOM   1979  CB  GLN A 253     -13.296  25.091 -30.242  1.00 35.89           C  
ATOM   1980  CG  GLN A 253     -13.814  25.521 -28.890  1.00 42.60           C  
ATOM   1981  CD  GLN A 253     -14.767  26.705 -29.005  1.00 53.88           C  
ATOM   1982  NE2 GLN A 253     -14.203  27.910 -29.109  1.00 54.96           N  
ATOM   1983  OE1 GLN A 253     -15.991  26.538 -29.043  1.00 48.65           O  
ATOM   1984  N   PRO A 254     -14.008  26.096 -33.226  1.00 38.91           N  
ATOM   1985  CA  PRO A 254     -13.800  26.269 -34.680  1.00 39.82           C  
ATOM   1986  C   PRO A 254     -12.513  25.705 -35.268  1.00 30.10           C  
ATOM   1987  O   PRO A 254     -12.574  25.021 -36.297  1.00 30.25           O  
ATOM   1988  CB  PRO A 254     -13.869  27.795 -34.839  1.00 38.29           C  
ATOM   1989  CG  PRO A 254     -14.805  28.214 -33.768  1.00 38.71           C  
ATOM   1990  CD  PRO A 254     -14.495  27.336 -32.594  1.00 36.61           C  
ATOM   1991  N   THR A 255     -11.343  25.999 -34.689  1.00 28.72           N  
ATOM   1992  CA  THR A 255     -10.110  25.481 -35.282  1.00 28.52           C  
ATOM   1993  C   THR A 255     -10.082  23.955 -35.257  1.00 25.66           C  
ATOM   1994  O   THR A 255      -9.705  23.310 -36.249  1.00 26.08           O  
ATOM   1995  CB  THR A 255      -8.896  26.057 -34.554  1.00 29.76           C  
ATOM   1996  CG2 THR A 255      -7.618  25.359 -34.989  1.00 30.20           C  
ATOM   1997  OG1 THR A 255      -8.787  27.460 -34.847  1.00 34.64           O  
ATOM   1998  N   VAL A 256     -10.477  23.364 -34.129  1.00 25.82           N  
ATOM   1999  CA  VAL A 256     -10.512  21.905 -34.019  1.00 24.09           C  
ATOM   2000  C   VAL A 256     -11.575  21.329 -34.944  1.00 25.77           C  
ATOM   2001  O   VAL A 256     -11.328  20.353 -35.663  1.00 24.69           O  
ATOM   2002  CB  VAL A 256     -10.753  21.489 -32.556  1.00 27.10           C  
ATOM   2003  CG1 VAL A 256     -10.934  19.982 -32.447  1.00 23.65           C  
ATOM   2004  CG2 VAL A 256      -9.591  21.940 -31.680  1.00 29.65           C  
ATOM   2005  N   ARG A 257     -12.780  21.911 -34.919  1.00 30.26           N  
ATOM   2006  CA  ARG A 257     -13.851  21.479 -35.817  1.00 30.50           C  
ATOM   2007  C   ARG A 257     -13.387  21.439 -37.269  1.00 26.45           C  
ATOM   2008  O   ARG A 257     -13.549  20.427 -37.962  1.00 26.28           O  
ATOM   2009  CB  ARG A 257     -15.064  22.405 -35.696  1.00 29.12           C  
ATOM   2010  CG  ARG A 257     -16.164  21.993 -36.674  1.00 34.33           C  
ATOM   2011  CD  ARG A 257     -17.359  22.943 -36.757  1.00 36.48           C  
ATOM   2012  NE  ARG A 257     -17.509  23.806 -35.594  1.00 45.18           N  
ATOM   2013  CZ  ARG A 257     -17.345  25.123 -35.609  1.00 46.87           C  
ATOM   2014  NH1 ARG A 257     -17.037  25.771 -36.725  1.00 49.12           N1+
ATOM   2015  NH2 ARG A 257     -17.500  25.810 -34.478  1.00 48.03           N  
ATOM   2016  N   ASN A 258     -12.832  22.552 -37.758  1.00 29.23           N  
ATOM   2017  CA  ASN A 258     -12.421  22.604 -39.155  1.00 31.66           C  
ATOM   2018  C   ASN A 258     -11.421  21.513 -39.468  1.00 28.33           C  
ATOM   2019  O   ASN A 258     -11.499  20.874 -40.521  1.00 29.07           O  
ATOM   2020  CB  ASN A 258     -11.824  23.970 -39.491  1.00 32.97           C  
ATOM   2021  CG  ASN A 258     -12.873  25.028 -39.664  1.00 39.37           C  
ATOM   2022  ND2 ASN A 258     -12.444  26.281 -39.706  1.00 43.09           N  
ATOM   2023  OD1 ASN A 258     -14.064  24.726 -39.760  1.00 42.66           O  
ATOM   2024  N   TYR A 259     -10.476  21.278 -38.554  1.00 27.08           N  
ATOM   2025  CA  TYR A 259      -9.460  20.263 -38.790  1.00 25.58           C  
ATOM   2026  C   TYR A 259     -10.076  18.868 -38.867  1.00 21.65           C  
ATOM   2027  O   TYR A 259      -9.790  18.096 -39.792  1.00 24.26           O  
ATOM   2028  CB  TYR A 259      -8.391  20.322 -37.686  1.00 22.80           C  
ATOM   2029  CG  TYR A 259      -7.381  19.234 -37.869  1.00 24.69           C  
ATOM   2030  CD1 TYR A 259      -6.395  19.335 -38.852  1.00 25.77           C  
ATOM   2031  CD2 TYR A 259      -7.462  18.054 -37.136  1.00 25.82           C  
ATOM   2032  CE1 TYR A 259      -5.500  18.326 -39.056  1.00 25.92           C  
ATOM   2033  CE2 TYR A 259      -6.576  17.033 -37.341  1.00 22.59           C  
ATOM   2034  CZ  TYR A 259      -5.587  17.177 -38.298  1.00 26.86           C  
ATOM   2035  OH  TYR A 259      -4.685  16.167 -38.521  1.00 26.58           O  
ATOM   2036  N   VAL A 260     -10.922  18.523 -37.891  1.00 24.46           N  
ATOM   2037  CA AVAL A 260     -11.440  17.162 -37.875  0.56 23.57           C  
ATOM   2038  CA BVAL A 260     -11.498  17.186 -37.818  0.44 23.59           C  
ATOM   2039  C   VAL A 260     -12.473  16.951 -38.972  1.00 25.68           C  
ATOM   2040  O   VAL A 260     -12.562  15.843 -39.520  1.00 24.53           O  
ATOM   2041  CB AVAL A 260     -12.001  16.779 -36.495  0.56 23.91           C  
ATOM   2042  CB BVAL A 260     -12.157  17.005 -36.437  0.44 23.78           C  
ATOM   2043  CG1AVAL A 260     -10.882  16.743 -35.455  0.56 21.19           C  
ATOM   2044  CG1BVAL A 260     -13.097  15.835 -36.427  0.44 22.72           C  
ATOM   2045  CG2AVAL A 260     -13.089  17.729 -36.091  0.56 22.12           C  
ATOM   2046  CG2BVAL A 260     -11.083  16.849 -35.352  0.44 21.47           C  
ATOM   2047  N   GLU A 261     -13.227  17.994 -39.356  1.00 26.27           N  
ATOM   2048  CA  GLU A 261     -14.130  17.845 -40.501  1.00 28.75           C  
ATOM   2049  C   GLU A 261     -13.365  17.727 -41.818  1.00 32.29           C  
ATOM   2050  O   GLU A 261     -13.873  17.124 -42.771  1.00 32.37           O  
ATOM   2051  CB  GLU A 261     -15.134  19.007 -40.576  1.00 30.63           C  
ATOM   2052  CG  GLU A 261     -16.157  19.037 -39.450  1.00 29.89           C  
ATOM   2053  CD  GLU A 261     -17.037  20.288 -39.449  1.00 40.58           C  
ATOM   2054  OE1 GLU A 261     -16.717  21.249 -40.180  1.00 41.67           O  
ATOM   2055  OE2 GLU A 261     -18.060  20.306 -38.716  1.00 35.62           O1-
ATOM   2056  N   ASN A 262     -12.150  18.282 -41.895  1.00 29.63           N  
ATOM   2057  CA  ASN A 262     -11.327  18.209 -43.103  1.00 31.88           C  
ATOM   2058  C   ASN A 262     -10.575  16.893 -43.251  1.00 34.71           C  
ATOM   2059  O   ASN A 262     -10.015  16.637 -44.325  1.00 30.79           O  
ATOM   2060  CB  ASN A 262     -10.290  19.343 -43.132  1.00 36.59           C  
ATOM   2061  CG  ASN A 262     -10.878  20.664 -43.569  1.00 42.36           C  
ATOM   2062  ND2 ASN A 262     -12.071  20.620 -44.145  1.00 44.23           N  
ATOM   2063  OD1 ASN A 262     -10.274  21.722 -43.365  1.00 43.44           O  
ATOM   2064  N   ARG A 263     -10.507  16.068 -42.207  1.00 28.84           N  
ATOM   2065  CA AARG A 263      -9.811  14.805 -42.341  0.52 29.17           C  
ATOM   2066  CA BARG A 263      -9.827  14.786 -42.315  0.48 29.19           C  
ATOM   2067  C   ARG A 263     -10.552  13.903 -43.328  1.00 25.52           C  
ATOM   2068  O   ARG A 263     -11.765  14.039 -43.524  1.00 31.63           O  
ATOM   2069  CB AARG A 263      -9.691  14.119 -40.980  0.52 27.16           C  
ATOM   2070  CB BARG A 263      -9.789  14.056 -40.965  0.48 27.13           C  
ATOM   2071  CG AARG A 263      -8.790  14.855 -39.981  0.52 26.62           C  
ATOM   2072  CG BARG A 263      -8.596  14.339 -40.013  0.48 26.31           C  
ATOM   2073  CD AARG A 263      -7.471  15.304 -40.618  0.52 28.82           C  
ATOM   2074  CD BARG A 263      -7.362  14.903 -40.695  0.48 28.44           C  
ATOM   2075  NE AARG A 263      -6.588  14.178 -40.886  0.52 29.62           N  
ATOM   2076  NE BARG A 263      -7.570  16.321 -40.960  0.48 28.43           N  
ATOM   2077  CZ AARG A 263      -5.772  14.092 -41.925  0.52 29.18           C  
ATOM   2078  CZ BARG A 263      -6.917  17.025 -41.868  0.48 29.21           C  
ATOM   2079  NH1AARG A 263      -5.682  15.065 -42.817  0.52 29.48           N1+
ATOM   2080  NH1BARG A 263      -5.918  16.500 -42.561  0.48 29.49           N1+
ATOM   2081  NH2AARG A 263      -5.023  13.005 -42.071  0.52 30.58           N  
ATOM   2082  NH2BARG A 263      -7.276  18.283 -42.086  0.48 27.25           N  
ATOM   2083  N   PRO A 264      -9.846  12.976 -43.963  1.00 29.09           N  
ATOM   2084  CA  PRO A 264     -10.540  11.950 -44.741  1.00 28.52           C  
ATOM   2085  C   PRO A 264     -11.530  11.239 -43.833  1.00 34.83           C  
ATOM   2086  O   PRO A 264     -11.319  11.115 -42.625  1.00 31.92           O  
ATOM   2087  CB  PRO A 264      -9.419  11.005 -45.180  1.00 29.44           C  
ATOM   2088  CG  PRO A 264      -8.193  11.792 -45.099  1.00 36.09           C  
ATOM   2089  CD  PRO A 264      -8.385  12.826 -44.027  1.00 29.22           C  
ATOM   2090  N   LYS A 265     -12.621  10.779 -44.415  1.00 29.86           N  
ATOM   2091  CA  LYS A 265     -13.647  10.116 -43.631  1.00 32.14           C  
ATOM   2092  C   LYS A 265     -13.425   8.609 -43.608  1.00 31.37           C  
ATOM   2093  O   LYS A 265     -12.938   8.017 -44.580  1.00 32.68           O  
ATOM   2094  CB  LYS A 265     -15.029  10.482 -44.172  1.00 33.76           C  
ATOM   2095  CG  LYS A 265     -15.162  12.003 -44.307  1.00 41.01           C  
ATOM   2096  CD  LYS A 265     -16.577  12.475 -44.597  1.00 43.91           C  
ATOM   2097  CE  LYS A 265     -16.729  13.976 -44.308  1.00 49.29           C  
ATOM   2098  NZ  LYS A 265     -16.376  14.362 -42.895  1.00 42.07           N1+
ATOM   2099  N   TYR A 266     -13.756   7.996 -42.465  1.00 28.30           N  
ATOM   2100  CA  TYR A 266     -13.585   6.563 -42.269  1.00 27.66           C  
ATOM   2101  C   TYR A 266     -14.869   5.962 -41.714  1.00 23.87           C  
ATOM   2102  O   TYR A 266     -15.527   6.565 -40.855  1.00 26.55           O  
ATOM   2103  CB  TYR A 266     -12.434   6.253 -41.299  1.00 26.70           C  
ATOM   2104  CG  TYR A 266     -11.082   6.661 -41.809  1.00 28.51           C  
ATOM   2105  CD1 TYR A 266     -10.356   5.836 -42.656  1.00 35.04           C  
ATOM   2106  CD2 TYR A 266     -10.541   7.893 -41.460  1.00 28.21           C  
ATOM   2107  CE1 TYR A 266      -9.110   6.217 -43.140  1.00 38.45           C  
ATOM   2108  CE2 TYR A 266      -9.296   8.289 -41.942  1.00 33.32           C  
ATOM   2109  CZ  TYR A 266      -8.590   7.446 -42.786  1.00 38.64           C  
ATOM   2110  OH  TYR A 266      -7.352   7.836 -43.259  1.00 38.60           O  
ATOM   2111  N   PRO A 267     -15.233   4.766 -42.177  1.00 23.81           N  
ATOM   2112  CA  PRO A 267     -16.451   4.122 -41.676  1.00 24.68           C  
ATOM   2113  C   PRO A 267     -16.263   3.540 -40.294  1.00 25.11           C  
ATOM   2114  O   PRO A 267     -17.234   3.442 -39.531  1.00 28.88           O  
ATOM   2115  CB  PRO A 267     -16.710   3.009 -42.703  1.00 25.90           C  
ATOM   2116  CG  PRO A 267     -15.377   2.689 -43.254  1.00 30.06           C  
ATOM   2117  CD  PRO A 267     -14.504   3.926 -43.134  1.00 27.60           C  
ATOM   2118  N   GLY A 268     -15.036   3.170 -39.946  1.00 24.74           N  
ATOM   2119  CA  GLY A 268     -14.829   2.411 -38.726  1.00 26.94           C  
ATOM   2120  C   GLY A 268     -14.811   0.938 -39.064  1.00 31.39           C  
ATOM   2121  O   GLY A 268     -15.530   0.489 -39.971  1.00 31.54           O  
ATOM   2122  N   ILE A 269     -13.960   0.183 -38.382  1.00 25.88           N  
ATOM   2123  CA  ILE A 269     -13.897  -1.258 -38.550  1.00 22.85           C  
ATOM   2124  C   ILE A 269     -14.876  -1.893 -37.576  1.00 29.55           C  
ATOM   2125  O   ILE A 269     -14.844  -1.597 -36.376  1.00 24.12           O  
ATOM   2126  CB  ILE A 269     -12.468  -1.768 -38.328  1.00 24.72           C  
ATOM   2127  CG1 ILE A 269     -11.514  -1.059 -39.297  1.00 30.50           C  
ATOM   2128  CG2 ILE A 269     -12.413  -3.279 -38.441  1.00 24.98           C  
ATOM   2129  CD1 ILE A 269     -10.059  -1.187 -38.924  1.00 29.89           C  
ATOM   2130  N   LYS A 270     -15.770  -2.742 -38.091  1.00 23.96           N  
ATOM   2131  CA  LYS A 270     -16.728  -3.407 -37.221  1.00 26.20           C  
ATOM   2132  C   LYS A 270     -15.992  -4.179 -36.130  1.00 22.62           C  
ATOM   2133  O   LYS A 270     -14.926  -4.754 -36.364  1.00 24.08           O  
ATOM   2134  CB  LYS A 270     -17.619  -4.348 -38.032  1.00 31.59           C  
ATOM   2135  CG  LYS A 270     -18.481  -3.632 -39.052  1.00 33.78           C  
ATOM   2136  CD  LYS A 270     -19.628  -2.920 -38.377  1.00 36.44           C  
ATOM   2137  CE  LYS A 270     -20.555  -2.257 -39.394  1.00 46.38           C  
ATOM   2138  NZ  LYS A 270     -21.124  -1.001 -38.817  1.00 48.44           N1+
ATOM   2139  N   PHE A 271     -16.545  -4.165 -34.916  1.00 23.71           N  
ATOM   2140  CA  PHE A 271     -15.810  -4.796 -33.828  1.00 22.90           C  
ATOM   2141  C   PHE A 271     -15.703  -6.296 -34.031  1.00 26.71           C  
ATOM   2142  O   PHE A 271     -14.778  -6.916 -33.494  1.00 24.41           O  
ATOM   2143  CB  PHE A 271     -16.451  -4.458 -32.478  1.00 22.47           C  
ATOM   2144  CG  PHE A 271     -15.936  -3.164 -31.867  1.00 28.10           C  
ATOM   2145  CD1 PHE A 271     -16.401  -1.939 -32.326  1.00 31.70           C  
ATOM   2146  CD2 PHE A 271     -14.988  -3.176 -30.845  1.00 24.68           C  
ATOM   2147  CE1 PHE A 271     -15.929  -0.748 -31.781  1.00 34.12           C  
ATOM   2148  CE2 PHE A 271     -14.519  -1.991 -30.287  1.00 22.62           C  
ATOM   2149  CZ  PHE A 271     -14.984  -0.776 -30.759  1.00 27.69           C  
ATOM   2150  N   GLU A 272     -16.602  -6.892 -34.827  1.00 21.63           N  
ATOM   2151  CA  GLU A 272     -16.434  -8.295 -35.177  1.00 28.02           C  
ATOM   2152  C   GLU A 272     -15.201  -8.527 -36.044  1.00 28.10           C  
ATOM   2153  O   GLU A 272     -14.659  -9.636 -36.041  1.00 27.82           O  
ATOM   2154  CB  GLU A 272     -17.705  -8.838 -35.854  1.00 31.37           C  
ATOM   2155  CG  GLU A 272     -19.008  -8.747 -35.003  1.00 35.66           C  
ATOM   2156  CD  GLU A 272     -19.549  -7.328 -34.721  1.00 38.78           C  
ATOM   2157  OE1 GLU A 272     -19.204  -6.353 -35.437  1.00 38.23           O  
ATOM   2158  OE2 GLU A 272     -20.383  -7.203 -33.792  1.00 43.56           O1-
ATOM   2159  N   GLU A 273     -14.725  -7.507 -36.756  1.00 26.45           N  
ATOM   2160  CA  GLU A 273     -13.492  -7.624 -37.519  1.00 26.96           C  
ATOM   2161  C   GLU A 273     -12.296  -7.133 -36.731  1.00 23.31           C  
ATOM   2162  O   GLU A 273     -11.183  -7.649 -36.900  1.00 27.67           O  
ATOM   2163  CB  GLU A 273     -13.577  -6.807 -38.815  1.00 30.44           C  
ATOM   2164  CG  GLU A 273     -14.629  -7.281 -39.794  1.00 35.39           C  
ATOM   2165  CD  GLU A 273     -14.475  -8.734 -40.136  1.00 43.17           C  
ATOM   2166  OE1 GLU A 273     -13.340  -9.148 -40.480  1.00 42.43           O  
ATOM   2167  OE2 GLU A 273     -15.490  -9.461 -40.038  1.00 48.74           O1-
ATOM   2168  N   LEU A 274     -12.514  -6.127 -35.886  1.00 25.15           N  
ATOM   2169  CA  LEU A 274     -11.428  -5.546 -35.119  1.00 22.73           C  
ATOM   2170  C   LEU A 274     -10.986  -6.496 -34.017  1.00 19.86           C  
ATOM   2171  O   LEU A 274      -9.795  -6.606 -33.725  1.00 22.92           O  
ATOM   2172  CB  LEU A 274     -11.885  -4.220 -34.524  1.00 28.11           C  
ATOM   2173  CG  LEU A 274     -10.804  -3.231 -34.141  1.00 30.67           C  
ATOM   2174  CD1 LEU A 274      -9.888  -2.996 -35.324  1.00 27.27           C  
ATOM   2175  CD2 LEU A 274     -11.491  -1.935 -33.731  1.00 30.52           C  
ATOM   2176  N   PHE A 275     -11.933  -7.191 -33.393  1.00 19.50           N  
ATOM   2177  CA  PHE A 275     -11.656  -8.153 -32.326  1.00 19.44           C  
ATOM   2178  C   PHE A 275     -12.353  -9.454 -32.698  1.00 20.08           C  
ATOM   2179  O   PHE A 275     -13.405  -9.784 -32.142  1.00 20.24           O  
ATOM   2180  CB  PHE A 275     -12.159  -7.634 -30.975  1.00 18.83           C  
ATOM   2181  CG  PHE A 275     -11.432  -6.426 -30.485  1.00 20.42           C  
ATOM   2182  CD1 PHE A 275     -10.243  -6.566 -29.784  1.00 19.82           C  
ATOM   2183  CD2 PHE A 275     -11.921  -5.143 -30.737  1.00 22.32           C  
ATOM   2184  CE1 PHE A 275      -9.541  -5.447 -29.333  1.00 23.80           C  
ATOM   2185  CE2 PHE A 275     -11.227  -4.022 -30.288  1.00 26.04           C  
ATOM   2186  CZ  PHE A 275     -10.029  -4.181 -29.588  1.00 26.04           C  
ATOM   2187  N   PRO A 276     -11.805 -10.203 -33.654  1.00 23.34           N  
ATOM   2188  CA  PRO A 276     -12.520 -11.371 -34.193  1.00 22.17           C  
ATOM   2189  C   PRO A 276     -12.518 -12.572 -33.250  1.00 21.57           C  
ATOM   2190  O   PRO A 276     -11.709 -12.677 -32.325  1.00 20.43           O  
ATOM   2191  CB  PRO A 276     -11.759 -11.676 -35.491  1.00 22.86           C  
ATOM   2192  CG  PRO A 276     -10.365 -11.133 -35.263  1.00 22.88           C  
ATOM   2193  CD  PRO A 276     -10.473 -10.002 -34.260  1.00 21.18           C  
ATOM   2194  N   ASP A 277     -13.465 -13.496 -33.498  1.00 21.14           N  
ATOM   2195  CA  ASP A 277     -13.637 -14.642 -32.603  1.00 23.59           C  
ATOM   2196  C   ASP A 277     -12.328 -15.379 -32.368  1.00 24.25           C  
ATOM   2197  O   ASP A 277     -12.056 -15.828 -31.251  1.00 23.83           O  
ATOM   2198  CB  ASP A 277     -14.664 -15.650 -33.146  1.00 25.33           C  
ATOM   2199  CG  ASP A 277     -16.098 -15.114 -33.206  1.00 36.11           C  
ATOM   2200  OD1 ASP A 277     -16.438 -14.127 -32.524  1.00 31.28           O  
ATOM   2201  OD2 ASP A 277     -16.914 -15.756 -33.903  1.00 34.12           O1-
ATOM   2202  N   TRP A 278     -11.494 -15.492 -33.395  1.00 22.67           N  
ATOM   2203  CA  TRP A 278     -10.363 -16.407 -33.334  1.00 24.99           C  
ATOM   2204  C   TRP A 278      -9.164 -15.865 -32.556  1.00 26.83           C  
ATOM   2205  O   TRP A 278      -8.166 -16.584 -32.407  1.00 25.18           O  
ATOM   2206  CB  TRP A 278      -9.964 -16.812 -34.766  1.00 25.03           C  
ATOM   2207  CG  TRP A 278      -9.815 -15.675 -35.739  1.00 25.34           C  
ATOM   2208  CD1 TRP A 278     -10.773 -15.203 -36.586  1.00 24.03           C  
ATOM   2209  CD2 TRP A 278      -8.639 -14.896 -36.001  1.00 24.17           C  
ATOM   2210  CE2 TRP A 278      -8.976 -13.967 -37.006  1.00 27.26           C  
ATOM   2211  CE3 TRP A 278      -7.338 -14.895 -35.491  1.00 25.30           C  
ATOM   2212  NE1 TRP A 278     -10.284 -14.184 -37.339  1.00 23.10           N  
ATOM   2213  CZ2 TRP A 278      -8.064 -13.041 -37.506  1.00 28.57           C  
ATOM   2214  CZ3 TRP A 278      -6.435 -13.984 -35.996  1.00 23.08           C  
ATOM   2215  CH2 TRP A 278      -6.801 -13.063 -36.986  1.00 25.42           C  
ATOM   2216  N   ILE A 279      -9.223 -14.634 -32.033  1.00 23.68           N  
ATOM   2217  CA  ILE A 279      -8.185 -14.177 -31.102  1.00 19.97           C  
ATOM   2218  C   ILE A 279      -8.612 -14.394 -29.648  1.00 22.02           C  
ATOM   2219  O   ILE A 279      -7.809 -14.156 -28.732  1.00 23.76           O  
ATOM   2220  CB  ILE A 279      -7.806 -12.694 -31.330  1.00 18.70           C  
ATOM   2221  CG1 ILE A 279      -8.972 -11.763 -30.996  1.00 23.49           C  
ATOM   2222  CG2 ILE A 279      -7.336 -12.440 -32.775  1.00 24.37           C  
ATOM   2223  CD1 ILE A 279      -8.559 -10.300 -30.930  1.00 25.20           C  
ATOM   2224  N   PHE A 280      -9.850 -14.841 -29.407  1.00 21.69           N  
ATOM   2225  CA  PHE A 280     -10.384 -15.186 -28.086  1.00 22.64           C  
ATOM   2226  C   PHE A 280     -10.481 -16.699 -27.923  1.00 26.51           C  
ATOM   2227  O   PHE A 280     -10.539 -17.445 -28.908  1.00 25.57           O  
ATOM   2228  CB  PHE A 280     -11.798 -14.626 -27.891  1.00 20.73           C  
ATOM   2229  CG  PHE A 280     -11.888 -13.132 -27.830  1.00 21.99           C  
ATOM   2230  CD1 PHE A 280     -11.755 -12.463 -26.617  1.00 22.72           C  
ATOM   2231  CD2 PHE A 280     -12.172 -12.400 -28.967  1.00 20.64           C  
ATOM   2232  CE1 PHE A 280     -11.886 -11.087 -26.550  1.00 18.31           C  
ATOM   2233  CE2 PHE A 280     -12.300 -11.010 -28.912  1.00 21.00           C  
ATOM   2234  CZ  PHE A 280     -12.156 -10.357 -27.684  1.00 22.52           C  
ATOM   2235  N   PRO A 281     -10.555 -17.188 -26.692  1.00 28.09           N  
ATOM   2236  CA  PRO A 281     -10.947 -18.588 -26.488  1.00 25.19           C  
ATOM   2237  C   PRO A 281     -12.300 -18.894 -27.125  1.00 29.83           C  
ATOM   2238  O   PRO A 281     -13.224 -18.083 -27.091  1.00 30.86           O  
ATOM   2239  CB  PRO A 281     -10.994 -18.725 -24.959  1.00 29.49           C  
ATOM   2240  CG  PRO A 281     -10.059 -17.664 -24.451  1.00 28.31           C  
ATOM   2241  CD  PRO A 281     -10.142 -16.521 -25.440  1.00 28.58           C  
ATOM   2242  N   SER A 282     -12.408 -20.092 -27.725  1.00 34.18           N  
ATOM   2243  CA  SER A 282     -13.679 -20.545 -28.284  1.00 40.23           C  
ATOM   2244  C   SER A 282     -13.844 -22.054 -28.159  1.00 42.87           C  
ATOM   2245  O   SER A 282     -14.513 -22.673 -28.994  1.00 48.55           O  
ATOM   2246  CB  SER A 282     -13.818 -20.144 -29.755  1.00 41.36           C  
ATOM   2247  OG  SER A 282     -12.919 -20.887 -30.566  1.00 46.87           O  
ATOM   2248  N   GLU A 283     -13.245 -22.656 -27.130  0.71 42.57           N  
ATOM   2249  CA  GLU A 283     -13.314 -24.105 -26.974  0.71 48.72           C  
ATOM   2250  C   GLU A 283     -14.748 -24.564 -26.747  0.71 47.46           C  
ATOM   2251  O   GLU A 283     -15.222 -25.504 -27.394  0.71 55.54           O  
ATOM   2252  CB  GLU A 283     -12.421 -24.549 -25.814  0.71 54.16           C  
ATOM   2253  CG  GLU A 283     -12.022 -26.028 -25.819  0.71 56.28           C  
ATOM   2254  CD  GLU A 283     -11.184 -26.438 -27.025  0.71 60.04           C  
ATOM   2255  OE1 GLU A 283     -11.688 -26.417 -28.169  0.71 62.13           O  
ATOM   2256  OE2 GLU A 283     -10.009 -26.801 -26.817  0.71 64.03           O1-
ATOM   2257  N   SER A 284     -15.456 -23.899 -25.845  1.00 43.69           N  
ATOM   2258  CA  SER A 284     -16.764 -24.321 -25.373  1.00 42.26           C  
ATOM   2259  C   SER A 284     -17.853 -23.361 -25.831  1.00 47.73           C  
ATOM   2260  O   SER A 284     -17.592 -22.271 -26.348  1.00 43.42           O  
ATOM   2261  CB  SER A 284     -16.774 -24.402 -23.845  1.00 49.33           C  
ATOM   2262  OG  SER A 284     -16.673 -23.098 -23.291  1.00 47.45           O  
ATOM   2263  N   GLU A 285     -19.098 -23.780 -25.608  0.95 41.51           N  
ATOM   2264  CA  GLU A 285     -20.223 -22.888 -25.851  0.95 46.31           C  
ATOM   2265  C   GLU A 285     -20.164 -21.685 -24.916  0.95 39.50           C  
ATOM   2266  O   GLU A 285     -20.548 -20.570 -25.294  0.95 36.21           O  
ATOM   2267  CB  GLU A 285     -21.536 -23.649 -25.671  0.95 51.24           C  
ATOM   2268  CG  GLU A 285     -21.896 -24.539 -26.849  0.95 54.65           C  
ATOM   2269  CD  GLU A 285     -21.716 -23.846 -28.191  0.95 55.07           C  
ATOM   2270  OE1 GLU A 285     -22.467 -22.884 -28.472  0.95 56.44           O  
ATOM   2271  OE2 GLU A 285     -20.824 -24.265 -28.965  0.95 54.86           O1-
ATOM   2272  N   ARG A 286     -19.687 -21.903 -23.687  1.00 39.13           N  
ATOM   2273  CA  ARG A 286     -19.472 -20.813 -22.739  1.00 37.72           C  
ATOM   2274  C   ARG A 286     -18.458 -19.806 -23.278  1.00 38.38           C  
ATOM   2275  O   ARG A 286     -18.662 -18.591 -23.168  1.00 33.17           O  
ATOM   2276  CB  ARG A 286     -18.993 -21.397 -21.410  1.00 45.88           C  
ATOM   2277  CG  ARG A 286     -18.855 -20.439 -20.244  1.00 47.14           C  
ATOM   2278  CD  ARG A 286     -17.886 -21.058 -19.224  1.00 56.23           C  
ATOM   2279  NE  ARG A 286     -18.244 -20.839 -17.827  1.00 66.94           N  
ATOM   2280  CZ  ARG A 286     -19.268 -21.417 -17.214  1.00 68.02           C  
ATOM   2281  NH1 ARG A 286     -20.071 -22.258 -17.848  1.00 62.85           N1+
ATOM   2282  NH2 ARG A 286     -19.484 -21.158 -15.927  1.00 70.79           N  
ATOM   2283  N   ASP A 287     -17.355 -20.295 -23.856  1.00 31.14           N  
ATOM   2284  CA  ASP A 287     -16.339 -19.405 -24.418  1.00 34.83           C  
ATOM   2285  C   ASP A 287     -16.909 -18.518 -25.520  1.00 32.74           C  
ATOM   2286  O   ASP A 287     -16.533 -17.342 -25.636  1.00 25.10           O  
ATOM   2287  CB  ASP A 287     -15.167 -20.215 -24.964  1.00 32.14           C  
ATOM   2288  CG  ASP A 287     -14.192 -20.657 -23.883  1.00 39.94           C  
ATOM   2289  OD1 ASP A 287     -14.137 -20.008 -22.812  1.00 40.16           O  
ATOM   2290  OD2 ASP A 287     -13.463 -21.647 -24.122  1.00 42.62           O1-
ATOM   2291  N   LYS A 288     -17.795 -19.071 -26.360  1.00 32.31           N  
ATOM   2292  CA  LYS A 288     -18.368 -18.305 -27.464  1.00 31.18           C  
ATOM   2293  C   LYS A 288     -19.305 -17.216 -26.954  1.00 29.02           C  
ATOM   2294  O   LYS A 288     -19.368 -16.117 -27.526  1.00 26.32           O  
ATOM   2295  CB  LYS A 288     -19.120 -19.245 -28.418  1.00 33.15           C  
ATOM   2296  CG  LYS A 288     -18.284 -20.407 -28.927  1.00 36.95           C  
ATOM   2297  CD  LYS A 288     -19.022 -21.210 -29.995  1.00 42.69           C  
ATOM   2298  CE  LYS A 288     -18.046 -21.895 -30.939  1.00 51.12           C  
ATOM   2299  NZ  LYS A 288     -17.215 -22.917 -30.239  1.00 54.23           N1+
ATOM   2300  N   ILE A 289     -20.048 -17.505 -25.881  1.00 25.52           N  
ATOM   2301  CA  ILE A 289     -20.889 -16.481 -25.276  1.00 26.29           C  
ATOM   2302  C   ILE A 289     -20.019 -15.382 -24.694  1.00 23.32           C  
ATOM   2303  O   ILE A 289     -20.281 -14.192 -24.893  1.00 24.06           O  
ATOM   2304  CB  ILE A 289     -21.801 -17.102 -24.204  1.00 28.87           C  
ATOM   2305  CG1 ILE A 289     -22.871 -17.983 -24.861  1.00 40.03           C  
ATOM   2306  CG2 ILE A 289     -22.444 -16.026 -23.352  1.00 32.91           C  
ATOM   2307  CD1 ILE A 289     -23.290 -19.167 -24.007  1.00 44.23           C  
ATOM   2308  N   LYS A 290     -18.950 -15.773 -24.001  1.00 24.98           N  
ATOM   2309  CA  LYS A 290     -18.073 -14.790 -23.369  1.00 24.42           C  
ATOM   2310  C   LYS A 290     -17.359 -13.931 -24.401  1.00 25.26           C  
ATOM   2311  O   LYS A 290     -17.169 -12.732 -24.179  1.00 22.93           O  
ATOM   2312  CB  LYS A 290     -17.068 -15.497 -22.460  1.00 20.12           C  
ATOM   2313  CG  LYS A 290     -17.722 -16.011 -21.159  1.00 28.80           C  
ATOM   2314  CD  LYS A 290     -16.755 -16.763 -20.263  1.00 34.22           C  
ATOM   2315  CE  LYS A 290     -17.419 -17.095 -18.919  1.00 38.03           C  
ATOM   2316  NZ  LYS A 290     -16.490 -17.824 -18.006  1.00 43.65           N1+
ATOM   2317  N   THR A 291     -16.952 -14.515 -25.534  1.00 21.27           N  
ATOM   2318  CA  THR A 291     -16.358 -13.704 -26.600  1.00 22.94           C  
ATOM   2319  C   THR A 291     -17.318 -12.623 -27.089  1.00 22.16           C  
ATOM   2320  O   THR A 291     -16.944 -11.450 -27.227  1.00 21.90           O  
ATOM   2321  CB  THR A 291     -15.912 -14.616 -27.743  1.00 21.20           C  
ATOM   2322  CG2 THR A 291     -15.530 -13.804 -29.009  1.00 21.51           C  
ATOM   2323  OG1 THR A 291     -14.803 -15.392 -27.306  1.00 23.49           O  
ATOM   2324  N   SER A 292     -18.567 -12.989 -27.360  1.00 21.10           N  
ATOM   2325  CA  SER A 292     -19.550 -11.983 -27.735  1.00 24.14           C  
ATOM   2326  C   SER A 292     -19.688 -10.915 -26.663  1.00 22.82           C  
ATOM   2327  O   SER A 292     -19.842  -9.731 -26.980  1.00 21.74           O  
ATOM   2328  CB  SER A 292     -20.909 -12.638 -27.984  1.00 30.63           C  
ATOM   2329  OG  SER A 292     -20.837 -13.488 -29.108  1.00 36.94           O  
ATOM   2330  N   GLN A 293     -19.673 -11.322 -25.386  1.00 22.03           N  
ATOM   2331  CA  GLN A 293     -19.817 -10.354 -24.303  1.00 21.02           C  
ATOM   2332  C   GLN A 293     -18.602  -9.444 -24.213  1.00 19.66           C  
ATOM   2333  O   GLN A 293     -18.744  -8.241 -23.977  1.00 20.39           O  
ATOM   2334  CB  GLN A 293     -20.010 -11.077 -22.975  1.00 24.23           C  
ATOM   2335  CG  GLN A 293     -21.326 -11.855 -22.870  1.00 28.26           C  
ATOM   2336  CD  GLN A 293     -21.361 -12.731 -21.629  1.00 25.99           C  
ATOM   2337  NE2 GLN A 293     -22.559 -13.145 -21.233  1.00 29.72           N  
ATOM   2338  OE1 GLN A 293     -20.324 -13.025 -21.026  1.00 28.80           O  
ATOM   2339  N   ALA A 294     -17.398 -10.009 -24.357  1.00 20.51           N  
ATOM   2340  CA  ALA A 294     -16.193  -9.182 -24.297  1.00 21.60           C  
ATOM   2341  C   ALA A 294     -16.191  -8.154 -25.416  1.00 21.01           C  
ATOM   2342  O   ALA A 294     -15.870  -6.981 -25.202  1.00 19.37           O  
ATOM   2343  CB  ALA A 294     -14.952 -10.065 -24.384  1.00 18.41           C  
ATOM   2344  N   ARG A 295     -16.552  -8.578 -26.627  1.00 19.65           N  
ATOM   2345  CA  ARG A 295     -16.590  -7.634 -27.734  1.00 18.53           C  
ATOM   2346  C   ARG A 295     -17.664  -6.563 -27.527  1.00 19.72           C  
ATOM   2347  O   ARG A 295     -17.444  -5.387 -27.842  1.00 18.96           O  
ATOM   2348  CB  ARG A 295     -16.801  -8.398 -29.040  1.00 16.60           C  
ATOM   2349  CG  ARG A 295     -16.798  -7.527 -30.260  1.00 20.19           C  
ATOM   2350  CD  ARG A 295     -17.312  -8.354 -31.453  1.00 23.31           C  
ATOM   2351  NE  ARG A 295     -16.363  -9.423 -31.710  1.00 24.24           N  
ATOM   2352  CZ  ARG A 295     -16.661 -10.715 -31.722  1.00 24.25           C  
ATOM   2353  NH1 ARG A 295     -17.900 -11.141 -31.538  1.00 26.65           N1+
ATOM   2354  NH2 ARG A 295     -15.682 -11.601 -31.894  1.00 23.79           N  
ATOM   2355  N   ASP A 296     -18.832  -6.951 -26.997  1.00 22.55           N  
ATOM   2356  CA  ASP A 296     -19.861  -5.965 -26.680  1.00 21.65           C  
ATOM   2357  C   ASP A 296     -19.346  -4.925 -25.693  1.00 21.22           C  
ATOM   2358  O   ASP A 296     -19.571  -3.723 -25.876  1.00 20.68           O  
ATOM   2359  CB  ASP A 296     -21.112  -6.645 -26.116  1.00 19.86           C  
ATOM   2360  CG  ASP A 296     -22.229  -5.663 -25.844  1.00 27.54           C  
ATOM   2361  OD1 ASP A 296     -22.829  -5.135 -26.805  1.00 29.78           O  
ATOM   2362  OD2 ASP A 296     -22.529  -5.421 -24.663  1.00 25.70           O1-
ATOM   2363  N   LEU A 297     -18.645  -5.363 -24.649  1.00 19.67           N  
ATOM   2364  CA  LEU A 297     -18.140  -4.395 -23.676  1.00 18.04           C  
ATOM   2365  C   LEU A 297     -17.104  -3.480 -24.313  1.00 19.36           C  
ATOM   2366  O   LEU A 297     -17.145  -2.261 -24.112  1.00 18.01           O  
ATOM   2367  CB  LEU A 297     -17.565  -5.122 -22.470  1.00 19.53           C  
ATOM   2368  CG  LEU A 297     -16.942  -4.235 -21.394  1.00 21.39           C  
ATOM   2369  CD1 LEU A 297     -18.006  -3.297 -20.793  1.00 19.93           C  
ATOM   2370  CD2 LEU A 297     -16.306  -5.146 -20.340  1.00 22.35           C  
ATOM   2371  N   LEU A 298     -16.189  -4.046 -25.106  1.00 17.38           N  
ATOM   2372  CA  LEU A 298     -15.191  -3.221 -25.796  1.00 20.53           C  
ATOM   2373  C   LEU A 298     -15.854  -2.168 -26.677  1.00 21.29           C  
ATOM   2374  O   LEU A 298     -15.449  -1.000 -26.679  1.00 18.66           O  
ATOM   2375  CB  LEU A 298     -14.270  -4.112 -26.633  1.00 18.73           C  
ATOM   2376  CG  LEU A 298     -13.053  -4.694 -25.938  1.00 25.01           C  
ATOM   2377  CD1 LEU A 298     -12.508  -5.874 -26.740  1.00 22.92           C  
ATOM   2378  CD2 LEU A 298     -12.004  -3.600 -25.759  1.00 21.64           C  
ATOM   2379  N   SER A 299     -16.917  -2.550 -27.395  1.00 20.79           N  
ATOM   2380  CA  SER A 299     -17.610  -1.616 -28.276  1.00 20.00           C  
ATOM   2381  C   SER A 299     -18.350  -0.514 -27.523  1.00 20.79           C  
ATOM   2382  O   SER A 299     -18.692   0.506 -28.135  1.00 23.86           O  
ATOM   2383  CB  SER A 299     -18.585  -2.385 -29.179  1.00 25.37           C  
ATOM   2384  OG  SER A 299     -19.790  -2.664 -28.489  1.00 21.18           O  
ATOM   2385  N   LYS A 300     -18.586  -0.679 -26.220  1.00 18.91           N  
ATOM   2386  CA  LYS A 300     -19.237   0.328 -25.403  1.00 18.03           C  
ATOM   2387  C   LYS A 300     -18.241   1.203 -24.631  1.00 15.89           C  
ATOM   2388  O   LYS A 300     -18.595   2.309 -24.220  1.00 18.76           O  
ATOM   2389  CB  LYS A 300     -20.198  -0.361 -24.432  1.00 21.93           C  
ATOM   2390  CG  LYS A 300     -21.470  -0.913 -25.130  1.00 25.00           C  
ATOM   2391  CD  LYS A 300     -22.320  -1.706 -24.137  1.00 28.77           C  
ATOM   2392  CE  LYS A 300     -23.662  -2.159 -24.719  1.00 33.30           C  
ATOM   2393  NZ  LYS A 300     -23.627  -2.389 -26.179  1.00 35.48           N1+
ATOM   2394  N   MET A 301     -16.989   0.768 -24.480  1.00 16.05           N  
ATOM   2395  CA  MET A 301     -15.945   1.568 -23.841  1.00 17.76           C  
ATOM   2396  C   MET A 301     -15.135   2.378 -24.857  1.00 15.25           C  
ATOM   2397  O   MET A 301     -14.830   3.552 -24.614  1.00 16.80           O  
ATOM   2398  CB  MET A 301     -15.002   0.631 -23.083  1.00 15.10           C  
ATOM   2399  CG  MET A 301     -15.735  -0.224 -22.030  1.00 19.49           C  
ATOM   2400  SD  MET A 301     -14.649  -0.876 -20.752  1.00 25.79           S  
ATOM   2401  CE  MET A 301     -13.891  -2.120 -21.683  1.00 23.33           C  
ATOM   2402  N   LEU A 302     -14.783   1.769 -25.991  1.00 17.31           N  
ATOM   2403  CA  LEU A 302     -14.014   2.449 -27.038  1.00 16.86           C  
ATOM   2404  C   LEU A 302     -14.972   3.199 -27.964  1.00 20.88           C  
ATOM   2405  O   LEU A 302     -15.241   2.812 -29.111  1.00 20.79           O  
ATOM   2406  CB  LEU A 302     -13.152   1.455 -27.801  1.00 18.32           C  
ATOM   2407  CG  LEU A 302     -12.076   0.818 -26.916  1.00 20.89           C  
ATOM   2408  CD1 LEU A 302     -11.243  -0.161 -27.751  1.00 19.68           C  
ATOM   2409  CD2 LEU A 302     -11.223   1.873 -26.234  1.00 18.45           C  
ATOM   2410  N   VAL A 303     -15.475   4.307 -27.427  1.00 17.14           N  
ATOM   2411  CA  VAL A 303     -16.474   5.152 -28.059  1.00 18.53           C  
ATOM   2412  C   VAL A 303     -15.960   6.581 -27.968  1.00 18.26           C  
ATOM   2413  O   VAL A 303     -15.734   7.086 -26.860  1.00 18.15           O  
ATOM   2414  CB  VAL A 303     -17.841   5.014 -27.360  1.00 21.20           C  
ATOM   2415  CG1 VAL A 303     -18.850   6.017 -27.920  1.00 23.26           C  
ATOM   2416  CG2 VAL A 303     -18.339   3.562 -27.435  1.00 20.83           C  
ATOM   2417  N   ILE A 304     -15.791   7.239 -29.122  1.00 18.51           N  
ATOM   2418  CA  ILE A 304     -15.176   8.568 -29.131  1.00 19.68           C  
ATOM   2419  C   ILE A 304     -16.028   9.572 -28.359  1.00 22.55           C  
ATOM   2420  O   ILE A 304     -15.511  10.372 -27.569  1.00 19.63           O  
ATOM   2421  CB  ILE A 304     -14.932   9.034 -30.579  1.00 19.76           C  
ATOM   2422  CG1 ILE A 304     -13.918   8.138 -31.299  1.00 19.71           C  
ATOM   2423  CG2 ILE A 304     -14.507  10.497 -30.592  1.00 19.50           C  
ATOM   2424  CD1 ILE A 304     -13.871   8.432 -32.837  1.00 20.61           C  
ATOM   2425  N   ASP A 305     -17.353   9.554 -28.578  1.00 18.38           N  
ATOM   2426  CA  ASP A 305     -18.237  10.529 -27.967  1.00 21.30           C  
ATOM   2427  C   ASP A 305     -18.476  10.153 -26.509  1.00 21.80           C  
ATOM   2428  O   ASP A 305     -19.107   9.128 -26.238  1.00 21.39           O  
ATOM   2429  CB  ASP A 305     -19.556  10.590 -28.748  1.00 22.00           C  
ATOM   2430  CG  ASP A 305     -20.483  11.668 -28.241  1.00 29.27           C  
ATOM   2431  OD1 ASP A 305     -20.213  12.246 -27.173  1.00 28.54           O  
ATOM   2432  OD2 ASP A 305     -21.484  11.953 -28.930  1.00 27.25           O1-
ATOM   2433  N   PRO A 306     -17.970  10.927 -25.546  1.00 20.71           N  
ATOM   2434  CA  PRO A 306     -18.151  10.536 -24.140  1.00 22.25           C  
ATOM   2435  C   PRO A 306     -19.613  10.506 -23.716  1.00 23.43           C  
ATOM   2436  O   PRO A 306     -19.959   9.791 -22.766  1.00 24.87           O  
ATOM   2437  CB  PRO A 306     -17.368  11.602 -23.356  1.00 25.63           C  
ATOM   2438  CG  PRO A 306     -17.101  12.702 -24.302  1.00 26.84           C  
ATOM   2439  CD  PRO A 306     -17.254  12.205 -25.701  1.00 21.72           C  
ATOM   2440  N   ASP A 307     -20.494  11.257 -24.379  1.00 26.14           N  
ATOM   2441  CA AASP A 307     -21.914  11.172 -24.049  0.48 27.57           C  
ATOM   2442  CA BASP A 307     -21.908  11.167 -24.028  0.52 27.57           C  
ATOM   2443  C   ASP A 307     -22.512   9.817 -24.401  1.00 26.34           C  
ATOM   2444  O   ASP A 307     -23.580   9.464 -23.877  1.00 28.34           O  
ATOM   2445  CB AASP A 307     -22.707  12.271 -24.762  0.48 27.99           C  
ATOM   2446  CB BASP A 307     -22.710  12.297 -24.685  0.52 27.99           C  
ATOM   2447  CG AASP A 307     -24.126  12.398 -24.230  0.48 32.36           C  
ATOM   2448  CG BASP A 307     -22.406  13.666 -24.089  0.52 31.73           C  
ATOM   2449  OD1AASP A 307     -24.303  12.912 -23.109  0.48 34.79           O  
ATOM   2450  OD1BASP A 307     -21.985  13.744 -22.911  0.52 34.50           O  
ATOM   2451  OD2AASP A 307     -25.062  11.959 -24.929  0.48 30.98           O1-
ATOM   2452  OD2BASP A 307     -22.595  14.672 -24.807  0.52 37.46           O1-
ATOM   2453  N   LYS A 308     -21.874   9.054 -25.280  1.00 23.88           N  
ATOM   2454  CA  LYS A 308     -22.378   7.733 -25.627  1.00 22.88           C  
ATOM   2455  C   LYS A 308     -21.551   6.606 -25.027  1.00 25.13           C  
ATOM   2456  O   LYS A 308     -21.908   5.433 -25.183  1.00 25.93           O  
ATOM   2457  CB  LYS A 308     -22.459   7.571 -27.145  1.00 25.40           C  
ATOM   2458  CG  LYS A 308     -23.280   8.666 -27.824  1.00 34.05           C  
ATOM   2459  CD  LYS A 308     -23.304   8.483 -29.326  1.00 39.50           C  
ATOM   2460  CE  LYS A 308     -24.314   9.423 -29.981  1.00 51.15           C  
ATOM   2461  NZ  LYS A 308     -25.443   9.738 -29.060  1.00 49.43           N1+
ATOM   2462  N   ARG A 309     -20.466   6.929 -24.333  1.00 23.33           N  
ATOM   2463  CA  ARG A 309     -19.602   5.912 -23.756  1.00 20.24           C  
ATOM   2464  C   ARG A 309     -20.203   5.404 -22.451  1.00 20.69           C  
ATOM   2465  O   ARG A 309     -20.784   6.175 -21.687  1.00 22.91           O  
ATOM   2466  CB  ARG A 309     -18.222   6.522 -23.506  1.00 19.82           C  
ATOM   2467  CG  ARG A 309     -17.133   5.536 -23.062  1.00 20.76           C  
ATOM   2468  CD  ARG A 309     -15.848   6.342 -22.777  1.00 18.36           C  
ATOM   2469  NE  ARG A 309     -15.458   7.182 -23.900  1.00 17.24           N  
ATOM   2470  CZ  ARG A 309     -14.822   8.347 -23.802  1.00 16.62           C  
ATOM   2471  NH1 ARG A 309     -14.490   8.868 -22.633  1.00 18.22           N1+
ATOM   2472  NH2 ARG A 309     -14.544   9.026 -24.907  1.00 17.08           N  
ATOM   2473  N   ILE A 310     -20.037   4.102 -22.190  1.00 19.31           N  
ATOM   2474  CA  ILE A 310     -20.577   3.475 -20.985  1.00 20.92           C  
ATOM   2475  C   ILE A 310     -19.934   4.064 -19.718  1.00 26.20           C  
ATOM   2476  O   ILE A 310     -18.784   4.522 -19.733  1.00 20.34           O  
ATOM   2477  CB  ILE A 310     -20.355   1.954 -21.102  1.00 22.55           C  
ATOM   2478  CG1 ILE A 310     -21.144   1.163 -20.073  1.00 30.56           C  
ATOM   2479  CG2 ILE A 310     -18.876   1.565 -20.983  1.00 24.11           C  
ATOM   2480  CD1 ILE A 310     -20.839  -0.327 -20.130  1.00 28.28           C  
ATOM   2481  N   SER A 311     -20.694   4.081 -18.616  1.00 22.38           N  
ATOM   2482  CA  SER A 311     -20.194   4.510 -17.305  1.00 20.40           C  
ATOM   2483  C   SER A 311     -19.542   3.346 -16.556  1.00 17.84           C  
ATOM   2484  O   SER A 311     -19.732   2.176 -16.895  1.00 18.57           O  
ATOM   2485  CB  SER A 311     -21.327   5.064 -16.438  1.00 24.65           C  
ATOM   2486  OG  SER A 311     -22.209   4.011 -16.072  1.00 22.09           O  
ATOM   2487  N   VAL A 312     -18.767   3.672 -15.508  1.00 17.30           N  
ATOM   2488  CA AVAL A 312     -18.178   2.622 -14.676  0.72 20.03           C  
ATOM   2489  CA BVAL A 312     -18.177   2.594 -14.718  0.28 20.03           C  
ATOM   2490  C   VAL A 312     -19.272   1.764 -14.063  1.00 19.28           C  
ATOM   2491  O   VAL A 312     -19.153   0.538 -13.963  1.00 17.95           O  
ATOM   2492  CB AVAL A 312     -17.287   3.243 -13.585  0.72 20.85           C  
ATOM   2493  CB BVAL A 312     -17.175   3.130 -13.674  0.28 20.85           C  
ATOM   2494  CG1AVAL A 312     -16.672   2.157 -12.708  0.72 17.83           C  
ATOM   2495  CG1BVAL A 312     -16.013   3.858 -14.351  0.28 22.04           C  
ATOM   2496  CG2AVAL A 312     -16.196   4.108 -14.227  0.72 22.91           C  
ATOM   2497  CG2BVAL A 312     -17.853   3.990 -12.625  0.28 20.31           C  
ATOM   2498  N   ASP A 313     -20.366   2.406 -13.624  1.00 21.76           N  
ATOM   2499  CA  ASP A 313     -21.438   1.633 -12.993  1.00 24.25           C  
ATOM   2500  C   ASP A 313     -22.048   0.642 -13.981  1.00 25.31           C  
ATOM   2501  O   ASP A 313     -22.350  -0.511 -13.623  1.00 25.83           O  
ATOM   2502  CB  ASP A 313     -22.523   2.568 -12.477  1.00 26.70           C  
ATOM   2503  CG  ASP A 313     -22.231   3.096 -11.095  1.00 33.62           C  
ATOM   2504  OD1 ASP A 313     -21.292   2.614 -10.436  1.00 38.71           O  
ATOM   2505  OD2 ASP A 313     -22.980   4.012 -10.665  1.00 47.05           O1-
ATOM   2506  N   GLU A 314     -22.254   1.085 -15.226  1.00 23.98           N  
ATOM   2507  CA  GLU A 314     -22.823   0.224 -16.254  1.00 24.11           C  
ATOM   2508  C   GLU A 314     -21.847  -0.882 -16.637  1.00 25.59           C  
ATOM   2509  O   GLU A 314     -22.254  -2.019 -16.906  1.00 22.03           O  
ATOM   2510  CB  GLU A 314     -23.189   1.039 -17.501  1.00 27.14           C  
ATOM   2511  CG  GLU A 314     -24.563   1.710 -17.506  1.00 38.52           C  
ATOM   2512  CD  GLU A 314     -24.658   3.001 -18.361  1.00 48.50           C  
ATOM   2513  OE1 GLU A 314     -23.629   3.559 -18.849  1.00 34.61           O  
ATOM   2514  OE2 GLU A 314     -25.806   3.476 -18.529  1.00 50.17           O1-
ATOM   2515  N   ALA A 315     -20.547  -0.560 -16.682  1.00 19.84           N  
ATOM   2516  CA  ALA A 315     -19.546  -1.568 -17.026  1.00 19.25           C  
ATOM   2517  C   ALA A 315     -19.485  -2.668 -15.974  1.00 20.16           C  
ATOM   2518  O   ALA A 315     -19.340  -3.846 -16.306  1.00 20.26           O  
ATOM   2519  CB  ALA A 315     -18.177  -0.903 -17.196  1.00 18.71           C  
ATOM   2520  N   LEU A 316     -19.632  -2.306 -14.700  1.00 19.55           N  
ATOM   2521  CA  LEU A 316     -19.596  -3.305 -13.641  1.00 19.16           C  
ATOM   2522  C   LEU A 316     -20.803  -4.238 -13.702  1.00 25.02           C  
ATOM   2523  O   LEU A 316     -20.714  -5.383 -13.251  1.00 29.14           O  
ATOM   2524  CB  LEU A 316     -19.549  -2.602 -12.284  1.00 19.51           C  
ATOM   2525  CG  LEU A 316     -18.165  -2.154 -11.829  1.00 19.68           C  
ATOM   2526  CD1 LEU A 316     -18.342  -1.134 -10.714  1.00 24.36           C  
ATOM   2527  CD2 LEU A 316     -17.370  -3.336 -11.328  1.00 21.58           C  
ATOM   2528  N   ARG A 317     -21.935  -3.762 -14.220  1.00 22.62           N  
ATOM   2529  CA  ARG A 317     -23.127  -4.586 -14.404  1.00 26.16           C  
ATOM   2530  C   ARG A 317     -23.091  -5.415 -15.683  1.00 28.17           C  
ATOM   2531  O   ARG A 317     -23.983  -6.252 -15.884  1.00 23.70           O  
ATOM   2532  CB  ARG A 317     -24.378  -3.702 -14.447  1.00 26.27           C  
ATOM   2533  CG  ARG A 317     -24.649  -2.909 -13.185  1.00 34.57           C  
ATOM   2534  CD  ARG A 317     -26.071  -2.314 -13.195  1.00 39.99           C  
ATOM   2535  NE  ARG A 317     -26.310  -1.382 -14.297  1.00 44.47           N  
ATOM   2536  CZ  ARG A 317     -26.261  -0.057 -14.191  1.00 47.69           C  
ATOM   2537  NH1 ARG A 317     -25.887   0.536 -13.066  1.00 42.81           N1+
ATOM   2538  NH2 ARG A 317     -26.584   0.692 -15.242  1.00 45.31           N  
ATOM   2539  N   HIS A 318     -22.105  -5.197 -16.553  1.00 20.24           N  
ATOM   2540  CA  HIS A 318     -22.087  -5.861 -17.850  1.00 23.18           C  
ATOM   2541  C   HIS A 318     -21.929  -7.370 -17.680  1.00 20.75           C  
ATOM   2542  O   HIS A 318     -21.163  -7.818 -16.825  1.00 20.70           O  
ATOM   2543  CB  HIS A 318     -20.937  -5.326 -18.712  1.00 20.65           C  
ATOM   2544  CG  HIS A 318     -21.010  -5.761 -20.143  1.00 21.27           C  
ATOM   2545  CD2 HIS A 318     -21.468  -5.131 -21.250  1.00 21.40           C  
ATOM   2546  ND1 HIS A 318     -20.565  -6.996 -20.559  1.00 21.12           N  
ATOM   2547  CE1 HIS A 318     -20.770  -7.119 -21.861  1.00 20.68           C  
ATOM   2548  NE2 HIS A 318     -21.310  -6.000 -22.306  1.00 20.15           N  
ATOM   2549  N   PRO A 319     -22.606  -8.180 -18.508  1.00 22.47           N  
ATOM   2550  CA  PRO A 319     -22.516  -9.646 -18.366  1.00 24.15           C  
ATOM   2551  C   PRO A 319     -21.096 -10.208 -18.356  1.00 24.96           C  
ATOM   2552  O   PRO A 319     -20.861 -11.231 -17.705  1.00 25.77           O  
ATOM   2553  CB  PRO A 319     -23.295 -10.159 -19.587  1.00 27.40           C  
ATOM   2554  CG  PRO A 319     -24.235  -9.078 -19.935  1.00 27.54           C  
ATOM   2555  CD  PRO A 319     -23.623  -7.764 -19.489  1.00 24.74           C  
ATOM   2556  N   TYR A 320     -20.140  -9.576 -19.056  1.00 21.77           N  
ATOM   2557  CA  TYR A 320     -18.765 -10.078 -19.068  1.00 21.45           C  
ATOM   2558  C   TYR A 320     -18.110  -9.960 -17.695  1.00 21.81           C  
ATOM   2559  O   TYR A 320     -17.257 -10.779 -17.339  1.00 22.21           O  
ATOM   2560  CB  TYR A 320     -17.935  -9.286 -20.087  1.00 20.29           C  
ATOM   2561  CG  TYR A 320     -16.578  -9.900 -20.392  1.00 21.42           C  
ATOM   2562  CD1 TYR A 320     -16.508 -11.190 -20.893  1.00 22.95           C  
ATOM   2563  CD2 TYR A 320     -15.383  -9.198 -20.205  1.00 23.17           C  
ATOM   2564  CE1 TYR A 320     -15.314 -11.767 -21.202  1.00 24.48           C  
ATOM   2565  CE2 TYR A 320     -14.160  -9.794 -20.523  1.00 23.31           C  
ATOM   2566  CZ  TYR A 320     -14.145 -11.073 -21.018  1.00 24.32           C  
ATOM   2567  OH  TYR A 320     -12.966 -11.723 -21.340  1.00 30.79           O  
ATOM   2568  N   ILE A 321     -18.500  -8.941 -16.938  1.00 19.45           N  
ATOM   2569  CA  ILE A 321     -17.812  -8.504 -15.730  1.00 17.78           C  
ATOM   2570  C   ILE A 321     -18.520  -8.988 -14.474  1.00 25.98           C  
ATOM   2571  O   ILE A 321     -17.882  -9.395 -13.504  1.00 23.79           O  
ATOM   2572  CB  ILE A 321     -17.746  -6.963 -15.748  1.00 18.37           C  
ATOM   2573  CG1 ILE A 321     -16.968  -6.457 -16.983  1.00 19.06           C  
ATOM   2574  CG2 ILE A 321     -17.196  -6.401 -14.404  1.00 22.00           C  
ATOM   2575  CD1 ILE A 321     -15.506  -6.895 -17.050  1.00 22.53           C  
ATOM   2576  N   THR A 322     -19.846  -8.932 -14.489  1.00 25.00           N  
ATOM   2577  CA  THR A 322     -20.636  -9.063 -13.273  1.00 28.04           C  
ATOM   2578  C   THR A 322     -20.640 -10.482 -12.706  1.00 27.63           C  
ATOM   2579  O   THR A 322     -21.002 -10.664 -11.537  1.00 27.63           O  
ATOM   2580  CB  THR A 322     -22.049  -8.551 -13.566  1.00 29.80           C  
ATOM   2581  CG2 THR A 322     -22.866  -9.587 -14.313  1.00 25.65           C  
ATOM   2582  OG1 THR A 322     -22.695  -8.182 -12.344  1.00 38.25           O  
ATOM   2583  N   VAL A 323     -20.163 -11.471 -13.464  1.00 26.35           N  
ATOM   2584  CA  VAL A 323     -19.990 -12.822 -12.935  1.00 24.74           C  
ATOM   2585  C   VAL A 323     -19.059 -12.854 -11.730  1.00 28.60           C  
ATOM   2586  O   VAL A 323     -19.054 -13.835 -10.979  1.00 26.27           O  
ATOM   2587  CB  VAL A 323     -19.435 -13.770 -14.016  1.00 31.01           C  
ATOM   2588  CG1 VAL A 323     -20.407 -13.887 -15.184  1.00 34.05           C  
ATOM   2589  CG2 VAL A 323     -18.043 -13.307 -14.474  1.00 28.09           C  
ATOM   2590  N   TRP A 324     -18.237 -11.823 -11.545  1.00 22.57           N  
ATOM   2591  CA  TRP A 324     -17.255 -11.800 -10.472  1.00 23.46           C  
ATOM   2592  C   TRP A 324     -17.758 -11.067  -9.242  1.00 25.39           C  
ATOM   2593  O   TRP A 324     -17.070 -11.043  -8.216  1.00 26.18           O  
ATOM   2594  CB  TRP A 324     -15.948 -11.168 -10.959  1.00 23.45           C  
ATOM   2595  CG  TRP A 324     -15.265 -12.039 -11.926  1.00 22.51           C  
ATOM   2596  CD1 TRP A 324     -15.071 -11.788 -13.247  1.00 20.53           C  
ATOM   2597  CD2 TRP A 324     -14.777 -13.363 -11.692  1.00 24.52           C  
ATOM   2598  CE2 TRP A 324     -14.254 -13.836 -12.914  1.00 23.52           C  
ATOM   2599  CE3 TRP A 324     -14.694 -14.181 -10.562  1.00 26.30           C  
ATOM   2600  NE1 TRP A 324     -14.439 -12.853 -13.844  1.00 19.09           N  
ATOM   2601  CZ2 TRP A 324     -13.658 -15.088 -13.039  1.00 27.69           C  
ATOM   2602  CZ3 TRP A 324     -14.106 -15.431 -10.690  1.00 29.09           C  
ATOM   2603  CH2 TRP A 324     -13.600 -15.874 -11.921  1.00 30.89           C  
ATOM   2604  N   TYR A 325     -18.935 -10.476  -9.320  1.00 23.88           N  
ATOM   2605  CA  TYR A 325     -19.490  -9.783  -8.167  1.00 30.62           C  
ATOM   2606  C   TYR A 325     -19.932 -10.815  -7.136  1.00 35.43           C  
ATOM   2607  O   TYR A 325     -20.713 -11.719  -7.455  1.00 38.04           O  
ATOM   2608  CB  TYR A 325     -20.667  -8.909  -8.582  1.00 31.90           C  
ATOM   2609  CG  TYR A 325     -21.388  -8.359  -7.368  1.00 40.70           C  
ATOM   2610  CD1 TYR A 325     -20.779  -7.407  -6.556  1.00 41.80           C  
ATOM   2611  CD2 TYR A 325     -22.650  -8.821  -7.007  1.00 39.91           C  
ATOM   2612  CE1 TYR A 325     -21.414  -6.909  -5.423  1.00 45.44           C  
ATOM   2613  CE2 TYR A 325     -23.297  -8.327  -5.875  1.00 46.67           C  
ATOM   2614  CZ  TYR A 325     -22.672  -7.370  -5.090  1.00 45.46           C  
ATOM   2615  OH  TYR A 325     -23.297  -6.874  -3.964  1.00 51.61           O  
ATOM   2616  N   ASP A 326     -19.423 -10.699  -5.912  1.00 36.22           N  
ATOM   2617  CA  ASP A 326     -19.832 -11.588  -4.829  1.00 41.03           C  
ATOM   2618  C   ASP A 326     -20.595 -10.780  -3.790  1.00 44.50           C  
ATOM   2619  O   ASP A 326     -19.995  -9.923  -3.116  1.00 41.02           O  
ATOM   2620  CB  ASP A 326     -18.621 -12.276  -4.192  1.00 42.79           C  
ATOM   2621  CG  ASP A 326     -19.011 -13.290  -3.114  1.00 46.12           C  
ATOM   2622  OD1 ASP A 326     -20.202 -13.361  -2.730  1.00 48.33           O  
ATOM   2623  OD2 ASP A 326     -18.121 -14.035  -2.660  1.00 46.00           O1-
ATOM   2624  N   PRO A 327     -21.898 -11.025  -3.608  0.72 47.48           N  
ATOM   2625  CA  PRO A 327     -22.657 -10.256  -2.608  0.72 42.93           C  
ATOM   2626  C   PRO A 327     -22.231 -10.536  -1.175  0.72 42.95           C  
ATOM   2627  O   PRO A 327     -22.514  -9.716  -0.295  0.72 42.80           O  
ATOM   2628  CB  PRO A 327     -24.111 -10.692  -2.854  0.72 45.24           C  
ATOM   2629  CG  PRO A 327     -24.103 -11.391  -4.196  0.72 45.54           C  
ATOM   2630  CD  PRO A 327     -22.747 -12.010  -4.300  0.72 40.95           C  
ATOM   2631  N   ALA A 328     -21.555 -11.656  -0.914  1.00 46.14           N  
ATOM   2632  CA  ALA A 328     -21.108 -11.996   0.434  1.00 44.77           C  
ATOM   2633  C   ALA A 328     -19.781 -11.347   0.817  1.00 43.31           C  
ATOM   2634  O   ALA A 328     -19.352 -11.483   1.968  1.00 38.16           O  
ATOM   2635  CB  ALA A 328     -20.984 -13.517   0.572  1.00 47.32           C  
ATOM   2636  N   GLU A 329     -19.116 -10.662  -0.109  0.70 37.74           N  
ATOM   2637  CA  GLU A 329     -17.822 -10.055   0.169  0.70 39.60           C  
ATOM   2638  C   GLU A 329     -18.003  -8.738   0.915  0.70 32.79           C  
ATOM   2639  O   GLU A 329     -18.940  -7.984   0.643  0.70 35.32           O  
ATOM   2640  CB  GLU A 329     -17.076  -9.824  -1.142  0.70 40.22           C  
ATOM   2641  CG  GLU A 329     -16.351 -11.055  -1.654  0.70 45.25           C  
ATOM   2642  CD  GLU A 329     -15.133 -10.704  -2.482  0.70 47.19           C  
ATOM   2643  OE1 GLU A 329     -14.987  -9.515  -2.831  0.70 49.64           O  
ATOM   2644  OE2 GLU A 329     -14.328 -11.613  -2.784  0.70 43.86           O1-
ATOM   2645  N   ALA A 330     -17.097  -8.461   1.856  1.00 39.53           N  
ATOM   2646  CA  ALA A 330     -17.144  -7.196   2.591  1.00 39.53           C  
ATOM   2647  C   ALA A 330     -16.906  -6.021   1.648  1.00 40.97           C  
ATOM   2648  O   ALA A 330     -15.921  -5.991   0.903  1.00 39.21           O  
ATOM   2649  CB  ALA A 330     -16.109  -7.180   3.722  1.00 34.33           C  
ATOM   2650  N   GLU A 331     -17.827  -5.064   1.668  0.71 36.84           N  
ATOM   2651  CA  GLU A 331     -17.648  -3.853   0.890  0.71 43.21           C  
ATOM   2652  C   GLU A 331     -16.567  -2.984   1.520  0.71 39.80           C  
ATOM   2653  O   GLU A 331     -16.165  -3.183   2.668  0.71 39.12           O  
ATOM   2654  CB  GLU A 331     -18.959  -3.076   0.798  0.71 44.52           C  
ATOM   2655  CG  GLU A 331     -20.012  -3.765  -0.041  0.71 48.91           C  
ATOM   2656  CD  GLU A 331     -21.239  -2.902  -0.259  0.71 55.38           C  
ATOM   2657  OE1 GLU A 331     -21.255  -1.750   0.226  0.71 57.12           O  
ATOM   2658  OE2 GLU A 331     -22.188  -3.380  -0.915  0.71 59.74           O1-
ATOM   2659  N   ALA A 332     -16.076  -2.026   0.739  0.80 38.31           N  
ATOM   2660  CA  ALA A 332     -15.155  -1.074   1.337  0.80 43.97           C  
ATOM   2661  C   ALA A 332     -15.899   0.207   1.654  0.80 43.97           C  
ATOM   2662  O   ALA A 332     -16.647   0.712   0.799  0.80 46.64           O  
ATOM   2663  CB  ALA A 332     -13.986  -0.773   0.402  0.80 38.67           C  
ATOM   2664  N   PRO A 333     -15.732   0.748   2.857  1.00 49.29           N  
ATOM   2665  CA  PRO A 333     -16.354   2.033   3.184  1.00 52.68           C  
ATOM   2666  C   PRO A 333     -15.736   3.144   2.358  1.00 52.51           C  
ATOM   2667  O   PRO A 333     -14.528   3.107   2.070  1.00 48.16           O  
ATOM   2668  CB  PRO A 333     -16.038   2.216   4.676  1.00 52.11           C  
ATOM   2669  CG  PRO A 333     -14.851   1.339   4.940  1.00 44.74           C  
ATOM   2670  CD  PRO A 333     -14.929   0.201   3.967  1.00 43.25           C  
ATOM   2671  N   PRO A 334     -16.525   4.133   1.943  1.00 53.63           N  
ATOM   2672  CA  PRO A 334     -15.948   5.338   1.343  1.00 53.46           C  
ATOM   2673  C   PRO A 334     -14.906   5.939   2.266  1.00 51.59           C  
ATOM   2674  O   PRO A 334     -15.040   5.881   3.499  1.00 45.30           O  
ATOM   2675  CB  PRO A 334     -17.156   6.272   1.174  1.00 52.42           C  
ATOM   2676  CG  PRO A 334     -18.327   5.353   1.078  1.00 51.96           C  
ATOM   2677  CD  PRO A 334     -18.000   4.160   1.945  1.00 53.19           C  
ATOM   2678  N   PRO A 335     -13.826   6.475   1.714  1.00 45.94           N  
ATOM   2679  CA  PRO A 335     -12.787   7.051   2.567  1.00 44.88           C  
ATOM   2680  C   PRO A 335     -13.285   8.330   3.212  1.00 42.67           C  
ATOM   2681  O   PRO A 335     -14.153   9.028   2.683  1.00 48.46           O  
ATOM   2682  CB  PRO A 335     -11.636   7.328   1.594  1.00 39.03           C  
ATOM   2683  CG  PRO A 335     -12.307   7.472   0.269  1.00 37.70           C  
ATOM   2684  CD  PRO A 335     -13.487   6.557   0.282  1.00 40.11           C  
ATOM   2685  N   GLN A 336     -12.729   8.634   4.372  1.00 43.66           N  
ATOM   2686  CA  GLN A 336     -13.048   9.875   5.062  1.00 46.74           C  
ATOM   2687  C   GLN A 336     -11.806  10.751   4.964  1.00 50.91           C  
ATOM   2688  O   GLN A 336     -10.892  10.665   5.784  1.00 53.93           O  
ATOM   2689  CB  GLN A 336     -13.497   9.612   6.486  1.00 45.44           C  
ATOM   2690  CG  GLN A 336     -14.778   8.788   6.521  1.00 48.38           C  
ATOM   2691  CD  GLN A 336     -15.919   9.439   5.737  1.00 46.35           C  
ATOM   2692  NE2 GLN A 336     -16.761   8.616   5.116  1.00 51.04           N  
ATOM   2693  OE1 GLN A 336     -16.041  10.663   5.693  1.00 50.02           O  
ATOM   2694  N   ILE A 337     -11.778  11.572   3.917  1.00 52.07           N  
ATOM   2695  CA  ILE A 337     -10.637  12.423   3.595  1.00 56.19           C  
ATOM   2696  C   ILE A 337     -10.713  13.635   4.517  1.00 58.57           C  
ATOM   2697  O   ILE A 337     -11.479  14.568   4.273  1.00 61.30           O  
ATOM   2698  CB  ILE A 337     -10.633  12.824   2.118  1.00 51.96           C  
ATOM   2699  CG1 ILE A 337     -10.610  11.568   1.242  1.00 50.20           C  
ATOM   2700  CG2 ILE A 337      -9.463  13.744   1.815  1.00 55.97           C  
ATOM   2701  CD1 ILE A 337     -11.073  11.791  -0.181  1.00 49.40           C  
ATOM   2702  N   TYR A 338      -9.916  13.616   5.589  0.74 56.92           N  
ATOM   2703  CA  TYR A 338     -10.022  14.634   6.628  0.74 60.59           C  
ATOM   2704  C   TYR A 338      -9.603  16.019   6.150  0.74 63.10           C  
ATOM   2705  O   TYR A 338     -10.009  17.017   6.757  0.74 65.26           O  
ATOM   2706  CB  TYR A 338      -9.194  14.219   7.844  0.74 63.05           C  
ATOM   2707  CG  TYR A 338      -7.800  13.734   7.509  0.74 57.27           C  
ATOM   2708  CD1 TYR A 338      -6.787  14.628   7.176  0.74 53.15           C  
ATOM   2709  CD2 TYR A 338      -7.496  12.378   7.535  0.74 58.04           C  
ATOM   2710  CE1 TYR A 338      -5.514  14.186   6.873  0.74 48.16           C  
ATOM   2711  CE2 TYR A 338      -6.225  11.926   7.237  0.74 53.70           C  
ATOM   2712  CZ  TYR A 338      -5.241  12.834   6.904  0.74 47.91           C  
ATOM   2713  OH  TYR A 338      -3.983  12.377   6.609  0.74 38.38           O  
ATOM   2714  N   ASP A 339      -8.809  16.108   5.082  1.00 62.05           N  
ATOM   2715  CA  ASP A 339      -8.404  17.389   4.507  1.00 61.74           C  
ATOM   2716  C   ASP A 339      -9.374  17.688   3.366  1.00 63.67           C  
ATOM   2717  O   ASP A 339      -9.204  17.199   2.246  1.00 63.65           O  
ATOM   2718  CB  ASP A 339      -6.951  17.336   4.040  1.00 56.08           C  
ATOM   2719  CG  ASP A 339      -6.492  18.621   3.347  1.00 56.50           C  
ATOM   2720  OD1 ASP A 339      -7.324  19.424   2.879  1.00 61.80           O  
ATOM   2721  OD2 ASP A 339      -5.265  18.838   3.279  1.00 56.37           O1-
ATOM   2722  N   ALA A 340     -10.391  18.504   3.655  0.80 66.96           N  
ATOM   2723  CA  ALA A 340     -11.375  18.856   2.636  0.80 65.44           C  
ATOM   2724  C   ALA A 340     -10.728  19.628   1.491  0.80 66.61           C  
ATOM   2725  O   ALA A 340     -10.862  19.254   0.320  0.80 65.31           O  
ATOM   2726  CB  ALA A 340     -12.512  19.664   3.261  0.80 66.71           C  
ATOM   2727  N   GLN A 341     -10.014  20.710   1.810  0.74 67.16           N  
ATOM   2728  CA  GLN A 341      -9.328  21.503   0.791  0.74 64.77           C  
ATOM   2729  C   GLN A 341      -8.060  20.775   0.342  0.74 66.66           C  
ATOM   2730  O   GLN A 341      -6.942  21.223   0.564  0.74 67.01           O  
ATOM   2731  CB  GLN A 341      -8.989  22.889   1.325  0.74 65.90           C  
ATOM   2732  CG  GLN A 341      -9.961  23.425   2.354  0.74 67.52           C  
ATOM   2733  CD  GLN A 341      -9.310  24.426   3.296  0.74 70.72           C  
ATOM   2734  NE2 GLN A 341     -10.107  25.350   3.821  0.74 71.12           N  
ATOM   2735  OE1 GLN A 341      -8.113  24.339   3.584  0.74 74.87           O  
ATOM   2736  N   LEU A 342      -8.249  19.607  -0.272  1.00 64.01           N  
ATOM   2737  CA  LEU A 342      -7.102  18.848  -0.755  1.00 60.28           C  
ATOM   2738  C   LEU A 342      -6.645  19.345  -2.124  1.00 61.50           C  
ATOM   2739  O   LEU A 342      -5.467  19.205  -2.472  1.00 59.56           O  
ATOM   2740  CB  LEU A 342      -7.450  17.355  -0.788  1.00 58.49           C  
ATOM   2741  CG  LEU A 342      -6.351  16.295  -0.914  1.00 47.53           C  
ATOM   2742  CD1 LEU A 342      -5.321  16.450   0.181  1.00 43.94           C  
ATOM   2743  CD2 LEU A 342      -6.958  14.904  -0.844  1.00 40.75           C  
ATOM   2744  N   GLU A 343      -7.553  19.953  -2.894  0.83 62.46           N  
ATOM   2745  CA  GLU A 343      -7.231  20.536  -4.188  0.83 59.80           C  
ATOM   2746  C   GLU A 343      -7.180  22.054  -4.172  0.83 58.85           C  
ATOM   2747  O   GLU A 343      -6.646  22.646  -5.113  0.83 57.99           O  
ATOM   2748  CB  GLU A 343      -8.260  20.102  -5.241  0.83 61.01           C  
ATOM   2749  CG  GLU A 343      -8.043  18.704  -5.772  0.83 59.83           C  
ATOM   2750  CD  GLU A 343      -9.044  17.725  -5.196  0.83 61.51           C  
ATOM   2751  OE1 GLU A 343      -9.586  18.002  -4.104  0.83 61.61           O  
ATOM   2752  OE2 GLU A 343      -9.273  16.669  -5.823  0.83 59.41           O1-
ATOM   2753  N   GLU A 344      -7.723  22.693  -3.137  0.81 58.52           N  
ATOM   2754  CA  GLU A 344      -7.781  24.143  -3.042  0.81 60.17           C  
ATOM   2755  C   GLU A 344      -6.600  24.727  -2.275  0.81 62.59           C  
ATOM   2756  O   GLU A 344      -6.700  25.846  -1.758  0.81 64.57           O  
ATOM   2757  CB  GLU A 344      -9.097  24.560  -2.383  0.81 61.98           C  
ATOM   2758  CG  GLU A 344     -10.328  24.226  -3.212  0.81 62.07           C  
ATOM   2759  CD  GLU A 344     -11.607  24.223  -2.388  0.81 64.75           C  
ATOM   2760  OE1 GLU A 344     -11.679  23.451  -1.402  0.81 61.47           O  
ATOM   2761  OE2 GLU A 344     -12.539  24.987  -2.729  0.81 58.80           O1-
ATOM   2762  N   ARG A 345      -5.488  24.002  -2.197  1.00 60.86           N  
ATOM   2763  CA  ARG A 345      -4.363  24.389  -1.354  1.00 56.09           C  
ATOM   2764  C   ARG A 345      -3.359  25.203  -2.156  1.00 53.21           C  
ATOM   2765  O   ARG A 345      -2.890  24.756  -3.209  1.00 59.90           O  
ATOM   2766  CB  ARG A 345      -3.667  23.154  -0.784  1.00 54.05           C  
ATOM   2767  CG  ARG A 345      -4.403  22.500   0.351  1.00 56.11           C  
ATOM   2768  CD  ARG A 345      -3.514  21.625   1.205  1.00 51.90           C  
ATOM   2769  NE  ARG A 345      -4.137  21.255   2.473  1.00 53.43           N  
ATOM   2770  CZ  ARG A 345      -4.087  21.968   3.589  1.00 53.23           C  
ATOM   2771  NH1 ARG A 345      -3.495  23.147   3.631  1.00 51.25           N1+
ATOM   2772  NH2 ARG A 345      -4.641  21.479   4.696  1.00 53.98           N  
ATOM   2773  N   GLU A 346      -3.015  26.384  -1.648  0.86 50.61           N  
ATOM   2774  CA  GLU A 346      -1.928  27.180  -2.205  0.86 49.73           C  
ATOM   2775  C   GLU A 346      -0.979  27.553  -1.076  0.86 47.39           C  
ATOM   2776  O   GLU A 346      -1.392  28.169  -0.087  0.86 42.56           O  
ATOM   2777  CB  GLU A 346      -2.457  28.426  -2.920  0.86 54.46           C  
ATOM   2778  CG  GLU A 346      -3.239  28.099  -4.183  0.86 62.57           C  
ATOM   2779  CD  GLU A 346      -2.336  27.758  -5.358  0.86 65.16           C  
ATOM   2780  OE1 GLU A 346      -1.114  28.003  -5.261  0.86 64.91           O  
ATOM   2781  OE2 GLU A 346      -2.847  27.236  -6.374  0.86 67.26           O1-
ATOM   2782  N   HIS A 347       0.286  27.168  -1.219  1.00 42.98           N  
ATOM   2783  CA  HIS A 347       1.243  27.313  -0.136  1.00 33.25           C  
ATOM   2784  C   HIS A 347       2.614  27.644  -0.699  1.00 29.25           C  
ATOM   2785  O   HIS A 347       2.973  27.222  -1.801  1.00 30.30           O  
ATOM   2786  CB  HIS A 347       1.356  26.030   0.690  1.00 31.10           C  
ATOM   2787  CG  HIS A 347       0.091  25.620   1.366  1.00 35.52           C  
ATOM   2788  CD2 HIS A 347      -0.726  24.562   1.156  1.00 33.06           C  
ATOM   2789  ND1 HIS A 347      -0.446  26.316   2.428  1.00 39.14           N  
ATOM   2790  CE1 HIS A 347      -1.547  25.709   2.836  1.00 40.76           C  
ATOM   2791  NE2 HIS A 347      -1.738  24.641   2.081  1.00 37.73           N  
ATOM   2792  N   ALA A 348       3.393  28.372   0.092  1.00 34.35           N  
ATOM   2793  CA  ALA A 348       4.802  28.514  -0.219  1.00 36.21           C  
ATOM   2794  C   ALA A 348       5.531  27.216   0.116  1.00 33.93           C  
ATOM   2795  O   ALA A 348       5.036  26.377   0.876  1.00 28.95           O  
ATOM   2796  CB  ALA A 348       5.412  29.684   0.551  1.00 39.64           C  
ATOM   2797  N   ILE A 349       6.726  27.071  -0.464  1.00 31.30           N  
ATOM   2798  CA  ILE A 349       7.530  25.858  -0.309  1.00 35.57           C  
ATOM   2799  C   ILE A 349       7.693  25.498   1.164  1.00 33.55           C  
ATOM   2800  O   ILE A 349       7.556  24.335   1.560  1.00 28.69           O  
ATOM   2801  CB  ILE A 349       8.902  26.044  -0.986  1.00 35.72           C  
ATOM   2802  CG1 ILE A 349       8.772  26.107  -2.506  1.00 41.80           C  
ATOM   2803  CG2 ILE A 349       9.834  24.907  -0.625  1.00 37.80           C  
ATOM   2804  CD1 ILE A 349       7.646  25.285  -3.067  1.00 38.62           C  
ATOM   2805  N   GLU A 350       7.997  26.492   1.997  1.00 30.47           N  
ATOM   2806  CA  GLU A 350       8.229  26.227   3.414  1.00 28.19           C  
ATOM   2807  C   GLU A 350       6.981  25.665   4.086  1.00 26.71           C  
ATOM   2808  O   GLU A 350       7.074  24.778   4.943  1.00 29.58           O  
ATOM   2809  CB  GLU A 350       8.719  27.501   4.119  1.00 33.50           C  
ATOM   2810  CG  GLU A 350       9.685  28.369   3.263  1.00 45.20           C  
ATOM   2811  CD  GLU A 350       8.982  29.199   2.169  1.00 46.10           C  
ATOM   2812  OE1 GLU A 350       8.123  30.045   2.515  1.00 56.41           O  
ATOM   2813  OE2 GLU A 350       9.309  29.027   0.972  1.00 38.30           O1-
ATOM   2814  N   GLU A 351       5.798  26.143   3.683  1.00 26.31           N  
ATOM   2815  CA  GLU A 351       4.567  25.632   4.268  1.00 25.59           C  
ATOM   2816  C   GLU A 351       4.266  24.225   3.775  1.00 23.34           C  
ATOM   2817  O   GLU A 351       3.779  23.390   4.546  1.00 22.58           O  
ATOM   2818  CB  GLU A 351       3.384  26.542   3.949  1.00 31.07           C  
ATOM   2819  CG  GLU A 351       3.630  28.026   4.079  1.00 41.07           C  
ATOM   2820  CD  GLU A 351       2.465  28.822   3.504  1.00 44.83           C  
ATOM   2821  OE1 GLU A 351       1.351  28.724   4.071  1.00 53.68           O  
ATOM   2822  OE2 GLU A 351       2.658  29.535   2.496  1.00 43.27           O1-
ATOM   2823  N   TRP A 352       4.539  23.943   2.495  1.00 25.77           N  
ATOM   2824  CA  TRP A 352       4.354  22.577   1.999  1.00 22.15           C  
ATOM   2825  C   TRP A 352       5.271  21.619   2.734  1.00 22.06           C  
ATOM   2826  O   TRP A 352       4.883  20.493   3.070  1.00 20.53           O  
ATOM   2827  CB  TRP A 352       4.655  22.500   0.503  1.00 24.23           C  
ATOM   2828  CG  TRP A 352       3.545  22.900  -0.418  1.00 26.43           C  
ATOM   2829  CD1 TRP A 352       3.567  23.926  -1.320  1.00 30.50           C  
ATOM   2830  CD2 TRP A 352       2.265  22.272  -0.555  1.00 23.51           C  
ATOM   2831  CE2 TRP A 352       1.553  22.986  -1.546  1.00 27.56           C  
ATOM   2832  CE3 TRP A 352       1.643  21.194   0.079  1.00 25.68           C  
ATOM   2833  NE1 TRP A 352       2.371  23.989  -1.996  1.00 29.16           N  
ATOM   2834  CZ2 TRP A 352       0.246  22.642  -1.931  1.00 28.79           C  
ATOM   2835  CZ3 TRP A 352       0.336  20.854  -0.304  1.00 27.99           C  
ATOM   2836  CH2 TRP A 352      -0.343  21.581  -1.293  1.00 22.56           C  
ATOM   2837  N   LYS A 353       6.510  22.044   2.962  1.00 21.38           N  
ATOM   2838  CA  LYS A 353       7.464  21.182   3.642  1.00 23.80           C  
ATOM   2839  C   LYS A 353       6.941  20.794   5.014  1.00 24.70           C  
ATOM   2840  O   LYS A 353       6.961  19.619   5.391  1.00 21.51           O  
ATOM   2841  CB  LYS A 353       8.822  21.884   3.749  1.00 21.70           C  
ATOM   2842  CG  LYS A 353       9.880  21.027   4.435  1.00 24.16           C  
ATOM   2843  CD  LYS A 353      11.232  21.724   4.465  1.00 24.51           C  
ATOM   2844  CE  LYS A 353      12.275  20.823   5.146  1.00 28.30           C  
ATOM   2845  NZ  LYS A 353      13.657  21.407   5.193  1.00 30.34           N1+
ATOM   2846  N   GLU A 354       6.433  21.769   5.770  1.00 21.90           N  
ATOM   2847  CA  GLU A 354       5.904  21.451   7.088  1.00 23.64           C  
ATOM   2848  C   GLU A 354       4.637  20.602   7.005  1.00 23.48           C  
ATOM   2849  O   GLU A 354       4.444  19.699   7.827  1.00 22.92           O  
ATOM   2850  CB  GLU A 354       5.637  22.724   7.890  1.00 25.44           C  
ATOM   2851  CG  GLU A 354       5.200  22.369   9.313  1.00 32.70           C  
ATOM   2852  CD  GLU A 354       5.365  23.496  10.308  1.00 41.97           C  
ATOM   2853  OE1 GLU A 354       5.293  24.671   9.889  1.00 48.37           O  
ATOM   2854  OE2 GLU A 354       5.551  23.191  11.511  1.00 43.03           O1-
ATOM   2855  N   LEU A 355       3.762  20.870   6.026  1.00 21.99           N  
ATOM   2856  CA  LEU A 355       2.550  20.054   5.893  1.00 21.94           C  
ATOM   2857  C   LEU A 355       2.912  18.592   5.648  1.00 23.46           C  
ATOM   2858  O   LEU A 355       2.373  17.680   6.294  1.00 22.67           O  
ATOM   2859  CB  LEU A 355       1.671  20.591   4.757  1.00 23.18           C  
ATOM   2860  CG  LEU A 355       0.605  21.604   5.163  1.00 36.94           C  
ATOM   2861  CD1 LEU A 355      -0.043  22.205   3.924  1.00 36.89           C  
ATOM   2862  CD2 LEU A 355      -0.424  20.956   6.080  1.00 34.27           C  
ATOM   2863  N   ILE A 356       3.871  18.357   4.747  1.00 19.77           N  
ATOM   2864  CA  ILE A 356       4.282  16.995   4.431  1.00 17.55           C  
ATOM   2865  C   ILE A 356       4.987  16.356   5.616  1.00 21.80           C  
ATOM   2866  O   ILE A 356       4.754  15.183   5.934  1.00 20.94           O  
ATOM   2867  CB  ILE A 356       5.153  16.994   3.167  1.00 20.49           C  
ATOM   2868  CG1 ILE A 356       4.290  17.390   1.956  1.00 21.49           C  
ATOM   2869  CG2 ILE A 356       5.787  15.638   2.958  1.00 18.81           C  
ATOM   2870  CD1 ILE A 356       5.081  17.738   0.714  1.00 22.71           C  
ATOM   2871  N   TYR A 357       5.866  17.109   6.283  1.00 19.64           N  
ATOM   2872  CA  TYR A 357       6.543  16.584   7.458  1.00 21.06           C  
ATOM   2873  C   TYR A 357       5.538  16.133   8.509  1.00 21.45           C  
ATOM   2874  O   TYR A 357       5.681  15.056   9.095  1.00 23.39           O  
ATOM   2875  CB  TYR A 357       7.450  17.650   8.055  1.00 22.92           C  
ATOM   2876  CG  TYR A 357       8.339  17.131   9.157  1.00 24.21           C  
ATOM   2877  CD1 TYR A 357       9.309  16.174   8.890  1.00 20.08           C  
ATOM   2878  CD2 TYR A 357       8.233  17.626  10.462  1.00 26.08           C  
ATOM   2879  CE1 TYR A 357      10.145  15.699   9.893  1.00 22.95           C  
ATOM   2880  CE2 TYR A 357       9.071  17.157  11.470  1.00 24.52           C  
ATOM   2881  CZ  TYR A 357      10.021  16.201  11.178  1.00 27.77           C  
ATOM   2882  OH  TYR A 357      10.861  15.738  12.174  1.00 26.07           O  
ATOM   2883  N   LYS A 358       4.515  16.949   8.765  1.00 22.07           N  
ATOM   2884  CA  LYS A 358       3.531  16.582   9.778  1.00 25.09           C  
ATOM   2885  C   LYS A 358       2.764  15.327   9.378  1.00 26.49           C  
ATOM   2886  O   LYS A 358       2.451  14.482  10.229  1.00 26.87           O  
ATOM   2887  CB  LYS A 358       2.568  17.733  10.030  1.00 23.29           C  
ATOM   2888  CG  LYS A 358       3.156  18.851  10.892  1.00 37.51           C  
ATOM   2889  CD  LYS A 358       2.127  19.946  11.156  1.00 38.70           C  
ATOM   2890  CE  LYS A 358       2.608  20.911  12.223  1.00 37.92           C  
ATOM   2891  NZ  LYS A 358       1.468  21.611  12.883  1.00 56.35           N1+
ATOM   2892  N   GLU A 359       2.452  15.188   8.089  1.00 26.10           N  
ATOM   2893  CA  GLU A 359       1.796  13.971   7.625  1.00 27.14           C  
ATOM   2894  C   GLU A 359       2.660  12.757   7.914  1.00 26.73           C  
ATOM   2895  O   GLU A 359       2.162  11.719   8.360  1.00 27.89           O  
ATOM   2896  CB  GLU A 359       1.507  14.060   6.127  1.00 27.73           C  
ATOM   2897  CG  GLU A 359       0.065  14.300   5.778  1.00 41.60           C  
ATOM   2898  CD  GLU A 359      -0.881  13.337   6.469  1.00 39.02           C  
ATOM   2899  OE1 GLU A 359      -0.772  12.109   6.262  1.00 46.29           O  
ATOM   2900  OE2 GLU A 359      -1.745  13.827   7.216  1.00 43.04           O1-
ATOM   2901  N   VAL A 360       3.964  12.872   7.663  1.00 20.03           N  
ATOM   2902  CA  VAL A 360       4.879  11.764   7.892  1.00 24.29           C  
ATOM   2903  C   VAL A 360       4.987  11.458   9.383  1.00 27.91           C  
ATOM   2904  O   VAL A 360       4.965  10.296   9.795  1.00 23.85           O  
ATOM   2905  CB  VAL A 360       6.256  12.088   7.280  1.00 23.31           C  
ATOM   2906  CG1 VAL A 360       7.311  11.103   7.749  1.00 24.08           C  
ATOM   2907  CG2 VAL A 360       6.174  12.154   5.741  1.00 23.26           C  
ATOM   2908  N   MET A 361       5.141  12.496  10.209  1.00 26.65           N  
ATOM   2909  CA  MET A 361       5.248  12.292  11.657  1.00 28.04           C  
ATOM   2910  C   MET A 361       3.975  11.710  12.262  1.00 33.53           C  
ATOM   2911  O   MET A 361       4.044  10.990  13.270  1.00 33.24           O  
ATOM   2912  CB  MET A 361       5.615  13.614  12.343  1.00 27.50           C  
ATOM   2913  CG  MET A 361       6.989  14.201  11.991  1.00 26.42           C  
ATOM   2914  SD  MET A 361       8.312  12.976  12.010  1.00 41.06           S  
ATOM   2915  CE  MET A 361       8.487  12.694  13.770  1.00 43.90           C  
ATOM   2916  N   ASP A 362       2.815  12.025  11.677  1.00 30.85           N  
ATOM   2917  CA  ASP A 362       1.524  11.523  12.128  1.00 33.56           C  
ATOM   2918  C   ASP A 362       1.452  10.008  12.012  1.00 39.02           C  
ATOM   2919  O   ASP A 362       0.573   9.384  12.613  1.00 41.21           O  
ATOM   2920  CB  ASP A 362       0.432  12.214  11.296  1.00 36.30           C  
ATOM   2921  CG  ASP A 362      -0.971  12.080  11.882  1.00 54.07           C  
ATOM   2922  OD1 ASP A 362      -1.236  11.181  12.704  1.00 58.26           O  
ATOM   2923  OD2 ASP A 362      -1.833  12.895  11.479  1.00 62.06           O1-
ATOM   2924  N   TRP A 363       2.380   9.401  11.279  1.00 37.18           N  
ATOM   2925  CA  TRP A 363       2.420   7.956  11.160  1.00 36.62           C  
ATOM   2926  C   TRP A 363       3.217   7.328  12.304  1.00 47.26           C  
ATOM   2927  O   TRP A 363       2.813   6.294  12.849  1.00 50.49           O  
ATOM   2928  CB  TRP A 363       3.008   7.565   9.794  1.00 39.97           C  
ATOM   2929  CG  TRP A 363       2.669   6.172   9.449  1.00 42.71           C  
ATOM   2930  CD1 TRP A 363       3.209   5.040   9.985  1.00 41.35           C  
ATOM   2931  CD2 TRP A 363       1.657   5.741   8.530  1.00 31.60           C  
ATOM   2932  CE2 TRP A 363       1.650   4.333   8.550  1.00 33.10           C  
ATOM   2933  CE3 TRP A 363       0.769   6.409   7.682  1.00 37.11           C  
ATOM   2934  NE1 TRP A 363       2.608   3.930   9.442  1.00 40.64           N  
ATOM   2935  CZ2 TRP A 363       0.793   3.578   7.759  1.00 29.29           C  
ATOM   2936  CZ3 TRP A 363      -0.091   5.652   6.899  1.00 34.25           C  
ATOM   2937  CH2 TRP A 363      -0.068   4.257   6.942  1.00 32.84           C  
ATOM   2938  N   GLU A 364       4.325   7.953  12.696  0.78 43.97           N  
ATOM   2939  CA  GLU A 364       5.123   7.509  13.837  0.78 50.68           C  
ATOM   2940  C   GLU A 364       4.352   7.653  15.149  0.78 56.31           C  
ATOM   2941  O   GLU A 364       3.810   6.680  15.675  0.78 54.95           O  
ATOM   2942  CB  GLU A 364       6.429   8.306  13.912  0.78 49.58           C  
ATOM   2943  CG  GLU A 364       7.501   7.678  14.790  0.78 58.04           C  
ATOM   2944  CD  GLU A 364       8.681   8.608  15.030  0.78 60.04           C  
ATOM   2945  OE1 GLU A 364       8.492   9.842  14.972  0.78 57.07           O  
ATOM   2946  OE2 GLU A 364       9.798   8.103  15.276  0.78 60.68           O1-
TER   
CONECT    1    2    3   24
CONECT    2    1    4
CONECT    3    1    6
CONECT    4    2    5   22
CONECT    5    4    6    7
CONECT    6    3    5   30
CONECT    7    5    9   23
CONECT    8    9   16   22
CONECT    9    7    8
CONECT   10   14   25   24
CONECT   11   12   15   25
CONECT   12   11   13   27
CONECT   13   12   14   28
CONECT   14   10   13   29
CONECT   15   11   26
CONECT   16    8   17   21
CONECT   17   16   18
CONECT   18   17   19
CONECT   19   18   20   31
CONECT   20   19   21
CONECT   21   16   20
CONECT   22    4    8
CONECT   23    7
CONECT   24    1   10
CONECT   25   10   11
CONECT   26   15   32
CONECT   27   12   33
CONECT   28   13   34
CONECT   29   14   35
CONECT   30    6   36
CONECT   31   19   37
CONECT   32   26
CONECT   33   27
CONECT   34   28
CONECT   35   29
CONECT   36   30
CONECT   37   31
END
