# Supplementary material for: Screening potential anti-osteoarthritis compounds using molecular docking based on MAPK and NFκB pathways and validating their anti-osteoarthritis effect
Source: PLoS One. 2025 Mar 25;20(3):e0319686. doi: 10.1371/journal.pone.0319686 (PMC11936181; doi:10.1371/journal.pone.0319686)
Supplement: S4 Structure — (ZIP) [file pone.0319686.s004.zip › Configurations and complexes/complex/apigetrinp38.pdb]

HETATM    1  C   LIG     1       0.176   1.957  24.342  1.00  0.00      apig C  
HETATM    2  C   LIG     1       0.401   0.961  23.390  1.00  0.00      apig C  
HETATM    3  C   LIG     1       0.720   3.230  24.165  1.00  0.00      apig C  
HETATM    4  C   LIG     1       1.170   1.242  22.261  1.00  0.00      apig C  
HETATM    5  C   LIG     1       1.712   2.514  22.086  1.00  0.00      apig C  
HETATM    6  C   LIG     1       1.490   3.513  23.036  1.00  0.00      apig C  
HETATM    7  C   LIG     1       2.521   2.782  20.886  1.00  0.00      apig C  
HETATM    8  C   LIG     1       2.111   0.475  20.225  1.00  0.00      apig C  
HETATM    9  C   LIG     1       2.690   1.654  19.949  1.00  0.00      apig C  
HETATM   10  C   LIG     1      -0.104   0.642  26.299  1.00  0.00      apig C  
HETATM   11  C   LIG     1      -0.443  -1.629  26.901  1.00  0.00      apig C  
HETATM   12  C   LIG     1      -0.619  -1.288  28.382  1.00  0.00      apig C  
HETATM   13  C   LIG     1       0.115   0.006  28.732  1.00  0.00      apig C  
HETATM   14  C   LIG     1      -0.229   1.121  27.744  1.00  0.00      apig C  
HETATM   15  C   LIG     1      -1.263  -2.853  26.502  1.00  0.00      apig C  
HETATM   16  C   LIG     1       2.252  -0.691  19.330  1.00  0.00      apig C  
HETATM   17  C   LIG     1       3.262  -0.715  18.365  1.00  0.00      apig C  
HETATM   18  C   LIG     1       3.397  -1.816  17.519  1.00  0.00      apig C  
HETATM   19  C   LIG     1       2.523  -2.896  17.636  1.00  0.00      apig C  
HETATM   20  C   LIG     1       1.514  -2.876  18.600  1.00  0.00      apig C  
HETATM   21  C   LIG     1       1.380  -1.775  19.444  1.00  0.00      apig C  
HETATM   22  O   LIG     1       1.356   0.223  21.362  1.00  0.00      apig O  
HETATM   23  O   LIG     1       3.029   3.873  20.671  1.00  0.00      apig O  
HETATM   24  O   LIG     1      -0.575   1.685  25.446  1.00  0.00      apig O  
HETATM   25  O   LIG     1      -0.881  -0.536  26.093  1.00  0.00      apig O  
HETATM   26  O   LIG     1      -2.276  -2.441  25.602  1.00  0.00      apig O  
HETATM   27  O   LIG     1      -0.101  -2.352  29.175  1.00  0.00      apig O  
HETATM   28  O   LIG     1      -0.281   0.397  30.048  1.00  0.00      apig O  
HETATM   29  O   LIG     1       0.671   2.214  27.932  1.00  0.00      apig O  
HETATM   30  O   LIG     1       1.998   4.771  22.911  1.00  0.00      apig O  
HETATM   31  O   LIG     1       2.656  -3.971  16.812  1.00  0.00      apig O  
HETATM   32  H   LIG     1      -2.050  -1.549  25.291  1.00  0.00      apig H  
HETATM   33  H   LIG     1      -0.851  -2.811  29.590  1.00  0.00      apig H  
HETATM   34  H   LIG     1      -1.106   0.904  29.964  1.00  0.00      apig H  
HETATM   35  H   LIG     1       0.630   2.778  27.142  1.00  0.00      apig H  
HETATM   36  H   LIG     1       2.155   4.983  21.978  1.00  0.00      apig H  
HETATM   37  H   LIG     1       3.397  -4.518  17.123  1.00  0.00      apig H  
ATOM     38  N   ARG A   5      25.023   4.715   6.740  1.00 64.87           N  
ATOM     39  CA  ARG A   5      24.456   3.706   7.666  1.00 59.69           C  
ATOM     40  C   ARG A   5      24.739   4.103   9.113  1.00 55.91           C  
ATOM     41  O   ARG A   5      25.896   4.213   9.489  1.00 56.11           O  
ATOM     42  CB  ARG A   5      25.091   2.339   7.428  1.00 60.15           C  
ATOM     43  CG  ARG A   5      24.698   1.342   8.504  1.00 61.27           C  
ATOM     44  CD  ARG A   5      25.518   0.084   8.528  1.00 62.09           C  
ATOM     45  NE  ARG A   5      24.841  -0.842   9.424  1.00 60.87           N  
ATOM     46  CZ  ARG A   5      25.323  -1.294  10.582  1.00 63.14           C  
ATOM     47  NH1 ARG A   5      26.531  -0.947  11.002  1.00 64.61           N1+
ATOM     48  NH2 ARG A   5      24.603  -2.128  11.312  1.00 60.82           N  
ATOM     49  N   PRO A   6      23.720   4.226  10.001  1.00 51.97           N  
ATOM     50  CA  PRO A   6      23.952   4.703  11.361  1.00 46.83           C  
ATOM     51  C   PRO A   6      24.785   3.731  12.204  1.00 42.31           C  
ATOM     52  O   PRO A   6      24.992   2.595  11.805  1.00 39.49           O  
ATOM     53  CB  PRO A   6      22.555   4.871  11.983  1.00 48.17           C  
ATOM     54  CG  PRO A   6      21.623   4.020  11.113  1.00 50.86           C  
ATOM     55  CD  PRO A   6      22.306   3.871   9.764  1.00 52.39           C  
ATOM     56  N   THR A   7      25.260   4.231  13.344  1.00 40.33           N  
ATOM     57  CA  THR A   7      25.988   3.456  14.372  1.00 41.06           C  
ATOM     58  C   THR A   7      24.968   2.864  15.336  1.00 39.65           C  
ATOM     59  O   THR A   7      24.152   3.632  15.865  1.00 39.86           O  
ATOM     60  CB  THR A   7      26.937   4.316  15.207  1.00 43.15           C  
ATOM     61  CG2 THR A   7      27.754   3.466  16.158  1.00 43.77           C  
ATOM     62  OG1 THR A   7      27.793   5.092  14.354  1.00 44.00           O  
ATOM     63  N   PHE A   8      25.012   1.558  15.537  1.00 36.61           N  
ATOM     64  CA  PHE A   8      24.104   0.828  16.459  1.00 36.12           C  
ATOM     65  C   PHE A   8      24.781   0.685  17.816  1.00 35.48           C  
ATOM     66  O   PHE A   8      25.996   0.681  17.848  1.00 33.27           O  
ATOM     67  CB  PHE A   8      23.745  -0.541  15.891  1.00 34.91           C  
ATOM     68  CG  PHE A   8      22.742  -0.473  14.783  1.00 33.28           C  
ATOM     69  CD1 PHE A   8      23.067   0.097  13.567  1.00 34.90           C  
ATOM     70  CD2 PHE A   8      21.456  -0.942  14.974  1.00 30.46           C  
ATOM     71  CE1 PHE A   8      22.126   0.176  12.552  1.00 35.06           C  
ATOM     72  CE2 PHE A   8      20.547  -0.926  13.936  1.00 29.61           C  
ATOM     73  CZ  PHE A   8      20.851  -0.315  12.749  1.00 30.75           C  
ATOM     74  N   TYR A   9      24.010   0.546  18.895  1.00 33.14           N  
ATOM     75  CA  TYR A   9      24.527   0.133  20.216  1.00 33.42           C  
ATOM     76  C   TYR A   9      23.612  -0.946  20.770  1.00 36.44           C  
ATOM     77  O   TYR A   9      22.427  -1.062  20.375  1.00 33.42           O  
ATOM     78  CB  TYR A   9      24.683   1.326  21.166  1.00 34.64           C  
ATOM     79  CG  TYR A   9      23.379   1.915  21.659  1.00 33.67           C  
ATOM     80  CD1 TYR A   9      22.607   2.737  20.857  1.00 33.68           C  
ATOM     81  CD2 TYR A   9      22.957   1.718  22.948  1.00 32.92           C  
ATOM     82  CE1 TYR A   9      21.431   3.317  21.303  1.00 30.79           C  
ATOM     83  CE2 TYR A   9      21.770   2.273  23.402  1.00 32.75           C  
ATOM     84  CZ  TYR A   9      21.002   3.065  22.575  1.00 29.85           C  
ATOM     85  OH  TYR A   9      19.854   3.637  23.041  1.00 32.63           O  
ATOM     86  N   ARG A  10      24.186  -1.757  21.641  1.00 35.63           N  
ATOM     87  CA  ARG A  10      23.589  -3.032  22.090  1.00 40.22           C  
ATOM     88  C   ARG A  10      23.304  -2.895  23.585  1.00 39.10           C  
ATOM     89  O   ARG A  10      24.144  -2.344  24.271  1.00 41.61           O  
ATOM     90  CB  ARG A  10      24.578  -4.152  21.695  1.00 41.67           C  
ATOM     91  CG  ARG A  10      24.178  -5.535  22.176  1.00 43.52           C  
ATOM     92  CD  ARG A  10      25.314  -6.548  22.101  1.00 46.77           C  
ATOM     93  NE  ARG A  10      24.832  -7.811  22.628  1.00 47.44           N  
ATOM     94  CZ  ARG A  10      24.235  -8.738  21.896  1.00 49.10           C  
ATOM     95  NH1 ARG A  10      24.103  -8.579  20.583  1.00 50.46           N1+
ATOM     96  NH2 ARG A  10      23.794  -9.838  22.479  1.00 47.65           N  
ATOM     97  N   GLN A  11      22.167  -3.374  24.061  1.00 38.02           N  
ATOM     98  CA  GLN A  11      21.901  -3.501  25.511  1.00 39.47           C  
ATOM     99  C   GLN A  11      20.908  -4.628  25.677  1.00 43.02           C  
ATOM    100  O   GLN A  11      20.326  -5.066  24.645  1.00 42.81           O  
ATOM    101  CB  GLN A  11      21.369  -2.206  26.135  1.00 39.41           C  
ATOM    102  CG  GLN A  11      19.937  -1.898  25.735  1.00 40.69           C  
ATOM    103  CD  GLN A  11      19.546  -0.498  26.137  1.00 40.25           C  
ATOM    104  NE2 GLN A  11      19.226  -0.331  27.410  1.00 38.73           N  
ATOM    105  OE1 GLN A  11      19.573   0.418  25.316  1.00 42.80           O  
ATOM    106  N   GLU A  12      20.740  -5.054  26.926  1.00 47.58           N  
ATOM    107  CA  GLU A  12      19.823  -6.131  27.333  1.00 48.39           C  
ATOM    108  C   GLU A  12      18.806  -5.467  28.237  1.00 45.77           C  
ATOM    109  O   GLU A  12      19.218  -4.857  29.187  1.00 47.46           O  
ATOM    110  CB  GLU A  12      20.577  -7.283  28.006  1.00 51.04           C  
ATOM    111  CG  GLU A  12      19.699  -8.523  28.158  1.00 55.23           C  
ATOM    112  CD  GLU A  12      20.335  -9.794  28.705  1.00 60.68           C  
ATOM    113  OE1 GLU A  12      21.526  -9.752  29.094  1.00 59.74           O  
ATOM    114  OE2 GLU A  12      19.608 -10.829  28.768  1.00 62.90           O1-
ATOM    115  N   LEU A  13      17.541  -5.484  27.859  1.00 48.41           N  
ATOM    116  CA  LEU A  13      16.402  -5.069  28.711  1.00 49.97           C  
ATOM    117  C   LEU A  13      15.501  -6.291  28.891  1.00 53.39           C  
ATOM    118  O   LEU A  13      14.893  -6.737  27.896  1.00 50.83           O  
ATOM    119  CB  LEU A  13      15.644  -3.932  28.020  1.00 49.33           C  
ATOM    120  CG  LEU A  13      16.360  -2.590  27.981  1.00 50.43           C  
ATOM    121  CD1 LEU A  13      15.883  -1.751  26.804  1.00 48.93           C  
ATOM    122  CD2 LEU A  13      16.166  -1.837  29.289  1.00 52.45           C  
ATOM    123  N   ASN A  14      15.510  -6.873  30.090  1.00 63.15           N  
ATOM    124  CA  ASN A  14      14.550  -7.929  30.509  1.00 64.49           C  
ATOM    125  C   ASN A  14      14.715  -9.172  29.642  1.00 63.26           C  
ATOM    126  O   ASN A  14      13.755  -9.530  28.946  1.00 61.19           O  
ATOM    127  CB  ASN A  14      13.122  -7.410  30.433  1.00 67.52           C  
ATOM    128  CG  ASN A  14      12.944  -6.185  31.297  1.00 70.81           C  
ATOM    129  ND2 ASN A  14      14.023  -5.480  31.613  1.00 71.23           N  
ATOM    130  OD1 ASN A  14      11.828  -5.887  31.689  1.00 75.69           O  
ATOM    131  N   LYS A  15      15.911  -9.757  29.640  1.00 62.72           N  
ATOM    132  CA  LYS A  15      16.198 -11.011  28.898  1.00 66.04           C  
ATOM    133  C   LYS A  15      16.268 -10.732  27.394  1.00 63.28           C  
ATOM    134  O   LYS A  15      16.845 -11.578  26.687  1.00 68.45           O  
ATOM    135  CB  LYS A  15      15.133 -12.075  29.211  1.00 68.65           C  
ATOM    136  CG  LYS A  15      15.039 -12.429  30.691  1.00 71.58           C  
ATOM    137  CD  LYS A  15      13.921 -13.377  31.069  1.00 74.81           C  
ATOM    138  CE  LYS A  15      14.167 -14.014  32.425  1.00 78.55           C  
ATOM    139  NZ  LYS A  15      13.091 -14.955  32.822  1.00 79.57           N1+
ATOM    140  N   THR A  16      15.700  -9.615  26.911  1.00 59.29           N  
ATOM    141  CA  THR A  16      15.671  -9.280  25.458  1.00 52.95           C  
ATOM    142  C   THR A  16      16.857  -8.370  25.153  1.00 47.82           C  
ATOM    143  O   THR A  16      17.054  -7.391  25.905  1.00 44.87           O  
ATOM    144  CB  THR A  16      14.354  -8.619  25.025  1.00 55.12           C  
ATOM    145  CG2 THR A  16      14.162  -8.624  23.523  1.00 55.33           C  
ATOM    146  OG1 THR A  16      13.246  -9.281  25.637  1.00 55.23           O  
ATOM    147  N   ILE A  17      17.576  -8.674  24.077  1.00 43.11           N  
ATOM    148  CA  ILE A  17      18.653  -7.812  23.509  1.00 43.61           C  
ATOM    149  C   ILE A  17      18.041  -6.766  22.547  1.00 39.17           C  
ATOM    150  O   ILE A  17      17.327  -7.139  21.625  1.00 35.59           O  
ATOM    151  CB  ILE A  17      19.681  -8.695  22.785  1.00 44.73           C  
ATOM    152  CG1 ILE A  17      20.239  -9.812  23.678  1.00 47.55           C  
ATOM    153  CG2 ILE A  17      20.758  -7.837  22.176  1.00 44.73           C  
ATOM    154  CD1 ILE A  17      21.070  -9.354  24.854  1.00 48.32           C  
ATOM    155  N   TRP A  18      18.393  -5.497  22.705  1.00 38.18           N  
ATOM    156  CA  TRP A  18      18.053  -4.416  21.746  1.00 35.11           C  
ATOM    157  C   TRP A  18      19.328  -3.890  21.109  1.00 34.29           C  
ATOM    158  O   TRP A  18      20.218  -3.483  21.868  1.00 34.72           O  
ATOM    159  CB  TRP A  18      17.293  -3.317  22.466  1.00 35.43           C  
ATOM    160  CG  TRP A  18      15.966  -3.765  22.975  1.00 37.16           C  
ATOM    161  CD1 TRP A  18      15.719  -4.488  24.101  1.00 38.83           C  
ATOM    162  CD2 TRP A  18      14.682  -3.446  22.411  1.00 36.11           C  
ATOM    163  CE2 TRP A  18      13.706  -4.059  23.227  1.00 37.85           C  
ATOM    164  CE3 TRP A  18      14.268  -2.714  21.302  1.00 35.51           C  
ATOM    165  NE1 TRP A  18      14.367  -4.669  24.260  1.00 40.56           N  
ATOM    166  CZ2 TRP A  18      12.342  -3.981  22.959  1.00 37.57           C  
ATOM    167  CZ3 TRP A  18      12.920  -2.657  21.020  1.00 33.84           C  
ATOM    168  CH2 TRP A  18      11.974  -3.285  21.834  1.00 36.23           C  
ATOM    169  N   GLU A  19      19.414  -3.924  19.776  1.00 33.38           N  
ATOM    170  CA  GLU A  19      20.496  -3.260  18.992  1.00 32.92           C  
ATOM    171  C   GLU A  19      19.812  -2.248  18.070  1.00 29.71           C  
ATOM    172  O   GLU A  19      19.222  -2.656  17.052  1.00 27.43           O  
ATOM    173  CB  GLU A  19      21.392  -4.204  18.176  1.00 36.01           C  
ATOM    174  CG  GLU A  19      21.706  -5.540  18.825  1.00 40.50           C  
ATOM    175  CD  GLU A  19      22.365  -6.504  17.837  1.00 45.77           C  
ATOM    176  OE1 GLU A  19      23.514  -6.193  17.420  1.00 45.53           O  
ATOM    177  OE2 GLU A  19      21.677  -7.491  17.381  1.00 43.92           O1-
ATOM    178  N   VAL A  20      19.905  -0.977  18.448  1.00 29.89           N  
ATOM    179  CA  VAL A  20      19.215   0.188  17.806  1.00 29.63           C  
ATOM    180  C   VAL A  20      20.237   1.279  17.498  1.00 29.36           C  
ATOM    181  O   VAL A  20      21.283   1.352  18.171  1.00 29.85           O  
ATOM    182  CB  VAL A  20      18.104   0.749  18.708  1.00 30.01           C  
ATOM    183  CG1 VAL A  20      17.140  -0.342  19.140  1.00 30.97           C  
ATOM    184  CG2 VAL A  20      18.652   1.457  19.948  1.00 30.15           C  
ATOM    185  N   PRO A  21      19.983   2.111  16.469  1.00 25.98           N  
ATOM    186  CA  PRO A  21      20.795   3.291  16.207  1.00 27.41           C  
ATOM    187  C   PRO A  21      20.899   4.198  17.430  1.00 27.77           C  
ATOM    188  O   PRO A  21      19.993   4.286  18.252  1.00 24.37           O  
ATOM    189  CB  PRO A  21      20.064   4.022  15.078  1.00 27.12           C  
ATOM    190  CG  PRO A  21      19.382   2.902  14.385  1.00 27.76           C  
ATOM    191  CD  PRO A  21      18.910   1.986  15.491  1.00 26.94           C  
ATOM    192  N   GLU A  22      22.055   4.866  17.532  1.00 28.70           N  
ATOM    193  CA  GLU A  22      22.365   5.829  18.610  1.00 29.64           C  
ATOM    194  C   GLU A  22      21.375   6.986  18.648  1.00 29.03           C  
ATOM    195  O   GLU A  22      21.184   7.529  19.729  1.00 30.25           O  
ATOM    196  CB  GLU A  22      23.801   6.305  18.404  1.00 32.16           C  
ATOM    197  CG  GLU A  22      24.737   5.105  18.600  1.00 35.61           C  
ATOM    198  CD  GLU A  22      26.182   5.442  18.876  1.00 39.94           C  
ATOM    199  OE1 GLU A  22      26.725   6.246  18.083  1.00 39.39           O  
ATOM    200  OE2 GLU A  22      26.714   4.923  19.907  1.00 43.30           O1-
ATOM    201  N   ARG A  23      20.758   7.315  17.512  1.00 30.18           N  
ATOM    202  CA  ARG A  23      19.552   8.200  17.436  1.00 28.84           C  
ATOM    203  C   ARG A  23      18.623   7.933  18.640  1.00 27.78           C  
ATOM    204  O   ARG A  23      18.023   8.893  19.165  1.00 26.37           O  
ATOM    205  CB  ARG A  23      18.860   7.952  16.088  1.00 29.53           C  
ATOM    206  CG  ARG A  23      17.554   8.701  15.868  1.00 32.01           C  
ATOM    207  CD  ARG A  23      16.958   8.370  14.538  1.00 31.07           C  
ATOM    208  NE  ARG A  23      15.692   9.036  14.426  1.00 33.48           N  
ATOM    209  CZ  ARG A  23      14.997   9.116  13.313  1.00 35.36           C  
ATOM    210  NH1 ARG A  23      15.485   8.597  12.192  1.00 36.77           N1+
ATOM    211  NH2 ARG A  23      13.824   9.710  13.318  1.00 31.78           N  
ATOM    212  N   TYR A  24      18.408   6.677  19.026  1.00 28.27           N  
ATOM    213  CA  TYR A  24      17.296   6.292  19.946  1.00 26.81           C  
ATOM    214  C   TYR A  24      17.894   6.101  21.343  1.00 28.68           C  
ATOM    215  O   TYR A  24      18.760   5.186  21.479  1.00 29.23           O  
ATOM    216  CB  TYR A  24      16.525   5.069  19.427  1.00 24.63           C  
ATOM    217  CG  TYR A  24      15.851   5.327  18.099  1.00 23.66           C  
ATOM    218  CD1 TYR A  24      14.808   6.223  18.002  1.00 23.13           C  
ATOM    219  CD2 TYR A  24      16.268   4.706  16.929  1.00 23.98           C  
ATOM    220  CE1 TYR A  24      14.215   6.513  16.780  1.00 23.34           C  
ATOM    221  CE2 TYR A  24      15.642   4.927  15.702  1.00 23.12           C  
ATOM    222  CZ  TYR A  24      14.635   5.872  15.632  1.00 22.63           C  
ATOM    223  OH  TYR A  24      14.067   6.157  14.442  1.00 23.97           O  
ATOM    224  N   GLN A  25      17.451   6.899  22.342  1.00 26.84           N  
ATOM    225  CA  GLN A  25      18.081   6.913  23.696  1.00 27.83           C  
ATOM    226  C   GLN A  25      17.050   6.608  24.780  1.00 29.81           C  
ATOM    227  O   GLN A  25      15.822   6.676  24.529  1.00 30.21           O  
ATOM    228  CB  GLN A  25      18.833   8.230  23.903  1.00 27.73           C  
ATOM    229  CG  GLN A  25      20.047   8.369  23.017  1.00 27.43           C  
ATOM    230  CD  GLN A  25      21.148   7.387  23.388  1.00 28.75           C  
ATOM    231  NE2 GLN A  25      21.904   6.910  22.408  1.00 28.18           N  
ATOM    232  OE1 GLN A  25      21.327   7.073  24.552  1.00 29.27           O  
ATOM    233  N   ASN A  26      17.522   6.256  25.957  1.00 30.72           N  
ATOM    234  CA  ASN A  26      16.657   6.077  27.152  1.00 34.69           C  
ATOM    235  C   ASN A  26      15.630   4.971  26.901  1.00 34.84           C  
ATOM    236  O   ASN A  26      14.509   5.094  27.414  1.00 31.46           O  
ATOM    237  CB  ASN A  26      15.903   7.346  27.567  1.00 38.04           C  
ATOM    238  CG  ASN A  26      16.841   8.526  27.700  1.00 42.62           C  
ATOM    239  ND2 ASN A  26      16.385   9.708  27.312  1.00 43.87           N  
ATOM    240  OD1 ASN A  26      17.991   8.354  28.123  1.00 46.20           O  
ATOM    241  N   LEU A  27      16.021   3.889  26.250  1.00 33.67           N  
ATOM    242  CA  LEU A  27      15.078   2.756  26.034  1.00 35.44           C  
ATOM    243  C   LEU A  27      14.544   2.269  27.375  1.00 37.46           C  
ATOM    244  O   LEU A  27      15.353   1.995  28.235  1.00 37.56           O  
ATOM    245  CB  LEU A  27      15.779   1.623  25.272  1.00 34.12           C  
ATOM    246  CG  LEU A  27      15.522   1.689  23.777  1.00 34.59           C  
ATOM    247  CD1 LEU A  27      16.162   2.928  23.174  1.00 33.24           C  
ATOM    248  CD2 LEU A  27      15.994   0.413  23.116  1.00 37.46           C  
ATOM    249  N   SER A  28      13.227   2.163  27.543  1.00 39.23           N  
ATOM    250  CA  SER A  28      12.624   1.535  28.744  1.00 41.89           C  
ATOM    251  C   SER A  28      11.387   0.734  28.342  1.00 40.76           C  
ATOM    252  O   SER A  28      10.556   1.217  27.585  1.00 36.44           O  
ATOM    253  CB  SER A  28      12.321   2.569  29.798  1.00 45.41           C  
ATOM    254  OG  SER A  28      11.005   3.040  29.678  1.00 47.43           O  
ATOM    255  N   PRO A  29      11.283  -0.536  28.777  1.00 45.11           N  
ATOM    256  CA  PRO A  29      10.141  -1.399  28.442  1.00 48.09           C  
ATOM    257  C   PRO A  29       8.764  -0.767  28.672  1.00 48.64           C  
ATOM    258  O   PRO A  29       8.631  -0.083  29.647  1.00 47.75           O  
ATOM    259  CB  PRO A  29      10.321  -2.563  29.430  1.00 47.80           C  
ATOM    260  CG  PRO A  29      11.813  -2.689  29.553  1.00 45.70           C  
ATOM    261  CD  PRO A  29      12.294  -1.244  29.579  1.00 45.74           C  
ATOM    262  N   VAL A  30       7.795  -1.005  27.787  1.00 53.49           N  
ATOM    263  CA  VAL A  30       6.361  -0.627  28.021  1.00 56.79           C  
ATOM    264  C   VAL A  30       5.561  -1.915  28.293  1.00 60.86           C  
ATOM    265  O   VAL A  30       4.805  -1.941  29.284  1.00 59.08           O  
ATOM    266  CB  VAL A  30       5.777   0.220  26.868  1.00 58.28           C  
ATOM    267  CG1 VAL A  30       6.851   0.899  26.043  1.00 58.75           C  
ATOM    268  CG2 VAL A  30       4.840  -0.544  25.931  1.00 60.43           C  
ATOM    269  N   GLY A  31       5.755  -2.954  27.469  1.00 64.99           N  
ATOM    270  CA  GLY A  31       4.942  -4.190  27.465  1.00 71.53           C  
ATOM    271  C   GLY A  31       5.607  -5.333  26.704  1.00 73.01           C  
ATOM    272  O   GLY A  31       6.217  -5.090  25.638  1.00 71.06           O  
ATOM    273  N   SER A  32       5.487  -6.555  27.231  1.00 74.88           N  
ATOM    274  CA  SER A  32       6.020  -7.804  26.627  1.00 76.13           C  
ATOM    275  C   SER A  32       7.535  -7.695  26.452  1.00 76.63           C  
ATOM    276  O   SER A  32       7.959  -7.911  25.310  1.00 82.96           O  
ATOM    277  CB  SER A  32       5.334  -8.100  25.320  1.00 74.92           C  
ATOM    278  OG  SER A  32       3.968  -8.391  25.541  1.00 71.09           O  
ATOM    279  N   GLY A  36       6.354  -9.853  19.749  1.00 57.57           N  
ATOM    280  CA  GLY A  36       7.653  -9.274  20.155  1.00 55.92           C  
ATOM    281  C   GLY A  36       7.587  -8.510  21.471  1.00 55.44           C  
ATOM    282  O   GLY A  36       6.809  -8.877  22.392  1.00 61.58           O  
ATOM    283  N   SER A  37       8.406  -7.476  21.582  1.00 50.81           N  
ATOM    284  CA  SER A  37       8.544  -6.665  22.803  1.00 43.93           C  
ATOM    285  C   SER A  37       8.762  -5.219  22.391  1.00 36.17           C  
ATOM    286  O   SER A  37       9.167  -4.949  21.245  1.00 31.19           O  
ATOM    287  CB  SER A  37       9.624  -7.175  23.654  1.00 48.66           C  
ATOM    288  OG  SER A  37      10.817  -7.192  22.904  1.00 58.31           O  
ATOM    289  N   VAL A  38       8.354  -4.326  23.279  1.00 32.60           N  
ATOM    290  CA  VAL A  38       8.174  -2.888  22.962  1.00 32.24           C  
ATOM    291  C   VAL A  38       8.892  -2.079  24.022  1.00 31.18           C  
ATOM    292  O   VAL A  38       8.694  -2.384  25.225  1.00 31.90           O  
ATOM    293  CB  VAL A  38       6.696  -2.503  22.902  1.00 32.44           C  
ATOM    294  CG1 VAL A  38       6.552  -1.020  22.592  1.00 31.39           C  
ATOM    295  CG2 VAL A  38       5.934  -3.373  21.895  1.00 32.25           C  
ATOM    296  N   CYS A  39       9.573  -1.032  23.583  1.00 29.62           N  
ATOM    297  CA ACYS A  39      10.294  -0.044  24.434  0.70 29.79           C  
ATOM    298  CA BCYS A  39      10.176  -0.047  24.512  0.30 29.73           C  
ATOM    299  C   CYS A  39       9.809   1.371  24.064  1.00 30.81           C  
ATOM    300  O   CYS A  39       9.531   1.598  22.844  1.00 29.99           O  
ATOM    301  CB ACYS A  39      11.799  -0.096  24.197  0.70 29.17           C  
ATOM    302  CB BCYS A  39      11.684  -0.206  24.588  0.30 29.51           C  
ATOM    303  SG ACYS A  39      12.602  -1.466  25.061  0.70 31.40           S  
ATOM    304  SG BCYS A  39      12.454   0.059  22.979  0.30 29.14           S  
ATOM    305  N   ALA A  40       9.726   2.269  25.051  1.00 27.47           N  
ATOM    306  CA  ALA A  40       9.699   3.713  24.834  1.00 26.50           C  
ATOM    307  C   ALA A  40      11.159   4.154  24.654  1.00 26.25           C  
ATOM    308  O   ALA A  40      12.058   3.610  25.327  1.00 25.34           O  
ATOM    309  CB  ALA A  40       9.042   4.393  25.999  1.00 27.64           C  
ATOM    310  N   ALA A  41      11.392   5.083  23.742  1.00 26.66           N  
ATOM    311  CA  ALA A  41      12.698   5.761  23.554  1.00 26.26           C  
ATOM    312  C   ALA A  41      12.564   7.259  23.353  1.00 26.27           C  
ATOM    313  O   ALA A  41      11.477   7.758  22.995  1.00 24.14           O  
ATOM    314  CB  ALA A  41      13.428   5.142  22.382  1.00 25.80           C  
ATOM    315  N   PHE A  42      13.708   7.956  23.488  1.00 26.30           N  
ATOM    316  CA  PHE A  42      13.835   9.348  23.038  1.00 27.93           C  
ATOM    317  C   PHE A  42      14.471   9.365  21.644  1.00 26.66           C  
ATOM    318  O   PHE A  42      15.568   8.849  21.458  1.00 24.36           O  
ATOM    319  CB  PHE A  42      14.577  10.188  24.080  1.00 30.65           C  
ATOM    320  CG  PHE A  42      14.610  11.642  23.712  1.00 32.71           C  
ATOM    321  CD1 PHE A  42      13.530  12.466  23.999  1.00 36.86           C  
ATOM    322  CD2 PHE A  42      15.699  12.189  23.060  1.00 35.68           C  
ATOM    323  CE1 PHE A  42      13.547  13.814  23.650  1.00 36.32           C  
ATOM    324  CE2 PHE A  42      15.716  13.541  22.715  1.00 35.27           C  
ATOM    325  CZ  PHE A  42      14.633  14.340  22.998  1.00 36.97           C  
ATOM    326  N   ASP A  43      13.794   9.973  20.679  1.00 24.43           N  
ATOM    327  CA  ASP A  43      14.304  10.158  19.302  1.00 24.94           C  
ATOM    328  C   ASP A  43      15.037  11.509  19.265  1.00 25.29           C  
ATOM    329  O   ASP A  43      14.373  12.608  19.159  1.00 24.26           O  
ATOM    330  CB  ASP A  43      13.184  10.233  18.294  1.00 24.57           C  
ATOM    331  CG  ASP A  43      13.619  10.322  16.847  1.00 25.46           C  
ATOM    332  OD1 ASP A  43      14.769  10.615  16.551  1.00 26.20           O  
ATOM    333  OD2 ASP A  43      12.763  10.051  16.014  1.00 27.27           O1-
ATOM    334  N   THR A  44      16.341  11.445  19.433  1.00 25.88           N  
ATOM    335  CA  THR A  44      17.229  12.655  19.438  1.00 27.70           C  
ATOM    336  C   THR A  44      17.151  13.439  18.111  1.00 29.99           C  
ATOM    337  O   THR A  44      17.448  14.674  18.125  1.00 28.27           O  
ATOM    338  CB  THR A  44      18.680  12.246  19.729  1.00 27.19           C  
ATOM    339  CG2 THR A  44      18.867  11.650  21.103  1.00 26.85           C  
ATOM    340  OG1 THR A  44      19.169  11.345  18.729  1.00 26.87           O  
ATOM    341  N   LYS A  45      16.799  12.803  16.986  1.00 32.35           N  
ATOM    342  CA  LYS A  45      16.762  13.487  15.664  1.00 36.07           C  
ATOM    343  C   LYS A  45      15.580  14.462  15.613  1.00 36.80           C  
ATOM    344  O   LYS A  45      15.697  15.537  14.967  1.00 36.75           O  
ATOM    345  CB  LYS A  45      16.746  12.463  14.534  1.00 40.69           C  
ATOM    346  CG  LYS A  45      17.097  13.029  13.168  1.00 44.05           C  
ATOM    347  CD  LYS A  45      16.618  12.135  12.048  1.00 48.55           C  
ATOM    348  CE  LYS A  45      16.179  12.849  10.786  1.00 49.60           C  
ATOM    349  NZ  LYS A  45      17.019  12.448   9.636  1.00 49.57           N1+
ATOM    350  N   THR A  46      14.483  14.167  16.311  1.00 35.81           N  
ATOM    351  CA  THR A  46      13.211  14.918  16.182  1.00 37.68           C  
ATOM    352  C   THR A  46      12.811  15.539  17.506  1.00 36.16           C  
ATOM    353  O   THR A  46      11.932  16.424  17.475  1.00 39.53           O  
ATOM    354  CB  THR A  46      12.050  14.023  15.720  1.00 38.07           C  
ATOM    355  CG2 THR A  46      12.396  13.193  14.508  1.00 39.27           C  
ATOM    356  OG1 THR A  46      11.738  13.153  16.799  1.00 39.17           O  
ATOM    357  N   GLY A  47      13.327  15.047  18.632  1.00 34.11           N  
ATOM    358  CA  GLY A  47      12.908  15.529  19.962  1.00 33.54           C  
ATOM    359  C   GLY A  47      11.590  14.901  20.432  1.00 34.76           C  
ATOM    360  O   GLY A  47      11.115  15.348  21.474  1.00 35.26           O  
ATOM    361  N   LEU A  48      11.085  13.865  19.734  1.00 35.05           N  
ATOM    362  CA  LEU A  48       9.796  13.169  20.043  1.00 35.21           C  
ATOM    363  C   LEU A  48      10.092  11.919  20.867  1.00 31.89           C  
ATOM    364  O   LEU A  48      11.105  11.262  20.612  1.00 29.10           O  
ATOM    365  CB  LEU A  48       9.080  12.655  18.787  1.00 39.71           C  
ATOM    366  CG  LEU A  48       8.882  13.559  17.563  1.00 44.91           C  
ATOM    367  CD1 LEU A  48       8.821  12.683  16.291  1.00 48.20           C  
ATOM    368  CD2 LEU A  48       7.628  14.440  17.693  1.00 42.76           C  
ATOM    369  N   ARG A  49       9.157  11.510  21.696  1.00 30.66           N  
ATOM    370  CA  ARG A  49       9.194  10.167  22.303  1.00 32.30           C  
ATOM    371  C   ARG A  49       8.559   9.156  21.335  1.00 28.63           C  
ATOM    372  O   ARG A  49       7.497   9.438  20.750  1.00 29.48           O  
ATOM    373  CB  ARG A  49       8.562  10.220  23.687  1.00 36.74           C  
ATOM    374  CG  ARG A  49       9.317  11.178  24.599  1.00 43.88           C  
ATOM    375  CD  ARG A  49       9.281  10.663  26.019  1.00 48.09           C  
ATOM    376  NE  ARG A  49       7.873  10.632  26.353  1.00 52.52           N  
ATOM    377  CZ  ARG A  49       7.293   9.754  27.159  1.00 54.87           C  
ATOM    378  NH1 ARG A  49       5.984   9.808  27.332  1.00 53.80           N1+
ATOM    379  NH2 ARG A  49       8.010   8.809  27.746  1.00 57.49           N  
ATOM    380  N   VAL A  50       9.182   7.983  21.209  1.00 25.63           N  
ATOM    381  CA  VAL A  50       8.773   6.926  20.238  1.00 25.08           C  
ATOM    382  C   VAL A  50       8.567   5.608  20.982  1.00 23.91           C  
ATOM    383  O   VAL A  50       9.009   5.440  22.165  1.00 22.49           O  
ATOM    384  CB  VAL A  50       9.806   6.777  19.107  1.00 25.22           C  
ATOM    385  CG1 VAL A  50       9.925   8.054  18.284  1.00 23.59           C  
ATOM    386  CG2 VAL A  50      11.168   6.334  19.673  1.00 24.18           C  
ATOM    387  N   ALA A  51       7.799   4.746  20.331  1.00 24.03           N  
ATOM    388  CA  ALA A  51       7.693   3.324  20.661  1.00 24.19           C  
ATOM    389  C   ALA A  51       8.459   2.532  19.592  1.00 22.26           C  
ATOM    390  O   ALA A  51       8.309   2.765  18.404  1.00 21.80           O  
ATOM    391  CB  ALA A  51       6.212   2.944  20.757  1.00 25.40           C  
ATOM    392  N   VAL A  52       9.243   1.574  20.048  1.00 22.13           N  
ATOM    393  CA  VAL A  52      10.070   0.699  19.205  1.00 23.87           C  
ATOM    394  C   VAL A  52       9.604  -0.747  19.433  1.00 24.19           C  
ATOM    395  O   VAL A  52       9.576  -1.176  20.592  1.00 25.70           O  
ATOM    396  CB  VAL A  52      11.539   0.852  19.567  1.00 25.82           C  
ATOM    397  CG1 VAL A  52      12.371   0.070  18.579  1.00 27.25           C  
ATOM    398  CG2 VAL A  52      11.935   2.318  19.627  1.00 26.25           C  
ATOM    399  N   LYS A  53       9.145  -1.429  18.375  1.00 24.36           N  
ATOM    400  CA  LYS A  53       8.761  -2.860  18.487  1.00 23.15           C  
ATOM    401  C   LYS A  53       9.916  -3.667  17.885  1.00 23.62           C  
ATOM    402  O   LYS A  53      10.315  -3.410  16.723  1.00 21.67           O  
ATOM    403  CB  LYS A  53       7.468  -3.198  17.749  1.00 24.76           C  
ATOM    404  CG  LYS A  53       7.053  -4.654  17.911  1.00 23.95           C  
ATOM    405  CD  LYS A  53       5.896  -5.089  17.079  1.00 25.01           C  
ATOM    406  CE  LYS A  53       5.528  -6.530  17.353  1.00 27.01           C  
ATOM    407  NZ  LYS A  53       4.467  -6.957  16.409  1.00 28.53           N1+
ATOM    408  N   LYS A  54      10.464  -4.599  18.644  1.00 24.36           N  
ATOM    409  CA  LYS A  54      11.432  -5.564  18.097  1.00 24.10           C  
ATOM    410  C   LYS A  54      10.671  -6.842  17.750  1.00 25.54           C  
ATOM    411  O   LYS A  54       9.975  -7.370  18.637  1.00 25.60           O  
ATOM    412  CB  LYS A  54      12.473  -5.958  19.134  1.00 25.46           C  
ATOM    413  CG  LYS A  54      13.524  -6.874  18.523  1.00 26.39           C  
ATOM    414  CD  LYS A  54      14.488  -7.467  19.502  1.00 26.82           C  
ATOM    415  CE  LYS A  54      15.524  -8.328  18.829  1.00 28.08           C  
ATOM    416  NZ  LYS A  54      16.241  -9.084  19.878  1.00 29.60           N1+
ATOM    417  N   LEU A  55      10.743  -7.324  16.536  1.00 28.92           N  
ATOM    418  CA  LEU A  55       9.966  -8.562  16.209  1.00 32.99           C  
ATOM    419  C   LEU A  55      10.739  -9.757  16.782  1.00 36.24           C  
ATOM    420  O   LEU A  55      11.940  -9.823  16.607  1.00 34.70           O  
ATOM    421  CB  LEU A  55       9.757  -8.628  14.695  1.00 32.75           C  
ATOM    422  CG  LEU A  55       8.767  -7.592  14.153  1.00 33.33           C  
ATOM    423  CD1 LEU A  55       8.318  -7.937  12.767  1.00 33.04           C  
ATOM    424  CD2 LEU A  55       7.572  -7.492  15.051  1.00 35.01           C  
ATOM    425  N   SER A  56      10.118 -10.662  17.522  1.00 42.89           N  
ATOM    426  CA  SER A  56      10.929 -11.804  18.046  1.00 46.59           C  
ATOM    427  C   SER A  56      10.961 -12.901  16.965  1.00 41.48           C  
ATOM    428  O   SER A  56       9.871 -13.245  16.440  1.00 44.80           O  
ATOM    429  CB  SER A  56      10.464 -12.299  19.419  1.00 49.66           C  
ATOM    430  OG  SER A  56       9.044 -12.462  19.465  1.00 52.47           O  
ATOM    431  N   ARG A  57      12.157 -13.331  16.549  1.00 41.24           N  
ATOM    432  CA  ARG A  57      12.319 -14.558  15.711  1.00 44.39           C  
ATOM    433  C   ARG A  57      11.466 -14.452  14.443  1.00 39.63           C  
ATOM    434  O   ARG A  57      10.610 -15.299  14.163  1.00 38.09           O  
ATOM    435  CB  ARG A  57      11.919 -15.782  16.542  1.00 48.48           C  
ATOM    436  CG  ARG A  57      12.745 -15.925  17.813  1.00 52.09           C  
ATOM    437  CD  ARG A  57      12.766 -17.344  18.336  1.00 57.81           C  
ATOM    438  NE  ARG A  57      12.486 -17.422  19.766  1.00 61.12           N  
ATOM    439  CZ  ARG A  57      11.486 -18.117  20.336  1.00 65.79           C  
ATOM    440  NH1 ARG A  57      10.616 -18.819  19.622  1.00 62.31           N1+
ATOM    441  NH2 ARG A  57      11.359 -18.098  21.650  1.00 67.46           N  
ATOM    442  N   PRO A  58      11.676 -13.379  13.655  1.00 33.18           N  
ATOM    443  CA  PRO A  58      10.762 -13.046  12.569  1.00 29.85           C  
ATOM    444  C   PRO A  58      10.718 -14.135  11.484  1.00 29.02           C  
ATOM    445  O   PRO A  58       9.757 -14.209  10.786  1.00 28.29           O  
ATOM    446  CB  PRO A  58      11.326 -11.709  12.058  1.00 30.28           C  
ATOM    447  CG  PRO A  58      12.770 -11.642  12.544  1.00 33.54           C  
ATOM    448  CD  PRO A  58      12.769 -12.412  13.834  1.00 32.55           C  
ATOM    449  N   PHE A  59      11.756 -14.968  11.350  1.00 27.82           N  
ATOM    450  CA  PHE A  59      11.898 -15.958  10.266  1.00 28.88           C  
ATOM    451  C   PHE A  59      11.984 -17.376  10.858  1.00 32.00           C  
ATOM    452  O   PHE A  59      12.542 -18.281  10.165  1.00 31.17           O  
ATOM    453  CB  PHE A  59      13.028 -15.553   9.313  1.00 30.55           C  
ATOM    454  CG  PHE A  59      12.936 -14.103   8.886  1.00 28.82           C  
ATOM    455  CD1 PHE A  59      11.866 -13.657   8.128  1.00 28.04           C  
ATOM    456  CD2 PHE A  59      13.929 -13.192   9.217  1.00 28.84           C  
ATOM    457  CE1 PHE A  59      11.745 -12.307   7.812  1.00 28.12           C  
ATOM    458  CE2 PHE A  59      13.829 -11.862   8.843  1.00 29.54           C  
ATOM    459  CZ  PHE A  59      12.746 -11.415   8.135  1.00 26.21           C  
ATOM    460  N   GLN A  60      11.298 -17.601  11.993  1.00 31.35           N  
ATOM    461  CA  GLN A  60      11.220 -18.909  12.715  1.00 31.85           C  
ATOM    462  C   GLN A  60      10.436 -19.983  11.923  1.00 29.95           C  
ATOM    463  O   GLN A  60      10.626 -21.229  12.164  1.00 26.33           O  
ATOM    464  CB  GLN A  60      10.470 -18.720  14.027  1.00 35.10           C  
ATOM    465  CG  GLN A  60      10.493 -19.980  14.871  1.00 39.80           C  
ATOM    466  CD  GLN A  60      11.290 -19.708  16.110  1.00 47.50           C  
ATOM    467  NE2 GLN A  60      12.639 -19.714  15.981  1.00 48.01           N  
ATOM    468  OE1 GLN A  60      10.662 -19.410  17.141  1.00 49.55           O  
ATOM    469  N   SER A  61       9.478 -19.541  11.098  1.00 25.92           N  
ATOM    470  CA  SER A  61       8.541 -20.392  10.351  1.00 25.29           C  
ATOM    471  C   SER A  61       8.029 -19.607   9.148  1.00 26.09           C  
ATOM    472  O   SER A  61       8.215 -18.371   9.112  1.00 24.82           O  
ATOM    473  CB  SER A  61       7.416 -20.858  11.226  1.00 25.25           C  
ATOM    474  OG  SER A  61       6.436 -19.844  11.419  1.00 28.12           O  
ATOM    475  N   ILE A  62       7.385 -20.296   8.216  1.00 24.08           N  
ATOM    476  CA  ILE A  62       6.820 -19.637   7.004  1.00 25.91           C  
ATOM    477  C   ILE A  62       5.795 -18.639   7.545  1.00 25.32           C  
ATOM    478  O   ILE A  62       5.778 -17.539   7.060  1.00 26.74           O  
ATOM    479  CB  ILE A  62       6.228 -20.682   6.024  1.00 27.13           C  
ATOM    480  CG1 ILE A  62       7.324 -21.522   5.363  1.00 29.46           C  
ATOM    481  CG2 ILE A  62       5.332 -20.020   4.974  1.00 27.08           C  
ATOM    482  CD1 ILE A  62       6.803 -22.722   4.573  1.00 32.52           C  
ATOM    483  N   ILE A  63       4.980 -19.039   8.522  1.00 25.72           N  
ATOM    484  CA  ILE A  63       3.895 -18.195   9.091  1.00 29.67           C  
ATOM    485  C   ILE A  63       4.459 -16.965   9.794  1.00 27.38           C  
ATOM    486  O   ILE A  63       3.838 -15.929   9.684  1.00 24.12           O  
ATOM    487  CB  ILE A  63       2.942 -18.995  10.022  1.00 35.02           C  
ATOM    488  CG1 ILE A  63       2.209 -20.086   9.240  1.00 38.60           C  
ATOM    489  CG2 ILE A  63       1.932 -18.081  10.694  1.00 36.34           C  
ATOM    490  CD1 ILE A  63       1.459 -19.611   7.997  1.00 40.97           C  
ATOM    491  N   HIS A  64       5.461 -17.101  10.645  1.00 25.72           N  
ATOM    492  CA  HIS A  64       6.174 -15.950  11.231  1.00 26.94           C  
ATOM    493  C   HIS A  64       6.745 -15.042  10.132  1.00 25.11           C  
ATOM    494  O   HIS A  64       6.694 -13.820  10.306  1.00 20.71           O  
ATOM    495  CB  HIS A  64       7.374 -16.411  12.050  1.00 29.90           C  
ATOM    496  CG  HIS A  64       7.078 -16.867  13.428  1.00 35.66           C  
ATOM    497  CD2 HIS A  64       7.266 -16.249  14.623  1.00 39.13           C  
ATOM    498  ND1 HIS A  64       6.708 -18.187  13.699  1.00 39.37           N  
ATOM    499  CE1 HIS A  64       6.611 -18.345  15.004  1.00 40.88           C  
ATOM    500  NE2 HIS A  64       6.939 -17.160  15.602  1.00 39.55           N  
ATOM    501  N   ALA A  65       7.386 -15.628   9.122  1.00 21.71           N  
ATOM    502  CA  ALA A  65       8.054 -14.808   8.101  1.00 21.12           C  
ATOM    503  C   ALA A  65       6.982 -13.993   7.357  1.00 20.83           C  
ATOM    504  O   ALA A  65       7.160 -12.815   7.112  1.00 18.96           O  
ATOM    505  CB  ALA A  65       8.782 -15.706   7.171  1.00 21.93           C  
ATOM    506  N   LYS A  66       5.871 -14.624   7.054  1.00 20.30           N  
ATOM    507  CA  LYS A  66       4.757 -13.942   6.350  1.00 21.58           C  
ATOM    508  C   LYS A  66       4.093 -12.903   7.251  1.00 20.03           C  
ATOM    509  O   LYS A  66       3.740 -11.814   6.723  1.00 19.56           O  
ATOM    510  CB  LYS A  66       3.761 -14.991   5.861  1.00 23.02           C  
ATOM    511  CG  LYS A  66       2.700 -14.453   4.909  1.00 24.70           C  
ATOM    512  CD  LYS A  66       1.712 -15.538   4.422  1.00 27.05           C  
ATOM    513  CE  LYS A  66       0.760 -14.968   3.377  1.00 28.56           C  
ATOM    514  NZ  LYS A  66       0.020 -16.061   2.700  1.00 32.30           N1+
ATOM    515  N   ARG A  67       3.972 -13.168   8.545  1.00 19.28           N  
ATOM    516  CA  ARG A  67       3.500 -12.180   9.560  1.00 21.42           C  
ATOM    517  C   ARG A  67       4.425 -10.952   9.608  1.00 19.51           C  
ATOM    518  O   ARG A  67       3.959  -9.832   9.687  1.00 17.01           O  
ATOM    519  CB  ARG A  67       3.492 -12.736  10.983  1.00 24.21           C  
ATOM    520  CG  ARG A  67       2.152 -13.221  11.486  1.00 29.46           C  
ATOM    521  CD  ARG A  67       2.238 -13.593  12.959  1.00 31.76           C  
ATOM    522  NE  ARG A  67       1.652 -14.908  13.105  1.00 40.29           N  
ATOM    523  CZ  ARG A  67       2.260 -15.994  13.624  1.00 40.74           C  
ATOM    524  NH1 ARG A  67       3.487 -15.941  14.116  1.00 40.08           N1+
ATOM    525  NH2 ARG A  67       1.592 -17.126  13.690  1.00 43.83           N  
ATOM    526  N   THR A  68       5.698 -11.211   9.541  1.00 19.46           N  
ATOM    527  CA  THR A  68       6.752 -10.161   9.519  1.00 18.77           C  
ATOM    528  C   THR A  68       6.529  -9.265   8.321  1.00 18.58           C  
ATOM    529  O   THR A  68       6.345  -8.005   8.497  1.00 18.49           O  
ATOM    530  CB  THR A  68       8.156 -10.777   9.565  1.00 18.89           C  
ATOM    531  CG2 THR A  68       9.211  -9.688   9.527  1.00 18.60           C  
ATOM    532  OG1 THR A  68       8.287 -11.463  10.818  1.00 17.74           O  
ATOM    533  N   TYR A  69       6.469  -9.877   7.157  1.00 18.68           N  
ATOM    534  CA  TYR A  69       6.243  -9.157   5.903  1.00 18.31           C  
ATOM    535  C   TYR A  69       4.915  -8.383   6.004  1.00 18.75           C  
ATOM    536  O   TYR A  69       4.808  -7.227   5.604  1.00 16.52           O  
ATOM    537  CB  TYR A  69       6.329 -10.141   4.751  1.00 18.66           C  
ATOM    538  CG  TYR A  69       6.156  -9.490   3.435  1.00 19.72           C  
ATOM    539  CD1 TYR A  69       7.132  -8.661   2.935  1.00 19.54           C  
ATOM    540  CD2 TYR A  69       4.987  -9.637   2.729  1.00 19.52           C  
ATOM    541  CE1 TYR A  69       6.956  -8.042   1.720  1.00 20.25           C  
ATOM    542  CE2 TYR A  69       4.843  -9.095   1.481  1.00 19.99           C  
ATOM    543  CZ  TYR A  69       5.824  -8.270   0.980  1.00 20.22           C  
ATOM    544  OH  TYR A  69       5.648  -7.706  -0.245  1.00 19.69           O  
ATOM    545  N   ARG A  70       3.870  -9.040   6.479  1.00 18.54           N  
ATOM    546  CA  ARG A  70       2.514  -8.448   6.503  1.00 18.99           C  
ATOM    547  C   ARG A  70       2.506  -7.189   7.341  1.00 18.27           C  
ATOM    548  O   ARG A  70       1.852  -6.264   6.908  1.00 18.14           O  
ATOM    549  CB  ARG A  70       1.521  -9.484   7.039  1.00 20.13           C  
ATOM    550  CG  ARG A  70       0.137  -8.912   7.381  1.00 23.11           C  
ATOM    551  CD  ARG A  70      -0.796  -9.894   8.117  1.00 23.82           C  
ATOM    552  NE  ARG A  70      -1.069 -11.063   7.285  1.00 25.31           N  
ATOM    553  CZ  ARG A  70      -0.609 -12.294   7.494  1.00 31.12           C  
ATOM    554  NH1 ARG A  70       0.068 -12.582   8.594  1.00 32.83           N1+
ATOM    555  NH2 ARG A  70      -0.841 -13.255   6.600  1.00 32.35           N  
ATOM    556  N   GLU A  71       3.082  -7.204   8.563  1.00 18.57           N  
ATOM    557  CA  GLU A  71       3.071  -6.051   9.502  1.00 19.20           C  
ATOM    558  C   GLU A  71       3.906  -4.930   8.895  1.00 18.41           C  
ATOM    559  O   GLU A  71       3.474  -3.741   8.910  1.00 16.65           O  
ATOM    560  CB  GLU A  71       3.589  -6.402  10.898  1.00 20.90           C  
ATOM    561  CG  GLU A  71       3.512  -5.244  11.869  1.00 22.59           C  
ATOM    562  CD  GLU A  71       3.671  -5.568  13.339  1.00 22.62           C  
ATOM    563  OE1 GLU A  71       4.329  -6.606  13.677  1.00 21.81           O  
ATOM    564  OE2 GLU A  71       3.049  -4.855  14.135  1.00 22.56           O1-
ATOM    565  N   LEU A  72       5.026  -5.267   8.289  1.00 17.99           N  
ATOM    566  CA  LEU A  72       5.871  -4.205   7.698  1.00 19.13           C  
ATOM    567  C   LEU A  72       5.137  -3.590   6.502  1.00 19.33           C  
ATOM    568  O   LEU A  72       5.057  -2.330   6.441  1.00 19.37           O  
ATOM    569  CB  LEU A  72       7.224  -4.775   7.283  1.00 19.32           C  
ATOM    570  CG  LEU A  72       8.187  -3.779   6.673  1.00 20.64           C  
ATOM    571  CD1 LEU A  72       8.217  -2.501   7.454  1.00 21.55           C  
ATOM    572  CD2 LEU A  72       9.591  -4.386   6.542  1.00 20.77           C  
ATOM    573  N   ARG A  73       4.567  -4.405   5.611  1.00 19.06           N  
ATOM    574  CA  ARG A  73       3.861  -3.846   4.436  1.00 20.58           C  
ATOM    575  C   ARG A  73       2.684  -2.981   4.922  1.00 20.01           C  
ATOM    576  O   ARG A  73       2.424  -1.906   4.325  1.00 21.82           O  
ATOM    577  CB  ARG A  73       3.234  -4.925   3.573  1.00 21.92           C  
ATOM    578  CG  ARG A  73       4.201  -5.671   2.705  1.00 24.27           C  
ATOM    579  CD  ARG A  73       4.777  -4.738   1.657  1.00 27.43           C  
ATOM    580  NE  ARG A  73       3.717  -4.094   0.904  1.00 28.79           N  
ATOM    581  CZ  ARG A  73       2.977  -4.716   0.009  1.00 31.74           C  
ATOM    582  NH1 ARG A  73       3.076  -6.018  -0.155  1.00 33.54           N1+
ATOM    583  NH2 ARG A  73       2.027  -4.072  -0.632  1.00 36.44           N  
ATOM    584  N   LEU A  74       1.921  -3.455   5.902  1.00 21.09           N  
ATOM    585  CA  LEU A  74       0.757  -2.671   6.388  1.00 22.12           C  
ATOM    586  C   LEU A  74       1.239  -1.345   6.984  1.00 20.94           C  
ATOM    587  O   LEU A  74       0.630  -0.323   6.689  1.00 21.24           O  
ATOM    588  CB  LEU A  74      -0.007  -3.409   7.475  1.00 23.25           C  
ATOM    589  CG  LEU A  74      -1.092  -4.307   6.943  1.00 27.65           C  
ATOM    590  CD1 LEU A  74      -1.385  -5.424   7.942  1.00 29.17           C  
ATOM    591  CD2 LEU A  74      -2.314  -3.461   6.647  1.00 28.01           C  
ATOM    592  N   LEU A  75       2.190  -1.388   7.889  1.00 19.97           N  
ATOM    593  CA  LEU A  75       2.647  -0.183   8.624  1.00 21.03           C  
ATOM    594  C   LEU A  75       3.275   0.797   7.638  1.00 21.67           C  
ATOM    595  O   LEU A  75       3.088   1.980   7.900  1.00 25.11           O  
ATOM    596  CB  LEU A  75       3.543  -0.557   9.808  1.00 20.95           C  
ATOM    597  CG  LEU A  75       2.791  -1.247  10.948  1.00 23.53           C  
ATOM    598  CD1 LEU A  75       3.725  -1.564  12.101  1.00 25.84           C  
ATOM    599  CD2 LEU A  75       1.626  -0.415  11.449  1.00 25.65           C  
ATOM    600  N   LYS A  76       3.903   0.352   6.547  1.00 20.63           N  
ATOM    601  CA  LYS A  76       4.428   1.309   5.525  1.00 21.73           C  
ATOM    602  C   LYS A  76       3.316   2.013   4.790  1.00 21.57           C  
ATOM    603  O   LYS A  76       3.508   3.125   4.450  1.00 21.89           O  
ATOM    604  CB  LYS A  76       5.341   0.643   4.487  1.00 21.88           C  
ATOM    605  CG  LYS A  76       6.708   0.322   5.089  1.00 23.84           C  
ATOM    606  CD  LYS A  76       7.730  -0.277   4.083  1.00 23.93           C  
ATOM    607  CE  LYS A  76       7.902   0.492   2.790  1.00 25.15           C  
ATOM    608  NZ  LYS A  76       9.012  -0.093   1.956  1.00 26.57           N1+
ATOM    609  N   HIS A  77       2.173   1.366   4.589  1.00 22.02           N  
ATOM    610  CA  HIS A  77       1.038   1.931   3.824  1.00 21.84           C  
ATOM    611  C   HIS A  77       0.205   2.904   4.683  1.00 20.54           C  
ATOM    612  O   HIS A  77      -0.354   3.846   4.096  1.00 21.11           O  
ATOM    613  CB  HIS A  77       0.222   0.766   3.233  1.00 24.98           C  
ATOM    614  CG  HIS A  77      -0.751   1.210   2.193  1.00 27.40           C  
ATOM    615  CD2 HIS A  77      -2.046   1.540   2.289  1.00 30.23           C  
ATOM    616  ND1 HIS A  77      -0.380   1.464   0.914  1.00 32.96           N  
ATOM    617  CE1 HIS A  77      -1.411   1.874   0.224  1.00 32.48           C  
ATOM    618  NE2 HIS A  77      -2.463   1.944   1.074  1.00 32.21           N  
ATOM    619  N   MET A  78       0.062   2.708   5.994  1.00 19.80           N  
ATOM    620  CA  MET A  78      -0.932   3.472   6.824  1.00 19.33           C  
ATOM    621  C   MET A  78      -0.411   4.898   7.052  1.00 19.38           C  
ATOM    622  O   MET A  78       0.576   4.996   7.723  1.00 18.18           O  
ATOM    623  CB  MET A  78      -1.130   2.810   8.180  1.00 19.62           C  
ATOM    624  CG  MET A  78      -1.819   1.476   8.152  1.00 20.91           C  
ATOM    625  SD  MET A  78      -3.452   1.435   7.450  1.00 22.34           S  
ATOM    626  CE  MET A  78      -3.020   0.960   5.787  1.00 25.12           C  
ATOM    627  N   LYS A  79      -1.053   5.932   6.469  1.00 20.09           N  
ATOM    628  CA  LYS A  79      -0.687   7.358   6.638  1.00 20.41           C  
ATOM    629  C   LYS A  79      -1.950   8.178   6.936  1.00 20.40           C  
ATOM    630  O   LYS A  79      -2.573   8.731   5.975  1.00 21.00           O  
ATOM    631  CB  LYS A  79      -0.034   7.800   5.340  1.00 23.24           C  
ATOM    632  CG  LYS A  79       1.333   7.142   5.135  1.00 25.51           C  
ATOM    633  CD  LYS A  79       1.998   7.485   3.826  1.00 29.97           C  
ATOM    634  CE  LYS A  79       3.313   6.727   3.701  1.00 33.79           C  
ATOM    635  NZ  LYS A  79       4.374   7.587   3.124  1.00 36.99           N1+
ATOM    636  N   HIS A  80      -2.363   8.129   8.187  1.00 19.95           N  
ATOM    637  CA  HIS A  80      -3.615   8.709   8.700  1.00 19.07           C  
ATOM    638  C   HIS A  80      -3.390   9.091  10.149  1.00 19.27           C  
ATOM    639  O   HIS A  80      -2.726   8.318  10.847  1.00 18.32           O  
ATOM    640  CB  HIS A  80      -4.762   7.682   8.497  1.00 17.66           C  
ATOM    641  CG  HIS A  80      -6.090   8.239   8.804  1.00 17.92           C  
ATOM    642  CD2 HIS A  80      -7.094   8.675   7.983  1.00 18.50           C  
ATOM    643  ND1 HIS A  80      -6.501   8.437  10.109  1.00 18.18           N  
ATOM    644  CE1 HIS A  80      -7.745   8.918  10.091  1.00 19.40           C  
ATOM    645  NE2 HIS A  80      -8.133   9.094   8.796  1.00 19.02           N  
ATOM    646  N   GLU A  81      -3.992  10.209  10.594  1.00 19.06           N  
ATOM    647  CA  GLU A  81      -3.899  10.733  11.984  1.00 20.93           C  
ATOM    648  C   GLU A  81      -4.398   9.756  13.048  1.00 19.94           C  
ATOM    649  O   GLU A  81      -3.841   9.793  14.140  1.00 18.69           O  
ATOM    650  CB  GLU A  81      -4.656  12.066  12.122  1.00 24.65           C  
ATOM    651  CG  GLU A  81      -3.987  13.171  11.286  1.00 28.03           C  
ATOM    652  CD  GLU A  81      -4.709  14.515  11.299  1.00 33.81           C  
ATOM    653  OE1 GLU A  81      -5.951  14.539  11.598  1.00 31.99           O  
ATOM    654  OE2 GLU A  81      -4.036  15.555  11.012  1.00 37.28           O1-
ATOM    655  N   ASN A  82      -5.345   8.858  12.723  1.00 18.64           N  
ATOM    656  CA  ASN A  82      -5.966   7.969  13.733  1.00 18.85           C  
ATOM    657  C   ASN A  82      -5.590   6.507  13.519  1.00 18.01           C  
ATOM    658  O   ASN A  82      -6.306   5.620  14.093  1.00 17.35           O  
ATOM    659  CB  ASN A  82      -7.471   8.166  13.697  1.00 17.80           C  
ATOM    660  CG  ASN A  82      -7.872   9.600  13.977  1.00 18.38           C  
ATOM    661  ND2 ASN A  82      -7.466  10.147  15.116  1.00 17.68           N  
ATOM    662  OD1 ASN A  82      -8.526  10.210  13.151  1.00 19.43           O  
ATOM    663  N   VAL A  83      -4.489   6.242  12.796  1.00 18.27           N  
ATOM    664  CA  VAL A  83      -3.933   4.886  12.569  1.00 18.09           C  
ATOM    665  C   VAL A  83      -2.423   4.938  12.846  1.00 20.41           C  
ATOM    666  O   VAL A  83      -1.780   5.952  12.471  1.00 19.10           O  
ATOM    667  CB  VAL A  83      -4.240   4.320  11.177  1.00 17.98           C  
ATOM    668  CG1 VAL A  83      -3.796   2.862  11.091  1.00 17.25           C  
ATOM    669  CG2 VAL A  83      -5.701   4.495  10.750  1.00 18.36           C  
ATOM    670  N   ILE A  84      -1.895   3.910  13.515  1.00 20.54           N  
ATOM    671  CA  ILE A  84      -0.429   3.809  13.706  1.00 22.38           C  
ATOM    672  C   ILE A  84       0.242   3.917  12.325  1.00 21.57           C  
ATOM    673  O   ILE A  84      -0.181   3.284  11.376  1.00 21.52           O  
ATOM    674  CB  ILE A  84      -0.057   2.589  14.578  1.00 23.36           C  
ATOM    675  CG1 ILE A  84       1.433   2.619  14.939  1.00 25.58           C  
ATOM    676  CG2 ILE A  84      -0.496   1.316  13.873  1.00 24.93           C  
ATOM    677  CD1 ILE A  84       2.005   1.373  15.643  1.00 26.51           C  
ATOM    678  N   GLY A  85       1.314   4.721  12.252  1.00 22.98           N  
ATOM    679  CA  GLY A  85       2.199   4.885  11.099  1.00 23.95           C  
ATOM    680  C   GLY A  85       3.669   4.661  11.474  1.00 23.53           C  
ATOM    681  O   GLY A  85       4.042   4.681  12.716  1.00 24.66           O  
ATOM    682  N   LEU A  86       4.496   4.476  10.459  1.00 22.56           N  
ATOM    683  CA  LEU A  86       5.920   4.151  10.685  1.00 23.18           C  
ATOM    684  C   LEU A  86       6.756   5.432  10.565  1.00 22.40           C  
ATOM    685  O   LEU A  86       6.764   5.988   9.443  1.00 21.28           O  
ATOM    686  CB  LEU A  86       6.438   3.162   9.629  1.00 25.70           C  
ATOM    687  CG  LEU A  86       6.427   1.679   9.927  1.00 29.82           C  
ATOM    688  CD1 LEU A  86       7.338   0.964   8.896  1.00 28.78           C  
ATOM    689  CD2 LEU A  86       6.886   1.393  11.357  1.00 28.91           C  
ATOM    690  N   LEU A  87       7.464   5.794  11.643  1.00 22.04           N  
ATOM    691  CA  LEU A  87       8.510   6.855  11.643  1.00 22.94           C  
ATOM    692  C   LEU A  87       9.808   6.274  11.064  1.00 23.13           C  
ATOM    693  O   LEU A  87      10.512   6.993  10.327  1.00 23.13           O  
ATOM    694  CB  LEU A  87       8.782   7.358  13.062  1.00 24.41           C  
ATOM    695  CG  LEU A  87       7.682   8.202  13.706  1.00 27.22           C  
ATOM    696  CD1 LEU A  87       8.140   8.681  15.073  1.00 27.10           C  
ATOM    697  CD2 LEU A  87       7.339   9.399  12.804  1.00 30.60           C  
ATOM    698  N   ASP A  88      10.141   5.033  11.449  1.00 23.17           N  
ATOM    699  CA  ASP A  88      11.394   4.371  11.009  1.00 22.89           C  
ATOM    700  C   ASP A  88      11.209   2.892  11.048  1.00 22.05           C  
ATOM    701  O   ASP A  88      10.278   2.402  11.772  1.00 22.66           O  
ATOM    702  CB  ASP A  88      12.518   4.810  11.934  1.00 23.32           C  
ATOM    703  CG  ASP A  88      13.923   4.552  11.428  1.00 23.93           C  
ATOM    704  OD1 ASP A  88      14.058   4.236  10.234  1.00 23.22           O  
ATOM    705  OD2 ASP A  88      14.855   4.696  12.261  1.00 23.93           O1-
ATOM    706  N   VAL A  89      12.084   2.209  10.329  1.00 22.20           N  
ATOM    707  CA  VAL A  89      12.253   0.740  10.393  1.00 22.53           C  
ATOM    708  C   VAL A  89      13.726   0.448  10.073  1.00 22.53           C  
ATOM    709  O   VAL A  89      14.256   1.060   9.147  1.00 21.06           O  
ATOM    710  CB  VAL A  89      11.335  -0.051   9.438  1.00 23.21           C  
ATOM    711  CG1 VAL A  89      11.379   0.431   8.023  1.00 25.18           C  
ATOM    712  CG2 VAL A  89      11.680  -1.529   9.443  1.00 24.58           C  
ATOM    713  N   PHE A  90      14.319  -0.443  10.837  1.00 23.07           N  
ATOM    714  CA  PHE A  90      15.773  -0.688  10.787  1.00 24.42           C  
ATOM    715  C   PHE A  90      16.061  -2.137  11.205  1.00 23.92           C  
ATOM    716  O   PHE A  90      15.290  -2.801  11.945  1.00 23.12           O  
ATOM    717  CB  PHE A  90      16.516   0.380  11.615  1.00 22.79           C  
ATOM    718  CG  PHE A  90      16.285   0.350  13.099  1.00 21.77           C  
ATOM    719  CD1 PHE A  90      16.833  -0.639  13.902  1.00 21.72           C  
ATOM    720  CD2 PHE A  90      15.458   1.277  13.681  1.00 21.04           C  
ATOM    721  CE1 PHE A  90      16.533  -0.684  15.252  1.00 21.86           C  
ATOM    722  CE2 PHE A  90      15.162   1.231  15.027  1.00 21.88           C  
ATOM    723  CZ  PHE A  90      15.713   0.252  15.818  1.00 22.07           C  
ATOM    724  N   THR A  91      17.230  -2.589  10.771  1.00 24.58           N  
ATOM    725  CA  THR A  91      17.899  -3.849  11.180  1.00 24.93           C  
ATOM    726  C   THR A  91      19.379  -3.565  11.420  1.00 25.73           C  
ATOM    727  O   THR A  91      19.993  -2.789  10.684  1.00 24.44           O  
ATOM    728  CB  THR A  91      17.730  -4.950  10.139  1.00 25.35           C  
ATOM    729  CG2 THR A  91      18.239  -4.615   8.757  1.00 25.52           C  
ATOM    730  OG1 THR A  91      18.309  -6.137  10.698  1.00 25.83           O  
ATOM    731  N   PRO A  92      20.005  -4.129  12.464  1.00 28.12           N  
ATOM    732  CA  PRO A  92      21.473  -4.010  12.560  1.00 30.76           C  
ATOM    733  C   PRO A  92      22.239  -4.796  11.470  1.00 33.08           C  
ATOM    734  O   PRO A  92      23.362  -4.457  11.126  1.00 32.33           O  
ATOM    735  CB  PRO A  92      21.716  -4.535  13.977  1.00 30.33           C  
ATOM    736  CG  PRO A  92      20.594  -5.501  14.213  1.00 30.56           C  
ATOM    737  CD  PRO A  92      19.387  -4.806  13.611  1.00 28.46           C  
ATOM    738  N   ALA A  93      21.590  -5.767  10.816  1.00 33.93           N  
ATOM    739  CA  ALA A  93      22.191  -6.536   9.686  1.00 33.77           C  
ATOM    740  C   ALA A  93      22.706  -5.592   8.583  1.00 35.64           C  
ATOM    741  O   ALA A  93      22.065  -4.563   8.278  1.00 32.96           O  
ATOM    742  CB  ALA A  93      21.148  -7.514   9.145  1.00 33.82           C  
ATOM    743  N   ARG A  94      23.849  -5.902   7.957  1.00 39.08           N  
ATOM    744  CA  ARG A  94      24.395  -5.063   6.848  1.00 42.32           C  
ATOM    745  C   ARG A  94      24.183  -5.786   5.510  1.00 42.30           C  
ATOM    746  O   ARG A  94      24.498  -5.165   4.481  1.00 43.84           O  
ATOM    747  CB  ARG A  94      25.866  -4.672   7.090  1.00 48.28           C  
ATOM    748  CG  ARG A  94      26.667  -5.628   7.970  1.00 52.28           C  
ATOM    749  CD  ARG A  94      28.186  -5.377   8.010  1.00 55.14           C  
ATOM    750  NE  ARG A  94      28.501  -3.957   7.852  1.00 57.47           N  
ATOM    751  CZ  ARG A  94      28.507  -3.056   8.843  1.00 55.80           C  
ATOM    752  NH1 ARG A  94      28.247  -3.438  10.086  1.00 52.43           N1+
ATOM    753  NH2 ARG A  94      28.790  -1.785   8.585  1.00 51.28           N  
ATOM    754  N   SER A  95      23.647  -7.022   5.515  1.00 40.22           N  
ATOM    755  CA  SER A  95      23.389  -7.839   4.297  1.00 38.81           C  
ATOM    756  C   SER A  95      22.100  -8.645   4.452  1.00 38.68           C  
ATOM    757  O   SER A  95      21.777  -9.066   5.609  1.00 37.75           O  
ATOM    758  CB  SER A  95      24.524  -8.803   4.029  1.00 39.39           C  
ATOM    759  OG  SER A  95      24.385  -9.958   4.881  1.00 41.37           O  
ATOM    760  N   LEU A  96      21.477  -8.992   3.318  1.00 38.92           N  
ATOM    761  CA  LEU A  96      20.368  -9.974   3.291  1.00 35.41           C  
ATOM    762  C   LEU A  96      20.811 -11.203   4.065  1.00 36.48           C  
ATOM    763  O   LEU A  96      20.041 -11.718   4.869  1.00 33.36           O  
ATOM    764  CB  LEU A  96      20.002 -10.335   1.853  1.00 37.19           C  
ATOM    765  CG  LEU A  96      18.903 -11.406   1.711  1.00 37.42           C  
ATOM    766  CD1 LEU A  96      17.666 -11.009   2.522  1.00 34.78           C  
ATOM    767  CD2 LEU A  96      18.540 -11.638   0.248  1.00 37.87           C  
ATOM    768  N   GLU A  97      22.023 -11.707   3.833  1.00 40.58           N  
ATOM    769  CA  GLU A  97      22.388 -13.026   4.412  1.00 41.90           C  
ATOM    770  C   GLU A  97      22.240 -12.976   5.920  1.00 39.23           C  
ATOM    771  O   GLU A  97      21.665 -13.915   6.494  1.00 40.48           O  
ATOM    772  CB  GLU A  97      23.825 -13.433   4.100  1.00 46.54           C  
ATOM    773  CG  GLU A  97      24.074 -13.566   2.624  1.00 51.89           C  
ATOM    774  CD  GLU A  97      24.546 -12.258   2.036  1.00 54.53           C  
ATOM    775  OE1 GLU A  97      23.676 -11.390   1.755  1.00 50.95           O  
ATOM    776  OE2 GLU A  97      25.811 -12.102   1.900  1.00 64.00           O1-
ATOM    777  N   GLU A  98      22.726 -11.921   6.550  1.00 38.40           N  
ATOM    778  CA  GLU A  98      22.733 -11.868   8.039  1.00 39.33           C  
ATOM    779  C   GLU A  98      21.420 -11.244   8.554  1.00 34.50           C  
ATOM    780  O   GLU A  98      21.191 -11.239   9.762  1.00 32.46           O  
ATOM    781  CB  GLU A  98      23.989 -11.137   8.523  1.00 43.69           C  
ATOM    782  CG  GLU A  98      23.948  -9.644   8.289  1.00 48.08           C  
ATOM    783  CD  GLU A  98      25.292  -8.930   8.135  1.00 53.15           C  
ATOM    784  OE1 GLU A  98      26.156  -9.464   7.374  1.00 51.63           O  
ATOM    785  OE2 GLU A  98      25.464  -7.807   8.744  1.00 49.76           O1-
ATOM    786  N   PHE A  99      20.544 -10.768   7.685  1.00 33.19           N  
ATOM    787  CA  PHE A  99      19.246 -10.178   8.124  1.00 29.99           C  
ATOM    788  C   PHE A  99      18.512 -11.160   9.030  1.00 31.37           C  
ATOM    789  O   PHE A  99      18.101 -12.207   8.532  1.00 33.71           O  
ATOM    790  CB  PHE A  99      18.432  -9.794   6.900  1.00 29.07           C  
ATOM    791  CG  PHE A  99      17.064  -9.174   7.144  1.00 27.34           C  
ATOM    792  CD1 PHE A  99      16.856  -8.239   8.145  1.00 26.17           C  
ATOM    793  CD2 PHE A  99      15.996  -9.518   6.340  1.00 26.13           C  
ATOM    794  CE1 PHE A  99      15.621  -7.633   8.334  1.00 26.71           C  
ATOM    795  CE2 PHE A  99      14.762  -8.896   6.510  1.00 25.95           C  
ATOM    796  CZ  PHE A  99      14.559  -7.979   7.517  1.00 25.83           C  
ATOM    797  N   ASN A 100      18.345 -10.872  10.329  1.00 30.51           N  
ATOM    798  CA  ASN A 100      17.555 -11.782  11.194  1.00 31.53           C  
ATOM    799  C   ASN A 100      16.782 -11.030  12.269  1.00 29.58           C  
ATOM    800  O   ASN A 100      16.259 -11.718  13.167  1.00 31.41           O  
ATOM    801  CB  ASN A 100      18.380 -12.876  11.882  1.00 34.26           C  
ATOM    802  CG  ASN A 100      17.559 -14.077  12.344  1.00 40.04           C  
ATOM    803  ND2 ASN A 100      16.402 -14.336  11.758  1.00 38.95           N  
ATOM    804  OD1 ASN A 100      17.932 -14.765  13.288  1.00 50.21           O  
ATOM    805  N   ASP A 101      16.684  -9.717  12.187  1.00 31.68           N  
ATOM    806  CA  ASP A 101      15.979  -8.896  13.215  1.00 31.45           C  
ATOM    807  C   ASP A 101      15.333  -7.705  12.543  1.00 29.66           C  
ATOM    808  O   ASP A 101      15.905  -7.189  11.601  1.00 28.94           O  
ATOM    809  CB  ASP A 101      16.932  -8.364  14.292  1.00 34.26           C  
ATOM    810  CG  ASP A 101      16.969  -9.346  15.449  1.00 41.55           C  
ATOM    811  OD1 ASP A 101      15.877 -10.003  15.736  1.00 43.51           O  
ATOM    812  OD2 ASP A 101      18.069  -9.557  15.994  1.00 43.53           O1-
ATOM    813  N   VAL A 102      14.148  -7.331  13.010  1.00 27.88           N  
ATOM    814  CA  VAL A 102      13.398  -6.196  12.421  1.00 28.16           C  
ATOM    815  C   VAL A 102      12.934  -5.344  13.581  1.00 23.72           C  
ATOM    816  O   VAL A 102      12.293  -5.921  14.486  1.00 22.88           O  
ATOM    817  CB  VAL A 102      12.200  -6.647  11.555  1.00 30.90           C  
ATOM    818  CG1 VAL A 102      11.368  -5.439  11.111  1.00 32.63           C  
ATOM    819  CG2 VAL A 102      12.658  -7.403  10.344  1.00 32.49           C  
ATOM    820  N   TYR A 103      13.179  -4.033  13.516  1.00 21.24           N  
ATOM    821  CA  TYR A 103      12.608  -3.086  14.507  1.00 20.93           C  
ATOM    822  C   TYR A 103      11.697  -2.071  13.823  1.00 19.42           C  
ATOM    823  O   TYR A 103      12.001  -1.517  12.742  1.00 18.25           O  
ATOM    824  CB  TYR A 103      13.713  -2.342  15.249  1.00 21.75           C  
ATOM    825  CG  TYR A 103      14.662  -3.222  16.002  1.00 22.06           C  
ATOM    826  CD1 TYR A 103      15.632  -3.971  15.360  1.00 22.96           C  
ATOM    827  CD2 TYR A 103      14.650  -3.227  17.372  1.00 25.11           C  
ATOM    828  CE1 TYR A 103      16.510  -4.797  16.071  1.00 23.78           C  
ATOM    829  CE2 TYR A 103      15.574  -3.973  18.096  1.00 25.96           C  
ATOM    830  CZ  TYR A 103      16.475  -4.798  17.447  1.00 25.15           C  
ATOM    831  OH  TYR A 103      17.368  -5.513  18.234  1.00 26.72           O  
ATOM    832  N   LEU A 104      10.585  -1.785  14.487  1.00 21.04           N  
ATOM    833  CA  LEU A 104       9.584  -0.809  13.987  1.00 21.57           C  
ATOM    834  C   LEU A 104       9.482   0.371  14.960  1.00 20.62           C  
ATOM    835  O   LEU A 104       9.459   0.160  16.188  1.00 22.46           O  
ATOM    836  CB  LEU A 104       8.236  -1.513  13.782  1.00 21.71           C  
ATOM    837  CG  LEU A 104       8.248  -2.797  12.936  1.00 22.42           C  
ATOM    838  CD1 LEU A 104       6.885  -3.490  13.011  1.00 23.62           C  
ATOM    839  CD2 LEU A 104       8.563  -2.507  11.475  1.00 23.05           C  
ATOM    840  N   VAL A 105       9.405   1.573  14.418  1.00 20.44           N  
ATOM    841  CA  VAL A 105       9.360   2.791  15.262  1.00 19.62           C  
ATOM    842  C   VAL A 105       8.121   3.602  14.929  1.00 19.17           C  
ATOM    843  O   VAL A 105       7.873   3.840  13.756  1.00 20.59           O  
ATOM    844  CB  VAL A 105      10.628   3.651  15.078  1.00 19.58           C  
ATOM    845  CG1 VAL A 105      10.592   4.826  16.049  1.00 18.75           C  
ATOM    846  CG2 VAL A 105      11.915   2.875  15.238  1.00 19.82           C  
ATOM    847  N   THR A 106       7.395   4.032  15.939  1.00 20.41           N  
ATOM    848  CA  THR A 106       6.208   4.907  15.774  1.00 21.00           C  
ATOM    849  C   THR A 106       6.145   5.929  16.899  1.00 22.25           C  
ATOM    850  O   THR A 106       6.902   5.784  17.863  1.00 21.02           O  
ATOM    851  CB  THR A 106       4.917   4.064  15.731  1.00 21.31           C  
ATOM    852  CG2 THR A 106       4.599   3.366  17.032  1.00 21.23           C  
ATOM    853  OG1 THR A 106       3.857   4.928  15.333  1.00 21.78           O  
ATOM    854  N   HIS A 107       5.188   6.875  16.805  1.00 24.83           N  
ATOM    855  CA  HIS A 107       4.950   7.949  17.802  1.00 27.90           C  
ATOM    856  C   HIS A 107       4.443   7.297  19.078  1.00 26.64           C  
ATOM    857  O   HIS A 107       3.540   6.463  18.972  1.00 26.07           O  
ATOM    858  CB  HIS A 107       3.859   8.931  17.369  1.00 32.28           C  
ATOM    859  CG  HIS A 107       4.246   9.985  16.395  1.00 39.20           C  
ATOM    860  CD2 HIS A 107       4.696  11.245  16.583  1.00 45.02           C  
ATOM    861  ND1 HIS A 107       4.019   9.847  15.026  1.00 45.08           N  
ATOM    862  CE1 HIS A 107       4.387  10.946  14.393  1.00 44.54           C  
ATOM    863  NE2 HIS A 107       4.843  11.817  15.332  1.00 49.12           N  
ATOM    864  N   LEU A 108       4.986   7.664  20.229  1.00 26.01           N  
ATOM    865  CA  LEU A 108       4.563   7.098  21.515  1.00 25.31           C  
ATOM    866  C   LEU A 108       3.359   7.919  21.971  1.00 25.96           C  
ATOM    867  O   LEU A 108       3.511   9.128  22.045  1.00 23.95           O  
ATOM    868  CB  LEU A 108       5.674   7.229  22.534  1.00 26.63           C  
ATOM    869  CG  LEU A 108       5.282   6.798  23.934  1.00 28.08           C  
ATOM    870  CD1 LEU A 108       4.946   5.321  23.963  1.00 28.48           C  
ATOM    871  CD2 LEU A 108       6.378   7.151  24.930  1.00 28.78           C  
ATOM    872  N   MET A 109       2.227   7.271  22.226  1.00 23.82           N  
ATOM    873  CA  MET A 109       0.988   7.952  22.666  1.00 24.34           C  
ATOM    874  C   MET A 109       0.982   7.900  24.188  1.00 24.52           C  
ATOM    875  O   MET A 109       0.746   8.912  24.787  1.00 24.02           O  
ATOM    876  CB  MET A 109      -0.253   7.266  22.071  1.00 25.73           C  
ATOM    877  CG  MET A 109      -0.302   7.271  20.561  1.00 25.00           C  
ATOM    878  SD  MET A 109      -0.363   8.870  19.731  1.00 26.74           S  
ATOM    879  CE  MET A 109      -2.096   9.309  19.837  1.00 28.61           C  
ATOM    880  N   GLY A 110       1.339   6.768  24.795  1.00 26.29           N  
ATOM    881  CA  GLY A 110       1.640   6.704  26.245  1.00 26.98           C  
ATOM    882  C   GLY A 110       0.602   5.941  27.051  1.00 27.50           C  
ATOM    883  O   GLY A 110       0.943   5.448  28.117  1.00 29.41           O  
ATOM    884  N   ALA A 111      -0.622   5.766  26.539  1.00 27.12           N  
ATOM    885  CA  ALA A 111      -1.717   5.060  27.240  1.00 26.57           C  
ATOM    886  C   ALA A 111      -2.619   4.371  26.204  1.00 26.56           C  
ATOM    887  O   ALA A 111      -2.496   4.631  24.992  1.00 24.92           O  
ATOM    888  CB  ALA A 111      -2.515   6.000  28.124  1.00 28.28           C  
ATOM    889  N   ASP A 112      -3.363   3.392  26.675  1.00 27.94           N  
ATOM    890  CA  ASP A 112      -4.462   2.777  25.895  1.00 28.92           C  
ATOM    891  C   ASP A 112      -5.810   3.154  26.525  1.00 30.27           C  
ATOM    892  O   ASP A 112      -5.840   3.835  27.585  1.00 30.65           O  
ATOM    893  CB  ASP A 112      -4.240   1.274  25.758  1.00 30.16           C  
ATOM    894  CG  ASP A 112      -4.467   0.487  27.015  1.00 29.84           C  
ATOM    895  OD1 ASP A 112      -5.281   0.917  27.816  1.00 31.59           O  
ATOM    896  OD2 ASP A 112      -3.780  -0.508  27.187  1.00 32.19           O1-
ATOM    897  N   LEU A 113      -6.894   2.780  25.857  1.00 30.38           N  
ATOM    898  CA  LEU A 113      -8.248   3.203  26.275  1.00 33.83           C  
ATOM    899  C   LEU A 113      -8.669   2.478  27.561  1.00 35.69           C  
ATOM    900  O   LEU A 113      -9.413   3.077  28.286  1.00 39.04           O  
ATOM    901  CB  LEU A 113      -9.206   2.963  25.113  1.00 32.59           C  
ATOM    902  CG  LEU A 113     -10.530   3.692  25.207  1.00 33.53           C  
ATOM    903  CD1 LEU A 113     -10.369   5.195  25.266  1.00 35.49           C  
ATOM    904  CD2 LEU A 113     -11.432   3.343  24.048  1.00 32.37           C  
ATOM    905  N   ASN A 114      -8.180   1.279  27.880  1.00 41.79           N  
ATOM    906  CA  ASN A 114      -8.353   0.657  29.226  1.00 45.66           C  
ATOM    907  C   ASN A 114      -7.883   1.620  30.316  1.00 51.48           C  
ATOM    908  O   ASN A 114      -8.671   1.850  31.271  1.00 47.51           O  
ATOM    909  CB  ASN A 114      -7.581  -0.647  29.358  1.00 50.24           C  
ATOM    910  CG  ASN A 114      -8.348  -1.767  28.716  1.00 52.03           C  
ATOM    911  ND2 ASN A 114      -9.649  -1.770  28.939  1.00 50.66           N  
ATOM    912  OD1 ASN A 114      -7.779  -2.604  28.014  1.00 59.13           O  
ATOM    913  N   ASN A 115      -6.674   2.181  30.154  1.00 48.57           N  
ATOM    914  CA  ASN A 115      -6.051   3.147  31.091  1.00 52.80           C  
ATOM    915  C   ASN A 115      -6.989   4.334  31.264  1.00 58.33           C  
ATOM    916  O   ASN A 115      -7.313   4.663  32.414  1.00 62.27           O  
ATOM    917  CB  ASN A 115      -4.681   3.639  30.616  1.00 54.55           C  
ATOM    918  CG  ASN A 115      -3.660   2.522  30.505  1.00 55.34           C  
ATOM    919  ND2 ASN A 115      -2.679   2.670  29.621  1.00 48.43           N  
ATOM    920  OD1 ASN A 115      -3.758   1.531  31.230  1.00 57.31           O  
ATOM    921  N   ILE A 116      -7.398   4.954  30.159  1.00 58.30           N  
ATOM    922  CA  ILE A 116      -8.398   6.059  30.157  1.00 57.33           C  
ATOM    923  C   ILE A 116      -9.801   5.451  30.378  1.00 59.11           C  
ATOM    924  O   ILE A 116     -10.128   5.083  31.540  1.00 57.56           O  
ATOM    925  CB  ILE A 116      -8.271   6.850  28.839  1.00 58.38           C  
ATOM    926  CG1 ILE A 116      -7.895   8.323  29.044  1.00 59.85           C  
ATOM    927  CG2 ILE A 116      -9.534   6.705  28.013  1.00 58.58           C  
ATOM    928  CD1 ILE A 116      -6.447   8.647  28.786  1.00 58.48           C  
ATOM    929  N   LEU A 122     -15.206  10.301  31.987  1.00 44.01           N  
ATOM    930  CA  LEU A 122     -15.548  10.690  30.594  1.00 43.93           C  
ATOM    931  C   LEU A 122     -16.949  11.301  30.524  1.00 42.20           C  
ATOM    932  O   LEU A 122     -17.955  10.602  30.818  1.00 41.30           O  
ATOM    933  CB  LEU A 122     -15.500   9.484  29.654  1.00 46.25           C  
ATOM    934  CG  LEU A 122     -14.199   8.689  29.623  1.00 47.88           C  
ATOM    935  CD1 LEU A 122     -14.293   7.626  28.540  1.00 50.40           C  
ATOM    936  CD2 LEU A 122     -12.973   9.575  29.392  1.00 49.09           C  
ATOM    937  N   THR A 123     -17.022  12.540  30.053  1.00 38.91           N  
ATOM    938  CA  THR A 123     -18.308  13.156  29.668  1.00 39.96           C  
ATOM    939  C   THR A 123     -18.793  12.519  28.359  1.00 37.02           C  
ATOM    940  O   THR A 123     -18.027  11.711  27.736  1.00 38.39           O  
ATOM    941  CB  THR A 123     -18.234  14.686  29.561  1.00 40.96           C  
ATOM    942  CG2 THR A 123     -17.698  15.340  30.821  1.00 41.07           C  
ATOM    943  OG1 THR A 123     -17.491  15.030  28.380  1.00 40.58           O  
ATOM    944  N   ASP A 124     -19.995  12.914  27.967  1.00 36.20           N  
ATOM    945  CA  ASP A 124     -20.600  12.605  26.648  1.00 35.48           C  
ATOM    946  C   ASP A 124     -19.669  13.162  25.579  1.00 36.40           C  
ATOM    947  O   ASP A 124     -19.475  12.455  24.596  1.00 31.83           O  
ATOM    948  CB  ASP A 124     -22.014  13.158  26.441  1.00 36.16           C  
ATOM    949  CG  ASP A 124     -22.687  12.513  25.218  1.00 35.82           C  
ATOM    950  OD1 ASP A 124     -22.705  11.246  25.154  1.00 31.31           O  
ATOM    951  OD2 ASP A 124     -23.047  13.277  24.267  1.00 33.72           O1-
ATOM    952  N   ASP A 125     -19.108  14.366  25.795  1.00 35.53           N  
ATOM    953  CA  ASP A 125     -18.285  15.037  24.757  1.00 37.89           C  
ATOM    954  C   ASP A 125     -17.028  14.193  24.563  1.00 33.52           C  
ATOM    955  O   ASP A 125     -16.523  14.161  23.422  1.00 33.22           O  
ATOM    956  CB  ASP A 125     -17.915  16.492  25.067  1.00 43.81           C  
ATOM    957  CG  ASP A 125     -19.110  17.414  25.277  1.00 52.30           C  
ATOM    958  OD1 ASP A 125     -19.956  17.119  26.202  1.00 59.40           O  
ATOM    959  OD2 ASP A 125     -19.192  18.423  24.537  1.00 55.17           O1-
ATOM    960  N   HIS A 126     -16.492  13.610  25.632  1.00 31.34           N  
ATOM    961  CA  HIS A 126     -15.251  12.807  25.544  1.00 31.74           C  
ATOM    962  C   HIS A 126     -15.590  11.550  24.750  1.00 30.98           C  
ATOM    963  O   HIS A 126     -14.828  11.162  23.875  1.00 30.35           O  
ATOM    964  CB  HIS A 126     -14.659  12.519  26.931  1.00 35.86           C  
ATOM    965  CG  HIS A 126     -14.247  13.760  27.688  1.00 39.46           C  
ATOM    966  CD2 HIS A 126     -13.871  14.996  27.254  1.00 40.18           C  
ATOM    967  ND1 HIS A 126     -14.236  13.824  29.091  1.00 43.10           N  
ATOM    968  CE1 HIS A 126     -13.851  15.032  29.470  1.00 44.12           C  
ATOM    969  NE2 HIS A 126     -13.651  15.793  28.353  1.00 42.96           N  
ATOM    970  N   VAL A 127     -16.731  10.937  25.010  1.00 28.37           N  
ATOM    971  CA  VAL A 127     -17.127   9.729  24.253  1.00 27.56           C  
ATOM    972  C   VAL A 127     -17.286  10.090  22.772  1.00 26.39           C  
ATOM    973  O   VAL A 127     -16.741   9.373  21.902  1.00 23.06           O  
ATOM    974  CB  VAL A 127     -18.363   9.045  24.822  1.00 28.06           C  
ATOM    975  CG1 VAL A 127     -18.781   7.924  23.859  1.00 28.58           C  
ATOM    976  CG2 VAL A 127     -18.120   8.508  26.212  1.00 29.31           C  
ATOM    977  N   GLN A 128     -17.901  11.225  22.473  1.00 26.62           N  
ATOM    978  CA  GLN A 128     -18.066  11.673  21.065  1.00 27.73           C  
ATOM    979  C   GLN A 128     -16.695  11.731  20.392  1.00 25.44           C  
ATOM    980  O   GLN A 128     -16.567  11.316  19.200  1.00 22.36           O  
ATOM    981  CB  GLN A 128     -18.640  13.084  20.957  1.00 29.64           C  
ATOM    982  CG  GLN A 128     -20.111  13.151  21.281  1.00 30.56           C  
ATOM    983  CD  GLN A 128     -20.612  14.558  21.486  1.00 32.88           C  
ATOM    984  NE2 GLN A 128     -21.517  14.670  22.444  1.00 32.13           N  
ATOM    985  OE1 GLN A 128     -20.191  15.509  20.807  1.00 35.70           O  
ATOM    986  N   PHE A 129     -15.731  12.346  21.074  1.00 24.00           N  
ATOM    987  CA  PHE A 129     -14.434  12.640  20.421  1.00 23.95           C  
ATOM    988  C   PHE A 129     -13.658  11.320  20.191  1.00 21.71           C  
ATOM    989  O   PHE A 129     -13.034  11.122  19.078  1.00 19.39           O  
ATOM    990  CB  PHE A 129     -13.649  13.669  21.255  1.00 23.68           C  
ATOM    991  CG  PHE A 129     -12.307  14.000  20.655  1.00 24.26           C  
ATOM    992  CD1 PHE A 129     -12.197  14.293  19.308  1.00 24.70           C  
ATOM    993  CD2 PHE A 129     -11.149  14.024  21.434  1.00 25.67           C  
ATOM    994  CE1 PHE A 129     -10.977  14.689  18.777  1.00 25.75           C  
ATOM    995  CE2 PHE A 129      -9.934  14.382  20.893  1.00 24.11           C  
ATOM    996  CZ  PHE A 129      -9.849  14.728  19.570  1.00 24.35           C  
ATOM    997  N   LEU A 130     -13.703  10.437  21.182  1.00 21.19           N  
ATOM    998  CA  LEU A 130     -12.948   9.151  21.150  1.00 21.68           C  
ATOM    999  C   LEU A 130     -13.558   8.234  20.087  1.00 21.44           C  
ATOM   1000  O   LEU A 130     -12.835   7.696  19.276  1.00 20.11           O  
ATOM   1001  CB  LEU A 130     -12.985   8.504  22.533  1.00 21.34           C  
ATOM   1002  CG  LEU A 130     -12.050   9.186  23.552  1.00 21.79           C  
ATOM   1003  CD1 LEU A 130     -12.378   8.754  24.934  1.00 22.31           C  
ATOM   1004  CD2 LEU A 130     -10.575   8.914  23.272  1.00 21.75           C  
ATOM   1005  N   ILE A 131     -14.882   8.136  20.049  1.00 21.60           N  
ATOM   1006  CA  ILE A 131     -15.521   7.242  19.062  1.00 20.78           C  
ATOM   1007  C   ILE A 131     -15.410   7.859  17.677  1.00 21.02           C  
ATOM   1008  O   ILE A 131     -15.124   7.084  16.717  1.00 19.21           O  
ATOM   1009  CB  ILE A 131     -16.951   6.884  19.459  1.00 21.33           C  
ATOM   1010  CG1 ILE A 131     -16.985   6.283  20.850  1.00 21.24           C  
ATOM   1011  CG2 ILE A 131     -17.520   5.967  18.383  1.00 21.52           C  
ATOM   1012  CD1 ILE A 131     -16.140   5.012  20.962  1.00 22.31           C  
ATOM   1013  N   TYR A 132     -15.550   9.196  17.534  1.00 20.14           N  
ATOM   1014  CA  TYR A 132     -15.341   9.876  16.226  1.00 19.67           C  
ATOM   1015  C   TYR A 132     -13.971   9.471  15.650  1.00 19.96           C  
ATOM   1016  O   TYR A 132     -13.837   9.247  14.444  1.00 20.24           O  
ATOM   1017  CB  TYR A 132     -15.358  11.405  16.389  1.00 20.88           C  
ATOM   1018  CG  TYR A 132     -15.025  12.154  15.137  1.00 21.04           C  
ATOM   1019  CD1 TYR A 132     -15.914  12.162  14.080  1.00 20.93           C  
ATOM   1020  CD2 TYR A 132     -13.760  12.677  14.930  1.00 22.07           C  
ATOM   1021  CE1 TYR A 132     -15.594  12.759  12.878  1.00 22.30           C  
ATOM   1022  CE2 TYR A 132     -13.442  13.313  13.742  1.00 22.68           C  
ATOM   1023  CZ  TYR A 132     -14.373  13.375  12.727  1.00 21.95           C  
ATOM   1024  OH  TYR A 132     -14.040  13.910  11.529  1.00 25.47           O  
ATOM   1025  N   GLN A 133     -12.935   9.479  16.486  1.00 20.27           N  
ATOM   1026  CA  GLN A 133     -11.538   9.246  16.045  1.00 19.12           C  
ATOM   1027  C   GLN A 133     -11.433   7.774  15.614  1.00 18.53           C  
ATOM   1028  O   GLN A 133     -10.833   7.513  14.595  1.00 17.58           O  
ATOM   1029  CB  GLN A 133     -10.585   9.599  17.179  1.00 19.42           C  
ATOM   1030  CG  GLN A 133     -10.370  11.091  17.339  1.00 20.87           C  
ATOM   1031  CD  GLN A 133      -9.394  11.339  18.455  1.00 20.48           C  
ATOM   1032  NE2 GLN A 133      -9.883  11.419  19.682  1.00 19.59           N  
ATOM   1033  OE1 GLN A 133      -8.201  11.434  18.184  1.00 21.82           O  
ATOM   1034  N   ILE A 134     -11.997   6.850  16.390  1.00 18.67           N  
ATOM   1035  CA  ILE A 134     -11.954   5.413  16.051  1.00 17.90           C  
ATOM   1036  C   ILE A 134     -12.593   5.263  14.672  1.00 17.71           C  
ATOM   1037  O   ILE A 134     -12.045   4.528  13.816  1.00 16.92           O  
ATOM   1038  CB  ILE A 134     -12.658   4.522  17.092  1.00 18.35           C  
ATOM   1039  CG1 ILE A 134     -11.940   4.541  18.444  1.00 19.09           C  
ATOM   1040  CG2 ILE A 134     -12.731   3.136  16.522  1.00 18.41           C  
ATOM   1041  CD1 ILE A 134     -12.704   3.964  19.606  1.00 18.98           C  
ATOM   1042  N   LEU A 135     -13.759   5.889  14.465  1.00 16.54           N  
ATOM   1043  CA  LEU A 135     -14.496   5.693  13.162  1.00 16.31           C  
ATOM   1044  C   LEU A 135     -13.745   6.377  12.026  1.00 15.91           C  
ATOM   1045  O   LEU A 135     -13.731   5.832  10.942  1.00 15.18           O  
ATOM   1046  CB  LEU A 135     -15.924   6.186  13.306  1.00 16.93           C  
ATOM   1047  CG  LEU A 135     -16.770   5.315  14.206  1.00 17.17           C  
ATOM   1048  CD1 LEU A 135     -18.020   6.108  14.613  1.00 17.80           C  
ATOM   1049  CD2 LEU A 135     -17.088   4.007  13.459  1.00 18.78           C  
ATOM   1050  N   ARG A 136     -13.052   7.496  12.270  1.00 16.38           N  
ATOM   1051  CA  ARG A 136     -12.347   8.210  11.189  1.00 17.48           C  
ATOM   1052  C   ARG A 136     -11.149   7.337  10.755  1.00 16.72           C  
ATOM   1053  O   ARG A 136     -10.889   7.204   9.550  1.00 17.16           O  
ATOM   1054  CB  ARG A 136     -11.966   9.588  11.763  1.00 19.48           C  
ATOM   1055  CG  ARG A 136     -11.291  10.515  10.765  1.00 21.08           C  
ATOM   1056  CD  ARG A 136     -10.948  11.865  11.385  1.00 23.33           C  
ATOM   1057  NE  ARG A 136     -10.298  12.646  10.353  1.00 25.09           N  
ATOM   1058  CZ  ARG A 136      -9.025  13.021  10.413  1.00 29.42           C  
ATOM   1059  NH1 ARG A 136      -8.264  12.676  11.442  1.00 29.23           N1+
ATOM   1060  NH2 ARG A 136      -8.495  13.717   9.429  1.00 28.48           N  
ATOM   1061  N   GLY A 137     -10.451   6.731  11.704  1.00 16.56           N  
ATOM   1062  CA  GLY A 137      -9.372   5.742  11.405  1.00 16.82           C  
ATOM   1063  C   GLY A 137      -9.923   4.487  10.697  1.00 16.86           C  
ATOM   1064  O   GLY A 137      -9.338   4.002   9.711  1.00 15.81           O  
ATOM   1065  N   LEU A 138     -11.057   3.998  11.140  1.00 16.32           N  
ATOM   1066  CA  LEU A 138     -11.655   2.792  10.534  1.00 17.31           C  
ATOM   1067  C   LEU A 138     -12.150   3.057   9.118  1.00 17.58           C  
ATOM   1068  O   LEU A 138     -11.992   2.165   8.266  1.00 17.61           O  
ATOM   1069  CB  LEU A 138     -12.759   2.351  11.482  1.00 18.54           C  
ATOM   1070  CG  LEU A 138     -13.175   0.916  11.358  1.00 20.36           C  
ATOM   1071  CD1 LEU A 138     -11.919  -0.037  11.536  1.00 20.50           C  
ATOM   1072  CD2 LEU A 138     -14.253   0.655  12.409  1.00 20.96           C  
ATOM   1073  N   LYS A 139     -12.726   4.234   8.864  1.00 18.26           N  
ATOM   1074  CA  LYS A 139     -13.076   4.616   7.482  1.00 19.44           C  
ATOM   1075  C   LYS A 139     -11.846   4.399   6.614  1.00 19.67           C  
ATOM   1076  O   LYS A 139     -11.957   3.847   5.503  1.00 20.55           O  
ATOM   1077  CB  LYS A 139     -13.549   6.070   7.341  1.00 20.73           C  
ATOM   1078  CG  LYS A 139     -13.921   6.469   5.932  1.00 20.35           C  
ATOM   1079  CD  LYS A 139     -14.329   7.883   5.779  1.00 21.55           C  
ATOM   1080  CE  LYS A 139     -14.622   8.200   4.313  1.00 21.75           C  
ATOM   1081  NZ  LYS A 139     -14.779   9.656   4.164  1.00 23.53           N1+
ATOM   1082  N   TYR A 140     -10.709   4.870   7.091  1.00 19.33           N  
ATOM   1083  CA  TYR A 140      -9.464   4.858   6.296  1.00 19.32           C  
ATOM   1084  C   TYR A 140      -9.049   3.391   6.049  1.00 18.77           C  
ATOM   1085  O   TYR A 140      -8.703   2.966   4.915  1.00 19.95           O  
ATOM   1086  CB  TYR A 140      -8.412   5.724   7.002  1.00 18.63           C  
ATOM   1087  CG  TYR A 140      -7.073   5.700   6.301  1.00 19.85           C  
ATOM   1088  CD1 TYR A 140      -6.751   6.606   5.300  1.00 19.50           C  
ATOM   1089  CD2 TYR A 140      -6.096   4.761   6.667  1.00 19.78           C  
ATOM   1090  CE1 TYR A 140      -5.490   6.604   4.689  1.00 20.95           C  
ATOM   1091  CE2 TYR A 140      -4.865   4.731   6.037  1.00 21.27           C  
ATOM   1092  CZ  TYR A 140      -4.549   5.651   5.054  1.00 21.24           C  
ATOM   1093  OH  TYR A 140      -3.318   5.574   4.462  1.00 21.52           O  
ATOM   1094  N   ILE A 141      -8.976   2.613   7.123  1.00 19.52           N  
ATOM   1095  CA  ILE A 141      -8.500   1.191   7.062  1.00 19.02           C  
ATOM   1096  C   ILE A 141      -9.432   0.386   6.117  1.00 19.27           C  
ATOM   1097  O   ILE A 141      -8.917  -0.284   5.159  1.00 18.74           O  
ATOM   1098  CB  ILE A 141      -8.448   0.578   8.476  1.00 18.85           C  
ATOM   1099  CG1 ILE A 141      -7.332   1.172   9.333  1.00 19.31           C  
ATOM   1100  CG2 ILE A 141      -8.293  -0.927   8.401  1.00 18.69           C  
ATOM   1101  CD1 ILE A 141      -7.471   0.953  10.816  1.00 19.00           C  
ATOM   1102  N   HIS A 142     -10.743   0.520   6.312  1.00 18.79           N  
ATOM   1103  CA  HIS A 142     -11.752  -0.200   5.493  1.00 18.51           C  
ATOM   1104  C   HIS A 142     -11.647   0.213   4.023  1.00 19.70           C  
ATOM   1105  O   HIS A 142     -11.901  -0.659   3.108  1.00 19.93           O  
ATOM   1106  CB  HIS A 142     -13.182   0.042   6.047  1.00 18.03           C  
ATOM   1107  CG  HIS A 142     -13.436  -0.713   7.306  1.00 19.00           C  
ATOM   1108  CD2 HIS A 142     -12.695  -1.656   7.945  1.00 17.74           C  
ATOM   1109  ND1 HIS A 142     -14.598  -0.533   8.034  1.00 18.30           N  
ATOM   1110  CE1 HIS A 142     -14.533  -1.279   9.090  1.00 18.06           C  
ATOM   1111  NE2 HIS A 142     -13.367  -1.985   9.064  1.00 17.68           N  
ATOM   1112  N   SER A 143     -11.236   1.456   3.742  1.00 19.58           N  
ATOM   1113  CA  SER A 143     -11.081   1.950   2.349  1.00 20.32           C  
ATOM   1114  C   SER A 143      -9.921   1.263   1.623  1.00 20.04           C  
ATOM   1115  O   SER A 143      -9.922   1.265   0.408  1.00 20.77           O  
ATOM   1116  CB  SER A 143     -10.997   3.462   2.268  1.00 21.42           C  
ATOM   1117  OG  SER A 143      -9.706   3.905   2.673  1.00 20.85           O  
ATOM   1118  N   ALA A 144      -8.990   0.665   2.343  1.00 20.93           N  
ATOM   1119  CA  ALA A 144      -7.865  -0.148   1.802  1.00 21.71           C  
ATOM   1120  C   ALA A 144      -8.230  -1.630   1.680  1.00 23.25           C  
ATOM   1121  O   ALA A 144      -7.278  -2.411   1.389  1.00 23.08           O  
ATOM   1122  CB  ALA A 144      -6.714  -0.035   2.738  1.00 20.14           C  
ATOM   1123  N   ASP A 145      -9.483  -1.978   1.978  1.00 25.19           N  
ATOM   1124  CA  ASP A 145      -9.998  -3.384   2.019  1.00 27.52           C  
ATOM   1125  C   ASP A 145      -9.299  -4.199   3.120  1.00 23.94           C  
ATOM   1126  O   ASP A 145      -9.035  -5.362   2.883  1.00 22.87           O  
ATOM   1127  CB  ASP A 145      -9.807  -4.143   0.697  1.00 32.06           C  
ATOM   1128  CG  ASP A 145     -10.270  -3.349  -0.501  1.00 39.50           C  
ATOM   1129  OD1 ASP A 145     -11.379  -2.721  -0.435  1.00 44.18           O  
ATOM   1130  OD2 ASP A 145      -9.493  -3.304  -1.472  1.00 53.14           O1-
ATOM   1131  N   ILE A 146      -9.026  -3.588   4.259  1.00 19.97           N  
ATOM   1132  CA  ILE A 146      -8.439  -4.286   5.428  1.00 20.33           C  
ATOM   1133  C   ILE A 146      -9.551  -4.366   6.446  1.00 19.95           C  
ATOM   1134  O   ILE A 146     -10.352  -3.368   6.524  1.00 21.67           O  
ATOM   1135  CB  ILE A 146      -7.253  -3.459   5.983  1.00 20.64           C  
ATOM   1136  CG1 ILE A 146      -6.178  -3.316   4.918  1.00 21.96           C  
ATOM   1137  CG2 ILE A 146      -6.707  -3.996   7.303  1.00 20.65           C  
ATOM   1138  CD1 ILE A 146      -5.203  -2.192   5.254  1.00 24.55           C  
ATOM   1139  N   ILE A 147      -9.672  -5.504   7.078  1.00 18.38           N  
ATOM   1140  CA  ILE A 147     -10.523  -5.636   8.274  1.00 17.67           C  
ATOM   1141  C   ILE A 147      -9.556  -5.687   9.437  1.00 16.94           C  
ATOM   1142  O   ILE A 147      -8.600  -6.546   9.376  1.00 16.89           O  
ATOM   1143  CB  ILE A 147     -11.364  -6.929   8.205  1.00 17.85           C  
ATOM   1144  CG1 ILE A 147     -12.133  -6.949   6.884  1.00 20.12           C  
ATOM   1145  CG2 ILE A 147     -12.238  -7.071   9.464  1.00 17.57           C  
ATOM   1146  CD1 ILE A 147     -13.111  -8.115   6.743  1.00 21.79           C  
ATOM   1147  N   HIS A 148      -9.866  -5.037  10.527  1.00 16.37           N  
ATOM   1148  CA  HIS A 148      -8.952  -5.041  11.701  1.00 16.62           C  
ATOM   1149  C   HIS A 148      -9.069  -6.408  12.397  1.00 17.23           C  
ATOM   1150  O   HIS A 148      -8.047  -7.128  12.562  1.00 15.02           O  
ATOM   1151  CB  HIS A 148      -9.205  -3.868  12.661  1.00 15.93           C  
ATOM   1152  CG  HIS A 148      -8.264  -3.811  13.818  1.00 15.17           C  
ATOM   1153  CD2 HIS A 148      -7.279  -2.923  14.128  1.00 15.47           C  
ATOM   1154  ND1 HIS A 148      -8.245  -4.749  14.787  1.00 15.91           N  
ATOM   1155  CE1 HIS A 148      -7.262  -4.493  15.649  1.00 16.58           C  
ATOM   1156  NE2 HIS A 148      -6.682  -3.344  15.286  1.00 15.90           N  
ATOM   1157  N   ARG A 149     -10.294  -6.777  12.783  1.00 18.20           N  
ATOM   1158  CA  ARG A 149     -10.693  -8.107  13.347  1.00 19.97           C  
ATOM   1159  C   ARG A 149     -10.448  -8.213  14.842  1.00 19.49           C  
ATOM   1160  O   ARG A 149     -10.927  -9.163  15.429  1.00 19.25           O  
ATOM   1161  CB  ARG A 149      -9.945  -9.307  12.752  1.00 22.38           C  
ATOM   1162  CG  ARG A 149      -9.975  -9.427  11.244  1.00 24.51           C  
ATOM   1163  CD  ARG A 149      -9.277 -10.732  10.859  1.00 29.98           C  
ATOM   1164  NE  ARG A 149      -9.667 -11.013   9.485  1.00 32.38           N  
ATOM   1165  CZ  ARG A 149      -9.190 -10.370   8.418  1.00 34.87           C  
ATOM   1166  NH1 ARG A 149      -9.663 -10.684   7.214  1.00 34.02           N1+
ATOM   1167  NH2 ARG A 149      -8.230  -9.449   8.560  1.00 32.14           N  
ATOM   1168  N   ASP A 150      -9.688  -7.325  15.463  1.00 19.56           N  
ATOM   1169  CA  ASP A 150      -9.426  -7.411  16.905  1.00 21.04           C  
ATOM   1170  C   ASP A 150      -9.451  -6.009  17.536  1.00 20.19           C  
ATOM   1171  O   ASP A 150      -8.653  -5.728  18.431  1.00 18.92           O  
ATOM   1172  CB  ASP A 150      -8.163  -8.254  17.159  1.00 23.08           C  
ATOM   1173  CG  ASP A 150      -8.107  -8.786  18.594  1.00 25.40           C  
ATOM   1174  OD1 ASP A 150      -9.188  -8.815  19.285  1.00 27.22           O  
ATOM   1175  OD2 ASP A 150      -6.981  -9.006  19.090  1.00 29.20           O1-
ATOM   1176  N   LEU A 151     -10.445  -5.180  17.204  1.00 20.76           N  
ATOM   1177  CA  LEU A 151     -10.613  -3.877  17.878  1.00 21.15           C  
ATOM   1178  C   LEU A 151     -11.073  -4.091  19.320  1.00 22.06           C  
ATOM   1179  O   LEU A 151     -12.028  -4.796  19.526  1.00 23.26           O  
ATOM   1180  CB  LEU A 151     -11.622  -2.994  17.140  1.00 21.73           C  
ATOM   1181  CG  LEU A 151     -11.213  -2.236  15.908  1.00 23.88           C  
ATOM   1182  CD1 LEU A 151     -12.363  -1.336  15.445  1.00 24.49           C  
ATOM   1183  CD2 LEU A 151      -9.950  -1.375  16.100  1.00 24.44           C  
ATOM   1184  N   LYS A 152     -10.409  -3.471  20.293  1.00 23.51           N  
ATOM   1185  CA  LYS A 152     -10.690  -3.606  21.739  1.00 23.42           C  
ATOM   1186  C   LYS A 152      -9.867  -2.518  22.432  1.00 22.85           C  
ATOM   1187  O   LYS A 152      -9.027  -1.961  21.752  1.00 21.71           O  
ATOM   1188  CB  LYS A 152     -10.344  -5.001  22.246  1.00 24.47           C  
ATOM   1189  CG  LYS A 152      -8.879  -5.388  22.100  1.00 27.62           C  
ATOM   1190  CD  LYS A 152      -8.636  -6.828  22.428  1.00 28.81           C  
ATOM   1191  CE  LYS A 152      -7.153  -7.094  22.479  1.00 31.29           C  
ATOM   1192  NZ  LYS A 152      -6.891  -8.524  22.306  1.00 33.70           N1+
ATOM   1193  N   PRO A 153     -10.223  -2.082  23.672  1.00 22.46           N  
ATOM   1194  CA  PRO A 153      -9.626  -0.894  24.291  1.00 22.27           C  
ATOM   1195  C   PRO A 153      -8.099  -0.947  24.281  1.00 22.74           C  
ATOM   1196  O   PRO A 153      -7.503   0.125  24.088  1.00 21.63           O  
ATOM   1197  CB  PRO A 153     -10.215  -0.903  25.712  1.00 22.74           C  
ATOM   1198  CG  PRO A 153     -11.616  -1.508  25.473  1.00 22.53           C  
ATOM   1199  CD  PRO A 153     -11.335  -2.637  24.512  1.00 21.73           C  
ATOM   1200  N   SER A 154      -7.531  -2.142  24.474  1.00 23.40           N  
ATOM   1201  CA  SER A 154      -6.072  -2.378  24.535  1.00 24.59           C  
ATOM   1202  C   SER A 154      -5.396  -2.214  23.165  1.00 22.53           C  
ATOM   1203  O   SER A 154      -4.139  -1.866  23.146  1.00 23.17           O  
ATOM   1204  CB  SER A 154      -5.728  -3.697  25.194  1.00 26.42           C  
ATOM   1205  OG  SER A 154      -6.055  -4.777  24.364  1.00 28.66           O  
ATOM   1206  N   ASN A 155      -6.133  -2.210  22.067  1.00 19.71           N  
ATOM   1207  CA  ASN A 155      -5.567  -1.870  20.727  1.00 19.26           C  
ATOM   1208  C   ASN A 155      -5.828  -0.407  20.323  1.00 20.58           C  
ATOM   1209  O   ASN A 155      -5.762  -0.097  19.104  1.00 22.53           O  
ATOM   1210  CB  ASN A 155      -6.065  -2.793  19.665  1.00 19.40           C  
ATOM   1211  CG  ASN A 155      -5.291  -4.098  19.664  1.00 19.94           C  
ATOM   1212  ND2 ASN A 155      -5.942  -5.166  19.224  1.00 18.43           N  
ATOM   1213  OD1 ASN A 155      -4.119  -4.075  20.033  1.00 19.50           O  
ATOM   1214  N   LEU A 156      -6.196   0.458  21.266  1.00 19.51           N  
ATOM   1215  CA  LEU A 156      -6.435   1.879  20.984  1.00 20.88           C  
ATOM   1216  C   LEU A 156      -5.529   2.718  21.874  1.00 20.54           C  
ATOM   1217  O   LEU A 156      -5.780   2.723  23.080  1.00 23.09           O  
ATOM   1218  CB  LEU A 156      -7.906   2.176  21.281  1.00 21.13           C  
ATOM   1219  CG  LEU A 156      -8.860   1.435  20.361  1.00 21.34           C  
ATOM   1220  CD1 LEU A 156     -10.269   1.646  20.814  1.00 22.58           C  
ATOM   1221  CD2 LEU A 156      -8.687   1.838  18.914  1.00 20.16           C  
ATOM   1222  N   ALA A 157      -4.597   3.430  21.235  1.00 21.37           N  
ATOM   1223  CA  ALA A 157      -3.520   4.221  21.886  1.00 22.57           C  
ATOM   1224  C   ALA A 157      -3.968   5.663  22.022  1.00 22.38           C  
ATOM   1225  O   ALA A 157      -4.436   6.202  20.984  1.00 21.83           O  
ATOM   1226  CB  ALA A 157      -2.245   4.173  21.079  1.00 21.41           C  
ATOM   1227  N   VAL A 158      -3.829   6.231  23.222  1.00 21.40           N  
ATOM   1228  CA  VAL A 158      -4.409   7.581  23.513  1.00 23.80           C  
ATOM   1229  C   VAL A 158      -3.316   8.421  24.172  1.00 23.54           C  
ATOM   1230  O   VAL A 158      -2.641   7.893  25.090  1.00 24.70           O  
ATOM   1231  CB  VAL A 158      -5.701   7.473  24.352  1.00 23.79           C  
ATOM   1232  CG1 VAL A 158      -6.377   8.805  24.521  1.00 25.05           C  
ATOM   1233  CG2 VAL A 158      -6.718   6.509  23.713  1.00 23.51           C  
ATOM   1234  N   ASN A 159      -3.086   9.640  23.680  1.00 23.92           N  
ATOM   1235  CA  ASN A 159      -2.054  10.529  24.289  1.00 23.85           C  
ATOM   1236  C   ASN A 159      -2.765  11.403  25.335  1.00 25.28           C  
ATOM   1237  O   ASN A 159      -3.955  11.208  25.570  1.00 22.58           O  
ATOM   1238  CB  ASN A 159      -1.219  11.271  23.244  1.00 24.08           C  
ATOM   1239  CG  ASN A 159      -2.011  12.281  22.438  1.00 25.74           C  
ATOM   1240  ND2 ASN A 159      -1.504  12.695  21.274  1.00 25.67           N  
ATOM   1241  OD1 ASN A 159      -3.087  12.681  22.886  1.00 24.19           O  
ATOM   1242  N   GLU A 160      -2.031  12.325  25.984  1.00 26.43           N  
ATOM   1243  CA  GLU A 160      -2.581  13.250  27.008  1.00 29.70           C  
ATOM   1244  C   GLU A 160      -3.618  14.219  26.424  1.00 28.56           C  
ATOM   1245  O   GLU A 160      -4.418  14.700  27.217  1.00 32.42           O  
ATOM   1246  CB  GLU A 160      -1.494  14.156  27.604  1.00 34.05           C  
ATOM   1247  CG  GLU A 160      -0.183  13.450  27.904  1.00 41.45           C  
ATOM   1248  CD  GLU A 160       0.724  14.318  28.772  1.00 47.88           C  
ATOM   1249  OE1 GLU A 160       1.484  15.160  28.196  1.00 49.03           O  
ATOM   1250  OE2 GLU A 160       0.548  14.249  30.013  1.00 52.73           O1-
ATOM   1251  N   ASP A 161      -3.551  14.568  25.143  1.00 28.13           N  
ATOM   1252  CA  ASP A 161      -4.538  15.405  24.410  1.00 29.95           C  
ATOM   1253  C   ASP A 161      -5.810  14.595  24.055  1.00 28.43           C  
ATOM   1254  O   ASP A 161      -6.713  15.193  23.416  1.00 29.22           O  
ATOM   1255  CB  ASP A 161      -3.904  15.996  23.136  1.00 33.02           C  
ATOM   1256  CG  ASP A 161      -3.137  17.320  23.305  1.00 39.68           C  
ATOM   1257  OD1 ASP A 161      -2.814  17.649  24.440  1.00 37.50           O  
ATOM   1258  OD2 ASP A 161      -2.851  18.020  22.268  1.00 43.68           O1-
ATOM   1259  N   CYS A 162      -5.993  13.366  24.544  1.00 29.51           N  
ATOM   1260  CA  CYS A 162      -7.091  12.405  24.127  1.00 28.83           C  
ATOM   1261  C   CYS A 162      -7.138  12.272  22.584  1.00 27.71           C  
ATOM   1262  O   CYS A 162      -8.172  11.836  21.996  1.00 24.73           O  
ATOM   1263  CB  CYS A 162      -8.416  12.749  24.823  1.00 36.24           C  
ATOM   1264  SG  CYS A 162      -8.295  12.392  26.613  1.00 49.08           S  
ATOM   1265  N   GLU A 163      -5.991  12.445  21.910  1.00 25.23           N  
ATOM   1266  CA  GLU A 163      -5.869  12.014  20.490  1.00 26.95           C  
ATOM   1267  C   GLU A 163      -5.674  10.485  20.469  1.00 23.78           C  
ATOM   1268  O   GLU A 163      -4.993   9.947  21.349  1.00 23.19           O  
ATOM   1269  CB  GLU A 163      -4.762  12.759  19.728  1.00 29.08           C  
ATOM   1270  CG  GLU A 163      -4.994  14.242  19.740  1.00 32.44           C  
ATOM   1271  CD  GLU A 163      -3.811  15.052  19.291  1.00 36.57           C  
ATOM   1272  OE1 GLU A 163      -2.672  14.567  19.382  1.00 35.28           O  
ATOM   1273  OE2 GLU A 163      -4.069  16.172  18.839  1.00 47.05           O1-
ATOM   1274  N   LEU A 164      -6.260   9.808  19.489  1.00 23.43           N  
ATOM   1275  CA  LEU A 164      -6.345   8.321  19.490  1.00 22.38           C  
ATOM   1276  C   LEU A 164      -5.809   7.743  18.184  1.00 22.22           C  
ATOM   1277  O   LEU A 164      -6.072   8.312  17.124  1.00 20.72           O  
ATOM   1278  CB  LEU A 164      -7.819   7.967  19.720  1.00 22.83           C  
ATOM   1279  CG  LEU A 164      -8.190   6.490  19.637  1.00 21.72           C  
ATOM   1280  CD1 LEU A 164      -9.363   6.184  20.573  1.00 21.80           C  
ATOM   1281  CD2 LEU A 164      -8.514   6.118  18.176  1.00 22.42           C  
ATOM   1282  N   LYS A 165      -5.096   6.612  18.264  1.00 21.88           N  
ATOM   1283  CA  LYS A 165      -4.670   5.847  17.071  1.00 22.33           C  
ATOM   1284  C   LYS A 165      -5.064   4.384  17.220  1.00 20.35           C  
ATOM   1285  O   LYS A 165      -4.854   3.813  18.293  1.00 20.21           O  
ATOM   1286  CB  LYS A 165      -3.154   5.933  16.866  1.00 23.87           C  
ATOM   1287  CG  LYS A 165      -2.679   7.309  16.477  1.00 26.20           C  
ATOM   1288  CD  LYS A 165      -1.199   7.372  16.221  1.00 29.56           C  
ATOM   1289  CE  LYS A 165      -0.701   8.786  15.988  1.00 33.67           C  
ATOM   1290  NZ  LYS A 165      -0.962   9.153  14.577  1.00 37.90           N1+
ATOM   1291  N   ILE A 166      -5.563   3.783  16.138  1.00 19.63           N  
ATOM   1292  CA  ILE A 166      -5.841   2.319  16.077  1.00 17.95           C  
ATOM   1293  C   ILE A 166      -4.504   1.604  15.844  1.00 17.91           C  
ATOM   1294  O   ILE A 166      -3.732   2.015  14.928  1.00 17.39           O  
ATOM   1295  CB  ILE A 166      -6.803   1.998  14.931  1.00 17.95           C  
ATOM   1296  CG1 ILE A 166      -8.135   2.731  15.155  1.00 18.29           C  
ATOM   1297  CG2 ILE A 166      -6.926   0.500  14.770  1.00 17.63           C  
ATOM   1298  CD1 ILE A 166      -8.990   2.771  13.927  1.00 18.63           C  
ATOM   1299  N   LEU A 167      -4.239   0.598  16.643  1.00 19.47           N  
ATOM   1300  CA  LEU A 167      -3.064  -0.295  16.447  1.00 19.24           C  
ATOM   1301  C   LEU A 167      -3.484  -1.760  16.609  1.00 19.53           C  
ATOM   1302  O   LEU A 167      -4.708  -2.068  16.819  1.00 16.28           O  
ATOM   1303  CB  LEU A 167      -1.947   0.102  17.417  1.00 21.93           C  
ATOM   1304  CG  LEU A 167      -2.269   0.157  18.907  1.00 25.36           C  
ATOM   1305  CD1 LEU A 167      -2.243  -1.205  19.536  1.00 26.65           C  
ATOM   1306  CD2 LEU A 167      -1.224   1.087  19.579  1.00 30.00           C  
ATOM   1307  N   ASP A 168      -2.514  -2.673  16.457  1.00 17.78           N  
ATOM   1308  CA  ASP A 168      -2.776  -4.099  16.728  1.00 20.38           C  
ATOM   1309  C   ASP A 168      -1.515  -4.672  17.372  1.00 22.50           C  
ATOM   1310  O   ASP A 168      -0.488  -4.771  16.641  1.00 19.14           O  
ATOM   1311  CB  ASP A 168      -3.148  -4.853  15.452  1.00 19.95           C  
ATOM   1312  CG  ASP A 168      -3.685  -6.247  15.708  1.00 22.38           C  
ATOM   1313  OD1 ASP A 168      -3.468  -6.790  16.817  1.00 24.58           O  
ATOM   1314  OD2 ASP A 168      -4.097  -6.823  14.736  1.00 24.51           O1-
ATOM   1315  N   PHE A 169      -1.599  -4.975  18.660  1.00 27.65           N  
ATOM   1316  CA  PHE A 169      -0.509  -5.632  19.425  1.00 32.39           C  
ATOM   1317  C   PHE A 169      -0.398  -7.103  19.020  1.00 36.61           C  
ATOM   1318  O   PHE A 169       0.668  -7.692  19.318  1.00 40.45           O  
ATOM   1319  CB  PHE A 169      -0.752  -5.604  20.935  1.00 37.18           C  
ATOM   1320  CG  PHE A 169      -0.105  -4.491  21.708  1.00 41.86           C  
ATOM   1321  CD1 PHE A 169       1.192  -4.627  22.211  1.00 45.76           C  
ATOM   1322  CD2 PHE A 169      -0.824  -3.350  22.053  1.00 47.19           C  
ATOM   1323  CE1 PHE A 169       1.772  -3.614  22.967  1.00 46.72           C  
ATOM   1324  CE2 PHE A 169      -0.239  -2.339  22.822  1.00 48.02           C  
ATOM   1325  CZ  PHE A 169       1.054  -2.467  23.274  1.00 46.07           C  
ATOM   1326  N   GLY A 170      -1.441  -7.703  18.448  1.00 36.63           N  
ATOM   1327  CA  GLY A 170      -1.536  -9.170  18.282  1.00 43.66           C  
ATOM   1328  C   GLY A 170      -1.569  -9.877  19.626  1.00 42.38           C  
ATOM   1329  O   GLY A 170      -0.955 -10.956  19.680  1.00 53.89           O  
ATOM   1330  N   ALA A 184      -9.940  -9.892  27.513  1.00 58.64           N  
ATOM   1331  CA  ALA A 184     -10.461 -11.002  26.675  1.00 50.46           C  
ATOM   1332  C   ALA A 184     -10.896 -10.457  25.309  1.00 48.44           C  
ATOM   1333  O   ALA A 184     -11.796  -9.585  25.251  1.00 41.45           O  
ATOM   1334  CB  ALA A 184     -11.580 -11.697  27.398  1.00 49.55           C  
ATOM   1335  N   THR A 185     -10.291 -10.951  24.234  1.00 42.21           N  
ATOM   1336  CA  THR A 185     -10.603 -10.519  22.848  1.00 39.11           C  
ATOM   1337  C   THR A 185     -12.071 -10.765  22.566  1.00 36.68           C  
ATOM   1338  O   THR A 185     -12.730  -9.810  21.883  1.00 30.81           O  
ATOM   1339  CB  THR A 185      -9.725 -11.198  21.782  1.00 42.50           C  
ATOM   1340  CG2 THR A 185     -10.436 -11.570  20.497  1.00 45.85           C  
ATOM   1341  OG1 THR A 185      -8.702 -10.236  21.493  1.00 37.86           O  
ATOM   1342  N   ARG A 186     -12.562 -11.911  23.092  1.00 32.95           N  
ATOM   1343  CA  ARG A 186     -13.888 -12.405  22.700  1.00 31.42           C  
ATOM   1344  C   ARG A 186     -14.918 -11.348  23.114  1.00 28.40           C  
ATOM   1345  O   ARG A 186     -15.931 -11.269  22.450  1.00 25.68           O  
ATOM   1346  CB  ARG A 186     -14.142 -13.813  23.216  1.00 33.95           C  
ATOM   1347  CG  ARG A 186     -14.509 -13.903  24.677  1.00 38.10           C  
ATOM   1348  CD  ARG A 186     -14.694 -15.345  25.136  1.00 41.52           C  
ATOM   1349  NE  ARG A 186     -14.391 -15.367  26.565  1.00 45.23           N  
ATOM   1350  CZ  ARG A 186     -13.170 -15.365  27.100  1.00 47.20           C  
ATOM   1351  NH1 ARG A 186     -12.097 -15.405  26.333  1.00 50.03           N1+
ATOM   1352  NH2 ARG A 186     -13.025 -15.353  28.409  1.00 49.28           N  
ATOM   1353  N   TRP A 187     -14.661 -10.504  24.110  1.00 24.60           N  
ATOM   1354  CA  TRP A 187     -15.723  -9.619  24.661  1.00 25.69           C  
ATOM   1355  C   TRP A 187     -16.207  -8.608  23.609  1.00 24.32           C  
ATOM   1356  O   TRP A 187     -17.309  -8.102  23.776  1.00 21.40           O  
ATOM   1357  CB  TRP A 187     -15.272  -8.880  25.920  1.00 27.85           C  
ATOM   1358  CG  TRP A 187     -14.990  -9.758  27.090  1.00 30.28           C  
ATOM   1359  CD1 TRP A 187     -15.379 -11.048  27.291  1.00 31.93           C  
ATOM   1360  CD2 TRP A 187     -14.344  -9.331  28.298  1.00 32.98           C  
ATOM   1361  CE2 TRP A 187     -14.327 -10.446  29.170  1.00 34.01           C  
ATOM   1362  CE3 TRP A 187     -13.787  -8.117  28.731  1.00 34.62           C  
ATOM   1363  NE1 TRP A 187     -14.947 -11.477  28.519  1.00 33.20           N  
ATOM   1364  CZ2 TRP A 187     -13.754 -10.386  30.447  1.00 36.15           C  
ATOM   1365  CZ3 TRP A 187     -13.220  -8.057  29.991  1.00 35.85           C  
ATOM   1366  CH2 TRP A 187     -13.202  -9.179  30.830  1.00 35.84           C  
ATOM   1367  N   TYR A 188     -15.345  -8.234  22.646  1.00 20.90           N  
ATOM   1368  CA  TYR A 188     -15.568  -7.168  21.632  1.00 21.19           C  
ATOM   1369  C   TYR A 188     -15.804  -7.781  20.248  1.00 20.65           C  
ATOM   1370  O   TYR A 188     -15.945  -7.094  19.228  1.00 20.51           O  
ATOM   1371  CB  TYR A 188     -14.366  -6.228  21.634  1.00 21.43           C  
ATOM   1372  CG  TYR A 188     -14.141  -5.624  23.000  1.00 21.03           C  
ATOM   1373  CD1 TYR A 188     -14.865  -4.518  23.417  1.00 20.68           C  
ATOM   1374  CD2 TYR A 188     -13.231  -6.173  23.876  1.00 21.53           C  
ATOM   1375  CE1 TYR A 188     -14.734  -4.018  24.697  1.00 21.84           C  
ATOM   1376  CE2 TYR A 188     -13.083  -5.695  25.166  1.00 23.03           C  
ATOM   1377  CZ  TYR A 188     -13.806  -4.574  25.562  1.00 23.87           C  
ATOM   1378  OH  TYR A 188     -13.702  -4.085  26.830  1.00 26.38           O  
ATOM   1379  N   ARG A 189     -15.901  -9.086  20.206  1.00 21.46           N  
ATOM   1380  CA  ARG A 189     -15.967  -9.842  18.946  1.00 22.40           C  
ATOM   1381  C   ARG A 189     -17.408  -9.983  18.426  1.00 20.87           C  
ATOM   1382  O   ARG A 189     -18.303 -10.352  19.219  1.00 21.65           O  
ATOM   1383  CB  ARG A 189     -15.348 -11.218  19.151  1.00 26.85           C  
ATOM   1384  CG  ARG A 189     -14.872 -11.773  17.838  1.00 34.88           C  
ATOM   1385  CD  ARG A 189     -13.424 -11.316  17.630  1.00 40.76           C  
ATOM   1386  NE  ARG A 189     -12.604 -12.470  17.746  1.00 44.17           N  
ATOM   1387  CZ  ARG A 189     -11.508 -12.738  17.052  1.00 46.38           C  
ATOM   1388  NH1 ARG A 189     -10.990 -11.913  16.154  1.00 44.22           N1+
ATOM   1389  NH2 ARG A 189     -10.943 -13.900  17.277  1.00 47.27           N  
ATOM   1390  N   ALA A 190     -17.555  -9.780  17.122  1.00 18.13           N  
ATOM   1391  CA  ALA A 190     -18.808  -9.979  16.358  1.00 19.29           C  
ATOM   1392  C   ALA A 190     -19.385 -11.364  16.605  1.00 18.93           C  
ATOM   1393  O   ALA A 190     -18.659 -12.372  16.586  1.00 17.37           O  
ATOM   1394  CB  ALA A 190     -18.508  -9.737  14.905  1.00 18.90           C  
ATOM   1395  N   PRO A 191     -20.736 -11.487  16.785  1.00 19.37           N  
ATOM   1396  CA  PRO A 191     -21.352 -12.803  17.011  1.00 19.02           C  
ATOM   1397  C   PRO A 191     -21.112 -13.796  15.864  1.00 19.45           C  
ATOM   1398  O   PRO A 191     -20.892 -15.044  16.118  1.00 21.46           O  
ATOM   1399  CB  PRO A 191     -22.838 -12.479  17.189  1.00 19.70           C  
ATOM   1400  CG  PRO A 191     -23.025 -11.088  16.594  1.00 19.09           C  
ATOM   1401  CD  PRO A 191     -21.712 -10.363  16.773  1.00 18.18           C  
ATOM   1402  N   GLU A 192     -21.015 -13.291  14.629  1.00 19.08           N  
ATOM   1403  CA  GLU A 192     -20.760 -14.148  13.445  1.00 17.31           C  
ATOM   1404  C   GLU A 192     -19.377 -14.759  13.559  1.00 19.19           C  
ATOM   1405  O   GLU A 192     -19.168 -15.808  12.930  1.00 19.26           O  
ATOM   1406  CB  GLU A 192     -20.987 -13.474  12.101  1.00 16.16           C  
ATOM   1407  CG  GLU A 192     -20.153 -12.210  11.872  1.00 15.64           C  
ATOM   1408  CD  GLU A 192     -20.761 -10.896  12.335  1.00 15.33           C  
ATOM   1409  OE1 GLU A 192     -21.463 -10.861  13.399  1.00 15.53           O  
ATOM   1410  OE2 GLU A 192     -20.465  -9.877  11.667  1.00 15.72           O1-
ATOM   1411  N   ILE A 193     -18.415 -14.078  14.197  1.00 20.28           N  
ATOM   1412  CA  ILE A 193     -17.082 -14.702  14.436  1.00 23.42           C  
ATOM   1413  C   ILE A 193     -17.163 -15.786  15.525  1.00 24.60           C  
ATOM   1414  O   ILE A 193     -16.553 -16.791  15.309  1.00 26.92           O  
ATOM   1415  CB  ILE A 193     -15.970 -13.655  14.714  1.00 24.25           C  
ATOM   1416  CG1 ILE A 193     -15.882 -12.613  13.588  1.00 23.89           C  
ATOM   1417  CG2 ILE A 193     -14.651 -14.400  14.880  1.00 26.80           C  
ATOM   1418  CD1 ILE A 193     -14.830 -11.540  13.830  1.00 25.88           C  
ATOM   1419  N   MET A 194     -17.908 -15.595  16.621  1.00 27.64           N  
ATOM   1420  CA  MET A 194     -18.077 -16.644  17.656  1.00 28.76           C  
ATOM   1421  C   MET A 194     -18.683 -17.867  16.947  1.00 29.76           C  
ATOM   1422  O   MET A 194     -18.369 -18.990  17.292  1.00 26.62           O  
ATOM   1423  CB  MET A 194     -19.023 -16.144  18.756  1.00 32.38           C  
ATOM   1424  CG  MET A 194     -18.586 -14.865  19.481  1.00 34.51           C  
ATOM   1425  SD  MET A 194     -17.127 -15.199  20.496  1.00 31.43           S  
ATOM   1426  CE  MET A 194     -15.854 -14.984  19.264  1.00 31.16           C  
ATOM   1427  N   LEU A 195     -19.564 -17.628  15.960  1.00 27.90           N  
ATOM   1428  CA  LEU A 195     -20.295 -18.717  15.268  1.00 26.59           C  
ATOM   1429  C   LEU A 195     -19.384 -19.396  14.244  1.00 27.17           C  
ATOM   1430  O   LEU A 195     -19.758 -20.444  13.806  1.00 24.94           O  
ATOM   1431  CB  LEU A 195     -21.564 -18.138  14.616  1.00 26.84           C  
ATOM   1432  CG  LEU A 195     -22.650 -19.181  14.329  1.00 26.86           C  
ATOM   1433  CD1 LEU A 195     -23.242 -19.723  15.609  1.00 26.97           C  
ATOM   1434  CD2 LEU A 195     -23.734 -18.652  13.385  1.00 27.07           C  
ATOM   1435  N   ASN A 196     -18.247 -18.777  13.895  1.00 25.52           N  
ATOM   1436  CA  ASN A 196     -17.210 -19.316  12.987  1.00 26.93           C  
ATOM   1437  C   ASN A 196     -17.696 -19.214  11.542  1.00 26.44           C  
ATOM   1438  O   ASN A 196     -17.385 -20.080  10.721  1.00 24.00           O  
ATOM   1439  CB  ASN A 196     -16.841 -20.754  13.356  1.00 31.23           C  
ATOM   1440  CG  ASN A 196     -15.559 -21.205  12.697  1.00 32.24           C  
ATOM   1441  ND2 ASN A 196     -14.543 -20.353  12.698  1.00 32.11           N  
ATOM   1442  OD1 ASN A 196     -15.507 -22.312  12.164  1.00 36.32           O  
ATOM   1443  N   TRP A 197     -18.410 -18.140  11.205  1.00 24.90           N  
ATOM   1444  CA  TRP A 197     -18.733 -17.887   9.783  1.00 22.68           C  
ATOM   1445  C   TRP A 197     -17.464 -17.424   9.069  1.00 26.23           C  
ATOM   1446  O   TRP A 197     -16.876 -16.385   9.505  1.00 23.51           O  
ATOM   1447  CB  TRP A 197     -19.822 -16.849   9.663  1.00 21.59           C  
ATOM   1448  CG  TRP A 197     -20.349 -16.641   8.289  1.00 20.20           C  
ATOM   1449  CD1 TRP A 197     -20.561 -17.564   7.305  1.00 20.77           C  
ATOM   1450  CD2 TRP A 197     -20.792 -15.386   7.771  1.00 20.14           C  
ATOM   1451  CE2 TRP A 197     -21.305 -15.631   6.482  1.00 20.55           C  
ATOM   1452  CE3 TRP A 197     -20.834 -14.094   8.273  1.00 19.13           C  
ATOM   1453  NE1 TRP A 197     -21.148 -16.961   6.223  1.00 21.53           N  
ATOM   1454  CZ2 TRP A 197     -21.801 -14.611   5.671  1.00 20.03           C  
ATOM   1455  CZ3 TRP A 197     -21.370 -13.110   7.492  1.00 20.22           C  
ATOM   1456  CH2 TRP A 197     -21.876 -13.364   6.219  1.00 19.43           C  
ATOM   1457  N   MET A 198     -17.087 -18.159   8.039  1.00 28.60           N  
ATOM   1458  CA  MET A 198     -15.976 -17.858   7.091  1.00 32.53           C  
ATOM   1459  C   MET A 198     -16.117 -16.559   6.284  1.00 29.47           C  
ATOM   1460  O   MET A 198     -15.101 -16.066   5.852  1.00 30.63           O  
ATOM   1461  CB  MET A 198     -15.946 -19.008   6.091  1.00 41.04           C  
ATOM   1462  CG  MET A 198     -14.610 -19.197   5.476  1.00 49.18           C  
ATOM   1463  SD  MET A 198     -14.643 -20.773   4.572  1.00 56.44           S  
ATOM   1464  CE  MET A 198     -14.622 -21.899   5.972  1.00 55.97           C  
ATOM   1465  N   HIS A 199     -17.288 -15.952   6.091  1.00 25.47           N  
ATOM   1466  CA  HIS A 199     -17.509 -14.915   5.053  1.00 24.96           C  
ATOM   1467  C   HIS A 199     -17.877 -13.577   5.693  1.00 24.45           C  
ATOM   1468  O   HIS A 199     -18.548 -12.781   5.051  1.00 23.95           O  
ATOM   1469  CB  HIS A 199     -18.575 -15.416   4.053  1.00 24.56           C  
ATOM   1470  CG  HIS A 199     -18.110 -16.624   3.304  1.00 24.62           C  
ATOM   1471  CD2 HIS A 199     -18.518 -17.923   3.362  1.00 24.15           C  
ATOM   1472  ND1 HIS A 199     -17.100 -16.556   2.373  1.00 23.39           N  
ATOM   1473  CE1 HIS A 199     -16.928 -17.755   1.857  1.00 24.62           C  
ATOM   1474  NE2 HIS A 199     -17.742 -18.641   2.525  1.00 25.04           N  
ATOM   1475  N   TYR A 200     -17.451 -13.361   6.929  1.00 24.83           N  
ATOM   1476  CA  TYR A 200     -17.753 -12.126   7.668  1.00 26.52           C  
ATOM   1477  C   TYR A 200     -17.102 -10.956   6.909  1.00 27.93           C  
ATOM   1478  O   TYR A 200     -16.046 -11.191   6.261  1.00 28.36           O  
ATOM   1479  CB  TYR A 200     -17.231 -12.218   9.102  1.00 27.83           C  
ATOM   1480  CG  TYR A 200     -15.736 -12.384   9.221  1.00 29.97           C  
ATOM   1481  CD1 TYR A 200     -14.903 -11.272   9.332  1.00 30.96           C  
ATOM   1482  CD2 TYR A 200     -15.138 -13.646   9.243  1.00 31.96           C  
ATOM   1483  CE1 TYR A 200     -13.532 -11.419   9.467  1.00 33.19           C  
ATOM   1484  CE2 TYR A 200     -13.764 -13.807   9.360  1.00 34.31           C  
ATOM   1485  CZ  TYR A 200     -12.961 -12.681   9.471  1.00 34.60           C  
ATOM   1486  OH  TYR A 200     -11.618 -12.810   9.595  1.00 38.05           O  
ATOM   1487  N   ASN A 201     -17.660  -9.763   7.069  1.00 26.52           N  
ATOM   1488  CA  ASN A 201     -17.330  -8.522   6.310  1.00 26.85           C  
ATOM   1489  C   ASN A 201     -16.756  -7.462   7.258  1.00 26.40           C  
ATOM   1490  O   ASN A 201     -16.592  -7.763   8.477  1.00 23.11           O  
ATOM   1491  CB  ASN A 201     -18.534  -7.925   5.595  1.00 29.03           C  
ATOM   1492  CG  ASN A 201     -19.731  -7.638   6.482  1.00 30.07           C  
ATOM   1493  ND2 ASN A 201     -20.885  -8.196   6.112  1.00 30.58           N  
ATOM   1494  OD1 ASN A 201     -19.674  -6.830   7.421  1.00 28.97           O  
ATOM   1495  N   GLN A 202     -16.526  -6.243   6.737  1.00 23.65           N  
ATOM   1496  CA  GLN A 202     -15.882  -5.183   7.531  1.00 23.84           C  
ATOM   1497  C   GLN A 202     -16.683  -4.831   8.775  1.00 22.25           C  
ATOM   1498  O   GLN A 202     -16.081  -4.224   9.669  1.00 18.33           O  
ATOM   1499  CB  GLN A 202     -15.702  -3.973   6.649  1.00 26.03           C  
ATOM   1500  CG  GLN A 202     -14.563  -4.288   5.718  1.00 29.81           C  
ATOM   1501  CD  GLN A 202     -14.241  -3.163   4.761  1.00 31.30           C  
ATOM   1502  NE2 GLN A 202     -12.976  -3.156   4.294  1.00 32.25           N  
ATOM   1503  OE1 GLN A 202     -15.124  -2.369   4.455  1.00 30.60           O  
ATOM   1504  N   THR A 203     -17.997  -5.108   8.818  1.00 20.01           N  
ATOM   1505  CA  THR A 203     -18.815  -4.556   9.932  1.00 20.08           C  
ATOM   1506  C   THR A 203     -18.550  -5.361  11.216  1.00 17.51           C  
ATOM   1507  O   THR A 203     -19.103  -5.034  12.244  1.00 16.83           O  
ATOM   1508  CB  THR A 203     -20.317  -4.549   9.605  1.00 23.45           C  
ATOM   1509  CG2 THR A 203     -20.699  -3.749   8.373  1.00 24.25           C  
ATOM   1510  OG1 THR A 203     -20.591  -5.933   9.445  1.00 24.32           O  
ATOM   1511  N   VAL A 204     -17.725  -6.392  11.190  1.00 16.81           N  
ATOM   1512  CA  VAL A 204     -17.247  -7.019  12.446  1.00 15.49           C  
ATOM   1513  C   VAL A 204     -16.530  -5.944  13.279  1.00 14.55           C  
ATOM   1514  O   VAL A 204     -16.648  -5.975  14.507  1.00 14.76           O  
ATOM   1515  CB  VAL A 204     -16.384  -8.292  12.237  1.00 15.58           C  
ATOM   1516  CG1 VAL A 204     -17.055  -9.429  11.442  1.00 15.75           C  
ATOM   1517  CG2 VAL A 204     -15.016  -7.950  11.630  1.00 16.40           C  
ATOM   1518  N   ASP A 205     -15.863  -4.997  12.638  1.00 13.75           N  
ATOM   1519  CA  ASP A 205     -15.108  -3.958  13.343  1.00 14.39           C  
ATOM   1520  C   ASP A 205     -16.124  -2.961  13.931  1.00 14.49           C  
ATOM   1521  O   ASP A 205     -15.877  -2.401  14.972  1.00 13.92           O  
ATOM   1522  CB  ASP A 205     -14.122  -3.295  12.364  1.00 14.47           C  
ATOM   1523  CG  ASP A 205     -12.915  -4.142  11.982  1.00 15.00           C  
ATOM   1524  OD1 ASP A 205     -12.533  -5.022  12.722  1.00 15.11           O  
ATOM   1525  OD2 ASP A 205     -12.320  -3.814  10.966  1.00 17.04           O1-
ATOM   1526  N   ILE A 206     -17.249  -2.716  13.227  1.00 15.37           N  
ATOM   1527  CA  ILE A 206     -18.293  -1.734  13.710  1.00 15.29           C  
ATOM   1528  C   ILE A 206     -18.946  -2.346  14.957  1.00 15.40           C  
ATOM   1529  O   ILE A 206     -19.246  -1.640  15.877  1.00 16.07           O  
ATOM   1530  CB  ILE A 206     -19.319  -1.447  12.597  1.00 16.58           C  
ATOM   1531  CG1 ILE A 206     -18.693  -0.702  11.417  1.00 17.71           C  
ATOM   1532  CG2 ILE A 206     -20.567  -0.686  13.123  1.00 17.38           C  
ATOM   1533  CD1 ILE A 206     -18.157   0.678  11.727  1.00 19.27           C  
ATOM   1534  N   TRP A 207     -19.182  -3.663  14.975  1.00 16.39           N  
ATOM   1535  CA  TRP A 207     -19.626  -4.367  16.188  1.00 16.04           C  
ATOM   1536  C   TRP A 207     -18.692  -4.003  17.340  1.00 15.39           C  
ATOM   1537  O   TRP A 207     -19.146  -3.665  18.412  1.00 14.50           O  
ATOM   1538  CB  TRP A 207     -19.721  -5.883  15.964  1.00 16.07           C  
ATOM   1539  CG  TRP A 207     -20.237  -6.608  17.155  1.00 16.59           C  
ATOM   1540  CD1 TRP A 207     -19.542  -7.036  18.258  1.00 17.71           C  
ATOM   1541  CD2 TRP A 207     -21.612  -6.847  17.438  1.00 18.12           C  
ATOM   1542  CE2 TRP A 207     -21.666  -7.476  18.703  1.00 19.00           C  
ATOM   1543  CE3 TRP A 207     -22.788  -6.582  16.711  1.00 18.91           C  
ATOM   1544  NE1 TRP A 207     -20.383  -7.580  19.191  1.00 18.01           N  
ATOM   1545  CZ2 TRP A 207     -22.874  -7.862  19.275  1.00 19.47           C  
ATOM   1546  CZ3 TRP A 207     -23.972  -7.006  17.269  1.00 19.17           C  
ATOM   1547  CH2 TRP A 207     -24.001  -7.633  18.511  1.00 19.43           C  
ATOM   1548  N   SER A 208     -17.401  -4.225  17.153  1.00 17.19           N  
ATOM   1549  CA  SER A 208     -16.399  -3.996  18.218  1.00 17.27           C  
ATOM   1550  C   SER A 208     -16.538  -2.545  18.706  1.00 17.84           C  
ATOM   1551  O   SER A 208     -16.522  -2.317  19.944  1.00 18.36           O  
ATOM   1552  CB  SER A 208     -15.041  -4.279  17.732  1.00 18.31           C  
ATOM   1553  OG  SER A 208     -14.901  -5.630  17.303  1.00 16.50           O  
ATOM   1554  N   VAL A 209     -16.628  -1.584  17.785  1.00 18.13           N  
ATOM   1555  CA  VAL A 209     -16.735  -0.133  18.161  1.00 19.28           C  
ATOM   1556  C   VAL A 209     -17.993   0.072  19.013  1.00 20.34           C  
ATOM   1557  O   VAL A 209     -17.965   0.766  20.021  1.00 18.61           O  
ATOM   1558  CB  VAL A 209     -16.800   0.791  16.955  1.00 19.61           C  
ATOM   1559  CG1 VAL A 209     -16.999   2.215  17.439  1.00 21.03           C  
ATOM   1560  CG2 VAL A 209     -15.551   0.665  16.090  1.00 19.56           C  
ATOM   1561  N   GLY A 210     -19.069  -0.593  18.621  1.00 20.55           N  
ATOM   1562  CA  GLY A 210     -20.301  -0.589  19.429  1.00 18.94           C  
ATOM   1563  C   GLY A 210     -20.039  -1.056  20.834  1.00 19.24           C  
ATOM   1564  O   GLY A 210     -20.515  -0.400  21.738  1.00 20.57           O  
ATOM   1565  N   CYS A 211     -19.321  -2.167  21.019  1.00 19.56           N  
ATOM   1566  CA  CYS A 211     -19.040  -2.725  22.339  1.00 19.46           C  
ATOM   1567  C   CYS A 211     -18.183  -1.719  23.115  1.00 19.26           C  
ATOM   1568  O   CYS A 211     -18.439  -1.549  24.328  1.00 21.29           O  
ATOM   1569  CB  CYS A 211     -18.360  -4.088  22.293  1.00 18.69           C  
ATOM   1570  SG  CYS A 211     -19.416  -5.340  21.548  1.00 19.17           S  
ATOM   1571  N   ILE A 212     -17.218  -1.093  22.446  1.00 19.42           N  
ATOM   1572  CA  ILE A 212     -16.358  -0.077  23.125  1.00 18.85           C  
ATOM   1573  C   ILE A 212     -17.174   1.140  23.552  1.00 20.45           C  
ATOM   1574  O   ILE A 212     -16.980   1.617  24.653  1.00 23.91           O  
ATOM   1575  CB  ILE A 212     -15.168   0.279  22.204  1.00 19.61           C  
ATOM   1576  CG1 ILE A 212     -14.291  -0.948  21.961  1.00 17.67           C  
ATOM   1577  CG2 ILE A 212     -14.390   1.433  22.814  1.00 19.47           C  
ATOM   1578  CD1 ILE A 212     -13.339  -0.810  20.901  1.00 17.80           C  
ATOM   1579  N   MET A 213     -17.966   1.723  22.668  1.00 21.07           N  
ATOM   1580  CA  MET A 213     -18.752   2.943  22.975  1.00 21.24           C  
ATOM   1581  C   MET A 213     -19.655   2.641  24.174  1.00 22.79           C  
ATOM   1582  O   MET A 213     -19.665   3.404  25.127  1.00 25.66           O  
ATOM   1583  CB  MET A 213     -19.566   3.324  21.755  1.00 21.01           C  
ATOM   1584  CG  MET A 213     -20.424   4.566  21.906  1.00 22.24           C  
ATOM   1585  SD  MET A 213     -21.095   5.052  20.343  1.00 25.04           S  
ATOM   1586  CE  MET A 213     -22.379   6.207  20.893  1.00 26.79           C  
ATOM   1587  N   ALA A 214     -20.349   1.501  24.167  1.00 23.07           N  
ATOM   1588  CA  ALA A 214     -21.200   1.049  25.283  1.00 23.58           C  
ATOM   1589  C   ALA A 214     -20.398   1.131  26.589  1.00 26.17           C  
ATOM   1590  O   ALA A 214     -20.904   1.752  27.599  1.00 27.98           O  
ATOM   1591  CB  ALA A 214     -21.756  -0.331  25.055  1.00 23.31           C  
ATOM   1592  N   GLU A 215     -19.245   0.509  26.627  1.00 25.71           N  
ATOM   1593  CA  GLU A 215     -18.426   0.434  27.848  1.00 27.10           C  
ATOM   1594  C   GLU A 215     -17.965   1.840  28.295  1.00 29.96           C  
ATOM   1595  O   GLU A 215     -17.778   2.053  29.508  1.00 34.69           O  
ATOM   1596  CB  GLU A 215     -17.253  -0.446  27.480  1.00 26.91           C  
ATOM   1597  CG  GLU A 215     -16.398  -0.761  28.647  1.00 30.06           C  
ATOM   1598  CD  GLU A 215     -15.334  -1.788  28.363  1.00 31.12           C  
ATOM   1599  OE1 GLU A 215     -15.554  -2.700  27.549  1.00 28.77           O  
ATOM   1600  OE2 GLU A 215     -14.279  -1.653  28.991  1.00 32.77           O1-
ATOM   1601  N   LEU A 216     -17.748   2.771  27.368  1.00 29.15           N  
ATOM   1602  CA  LEU A 216     -17.305   4.149  27.709  1.00 30.12           C  
ATOM   1603  C   LEU A 216     -18.497   4.916  28.287  1.00 30.26           C  
ATOM   1604  O   LEU A 216     -18.258   5.840  29.045  1.00 29.82           O  
ATOM   1605  CB  LEU A 216     -16.811   4.900  26.471  1.00 29.78           C  
ATOM   1606  CG  LEU A 216     -15.511   4.414  25.820  1.00 29.15           C  
ATOM   1607  CD1 LEU A 216     -15.000   5.493  24.881  1.00 28.39           C  
ATOM   1608  CD2 LEU A 216     -14.442   4.031  26.858  1.00 29.38           C  
ATOM   1609  N   LEU A 217     -19.704   4.653  27.793  1.00 29.78           N  
ATOM   1610  CA  LEU A 217     -20.896   5.396  28.229  1.00 30.79           C  
ATOM   1611  C   LEU A 217     -21.263   4.888  29.635  1.00 33.03           C  
ATOM   1612  O   LEU A 217     -21.597   5.711  30.476  1.00 35.21           O  
ATOM   1613  CB  LEU A 217     -22.042   5.199  27.242  1.00 29.20           C  
ATOM   1614  CG  LEU A 217     -21.933   5.937  25.915  1.00 29.68           C  
ATOM   1615  CD1 LEU A 217     -22.895   5.357  24.887  1.00 31.15           C  
ATOM   1616  CD2 LEU A 217     -22.163   7.419  26.053  1.00 30.34           C  
ATOM   1617  N   THR A 218     -21.153   3.593  29.902  1.00 33.59           N  
ATOM   1618  CA  THR A 218     -21.784   2.904  31.062  1.00 36.19           C  
ATOM   1619  C   THR A 218     -20.770   2.582  32.134  1.00 37.78           C  
ATOM   1620  O   THR A 218     -21.168   2.299  33.265  1.00 41.10           O  
ATOM   1621  CB  THR A 218     -22.404   1.543  30.708  1.00 34.53           C  
ATOM   1622  CG2 THR A 218     -23.470   1.680  29.656  1.00 35.14           C  
ATOM   1623  OG1 THR A 218     -21.415   0.576  30.305  1.00 36.68           O  
ATOM   1624  N   GLY A 219     -19.517   2.493  31.755  1.00 38.01           N  
ATOM   1625  CA  GLY A 219     -18.463   2.042  32.664  1.00 40.51           C  
ATOM   1626  C   GLY A 219     -18.419   0.546  32.873  1.00 41.74           C  
ATOM   1627  O   GLY A 219     -17.540   0.140  33.630  1.00 45.36           O  
ATOM   1628  N   ARG A 220     -19.251  -0.268  32.208  1.00 41.98           N  
ATOM   1629  CA  ARG A 220     -19.179  -1.758  32.306  1.00 38.09           C  
ATOM   1630  C   ARG A 220     -18.907  -2.411  30.934  1.00 33.28           C  
ATOM   1631  O   ARG A 220     -19.466  -1.968  29.940  1.00 30.88           O  
ATOM   1632  CB  ARG A 220     -20.514  -2.384  32.731  1.00 41.97           C  
ATOM   1633  CG  ARG A 220     -21.182  -1.809  33.970  1.00 47.31           C  
ATOM   1634  CD  ARG A 220     -22.505  -2.523  34.236  1.00 48.11           C  
ATOM   1635  NE  ARG A 220     -22.820  -2.462  35.667  1.00 52.18           N  
ATOM   1636  CZ  ARG A 220     -23.616  -3.301  36.339  1.00 50.24           C  
ATOM   1637  NH1 ARG A 220     -24.231  -4.291  35.713  1.00 46.40           N1+
ATOM   1638  NH2 ARG A 220     -23.775  -3.144  37.644  1.00 49.22           N  
ATOM   1639  N   THR A 221     -18.166  -3.511  30.905  1.00 30.94           N  
ATOM   1640  CA  THR A 221     -18.106  -4.422  29.744  1.00 31.42           C  
ATOM   1641  C   THR A 221     -19.522  -4.767  29.310  1.00 30.23           C  
ATOM   1642  O   THR A 221     -20.273  -5.267  30.171  1.00 30.15           O  
ATOM   1643  CB  THR A 221     -17.412  -5.739  30.068  1.00 31.28           C  
ATOM   1644  CG2 THR A 221     -17.146  -6.548  28.826  1.00 32.15           C  
ATOM   1645  OG1 THR A 221     -16.201  -5.360  30.721  1.00 33.18           O  
ATOM   1646  N   LEU A 222     -19.865  -4.531  28.038  1.00 27.29           N  
ATOM   1647  CA  LEU A 222     -21.230  -4.857  27.571  1.00 26.52           C  
ATOM   1648  C   LEU A 222     -21.442  -6.363  27.698  1.00 24.53           C  
ATOM   1649  O   LEU A 222     -22.452  -6.798  28.265  1.00 23.31           O  
ATOM   1650  CB  LEU A 222     -21.391  -4.360  26.140  1.00 26.22           C  
ATOM   1651  CG  LEU A 222     -22.764  -3.801  25.702  1.00 29.19           C  
ATOM   1652  CD1 LEU A 222     -22.984  -3.962  24.217  1.00 25.49           C  
ATOM   1653  CD2 LEU A 222     -23.981  -4.219  26.511  1.00 28.41           C  
ATOM   1654  N   PHE A 223     -20.551  -7.159  27.132  1.00 22.45           N  
ATOM   1655  CA  PHE A 223     -20.739  -8.616  26.957  1.00 23.13           C  
ATOM   1656  C   PHE A 223     -19.541  -9.392  27.527  1.00 25.14           C  
ATOM   1657  O   PHE A 223     -18.674  -9.870  26.811  1.00 24.48           O  
ATOM   1658  CB  PHE A 223     -20.955  -9.026  25.494  1.00 21.55           C  
ATOM   1659  CG  PHE A 223     -22.079  -8.340  24.756  1.00 22.14           C  
ATOM   1660  CD1 PHE A 223     -23.405  -8.505  25.139  1.00 22.74           C  
ATOM   1661  CD2 PHE A 223     -21.799  -7.568  23.633  1.00 20.80           C  
ATOM   1662  CE1 PHE A 223     -24.421  -7.903  24.396  1.00 23.57           C  
ATOM   1663  CE2 PHE A 223     -22.803  -6.958  22.902  1.00 20.59           C  
ATOM   1664  CZ  PHE A 223     -24.112  -7.138  23.278  1.00 20.90           C  
ATOM   1665  N   PRO A 224     -19.446  -9.551  28.844  1.00 28.72           N  
ATOM   1666  CA  PRO A 224     -18.267 -10.197  29.439  1.00 31.68           C  
ATOM   1667  C   PRO A 224     -18.391 -11.728  29.452  1.00 32.39           C  
ATOM   1668  O   PRO A 224     -18.455 -12.309  30.492  1.00 33.55           O  
ATOM   1669  CB  PRO A 224     -18.250  -9.609  30.858  1.00 31.62           C  
ATOM   1670  CG  PRO A 224     -19.698  -9.308  31.157  1.00 29.71           C  
ATOM   1671  CD  PRO A 224     -20.371  -9.020  29.835  1.00 29.64           C  
ATOM   1672  N   GLY A 225     -18.391 -12.344  28.275  1.00 33.25           N  
ATOM   1673  CA  GLY A 225     -18.553 -13.803  28.145  1.00 33.51           C  
ATOM   1674  C   GLY A 225     -17.337 -14.572  28.656  1.00 33.65           C  
ATOM   1675  O   GLY A 225     -16.180 -14.065  28.529  1.00 28.86           O  
ATOM   1676  N   THR A 226     -17.590 -15.763  29.200  1.00 34.65           N  
ATOM   1677  CA  THR A 226     -16.539 -16.644  29.786  1.00 36.17           C  
ATOM   1678  C   THR A 226     -15.942 -17.571  28.717  1.00 34.70           C  
ATOM   1679  O   THR A 226     -14.898 -18.118  29.004  1.00 39.64           O  
ATOM   1680  CB  THR A 226     -17.091 -17.364  31.025  1.00 36.15           C  
ATOM   1681  CG2 THR A 226     -17.487 -16.398  32.120  1.00 35.91           C  
ATOM   1682  OG1 THR A 226     -18.239 -18.116  30.652  1.00 37.20           O  
ATOM   1683  N   ASP A 227     -16.572 -17.735  27.545  1.00 32.20           N  
ATOM   1684  CA  ASP A 227     -16.230 -18.673  26.435  1.00 30.19           C  
ATOM   1685  C   ASP A 227     -17.107 -18.269  25.247  1.00 28.03           C  
ATOM   1686  O   ASP A 227     -17.977 -17.400  25.465  1.00 27.99           O  
ATOM   1687  CB  ASP A 227     -16.475 -20.125  26.863  1.00 31.92           C  
ATOM   1688  CG  ASP A 227     -17.907 -20.464  27.274  1.00 31.77           C  
ATOM   1689  OD1 ASP A 227     -18.789 -20.237  26.521  1.00 29.63           O  
ATOM   1690  OD2 ASP A 227     -18.104 -20.984  28.351  1.00 36.05           O1-
ATOM   1691  N   HIS A 228     -16.929 -18.851  24.073  1.00 26.63           N  
ATOM   1692  CA  HIS A 228     -17.594 -18.459  22.792  1.00 26.77           C  
ATOM   1693  C   HIS A 228     -19.116 -18.743  22.868  1.00 27.49           C  
ATOM   1694  O   HIS A 228     -19.899 -17.925  22.321  1.00 26.25           O  
ATOM   1695  CB  HIS A 228     -16.978 -19.228  21.610  1.00 27.53           C  
ATOM   1696  CG  HIS A 228     -15.652 -18.731  21.123  1.00 28.21           C  
ATOM   1697  CD2 HIS A 228     -15.093 -18.828  19.907  1.00 27.34           C  
ATOM   1698  ND1 HIS A 228     -14.814 -17.971  21.886  1.00 32.93           N  
ATOM   1699  CE1 HIS A 228     -13.738 -17.661  21.155  1.00 32.43           C  
ATOM   1700  NE2 HIS A 228     -13.910 -18.173  19.922  1.00 29.29           N  
ATOM   1701  N   ILE A 229     -19.508 -19.789  23.591  1.00 27.23           N  
ATOM   1702  CA  ILE A 229     -20.943 -20.131  23.861  1.00 30.25           C  
ATOM   1703  C   ILE A 229     -21.596 -19.097  24.800  1.00 29.61           C  
ATOM   1704  O   ILE A 229     -22.617 -18.492  24.369  1.00 25.66           O  
ATOM   1705  CB  ILE A 229     -21.079 -21.586  24.372  1.00 34.29           C  
ATOM   1706  CG1 ILE A 229     -20.695 -22.559  23.245  1.00 35.95           C  
ATOM   1707  CG2 ILE A 229     -22.482 -21.838  24.934  1.00 33.84           C  
ATOM   1708  CD1 ILE A 229     -20.482 -24.002  23.713  1.00 42.89           C  
ATOM   1709  N   ASP A 230     -20.968 -18.815  25.946  1.00 29.45           N  
ATOM   1710  CA  ASP A 230     -21.394 -17.778  26.917  1.00 31.70           C  
ATOM   1711  C   ASP A 230     -21.465 -16.401  26.222  1.00 28.52           C  
ATOM   1712  O   ASP A 230     -22.479 -15.674  26.437  1.00 26.39           O  
ATOM   1713  CB  ASP A 230     -20.532 -17.786  28.201  1.00 33.93           C  
ATOM   1714  CG  ASP A 230     -21.108 -16.865  29.276  1.00 34.48           C  
ATOM   1715  OD1 ASP A 230     -22.297 -16.979  29.555  1.00 35.89           O  
ATOM   1716  OD2 ASP A 230     -20.412 -15.973  29.743  1.00 35.59           O1-
ATOM   1717  N   GLN A 231     -20.483 -16.074  25.377  1.00 25.41           N  
ATOM   1718  CA  GLN A 231     -20.392 -14.779  24.685  1.00 25.80           C  
ATOM   1719  C   GLN A 231     -21.615 -14.664  23.747  1.00 26.03           C  
ATOM   1720  O   GLN A 231     -22.285 -13.621  23.786  1.00 24.72           O  
ATOM   1721  CB  GLN A 231     -19.083 -14.683  23.882  1.00 25.45           C  
ATOM   1722  CG  GLN A 231     -18.881 -13.318  23.228  1.00 25.07           C  
ATOM   1723  CD  GLN A 231     -18.548 -12.282  24.271  1.00 23.73           C  
ATOM   1724  NE2 GLN A 231     -18.955 -11.051  24.033  1.00 23.82           N  
ATOM   1725  OE1 GLN A 231     -17.880 -12.575  25.255  1.00 25.57           O  
ATOM   1726  N   LEU A 232     -21.910 -15.709  22.960  1.00 25.59           N  
ATOM   1727  CA  LEU A 232     -23.055 -15.671  22.023  1.00 26.83           C  
ATOM   1728  C   LEU A 232     -24.371 -15.471  22.791  1.00 26.69           C  
ATOM   1729  O   LEU A 232     -25.203 -14.672  22.339  1.00 23.97           O  
ATOM   1730  CB  LEU A 232     -23.085 -16.958  21.202  1.00 28.15           C  
ATOM   1731  CG  LEU A 232     -24.133 -16.994  20.107  1.00 31.48           C  
ATOM   1732  CD1 LEU A 232     -24.068 -15.757  19.189  1.00 31.16           C  
ATOM   1733  CD2 LEU A 232     -23.953 -18.281  19.312  1.00 32.34           C  
ATOM   1734  N   LYS A 233     -24.536 -16.160  23.913  1.00 27.32           N  
ATOM   1735  CA  LYS A 233     -25.767 -16.063  24.761  1.00 30.19           C  
ATOM   1736  C   LYS A 233     -25.949 -14.646  25.327  1.00 28.05           C  
ATOM   1737  O   LYS A 233     -27.050 -14.113  25.250  1.00 27.04           O  
ATOM   1738  CB  LYS A 233     -25.695 -17.172  25.799  1.00 32.72           C  
ATOM   1739  CG  LYS A 233     -25.717 -18.545  25.135  1.00 37.94           C  
ATOM   1740  CD  LYS A 233     -26.395 -19.671  25.894  1.00 43.74           C  
ATOM   1741  CE  LYS A 233     -25.443 -20.374  26.844  1.00 48.57           C  
ATOM   1742  NZ  LYS A 233     -26.093 -21.514  27.537  1.00 54.26           N1+
ATOM   1743  N   LEU A 234     -24.905 -14.041  25.855  1.00 25.85           N  
ATOM   1744  CA  LEU A 234     -24.941 -12.642  26.325  1.00 25.65           C  
ATOM   1745  C   LEU A 234     -25.337 -11.714  25.176  1.00 23.43           C  
ATOM   1746  O   LEU A 234     -26.169 -10.871  25.407  1.00 23.48           O  
ATOM   1747  CB  LEU A 234     -23.576 -12.275  26.932  1.00 26.52           C  
ATOM   1748  CG  LEU A 234     -23.300 -12.934  28.276  1.00 29.36           C  
ATOM   1749  CD1 LEU A 234     -21.954 -12.595  28.841  1.00 30.28           C  
ATOM   1750  CD2 LEU A 234     -24.356 -12.552  29.338  1.00 31.15           C  
ATOM   1751  N   ILE A 235     -24.739 -11.839  23.976  1.00 22.08           N  
ATOM   1752  CA  ILE A 235     -25.083 -11.019  22.774  1.00 20.69           C  
ATOM   1753  C   ILE A 235     -26.575 -11.167  22.410  1.00 20.91           C  
ATOM   1754  O   ILE A 235     -27.256 -10.120  22.206  1.00 21.25           O  
ATOM   1755  CB  ILE A 235     -24.174 -11.398  21.593  1.00 20.11           C  
ATOM   1756  CG1 ILE A 235     -22.703 -11.047  21.874  1.00 20.24           C  
ATOM   1757  CG2 ILE A 235     -24.701 -10.784  20.320  1.00 19.42           C  
ATOM   1758  CD1 ILE A 235     -21.767 -11.600  20.786  1.00 20.65           C  
ATOM   1759  N   LEU A 236     -27.081 -12.396  22.327  1.00 20.95           N  
ATOM   1760  CA  LEU A 236     -28.441 -12.607  21.791  1.00 23.78           C  
ATOM   1761  C   LEU A 236     -29.470 -12.128  22.818  1.00 24.78           C  
ATOM   1762  O   LEU A 236     -30.592 -11.815  22.391  1.00 27.83           O  
ATOM   1763  CB  LEU A 236     -28.622 -14.078  21.434  1.00 23.79           C  
ATOM   1764  CG  LEU A 236     -27.707 -14.531  20.289  1.00 23.73           C  
ATOM   1765  CD1 LEU A 236     -28.022 -15.937  19.882  1.00 25.36           C  
ATOM   1766  CD2 LEU A 236     -27.772 -13.595  19.077  1.00 24.09           C  
ATOM   1767  N   ARG A 237     -29.098 -12.030  24.088  1.00 27.30           N  
ATOM   1768  CA  ARG A 237     -29.971 -11.487  25.178  1.00 30.33           C  
ATOM   1769  C   ARG A 237     -30.287 -10.020  24.874  1.00 28.82           C  
ATOM   1770  O   ARG A 237     -31.432  -9.613  25.074  1.00 26.49           O  
ATOM   1771  CB  ARG A 237     -29.323 -11.636  26.555  1.00 35.63           C  
ATOM   1772  CG  ARG A 237     -30.287 -11.558  27.730  1.00 44.86           C  
ATOM   1773  CD  ARG A 237     -29.630 -11.953  29.053  1.00 53.97           C  
ATOM   1774  NE  ARG A 237     -28.774 -10.876  29.569  1.00 62.45           N  
ATOM   1775  CZ  ARG A 237     -27.819 -10.993  30.512  1.00 63.10           C  
ATOM   1776  NH1 ARG A 237     -27.560 -12.157  31.095  1.00 66.35           N1+
ATOM   1777  NH2 ARG A 237     -27.132  -9.928  30.880  1.00 58.91           N  
ATOM   1778  N   LEU A 238     -29.310  -9.249  24.388  1.00 24.76           N  
ATOM   1779  CA  LEU A 238     -29.537  -7.838  24.018  1.00 23.96           C  
ATOM   1780  C   LEU A 238     -30.177  -7.718  22.640  1.00 22.96           C  
ATOM   1781  O   LEU A 238     -31.147  -6.958  22.511  1.00 21.80           O  
ATOM   1782  CB  LEU A 238     -28.210  -7.059  24.074  1.00 23.68           C  
ATOM   1783  CG  LEU A 238     -28.356  -5.555  23.813  1.00 23.21           C  
ATOM   1784  CD1 LEU A 238     -29.140  -4.859  24.913  1.00 23.91           C  
ATOM   1785  CD2 LEU A 238     -27.002  -4.889  23.638  1.00 23.01           C  
ATOM   1786  N   VAL A 239     -29.580  -8.319  21.594  1.00 22.18           N  
ATOM   1787  CA  VAL A 239     -29.957  -8.005  20.195  1.00 22.16           C  
ATOM   1788  C   VAL A 239     -31.035  -8.956  19.684  1.00 22.81           C  
ATOM   1789  O   VAL A 239     -31.448  -8.809  18.515  1.00 24.89           O  
ATOM   1790  CB  VAL A 239     -28.682  -7.948  19.318  1.00 23.42           C  
ATOM   1791  CG1 VAL A 239     -27.667  -6.954  19.909  1.00 22.95           C  
ATOM   1792  CG2 VAL A 239     -28.049  -9.320  19.144  1.00 23.95           C  
ATOM   1793  N   GLY A 240     -31.506  -9.901  20.502  1.00 24.42           N  
ATOM   1794  CA  GLY A 240     -32.517 -10.909  20.095  1.00 24.56           C  
ATOM   1795  C   GLY A 240     -31.872 -12.124  19.450  1.00 25.27           C  
ATOM   1796  O   GLY A 240     -30.716 -12.020  18.901  1.00 26.60           O  
ATOM   1797  N   THR A 241     -32.541 -13.267  19.446  1.00 24.24           N  
ATOM   1798  CA  THR A 241     -32.149 -14.395  18.574  1.00 24.08           C  
ATOM   1799  C   THR A 241     -32.392 -13.943  17.136  1.00 23.25           C  
ATOM   1800  O   THR A 241     -33.219 -13.070  16.882  1.00 22.80           O  
ATOM   1801  CB  THR A 241     -32.918 -15.673  18.932  1.00 24.18           C  
ATOM   1802  CG2 THR A 241     -32.265 -16.379  20.101  1.00 26.33           C  
ATOM   1803  OG1 THR A 241     -34.268 -15.304  19.245  1.00 24.37           O  
ATOM   1804  N   PRO A 242     -31.736 -14.546  16.128  1.00 23.70           N  
ATOM   1805  CA  PRO A 242     -32.025 -14.228  14.726  1.00 22.72           C  
ATOM   1806  C   PRO A 242     -33.488 -14.296  14.246  1.00 22.76           C  
ATOM   1807  O   PRO A 242     -34.144 -15.284  14.527  1.00 21.98           O  
ATOM   1808  CB  PRO A 242     -31.250 -15.300  13.966  1.00 22.41           C  
ATOM   1809  CG  PRO A 242     -30.129 -15.649  14.868  1.00 22.79           C  
ATOM   1810  CD  PRO A 242     -30.682 -15.568  16.274  1.00 23.57           C  
ATOM   1811  N   GLY A 243     -33.872 -13.317  13.452  1.00 23.31           N  
ATOM   1812  CA  GLY A 243     -35.143 -13.338  12.696  1.00 26.30           C  
ATOM   1813  C   GLY A 243     -34.987 -14.093  11.396  1.00 27.31           C  
ATOM   1814  O   GLY A 243     -33.869 -14.559  11.063  1.00 24.96           O  
ATOM   1815  N   ALA A 244     -36.072 -14.207  10.646  1.00 25.67           N  
ATOM   1816  CA  ALA A 244     -36.197 -15.166   9.538  1.00 26.01           C  
ATOM   1817  C   ALA A 244     -35.200 -14.796   8.415  1.00 24.40           C  
ATOM   1818  O   ALA A 244     -34.529 -15.729   7.848  1.00 24.86           O  
ATOM   1819  CB  ALA A 244     -37.638 -15.181   9.088  1.00 26.06           C  
ATOM   1820  N   GLU A 245     -35.052 -13.505   8.139  1.00 23.12           N  
ATOM   1821  CA  GLU A 245     -34.208 -12.978   7.041  1.00 24.69           C  
ATOM   1822  C   GLU A 245     -32.756 -13.370   7.326  1.00 22.72           C  
ATOM   1823  O   GLU A 245     -32.006 -13.732   6.368  1.00 22.80           O  
ATOM   1824  CB  GLU A 245     -34.344 -11.472   6.882  1.00 26.80           C  
ATOM   1825  CG  GLU A 245     -33.413 -10.918   5.812  1.00 32.32           C  
ATOM   1826  CD  GLU A 245     -33.485  -9.427   5.462  1.00 37.36           C  
ATOM   1827  OE1 GLU A 245     -33.669  -8.548   6.366  1.00 37.74           O  
ATOM   1828  OE2 GLU A 245     -33.280  -9.141   4.275  1.00 42.99           O1-
ATOM   1829  N   LEU A 246     -32.369 -13.271   8.587  1.00 20.95           N  
ATOM   1830  CA  LEU A 246     -30.979 -13.634   8.929  1.00 20.92           C  
ATOM   1831  C   LEU A 246     -30.856 -15.170   8.927  1.00 20.61           C  
ATOM   1832  O   LEU A 246     -29.826 -15.668   8.417  1.00 18.23           O  
ATOM   1833  CB  LEU A 246     -30.548 -13.022  10.257  1.00 19.70           C  
ATOM   1834  CG  LEU A 246     -29.188 -13.533  10.721  1.00 18.54           C  
ATOM   1835  CD1 LEU A 246     -28.082 -13.176   9.707  1.00 18.76           C  
ATOM   1836  CD2 LEU A 246     -28.874 -12.918  12.075  1.00 19.52           C  
ATOM   1837  N   LEU A 247     -31.811 -15.914   9.500  1.00 20.84           N  
ATOM   1838  CA  LEU A 247     -31.680 -17.401   9.524  1.00 22.68           C  
ATOM   1839  C   LEU A 247     -31.458 -17.962   8.104  1.00 21.32           C  
ATOM   1840  O   LEU A 247     -30.778 -19.028   7.991  1.00 20.58           O  
ATOM   1841  CB  LEU A 247     -32.929 -18.028  10.150  1.00 24.33           C  
ATOM   1842  CG  LEU A 247     -33.095 -17.954  11.666  1.00 26.13           C  
ATOM   1843  CD1 LEU A 247     -34.525 -18.456  12.067  1.00 27.46           C  
ATOM   1844  CD2 LEU A 247     -32.011 -18.745  12.382  1.00 26.15           C  
ATOM   1845  N   LYS A 248     -32.066 -17.348   7.068  1.00 22.52           N  
ATOM   1846  CA  LYS A 248     -32.016 -17.860   5.683  1.00 23.90           C  
ATOM   1847  C   LYS A 248     -30.602 -17.766   5.148  1.00 23.00           C  
ATOM   1848  O   LYS A 248     -30.333 -18.446   4.168  1.00 23.33           O  
ATOM   1849  CB  LYS A 248     -32.911 -17.068   4.735  1.00 29.29           C  
ATOM   1850  CG  LYS A 248     -34.392 -17.302   4.919  1.00 34.24           C  
ATOM   1851  CD  LYS A 248     -35.225 -16.155   4.372  1.00 39.60           C  
ATOM   1852  CE  LYS A 248     -35.248 -16.078   2.861  1.00 43.43           C  
ATOM   1853  NZ  LYS A 248     -36.351 -15.187   2.400  1.00 46.58           N1+
ATOM   1854  N   LYS A 249     -29.711 -16.988   5.784  1.00 20.62           N  
ATOM   1855  CA  LYS A 249     -28.359 -16.740   5.221  1.00 21.10           C  
ATOM   1856  C   LYS A 249     -27.361 -17.707   5.854  1.00 19.52           C  
ATOM   1857  O   LYS A 249     -26.131 -17.557   5.566  1.00 19.10           O  
ATOM   1858  CB  LYS A 249     -27.920 -15.300   5.509  1.00 20.81           C  
ATOM   1859  CG  LYS A 249     -28.729 -14.211   4.845  1.00 22.62           C  
ATOM   1860  CD  LYS A 249     -28.352 -12.871   5.356  1.00 23.70           C  
ATOM   1861  CE  LYS A 249     -29.354 -11.821   4.956  1.00 24.74           C  
ATOM   1862  NZ  LYS A 249     -28.739 -10.554   5.351  1.00 23.18           N1+
ATOM   1863  N   ILE A 250     -27.834 -18.569   6.772  1.00 19.11           N  
ATOM   1864  CA  ILE A 250     -26.956 -19.441   7.607  1.00 19.19           C  
ATOM   1865  C   ILE A 250     -26.852 -20.811   6.945  1.00 20.87           C  
ATOM   1866  O   ILE A 250     -27.870 -21.554   6.932  1.00 20.73           O  
ATOM   1867  CB  ILE A 250     -27.350 -19.570   9.090  1.00 18.32           C  
ATOM   1868  CG1 ILE A 250     -27.523 -18.222   9.784  1.00 18.39           C  
ATOM   1869  CG2 ILE A 250     -26.326 -20.468   9.803  1.00 17.77           C  
ATOM   1870  CD1 ILE A 250     -28.115 -18.252  11.185  1.00 17.61           C  
ATOM   1871  N   SER A 251     -25.694 -21.125   6.369  1.00 22.75           N  
ATOM   1872  CA  SER A 251     -25.479 -22.394   5.611  1.00 25.89           C  
ATOM   1873  C   SER A 251     -25.457 -23.589   6.578  1.00 25.09           C  
ATOM   1874  O   SER A 251     -26.144 -24.594   6.371  1.00 26.49           O  
ATOM   1875  CB  SER A 251     -24.203 -22.337   4.816  1.00 27.29           C  
ATOM   1876  OG  SER A 251     -24.058 -23.565   4.073  1.00 30.03           O  
ATOM   1877  N   SER A 252     -24.704 -23.466   7.636  1.00 23.83           N  
ATOM   1878  CA  SER A 252     -24.447 -24.568   8.583  1.00 26.52           C  
ATOM   1879  C   SER A 252     -25.730 -25.047   9.295  1.00 25.40           C  
ATOM   1880  O   SER A 252     -26.231 -24.339  10.141  1.00 24.57           O  
ATOM   1881  CB  SER A 252     -23.434 -24.109   9.588  1.00 26.81           C  
ATOM   1882  OG  SER A 252     -23.400 -24.998  10.681  1.00 26.86           O  
ATOM   1883  N   GLU A 253     -26.050 -26.316   9.085  1.00 27.55           N  
ATOM   1884  CA  GLU A 253     -27.073 -27.108   9.804  1.00 29.02           C  
ATOM   1885  C   GLU A 253     -26.721 -27.123  11.292  1.00 28.17           C  
ATOM   1886  O   GLU A 253     -27.588 -26.777  12.122  1.00 27.05           O  
ATOM   1887  CB  GLU A 253     -27.109 -28.485   9.122  1.00 33.34           C  
ATOM   1888  CG  GLU A 253     -28.420 -29.181   9.099  1.00 38.49           C  
ATOM   1889  CD  GLU A 253     -29.648 -28.379   8.685  1.00 39.29           C  
ATOM   1890  OE1 GLU A 253     -29.666 -27.698   7.611  1.00 36.23           O  
ATOM   1891  OE2 GLU A 253     -30.617 -28.510   9.434  1.00 46.46           O1-
ATOM   1892  N   SER A 254     -25.485 -27.451  11.700  1.00 25.63           N  
ATOM   1893  CA  SER A 254     -25.225 -27.497  13.146  1.00 26.67           C  
ATOM   1894  C   SER A 254     -25.474 -26.100  13.737  1.00 26.75           C  
ATOM   1895  O   SER A 254     -26.131 -26.033  14.829  1.00 24.90           O  
ATOM   1896  CB  SER A 254     -23.860 -28.061  13.514  1.00 28.22           C  
ATOM   1897  OG  SER A 254     -22.886 -27.152  13.091  1.00 32.16           O  
ATOM   1898  N   ALA A 255     -24.966 -25.025  13.118  1.00 24.11           N  
ATOM   1899  CA  ALA A 255     -25.142 -23.647  13.634  1.00 25.75           C  
ATOM   1900  C   ALA A 255     -26.641 -23.324  13.789  1.00 24.78           C  
ATOM   1901  O   ALA A 255     -27.068 -22.842  14.836  1.00 25.13           O  
ATOM   1902  CB  ALA A 255     -24.457 -22.614  12.740  1.00 26.65           C  
ATOM   1903  N   ARG A 256     -27.416 -23.529  12.755  1.00 27.36           N  
ATOM   1904  CA  ARG A 256     -28.870 -23.255  12.852  1.00 27.85           C  
ATOM   1905  C   ARG A 256     -29.484 -24.149  13.950  1.00 29.43           C  
ATOM   1906  O   ARG A 256     -30.308 -23.611  14.779  1.00 28.18           O  
ATOM   1907  CB  ARG A 256     -29.500 -23.438  11.475  1.00 30.68           C  
ATOM   1908  CG  ARG A 256     -29.872 -22.100  10.862  1.00 32.46           C  
ATOM   1909  CD  ARG A 256     -30.560 -22.213   9.508  1.00 34.06           C  
ATOM   1910  NE  ARG A 256     -29.679 -22.861   8.555  1.00 33.49           N  
ATOM   1911  CZ  ARG A 256     -29.744 -24.126   8.203  1.00 35.33           C  
ATOM   1912  NH1 ARG A 256     -28.882 -24.593   7.316  1.00 36.22           N1+
ATOM   1913  NH2 ARG A 256     -30.686 -24.919   8.706  1.00 38.04           N  
ATOM   1914  N   ASN A 257     -29.117 -25.444  14.008  1.00 29.42           N  
ATOM   1915  CA  ASN A 257     -29.721 -26.374  15.016  1.00 31.98           C  
ATOM   1916  C   ASN A 257     -29.525 -25.790  16.403  1.00 33.03           C  
ATOM   1917  O   ASN A 257     -30.491 -25.772  17.177  1.00 35.05           O  
ATOM   1918  CB  ASN A 257     -29.198 -27.816  14.950  1.00 33.53           C  
ATOM   1919  CG  ASN A 257     -29.831 -28.571  13.799  1.00 34.82           C  
ATOM   1920  ND2 ASN A 257     -29.153 -29.584  13.298  1.00 38.04           N  
ATOM   1921  OD1 ASN A 257     -30.920 -28.214  13.340  1.00 36.95           O  
ATOM   1922  N   TYR A 258     -28.333 -25.295  16.692  1.00 32.31           N  
ATOM   1923  CA  TYR A 258     -27.972 -24.733  18.020  1.00 34.18           C  
ATOM   1924  C   TYR A 258     -28.788 -23.441  18.281  1.00 32.37           C  
ATOM   1925  O   TYR A 258     -29.442 -23.293  19.337  1.00 35.15           O  
ATOM   1926  CB  TYR A 258     -26.470 -24.431  18.126  1.00 33.73           C  
ATOM   1927  CG  TYR A 258     -26.129 -23.912  19.491  1.00 33.79           C  
ATOM   1928  CD1 TYR A 258     -26.038 -24.760  20.592  1.00 35.63           C  
ATOM   1929  CD2 TYR A 258     -25.954 -22.563  19.689  1.00 33.11           C  
ATOM   1930  CE1 TYR A 258     -25.799 -24.256  21.863  1.00 36.49           C  
ATOM   1931  CE2 TYR A 258     -25.705 -22.042  20.943  1.00 33.55           C  
ATOM   1932  CZ  TYR A 258     -25.644 -22.883  22.038  1.00 36.24           C  
ATOM   1933  OH  TYR A 258     -25.421 -22.326  23.269  1.00 40.06           O  
ATOM   1934  N   ILE A 259     -28.743 -22.499  17.348  1.00 31.38           N  
ATOM   1935  CA  ILE A 259     -29.344 -21.134  17.556  1.00 31.88           C  
ATOM   1936  C   ILE A 259     -30.870 -21.221  17.713  1.00 30.76           C  
ATOM   1937  O   ILE A 259     -31.454 -20.549  18.601  1.00 30.39           O  
ATOM   1938  CB  ILE A 259     -28.963 -20.204  16.393  1.00 32.21           C  
ATOM   1939  CG1 ILE A 259     -27.445 -20.048  16.309  1.00 33.53           C  
ATOM   1940  CG2 ILE A 259     -29.624 -18.859  16.531  1.00 32.93           C  
ATOM   1941  CD1 ILE A 259     -26.818 -19.511  17.570  1.00 33.88           C  
ATOM   1942  N   GLN A 260     -31.487 -21.954  16.820  1.00 29.70           N  
ATOM   1943  CA  GLN A 260     -32.964 -22.102  16.772  1.00 29.65           C  
ATOM   1944  C   GLN A 260     -33.475 -22.989  17.926  1.00 29.86           C  
ATOM   1945  O   GLN A 260     -34.682 -22.899  18.234  1.00 27.30           O  
ATOM   1946  CB  GLN A 260     -33.335 -22.653  15.405  1.00 28.84           C  
ATOM   1947  CG  GLN A 260     -33.124 -21.640  14.283  1.00 27.14           C  
ATOM   1948  CD  GLN A 260     -33.692 -22.221  13.018  1.00 27.20           C  
ATOM   1949  NE2 GLN A 260     -34.991 -22.035  12.834  1.00 27.93           N  
ATOM   1950  OE1 GLN A 260     -33.041 -22.962  12.267  1.00 28.87           O  
ATOM   1951  N   SER A 261     -32.593 -23.776  18.561  1.00 28.12           N  
ATOM   1952  CA  SER A 261     -32.880 -24.588  19.771  1.00 31.16           C  
ATOM   1953  C   SER A 261     -32.764 -23.763  21.040  1.00 32.31           C  
ATOM   1954  O   SER A 261     -33.307 -24.233  22.000  1.00 34.07           O  
ATOM   1955  CB  SER A 261     -32.014 -25.846  19.843  1.00 31.35           C  
ATOM   1956  OG  SER A 261     -32.410 -26.694  18.801  1.00 30.88           O  
ATOM   1957  N   LEU A 262     -32.153 -22.573  21.035  1.00 31.25           N  
ATOM   1958  CA  LEU A 262     -32.140 -21.717  22.234  1.00 34.13           C  
ATOM   1959  C   LEU A 262     -33.560 -21.208  22.502  1.00 36.50           C  
ATOM   1960  O   LEU A 262     -34.357 -21.112  21.522  1.00 37.13           O  
ATOM   1961  CB  LEU A 262     -31.245 -20.503  22.022  1.00 35.09           C  
ATOM   1962  CG  LEU A 262     -29.761 -20.783  21.853  1.00 35.05           C  
ATOM   1963  CD1 LEU A 262     -29.027 -19.485  21.619  1.00 35.03           C  
ATOM   1964  CD2 LEU A 262     -29.215 -21.496  23.070  1.00 37.70           C  
ATOM   1965  N   THR A 263     -33.817 -20.812  23.748  1.00 35.63           N  
ATOM   1966  CA  THR A 263     -35.051 -20.074  24.082  1.00 39.24           C  
ATOM   1967  C   THR A 263     -34.990 -18.788  23.271  1.00 36.95           C  
ATOM   1968  O   THR A 263     -33.989 -18.106  23.383  1.00 32.55           O  
ATOM   1969  CB  THR A 263     -35.217 -19.906  25.592  1.00 42.02           C  
ATOM   1970  CG2 THR A 263     -36.349 -18.955  25.958  1.00 41.65           C  
ATOM   1971  OG1 THR A 263     -35.474 -21.250  26.016  1.00 39.42           O  
ATOM   1972  N   GLN A 264     -36.007 -18.560  22.434  1.00 35.88           N  
ATOM   1973  CA  GLN A 264     -36.047 -17.412  21.510  1.00 35.55           C  
ATOM   1974  C   GLN A 264     -36.181 -16.108  22.317  1.00 34.41           C  
ATOM   1975  O   GLN A 264     -36.785 -16.111  23.369  1.00 30.20           O  
ATOM   1976  CB  GLN A 264     -37.040 -17.685  20.383  1.00 35.21           C  
ATOM   1977  CG  GLN A 264     -36.658 -18.929  19.552  1.00 36.70           C  
ATOM   1978  CD  GLN A 264     -35.233 -18.941  18.998  1.00 38.94           C  
ATOM   1979  NE2 GLN A 264     -34.996 -18.138  17.973  1.00 32.73           N  
ATOM   1980  OE1 GLN A 264     -34.333 -19.676  19.461  1.00 42.16           O  
ATOM   1981  N   MET A 265     -35.472 -15.062  21.873  1.00 32.85           N  
ATOM   1982  CA  MET A 265     -35.285 -13.797  22.619  1.00 35.54           C  
ATOM   1983  C   MET A 265     -35.548 -12.623  21.682  1.00 31.48           C  
ATOM   1984  O   MET A 265     -35.041 -12.589  20.559  1.00 30.29           O  
ATOM   1985  CB  MET A 265     -33.871 -13.682  23.187  1.00 39.25           C  
ATOM   1986  CG  MET A 265     -33.553 -14.760  24.215  1.00 46.09           C  
ATOM   1987  SD  MET A 265     -33.823 -14.216  25.900  1.00 58.91           S  
ATOM   1988  CE  MET A 265     -35.434 -14.902  26.276  1.00 54.81           C  
ATOM   1989  N   PRO A 266     -36.347 -11.624  22.117  1.00 30.77           N  
ATOM   1990  CA  PRO A 266     -36.587 -10.424  21.319  1.00 30.13           C  
ATOM   1991  C   PRO A 266     -35.424  -9.447  21.484  1.00 28.88           C  
ATOM   1992  O   PRO A 266     -34.779  -9.477  22.561  1.00 28.34           O  
ATOM   1993  CB  PRO A 266     -37.802  -9.789  21.994  1.00 29.53           C  
ATOM   1994  CG  PRO A 266     -37.620 -10.140  23.455  1.00 30.48           C  
ATOM   1995  CD  PRO A 266     -37.060 -11.560  23.422  1.00 31.54           C  
ATOM   1996  N   LYS A 267     -35.240  -8.594  20.483  1.00 28.75           N  
ATOM   1997  CA  LYS A 267     -34.366  -7.402  20.620  1.00 33.17           C  
ATOM   1998  C   LYS A 267     -34.816  -6.556  21.822  1.00 33.25           C  
ATOM   1999  O   LYS A 267     -35.999  -6.189  21.883  1.00 32.84           O  
ATOM   2000  CB  LYS A 267     -34.398  -6.554  19.347  1.00 34.27           C  
ATOM   2001  CG  LYS A 267     -33.354  -5.435  19.313  1.00 35.24           C  
ATOM   2002  CD  LYS A 267     -33.560  -4.498  18.115  1.00 38.55           C  
ATOM   2003  CE  LYS A 267     -33.172  -3.080  18.411  1.00 42.75           C  
ATOM   2004  NZ  LYS A 267     -34.103  -2.493  19.395  1.00 46.75           N1+
ATOM   2005  N   MET A 268     -33.909  -6.210  22.736  1.00 31.35           N  
ATOM   2006  CA  MET A 268     -34.262  -5.338  23.880  1.00 32.36           C  
ATOM   2007  C   MET A 268     -34.418  -3.870  23.431  1.00 32.17           C  
ATOM   2008  O   MET A 268     -34.077  -3.501  22.272  1.00 27.55           O  
ATOM   2009  CB  MET A 268     -33.236  -5.448  25.002  1.00 34.74           C  
ATOM   2010  CG  MET A 268     -33.300  -6.766  25.705  1.00 34.96           C  
ATOM   2011  SD  MET A 268     -32.115  -6.687  27.037  1.00 42.33           S  
ATOM   2012  CE  MET A 268     -32.433  -8.252  27.859  1.00 42.58           C  
ATOM   2013  N   ASN A 269     -35.096  -3.082  24.253  1.00 32.32           N  
ATOM   2014  CA  ASN A 269     -35.276  -1.656  23.961  1.00 33.90           C  
ATOM   2015  C   ASN A 269     -34.011  -0.947  24.418  1.00 30.77           C  
ATOM   2016  O   ASN A 269     -33.753  -0.895  25.627  1.00 29.55           O  
ATOM   2017  CB  ASN A 269     -36.520  -1.098  24.623  1.00 37.58           C  
ATOM   2018  CG  ASN A 269     -36.635   0.378  24.353  1.00 41.30           C  
ATOM   2019  ND2 ASN A 269     -37.856   0.840  24.157  1.00 44.31           N  
ATOM   2020  OD1 ASN A 269     -35.631   1.095  24.333  1.00 45.76           O  
ATOM   2021  N   PHE A 270     -33.206  -0.479  23.471  1.00 31.44           N  
ATOM   2022  CA  PHE A 270     -31.883   0.128  23.779  1.00 30.32           C  
ATOM   2023  C   PHE A 270     -32.087   1.387  24.625  1.00 29.57           C  
ATOM   2024  O   PHE A 270     -31.282   1.618  25.507  1.00 30.20           O  
ATOM   2025  CB  PHE A 270     -31.066   0.450  22.529  1.00 29.69           C  
ATOM   2026  CG  PHE A 270     -30.240  -0.708  21.995  1.00 29.78           C  
ATOM   2027  CD1 PHE A 270     -30.813  -1.961  21.760  1.00 28.59           C  
ATOM   2028  CD2 PHE A 270     -28.932  -0.501  21.567  1.00 28.65           C  
ATOM   2029  CE1 PHE A 270     -30.051  -3.003  21.207  1.00 29.54           C  
ATOM   2030  CE2 PHE A 270     -28.208  -1.525  20.965  1.00 27.77           C  
ATOM   2031  CZ  PHE A 270     -28.768  -2.761  20.766  1.00 27.22           C  
ATOM   2032  N   ALA A 271     -33.150   2.154  24.379  1.00 32.58           N  
ATOM   2033  CA  ALA A 271     -33.483   3.340  25.199  1.00 35.38           C  
ATOM   2034  C   ALA A 271     -33.572   2.928  26.676  1.00 36.86           C  
ATOM   2035  O   ALA A 271     -33.123   3.707  27.490  1.00 36.21           O  
ATOM   2036  CB  ALA A 271     -34.717   4.045  24.696  1.00 35.69           C  
ATOM   2037  N   ASN A 272     -34.083   1.729  27.000  1.00 39.26           N  
ATOM   2038  CA  ASN A 272     -34.137   1.178  28.388  1.00 42.03           C  
ATOM   2039  C   ASN A 272     -32.779   0.725  28.903  1.00 39.26           C  
ATOM   2040  O   ASN A 272     -32.460   1.010  30.054  1.00 43.77           O  
ATOM   2041  CB  ASN A 272     -35.009  -0.072  28.517  1.00 43.76           C  
ATOM   2042  CG  ASN A 272     -36.468   0.291  28.532  1.00 48.85           C  
ATOM   2043  ND2 ASN A 272     -37.329  -0.580  28.010  1.00 50.08           N  
ATOM   2044  OD1 ASN A 272     -36.787   1.375  28.997  1.00 51.88           O  
ATOM   2045  N   VAL A 273     -32.086  -0.107  28.134  1.00 36.33           N  
ATOM   2046  CA  VAL A 273     -30.797  -0.699  28.551  1.00 34.23           C  
ATOM   2047  C   VAL A 273     -29.821   0.431  28.870  1.00 33.33           C  
ATOM   2048  O   VAL A 273     -29.088   0.287  29.828  1.00 35.98           O  
ATOM   2049  CB  VAL A 273     -30.248  -1.627  27.440  1.00 32.89           C  
ATOM   2050  CG1 VAL A 273     -28.847  -2.059  27.762  1.00 30.78           C  
ATOM   2051  CG2 VAL A 273     -31.169  -2.831  27.205  1.00 33.52           C  
ATOM   2052  N   PHE A 274     -29.730   1.451  28.010  1.00 32.54           N  
ATOM   2053  CA  PHE A 274     -28.675   2.505  28.110  1.00 32.91           C  
ATOM   2054  C   PHE A 274     -29.269   3.843  28.594  1.00 33.51           C  
ATOM   2055  O   PHE A 274     -28.645   4.898  28.344  1.00 35.72           O  
ATOM   2056  CB  PHE A 274     -27.966   2.714  26.775  1.00 30.81           C  
ATOM   2057  CG  PHE A 274     -27.229   1.490  26.297  1.00 30.63           C  
ATOM   2058  CD1 PHE A 274     -25.974   1.189  26.805  1.00 30.29           C  
ATOM   2059  CD2 PHE A 274     -27.806   0.610  25.374  1.00 31.13           C  
ATOM   2060  CE1 PHE A 274     -25.313   0.026  26.408  1.00 28.41           C  
ATOM   2061  CE2 PHE A 274     -27.112  -0.519  24.949  1.00 30.25           C  
ATOM   2062  CZ  PHE A 274     -25.890  -0.816  25.501  1.00 28.18           C  
ATOM   2063  N   ILE A 275     -30.386   3.776  29.312  1.00 36.42           N  
ATOM   2064  CA  ILE A 275     -31.064   4.952  29.957  1.00 38.34           C  
ATOM   2065  C   ILE A 275     -30.025   5.725  30.786  1.00 37.37           C  
ATOM   2066  O   ILE A 275     -29.165   5.136  31.543  1.00 34.64           O  
ATOM   2067  CB  ILE A 275     -32.362   4.558  30.723  1.00 39.59           C  
ATOM   2068  CG1 ILE A 275     -33.169   5.790  31.183  1.00 40.49           C  
ATOM   2069  CG2 ILE A 275     -32.098   3.597  31.877  1.00 40.54           C  
ATOM   2070  CD1 ILE A 275     -34.667   5.524  31.293  1.00 39.93           C  
ATOM   2071  N   GLY A 276     -30.074   7.031  30.590  1.00 38.08           N  
ATOM   2072  CA  GLY A 276     -29.115   7.968  31.175  1.00 38.48           C  
ATOM   2073  C   GLY A 276     -28.186   8.472  30.123  1.00 36.95           C  
ATOM   2074  O   GLY A 276     -27.768   9.591  30.281  1.00 37.95           O  
ATOM   2075  N   ALA A 277     -27.814   7.652  29.128  1.00 35.51           N  
ATOM   2076  CA  ALA A 277     -26.918   8.076  28.024  1.00 33.91           C  
ATOM   2077  C   ALA A 277     -27.619   9.098  27.121  1.00 32.43           C  
ATOM   2078  O   ALA A 277     -28.828   9.039  26.982  1.00 32.29           O  
ATOM   2079  CB  ALA A 277     -26.461   6.892  27.209  1.00 32.99           C  
ATOM   2080  N   ASN A 278     -26.845   9.955  26.472  1.00 30.76           N  
ATOM   2081  CA  ASN A 278     -27.343  10.844  25.395  1.00 30.50           C  
ATOM   2082  C   ASN A 278     -28.167   9.989  24.415  1.00 29.98           C  
ATOM   2083  O   ASN A 278     -27.682   9.030  23.780  1.00 28.71           O  
ATOM   2084  CB  ASN A 278     -26.158  11.611  24.806  1.00 29.65           C  
ATOM   2085  CG  ASN A 278     -26.530  12.518  23.661  1.00 30.57           C  
ATOM   2086  ND2 ASN A 278     -25.575  13.317  23.205  1.00 31.11           N  
ATOM   2087  OD1 ASN A 278     -27.638  12.426  23.118  1.00 31.27           O  
ATOM   2088  N   PRO A 279     -29.466  10.275  24.241  1.00 29.02           N  
ATOM   2089  CA  PRO A 279     -30.289   9.505  23.296  1.00 28.16           C  
ATOM   2090  C   PRO A 279     -29.700   9.442  21.865  1.00 28.00           C  
ATOM   2091  O   PRO A 279     -29.990   8.533  21.083  1.00 26.12           O  
ATOM   2092  CB  PRO A 279     -31.639  10.248  23.297  1.00 28.90           C  
ATOM   2093  CG  PRO A 279     -31.666  10.983  24.616  1.00 28.58           C  
ATOM   2094  CD  PRO A 279     -30.233  11.321  24.954  1.00 30.29           C  
ATOM   2095  N   LEU A 280     -28.911  10.431  21.473  1.00 27.98           N  
ATOM   2096  CA  LEU A 280     -28.267  10.353  20.136  1.00 29.25           C  
ATOM   2097  C   LEU A 280     -27.191   9.247  20.166  1.00 28.14           C  
ATOM   2098  O   LEU A 280     -26.972   8.577  19.125  1.00 28.38           O  
ATOM   2099  CB  LEU A 280     -27.654  11.707  19.781  1.00 31.40           C  
ATOM   2100  CG  LEU A 280     -28.365  12.579  18.751  1.00 30.48           C  
ATOM   2101  CD1 LEU A 280     -27.391  13.662  18.251  1.00 30.65           C  
ATOM   2102  CD2 LEU A 280     -28.967  11.777  17.593  1.00 30.45           C  
ATOM   2103  N   ALA A 281     -26.491   9.083  21.289  1.00 28.61           N  
ATOM   2104  CA  ALA A 281     -25.474   8.029  21.458  1.00 28.37           C  
ATOM   2105  C   ALA A 281     -26.195   6.686  21.336  1.00 30.46           C  
ATOM   2106  O   ALA A 281     -25.647   5.805  20.693  1.00 29.71           O  
ATOM   2107  CB  ALA A 281     -24.787   8.133  22.795  1.00 29.41           C  
ATOM   2108  N   VAL A 282     -27.375   6.543  21.963  1.00 27.02           N  
ATOM   2109  CA  VAL A 282     -28.132   5.264  22.027  1.00 27.51           C  
ATOM   2110  C   VAL A 282     -28.581   4.921  20.597  1.00 26.51           C  
ATOM   2111  O   VAL A 282     -28.571   3.743  20.189  1.00 26.77           O  
ATOM   2112  CB  VAL A 282     -29.315   5.366  23.011  1.00 28.19           C  
ATOM   2113  CG1 VAL A 282     -30.068   4.072  23.051  1.00 28.41           C  
ATOM   2114  CG2 VAL A 282     -28.916   5.787  24.439  1.00 28.85           C  
ATOM   2115  N   ASP A 283     -29.022   5.918  19.852  1.00 27.78           N  
ATOM   2116  CA  ASP A 283     -29.505   5.728  18.467  1.00 28.10           C  
ATOM   2117  C   ASP A 283     -28.360   5.169  17.619  1.00 26.41           C  
ATOM   2118  O   ASP A 283     -28.597   4.265  16.877  1.00 25.90           O  
ATOM   2119  CB  ASP A 283     -29.981   7.057  17.867  1.00 29.73           C  
ATOM   2120  CG  ASP A 283     -30.538   6.889  16.471  1.00 30.09           C  
ATOM   2121  OD1 ASP A 283     -31.699   6.463  16.355  1.00 32.55           O  
ATOM   2122  OD2 ASP A 283     -29.793   7.120  15.506  1.00 29.28           O1-
ATOM   2123  N   LEU A 284     -27.160   5.758  17.703  1.00 26.13           N  
ATOM   2124  CA  LEU A 284     -25.959   5.207  17.011  1.00 26.37           C  
ATOM   2125  C   LEU A 284     -25.623   3.780  17.498  1.00 24.98           C  
ATOM   2126  O   LEU A 284     -25.287   2.948  16.622  1.00 24.34           O  
ATOM   2127  CB  LEU A 284     -24.752   6.139  17.188  1.00 27.78           C  
ATOM   2128  CG  LEU A 284     -23.480   5.659  16.464  1.00 28.35           C  
ATOM   2129  CD1 LEU A 284     -23.716   5.704  14.983  1.00 28.71           C  
ATOM   2130  CD2 LEU A 284     -22.236   6.499  16.829  1.00 28.43           C  
ATOM   2131  N   LEU A 285     -25.585   3.496  18.811  1.00 26.40           N  
ATOM   2132  CA  LEU A 285     -25.385   2.124  19.373  1.00 27.28           C  
ATOM   2133  C   LEU A 285     -26.320   1.124  18.696  1.00 28.11           C  
ATOM   2134  O   LEU A 285     -25.863  -0.012  18.393  1.00 27.46           O  
ATOM   2135  CB  LEU A 285     -25.604   2.029  20.881  1.00 28.14           C  
ATOM   2136  CG  LEU A 285     -24.467   2.492  21.768  1.00 28.28           C  
ATOM   2137  CD1 LEU A 285     -24.859   2.373  23.212  1.00 29.45           C  
ATOM   2138  CD2 LEU A 285     -23.209   1.680  21.496  1.00 29.17           C  
ATOM   2139  N   GLU A 286     -27.572   1.487  18.489  1.00 27.89           N  
ATOM   2140  CA  GLU A 286     -28.550   0.571  17.826  1.00 28.67           C  
ATOM   2141  C   GLU A 286     -28.133   0.328  16.368  1.00 25.78           C  
ATOM   2142  O   GLU A 286     -28.439  -0.754  15.900  1.00 27.78           O  
ATOM   2143  CB  GLU A 286     -29.971   1.153  17.827  1.00 31.87           C  
ATOM   2144  CG  GLU A 286     -30.600   1.161  19.190  1.00 33.83           C  
ATOM   2145  CD  GLU A 286     -32.079   1.482  19.126  1.00 40.00           C  
ATOM   2146  OE1 GLU A 286     -32.897   0.544  18.800  1.00 45.42           O  
ATOM   2147  OE2 GLU A 286     -32.386   2.637  19.350  1.00 42.11           O1-
ATOM   2148  N   LYS A 287     -27.512   1.299  15.679  1.00 20.66           N  
ATOM   2149  CA  LYS A 287     -27.164   1.131  14.251  1.00 21.02           C  
ATOM   2150  C   LYS A 287     -25.879   0.268  14.131  1.00 20.54           C  
ATOM   2151  O   LYS A 287     -25.709  -0.397  13.069  1.00 20.07           O  
ATOM   2152  CB  LYS A 287     -27.076   2.470  13.549  1.00 22.74           C  
ATOM   2153  CG  LYS A 287     -28.436   3.191  13.533  1.00 24.22           C  
ATOM   2154  CD  LYS A 287     -28.372   4.490  12.820  1.00 27.73           C  
ATOM   2155  CE  LYS A 287     -29.732   5.024  12.411  1.00 28.60           C  
ATOM   2156  NZ  LYS A 287     -30.495   5.261  13.642  1.00 31.30           N1+
ATOM   2157  N   MET A 288     -25.011   0.316  15.151  1.00 20.59           N  
ATOM   2158  CA  MET A 288     -23.783  -0.511  15.225  1.00 21.66           C  
ATOM   2159  C   MET A 288     -24.065  -1.951  15.664  1.00 22.36           C  
ATOM   2160  O   MET A 288     -23.382  -2.875  15.142  1.00 21.70           O  
ATOM   2161  CB  MET A 288     -22.730   0.108  16.159  1.00 22.22           C  
ATOM   2162  CG  MET A 288     -22.275   1.466  15.639  1.00 25.61           C  
ATOM   2163  SD  MET A 288     -21.075   2.214  16.772  1.00 29.77           S  
ATOM   2164  CE  MET A 288     -20.288   3.399  15.693  1.00 34.01           C  
ATOM   2165  N   LEU A 289     -24.921  -2.158  16.641  1.00 20.56           N  
ATOM   2166  CA  LEU A 289     -25.110  -3.478  17.250  1.00 22.27           C  
ATOM   2167  C   LEU A 289     -26.344  -4.198  16.662  1.00 24.65           C  
ATOM   2168  O   LEU A 289     -26.925  -5.020  17.360  1.00 27.68           O  
ATOM   2169  CB  LEU A 289     -25.203  -3.267  18.756  1.00 21.55           C  
ATOM   2170  CG  LEU A 289     -23.926  -2.758  19.433  1.00 22.94           C  
ATOM   2171  CD1 LEU A 289     -24.176  -2.604  20.926  1.00 23.40           C  
ATOM   2172  CD2 LEU A 289     -22.738  -3.724  19.183  1.00 21.97           C  
ATOM   2173  N   VAL A 290     -26.703  -3.958  15.417  1.00 25.93           N  
ATOM   2174  CA  VAL A 290     -27.695  -4.813  14.690  1.00 24.63           C  
ATOM   2175  C   VAL A 290     -27.095  -6.206  14.448  1.00 22.12           C  
ATOM   2176  O   VAL A 290     -25.912  -6.381  14.137  1.00 19.95           O  
ATOM   2177  CB  VAL A 290     -28.289  -4.155  13.436  1.00 26.51           C  
ATOM   2178  CG1 VAL A 290     -27.283  -3.685  12.478  1.00 29.94           C  
ATOM   2179  CG2 VAL A 290     -29.334  -5.040  12.713  1.00 28.94           C  
ATOM   2180  N   LEU A 291     -27.877  -7.244  14.731  1.00 21.44           N  
ATOM   2181  CA  LEU A 291     -27.344  -8.601  14.740  1.00 20.20           C  
ATOM   2182  C   LEU A 291     -26.911  -8.974  13.326  1.00 20.01           C  
ATOM   2183  O   LEU A 291     -25.804  -9.552  13.172  1.00 18.87           O  
ATOM   2184  CB  LEU A 291     -28.407  -9.572  15.268  1.00 20.95           C  
ATOM   2185  CG  LEU A 291     -27.931 -11.027  15.187  1.00 21.84           C  
ATOM   2186  CD1 LEU A 291     -26.667 -11.257  16.026  1.00 21.94           C  
ATOM   2187  CD2 LEU A 291     -29.053 -11.945  15.668  1.00 22.19           C  
ATOM   2188  N   ASP A 292     -27.760  -8.747  12.322  1.00 18.52           N  
ATOM   2189  CA  ASP A 292     -27.405  -9.091  10.933  1.00 18.06           C  
ATOM   2190  C   ASP A 292     -26.323  -8.099  10.428  1.00 18.21           C  
ATOM   2191  O   ASP A 292     -26.626  -6.892  10.277  1.00 17.47           O  
ATOM   2192  CB  ASP A 292     -28.640  -9.089  10.059  1.00 19.01           C  
ATOM   2193  CG  ASP A 292     -28.363  -9.535   8.631  1.00 20.07           C  
ATOM   2194  OD1 ASP A 292     -27.124  -9.584   8.174  1.00 19.08           O  
ATOM   2195  OD2 ASP A 292     -29.388  -9.858   7.940  1.00 20.53           O1-
ATOM   2196  N   SER A 293     -25.116  -8.606  10.152  1.00 16.91           N  
ATOM   2197  CA  SER A 293     -23.945  -7.774   9.765  1.00 17.55           C  
ATOM   2198  C   SER A 293     -24.276  -6.996   8.509  1.00 17.64           C  
ATOM   2199  O   SER A 293     -23.767  -5.896   8.333  1.00 19.06           O  
ATOM   2200  CB  SER A 293     -22.663  -8.609   9.628  1.00 16.85           C  
ATOM   2201  OG  SER A 293     -22.740  -9.388   8.460  1.00 17.30           O  
ATOM   2202  N   ASP A 294     -25.143  -7.508   7.665  1.00 19.22           N  
ATOM   2203  CA  ASP A 294     -25.519  -6.815   6.420  1.00 20.38           C  
ATOM   2204  C   ASP A 294     -26.321  -5.542   6.757  1.00 20.32           C  
ATOM   2205  O   ASP A 294     -26.441  -4.728   5.885  1.00 21.64           O  
ATOM   2206  CB  ASP A 294     -26.381  -7.691   5.519  1.00 22.81           C  
ATOM   2207  CG  ASP A 294     -25.643  -8.840   4.872  1.00 25.38           C  
ATOM   2208  OD1 ASP A 294     -24.460  -8.662   4.538  1.00 25.81           O  
ATOM   2209  OD2 ASP A 294     -26.285  -9.888   4.683  1.00 25.59           O1-
ATOM   2210  N   LYS A 295     -26.864  -5.383   7.956  1.00 20.29           N  
ATOM   2211  CA  LYS A 295     -27.731  -4.207   8.278  1.00 23.19           C  
ATOM   2212  C   LYS A 295     -26.980  -3.191   9.141  1.00 21.34           C  
ATOM   2213  O   LYS A 295     -27.573  -2.141   9.418  1.00 18.09           O  
ATOM   2214  CB  LYS A 295     -29.011  -4.677   8.971  1.00 25.03           C  
ATOM   2215  CG  LYS A 295     -29.938  -5.467   8.064  1.00 29.81           C  
ATOM   2216  CD  LYS A 295     -29.886  -5.048   6.636  1.00 34.68           C  
ATOM   2217  CE  LYS A 295     -30.916  -5.701   5.725  1.00 42.38           C  
ATOM   2218  NZ  LYS A 295     -30.356  -5.798   4.338  1.00 45.44           N1+
ATOM   2219  N   ARG A 296     -25.768  -3.531   9.618  1.00 18.95           N  
ATOM   2220  CA  ARG A 296     -24.946  -2.626  10.459  1.00 20.13           C  
ATOM   2221  C   ARG A 296     -24.481  -1.406   9.649  1.00 19.79           C  
ATOM   2222  O   ARG A 296     -24.147  -1.523   8.460  1.00 20.24           O  
ATOM   2223  CB  ARG A 296     -23.701  -3.317  11.035  1.00 19.89           C  
ATOM   2224  CG  ARG A 296     -24.025  -4.433  11.990  1.00 20.35           C  
ATOM   2225  CD  ARG A 296     -22.807  -5.039  12.611  1.00 18.93           C  
ATOM   2226  NE  ARG A 296     -23.212  -6.301  13.090  1.00 18.46           N  
ATOM   2227  CZ  ARG A 296     -22.455  -7.405  13.118  1.00 18.54           C  
ATOM   2228  NH1 ARG A 296     -23.040  -8.515  13.539  1.00 18.39           N1+
ATOM   2229  NH2 ARG A 296     -21.220  -7.400  12.628  1.00 16.20           N  
ATOM   2230  N   ILE A 297     -24.440  -0.272  10.323  1.00 19.73           N  
ATOM   2231  CA  ILE A 297     -23.895   0.993   9.762  1.00 20.49           C  
ATOM   2232  C   ILE A 297     -22.405   0.767   9.398  1.00 20.66           C  
ATOM   2233  O   ILE A 297     -21.684  -0.015  10.090  1.00 20.60           O  
ATOM   2234  CB  ILE A 297     -24.194   2.122  10.758  1.00 20.84           C  
ATOM   2235  CG1 ILE A 297     -24.054   3.526  10.196  1.00 21.23           C  
ATOM   2236  CG2 ILE A 297     -23.354   2.027  12.016  1.00 20.67           C  
ATOM   2237  CD1 ILE A 297     -24.587   4.534  11.129  1.00 20.96           C  
ATOM   2238  N   THR A 298     -21.947   1.381   8.320  1.00 21.64           N  
ATOM   2239  CA  THR A 298     -20.499   1.417   7.972  1.00 20.44           C  
ATOM   2240  C   THR A 298     -19.786   2.527   8.750  1.00 19.55           C  
ATOM   2241  O   THR A 298     -20.419   3.468   9.333  1.00 17.17           O  
ATOM   2242  CB  THR A 298     -20.343   1.598   6.460  1.00 21.35           C  
ATOM   2243  CG2 THR A 298     -21.226   0.634   5.675  1.00 21.05           C  
ATOM   2244  OG1 THR A 298     -20.631   2.964   6.134  1.00 20.58           O  
ATOM   2245  N   ALA A 299     -18.476   2.516   8.685  1.00 19.28           N  
ATOM   2246  CA  ALA A 299     -17.710   3.619   9.287  1.00 20.21           C  
ATOM   2247  C   ALA A 299     -18.031   4.953   8.596  1.00 21.17           C  
ATOM   2248  O   ALA A 299     -18.231   5.943   9.305  1.00 22.05           O  
ATOM   2249  CB  ALA A 299     -16.244   3.309   9.193  1.00 20.52           C  
ATOM   2250  N   ALA A 300     -18.069   5.004   7.267  1.00 22.33           N  
ATOM   2251  CA  ALA A 300     -18.368   6.286   6.568  1.00 24.26           C  
ATOM   2252  C   ALA A 300     -19.740   6.811   6.995  1.00 24.97           C  
ATOM   2253  O   ALA A 300     -19.896   8.008   7.260  1.00 25.52           O  
ATOM   2254  CB  ALA A 300     -18.259   6.122   5.069  1.00 24.25           C  
ATOM   2255  N   GLN A 301     -20.754   5.952   7.003  1.00 23.73           N  
ATOM   2256  CA  GLN A 301     -22.110   6.381   7.427  1.00 22.87           C  
ATOM   2257  C   GLN A 301     -22.135   6.853   8.884  1.00 21.77           C  
ATOM   2258  O   GLN A 301     -22.870   7.855   9.221  1.00 22.63           O  
ATOM   2259  CB  GLN A 301     -23.064   5.210   7.201  1.00 23.04           C  
ATOM   2260  CG  GLN A 301     -23.280   4.863   5.722  1.00 23.63           C  
ATOM   2261  CD  GLN A 301     -24.049   3.557   5.597  1.00 24.54           C  
ATOM   2262  NE2 GLN A 301     -24.707   3.342   4.481  1.00 27.18           N  
ATOM   2263  OE1 GLN A 301     -24.090   2.753   6.497  1.00 22.74           O  
ATOM   2264  N   ALA A 302     -21.432   6.178   9.788  1.00 20.36           N  
ATOM   2265  CA  ALA A 302     -21.397   6.519  11.208  1.00 20.13           C  
ATOM   2266  C   ALA A 302     -20.809   7.919  11.409  1.00 19.90           C  
ATOM   2267  O   ALA A 302     -21.332   8.624  12.290  1.00 19.74           O  
ATOM   2268  CB  ALA A 302     -20.677   5.464  11.997  1.00 18.95           C  
ATOM   2269  N   LEU A 303     -19.851   8.362  10.573  1.00 20.53           N  
ATOM   2270  CA  LEU A 303     -19.202   9.697  10.740  1.00 21.78           C  
ATOM   2271  C   LEU A 303     -20.209  10.822  10.481  1.00 23.63           C  
ATOM   2272  O   LEU A 303     -20.014  11.862  11.071  1.00 24.89           O  
ATOM   2273  CB  LEU A 303     -18.023   9.810   9.791  1.00 21.99           C  
ATOM   2274  CG  LEU A 303     -16.865   8.898  10.198  1.00 21.95           C  
ATOM   2275  CD1 LEU A 303     -15.897   8.735   9.040  1.00 22.04           C  
ATOM   2276  CD2 LEU A 303     -16.221   9.484  11.482  1.00 22.64           C  
ATOM   2277  N   ALA A 304     -21.165  10.595   9.580  1.00 24.89           N  
ATOM   2278  CA  ALA A 304     -22.243  11.533   9.194  1.00 25.74           C  
ATOM   2279  C   ALA A 304     -23.400  11.494  10.201  1.00 26.39           C  
ATOM   2280  O   ALA A 304     -24.280  12.356  10.046  1.00 25.64           O  
ATOM   2281  CB  ALA A 304     -22.729  11.263   7.794  1.00 26.94           C  
ATOM   2282  N   HIS A 305     -23.422  10.588  11.185  1.00 25.48           N  
ATOM   2283  CA  HIS A 305     -24.482  10.537  12.224  1.00 26.68           C  
ATOM   2284  C   HIS A 305     -24.457  11.797  13.099  1.00 27.75           C  
ATOM   2285  O   HIS A 305     -23.390  12.292  13.430  1.00 26.15           O  
ATOM   2286  CB  HIS A 305     -24.466   9.250  13.022  1.00 27.09           C  
ATOM   2287  CG  HIS A 305     -25.596   9.059  13.992  1.00 27.51           C  
ATOM   2288  CD2 HIS A 305     -26.658   8.202  13.961  1.00 25.79           C  
ATOM   2289  ND1 HIS A 305     -25.618   9.666  15.261  1.00 26.63           N  
ATOM   2290  CE1 HIS A 305     -26.672   9.201  15.929  1.00 24.53           C  
ATOM   2291  NE2 HIS A 305     -27.309   8.304  15.159  1.00 24.25           N  
ATOM   2292  N   ALA A 306     -25.649  12.286  13.484  1.00 27.04           N  
ATOM   2293  CA  ALA A 306     -25.807  13.573  14.211  1.00 28.37           C  
ATOM   2294  C   ALA A 306     -25.021  13.585  15.539  1.00 27.95           C  
ATOM   2295  O   ALA A 306     -24.655  14.685  16.002  1.00 26.47           O  
ATOM   2296  CB  ALA A 306     -27.301  13.845  14.423  1.00 28.97           C  
ATOM   2297  N   TYR A 307     -24.678  12.416  16.115  1.00 27.37           N  
ATOM   2298  CA  TYR A 307     -23.905  12.330  17.378  1.00 26.81           C  
ATOM   2299  C   TYR A 307     -22.546  13.030  17.272  1.00 27.80           C  
ATOM   2300  O   TYR A 307     -22.057  13.601  18.297  1.00 26.06           O  
ATOM   2301  CB  TYR A 307     -23.714  10.876  17.769  1.00 26.78           C  
ATOM   2302  CG  TYR A 307     -23.096  10.699  19.129  1.00 26.11           C  
ATOM   2303  CD1 TYR A 307     -23.667  11.254  20.269  1.00 26.55           C  
ATOM   2304  CD2 TYR A 307     -21.921   9.979  19.283  1.00 25.43           C  
ATOM   2305  CE1 TYR A 307     -23.107  11.049  21.520  1.00 25.69           C  
ATOM   2306  CE2 TYR A 307     -21.387   9.713  20.529  1.00 24.44           C  
ATOM   2307  CZ  TYR A 307     -21.984  10.240  21.661  1.00 25.32           C  
ATOM   2308  OH  TYR A 307     -21.401   9.969  22.890  1.00 24.84           O  
ATOM   2309  N   PHE A 308     -21.972  13.031  16.058  1.00 27.91           N  
ATOM   2310  CA  PHE A 308     -20.646  13.628  15.768  1.00 27.10           C  
ATOM   2311  C   PHE A 308     -20.748  14.997  15.093  1.00 27.38           C  
ATOM   2312  O   PHE A 308     -19.723  15.474  14.588  1.00 25.03           O  
ATOM   2313  CB  PHE A 308     -19.808  12.659  14.928  1.00 24.35           C  
ATOM   2314  CG  PHE A 308     -19.680  11.292  15.536  1.00 23.22           C  
ATOM   2315  CD1 PHE A 308     -19.086  11.112  16.757  1.00 23.45           C  
ATOM   2316  CD2 PHE A 308     -20.133  10.164  14.869  1.00 22.89           C  
ATOM   2317  CE1 PHE A 308     -18.992   9.847  17.331  1.00 23.71           C  
ATOM   2318  CE2 PHE A 308     -20.022   8.895  15.433  1.00 23.63           C  
ATOM   2319  CZ  PHE A 308     -19.481   8.739  16.676  1.00 23.21           C  
ATOM   2320  N   ALA A 309     -21.897  15.688  15.156  1.00 30.99           N  
ATOM   2321  CA  ALA A 309     -22.066  17.038  14.536  1.00 31.03           C  
ATOM   2322  C   ALA A 309     -20.904  17.974  14.898  1.00 29.03           C  
ATOM   2323  O   ALA A 309     -20.500  18.792  14.051  1.00 29.98           O  
ATOM   2324  CB  ALA A 309     -23.398  17.684  14.936  1.00 31.75           C  
ATOM   2325  N   GLN A 310     -20.353  17.884  16.096  1.00 29.72           N  
ATOM   2326  CA  GLN A 310     -19.328  18.877  16.547  1.00 33.78           C  
ATOM   2327  C   GLN A 310     -17.971  18.576  15.916  1.00 32.52           C  
ATOM   2328  O   GLN A 310     -17.113  19.470  15.900  1.00 32.87           O  
ATOM   2329  CB  GLN A 310     -19.247  18.863  18.068  1.00 38.02           C  
ATOM   2330  CG  GLN A 310     -20.568  19.298  18.696  1.00 44.63           C  
ATOM   2331  CD  GLN A 310     -20.465  19.386  20.200  1.00 54.49           C  
ATOM   2332  NE2 GLN A 310     -21.152  20.380  20.754  1.00 58.23           N  
ATOM   2333  OE1 GLN A 310     -19.786  18.579  20.865  1.00 60.71           O  
ATOM   2334  N   TYR A 311     -17.784  17.348  15.420  1.00 30.66           N  
ATOM   2335  CA  TYR A 311     -16.480  16.833  14.925  1.00 28.19           C  
ATOM   2336  C   TYR A 311     -16.519  16.554  13.432  1.00 27.00           C  
ATOM   2337  O   TYR A 311     -15.509  16.803  12.766  1.00 28.53           O  
ATOM   2338  CB  TYR A 311     -16.115  15.602  15.736  1.00 27.74           C  
ATOM   2339  CG  TYR A 311     -15.881  15.909  17.185  1.00 29.70           C  
ATOM   2340  CD1 TYR A 311     -14.751  16.602  17.600  1.00 31.36           C  
ATOM   2341  CD2 TYR A 311     -16.803  15.546  18.146  1.00 31.63           C  
ATOM   2342  CE1 TYR A 311     -14.551  16.926  18.942  1.00 31.33           C  
ATOM   2343  CE2 TYR A 311     -16.601  15.847  19.490  1.00 34.82           C  
ATOM   2344  CZ  TYR A 311     -15.476  16.548  19.895  1.00 33.30           C  
ATOM   2345  OH  TYR A 311     -15.326  16.855  21.219  1.00 34.51           O  
ATOM   2346  N   HIS A 312     -17.655  16.110  12.884  1.00 27.47           N  
ATOM   2347  CA  HIS A 312     -17.740  15.609  11.490  1.00 27.62           C  
ATOM   2348  C   HIS A 312     -17.323  16.676  10.494  1.00 28.94           C  
ATOM   2349  O   HIS A 312     -17.895  17.746  10.505  1.00 31.23           O  
ATOM   2350  CB  HIS A 312     -19.107  15.068  11.160  1.00 26.74           C  
ATOM   2351  CG  HIS A 312     -19.319  14.700   9.729  1.00 28.43           C  
ATOM   2352  CD2 HIS A 312     -20.324  15.038   8.869  1.00 30.22           C  
ATOM   2353  ND1 HIS A 312     -18.541  13.792   9.064  1.00 28.15           N  
ATOM   2354  CE1 HIS A 312     -19.042  13.580   7.849  1.00 30.13           C  
ATOM   2355  NE2 HIS A 312     -20.137  14.372   7.695  1.00 29.40           N  
ATOM   2356  N   ASP A 313     -16.396  16.366   9.613  1.00 28.82           N  
ATOM   2357  CA  ASP A 313     -16.143  17.183   8.400  1.00 30.35           C  
ATOM   2358  C   ASP A 313     -15.797  16.271   7.235  1.00 30.24           C  
ATOM   2359  O   ASP A 313     -14.728  15.643   7.180  1.00 26.31           O  
ATOM   2360  CB  ASP A 313     -15.052  18.217   8.692  1.00 32.02           C  
ATOM   2361  CG  ASP A 313     -14.621  19.000   7.454  1.00 35.14           C  
ATOM   2362  OD1 ASP A 313     -15.106  18.699   6.317  1.00 35.99           O  
ATOM   2363  OD2 ASP A 313     -13.806  19.897   7.634  1.00 39.38           O1-
ATOM   2364  N   PRO A 314     -16.685  16.169   6.239  1.00 31.82           N  
ATOM   2365  CA  PRO A 314     -16.483  15.219   5.148  1.00 34.40           C  
ATOM   2366  C   PRO A 314     -15.273  15.606   4.281  1.00 37.19           C  
ATOM   2367  O   PRO A 314     -14.793  14.780   3.564  1.00 39.05           O  
ATOM   2368  CB  PRO A 314     -17.816  15.242   4.386  1.00 34.15           C  
ATOM   2369  CG  PRO A 314     -18.390  16.574   4.734  1.00 34.49           C  
ATOM   2370  CD  PRO A 314     -17.975  16.862   6.162  1.00 35.21           C  
ATOM   2371  N   ASP A 315     -14.755  16.827   4.394  1.00 36.68           N  
ATOM   2372  CA  ASP A 315     -13.530  17.209   3.647  1.00 38.57           C  
ATOM   2373  C   ASP A 315     -12.283  16.790   4.432  1.00 34.82           C  
ATOM   2374  O   ASP A 315     -11.191  16.984   3.896  1.00 31.25           O  
ATOM   2375  CB  ASP A 315     -13.488  18.712   3.336  1.00 42.19           C  
ATOM   2376  CG  ASP A 315     -14.687  19.171   2.547  1.00 45.02           C  
ATOM   2377  OD1 ASP A 315     -15.033  18.484   1.558  1.00 50.52           O  
ATOM   2378  OD2 ASP A 315     -15.263  20.193   2.933  1.00 51.85           O1-
ATOM   2379  N   ASP A 316     -12.423  16.345   5.686  1.00 32.92           N  
ATOM   2380  CA  ASP A 316     -11.237  15.992   6.513  1.00 32.55           C  
ATOM   2381  C   ASP A 316     -11.376  14.573   7.089  1.00 29.00           C  
ATOM   2382  O   ASP A 316     -11.044  14.371   8.238  1.00 25.86           O  
ATOM   2383  CB  ASP A 316     -11.016  17.062   7.559  1.00 34.56           C  
ATOM   2384  CG  ASP A 316      -9.669  16.988   8.236  1.00 35.66           C  
ATOM   2385  OD1 ASP A 316      -8.708  16.435   7.638  1.00 38.50           O  
ATOM   2386  OD2 ASP A 316      -9.637  17.381   9.383  1.00 37.60           O1-
ATOM   2387  N   GLU A 317     -11.863  13.663   6.259  1.00 26.76           N  
ATOM   2388  CA  GLU A 317     -12.104  12.244   6.599  1.00 26.26           C  
ATOM   2389  C   GLU A 317     -11.550  11.433   5.440  1.00 24.43           C  
ATOM   2390  O   GLU A 317     -12.266  10.732   4.742  1.00 26.08           O  
ATOM   2391  CB  GLU A 317     -13.592  12.076   6.881  1.00 25.28           C  
ATOM   2392  CG  GLU A 317     -13.964  12.520   8.287  1.00 26.57           C  
ATOM   2393  CD  GLU A 317     -15.439  12.740   8.581  1.00 26.65           C  
ATOM   2394  OE1 GLU A 317     -16.244  12.308   7.777  1.00 26.68           O  
ATOM   2395  OE2 GLU A 317     -15.754  13.401   9.622  1.00 29.46           O1-
ATOM   2396  N   PRO A 318     -10.230  11.438   5.235  1.00 24.08           N  
ATOM   2397  CA  PRO A 318      -9.676  10.870   4.029  1.00 24.68           C  
ATOM   2398  C   PRO A 318      -9.769   9.342   3.983  1.00 23.12           C  
ATOM   2399  O   PRO A 318      -9.933   8.698   5.018  1.00 22.37           O  
ATOM   2400  CB  PRO A 318      -8.236  11.391   4.015  1.00 25.50           C  
ATOM   2401  CG  PRO A 318      -7.914  11.576   5.473  1.00 26.37           C  
ATOM   2402  CD  PRO A 318      -9.222  11.889   6.186  1.00 25.36           C  
ATOM   2403  N   VAL A 319      -9.668   8.817   2.761  1.00 24.93           N  
ATOM   2404  CA  VAL A 319      -9.571   7.359   2.424  1.00 25.22           C  
ATOM   2405  C   VAL A 319      -8.129   7.023   2.073  1.00 25.25           C  
ATOM   2406  O   VAL A 319      -7.357   7.945   1.780  1.00 25.13           O  
ATOM   2407  CB  VAL A 319     -10.524   6.974   1.281  1.00 26.53           C  
ATOM   2408  CG1 VAL A 319     -11.999   7.170   1.712  1.00 27.15           C  
ATOM   2409  CG2 VAL A 319     -10.233   7.695  -0.035  1.00 27.05           C  
ATOM   2410  N   ALA A 320      -7.802   5.736   2.042  1.00 25.08           N  
ATOM   2411  CA  ALA A 320      -6.449   5.214   1.778  1.00 25.90           C  
ATOM   2412  C   ALA A 320      -6.188   5.094   0.276  1.00 26.54           C  
ATOM   2413  O   ALA A 320      -7.094   4.726  -0.485  1.00 25.87           O  
ATOM   2414  CB  ALA A 320      -6.255   3.885   2.476  1.00 23.11           C  
ATOM   2415  N   ASP A 321      -4.935   5.312  -0.098  1.00 31.11           N  
ATOM   2416  CA  ASP A 321      -4.334   4.847  -1.375  1.00 35.29           C  
ATOM   2417  C   ASP A 321      -4.552   3.352  -1.495  1.00 35.02           C  
ATOM   2418  O   ASP A 321      -4.678   2.659  -0.484  1.00 30.42           O  
ATOM   2419  CB  ASP A 321      -2.832   5.116  -1.435  1.00 37.43           C  
ATOM   2420  CG  ASP A 321      -2.489   6.594  -1.528  1.00 38.41           C  
ATOM   2421  OD1 ASP A 321      -3.411   7.398  -1.662  1.00 41.19           O  
ATOM   2422  OD2 ASP A 321      -1.305   6.916  -1.527  1.00 40.26           O1-
ATOM   2423  N   PRO A 322      -4.632   2.837  -2.743  1.00 40.02           N  
ATOM   2424  CA  PRO A 322      -4.838   1.404  -2.988  1.00 42.06           C  
ATOM   2425  C   PRO A 322      -3.742   0.589  -2.287  1.00 35.10           C  
ATOM   2426  O   PRO A 322      -2.588   1.005  -2.348  1.00 35.30           O  
ATOM   2427  CB  PRO A 322      -4.790   1.248  -4.528  1.00 42.99           C  
ATOM   2428  CG  PRO A 322      -4.156   2.551  -5.010  1.00 46.03           C  
ATOM   2429  CD  PRO A 322      -4.597   3.604  -4.001  1.00 43.72           C  
ATOM   2430  N   TYR A 323      -4.139  -0.473  -1.607  1.00 31.92           N  
ATOM   2431  CA  TYR A 323      -3.238  -1.382  -0.829  1.00 31.92           C  
ATOM   2432  C   TYR A 323      -3.189  -2.762  -1.492  1.00 32.74           C  
ATOM   2433  O   TYR A 323      -4.188  -3.486  -1.537  1.00 29.58           O  
ATOM   2434  CB  TYR A 323      -3.662  -1.538   0.634  1.00 28.88           C  
ATOM   2435  CG  TYR A 323      -2.817  -2.484   1.449  1.00 28.03           C  
ATOM   2436  CD1 TYR A 323      -1.449  -2.312   1.611  1.00 27.03           C  
ATOM   2437  CD2 TYR A 323      -3.387  -3.617   1.995  1.00 26.88           C  
ATOM   2438  CE1 TYR A 323      -0.677  -3.223   2.320  1.00 28.72           C  
ATOM   2439  CE2 TYR A 323      -2.640  -4.515   2.734  1.00 28.49           C  
ATOM   2440  CZ  TYR A 323      -1.282  -4.321   2.913  1.00 32.16           C  
ATOM   2441  OH  TYR A 323      -0.603  -5.250   3.675  1.00 37.88           O  
ATOM   2442  N   ASP A 324      -2.004  -3.143  -1.950  1.00 35.42           N  
ATOM   2443  CA  ASP A 324      -1.802  -4.462  -2.592  1.00 36.78           C  
ATOM   2444  C   ASP A 324      -1.624  -5.515  -1.497  1.00 38.03           C  
ATOM   2445  O   ASP A 324      -0.545  -5.483  -0.816  1.00 38.40           O  
ATOM   2446  CB  ASP A 324      -0.587  -4.380  -3.505  1.00 37.48           C  
ATOM   2447  CG  ASP A 324      -0.174  -5.719  -4.076  1.00 36.27           C  
ATOM   2448  OD1 ASP A 324      -1.066  -6.597  -4.294  1.00 33.79           O  
ATOM   2449  OD2 ASP A 324       1.033  -5.840  -4.309  1.00 37.59           O1-
ATOM   2450  N   GLN A 325      -2.620  -6.382  -1.348  1.00 35.04           N  
ATOM   2451  CA  GLN A 325      -2.553  -7.576  -0.482  1.00 38.97           C  
ATOM   2452  C   GLN A 325      -2.583  -8.896  -1.285  1.00 33.77           C  
ATOM   2453  O   GLN A 325      -2.895  -9.913  -0.675  1.00 31.46           O  
ATOM   2454  CB  GLN A 325      -3.641  -7.538   0.591  1.00 43.10           C  
ATOM   2455  CG  GLN A 325      -5.076  -7.313   0.153  1.00 46.70           C  
ATOM   2456  CD  GLN A 325      -5.947  -7.013   1.365  1.00 51.39           C  
ATOM   2457  NE2 GLN A 325      -7.162  -6.504   1.150  1.00 48.33           N  
ATOM   2458  OE1 GLN A 325      -5.527  -7.220   2.506  1.00 46.31           O  
ATOM   2459  N   SER A 326      -2.233  -8.893  -2.578  1.00 34.17           N  
ATOM   2460  CA  SER A 326      -2.195 -10.133  -3.421  1.00 33.83           C  
ATOM   2461  C   SER A 326      -1.282 -11.198  -2.747  1.00 31.68           C  
ATOM   2462  O   SER A 326      -1.699 -12.386  -2.688  1.00 33.25           O  
ATOM   2463  CB  SER A 326      -1.836  -9.821  -4.856  1.00 31.35           C  
ATOM   2464  OG  SER A 326      -0.569  -9.199  -4.985  1.00 32.03           O  
ATOM   2465  N   PHE A 327      -0.233 -10.744  -2.049  1.00 29.40           N  
ATOM   2466  CA  PHE A 327       0.736 -11.604  -1.308  1.00 26.02           C  
ATOM   2467  C   PHE A 327       0.033 -12.548  -0.335  1.00 26.35           C  
ATOM   2468  O   PHE A 327       0.552 -13.677  -0.080  1.00 24.88           O  
ATOM   2469  CB  PHE A 327       1.769 -10.777  -0.536  1.00 25.48           C  
ATOM   2470  CG  PHE A 327       1.326 -10.092   0.739  1.00 23.92           C  
ATOM   2471  CD1 PHE A 327       1.338 -10.775   1.953  1.00 25.48           C  
ATOM   2472  CD2 PHE A 327       0.869  -8.771   0.718  1.00 25.00           C  
ATOM   2473  CE1 PHE A 327       0.984 -10.140   3.136  1.00 24.22           C  
ATOM   2474  CE2 PHE A 327       0.464  -8.146   1.901  1.00 24.82           C  
ATOM   2475  CZ  PHE A 327       0.500  -8.862   3.103  1.00 23.56           C  
ATOM   2476  N   GLU A 328      -1.060 -12.109   0.282  1.00 24.96           N  
ATOM   2477  CA  GLU A 328      -1.816 -13.008   1.177  1.00 26.89           C  
ATOM   2478  C   GLU A 328      -2.114 -14.356   0.517  1.00 28.96           C  
ATOM   2479  O   GLU A 328      -2.170 -15.325   1.239  1.00 27.97           O  
ATOM   2480  CB  GLU A 328      -3.106 -12.310   1.676  1.00 28.78           C  
ATOM   2481  CG  GLU A 328      -2.791 -11.069   2.512  1.00 28.52           C  
ATOM   2482  CD  GLU A 328      -2.229 -11.401   3.885  1.00 27.44           C  
ATOM   2483  OE1 GLU A 328      -1.858 -12.584   4.106  1.00 28.25           O  
ATOM   2484  OE2 GLU A 328      -2.133 -10.479   4.730  1.00 24.93           O1-
ATOM   2485  N   SER A 329      -2.326 -14.479  -0.786  1.00 33.27           N  
ATOM   2486  CA  SER A 329      -2.691 -15.822  -1.347  1.00 35.55           C  
ATOM   2487  C   SER A 329      -1.427 -16.623  -1.714  1.00 36.50           C  
ATOM   2488  O   SER A 329      -1.549 -17.846  -1.992  1.00 36.05           O  
ATOM   2489  CB  SER A 329      -3.600 -15.693  -2.521  1.00 37.51           C  
ATOM   2490  OG  SER A 329      -3.014 -14.834  -3.488  1.00 41.18           O  
ATOM   2491  N   ARG A 330      -0.240 -16.011  -1.606  1.00 32.83           N  
ATOM   2492  CA  ARG A 330       1.013 -16.683  -2.059  1.00 30.55           C  
ATOM   2493  C   ARG A 330       1.475 -17.653  -0.975  1.00 28.27           C  
ATOM   2494  O   ARG A 330       1.369 -17.295   0.228  1.00 25.13           O  
ATOM   2495  CB  ARG A 330       2.168 -15.712  -2.243  1.00 32.27           C  
ATOM   2496  CG  ARG A 330       1.874 -14.494  -3.082  1.00 36.66           C  
ATOM   2497  CD  ARG A 330       2.419 -14.574  -4.459  1.00 36.41           C  
ATOM   2498  NE  ARG A 330       1.267 -14.275  -5.238  1.00 41.49           N  
ATOM   2499  CZ  ARG A 330       0.820 -13.062  -5.520  1.00 38.81           C  
ATOM   2500  NH1 ARG A 330       1.416 -11.955  -5.079  1.00 38.10           N1+
ATOM   2501  NH2 ARG A 330      -0.269 -13.000  -6.245  1.00 38.58           N  
ATOM   2502  N   ASP A 331       2.116 -18.738  -1.414  1.00 26.45           N  
ATOM   2503  CA  ASP A 331       2.740 -19.840  -0.634  1.00 27.93           C  
ATOM   2504  C   ASP A 331       4.231 -19.854  -0.986  1.00 24.36           C  
ATOM   2505  O   ASP A 331       4.638 -20.460  -2.011  1.00 22.45           O  
ATOM   2506  CB  ASP A 331       2.094 -21.199  -0.968  1.00 30.48           C  
ATOM   2507  CG  ASP A 331       0.669 -21.330  -0.407  1.00 36.18           C  
ATOM   2508  OD1 ASP A 331       0.342 -20.615   0.569  1.00 37.19           O  
ATOM   2509  OD2 ASP A 331      -0.138 -22.072  -0.988  1.00 38.88           O1-
ATOM   2510  N   LEU A 332       5.036 -19.170  -0.193  1.00 23.91           N  
ATOM   2511  CA  LEU A 332       6.456 -18.921  -0.558  1.00 24.07           C  
ATOM   2512  C   LEU A 332       7.321 -19.589   0.517  1.00 24.31           C  
ATOM   2513  O   LEU A 332       6.829 -19.891   1.631  1.00 21.81           O  
ATOM   2514  CB  LEU A 332       6.705 -17.399  -0.589  1.00 21.58           C  
ATOM   2515  CG  LEU A 332       5.837 -16.606  -1.570  1.00 21.61           C  
ATOM   2516  CD1 LEU A 332       6.258 -15.139  -1.575  1.00 21.52           C  
ATOM   2517  CD2 LEU A 332       5.909 -17.187  -2.981  1.00 20.72           C  
ATOM   2518  N   LEU A 333       8.583 -19.753   0.188  1.00 23.62           N  
ATOM   2519  CA  LEU A 333       9.627 -20.210   1.143  1.00 24.87           C  
ATOM   2520  C   LEU A 333       9.990 -19.134   2.146  1.00 23.13           C  
ATOM   2521  O   LEU A 333       9.873 -17.948   1.798  1.00 21.99           O  
ATOM   2522  CB  LEU A 333      10.863 -20.640   0.359  1.00 27.04           C  
ATOM   2523  CG  LEU A 333      10.581 -21.732  -0.657  1.00 29.45           C  
ATOM   2524  CD1 LEU A 333      11.806 -21.926  -1.538  1.00 31.50           C  
ATOM   2525  CD2 LEU A 333      10.134 -23.025   0.023  1.00 32.38           C  
ATOM   2526  N   ILE A 334      10.426 -19.543   3.352  1.00 22.15           N  
ATOM   2527  CA  ILE A 334      10.918 -18.594   4.394  1.00 23.31           C  
ATOM   2528  C   ILE A 334      11.875 -17.606   3.742  1.00 23.40           C  
ATOM   2529  O   ILE A 334      11.741 -16.394   3.959  1.00 22.51           O  
ATOM   2530  CB  ILE A 334      11.547 -19.284   5.622  1.00 24.51           C  
ATOM   2531  CG1 ILE A 334      10.494 -20.082   6.385  1.00 26.52           C  
ATOM   2532  CG2 ILE A 334      12.275 -18.277   6.525  1.00 24.64           C  
ATOM   2533  CD1 ILE A 334      11.043 -20.959   7.530  1.00 27.94           C  
ATOM   2534  N   ASP A 335      12.873 -18.081   2.988  1.00 23.61           N  
ATOM   2535  CA  ASP A 335      13.871 -17.158   2.408  1.00 23.39           C  
ATOM   2536  C   ASP A 335      13.252 -16.151   1.453  1.00 20.98           C  
ATOM   2537  O   ASP A 335      13.836 -15.070   1.249  1.00 19.49           O  
ATOM   2538  CB  ASP A 335      14.896 -17.927   1.579  1.00 27.46           C  
ATOM   2539  CG  ASP A 335      15.913 -18.581   2.481  1.00 33.04           C  
ATOM   2540  OD1 ASP A 335      16.294 -17.931   3.464  1.00 36.71           O  
ATOM   2541  OD2 ASP A 335      16.280 -19.723   2.196  1.00 40.19           O1-
ATOM   2542  N   GLU A 336      12.179 -16.542   0.773  1.00 19.75           N  
ATOM   2543  CA  GLU A 336      11.484 -15.567  -0.099  1.00 19.62           C  
ATOM   2544  C   GLU A 336      10.778 -14.490   0.734  1.00 18.57           C  
ATOM   2545  O   GLU A 336      10.916 -13.333   0.354  1.00 18.48           O  
ATOM   2546  CB  GLU A 336      10.564 -16.297  -1.077  1.00 18.86           C  
ATOM   2547  CG  GLU A 336      11.345 -17.237  -2.010  1.00 18.64           C  
ATOM   2548  CD  GLU A 336      10.520 -18.061  -2.922  1.00 18.75           C  
ATOM   2549  OE1 GLU A 336       9.579 -18.705  -2.418  1.00 18.54           O  
ATOM   2550  OE2 GLU A 336      10.840 -18.081  -4.114  1.00 19.24           O1-
ATOM   2551  N   TRP A 337      10.026 -14.857   1.796  1.00 19.00           N  
ATOM   2552  CA  TRP A 337       9.339 -13.874   2.684  1.00 19.11           C  
ATOM   2553  C   TRP A 337      10.405 -12.936   3.277  1.00 20.58           C  
ATOM   2554  O   TRP A 337      10.201 -11.693   3.350  1.00 19.29           O  
ATOM   2555  CB  TRP A 337       8.530 -14.601   3.764  1.00 18.23           C  
ATOM   2556  CG  TRP A 337       7.275 -15.249   3.273  1.00 18.46           C  
ATOM   2557  CD1 TRP A 337       6.964 -16.581   3.346  1.00 18.19           C  
ATOM   2558  CD2 TRP A 337       6.176 -14.624   2.552  1.00 18.83           C  
ATOM   2559  CE2 TRP A 337       5.232 -15.630   2.279  1.00 17.82           C  
ATOM   2560  CE3 TRP A 337       5.868 -13.313   2.168  1.00 18.70           C  
ATOM   2561  NE1 TRP A 337       5.728 -16.802   2.802  1.00 19.15           N  
ATOM   2562  CZ2 TRP A 337       4.036 -15.392   1.586  1.00 18.97           C  
ATOM   2563  CZ3 TRP A 337       4.672 -13.065   1.507  1.00 18.62           C  
ATOM   2564  CH2 TRP A 337       3.761 -14.087   1.218  1.00 18.34           C  
ATOM   2565  N   LYS A 338      11.554 -13.511   3.615  1.00 21.45           N  
ATOM   2566  CA  LYS A 338      12.698 -12.766   4.212  1.00 23.59           C  
ATOM   2567  C   LYS A 338      13.301 -11.766   3.208  1.00 24.56           C  
ATOM   2568  O   LYS A 338      13.517 -10.585   3.554  1.00 25.09           O  
ATOM   2569  CB  LYS A 338      13.731 -13.771   4.719  1.00 26.64           C  
ATOM   2570  CG  LYS A 338      15.027 -13.134   5.202  1.00 29.17           C  
ATOM   2571  CD  LYS A 338      15.967 -14.100   5.893  1.00 31.69           C  
ATOM   2572  CE  LYS A 338      17.394 -13.642   5.731  1.00 34.85           C  
ATOM   2573  NZ  LYS A 338      18.336 -14.525   6.451  1.00 36.52           N1+
ATOM   2574  N   SER A 339      13.497 -12.134   1.958  1.00 24.88           N  
ATOM   2575  CA  SER A 339      14.107 -11.210   0.974  1.00 24.73           C  
ATOM   2576  C   SER A 339      13.102 -10.093   0.660  1.00 24.51           C  
ATOM   2577  O   SER A 339      13.506  -8.912   0.492  1.00 23.81           O  
ATOM   2578  CB  SER A 339      14.589 -11.967  -0.255  1.00 25.09           C  
ATOM   2579  OG  SER A 339      14.877 -11.096  -1.331  1.00 25.85           O  
ATOM   2580  N   LEU A 340      11.822 -10.450   0.590  1.00 24.12           N  
ATOM   2581  CA  LEU A 340      10.756  -9.462   0.327  1.00 24.28           C  
ATOM   2582  C   LEU A 340      10.764  -8.423   1.468  1.00 22.72           C  
ATOM   2583  O   LEU A 340      10.613  -7.267   1.172  1.00 24.50           O  
ATOM   2584  CB  LEU A 340       9.439 -10.226   0.202  1.00 23.85           C  
ATOM   2585  CG  LEU A 340       9.181 -10.936  -1.128  1.00 24.70           C  
ATOM   2586  CD1 LEU A 340       7.936 -11.842  -1.017  1.00 24.27           C  
ATOM   2587  CD2 LEU A 340       9.024  -9.953  -2.315  1.00 24.83           C  
ATOM   2588  N   THR A 341      10.940  -8.867   2.717  1.00 22.71           N  
ATOM   2589  CA  THR A 341      10.870  -8.078   3.964  1.00 22.09           C  
ATOM   2590  C   THR A 341      12.081  -7.177   3.937  1.00 22.10           C  
ATOM   2591  O   THR A 341      11.907  -5.984   4.151  1.00 20.29           O  
ATOM   2592  CB  THR A 341      10.852  -8.918   5.232  1.00 21.49           C  
ATOM   2593  CG2 THR A 341      11.010  -8.097   6.492  1.00 22.41           C  
ATOM   2594  OG1 THR A 341       9.646  -9.676   5.279  1.00 19.66           O  
ATOM   2595  N   TYR A 342      13.202  -7.737   3.496  1.00 21.17           N  
ATOM   2596  CA  TYR A 342      14.487  -6.972   3.392  1.00 23.39           C  
ATOM   2597  C   TYR A 342      14.364  -5.857   2.359  1.00 24.10           C  
ATOM   2598  O   TYR A 342      14.802  -4.719   2.682  1.00 26.45           O  
ATOM   2599  CB  TYR A 342      15.687  -7.894   3.112  1.00 24.02           C  
ATOM   2600  CG  TYR A 342      17.031  -7.218   3.270  1.00 26.08           C  
ATOM   2601  CD1 TYR A 342      17.508  -6.858   4.522  1.00 27.03           C  
ATOM   2602  CD2 TYR A 342      17.862  -6.995   2.172  1.00 28.81           C  
ATOM   2603  CE1 TYR A 342      18.741  -6.219   4.679  1.00 29.27           C  
ATOM   2604  CE2 TYR A 342      19.142  -6.478   2.332  1.00 28.26           C  
ATOM   2605  CZ  TYR A 342      19.571  -6.063   3.577  1.00 29.09           C  
ATOM   2606  OH  TYR A 342      20.803  -5.476   3.696  1.00 30.44           O  
ATOM   2607  N   ASP A 343      13.768  -6.102   1.207  1.00 25.33           N  
ATOM   2608  CA  ASP A 343      13.585  -5.053   0.171  1.00 27.55           C  
ATOM   2609  C   ASP A 343      12.656  -3.943   0.680  1.00 27.96           C  
ATOM   2610  O   ASP A 343      12.872  -2.776   0.346  1.00 25.91           O  
ATOM   2611  CB  ASP A 343      12.938  -5.539  -1.126  1.00 29.47           C  
ATOM   2612  CG  ASP A 343      13.654  -6.639  -1.895  1.00 30.47           C  
ATOM   2613  OD1 ASP A 343      14.839  -6.769  -1.709  1.00 31.56           O  
ATOM   2614  OD2 ASP A 343      12.926  -7.409  -2.608  1.00 38.08           O1-
ATOM   2615  N   GLU A 344      11.648  -4.303   1.448  1.00 26.80           N  
ATOM   2616  CA  GLU A 344      10.764  -3.310   2.116  1.00 25.61           C  
ATOM   2617  C   GLU A 344      11.501  -2.462   3.157  1.00 24.03           C  
ATOM   2618  O   GLU A 344      11.125  -1.273   3.315  1.00 25.80           O  
ATOM   2619  CB  GLU A 344       9.588  -4.029   2.757  1.00 25.26           C  
ATOM   2620  CG  GLU A 344       8.593  -4.560   1.739  1.00 26.05           C  
ATOM   2621  CD  GLU A 344       7.871  -3.537   0.863  1.00 28.70           C  
ATOM   2622  OE1 GLU A 344       7.584  -2.390   1.296  1.00 29.57           O  
ATOM   2623  OE2 GLU A 344       7.520  -3.907  -0.263  1.00 32.98           O1-
ATOM   2624  N   VAL A 345      12.401  -3.027   3.951  1.00 24.34           N  
ATOM   2625  CA  VAL A 345      13.193  -2.245   4.947  1.00 24.75           C  
ATOM   2626  C   VAL A 345      14.048  -1.240   4.154  1.00 27.32           C  
ATOM   2627  O   VAL A 345      14.115  -0.067   4.580  1.00 26.24           O  
ATOM   2628  CB  VAL A 345      14.085  -3.138   5.837  1.00 24.67           C  
ATOM   2629  CG1 VAL A 345      15.043  -2.290   6.670  1.00 25.88           C  
ATOM   2630  CG2 VAL A 345      13.306  -4.108   6.753  1.00 24.44           C  
ATOM   2631  N   ILE A 346      14.717  -1.694   3.075  1.00 28.27           N  
ATOM   2632  CA  ILE A 346      15.687  -0.891   2.285  1.00 30.96           C  
ATOM   2633  C   ILE A 346      14.963   0.268   1.604  1.00 32.03           C  
ATOM   2634  O   ILE A 346      15.588   1.331   1.557  1.00 32.86           O  
ATOM   2635  CB  ILE A 346      16.429  -1.712   1.196  1.00 34.60           C  
ATOM   2636  CG1 ILE A 346      17.298  -2.860   1.734  1.00 36.70           C  
ATOM   2637  CG2 ILE A 346      17.228  -0.768   0.308  1.00 36.12           C  
ATOM   2638  CD1 ILE A 346      18.058  -2.551   3.025  1.00 38.49           C  
ATOM   2639  N   SER A 347      13.770   0.057   1.038  1.00 29.03           N  
ATOM   2640  CA  SER A 347      13.002   1.056   0.273  1.00 27.95           C  
ATOM   2641  C   SER A 347      12.283   2.045   1.211  1.00 27.10           C  
ATOM   2642  O   SER A 347      11.648   2.979   0.700  1.00 28.85           O  
ATOM   2643  CB  SER A 347      12.049   0.376  -0.671  1.00 29.17           C  
ATOM   2644  OG  SER A 347      11.089  -0.437   0.023  1.00 27.31           O  
ATOM   2645  N   PHE A 348      12.318   1.857   2.538  1.00 27.22           N  
ATOM   2646  CA  PHE A 348      11.543   2.711   3.469  1.00 26.10           C  
ATOM   2647  C   PHE A 348      11.983   4.177   3.296  1.00 28.28           C  
ATOM   2648  O   PHE A 348      13.207   4.458   3.381  1.00 28.34           O  
ATOM   2649  CB  PHE A 348      11.766   2.342   4.935  1.00 25.47           C  
ATOM   2650  CG  PHE A 348      11.030   3.269   5.857  1.00 25.11           C  
ATOM   2651  CD1 PHE A 348       9.653   3.216   5.924  1.00 24.25           C  
ATOM   2652  CD2 PHE A 348      11.685   4.223   6.619  1.00 25.01           C  
ATOM   2653  CE1 PHE A 348       8.944   4.108   6.720  1.00 24.03           C  
ATOM   2654  CE2 PHE A 348      10.982   5.075   7.450  1.00 24.05           C  
ATOM   2655  CZ  PHE A 348       9.617   5.023   7.499  1.00 24.76           C  
ATOM   2656  N   VAL A 349      11.036   5.084   3.158  1.00 30.78           N  
ATOM   2657  CA  VAL A 349      11.292   6.562   3.183  1.00 35.35           C  
ATOM   2658  C   VAL A 349      10.533   7.200   4.333  1.00 33.15           C  
ATOM   2659  O   VAL A 349       9.326   7.118   4.398  1.00 30.27           O  
ATOM   2660  CB  VAL A 349      10.937   7.234   1.849  1.00 38.78           C  
ATOM   2661  CG1 VAL A 349      11.309   8.722   1.874  1.00 39.28           C  
ATOM   2662  CG2 VAL A 349      11.654   6.509   0.716  1.00 39.35           C  
ATOM   2663  N   PRO A 350      11.220   7.825   5.305  1.00 34.94           N  
ATOM   2664  CA  PRO A 350      10.535   8.353   6.475  1.00 36.99           C  
ATOM   2665  C   PRO A 350       9.597   9.483   6.075  1.00 38.62           C  
ATOM   2666  O   PRO A 350       9.771  10.111   5.029  1.00 35.99           O  
ATOM   2667  CB  PRO A 350      11.653   8.868   7.379  1.00 36.91           C  
ATOM   2668  CG  PRO A 350      12.797   9.100   6.453  1.00 35.33           C  
ATOM   2669  CD  PRO A 350      12.656   8.121   5.306  1.00 36.55           C  
ATOM   2670  N   PRO A 351       8.580   9.757   6.915  1.00 43.72           N  
ATOM   2671  CA  PRO A 351       7.658  10.859   6.667  1.00 48.29           C  
ATOM   2672  C   PRO A 351       8.411  12.151   6.984  1.00 50.21           C  
ATOM   2673  O   PRO A 351       9.322  12.140   7.815  1.00 48.79           O  
ATOM   2674  CB  PRO A 351       6.489  10.568   7.633  1.00 48.25           C  
ATOM   2675  CG  PRO A 351       7.125   9.788   8.792  1.00 47.20           C  
ATOM   2676  CD  PRO A 351       8.362   9.122   8.228  1.00 46.32           C  
ATOM   2677  N   PRO A 352       8.125  13.254   6.261  1.00 53.92           N  
ATOM   2678  CA  PRO A 352       8.566  14.601   6.654  1.00 53.16           C  
ATOM   2679  C   PRO A 352       8.417  15.004   8.135  1.00 53.64           C  
ATOM   2680  O   PRO A 352       9.400  15.549   8.712  1.00 54.14           O  
ATOM   2681  CB  PRO A 352       7.631  15.445   5.771  1.00 56.02           C  
ATOM   2682  CG  PRO A 352       7.567  14.668   4.473  1.00 55.13           C  
ATOM   2683  CD  PRO A 352       7.465  13.232   4.940  1.00 55.34           C  
TER   
CONECT    1    2    3   24
CONECT    2    1    4
CONECT    3    1    6
CONECT    4    2    5   22
CONECT    5    4    6    7
CONECT    6    3    5   30
CONECT    7    5    9   23
CONECT    8    9   16   22
CONECT    9    7    8
CONECT   10   14   25   24
CONECT   11   12   15   25
CONECT   12   11   13   27
CONECT   13   12   14   28
CONECT   14   10   13   29
CONECT   15   11   26
CONECT   16    8   17   21
CONECT   17   16   18
CONECT   18   17   19
CONECT   19   18   20   31
CONECT   20   19   21
CONECT   21   16   20
CONECT   22    4    8
CONECT   23    7
CONECT   24    1   10
CONECT   25   10   11
CONECT   26   15   32
CONECT   27   12   33
CONECT   28   13   34
CONECT   29   14   35
CONECT   30    6   36
CONECT   31   19   37
CONECT   32   26
CONECT   33   27
CONECT   34   28
CONECT   35   29
CONECT   36   30
CONECT   37   31
END
