# Supplementary material for: Screening potential anti-osteoarthritis compounds using molecular docking based on MAPK and NFκB pathways and validating their anti-osteoarthritis effect
Source: PLoS One. 2025 Mar 25;20(3):e0319686. doi: 10.1371/journal.pone.0319686 (PMC11936181; doi:10.1371/journal.pone.0319686)
Supplement: S4 Structure — (ZIP) [file pone.0319686.s004.zip › Configurations and complexes/complex/apigetrinp65.pdb]

HETATM    1  C   LIG     1     -12.888  82.150 102.337  1.00  0.00      apig C  
HETATM    2  C   LIG     1     -13.486  80.890 102.278  1.00  0.00      apig C  
HETATM    3  C   LIG     1     -12.243  82.565 103.503  1.00  0.00      apig C  
HETATM    4  C   LIG     1     -13.436  80.046 103.388  1.00  0.00      apig C  
HETATM    5  C   LIG     1     -12.791  80.462 104.551  1.00  0.00      apig C  
HETATM    6  C   LIG     1     -12.192  81.722 104.615  1.00  0.00      apig C  
HETATM    7  C   LIG     1     -12.755  79.553 105.707  1.00  0.00      apig C  
HETATM    8  C   LIG     1     -14.001  77.957 104.355  1.00  0.00      apig C  
HETATM    9  C   LIG     1     -13.418  78.246 105.529  1.00  0.00      apig C  
HETATM   10  C   LIG     1     -12.361  82.481 100.045  1.00  0.00      apig C  
HETATM   11  C   LIG     1     -10.312  81.857  99.023  1.00  0.00      apig C  
HETATM   12  C   LIG     1     -10.518  82.818  97.850  1.00  0.00      apig C  
HETATM   13  C   LIG     1     -12.006  83.081  97.619  1.00  0.00      apig C  
HETATM   14  C   LIG     1     -12.710  83.458  98.923  1.00  0.00      apig C  
HETATM   15  C   LIG     1      -8.832  81.671  99.348  1.00  0.00      apig C  
HETATM   16  C   LIG     1     -14.687  76.670 104.122  1.00  0.00      apig C  
HETATM   17  C   LIG     1     -15.900  76.637 103.428  1.00  0.00      apig C  
HETATM   18  C   LIG     1     -16.547  75.422 103.207  1.00  0.00      apig C  
HETATM   19  C   LIG     1     -15.984  74.237 103.677  1.00  0.00      apig C  
HETATM   20  C   LIG     1     -14.773  74.265 104.369  1.00  0.00      apig C  
HETATM   21  C   LIG     1     -14.126  75.481 104.590  1.00  0.00      apig C  
HETATM   22  O   LIG     1     -14.040  78.821 103.270  1.00  0.00      apig O  
HETATM   23  O   LIG     1     -12.210  79.855 106.759  1.00  0.00      apig O  
HETATM   24  O   LIG     1     -12.936  82.977 101.254  1.00  0.00      apig O  
HETATM   25  O   LIG     1     -10.947  82.373 100.194  1.00  0.00      apig O  
HETATM   26  O   LIG     1      -8.353  80.544  98.636  1.00  0.00      apig O  
HETATM   27  O   LIG     1      -9.951  82.251  96.672  1.00  0.00      apig O  
HETATM   28  O   LIG     1     -12.125  84.157  96.686  1.00  0.00      apig O  
HETATM   29  O   LIG     1     -14.123  83.425  98.724  1.00  0.00      apig O  
HETATM   30  O   LIG     1     -11.551  82.175 105.728  1.00  0.00      apig O  
HETATM   31  O   LIG     1     -16.616  73.050 103.460  1.00  0.00      apig O  
HETATM   32  H   LIG     1      -8.853  80.486  97.805  1.00  0.00      apig H  
HETATM   33  H   LIG     1     -10.668  81.838  96.162  1.00  0.00      apig H  
HETATM   34  H   LIG     1     -12.526  83.797  95.877  1.00  0.00      apig H  
HETATM   35  H   LIG     1     -14.524  82.963  99.480  1.00  0.00      apig H  
HETATM   36  H   LIG     1     -12.183  82.574 106.345  1.00  0.00      apig H  
HETATM   37  H   LIG     1     -16.081  72.515 102.850  1.00  0.00      apig H  
ATOM     38  N   TYR A  20     -14.154  67.215  27.115  1.00 88.27           N  
ATOM     39  CA  TYR A  20     -13.845  65.785  27.127  1.00 89.08           C  
ATOM     40  C   TYR A  20     -12.492  65.402  26.504  1.00 89.13           C  
ATOM     41  O   TYR A  20     -11.798  66.240  25.918  1.00 85.69           O  
ATOM     42  CB  TYR A  20     -14.977  64.983  26.468  1.00 92.07           C  
ATOM     43  CG  TYR A  20     -15.287  65.345  25.027  1.00 95.81           C  
ATOM     44  CD1 TYR A  20     -14.281  65.369  24.058  1.00 96.68           C  
ATOM     45  CD2 TYR A  20     -16.601  65.600  24.619  1.00 95.96           C  
ATOM     46  CE1 TYR A  20     -14.571  65.632  22.722  1.00 98.07           C  
ATOM     47  CE2 TYR A  20     -16.902  65.863  23.285  1.00 96.96           C  
ATOM     48  CZ  TYR A  20     -15.881  65.875  22.342  1.00 98.81           C  
ATOM     49  OH  TYR A  20     -16.164  66.105  21.014  1.00 98.57           O  
ATOM     50  N   VAL A  21     -12.124  64.129  26.646  1.00 90.40           N  
ATOM     51  CA  VAL A  21     -10.857  63.619  26.127  1.00 92.28           C  
ATOM     52  C   VAL A  21     -11.052  62.535  25.064  1.00 92.92           C  
ATOM     53  O   VAL A  21     -11.949  61.698  25.168  1.00 90.54           O  
ATOM     54  CB  VAL A  21      -9.979  63.052  27.285  1.00 92.78           C  
ATOM     55  CG1 VAL A  21     -10.734  61.952  28.015  1.00 91.62           C  
ATOM     56  CG2 VAL A  21      -8.652  62.520  26.743  1.00 91.38           C  
ATOM     57  N   GLU A  22     -10.206  62.571  24.038  1.00 95.78           N  
ATOM     58  CA  GLU A  22     -10.255  61.600  22.946  1.00 99.21           C  
ATOM     59  C   GLU A  22      -8.923  60.857  22.907  1.00 98.38           C  
ATOM     60  O   GLU A  22      -8.057  61.072  23.758  1.00100.31           O  
ATOM     61  CB  GLU A  22     -10.446  62.301  21.599  1.00103.79           C  
ATOM     62  CG  GLU A  22      -9.212  63.086  21.134  1.00112.11           C  
ATOM     63  CD  GLU A  22      -9.322  63.601  19.699  1.00117.75           C  
ATOM     64  OE1 GLU A  22     -10.398  63.444  19.079  1.00120.38           O  
ATOM     65  OE2 GLU A  22      -8.328  64.165  19.188  1.00118.83           O1-
ATOM     66  N   ILE A  23      -8.760  59.990  21.913  1.00 95.17           N  
ATOM     67  CA  ILE A  23      -7.521  59.238  21.756  1.00 91.88           C  
ATOM     68  C   ILE A  23      -6.989  59.499  20.353  1.00 89.98           C  
ATOM     69  O   ILE A  23      -7.701  59.330  19.368  1.00 89.12           O  
ATOM     70  CB  ILE A  23      -7.743  57.715  21.952  1.00 91.98           C  
ATOM     71  CG1 ILE A  23      -8.256  57.438  23.368  1.00 92.83           C  
ATOM     72  CG2 ILE A  23      -6.441  56.962  21.727  1.00 91.37           C  
ATOM     73  CD1 ILE A  23      -8.579  55.976  23.634  1.00 90.05           C  
ATOM     74  N   ILE A  24      -5.736  59.928  20.274  1.00 88.35           N  
ATOM     75  CA  ILE A  24      -5.098  60.221  18.999  1.00 86.77           C  
ATOM     76  C   ILE A  24      -4.253  59.049  18.487  1.00 86.26           C  
ATOM     77  O   ILE A  24      -4.506  58.516  17.409  1.00 86.08           O  
ATOM     78  CB  ILE A  24      -4.237  61.490  19.128  1.00 84.16           C  
ATOM     79  CG1 ILE A  24      -5.156  62.676  19.435  1.00 80.49           C  
ATOM     80  CG2 ILE A  24      -3.432  61.717  17.860  1.00 85.77           C  
ATOM     81  CD1 ILE A  24      -4.446  63.991  19.568  1.00 80.98           C  
ATOM     82  N   GLU A  25      -3.251  58.653  19.259  1.00 86.02           N  
ATOM     83  CA  GLU A  25      -2.401  57.535  18.881  1.00 86.11           C  
ATOM     84  C   GLU A  25      -2.752  56.275  19.665  1.00 84.10           C  
ATOM     85  O   GLU A  25      -2.093  55.955  20.650  1.00 85.79           O  
ATOM     86  CB  GLU A  25      -0.930  57.884  19.116  1.00 89.46           C  
ATOM     87  CG  GLU A  25      -0.179  58.307  17.874  1.00 94.50           C  
ATOM     88  CD  GLU A  25       0.064  57.146  16.926  1.00 97.07           C  
ATOM     89  OE1 GLU A  25       0.720  56.169  17.354  1.00 95.33           O  
ATOM     90  OE2 GLU A  25      -0.393  57.214  15.759  1.00 99.61           O1-
ATOM     91  N   GLN A  26      -3.792  55.569  19.229  1.00 79.80           N  
ATOM     92  CA  GLN A  26      -4.212  54.324  19.875  1.00 75.47           C  
ATOM     93  C   GLN A  26      -3.011  53.405  20.128  1.00 74.38           C  
ATOM     94  O   GLN A  26      -1.961  53.557  19.514  1.00 74.08           O  
ATOM     95  CB  GLN A  26      -5.212  53.583  18.982  1.00 69.85           C  
ATOM     96  CG  GLN A  26      -6.580  54.235  18.839  1.00 65.07           C  
ATOM     97  CD  GLN A  26      -7.506  53.902  19.990  1.00 64.87           C  
ATOM     98  NE2 GLN A  26      -7.001  53.128  20.951  1.00 61.27           N  
ATOM     99  OE1 GLN A  26      -8.667  54.325  20.014  1.00 62.31           O  
ATOM    100  N   PRO A  27      -3.135  52.468  21.077  1.00 74.43           N  
ATOM    101  CA  PRO A  27      -2.014  51.563  21.340  1.00 74.39           C  
ATOM    102  C   PRO A  27      -2.004  50.490  20.244  1.00 75.43           C  
ATOM    103  O   PRO A  27      -3.067  50.091  19.753  1.00 75.02           O  
ATOM    104  CB  PRO A  27      -2.377  50.984  22.700  1.00 72.64           C  
ATOM    105  CG  PRO A  27      -3.879  50.824  22.554  1.00 72.37           C  
ATOM    106  CD  PRO A  27      -4.236  52.209  22.025  1.00 73.30           C  
ATOM    107  N   LYS A  28      -0.818  50.034  19.850  1.00 75.77           N  
ATOM    108  CA  LYS A  28      -0.711  48.997  18.824  1.00 77.01           C  
ATOM    109  C   LYS A  28      -1.467  47.767  19.345  1.00 77.25           C  
ATOM    110  O   LYS A  28      -0.960  47.032  20.197  1.00 75.92           O  
ATOM    111  CB  LYS A  28       0.761  48.647  18.595  1.00 78.87           C  
ATOM    112  CG  LYS A  28       1.026  47.739  17.400  1.00 83.10           C  
ATOM    113  CD  LYS A  28       0.816  48.473  16.079  1.00 83.53           C  
ATOM    114  CE  LYS A  28       1.835  49.600  15.893  1.00 81.36           C  
ATOM    115  NZ  LYS A  28       3.249  49.110  15.904  1.00 75.55           N1+
ATOM    116  N   GLN A  29      -2.674  47.544  18.833  1.00 77.67           N  
ATOM    117  CA  GLN A  29      -3.497  46.425  19.287  1.00 78.76           C  
ATOM    118  C   GLN A  29      -3.140  45.043  18.773  1.00 77.38           C  
ATOM    119  O   GLN A  29      -3.875  44.089  19.017  1.00 75.31           O  
ATOM    120  CB  GLN A  29      -4.971  46.686  18.974  1.00 80.75           C  
ATOM    121  CG  GLN A  29      -5.263  47.009  17.536  1.00 83.16           C  
ATOM    122  CD  GLN A  29      -6.748  46.969  17.225  1.00 86.67           C  
ATOM    123  NE2 GLN A  29      -7.541  46.487  18.176  1.00 82.11           N  
ATOM    124  OE1 GLN A  29      -7.177  47.352  16.132  1.00 93.05           O  
ATOM    125  N   ARG A  30      -2.014  44.930  18.081  1.00 77.72           N  
ATOM    126  CA  ARG A  30      -1.586  43.651  17.527  1.00 78.68           C  
ATOM    127  C   ARG A  30      -0.075  43.521  17.685  1.00 79.91           C  
ATOM    128  O   ARG A  30       0.668  44.447  17.359  1.00 79.92           O  
ATOM    129  CB  ARG A  30      -1.944  43.590  16.033  1.00 80.72           C  
ATOM    130  CG  ARG A  30      -3.407  43.909  15.696  1.00 80.60           C  
ATOM    131  CD  ARG A  30      -4.342  42.684  15.630  1.00 79.06           C  
ATOM    132  NE  ARG A  30      -4.239  41.753  16.755  1.00 75.61           N  
ATOM    133  CZ  ARG A  30      -5.196  40.890  17.100  1.00 76.91           C  
ATOM    134  NH1 ARG A  30      -6.330  40.840  16.414  1.00 75.78           N1+
ATOM    135  NH2 ARG A  30      -5.018  40.059  18.120  1.00 75.87           N  
ATOM    136  N   GLY A  31       0.381  42.381  18.193  1.00 81.79           N  
ATOM    137  CA  GLY A  31       1.811  42.169  18.348  1.00 85.68           C  
ATOM    138  C   GLY A  31       2.468  42.676  19.624  1.00 89.98           C  
ATOM    139  O   GLY A  31       3.551  43.275  19.580  1.00 91.36           O  
ATOM    140  N   MET A  32       1.828  42.434  20.764  1.00 91.56           N  
ATOM    141  CA  MET A  32       2.372  42.864  22.045  1.00 92.59           C  
ATOM    142  C   MET A  32       2.497  41.649  22.965  1.00 92.96           C  
ATOM    143  O   MET A  32       1.520  40.933  23.187  1.00 94.05           O  
ATOM    144  CB  MET A  32       1.451  43.917  22.672  1.00 95.20           C  
ATOM    145  CG  MET A  32       1.932  44.524  24.003  1.00 99.95           C  
ATOM    146  SD  MET A  32       3.412  45.592  23.932  1.00105.20           S  
ATOM    147  CE  MET A  32       4.706  44.419  23.415  1.00101.65           C  
ATOM    148  N   ARG A  33       3.702  41.415  23.486  1.00 92.10           N  
ATOM    149  CA  ARG A  33       3.967  40.287  24.389  1.00 91.07           C  
ATOM    150  C   ARG A  33       3.750  40.679  25.851  1.00 89.14           C  
ATOM    151  O   ARG A  33       4.564  41.397  26.431  1.00 88.84           O  
ATOM    152  CB  ARG A  33       5.412  39.802  24.223  1.00 93.49           C  
ATOM    153  CG  ARG A  33       6.467  40.880  24.522  1.00 97.87           C  
ATOM    154  CD  ARG A  33       7.882  40.335  24.448  1.00101.16           C  
ATOM    155  NE  ARG A  33       8.099  39.268  25.422  1.00106.50           N  
ATOM    156  CZ  ARG A  33       9.227  38.569  25.532  1.00108.72           C  
ATOM    157  NH1 ARG A  33      10.252  38.821  24.726  1.00110.01           N1+
ATOM    158  NH2 ARG A  33       9.330  37.613  26.446  1.00107.51           N  
ATOM    159  N   PHE A  34       2.660  40.215  26.451  1.00 86.18           N  
ATOM    160  CA  PHE A  34       2.402  40.547  27.843  1.00 86.60           C  
ATOM    161  C   PHE A  34       3.529  40.019  28.729  1.00 91.50           C  
ATOM    162  O   PHE A  34       3.635  38.812  28.967  1.00 92.01           O  
ATOM    163  CB  PHE A  34       1.061  39.966  28.301  1.00 81.51           C  
ATOM    164  CG  PHE A  34      -0.147  40.652  27.709  1.00 76.82           C  
ATOM    165  CD1 PHE A  34      -0.008  41.729  26.833  1.00 75.81           C  
ATOM    166  CD2 PHE A  34      -1.429  40.229  28.046  1.00 73.20           C  
ATOM    167  CE1 PHE A  34      -1.130  42.377  26.300  1.00 73.06           C  
ATOM    168  CE2 PHE A  34      -2.557  40.867  27.520  1.00 73.45           C  
ATOM    169  CZ  PHE A  34      -2.406  41.946  26.645  1.00 72.22           C  
ATOM    170  N   ARG A  35       4.370  40.938  29.207  1.00 96.38           N  
ATOM    171  CA  ARG A  35       5.516  40.620  30.068  1.00100.01           C  
ATOM    172  C   ARG A  35       5.087  39.991  31.392  1.00101.83           C  
ATOM    173  O   ARG A  35       4.033  40.322  31.927  1.00101.94           O  
ATOM    174  CB  ARG A  35       6.316  41.899  30.355  1.00101.84           C  
ATOM    175  CG  ARG A  35       6.955  42.561  29.127  1.00104.67           C  
ATOM    176  CD  ARG A  35       8.199  41.810  28.648  1.00106.17           C  
ATOM    177  NE  ARG A  35       8.755  42.363  27.410  1.00107.12           N  
ATOM    178  CZ  ARG A  35       9.924  42.002  26.883  1.00106.09           C  
ATOM    179  NH1 ARG A  35      10.672  41.083  27.487  1.00106.13           N1+
ATOM    180  NH2 ARG A  35      10.340  42.553  25.747  1.00103.31           N  
ATOM    181  N   TYR A  36       5.907  39.088  31.921  1.00104.66           N  
ATOM    182  CA  TYR A  36       5.596  38.441  33.191  1.00108.88           C  
ATOM    183  C   TYR A  36       6.346  39.015  34.397  1.00110.93           C  
ATOM    184  O   TYR A  36       6.949  40.087  34.317  1.00111.97           O  
ATOM    185  CB  TYR A  36       5.850  36.936  33.105  1.00112.11           C  
ATOM    186  CG  TYR A  36       4.606  36.131  32.807  1.00115.88           C  
ATOM    187  CD1 TYR A  36       3.979  36.206  31.566  1.00117.55           C  
ATOM    188  CD2 TYR A  36       4.036  35.314  33.787  1.00117.02           C  
ATOM    189  CE1 TYR A  36       2.810  35.486  31.309  1.00119.45           C  
ATOM    190  CE2 TYR A  36       2.872  34.593  33.542  1.00117.91           C  
ATOM    191  CZ  TYR A  36       2.263  34.681  32.303  1.00118.91           C  
ATOM    192  OH  TYR A  36       1.111  33.965  32.059  1.00118.58           O  
ATOM    193  N   LYS A  37       6.292  38.292  35.516  1.00112.25           N  
ATOM    194  CA  LYS A  37       6.947  38.701  36.760  1.00113.14           C  
ATOM    195  C   LYS A  37       8.402  39.092  36.546  1.00116.41           C  
ATOM    196  O   LYS A  37       8.929  39.970  37.230  1.00116.59           O  
ATOM    197  CB  LYS A  37       6.895  37.569  37.797  1.00110.41           C  
ATOM    198  CG  LYS A  37       7.670  36.286  37.427  1.00105.54           C  
ATOM    199  CD  LYS A  37       7.015  35.507  36.285  1.00101.06           C  
ATOM    200  CE  LYS A  37       7.739  34.197  35.993  1.00 95.82           C  
ATOM    201  NZ  LYS A  37       7.014  33.367  34.981  1.00 92.29           N1+
ATOM    202  N   CYS A  38       9.045  38.428  35.592  1.00119.51           N  
ATOM    203  CA  CYS A  38      10.446  38.674  35.280  1.00121.76           C  
ATOM    204  C   CYS A  38      10.726  38.395  33.803  1.00122.93           C  
ATOM    205  O   CYS A  38      11.031  37.263  33.420  1.00122.84           O  
ATOM    206  CB  CYS A  38      11.312  37.775  36.159  1.00121.62           C  
ATOM    207  SG  CYS A  38      10.804  36.041  36.100  1.00122.18           S  
ATOM    208  N   GLU A  39      10.623  39.430  32.976  1.00123.82           N  
ATOM    209  CA  GLU A  39      10.858  39.271  31.546  1.00125.36           C  
ATOM    210  C   GLU A  39      12.049  40.140  31.131  1.00125.90           C  
ATOM    211  O   GLU A  39      11.935  41.000  30.253  1.00125.90           O  
ATOM    212  CB  GLU A  39       9.607  39.685  30.760  1.00125.90           C  
ATOM    213  CG  GLU A  39       9.502  39.097  29.352  1.00125.90           C  
ATOM    214  CD  GLU A  39       9.103  37.633  29.355  1.00125.90           C  
ATOM    215  OE1 GLU A  39       8.006  37.320  29.870  1.00125.90           O  
ATOM    216  OE2 GLU A  39       9.879  36.798  28.841  1.00125.90           O1-
ATOM    217  N   GLY A  40      13.191  39.904  31.772  1.00125.90           N  
ATOM    218  CA  GLY A  40      14.386  40.671  31.472  1.00125.60           C  
ATOM    219  C   GLY A  40      14.414  41.967  32.260  1.00125.90           C  
ATOM    220  O   GLY A  40      14.785  43.014  31.722  1.00125.80           O  
ATOM    221  N   ARG A  41      14.025  41.892  33.535  1.00125.90           N  
ATOM    222  CA  ARG A  41      13.982  43.058  34.423  1.00125.27           C  
ATOM    223  C   ARG A  41      12.876  44.008  33.979  1.00124.29           C  
ATOM    224  O   ARG A  41      11.993  44.368  34.763  1.00123.63           O  
ATOM    225  CB  ARG A  41      15.329  43.800  34.414  1.00125.58           C  
ATOM    226  CG  ARG A  41      16.476  43.093  35.138  1.00125.52           C  
ATOM    227  CD  ARG A  41      16.322  43.179  36.658  1.00125.90           C  
ATOM    228  NE  ARG A  41      17.431  42.540  37.369  1.00125.12           N  
ATOM    229  CZ  ARG A  41      17.618  42.599  38.686  1.00123.52           C  
ATOM    230  NH1 ARG A  41      16.772  43.273  39.455  1.00122.60           N1+
ATOM    231  NH2 ARG A  41      18.655  41.983  39.238  1.00121.11           N  
ATOM    232  N   SER A  42      12.940  44.397  32.708  1.00123.32           N  
ATOM    233  CA  SER A  42      11.979  45.312  32.104  1.00121.83           C  
ATOM    234  C   SER A  42      11.487  44.787  30.756  1.00120.18           C  
ATOM    235  O   SER A  42      11.198  43.598  30.603  1.00119.87           O  
ATOM    236  CB  SER A  42      12.628  46.684  31.908  1.00122.25           C  
ATOM    237  OG  SER A  42      13.786  46.581  31.092  1.00122.12           O  
ATOM    238  N   ALA A  43      11.403  45.687  29.780  1.00118.26           N  
ATOM    239  CA  ALA A  43      10.942  45.343  28.440  1.00115.80           C  
ATOM    240  C   ALA A  43      11.002  46.579  27.547  1.00113.70           C  
ATOM    241  O   ALA A  43      12.083  47.096  27.257  1.00113.44           O  
ATOM    242  CB  ALA A  43       9.518  44.821  28.501  1.00116.31           C  
ATOM    243  N   GLY A  44       9.829  47.046  27.124  1.00110.97           N  
ATOM    244  CA  GLY A  44       9.747  48.219  26.272  1.00106.37           C  
ATOM    245  C   GLY A  44       8.542  49.087  26.593  1.00102.91           C  
ATOM    246  O   GLY A  44       8.034  49.076  27.714  1.00102.62           O  
ATOM    247  N   SER A  45       8.078  49.841  25.605  1.00 99.80           N  
ATOM    248  CA  SER A  45       6.931  50.723  25.789  1.00 96.37           C  
ATOM    249  C   SER A  45       5.815  50.327  24.824  1.00 93.86           C  
ATOM    250  O   SER A  45       6.080  50.014  23.666  1.00 94.99           O  
ATOM    251  CB  SER A  45       7.344  52.170  25.510  1.00 97.07           C  
ATOM    252  OG  SER A  45       8.485  52.542  26.266  1.00 98.52           O  
ATOM    253  N   ILE A  46       4.572  50.331  25.292  1.00 89.91           N  
ATOM    254  CA  ILE A  46       3.458  49.993  24.416  1.00 86.25           C  
ATOM    255  C   ILE A  46       3.407  51.057  23.321  1.00 86.24           C  
ATOM    256  O   ILE A  46       3.173  52.234  23.600  1.00 85.81           O  
ATOM    257  CB  ILE A  46       2.115  49.992  25.174  1.00 83.79           C  
ATOM    258  CG1 ILE A  46       2.123  48.916  26.259  1.00 78.58           C  
ATOM    259  CG2 ILE A  46       0.966  49.759  24.201  1.00 82.58           C  
ATOM    260  CD1 ILE A  46       0.820  48.830  27.031  1.00 74.25           C  
ATOM    261  N   PRO A  47       3.639  50.653  22.060  1.00 86.88           N  
ATOM    262  CA  PRO A  47       3.649  51.488  20.852  1.00 88.30           C  
ATOM    263  C   PRO A  47       2.304  52.060  20.412  1.00 90.00           C  
ATOM    264  O   PRO A  47       1.243  51.562  20.793  1.00 89.14           O  
ATOM    265  CB  PRO A  47       4.212  50.539  19.808  1.00 87.60           C  
ATOM    266  CG  PRO A  47       3.578  49.247  20.232  1.00 86.50           C  
ATOM    267  CD  PRO A  47       3.963  49.265  21.693  1.00 86.09           C  
ATOM    268  N   GLY A  48       2.364  53.102  19.587  1.00 92.47           N  
ATOM    269  CA  GLY A  48       1.152  53.723  19.082  1.00 95.89           C  
ATOM    270  C   GLY A  48       0.514  52.871  17.999  1.00 98.31           C  
ATOM    271  O   GLY A  48       1.081  51.864  17.576  1.00 98.57           O  
ATOM    272  N   GLU A  49      -0.665  53.273  17.542  1.00100.37           N  
ATOM    273  CA  GLU A  49      -1.372  52.528  16.510  1.00101.73           C  
ATOM    274  C   GLU A  49      -0.646  52.686  15.185  1.00103.42           C  
ATOM    275  O   GLU A  49      -1.035  52.096  14.179  1.00105.13           O  
ATOM    276  CB  GLU A  49      -2.810  53.042  16.371  1.00101.68           C  
ATOM    277  CG  GLU A  49      -3.677  52.236  15.413  1.00102.84           C  
ATOM    278  CD  GLU A  49      -3.842  50.786  15.852  1.00104.56           C  
ATOM    279  OE1 GLU A  49      -2.829  50.056  15.948  1.00103.85           O  
ATOM    280  OE2 GLU A  49      -4.993  50.373  16.105  1.00105.89           O1-
ATOM    281  N   ARG A  50       0.414  53.486  15.190  1.00104.26           N  
ATOM    282  CA  ARG A  50       1.184  53.740  13.982  1.00104.63           C  
ATOM    283  C   ARG A  50       2.651  53.906  14.335  1.00104.25           C  
ATOM    284  O   ARG A  50       3.365  54.699  13.725  1.00103.00           O  
ATOM    285  CB  ARG A  50       0.651  55.002  13.294  1.00105.85           C  
ATOM    286  CG  ARG A  50      -0.843  54.915  12.974  1.00109.10           C  
ATOM    287  CD  ARG A  50      -1.396  56.159  12.293  1.00108.32           C  
ATOM    288  NE  ARG A  50      -2.829  56.024  12.048  1.00107.47           N  
ATOM    289  CZ  ARG A  50      -3.580  56.959  11.480  1.00107.45           C  
ATOM    290  NH1 ARG A  50      -3.037  58.102  11.093  1.00108.06           N1+
ATOM    291  NH2 ARG A  50      -4.877  56.757  11.313  1.00107.61           N  
ATOM    292  N   SER A  51       3.091  53.146  15.331  1.00105.95           N  
ATOM    293  CA  SER A  51       4.474  53.198  15.783  1.00108.90           C  
ATOM    294  C   SER A  51       5.399  52.371  14.903  1.00109.62           C  
ATOM    295  O   SER A  51       5.635  51.186  15.168  1.00108.94           O  
ATOM    296  CB  SER A  51       4.582  52.700  17.223  1.00110.87           C  
ATOM    297  OG  SER A  51       5.936  52.689  17.645  1.00114.01           O  
ATOM    298  N   THR A  52       5.921  53.005  13.858  1.00110.78           N  
ATOM    299  CA  THR A  52       6.832  52.341  12.936  1.00111.15           C  
ATOM    300  C   THR A  52       8.108  51.926  13.648  1.00111.48           C  
ATOM    301  O   THR A  52       8.430  52.445  14.716  1.00111.78           O  
ATOM    302  CB  THR A  52       7.218  53.258  11.762  1.00110.26           C  
ATOM    303  CG2 THR A  52       7.658  54.621  12.268  1.00107.80           C  
ATOM    304  OG1 THR A  52       8.286  52.654  11.020  1.00109.63           O  
ATOM    305  N   ASP A  53       8.830  50.984  13.053  1.00111.28           N  
ATOM    306  CA  ASP A  53      10.076  50.512  13.631  1.00111.02           C  
ATOM    307  C   ASP A  53      11.107  51.614  13.409  1.00111.46           C  
ATOM    308  O   ASP A  53      12.207  51.583  13.972  1.00111.49           O  
ATOM    309  CB  ASP A  53      10.519  49.220  12.944  1.00110.69           C  
ATOM    310  CG  ASP A  53      11.735  48.597  13.601  1.00112.10           C  
ATOM    311  OD1 ASP A  53      12.809  49.236  13.627  1.00111.66           O  
ATOM    312  OD2 ASP A  53      11.614  47.459  14.096  1.00113.26           O1-
ATOM    313  N   THR A  54      10.728  52.595  12.589  1.00110.40           N  
ATOM    314  CA  THR A  54      11.595  53.727  12.267  1.00109.72           C  
ATOM    315  C   THR A  54      11.426  54.869  13.280  1.00107.69           C  
ATOM    316  O   THR A  54      12.344  55.174  14.046  1.00105.07           O  
ATOM    317  CB  THR A  54      11.292  54.253  10.845  1.00110.86           C  
ATOM    318  CG2 THR A  54      12.255  55.374  10.471  1.00110.74           C  
ATOM    319  OG1 THR A  54      11.428  53.181   9.902  1.00110.74           O  
ATOM    320  N   THR A  55      10.248  55.492  13.273  1.00106.76           N  
ATOM    321  CA  THR A  55       9.930  56.592  14.185  1.00105.01           C  
ATOM    322  C   THR A  55       8.947  56.113  15.263  1.00104.53           C  
ATOM    323  O   THR A  55       7.755  56.421  15.215  1.00105.55           O  
ATOM    324  CB  THR A  55       9.307  57.780  13.412  1.00103.61           C  
ATOM    325  CG2 THR A  55      10.276  58.290  12.362  1.00102.36           C  
ATOM    326  OG1 THR A  55       8.105  57.358  12.755  1.00103.53           O  
ATOM    327  N   LYS A  56       9.459  55.361  16.234  1.00102.75           N  
ATOM    328  CA  LYS A  56       8.633  54.814  17.308  1.00101.54           C  
ATOM    329  C   LYS A  56       7.843  55.852  18.102  1.00100.32           C  
ATOM    330  O   LYS A  56       8.420  56.669  18.819  1.00 99.35           O  
ATOM    331  CB  LYS A  56       9.498  53.990  18.271  1.00101.53           C  
ATOM    332  CG  LYS A  56      10.635  54.771  18.920  1.00100.53           C  
ATOM    333  CD  LYS A  56      11.436  53.908  19.887  1.00 99.85           C  
ATOM    334  CE  LYS A  56      12.089  52.725  19.184  1.00 98.91           C  
ATOM    335  NZ  LYS A  56      12.889  51.891  20.126  1.00 98.53           N1+
ATOM    336  N   THR A  57       6.519  55.813  17.964  1.00 99.70           N  
ATOM    337  CA  THR A  57       5.637  56.729  18.686  1.00 98.03           C  
ATOM    338  C   THR A  57       4.973  55.942  19.822  1.00 96.85           C  
ATOM    339  O   THR A  57       5.197  54.738  19.965  1.00 95.97           O  
ATOM    340  CB  THR A  57       4.533  57.317  17.760  1.00 97.36           C  
ATOM    341  CG2 THR A  57       5.158  58.014  16.559  1.00 94.73           C  
ATOM    342  OG1 THR A  57       3.673  56.268  17.298  1.00 95.35           O  
ATOM    343  N   HIS A  58       4.165  56.618  20.633  1.00 95.36           N  
ATOM    344  CA  HIS A  58       3.481  55.949  21.737  1.00 92.74           C  
ATOM    345  C   HIS A  58       2.036  56.438  21.843  1.00 89.27           C  
ATOM    346  O   HIS A  58       1.631  57.349  21.122  1.00 88.81           O  
ATOM    347  CB  HIS A  58       4.220  56.211  23.052  1.00 95.49           C  
ATOM    348  CG  HIS A  58       5.668  55.823  23.026  1.00 97.42           C  
ATOM    349  CD2 HIS A  58       6.329  54.807  23.632  1.00 97.76           C  
ATOM    350  ND1 HIS A  58       6.613  56.514  22.298  1.00 97.98           N  
ATOM    351  CE1 HIS A  58       7.794  55.942  22.458  1.00 98.79           C  
ATOM    352  NE2 HIS A  58       7.649  54.904  23.263  1.00 97.86           N  
ATOM    353  N   PRO A  59       1.234  55.834  22.737  1.00 86.84           N  
ATOM    354  CA  PRO A  59      -0.161  56.267  22.880  1.00 85.81           C  
ATOM    355  C   PRO A  59      -0.247  57.762  23.194  1.00 85.80           C  
ATOM    356  O   PRO A  59       0.607  58.297  23.903  1.00 89.07           O  
ATOM    357  CB  PRO A  59      -0.661  55.389  24.025  1.00 83.76           C  
ATOM    358  CG  PRO A  59       0.147  54.122  23.825  1.00 81.70           C  
ATOM    359  CD  PRO A  59       1.514  54.741  23.684  1.00 84.37           C  
ATOM    360  N   THR A  60      -1.264  58.437  22.666  1.00 82.28           N  
ATOM    361  CA  THR A  60      -1.418  59.870  22.904  1.00 79.16           C  
ATOM    362  C   THR A  60      -2.877  60.309  22.918  1.00 78.52           C  
ATOM    363  O   THR A  60      -3.638  60.007  21.999  1.00 76.22           O  
ATOM    364  CB  THR A  60      -0.681  60.702  21.824  1.00 78.22           C  
ATOM    365  CG2 THR A  60      -0.829  62.200  22.100  1.00 74.19           C  
ATOM    366  OG1 THR A  60       0.708  60.359  21.820  1.00 75.20           O  
ATOM    367  N   ILE A  61      -3.268  61.024  23.966  1.00 78.15           N  
ATOM    368  CA  ILE A  61      -4.633  61.521  24.057  1.00 78.16           C  
ATOM    369  C   ILE A  61      -4.587  63.027  23.848  1.00 76.69           C  
ATOM    370  O   ILE A  61      -3.511  63.614  23.724  1.00 73.91           O  
ATOM    371  CB  ILE A  61      -5.284  61.228  25.440  1.00 79.28           C  
ATOM    372  CG1 ILE A  61      -4.498  61.927  26.554  1.00 80.95           C  
ATOM    373  CG2 ILE A  61      -5.354  59.726  25.681  1.00 79.46           C  
ATOM    374  CD1 ILE A  61      -5.140  61.815  27.927  1.00 81.85           C  
ATOM    375  N   LYS A  62      -5.758  63.644  23.797  1.00 77.32           N  
ATOM    376  CA  LYS A  62      -5.844  65.079  23.620  1.00 80.00           C  
ATOM    377  C   LYS A  62      -6.990  65.585  24.473  1.00 81.61           C  
ATOM    378  O   LYS A  62      -8.148  65.227  24.248  1.00 81.59           O  
ATOM    379  CB  LYS A  62      -6.096  65.432  22.152  1.00 83.02           C  
ATOM    380  CG  LYS A  62      -6.053  66.931  21.870  1.00 87.65           C  
ATOM    381  CD  LYS A  62      -6.372  67.266  20.419  1.00 90.41           C  
ATOM    382  CE  LYS A  62      -7.803  66.881  20.058  1.00 94.47           C  
ATOM    383  NZ  LYS A  62      -8.825  67.574  20.901  1.00 90.96           N1+
ATOM    384  N   ILE A  63      -6.668  66.404  25.467  1.00 84.18           N  
ATOM    385  CA  ILE A  63      -7.698  66.947  26.341  1.00 88.06           C  
ATOM    386  C   ILE A  63      -8.395  68.055  25.544  1.00 91.14           C  
ATOM    387  O   ILE A  63      -7.840  69.130  25.323  1.00 91.93           O  
ATOM    388  CB  ILE A  63      -7.085  67.508  27.651  1.00 86.20           C  
ATOM    389  CG1 ILE A  63      -6.129  66.478  28.271  1.00 83.52           C  
ATOM    390  CG2 ILE A  63      -8.197  67.832  28.646  1.00 86.35           C  
ATOM    391  CD1 ILE A  63      -6.775  65.145  28.618  1.00 82.40           C  
ATOM    392  N   ASN A  64      -9.615  67.772  25.104  1.00 94.07           N  
ATOM    393  CA  ASN A  64     -10.379  68.710  24.294  1.00 96.81           C  
ATOM    394  C   ASN A  64     -11.118  69.772  25.098  1.00 97.22           C  
ATOM    395  O   ASN A  64     -12.030  69.461  25.866  1.00 97.12           O  
ATOM    396  CB  ASN A  64     -11.375  67.923  23.430  1.00102.32           C  
ATOM    397  CG  ASN A  64     -12.120  68.796  22.437  1.00104.56           C  
ATOM    398  ND2 ASN A  64     -12.001  68.464  21.153  1.00102.91           N  
ATOM    399  OD1 ASN A  64     -12.802  69.748  22.817  1.00107.57           O  
ATOM    400  N   GLY A  65     -10.714  71.026  24.913  1.00 97.35           N  
ATOM    401  CA  GLY A  65     -11.367  72.128  25.599  1.00 98.53           C  
ATOM    402  C   GLY A  65     -10.783  72.527  26.939  1.00 99.27           C  
ATOM    403  O   GLY A  65     -11.498  73.053  27.796  1.00100.19           O  
ATOM    404  N   TYR A  66      -9.489  72.286  27.123  1.00 98.61           N  
ATOM    405  CA  TYR A  66      -8.817  72.625  28.370  1.00 97.85           C  
ATOM    406  C   TYR A  66      -7.318  72.445  28.222  1.00 97.70           C  
ATOM    407  O   TYR A  66      -6.847  71.357  27.902  1.00 97.44           O  
ATOM    408  CB  TYR A  66      -9.349  71.747  29.513  1.00 99.12           C  
ATOM    409  CG  TYR A  66      -8.648  71.965  30.837  1.00100.22           C  
ATOM    410  CD1 TYR A  66      -7.413  71.371  31.108  1.00 99.12           C  
ATOM    411  CD2 TYR A  66      -9.185  72.828  31.790  1.00101.35           C  
ATOM    412  CE1 TYR A  66      -6.730  71.639  32.293  1.00100.12           C  
ATOM    413  CE2 TYR A  66      -8.510  73.106  32.979  1.00101.64           C  
ATOM    414  CZ  TYR A  66      -7.281  72.514  33.226  1.00101.36           C  
ATOM    415  OH  TYR A  66      -6.603  72.824  34.390  1.00 99.15           O  
ATOM    416  N   THR A  67      -6.566  73.512  28.462  1.00 98.37           N  
ATOM    417  CA  THR A  67      -5.114  73.448  28.343  1.00100.18           C  
ATOM    418  C   THR A  67      -4.389  73.850  29.634  1.00101.06           C  
ATOM    419  O   THR A  67      -3.360  74.523  29.582  1.00103.61           O  
ATOM    420  CB  THR A  67      -4.614  74.359  27.195  1.00 99.95           C  
ATOM    421  CG2 THR A  67      -5.241  73.945  25.863  1.00 97.98           C  
ATOM    422  OG1 THR A  67      -4.964  75.720  27.482  1.00100.07           O  
ATOM    423  N   GLY A  68      -4.914  73.426  30.785  1.00 99.85           N  
ATOM    424  CA  GLY A  68      -4.294  73.765  32.061  1.00 97.21           C  
ATOM    425  C   GLY A  68      -3.919  72.576  32.934  1.00 93.97           C  
ATOM    426  O   GLY A  68      -3.740  71.474  32.419  1.00 94.45           O  
ATOM    427  N   PRO A  69      -3.788  72.769  34.263  1.00 90.85           N  
ATOM    428  CA  PRO A  69      -3.433  71.746  35.258  1.00 86.73           C  
ATOM    429  C   PRO A  69      -4.483  70.644  35.438  1.00 82.45           C  
ATOM    430  O   PRO A  69      -5.674  70.926  35.582  1.00 81.71           O  
ATOM    431  CB  PRO A  69      -3.251  72.571  36.534  1.00 87.12           C  
ATOM    432  CG  PRO A  69      -2.882  73.949  36.000  1.00 89.32           C  
ATOM    433  CD  PRO A  69      -3.941  74.065  34.939  1.00 90.28           C  
ATOM    434  N   GLY A  70      -4.031  69.391  35.449  1.00 78.19           N  
ATOM    435  CA  GLY A  70      -4.944  68.270  35.612  1.00 72.42           C  
ATOM    436  C   GLY A  70      -4.252  66.961  35.950  1.00 69.31           C  
ATOM    437  O   GLY A  70      -3.052  66.932  36.208  1.00 69.13           O  
ATOM    438  N   THR A  71      -5.006  65.867  35.926  1.00 67.05           N  
ATOM    439  CA  THR A  71      -4.460  64.552  36.257  1.00 65.09           C  
ATOM    440  C   THR A  71      -5.033  63.443  35.366  1.00 62.76           C  
ATOM    441  O   THR A  71      -6.230  63.439  35.070  1.00 62.12           O  
ATOM    442  CB  THR A  71      -4.757  64.217  37.750  1.00 66.29           C  
ATOM    443  CG2 THR A  71      -4.145  62.880  38.153  1.00 62.92           C  
ATOM    444  OG1 THR A  71      -4.217  65.253  38.581  1.00 62.17           O  
ATOM    445  N   VAL A  72      -4.177  62.503  34.955  1.00 61.71           N  
ATOM    446  CA  VAL A  72      -4.594  61.382  34.103  1.00 60.99           C  
ATOM    447  C   VAL A  72      -4.382  60.009  34.745  1.00 58.80           C  
ATOM    448  O   VAL A  72      -3.306  59.702  35.264  1.00 53.61           O  
ATOM    449  CB  VAL A  72      -3.857  61.397  32.722  1.00 64.07           C  
ATOM    450  CG1 VAL A  72      -2.341  61.253  32.909  1.00 61.78           C  
ATOM    451  CG2 VAL A  72      -4.394  60.271  31.840  1.00 62.44           C  
ATOM    452  N   ARG A  73      -5.422  59.183  34.678  1.00 60.24           N  
ATOM    453  CA  ARG A  73      -5.405  57.838  35.244  1.00 62.22           C  
ATOM    454  C   ARG A  73      -5.445  56.736  34.173  1.00 63.57           C  
ATOM    455  O   ARG A  73      -6.487  56.497  33.566  1.00 61.61           O  
ATOM    456  CB  ARG A  73      -6.606  57.667  36.188  1.00 63.06           C  
ATOM    457  CG  ARG A  73      -6.840  56.239  36.687  1.00 64.53           C  
ATOM    458  CD  ARG A  73      -5.796  55.783  37.675  1.00 63.76           C  
ATOM    459  NE  ARG A  73      -6.043  56.287  39.025  1.00 67.40           N  
ATOM    460  CZ  ARG A  73      -7.088  55.940  39.770  1.00 69.62           C  
ATOM    461  NH1 ARG A  73      -7.998  55.087  39.303  1.00 69.22           N1+
ATOM    462  NH2 ARG A  73      -7.207  56.424  40.996  1.00 67.87           N  
ATOM    463  N   ILE A  74      -4.312  56.062  33.957  1.00 65.39           N  
ATOM    464  CA  ILE A  74      -4.229  54.974  32.980  1.00 65.34           C  
ATOM    465  C   ILE A  74      -4.507  53.667  33.695  1.00 64.40           C  
ATOM    466  O   ILE A  74      -3.652  53.167  34.416  1.00 65.80           O  
ATOM    467  CB  ILE A  74      -2.821  54.862  32.339  1.00 67.48           C  
ATOM    468  CG1 ILE A  74      -2.443  56.170  31.646  1.00 67.85           C  
ATOM    469  CG2 ILE A  74      -2.806  53.741  31.301  1.00 67.55           C  
ATOM    470  CD1 ILE A  74      -3.361  56.543  30.541  1.00 62.03           C  
ATOM    471  N   SER A  75      -5.698  53.116  33.483  1.00 64.90           N  
ATOM    472  CA  SER A  75      -6.107  51.865  34.119  1.00 65.74           C  
ATOM    473  C   SER A  75      -6.386  50.771  33.081  1.00 64.91           C  
ATOM    474  O   SER A  75      -6.623  51.066  31.918  1.00 65.49           O  
ATOM    475  CB  SER A  75      -7.365  52.120  34.960  1.00 64.78           C  
ATOM    476  OG  SER A  75      -7.797  50.953  35.635  1.00 75.32           O  
ATOM    477  N   LEU A  76      -6.345  49.509  33.503  1.00 64.37           N  
ATOM    478  CA  LEU A  76      -6.626  48.394  32.603  1.00 62.08           C  
ATOM    479  C   LEU A  76      -7.991  47.795  32.885  1.00 62.96           C  
ATOM    480  O   LEU A  76      -8.209  47.178  33.925  1.00 65.76           O  
ATOM    481  CB  LEU A  76      -5.579  47.293  32.737  1.00 58.71           C  
ATOM    482  CG  LEU A  76      -4.168  47.620  32.271  1.00 58.37           C  
ATOM    483  CD1 LEU A  76      -3.299  46.392  32.449  1.00 59.63           C  
ATOM    484  CD2 LEU A  76      -4.179  48.062  30.816  1.00 56.16           C  
ATOM    485  N   VAL A  77      -8.910  47.982  31.950  1.00 63.48           N  
ATOM    486  CA  VAL A  77     -10.258  47.454  32.078  1.00 63.58           C  
ATOM    487  C   VAL A  77     -10.407  46.256  31.142  1.00 65.45           C  
ATOM    488  O   VAL A  77      -9.474  45.906  30.432  1.00 64.56           O  
ATOM    489  CB  VAL A  77     -11.299  48.547  31.741  1.00 61.37           C  
ATOM    490  CG1 VAL A  77     -11.300  49.604  32.822  1.00 59.51           C  
ATOM    491  CG2 VAL A  77     -10.952  49.204  30.418  1.00 59.64           C  
ATOM    492  N   THR A  78     -11.570  45.619  31.145  1.00 68.83           N  
ATOM    493  CA  THR A  78     -11.785  44.464  30.285  1.00 72.27           C  
ATOM    494  C   THR A  78     -12.365  44.821  28.922  1.00 75.09           C  
ATOM    495  O   THR A  78     -13.216  45.704  28.799  1.00 75.00           O  
ATOM    496  CB  THR A  78     -12.698  43.426  30.965  1.00 72.74           C  
ATOM    497  CG2 THR A  78     -13.152  42.372  29.965  1.00 77.39           C  
ATOM    498  OG1 THR A  78     -11.983  42.795  32.034  1.00 72.14           O  
ATOM    499  N   LYS A  79     -11.882  44.109  27.908  1.00 78.22           N  
ATOM    500  CA  LYS A  79     -12.287  44.279  26.515  1.00 80.52           C  
ATOM    501  C   LYS A  79     -13.792  44.358  26.283  1.00 83.43           C  
ATOM    502  O   LYS A  79     -14.342  45.431  26.031  1.00 83.51           O  
ATOM    503  CB  LYS A  79     -11.709  43.124  25.683  1.00 78.64           C  
ATOM    504  CG  LYS A  79     -12.199  43.053  24.238  1.00 76.10           C  
ATOM    505  CD  LYS A  79     -11.623  41.838  23.526  1.00 72.28           C  
ATOM    506  CE  LYS A  79     -12.187  41.686  22.121  1.00 71.06           C  
ATOM    507  NZ  LYS A  79     -11.606  40.487  21.450  1.00 71.55           N1+
ATOM    508  N   ASP A  80     -14.438  43.199  26.359  1.00 88.36           N  
ATOM    509  CA  ASP A  80     -15.873  43.057  26.139  1.00 92.88           C  
ATOM    510  C   ASP A  80     -16.730  43.901  27.102  1.00 95.86           C  
ATOM    511  O   ASP A  80     -16.232  44.389  28.116  1.00 96.23           O  
ATOM    512  CB  ASP A  80     -16.223  41.565  26.218  1.00 93.79           C  
ATOM    513  CG  ASP A  80     -15.447  40.730  25.196  1.00 93.78           C  
ATOM    514  OD1 ASP A  80     -15.648  40.938  23.979  1.00 93.60           O  
ATOM    515  OD2 ASP A  80     -14.630  39.876  25.606  1.00 90.33           O1-
ATOM    516  N   PRO A  81     -18.041  44.052  26.806  1.00 98.92           N  
ATOM    517  CA  PRO A  81     -19.055  44.816  27.550  1.00 99.25           C  
ATOM    518  C   PRO A  81     -19.071  44.897  29.078  1.00 99.82           C  
ATOM    519  O   PRO A  81     -19.474  45.919  29.627  1.00101.29           O  
ATOM    520  CB  PRO A  81     -20.378  44.279  26.975  1.00100.30           C  
ATOM    521  CG  PRO A  81     -19.977  42.933  26.337  1.00102.46           C  
ATOM    522  CD  PRO A  81     -18.698  43.373  25.678  1.00101.92           C  
ATOM    523  N   PRO A  82     -18.663  43.836  29.789  1.00100.00           N  
ATOM    524  CA  PRO A  82     -18.683  43.939  31.254  1.00100.28           C  
ATOM    525  C   PRO A  82     -17.832  45.098  31.803  1.00100.77           C  
ATOM    526  O   PRO A  82     -18.206  45.734  32.786  1.00100.60           O  
ATOM    527  CB  PRO A  82     -18.169  42.566  31.687  1.00102.11           C  
ATOM    528  CG  PRO A  82     -17.253  42.174  30.516  1.00102.04           C  
ATOM    529  CD  PRO A  82     -18.195  42.501  29.386  1.00101.15           C  
ATOM    530  N   HIS A  83     -16.697  45.364  31.152  1.00101.44           N  
ATOM    531  CA  HIS A  83     -15.762  46.438  31.534  1.00 99.97           C  
ATOM    532  C   HIS A  83     -15.468  46.598  33.024  1.00 97.02           C  
ATOM    533  O   HIS A  83     -16.027  47.472  33.677  1.00 98.14           O  
ATOM    534  CB  HIS A  83     -16.233  47.795  30.984  1.00102.29           C  
ATOM    535  CG  HIS A  83     -16.036  47.961  29.506  1.00105.46           C  
ATOM    536  CD2 HIS A  83     -15.287  48.844  28.804  1.00106.77           C  
ATOM    537  ND1 HIS A  83     -16.663  47.166  28.571  1.00107.34           N  
ATOM    538  CE1 HIS A  83     -16.309  47.552  27.358  1.00107.21           C  
ATOM    539  NE2 HIS A  83     -15.475  48.569  27.471  1.00105.98           N  
ATOM    540  N   ARG A  84     -14.576  45.767  33.553  1.00 93.53           N  
ATOM    541  CA  ARG A  84     -14.207  45.845  34.961  1.00 89.68           C  
ATOM    542  C   ARG A  84     -12.693  45.958  35.057  1.00 85.87           C  
ATOM    543  O   ARG A  84     -11.989  45.740  34.080  1.00 85.13           O  
ATOM    544  CB  ARG A  84     -14.655  44.588  35.715  1.00 91.31           C  
ATOM    545  CG  ARG A  84     -16.075  44.139  35.423  1.00 95.43           C  
ATOM    546  CD  ARG A  84     -16.109  43.121  34.295  1.00 97.27           C  
ATOM    547  NE  ARG A  84     -15.425  41.890  34.687  1.00 99.65           N  
ATOM    548  CZ  ARG A  84     -15.330  40.800  33.929  1.00100.61           C  
ATOM    549  NH1 ARG A  84     -15.876  40.771  32.719  1.00100.76           N1+
ATOM    550  NH2 ARG A  84     -14.688  39.731  34.386  1.00100.18           N  
ATOM    551  N   PRO A  85     -12.171  46.310  36.239  1.00 83.13           N  
ATOM    552  CA  PRO A  85     -10.723  46.427  36.401  1.00 81.41           C  
ATOM    553  C   PRO A  85     -10.090  45.062  36.120  1.00 80.71           C  
ATOM    554  O   PRO A  85     -10.297  44.101  36.862  1.00 81.17           O  
ATOM    555  CB  PRO A  85     -10.591  46.848  37.860  1.00 80.85           C  
ATOM    556  CG  PRO A  85     -11.783  46.165  38.493  1.00 82.03           C  
ATOM    557  CD  PRO A  85     -12.836  46.617  37.512  1.00 82.86           C  
ATOM    558  N   HIS A  86      -9.322  44.990  35.040  1.00 79.22           N  
ATOM    559  CA  HIS A  86      -8.677  43.754  34.611  1.00 76.86           C  
ATOM    560  C   HIS A  86      -7.566  43.264  35.536  1.00 75.43           C  
ATOM    561  O   HIS A  86      -6.798  44.056  36.075  1.00 74.38           O  
ATOM    562  CB  HIS A  86      -8.114  43.955  33.201  1.00 76.91           C  
ATOM    563  CG  HIS A  86      -7.537  42.716  32.592  1.00 74.47           C  
ATOM    564  CD2 HIS A  86      -6.259  42.380  32.302  1.00 73.29           C  
ATOM    565  ND1 HIS A  86      -8.311  41.637  32.225  1.00 73.60           N  
ATOM    566  CE1 HIS A  86      -7.534  40.689  31.733  1.00 73.79           C  
ATOM    567  NE2 HIS A  86      -6.284  41.115  31.769  1.00 74.92           N  
ATOM    568  N   PRO A  87      -7.467  41.938  35.726  1.00 76.09           N  
ATOM    569  CA  PRO A  87      -6.445  41.334  36.581  1.00 77.48           C  
ATOM    570  C   PRO A  87      -5.028  41.819  36.291  1.00 78.17           C  
ATOM    571  O   PRO A  87      -4.247  42.037  37.215  1.00 79.87           O  
ATOM    572  CB  PRO A  87      -6.630  39.844  36.309  1.00 77.34           C  
ATOM    573  CG  PRO A  87      -8.133  39.758  36.164  1.00 76.81           C  
ATOM    574  CD  PRO A  87      -8.328  40.882  35.164  1.00 77.00           C  
ATOM    575  N   HIS A  88      -4.691  41.992  35.018  1.00 78.57           N  
ATOM    576  CA  HIS A  88      -3.351  42.460  34.672  1.00 80.02           C  
ATOM    577  C   HIS A  88      -3.026  43.817  35.290  1.00 80.17           C  
ATOM    578  O   HIS A  88      -3.916  44.602  35.624  1.00 76.91           O  
ATOM    579  CB  HIS A  88      -3.162  42.486  33.156  1.00 83.00           C  
ATOM    580  CG  HIS A  88      -3.078  41.122  32.546  1.00 85.64           C  
ATOM    581  CD2 HIS A  88      -2.102  40.529  31.818  1.00 86.50           C  
ATOM    582  ND1 HIS A  88      -4.076  40.183  32.685  1.00 88.18           N  
ATOM    583  CE1 HIS A  88      -3.721  39.069  32.069  1.00 87.15           C  
ATOM    584  NE2 HIS A  88      -2.527  39.253  31.535  1.00 88.45           N  
ATOM    585  N   GLU A  89      -1.731  44.085  35.417  1.00 82.40           N  
ATOM    586  CA  GLU A  89      -1.244  45.289  36.073  1.00 84.62           C  
ATOM    587  C   GLU A  89      -0.308  46.160  35.239  1.00 84.27           C  
ATOM    588  O   GLU A  89       0.783  45.723  34.854  1.00 86.06           O  
ATOM    589  CB  GLU A  89      -0.548  44.843  37.369  1.00 89.24           C  
ATOM    590  CG  GLU A  89       0.058  45.923  38.242  1.00 95.63           C  
ATOM    591  CD  GLU A  89       0.645  45.350  39.525  1.00 97.31           C  
ATOM    592  OE1 GLU A  89      -0.109  44.693  40.280  1.00 95.99           O  
ATOM    593  OE2 GLU A  89       1.855  45.556  39.775  1.00 97.44           O1-
ATOM    594  N   LEU A  90      -0.730  47.394  34.969  1.00 81.54           N  
ATOM    595  CA  LEU A  90       0.102  48.322  34.209  1.00 79.77           C  
ATOM    596  C   LEU A  90       1.278  48.783  35.048  1.00 79.55           C  
ATOM    597  O   LEU A  90       1.111  49.522  36.019  1.00 80.73           O  
ATOM    598  CB  LEU A  90      -0.692  49.547  33.772  1.00 79.07           C  
ATOM    599  CG  LEU A  90      -1.706  49.338  32.660  1.00 79.49           C  
ATOM    600  CD1 LEU A  90      -2.414  50.645  32.373  1.00 81.39           C  
ATOM    601  CD2 LEU A  90      -1.004  48.824  31.417  1.00 78.35           C  
ATOM    602  N   VAL A  91       2.470  48.352  34.661  1.00 78.01           N  
ATOM    603  CA  VAL A  91       3.677  48.713  35.376  1.00 76.81           C  
ATOM    604  C   VAL A  91       4.431  49.792  34.604  1.00 77.89           C  
ATOM    605  O   VAL A  91       4.061  50.119  33.482  1.00 78.80           O  
ATOM    606  CB  VAL A  91       4.553  47.472  35.565  1.00 76.09           C  
ATOM    607  CG1 VAL A  91       3.747  46.399  36.273  1.00 75.59           C  
ATOM    608  CG2 VAL A  91       5.035  46.951  34.223  1.00 77.57           C  
ATOM    609  N   GLY A  92       5.474  50.355  35.205  1.00 79.75           N  
ATOM    610  CA  GLY A  92       6.240  51.390  34.530  1.00 81.62           C  
ATOM    611  C   GLY A  92       6.431  52.664  35.340  1.00 83.13           C  
ATOM    612  O   GLY A  92       6.158  52.691  36.543  1.00 84.11           O  
ATOM    613  N   LYS A  93       6.899  53.720  34.673  1.00 82.77           N  
ATOM    614  CA  LYS A  93       7.142  55.007  35.317  1.00 84.23           C  
ATOM    615  C   LYS A  93       5.830  55.673  35.730  1.00 84.78           C  
ATOM    616  O   LYS A  93       4.887  55.747  34.937  1.00 84.76           O  
ATOM    617  CB  LYS A  93       7.923  55.928  34.369  1.00 85.34           C  
ATOM    618  CG  LYS A  93       8.362  57.264  34.981  1.00 86.84           C  
ATOM    619  CD  LYS A  93       9.188  58.084  33.994  1.00 87.24           C  
ATOM    620  CE  LYS A  93       9.725  59.378  34.603  1.00 88.81           C  
ATOM    621  NZ  LYS A  93       8.654  60.326  35.019  1.00 89.71           N1+
ATOM    622  N   ASP A  94       5.784  56.148  36.976  1.00 83.15           N  
ATOM    623  CA  ASP A  94       4.607  56.809  37.531  1.00 81.85           C  
ATOM    624  C   ASP A  94       3.413  55.865  37.597  1.00 81.20           C  
ATOM    625  O   ASP A  94       2.276  56.277  37.386  1.00 81.07           O  
ATOM    626  CB  ASP A  94       4.232  58.038  36.695  1.00 81.79           C  
ATOM    627  CG  ASP A  94       5.351  59.053  36.614  1.00 83.22           C  
ATOM    628  OD1 ASP A  94       5.807  59.539  37.673  1.00 82.05           O  
ATOM    629  OD2 ASP A  94       5.774  59.367  35.482  1.00 83.72           O1-
ATOM    630  N   CYS A  95       3.669  54.598  37.898  1.00 80.84           N  
ATOM    631  CA  CYS A  95       2.596  53.616  37.976  1.00 83.17           C  
ATOM    632  C   CYS A  95       2.542  52.939  39.342  1.00 85.17           C  
ATOM    633  O   CYS A  95       3.577  52.642  39.934  1.00 85.30           O  
ATOM    634  CB  CYS A  95       2.772  52.557  36.872  1.00 83.52           C  
ATOM    635  SG  CYS A  95       2.641  53.181  35.165  1.00 79.85           S  
ATOM    636  N   ARG A  96       1.332  52.701  39.842  1.00 87.77           N  
ATOM    637  CA  ARG A  96       1.163  52.051  41.135  1.00 89.50           C  
ATOM    638  C   ARG A  96       0.387  50.747  41.037  1.00 89.71           C  
ATOM    639  O   ARG A  96       0.656  49.915  40.171  1.00 92.47           O  
ATOM    640  CB  ARG A  96       0.469  52.984  42.136  1.00 90.87           C  
ATOM    641  CG  ARG A  96       1.273  54.228  42.491  1.00 94.54           C  
ATOM    642  CD  ARG A  96       0.647  55.004  43.654  1.00 98.99           C  
ATOM    643  NE  ARG A  96      -0.733  55.416  43.393  1.00102.42           N  
ATOM    644  CZ  ARG A  96      -1.466  56.160  44.219  1.00102.69           C  
ATOM    645  NH1 ARG A  96      -0.955  56.583  45.368  1.00103.93           N1+
ATOM    646  NH2 ARG A  96      -2.715  56.483  43.902  1.00100.00           N  
ATOM    647  N   ASP A  97      -0.577  50.584  41.933  1.00 88.61           N  
ATOM    648  CA  ASP A  97      -1.401  49.385  42.015  1.00 87.31           C  
ATOM    649  C   ASP A  97      -2.114  49.009  40.727  1.00 88.08           C  
ATOM    650  O   ASP A  97      -3.348  48.926  40.689  1.00 87.51           O  
ATOM    651  CB  ASP A  97      -2.429  49.558  43.126  1.00 87.59           C  
ATOM    652  CG  ASP A  97      -1.795  49.948  44.441  1.00 85.78           C  
ATOM    653  OD1 ASP A  97      -0.986  49.156  44.969  1.00 86.31           O  
ATOM    654  OD2 ASP A  97      -2.101  51.051  44.936  1.00 83.71           O1-
ATOM    655  N   GLY A  98      -1.330  48.770  39.680  1.00 88.58           N  
ATOM    656  CA  GLY A  98      -1.889  48.385  38.399  1.00 87.12           C  
ATOM    657  C   GLY A  98      -2.358  49.538  37.541  1.00 86.48           C  
ATOM    658  O   GLY A  98      -3.173  49.338  36.637  1.00 87.82           O  
ATOM    659  N   PHE A  99      -1.855  50.741  37.809  1.00 83.95           N  
ATOM    660  CA  PHE A  99      -2.262  51.899  37.022  1.00 81.57           C  
ATOM    661  C   PHE A  99      -1.224  53.010  36.987  1.00 77.87           C  
ATOM    662  O   PHE A  99      -0.342  53.078  37.842  1.00 78.31           O  
ATOM    663  CB  PHE A  99      -3.590  52.449  37.548  1.00 84.93           C  
ATOM    664  CG  PHE A  99      -3.524  52.964  38.960  1.00 90.26           C  
ATOM    665  CD1 PHE A  99      -2.789  54.102  39.270  1.00 93.65           C  
ATOM    666  CD2 PHE A  99      -4.210  52.316  39.978  1.00 91.06           C  
ATOM    667  CE1 PHE A  99      -2.741  54.586  40.570  1.00 95.70           C  
ATOM    668  CE2 PHE A  99      -4.168  52.790  41.279  1.00 92.07           C  
ATOM    669  CZ  PHE A  99      -3.433  53.927  41.576  1.00 95.04           C  
ATOM    670  N   TYR A 100      -1.345  53.875  35.985  1.00 73.24           N  
ATOM    671  CA  TYR A 100      -0.449  55.009  35.797  1.00 68.79           C  
ATOM    672  C   TYR A 100      -1.153  56.279  36.292  1.00 69.54           C  
ATOM    673  O   TYR A 100      -2.304  56.549  35.942  1.00 70.14           O  
ATOM    674  CB  TYR A 100      -0.058  55.096  34.312  1.00 61.63           C  
ATOM    675  CG  TYR A 100       0.643  56.364  33.867  1.00 53.97           C  
ATOM    676  CD1 TYR A 100      -0.088  57.488  33.468  1.00 48.15           C  
ATOM    677  CD2 TYR A 100       2.034  56.433  33.822  1.00 51.19           C  
ATOM    678  CE1 TYR A 100       0.544  58.650  33.028  1.00 48.49           C  
ATOM    679  CE2 TYR A 100       2.684  57.598  33.381  1.00 53.49           C  
ATOM    680  CZ  TYR A 100       1.932  58.702  32.982  1.00 50.61           C  
ATOM    681  OH  TYR A 100       2.568  59.844  32.535  1.00 49.86           O  
ATOM    682  N   GLU A 101      -0.454  57.042  37.126  1.00 69.55           N  
ATOM    683  CA  GLU A 101      -0.997  58.263  37.710  1.00 69.71           C  
ATOM    684  C   GLU A 101       0.005  59.402  37.526  1.00 70.49           C  
ATOM    685  O   GLU A 101       1.079  59.399  38.138  1.00 74.17           O  
ATOM    686  CB  GLU A 101      -1.250  58.026  39.207  1.00 72.11           C  
ATOM    687  CG  GLU A 101      -1.955  59.143  39.992  1.00 74.04           C  
ATOM    688  CD  GLU A 101      -3.408  59.315  39.602  1.00 71.65           C  
ATOM    689  OE1 GLU A 101      -3.662  59.748  38.465  1.00 76.93           O  
ATOM    690  OE2 GLU A 101      -4.297  59.007  40.421  1.00 62.27           O1-
ATOM    691  N   ALA A 102      -0.335  60.363  36.673  1.00 67.25           N  
ATOM    692  CA  ALA A 102       0.530  61.516  36.437  1.00 65.74           C  
ATOM    693  C   ALA A 102      -0.337  62.741  36.170  1.00 66.93           C  
ATOM    694  O   ALA A 102      -1.531  62.608  35.913  1.00 67.91           O  
ATOM    695  CB  ALA A 102       1.451  61.253  35.266  1.00 67.07           C  
ATOM    696  N   GLU A 103       0.252  63.931  36.228  1.00 68.83           N  
ATOM    697  CA  GLU A 103      -0.511  65.155  36.013  1.00 72.25           C  
ATOM    698  C   GLU A 103      -0.331  65.787  34.654  1.00 74.27           C  
ATOM    699  O   GLU A 103       0.778  65.853  34.129  1.00 74.68           O  
ATOM    700  CB  GLU A 103      -0.162  66.179  37.080  1.00 76.19           C  
ATOM    701  CG  GLU A 103      -0.567  65.763  38.466  1.00 83.73           C  
ATOM    702  CD  GLU A 103      -0.201  66.806  39.479  1.00 90.36           C  
ATOM    703  OE1 GLU A 103      -0.722  67.946  39.397  1.00 91.86           O  
ATOM    704  OE2 GLU A 103       0.626  66.487  40.358  1.00 97.97           O1-
ATOM    705  N   LEU A 104      -1.434  66.268  34.093  1.00 77.38           N  
ATOM    706  CA  LEU A 104      -1.409  66.908  32.785  1.00 82.61           C  
ATOM    707  C   LEU A 104      -0.616  68.210  32.888  1.00 87.77           C  
ATOM    708  O   LEU A 104      -1.062  69.154  33.539  1.00 89.63           O  
ATOM    709  CB  LEU A 104      -2.840  67.201  32.320  1.00 79.94           C  
ATOM    710  CG  LEU A 104      -3.813  66.015  32.272  1.00 80.92           C  
ATOM    711  CD1 LEU A 104      -5.195  66.497  31.856  1.00 79.45           C  
ATOM    712  CD2 LEU A 104      -3.296  64.951  31.313  1.00 79.11           C  
ATOM    713  N   CYS A 105       0.560  68.255  32.261  1.00 93.19           N  
ATOM    714  CA  CYS A 105       1.396  69.457  32.294  1.00 99.38           C  
ATOM    715  C   CYS A 105       0.645  70.641  31.671  1.00102.50           C  
ATOM    716  O   CYS A 105       0.270  70.603  30.498  1.00101.49           O  
ATOM    717  CB  CYS A 105       2.718  69.210  31.561  1.00 99.70           C  
ATOM    718  SG  CYS A 105       2.543  68.732  29.842  1.00109.58           S  
ATOM    719  N   PRO A 106       0.427  71.711  32.460  1.00105.87           N  
ATOM    720  CA  PRO A 106      -0.272  72.954  32.106  1.00108.42           C  
ATOM    721  C   PRO A 106       0.242  73.725  30.889  1.00110.28           C  
ATOM    722  O   PRO A 106       0.756  74.838  31.021  1.00111.76           O  
ATOM    723  CB  PRO A 106      -0.167  73.771  33.396  1.00108.92           C  
ATOM    724  CG  PRO A 106      -0.156  72.687  34.459  1.00108.49           C  
ATOM    725  CD  PRO A 106       0.902  71.803  33.851  1.00106.68           C  
ATOM    726  N   ASP A 107       0.094  73.137  29.707  1.00110.84           N  
ATOM    727  CA  ASP A 107       0.533  73.782  28.473  1.00110.64           C  
ATOM    728  C   ASP A 107      -0.265  73.240  27.297  1.00110.10           C  
ATOM    729  O   ASP A 107      -1.164  73.895  26.764  1.00108.81           O  
ATOM    730  CB  ASP A 107       2.020  73.503  28.194  1.00110.79           C  
ATOM    731  CG  ASP A 107       2.922  73.869  29.352  1.00110.03           C  
ATOM    732  OD1 ASP A 107       2.843  73.202  30.403  1.00110.42           O  
ATOM    733  OD2 ASP A 107       3.711  74.825  29.212  1.00108.90           O1-
ATOM    734  N   ARG A 108       0.086  72.014  26.924  1.00110.13           N  
ATOM    735  CA  ARG A 108      -0.501  71.311  25.796  1.00110.58           C  
ATOM    736  C   ARG A 108      -1.655  70.377  26.139  1.00110.29           C  
ATOM    737  O   ARG A 108      -2.133  70.321  27.272  1.00109.55           O  
ATOM    738  CB  ARG A 108       0.596  70.499  25.108  1.00110.85           C  
ATOM    739  CG  ARG A 108       1.161  69.398  25.996  1.00111.41           C  
ATOM    740  CD  ARG A 108       2.406  68.739  25.429  1.00112.43           C  
ATOM    741  NE  ARG A 108       3.589  69.593  25.518  1.00114.47           N  
ATOM    742  CZ  ARG A 108       3.813  70.673  24.774  1.00117.18           C  
ATOM    743  NH1 ARG A 108       2.936  71.059  23.858  1.00117.80           N1+
ATOM    744  NH2 ARG A 108       4.927  71.374  24.948  1.00118.15           N  
ATOM    745  N   CYS A 109      -2.082  69.641  25.120  1.00110.06           N  
ATOM    746  CA  CYS A 109      -3.151  68.668  25.227  1.00110.74           C  
ATOM    747  C   CYS A 109      -2.762  67.532  24.310  1.00109.08           C  
ATOM    748  O   CYS A 109      -3.603  66.779  23.825  1.00109.12           O  
ATOM    749  CB  CYS A 109      -4.474  69.277  24.786  1.00114.38           C  
ATOM    750  SG  CYS A 109      -4.996  70.616  25.873  1.00121.78           S  
ATOM    751  N   ILE A 110      -1.462  67.435  24.069  1.00107.44           N  
ATOM    752  CA  ILE A 110      -0.916  66.396  23.218  1.00107.09           C  
ATOM    753  C   ILE A 110       0.007  65.565  24.107  1.00105.63           C  
ATOM    754  O   ILE A 110       1.199  65.401  23.833  1.00107.03           O  
ATOM    755  CB  ILE A 110      -0.150  67.021  22.002  1.00107.53           C  
ATOM    756  CG1 ILE A 110       0.356  65.922  21.064  1.00106.05           C  
ATOM    757  CG2 ILE A 110       0.998  67.895  22.490  1.00109.13           C  
ATOM    758  CD1 ILE A 110       1.007  66.451  19.803  1.00104.05           C  
ATOM    759  N   HIS A 111      -0.573  65.048  25.186  1.00102.11           N  
ATOM    760  CA  HIS A 111       0.153  64.235  26.153  1.00 98.84           C  
ATOM    761  C   HIS A 111       0.545  62.888  25.563  1.00 97.17           C  
ATOM    762  O   HIS A 111      -0.308  62.122  25.112  1.00 96.84           O  
ATOM    763  CB  HIS A 111      -0.710  64.022  27.390  1.00 98.41           C  
ATOM    764  CG  HIS A 111      -1.230  65.293  27.982  1.00 97.68           C  
ATOM    765  CD2 HIS A 111      -0.982  65.891  29.170  1.00 97.33           C  
ATOM    766  ND1 HIS A 111      -2.111  66.117  27.315  1.00 97.05           N  
ATOM    767  CE1 HIS A 111      -2.386  67.167  28.068  1.00 95.18           C  
ATOM    768  NE2 HIS A 111      -1.713  67.054  29.198  1.00 97.78           N  
ATOM    769  N   SER A 112       1.841  62.603  25.579  1.00 95.29           N  
ATOM    770  CA  SER A 112       2.356  61.356  25.032  1.00 95.38           C  
ATOM    771  C   SER A 112       2.873  60.424  26.124  1.00 93.43           C  
ATOM    772  O   SER A 112       3.987  60.597  26.616  1.00 94.39           O  
ATOM    773  CB  SER A 112       3.485  61.653  24.037  1.00 98.36           C  
ATOM    774  OG  SER A 112       3.036  62.494  22.983  1.00102.18           O  
ATOM    775  N   PHE A 113       2.068  59.432  26.494  1.00 90.27           N  
ATOM    776  CA  PHE A 113       2.468  58.484  27.526  1.00 86.53           C  
ATOM    777  C   PHE A 113       3.545  57.563  26.982  1.00 86.49           C  
ATOM    778  O   PHE A 113       3.252  56.513  26.421  1.00 85.23           O  
ATOM    779  CB  PHE A 113       1.272  57.660  27.996  1.00 79.15           C  
ATOM    780  CG  PHE A 113       0.079  58.488  28.346  1.00 75.64           C  
ATOM    781  CD1 PHE A 113      -0.045  59.051  29.608  1.00 73.94           C  
ATOM    782  CD2 PHE A 113      -0.903  58.746  27.400  1.00 73.47           C  
ATOM    783  CE1 PHE A 113      -1.135  59.863  29.926  1.00 73.18           C  
ATOM    784  CE2 PHE A 113      -1.999  59.556  27.707  1.00 74.46           C  
ATOM    785  CZ  PHE A 113      -2.114  60.116  28.974  1.00 72.03           C  
ATOM    786  N   GLN A 114       4.793  57.981  27.156  1.00 89.15           N  
ATOM    787  CA  GLN A 114       5.959  57.238  26.695  1.00 92.48           C  
ATOM    788  C   GLN A 114       5.932  55.778  27.135  1.00 92.24           C  
ATOM    789  O   GLN A 114       4.985  55.040  26.855  1.00 92.36           O  
ATOM    790  CB  GLN A 114       7.240  57.898  27.224  1.00 97.15           C  
ATOM    791  CG  GLN A 114       7.426  59.371  26.842  1.00103.32           C  
ATOM    792  CD  GLN A 114       7.591  59.590  25.344  1.00105.80           C  
ATOM    793  NE2 GLN A 114       8.741  60.130  24.949  1.00105.39           N  
ATOM    794  OE1 GLN A 114       6.697  59.279  24.552  1.00108.11           O  
ATOM    795  N   ASN A 115       6.990  55.370  27.828  1.00 92.08           N  
ATOM    796  CA  ASN A 115       7.119  54.005  28.313  1.00 91.13           C  
ATOM    797  C   ASN A 115       5.912  53.572  29.138  1.00 90.04           C  
ATOM    798  O   ASN A 115       5.432  54.305  29.992  1.00 87.69           O  
ATOM    799  CB  ASN A 115       8.414  53.864  29.119  1.00 89.85           C  
ATOM    800  CG  ASN A 115       8.486  54.833  30.278  1.00 87.51           C  
ATOM    801  ND2 ASN A 115       8.749  54.307  31.465  1.00 89.48           N  
ATOM    802  OD1 ASN A 115       8.321  56.043  30.109  1.00 81.94           O  
ATOM    803  N   LEU A 116       5.429  52.370  28.852  1.00 91.61           N  
ATOM    804  CA  LEU A 116       4.272  51.798  29.520  1.00 92.40           C  
ATOM    805  C   LEU A 116       4.498  50.286  29.420  1.00 94.91           C  
ATOM    806  O   LEU A 116       5.040  49.811  28.421  1.00 97.00           O  
ATOM    807  CB  LEU A 116       3.005  52.218  28.761  1.00 90.48           C  
ATOM    808  CG  LEU A 116       1.595  52.042  29.330  1.00 90.59           C  
ATOM    809  CD1 LEU A 116       1.369  50.597  29.748  1.00 91.24           C  
ATOM    810  CD2 LEU A 116       1.408  52.971  30.508  1.00 88.76           C  
ATOM    811  N   GLY A 117       4.102  49.533  30.442  1.00 96.33           N  
ATOM    812  CA  GLY A 117       4.304  48.092  30.406  1.00 98.85           C  
ATOM    813  C   GLY A 117       3.117  47.269  30.877  1.00100.66           C  
ATOM    814  O   GLY A 117       2.210  47.791  31.522  1.00100.94           O  
ATOM    815  N   ILE A 118       3.126  45.976  30.560  1.00102.06           N  
ATOM    816  CA  ILE A 118       2.041  45.083  30.954  1.00104.05           C  
ATOM    817  C   ILE A 118       2.528  43.772  31.570  1.00106.12           C  
ATOM    818  O   ILE A 118       3.246  43.002  30.929  1.00106.47           O  
ATOM    819  CB  ILE A 118       1.132  44.721  29.747  1.00104.03           C  
ATOM    820  CG1 ILE A 118       0.447  45.974  29.203  1.00104.90           C  
ATOM    821  CG2 ILE A 118       0.089  43.688  30.164  1.00103.43           C  
ATOM    822  CD1 ILE A 118      -0.489  45.703  28.034  1.00104.87           C  
ATOM    823  N   GLN A 119       2.134  43.526  32.817  1.00108.04           N  
ATOM    824  CA  GLN A 119       2.488  42.288  33.508  1.00109.01           C  
ATOM    825  C   GLN A 119       1.256  41.387  33.556  1.00109.35           C  
ATOM    826  O   GLN A 119       0.130  41.854  33.379  1.00108.76           O  
ATOM    827  CB  GLN A 119       2.992  42.564  34.931  1.00109.77           C  
ATOM    828  CG  GLN A 119       4.382  43.203  35.011  1.00109.51           C  
ATOM    829  CD  GLN A 119       4.901  43.327  36.444  1.00107.88           C  
ATOM    830  NE2 GLN A 119       4.076  42.940  37.411  1.00104.97           N  
ATOM    831  OE1 GLN A 119       6.027  43.767  36.672  1.00106.94           O  
ATOM    832  N   CYS A 120       1.469  40.099  33.799  1.00110.18           N  
ATOM    833  CA  CYS A 120       0.364  39.148  33.838  1.00111.22           C  
ATOM    834  C   CYS A 120       0.017  38.629  35.225  1.00110.52           C  
ATOM    835  O   CYS A 120       0.836  38.644  36.137  1.00109.84           O  
ATOM    836  CB  CYS A 120       0.665  37.959  32.922  1.00112.66           C  
ATOM    837  SG  CYS A 120       0.892  38.397  31.190  1.00113.05           S  
ATOM    838  N   VAL A 121      -1.215  38.159  35.360  1.00110.37           N  
ATOM    839  CA  VAL A 121      -1.714  37.614  36.610  1.00110.40           C  
ATOM    840  C   VAL A 121      -2.056  36.143  36.393  1.00111.45           C  
ATOM    841  O   VAL A 121      -3.168  35.810  35.984  1.00112.54           O  
ATOM    842  CB  VAL A 121      -2.972  38.381  37.066  1.00109.96           C  
ATOM    843  CG1 VAL A 121      -3.565  37.739  38.308  1.00109.42           C  
ATOM    844  CG2 VAL A 121      -2.609  39.829  37.340  1.00109.60           C  
ATOM    845  N   LYS A 122      -1.089  35.272  36.669  1.00111.72           N  
ATOM    846  CA  LYS A 122      -1.249  33.828  36.500  1.00113.42           C  
ATOM    847  C   LYS A 122      -2.665  33.318  36.791  1.00114.16           C  
ATOM    848  O   LYS A 122      -3.400  33.895  37.589  1.00113.77           O  
ATOM    849  CB  LYS A 122      -0.237  33.093  37.387  1.00114.74           C  
ATOM    850  CG  LYS A 122      -0.123  31.586  37.148  1.00115.76           C  
ATOM    851  CD  LYS A 122       0.894  30.966  38.109  1.00118.22           C  
ATOM    852  CE  LYS A 122       1.123  29.480  37.857  1.00118.91           C  
ATOM    853  NZ  LYS A 122       1.735  29.199  36.526  1.00119.74           N1+
ATOM    854  N   LYS A 123      -3.026  32.227  36.122  1.00115.86           N  
ATOM    855  CA  LYS A 123      -4.330  31.572  36.240  1.00117.52           C  
ATOM    856  C   LYS A 123      -4.833  31.334  37.679  1.00119.24           C  
ATOM    857  O   LYS A 123      -6.013  31.023  37.879  1.00120.13           O  
ATOM    858  CB  LYS A 123      -4.260  30.236  35.486  1.00116.12           C  
ATOM    859  CG  LYS A 123      -5.475  29.324  35.600  1.00115.71           C  
ATOM    860  CD  LYS A 123      -5.167  27.965  34.966  1.00114.03           C  
ATOM    861  CE  LYS A 123      -6.319  26.982  35.118  1.00113.01           C  
ATOM    862  NZ  LYS A 123      -5.979  25.641  34.560  1.00109.88           N1+
ATOM    863  N   ARG A 124      -3.953  31.489  38.673  1.00119.71           N  
ATOM    864  CA  ARG A 124      -4.324  31.255  40.076  1.00118.76           C  
ATOM    865  C   ARG A 124      -4.245  32.490  40.984  1.00117.09           C  
ATOM    866  O   ARG A 124      -4.444  32.381  42.198  1.00117.26           O  
ATOM    867  CB  ARG A 124      -3.445  30.136  40.671  1.00120.28           C  
ATOM    868  CG  ARG A 124      -1.982  30.525  40.923  1.00121.06           C  
ATOM    869  CD  ARG A 124      -1.843  31.369  42.186  1.00122.08           C  
ATOM    870  NE  ARG A 124      -0.543  32.024  42.305  1.00124.01           N  
ATOM    871  CZ  ARG A 124      -0.081  32.929  41.446  1.00123.86           C  
ATOM    872  NH1 ARG A 124      -0.813  33.288  40.401  1.00123.01           N1+
ATOM    873  NH2 ARG A 124       1.107  33.489  41.640  1.00123.42           N  
ATOM    874  N   ASP A 125      -3.952  33.654  40.412  1.00114.15           N  
ATOM    875  CA  ASP A 125      -3.854  34.870  41.210  1.00110.94           C  
ATOM    876  C   ASP A 125      -4.931  35.875  40.806  1.00109.31           C  
ATOM    877  O   ASP A 125      -4.749  37.082  40.934  1.00108.88           O  
ATOM    878  CB  ASP A 125      -2.458  35.482  41.050  1.00110.47           C  
ATOM    879  CG  ASP A 125      -2.159  36.551  42.087  1.00110.82           C  
ATOM    880  OD1 ASP A 125      -2.813  37.616  42.068  1.00110.89           O  
ATOM    881  OD2 ASP A 125      -1.264  36.318  42.930  1.00110.01           O1-
ATOM    882  N   LEU A 126      -6.058  35.371  40.316  1.00108.07           N  
ATOM    883  CA  LEU A 126      -7.154  36.241  39.912  1.00107.69           C  
ATOM    884  C   LEU A 126      -7.786  36.925  41.124  1.00108.48           C  
ATOM    885  O   LEU A 126      -7.754  38.155  41.236  1.00109.22           O  
ATOM    886  CB  LEU A 126      -8.223  35.449  39.151  1.00105.74           C  
ATOM    887  CG  LEU A 126      -7.851  34.882  37.780  1.00104.98           C  
ATOM    888  CD1 LEU A 126      -7.424  36.021  36.864  1.00105.50           C  
ATOM    889  CD2 LEU A 126      -6.737  33.866  37.917  1.00103.96           C  
ATOM    890  N   GLU A 127      -8.353  36.127  42.030  1.00108.04           N  
ATOM    891  CA  GLU A 127      -8.998  36.655  43.232  1.00106.24           C  
ATOM    892  C   GLU A 127      -8.059  37.491  44.099  1.00103.99           C  
ATOM    893  O   GLU A 127      -8.507  38.262  44.946  1.00102.96           O  
ATOM    894  CB  GLU A 127      -9.592  35.517  44.067  1.00107.16           C  
ATOM    895  CG  GLU A 127     -10.830  34.870  43.468  1.00108.52           C  
ATOM    896  CD  GLU A 127     -11.352  33.732  44.329  1.00111.97           C  
ATOM    897  OE1 GLU A 127     -10.652  32.698  44.433  1.00112.34           O  
ATOM    898  OE2 GLU A 127     -12.453  33.875  44.911  1.00110.88           O1-
ATOM    899  N   GLN A 128      -6.758  37.333  43.883  1.00102.20           N  
ATOM    900  CA  GLN A 128      -5.766  38.087  44.636  1.00100.54           C  
ATOM    901  C   GLN A 128      -5.560  39.411  43.909  1.00100.06           C  
ATOM    902  O   GLN A 128      -5.460  40.467  44.533  1.00 99.65           O  
ATOM    903  CB  GLN A 128      -4.461  37.285  44.710  1.00101.52           C  
ATOM    904  CG  GLN A 128      -3.376  37.833  45.649  1.00103.03           C  
ATOM    905  CD  GLN A 128      -2.582  38.989  45.063  1.00105.13           C  
ATOM    906  NE2 GLN A 128      -1.278  38.780  44.899  1.00105.29           N  
ATOM    907  OE1 GLN A 128      -3.126  40.054  44.761  1.00105.30           O  
ATOM    908  N   ALA A 129      -5.516  39.347  42.580  1.00 99.62           N  
ATOM    909  CA  ALA A 129      -5.334  40.534  41.755  1.00 96.77           C  
ATOM    910  C   ALA A 129      -6.597  41.382  41.797  1.00 95.53           C  
ATOM    911  O   ALA A 129      -6.525  42.608  41.769  1.00 95.17           O  
ATOM    912  CB  ALA A 129      -5.020  40.132  40.325  1.00 95.72           C  
ATOM    913  N   ILE A 130      -7.751  40.724  41.867  1.00 95.09           N  
ATOM    914  CA  ILE A 130      -9.028  41.426  41.926  1.00 96.53           C  
ATOM    915  C   ILE A 130      -9.233  42.074  43.285  1.00 97.74           C  
ATOM    916  O   ILE A 130     -10.050  42.985  43.429  1.00 97.99           O  
ATOM    917  CB  ILE A 130     -10.219  40.476  41.618  1.00 95.98           C  
ATOM    918  CG1 ILE A 130     -10.179  40.071  40.145  1.00 96.55           C  
ATOM    919  CG2 ILE A 130     -11.549  41.154  41.925  1.00 94.68           C  
ATOM    920  CD1 ILE A 130     -10.224  41.257  39.183  1.00 97.16           C  
ATOM    921  N   SER A 131      -8.488  41.609  44.284  1.00 99.38           N  
ATOM    922  CA  SER A 131      -8.597  42.186  45.618  1.00101.66           C  
ATOM    923  C   SER A 131      -7.819  43.504  45.624  1.00103.81           C  
ATOM    924  O   SER A 131      -8.360  44.548  45.990  1.00104.79           O  
ATOM    925  CB  SER A 131      -8.032  41.234  46.681  1.00100.40           C  
ATOM    926  OG  SER A 131      -6.634  41.053  46.534  1.00 99.41           O  
ATOM    927  N   GLN A 132      -6.557  43.453  45.199  1.00105.46           N  
ATOM    928  CA  GLN A 132      -5.714  44.645  45.150  1.00107.05           C  
ATOM    929  C   GLN A 132      -6.210  45.575  44.048  1.00107.77           C  
ATOM    930  O   GLN A 132      -5.601  46.604  43.755  1.00108.02           O  
ATOM    931  CB  GLN A 132      -4.259  44.251  44.888  1.00108.73           C  
ATOM    932  CG  GLN A 132      -3.290  45.428  44.866  1.00113.76           C  
ATOM    933  CD  GLN A 132      -1.840  44.998  44.722  1.00117.11           C  
ATOM    934  NE2 GLN A 132      -1.018  45.348  45.709  1.00118.20           N  
ATOM    935  OE1 GLN A 132      -1.463  44.358  43.737  1.00118.66           O  
ATOM    936  N   ARG A 133      -7.334  45.202  43.449  1.00108.39           N  
ATOM    937  CA  ARG A 133      -7.931  45.977  42.374  1.00107.83           C  
ATOM    938  C   ARG A 133      -9.123  46.758  42.911  1.00108.40           C  
ATOM    939  O   ARG A 133      -9.572  47.717  42.286  1.00109.23           O  
ATOM    940  CB  ARG A 133      -8.382  45.039  41.252  1.00106.12           C  
ATOM    941  CG  ARG A 133      -8.184  45.607  39.867  1.00104.02           C  
ATOM    942  CD  ARG A 133      -6.731  46.022  39.696  1.00103.20           C  
ATOM    943  NE  ARG A 133      -5.819  44.949  40.079  1.00103.71           N  
ATOM    944  CZ  ARG A 133      -4.498  45.071  40.127  1.00104.36           C  
ATOM    945  NH1 ARG A 133      -3.929  46.227  39.815  1.00103.59           N1+
ATOM    946  NH2 ARG A 133      -3.745  44.040  40.493  1.00105.85           N  
ATOM    947  N   ILE A 134      -9.633  46.338  44.068  1.00108.62           N  
ATOM    948  CA  ILE A 134     -10.769  47.005  44.702  1.00108.61           C  
ATOM    949  C   ILE A 134     -10.366  47.734  45.979  1.00108.16           C  
ATOM    950  O   ILE A 134     -11.072  48.639  46.426  1.00107.61           O  
ATOM    951  CB  ILE A 134     -11.893  46.015  45.037  1.00108.37           C  
ATOM    952  CG1 ILE A 134     -11.365  44.910  45.951  1.00108.76           C  
ATOM    953  CG2 ILE A 134     -12.456  45.441  43.757  1.00109.38           C  
ATOM    954  CD1 ILE A 134     -12.418  43.894  46.362  1.00112.16           C  
ATOM    955  N   GLN A 135      -9.236  47.337  46.565  1.00107.79           N  
ATOM    956  CA  GLN A 135      -8.745  47.990  47.778  1.00106.52           C  
ATOM    957  C   GLN A 135      -8.295  49.385  47.372  1.00104.99           C  
ATOM    958  O   GLN A 135      -8.460  50.347  48.118  1.00106.58           O  
ATOM    959  CB  GLN A 135      -7.568  47.225  48.402  1.00107.09           C  
ATOM    960  CG  GLN A 135      -6.290  47.186  47.575  1.00109.07           C  
ATOM    961  CD  GLN A 135      -5.133  46.555  48.337  1.00109.97           C  
ATOM    962  NE2 GLN A 135      -4.611  45.446  47.822  1.00111.25           N  
ATOM    963  OE1 GLN A 135      -4.719  47.059  49.380  1.00108.66           O  
ATOM    964  N   THR A 136      -7.718  49.478  46.179  1.00102.59           N  
ATOM    965  CA  THR A 136      -7.274  50.750  45.633  1.00 99.32           C  
ATOM    966  C   THR A 136      -8.372  51.182  44.664  1.00 97.65           C  
ATOM    967  O   THR A 136      -8.353  52.289  44.128  1.00 96.33           O  
ATOM    968  CB  THR A 136      -5.937  50.595  44.880  1.00 97.54           C  
ATOM    969  CG2 THR A 136      -4.834  50.196  45.837  1.00 95.50           C  
ATOM    970  OG1 THR A 136      -6.069  49.587  43.873  1.00 98.82           O  
ATOM    971  N   ASN A 137      -9.338  50.282  44.479  1.00 96.99           N  
ATOM    972  CA  ASN A 137     -10.490  50.458  43.590  1.00 97.11           C  
ATOM    973  C   ASN A 137     -10.245  51.286  42.321  1.00 96.98           C  
ATOM    974  O   ASN A 137     -10.302  52.518  42.340  1.00 95.62           O  
ATOM    975  CB  ASN A 137     -11.686  51.031  44.369  1.00 94.94           C  
ATOM    976  CG  ASN A 137     -11.403  52.393  44.961  1.00 92.50           C  
ATOM    977  ND2 ASN A 137     -12.133  53.398  44.497  1.00 90.50           N  
ATOM    978  OD1 ASN A 137     -10.538  52.543  45.822  1.00 90.50           O  
ATOM    979  N   ASN A 138      -9.989  50.585  41.218  1.00 96.74           N  
ATOM    980  CA  ASN A 138      -9.739  51.220  39.933  1.00 98.13           C  
ATOM    981  C   ASN A 138     -11.021  51.532  39.173  1.00 99.20           C  
ATOM    982  O   ASN A 138     -11.062  52.497  38.406  1.00100.82           O  
ATOM    983  CB  ASN A 138      -8.834  50.330  39.080  1.00 97.40           C  
ATOM    984  CG  ASN A 138      -7.425  50.260  39.618  1.00 97.73           C  
ATOM    985  ND2 ASN A 138      -7.013  49.081  40.076  1.00 98.11           N  
ATOM    986  OD1 ASN A 138      -6.717  51.262  39.634  1.00 98.14           O  
ATOM    987  N   ASN A 139     -12.055  50.718  39.392  1.00 99.39           N  
ATOM    988  CA  ASN A 139     -13.361  50.880  38.739  1.00101.33           C  
ATOM    989  C   ASN A 139     -13.579  52.194  37.996  1.00102.18           C  
ATOM    990  O   ASN A 139     -14.132  53.148  38.544  1.00101.11           O  
ATOM    991  CB  ASN A 139     -14.488  50.691  39.756  1.00102.40           C  
ATOM    992  CG  ASN A 139     -14.842  49.237  39.969  1.00103.71           C  
ATOM    993  ND2 ASN A 139     -14.515  48.709  41.145  1.00104.25           N  
ATOM    994  OD1 ASN A 139     -15.397  48.589  39.080  1.00105.03           O  
ATOM    995  N   PRO A 140     -13.137  52.255  36.732  1.00102.97           N  
ATOM    996  CA  PRO A 140     -13.257  53.427  35.865  1.00102.97           C  
ATOM    997  C   PRO A 140     -14.708  53.745  35.504  1.00103.14           C  
ATOM    998  O   PRO A 140     -15.049  54.899  35.237  1.00103.15           O  
ATOM    999  CB  PRO A 140     -12.427  53.021  34.648  1.00104.59           C  
ATOM   1000  CG  PRO A 140     -11.429  52.015  35.239  1.00103.85           C  
ATOM   1001  CD  PRO A 140     -12.415  51.192  36.018  1.00103.11           C  
ATOM   1002  N   PHE A 141     -15.554  52.717  35.492  1.00103.23           N  
ATOM   1003  CA  PHE A 141     -16.968  52.889  35.164  1.00104.51           C  
ATOM   1004  C   PHE A 141     -17.791  52.712  36.423  1.00105.80           C  
ATOM   1005  O   PHE A 141     -18.993  52.987  36.442  1.00104.93           O  
ATOM   1006  CB  PHE A 141     -17.395  51.868  34.111  1.00103.49           C  
ATOM   1007  CG  PHE A 141     -16.577  51.929  32.863  1.00100.32           C  
ATOM   1008  CD1 PHE A 141     -16.596  53.063  32.061  1.00 98.42           C  
ATOM   1009  CD2 PHE A 141     -15.729  50.884  32.528  1.00100.86           C  
ATOM   1010  CE1 PHE A 141     -15.782  53.157  30.952  1.00 97.41           C  
ATOM   1011  CE2 PHE A 141     -14.911  50.969  31.420  1.00 99.94           C  
ATOM   1012  CZ  PHE A 141     -14.938  52.110  30.632  1.00 99.63           C  
ATOM   1013  N   GLN A 142     -17.122  52.244  37.473  1.00108.30           N  
ATOM   1014  CA  GLN A 142     -17.748  52.040  38.772  1.00110.34           C  
ATOM   1015  C   GLN A 142     -18.768  50.907  38.769  1.00111.75           C  
ATOM   1016  O   GLN A 142     -19.591  50.805  39.682  1.00111.53           O  
ATOM   1017  CB  GLN A 142     -18.394  53.354  39.238  1.00108.92           C  
ATOM   1018  CG  GLN A 142     -17.378  54.473  39.476  1.00108.19           C  
ATOM   1019  CD  GLN A 142     -18.013  55.849  39.565  1.00105.71           C  
ATOM   1020  NE2 GLN A 142     -17.514  56.787  38.763  1.00105.55           N  
ATOM   1021  OE1 GLN A 142     -18.931  56.070  40.348  1.00109.13           O  
ATOM   1022  N   VAL A 143     -18.711  50.054  37.748  1.00113.12           N  
ATOM   1023  CA  VAL A 143     -19.635  48.928  37.666  1.00114.87           C  
ATOM   1024  C   VAL A 143     -19.651  48.222  39.015  1.00115.92           C  
ATOM   1025  O   VAL A 143     -18.658  48.244  39.744  1.00113.87           O  
ATOM   1026  CB  VAL A 143     -19.218  47.912  36.577  1.00114.02           C  
ATOM   1027  CG1 VAL A 143     -19.303  48.558  35.200  1.00113.88           C  
ATOM   1028  CG2 VAL A 143     -17.814  47.404  36.854  1.00112.29           C  
ATOM   1029  N   PRO A 144     -20.777  47.577  39.359  1.00118.02           N  
ATOM   1030  CA  PRO A 144     -20.907  46.870  40.632  1.00118.99           C  
ATOM   1031  C   PRO A 144     -19.664  46.077  41.004  1.00120.07           C  
ATOM   1032  O   PRO A 144     -19.345  45.063  40.388  1.00120.72           O  
ATOM   1033  CB  PRO A 144     -22.140  46.008  40.398  1.00119.31           C  
ATOM   1034  CG  PRO A 144     -23.012  46.974  39.620  1.00119.83           C  
ATOM   1035  CD  PRO A 144     -22.004  47.399  38.558  1.00119.67           C  
ATOM   1036  N   ILE A 145     -18.965  46.569  42.022  1.00121.49           N  
ATOM   1037  CA  ILE A 145     -17.736  45.957  42.515  1.00121.77           C  
ATOM   1038  C   ILE A 145     -18.005  44.536  43.008  1.00121.54           C  
ATOM   1039  O   ILE A 145     -17.077  43.800  43.343  1.00121.42           O  
ATOM   1040  CB  ILE A 145     -17.141  46.785  43.682  1.00122.41           C  
ATOM   1041  CG1 ILE A 145     -17.128  48.275  43.314  1.00121.92           C  
ATOM   1042  CG2 ILE A 145     -15.716  46.321  43.975  1.00123.28           C  
ATOM   1043  CD1 ILE A 145     -16.647  49.192  44.429  1.00121.44           C  
ATOM   1044  N   GLU A 146     -19.280  44.158  43.054  1.00121.44           N  
ATOM   1045  CA  GLU A 146     -19.665  42.827  43.504  1.00120.98           C  
ATOM   1046  C   GLU A 146     -20.006  41.879  42.349  1.00120.32           C  
ATOM   1047  O   GLU A 146     -20.739  40.906  42.523  1.00118.79           O  
ATOM   1048  CB  GLU A 146     -20.832  42.927  44.501  1.00121.93           C  
ATOM   1049  CG  GLU A 146     -22.063  43.687  44.011  1.00123.25           C  
ATOM   1050  CD  GLU A 146     -22.777  42.992  42.864  1.00125.21           C  
ATOM   1051  OE1 GLU A 146     -23.213  41.834  43.039  1.00125.90           O  
ATOM   1052  OE2 GLU A 146     -22.908  43.606  41.785  1.00125.56           O1-
ATOM   1053  N   GLU A 147     -19.465  42.175  41.168  1.00121.11           N  
ATOM   1054  CA  GLU A 147     -19.671  41.346  39.980  1.00121.89           C  
ATOM   1055  C   GLU A 147     -18.330  40.859  39.431  1.00122.01           C  
ATOM   1056  O   GLU A 147     -18.246  40.359  38.308  1.00121.23           O  
ATOM   1057  CB  GLU A 147     -20.433  42.116  38.895  1.00121.50           C  
ATOM   1058  CG  GLU A 147     -21.878  42.433  39.263  1.00121.87           C  
ATOM   1059  CD  GLU A 147     -22.632  43.125  38.145  1.00122.01           C  
ATOM   1060  OE1 GLU A 147     -22.035  43.354  37.073  1.00122.17           O  
ATOM   1061  OE2 GLU A 147     -23.825  43.440  38.338  1.00121.43           O1-
ATOM   1062  N   GLN A 148     -17.286  41.016  40.243  1.00122.91           N  
ATOM   1063  CA  GLN A 148     -15.935  40.587  39.894  1.00123.83           C  
ATOM   1064  C   GLN A 148     -15.735  39.111  40.238  1.00124.49           C  
ATOM   1065  O   GLN A 148     -14.611  38.599  40.198  1.00124.51           O  
ATOM   1066  CB  GLN A 148     -14.904  41.435  40.642  1.00124.00           C  
ATOM   1067  CG  GLN A 148     -14.838  42.885  40.186  1.00125.44           C  
ATOM   1068  CD  GLN A 148     -13.913  43.721  41.047  1.00125.90           C  
ATOM   1069  NE2 GLN A 148     -12.797  44.161  40.473  1.00125.90           N  
ATOM   1070  OE1 GLN A 148     -14.194  43.958  42.221  1.00125.90           O  
ATOM   1071  N   ARG A 149     -16.831  38.442  40.596  1.00124.91           N  
ATOM   1072  CA  ARG A 149     -16.806  37.017  40.930  1.00124.22           C  
ATOM   1073  C   ARG A 149     -16.735  36.215  39.633  1.00123.30           C  
ATOM   1074  O   ARG A 149     -16.720  34.983  39.655  1.00122.96           O  
ATOM   1075  CB  ARG A 149     -18.070  36.601  41.704  1.00123.90           C  
ATOM   1076  CG  ARG A 149     -18.120  36.929  43.203  1.00123.27           C  
ATOM   1077  CD  ARG A 149     -18.070  38.423  43.542  1.00124.89           C  
ATOM   1078  NE  ARG A 149     -16.723  38.994  43.458  1.00125.90           N  
ATOM   1079  CZ  ARG A 149     -16.391  40.210  43.894  1.00125.90           C  
ATOM   1080  NH1 ARG A 149     -17.306  40.995  44.451  1.00124.68           N1+
ATOM   1081  NH2 ARG A 149     -15.140  40.639  43.781  1.00125.90           N  
ATOM   1082  N   GLY A 150     -16.702  36.927  38.509  1.00122.05           N  
ATOM   1083  CA  GLY A 150     -16.635  36.277  37.213  1.00120.52           C  
ATOM   1084  C   GLY A 150     -15.207  35.997  36.789  1.00119.57           C  
ATOM   1085  O   GLY A 150     -14.266  36.366  37.495  1.00120.36           O  
ATOM   1086  N   ASP A 151     -15.042  35.345  35.640  1.00117.59           N  
ATOM   1087  CA  ASP A 151     -13.715  35.014  35.121  1.00115.10           C  
ATOM   1088  C   ASP A 151     -13.275  36.107  34.139  1.00113.86           C  
ATOM   1089  O   ASP A 151     -14.102  36.895  33.674  1.00114.05           O  
ATOM   1090  CB  ASP A 151     -13.759  33.646  34.432  1.00113.50           C  
ATOM   1091  CG  ASP A 151     -12.383  33.099  34.134  1.00112.80           C  
ATOM   1092  OD1 ASP A 151     -11.650  33.723  33.340  1.00113.53           O  
ATOM   1093  OD2 ASP A 151     -12.033  32.042  34.700  1.00110.99           O1-
ATOM   1094  N   TYR A 152     -11.983  36.161  33.823  1.00111.86           N  
ATOM   1095  CA  TYR A 152     -11.478  37.190  32.915  1.00110.20           C  
ATOM   1096  C   TYR A 152     -10.712  36.651  31.700  1.00107.89           C  
ATOM   1097  O   TYR A 152     -10.231  35.516  31.704  1.00107.40           O  
ATOM   1098  CB  TYR A 152     -10.571  38.167  33.681  1.00111.12           C  
ATOM   1099  CG  TYR A 152     -11.188  38.753  34.936  1.00110.59           C  
ATOM   1100  CD1 TYR A 152     -11.400  37.963  36.063  1.00109.99           C  
ATOM   1101  CD2 TYR A 152     -11.577  40.093  34.991  1.00109.87           C  
ATOM   1102  CE1 TYR A 152     -11.983  38.487  37.215  1.00108.71           C  
ATOM   1103  CE2 TYR A 152     -12.162  40.627  36.139  1.00109.31           C  
ATOM   1104  CZ  TYR A 152     -12.362  39.816  37.247  1.00107.91           C  
ATOM   1105  OH  TYR A 152     -12.938  40.325  38.390  1.00106.29           O  
ATOM   1106  N   ASP A 153     -10.608  37.480  30.660  1.00104.36           N  
ATOM   1107  CA  ASP A 153      -9.888  37.112  29.444  1.00100.44           C  
ATOM   1108  C   ASP A 153      -8.496  37.719  29.541  1.00 98.08           C  
ATOM   1109  O   ASP A 153      -8.260  38.830  29.073  1.00 98.48           O  
ATOM   1110  CB  ASP A 153     -10.617  37.651  28.207  1.00 99.51           C  
ATOM   1111  CG  ASP A 153      -9.918  37.284  26.906  1.00 98.59           C  
ATOM   1112  OD1 ASP A 153      -8.815  36.700  26.956  1.00 98.41           O  
ATOM   1113  OD2 ASP A 153     -10.470  37.586  25.828  1.00 96.98           O1-
ATOM   1114  N   LEU A 154      -7.582  36.973  30.152  1.00 95.94           N  
ATOM   1115  CA  LEU A 154      -6.205  37.418  30.362  1.00 94.94           C  
ATOM   1116  C   LEU A 154      -5.400  37.728  29.101  1.00 93.45           C  
ATOM   1117  O   LEU A 154      -4.218  38.073  29.190  1.00 93.27           O  
ATOM   1118  CB  LEU A 154      -5.445  36.376  31.191  1.00 94.95           C  
ATOM   1119  CG  LEU A 154      -6.022  35.981  32.552  1.00 94.18           C  
ATOM   1120  CD1 LEU A 154      -5.132  34.917  33.157  1.00 94.73           C  
ATOM   1121  CD2 LEU A 154      -6.120  37.188  33.479  1.00 94.48           C  
ATOM   1122  N   ASN A 155      -6.023  37.599  27.932  1.00 91.76           N  
ATOM   1123  CA  ASN A 155      -5.328  37.881  26.674  1.00 87.94           C  
ATOM   1124  C   ASN A 155      -5.828  39.149  25.973  1.00 84.14           C  
ATOM   1125  O   ASN A 155      -5.323  39.517  24.912  1.00 83.72           O  
ATOM   1126  CB  ASN A 155      -5.423  36.677  25.714  1.00 87.45           C  
ATOM   1127  CG  ASN A 155      -4.548  35.497  26.154  1.00 86.84           C  
ATOM   1128  ND2 ASN A 155      -3.459  35.267  25.426  1.00 86.54           N  
ATOM   1129  OD1 ASN A 155      -4.839  34.819  27.137  1.00 84.85           O  
ATOM   1130  N   ALA A 156      -6.807  39.821  26.576  1.00 80.03           N  
ATOM   1131  CA  ALA A 156      -7.366  41.045  26.004  1.00 75.33           C  
ATOM   1132  C   ALA A 156      -7.557  42.120  27.071  1.00 72.81           C  
ATOM   1133  O   ALA A 156      -8.172  41.874  28.111  1.00 71.81           O  
ATOM   1134  CB  ALA A 156      -8.696  40.741  25.334  1.00 74.68           C  
ATOM   1135  N   VAL A 157      -7.026  43.312  26.812  1.00 68.53           N  
ATOM   1136  CA  VAL A 157      -7.152  44.414  27.755  1.00 62.37           C  
ATOM   1137  C   VAL A 157      -7.246  45.744  27.020  1.00 60.37           C  
ATOM   1138  O   VAL A 157      -6.625  45.929  25.974  1.00 55.75           O  
ATOM   1139  CB  VAL A 157      -5.944  44.476  28.711  1.00 60.54           C  
ATOM   1140  CG1 VAL A 157      -5.643  43.085  29.252  1.00 58.41           C  
ATOM   1141  CG2 VAL A 157      -4.734  45.070  28.004  1.00 58.35           C  
ATOM   1142  N   ARG A 158      -8.037  46.662  27.569  1.00 60.64           N  
ATOM   1143  CA  ARG A 158      -8.195  47.991  26.983  1.00 59.59           C  
ATOM   1144  C   ARG A 158      -7.612  48.966  27.993  1.00 57.65           C  
ATOM   1145  O   ARG A 158      -7.568  48.666  29.186  1.00 57.00           O  
ATOM   1146  CB  ARG A 158      -9.674  48.324  26.757  1.00 62.32           C  
ATOM   1147  CG  ARG A 158     -10.495  47.218  26.088  1.00 69.70           C  
ATOM   1148  CD  ARG A 158     -11.938  47.662  25.881  1.00 73.35           C  
ATOM   1149  NE  ARG A 158     -12.100  48.491  24.691  1.00 78.29           N  
ATOM   1150  CZ  ARG A 158     -12.165  48.005  23.457  1.00 78.76           C  
ATOM   1151  NH1 ARG A 158     -12.084  46.696  23.263  1.00 78.33           N1+
ATOM   1152  NH2 ARG A 158     -12.312  48.820  22.420  1.00 78.22           N  
ATOM   1153  N   LEU A 159      -7.163  50.124  27.520  1.00 55.20           N  
ATOM   1154  CA  LEU A 159      -6.593  51.138  28.397  1.00 54.23           C  
ATOM   1155  C   LEU A 159      -7.641  52.184  28.752  1.00 57.08           C  
ATOM   1156  O   LEU A 159      -8.150  52.870  27.877  1.00 57.40           O  
ATOM   1157  CB  LEU A 159      -5.417  51.846  27.720  1.00 49.93           C  
ATOM   1158  CG  LEU A 159      -4.201  51.054  27.250  1.00 48.38           C  
ATOM   1159  CD1 LEU A 159      -3.193  52.031  26.679  1.00 41.10           C  
ATOM   1160  CD2 LEU A 159      -3.584  50.264  28.398  1.00 50.44           C  
ATOM   1161  N   CYS A 160      -7.970  52.327  30.032  1.00 61.07           N  
ATOM   1162  CA  CYS A 160      -8.951  53.339  30.402  1.00 61.66           C  
ATOM   1163  C   CYS A 160      -8.238  54.658  30.727  1.00 61.60           C  
ATOM   1164  O   CYS A 160      -7.239  54.675  31.445  1.00 61.89           O  
ATOM   1165  CB  CYS A 160      -9.789  52.877  31.584  1.00 60.96           C  
ATOM   1166  SG  CYS A 160     -11.228  53.915  31.796  1.00 65.18           S  
ATOM   1167  N   PHE A 161      -8.746  55.751  30.162  1.00 61.41           N  
ATOM   1168  CA  PHE A 161      -8.177  57.083  30.348  1.00 59.75           C  
ATOM   1169  C   PHE A 161      -9.114  57.948  31.197  1.00 61.59           C  
ATOM   1170  O   PHE A 161     -10.241  58.263  30.789  1.00 62.88           O  
ATOM   1171  CB  PHE A 161      -7.938  57.744  28.980  1.00 52.83           C  
ATOM   1172  CG  PHE A 161      -6.806  57.138  28.191  1.00 47.47           C  
ATOM   1173  CD1 PHE A 161      -5.492  57.554  28.395  1.00 44.76           C  
ATOM   1174  CD2 PHE A 161      -7.050  56.133  27.247  1.00 48.21           C  
ATOM   1175  CE1 PHE A 161      -4.424  56.978  27.667  1.00 42.74           C  
ATOM   1176  CE2 PHE A 161      -5.992  55.549  26.518  1.00 43.51           C  
ATOM   1177  CZ  PHE A 161      -4.676  55.977  26.732  1.00 40.33           C  
ATOM   1178  N   GLN A 162      -8.629  58.328  32.377  1.00 62.24           N  
ATOM   1179  CA  GLN A 162      -9.385  59.150  33.322  1.00 62.68           C  
ATOM   1180  C   GLN A 162      -8.640  60.455  33.603  1.00 64.28           C  
ATOM   1181  O   GLN A 162      -7.617  60.456  34.291  1.00 64.95           O  
ATOM   1182  CB  GLN A 162      -9.567  58.373  34.620  1.00 61.19           C  
ATOM   1183  CG  GLN A 162     -10.274  57.050  34.424  1.00 63.05           C  
ATOM   1184  CD  GLN A 162      -9.741  55.950  35.333  1.00 63.00           C  
ATOM   1185  NE2 GLN A 162      -9.227  54.883  34.726  1.00 57.77           N  
ATOM   1186  OE1 GLN A 162      -9.789  56.057  36.562  1.00 66.24           O  
ATOM   1187  N   VAL A 163      -9.143  61.560  33.061  1.00 65.06           N  
ATOM   1188  CA  VAL A 163      -8.507  62.850  33.277  1.00 66.98           C  
ATOM   1189  C   VAL A 163      -9.372  63.748  34.134  1.00 67.25           C  
ATOM   1190  O   VAL A 163     -10.596  63.729  34.042  1.00 67.28           O  
ATOM   1191  CB  VAL A 163      -8.209  63.588  31.950  1.00 68.56           C  
ATOM   1192  CG1 VAL A 163      -7.138  62.851  31.175  1.00 69.08           C  
ATOM   1193  CG2 VAL A 163      -9.483  63.707  31.120  1.00 71.42           C  
ATOM   1194  N   THR A 164      -8.717  64.531  34.980  1.00 68.79           N  
ATOM   1195  CA  THR A 164      -9.408  65.459  35.863  1.00 67.88           C  
ATOM   1196  C   THR A 164      -8.912  66.860  35.584  1.00 68.66           C  
ATOM   1197  O   THR A 164      -7.713  67.131  35.689  1.00 69.17           O  
ATOM   1198  CB  THR A 164      -9.142  65.126  37.336  1.00 65.64           C  
ATOM   1199  CG2 THR A 164      -9.651  66.244  38.238  1.00 65.72           C  
ATOM   1200  OG1 THR A 164      -9.794  63.891  37.664  1.00 60.54           O  
ATOM   1201  N   VAL A 165      -9.834  67.745  35.224  1.00 69.61           N  
ATOM   1202  CA  VAL A 165      -9.480  69.129  34.924  1.00 70.64           C  
ATOM   1203  C   VAL A 165     -10.244  70.084  35.827  1.00 74.52           C  
ATOM   1204  O   VAL A 165     -11.068  69.655  36.631  1.00 73.34           O  
ATOM   1205  CB  VAL A 165      -9.785  69.474  33.445  1.00 64.65           C  
ATOM   1206  CG1 VAL A 165      -8.954  68.589  32.537  1.00 61.20           C  
ATOM   1207  CG2 VAL A 165     -11.274  69.298  33.155  1.00 57.98           C  
ATOM   1208  N   ARG A 166      -9.947  71.375  35.703  1.00 79.17           N  
ATOM   1209  CA  ARG A 166     -10.621  72.408  36.489  1.00 82.53           C  
ATOM   1210  C   ARG A 166     -11.863  72.880  35.735  1.00 84.38           C  
ATOM   1211  O   ARG A 166     -11.825  73.039  34.513  1.00 85.13           O  
ATOM   1212  CB  ARG A 166      -9.692  73.605  36.723  1.00 84.75           C  
ATOM   1213  CG  ARG A 166      -8.885  73.620  38.025  1.00 85.82           C  
ATOM   1214  CD  ARG A 166      -7.836  72.530  38.169  1.00 84.05           C  
ATOM   1215  NE  ARG A 166      -8.409  71.208  38.382  1.00 81.57           N  
ATOM   1216  CZ  ARG A 166      -7.695  70.147  38.743  1.00 82.26           C  
ATOM   1217  NH1 ARG A 166      -6.386  70.259  38.933  1.00 76.39           N1+
ATOM   1218  NH2 ARG A 166      -8.286  68.971  38.905  1.00 85.26           N  
ATOM   1219  N   ASP A 167     -12.956  73.103  36.463  1.00 86.63           N  
ATOM   1220  CA  ASP A 167     -14.211  73.559  35.857  1.00 88.47           C  
ATOM   1221  C   ASP A 167     -14.196  75.092  35.788  1.00 88.05           C  
ATOM   1222  O   ASP A 167     -13.148  75.710  36.009  1.00 84.94           O  
ATOM   1223  CB  ASP A 167     -15.416  73.051  36.677  1.00 91.46           C  
ATOM   1224  CG  ASP A 167     -15.561  73.750  38.024  1.00 93.91           C  
ATOM   1225  OD1 ASP A 167     -14.617  73.692  38.839  1.00 98.61           O  
ATOM   1226  OD2 ASP A 167     -16.626  74.356  38.272  1.00 94.08           O1-
ATOM   1227  N   PRO A 168     -15.341  75.729  35.457  1.00 89.48           N  
ATOM   1228  CA  PRO A 168     -15.342  77.195  35.389  1.00 90.44           C  
ATOM   1229  C   PRO A 168     -14.763  77.856  36.650  1.00 90.59           C  
ATOM   1230  O   PRO A 168     -13.879  78.714  36.560  1.00 90.50           O  
ATOM   1231  CB  PRO A 168     -16.822  77.512  35.166  1.00 90.80           C  
ATOM   1232  CG  PRO A 168     -17.251  76.354  34.296  1.00 89.97           C  
ATOM   1233  CD  PRO A 168     -16.688  75.220  35.130  1.00 89.51           C  
ATOM   1234  N   SER A 169     -15.263  77.453  37.817  1.00 88.41           N  
ATOM   1235  CA  SER A 169     -14.777  77.993  39.083  1.00 86.38           C  
ATOM   1236  C   SER A 169     -13.262  77.779  39.171  1.00 86.02           C  
ATOM   1237  O   SER A 169     -12.475  78.725  39.067  1.00 87.13           O  
ATOM   1238  CB  SER A 169     -15.455  77.277  40.256  1.00 85.83           C  
ATOM   1239  OG  SER A 169     -16.867  77.346  40.162  1.00 85.59           O  
ATOM   1240  N   GLY A 170     -12.870  76.520  39.354  1.00 83.86           N  
ATOM   1241  CA  GLY A 170     -11.466  76.163  39.467  1.00 79.99           C  
ATOM   1242  C   GLY A 170     -11.371  74.842  40.201  1.00 77.75           C  
ATOM   1243  O   GLY A 170     -10.292  74.383  40.571  1.00 77.33           O  
ATOM   1244  N   ARG A 171     -12.530  74.235  40.409  1.00 75.98           N  
ATOM   1245  CA  ARG A 171     -12.635  72.961  41.097  1.00 77.85           C  
ATOM   1246  C   ARG A 171     -12.327  71.814  40.138  1.00 80.59           C  
ATOM   1247  O   ARG A 171     -12.208  72.028  38.934  1.00 81.54           O  
ATOM   1248  CB  ARG A 171     -14.048  72.812  41.651  1.00 74.95           C  
ATOM   1249  CG  ARG A 171     -14.428  73.914  42.609  1.00 73.68           C  
ATOM   1250  CD  ARG A 171     -15.836  73.727  43.124  1.00 75.58           C  
ATOM   1251  NE  ARG A 171     -16.135  74.638  44.224  1.00 77.42           N  
ATOM   1252  CZ  ARG A 171     -17.290  74.658  44.879  1.00 78.52           C  
ATOM   1253  NH1 ARG A 171     -18.262  73.817  44.541  1.00 76.40           N1+
ATOM   1254  NH2 ARG A 171     -17.456  75.493  45.896  1.00 79.58           N  
ATOM   1255  N   PRO A 172     -12.168  70.583  40.662  1.00 83.13           N  
ATOM   1256  CA  PRO A 172     -11.877  69.413  39.827  1.00 85.95           C  
ATOM   1257  C   PRO A 172     -13.088  69.062  38.951  1.00 87.85           C  
ATOM   1258  O   PRO A 172     -14.238  69.197  39.393  1.00 87.78           O  
ATOM   1259  CB  PRO A 172     -11.586  68.335  40.869  1.00 86.23           C  
ATOM   1260  CG  PRO A 172     -12.560  68.707  41.957  1.00 84.15           C  
ATOM   1261  CD  PRO A 172     -12.204  70.176  42.077  1.00 82.68           C  
ATOM   1262  N   LEU A 173     -12.829  68.610  37.722  1.00 88.54           N  
ATOM   1263  CA  LEU A 173     -13.905  68.249  36.797  1.00 88.32           C  
ATOM   1264  C   LEU A 173     -13.853  66.795  36.311  1.00 88.66           C  
ATOM   1265  O   LEU A 173     -12.824  66.313  35.822  1.00 85.62           O  
ATOM   1266  CB  LEU A 173     -13.911  69.195  35.596  1.00 85.91           C  
ATOM   1267  CG  LEU A 173     -15.081  68.998  34.630  1.00 83.58           C  
ATOM   1268  CD1 LEU A 173     -16.398  69.163  35.369  1.00 78.50           C  
ATOM   1269  CD2 LEU A 173     -14.970  70.003  33.498  1.00 86.01           C  
ATOM   1270  N   ARG A 174     -14.993  66.122  36.451  1.00 91.22           N  
ATOM   1271  CA  ARG A 174     -15.181  64.721  36.075  1.00 93.65           C  
ATOM   1272  C   ARG A 174     -14.445  64.200  34.835  1.00 92.51           C  
ATOM   1273  O   ARG A 174     -13.345  63.661  34.959  1.00 92.85           O  
ATOM   1274  CB  ARG A 174     -16.685  64.424  35.941  1.00 97.01           C  
ATOM   1275  CG  ARG A 174     -17.471  64.621  37.242  1.00 99.00           C  
ATOM   1276  CD  ARG A 174     -18.929  64.192  37.099  1.00100.18           C  
ATOM   1277  NE  ARG A 174     -19.652  64.293  38.367  1.00101.79           N  
ATOM   1278  CZ  ARG A 174     -20.916  63.911  38.555  1.00101.93           C  
ATOM   1279  NH1 ARG A 174     -21.619  63.393  37.554  1.00101.22           N1+
ATOM   1280  NH2 ARG A 174     -21.480  64.042  39.752  1.00101.16           N  
ATOM   1281  N   LEU A 175     -15.050  64.357  33.655  1.00 91.06           N  
ATOM   1282  CA  LEU A 175     -14.475  63.870  32.392  1.00 88.41           C  
ATOM   1283  C   LEU A 175     -14.639  62.358  32.307  1.00 87.68           C  
ATOM   1284  O   LEU A 175     -13.760  61.602  32.721  1.00 88.75           O  
ATOM   1285  CB  LEU A 175     -12.988  64.226  32.272  1.00 85.69           C  
ATOM   1286  CG  LEU A 175     -12.582  65.569  31.672  1.00 82.70           C  
ATOM   1287  CD1 LEU A 175     -12.763  65.512  30.188  1.00 82.09           C  
ATOM   1288  CD2 LEU A 175     -13.388  66.696  32.287  1.00 84.19           C  
ATOM   1289  N   PRO A 176     -15.769  61.898  31.753  1.00 86.66           N  
ATOM   1290  CA  PRO A 176     -16.061  60.472  31.612  1.00 84.67           C  
ATOM   1291  C   PRO A 176     -14.944  59.691  30.923  1.00 82.28           C  
ATOM   1292  O   PRO A 176     -14.270  60.201  30.024  1.00 80.85           O  
ATOM   1293  CB  PRO A 176     -17.368  60.480  30.819  1.00 85.86           C  
ATOM   1294  CG  PRO A 176     -17.267  61.795  30.035  1.00 85.85           C  
ATOM   1295  CD  PRO A 176     -16.862  62.688  31.167  1.00 86.56           C  
ATOM   1296  N   PRO A 177     -14.732  58.436  31.354  1.00 80.92           N  
ATOM   1297  CA  PRO A 177     -13.711  57.528  30.826  1.00 79.81           C  
ATOM   1298  C   PRO A 177     -13.809  57.268  29.325  1.00 77.77           C  
ATOM   1299  O   PRO A 177     -14.864  57.427  28.710  1.00 74.68           O  
ATOM   1300  CB  PRO A 177     -13.939  56.262  31.652  1.00 78.42           C  
ATOM   1301  CG  PRO A 177     -14.419  56.827  32.962  1.00 77.99           C  
ATOM   1302  CD  PRO A 177     -15.477  57.756  32.425  1.00 78.86           C  
ATOM   1303  N   VAL A 178     -12.689  56.858  28.747  1.00 77.58           N  
ATOM   1304  CA  VAL A 178     -12.623  56.574  27.327  1.00 79.28           C  
ATOM   1305  C   VAL A 178     -11.699  55.390  27.085  1.00 79.60           C  
ATOM   1306  O   VAL A 178     -10.527  55.422  27.467  1.00 77.91           O  
ATOM   1307  CB  VAL A 178     -12.104  57.803  26.552  1.00 80.14           C  
ATOM   1308  CG1 VAL A 178     -13.055  58.975  26.750  1.00 79.91           C  
ATOM   1309  CG2 VAL A 178     -10.712  58.174  27.028  1.00 81.02           C  
ATOM   1310  N   LEU A 179     -12.234  54.347  26.448  1.00 81.06           N  
ATOM   1311  CA  LEU A 179     -11.471  53.131  26.160  1.00 79.96           C  
ATOM   1312  C   LEU A 179     -10.908  53.141  24.746  1.00 80.48           C  
ATOM   1313  O   LEU A 179     -11.548  53.635  23.817  1.00 82.47           O  
ATOM   1314  CB  LEU A 179     -12.352  51.888  26.323  1.00 79.13           C  
ATOM   1315  CG  LEU A 179     -13.181  51.710  27.596  1.00 78.33           C  
ATOM   1316  CD1 LEU A 179     -12.277  51.844  28.817  1.00 76.84           C  
ATOM   1317  CD2 LEU A 179     -14.298  52.750  27.622  1.00 78.59           C  
ATOM   1318  N   PRO A 180      -9.695  52.594  24.566  1.00 81.08           N  
ATOM   1319  CA  PRO A 180      -8.988  52.504  23.293  1.00 82.79           C  
ATOM   1320  C   PRO A 180      -9.188  51.108  22.701  1.00 82.06           C  
ATOM   1321  O   PRO A 180      -9.773  50.226  23.341  1.00 81.23           O  
ATOM   1322  CB  PRO A 180      -7.554  52.705  23.727  1.00 83.70           C  
ATOM   1323  CG  PRO A 180      -7.510  51.727  24.853  1.00 83.22           C  
ATOM   1324  CD  PRO A 180      -8.831  52.049  25.623  1.00 82.89           C  
ATOM   1325  N   HIS A 181      -8.681  50.916  21.487  1.00 79.85           N  
ATOM   1326  CA  HIS A 181      -8.763  49.630  20.812  1.00 76.77           C  
ATOM   1327  C   HIS A 181      -8.099  48.615  21.746  1.00 72.82           C  
ATOM   1328  O   HIS A 181      -7.033  48.878  22.305  1.00 73.31           O  
ATOM   1329  CB  HIS A 181      -8.010  49.717  19.484  1.00 81.01           C  
ATOM   1330  CG  HIS A 181      -8.489  50.825  18.594  1.00 85.54           C  
ATOM   1331  CD2 HIS A 181      -9.580  51.626  18.676  1.00 87.44           C  
ATOM   1332  ND1 HIS A 181      -7.814  51.214  17.457  1.00 87.10           N  
ATOM   1333  CE1 HIS A 181      -8.466  52.209  16.879  1.00 89.36           C  
ATOM   1334  NE2 HIS A 181      -9.541  52.478  17.599  1.00 87.89           N  
ATOM   1335  N   PRO A 182      -8.725  47.446  21.939  1.00 67.67           N  
ATOM   1336  CA  PRO A 182      -8.153  46.427  22.823  1.00 64.93           C  
ATOM   1337  C   PRO A 182      -6.763  45.980  22.388  1.00 63.21           C  
ATOM   1338  O   PRO A 182      -6.475  45.911  21.203  1.00 62.40           O  
ATOM   1339  CB  PRO A 182      -9.188  45.304  22.745  1.00 61.54           C  
ATOM   1340  CG  PRO A 182      -9.731  45.468  21.356  1.00 61.05           C  
ATOM   1341  CD  PRO A 182      -9.981  46.954  21.358  1.00 63.09           C  
ATOM   1342  N   ILE A 183      -5.896  45.697  23.349  1.00 62.56           N  
ATOM   1343  CA  ILE A 183      -4.554  45.237  23.027  1.00 62.00           C  
ATOM   1344  C   ILE A 183      -4.475  43.743  23.317  1.00 64.25           C  
ATOM   1345  O   ILE A 183      -4.758  43.305  24.431  1.00 67.83           O  
ATOM   1346  CB  ILE A 183      -3.511  45.953  23.867  1.00 59.08           C  
ATOM   1347  CG1 ILE A 183      -3.640  47.459  23.656  1.00 60.16           C  
ATOM   1348  CG2 ILE A 183      -2.121  45.448  23.503  1.00 58.07           C  
ATOM   1349  CD1 ILE A 183      -2.684  48.276  24.485  1.00 62.50           C  
ATOM   1350  N   PHE A 184      -4.099  42.953  22.318  1.00 64.38           N  
ATOM   1351  CA  PHE A 184      -4.015  41.518  22.517  1.00 61.13           C  
ATOM   1352  C   PHE A 184      -2.599  41.034  22.746  1.00 62.65           C  
ATOM   1353  O   PHE A 184      -1.628  41.703  22.391  1.00 62.58           O  
ATOM   1354  CB  PHE A 184      -4.628  40.776  21.333  1.00 57.16           C  
ATOM   1355  CG  PHE A 184      -6.069  41.111  21.092  1.00 55.00           C  
ATOM   1356  CD1 PHE A 184      -6.422  42.298  20.468  1.00 54.72           C  
ATOM   1357  CD2 PHE A 184      -7.084  40.247  21.523  1.00 54.45           C  
ATOM   1358  CE1 PHE A 184      -7.770  42.624  20.276  1.00 55.95           C  
ATOM   1359  CE2 PHE A 184      -8.435  40.563  21.335  1.00 50.82           C  
ATOM   1360  CZ  PHE A 184      -8.778  41.750  20.714  1.00 53.08           C  
ATOM   1361  N   ASP A 185      -2.504  39.849  23.338  1.00 66.74           N  
ATOM   1362  CA  ASP A 185      -1.232  39.216  23.667  1.00 70.36           C  
ATOM   1363  C   ASP A 185      -0.749  38.328  22.508  1.00 72.49           C  
ATOM   1364  O   ASP A 185      -1.555  37.717  21.800  1.00 68.32           O  
ATOM   1365  CB  ASP A 185      -1.416  38.350  24.922  1.00 72.62           C  
ATOM   1366  CG  ASP A 185      -0.100  37.948  25.567  1.00 72.60           C  
ATOM   1367  OD1 ASP A 185       0.922  37.863  24.858  1.00 72.27           O  
ATOM   1368  OD2 ASP A 185      -0.096  37.688  26.790  1.00 73.11           O1-
ATOM   1369  N   ASN A 186       0.571  38.265  22.327  1.00 77.06           N  
ATOM   1370  CA  ASN A 186       1.181  37.434  21.289  1.00 80.05           C  
ATOM   1371  C   ASN A 186       1.328  35.992  21.745  1.00 78.59           C  
ATOM   1372  O   ASN A 186       2.364  35.364  21.540  1.00 80.17           O  
ATOM   1373  CB  ASN A 186       2.559  37.972  20.896  1.00 84.60           C  
ATOM   1374  CG  ASN A 186       2.474  39.122  19.924  1.00 91.49           C  
ATOM   1375  ND2 ASN A 186       1.252  39.538  19.605  1.00 95.66           N  
ATOM   1376  OD1 ASN A 186       3.493  39.632  19.458  1.00 96.35           O  
ATOM   1377  N   ARG A 187       0.291  35.476  22.383  1.00 76.73           N  
ATOM   1378  CA  ARG A 187       0.304  34.105  22.850  1.00 76.22           C  
ATOM   1379  C   ARG A 187      -0.841  33.428  22.127  1.00 72.60           C  
ATOM   1380  O   ARG A 187      -0.632  32.770  21.114  1.00 71.94           O  
ATOM   1381  CB  ARG A 187       0.098  34.045  24.373  1.00 82.92           C  
ATOM   1382  CG  ARG A 187       1.133  34.845  25.162  1.00 93.28           C  
ATOM   1383  CD  ARG A 187       2.553  34.318  24.947  1.00101.29           C  
ATOM   1384  NE  ARG A 187       3.576  35.326  25.240  1.00107.73           N  
ATOM   1385  CZ  ARG A 187       3.726  35.939  26.411  1.00109.97           C  
ATOM   1386  NH1 ARG A 187       2.920  35.654  27.424  1.00109.63           N1+
ATOM   1387  NH2 ARG A 187       4.681  36.849  26.563  1.00112.26           N  
ATOM   1388  N   ALA A 188      -2.058  33.615  22.630  1.00 69.36           N  
ATOM   1389  CA  ALA A 188      -3.225  33.008  22.008  1.00 64.25           C  
ATOM   1390  C   ALA A 188      -3.310  33.420  20.539  1.00 60.99           C  
ATOM   1391  O   ALA A 188      -3.101  34.583  20.182  1.00 59.75           O  
ATOM   1392  CB  ALA A 188      -4.492  33.416  22.745  1.00 61.45           C  
ATOM   1393  N   PRO A 189      -3.606  32.457  19.664  1.00 56.54           N  
ATOM   1394  CA  PRO A 189      -3.729  32.675  18.225  1.00 52.55           C  
ATOM   1395  C   PRO A 189      -4.799  33.712  17.913  1.00 50.36           C  
ATOM   1396  O   PRO A 189      -5.534  34.134  18.799  1.00 50.20           O  
ATOM   1397  CB  PRO A 189      -4.108  31.291  17.719  1.00 51.20           C  
ATOM   1398  CG  PRO A 189      -3.392  30.395  18.716  1.00 55.50           C  
ATOM   1399  CD  PRO A 189      -3.850  31.044  19.979  1.00 53.66           C  
ATOM   1400  N   ASN A 190      -4.885  34.109  16.646  1.00 48.48           N  
ATOM   1401  CA  ASN A 190      -5.870  35.090  16.183  1.00 42.03           C  
ATOM   1402  C   ASN A 190      -7.072  34.388  15.479  1.00 41.95           C  
ATOM   1403  O   ASN A 190      -6.899  33.709  14.465  1.00 36.96           O  
ATOM   1404  CB  ASN A 190      -5.182  36.043  15.210  1.00 35.96           C  
ATOM   1405  CG  ASN A 190      -6.035  37.229  14.854  1.00 30.72           C  
ATOM   1406  ND2 ASN A 190      -5.388  38.355  14.554  1.00 19.49           N  
ATOM   1407  OD1 ASN A 190      -7.266  37.135  14.820  1.00 25.60           O  
ATOM   1408  N   THR A 191      -8.281  34.574  16.018  1.00 45.93           N  
ATOM   1409  CA  THR A 191      -9.520  33.969  15.478  1.00 49.54           C  
ATOM   1410  C   THR A 191      -9.962  34.520  14.110  1.00 46.74           C  
ATOM   1411  O   THR A 191     -10.520  33.803  13.275  1.00 46.70           O  
ATOM   1412  CB  THR A 191     -10.747  34.177  16.454  1.00 52.04           C  
ATOM   1413  CG2 THR A 191     -12.061  33.682  15.811  1.00 54.87           C  
ATOM   1414  OG1 THR A 191     -10.525  33.467  17.674  1.00 56.59           O  
ATOM   1415  N   ALA A 192      -9.740  35.809  13.906  1.00 43.68           N  
ATOM   1416  CA  ALA A 192     -10.150  36.451  12.677  1.00 40.34           C  
ATOM   1417  C   ALA A 192      -9.832  35.641  11.436  1.00 37.88           C  
ATOM   1418  O   ALA A 192      -8.667  35.325  11.137  1.00 37.54           O  
ATOM   1419  CB  ALA A 192      -9.532  37.826  12.584  1.00 40.96           C  
ATOM   1420  N   GLU A 193     -10.891  35.316  10.713  1.00 33.38           N  
ATOM   1421  CA  GLU A 193     -10.768  34.553   9.499  1.00 38.35           C  
ATOM   1422  C   GLU A 193     -10.282  35.429   8.320  1.00 37.75           C  
ATOM   1423  O   GLU A 193     -10.751  36.545   8.127  1.00 40.17           O  
ATOM   1424  CB  GLU A 193     -12.119  33.936   9.179  1.00 43.49           C  
ATOM   1425  CG  GLU A 193     -12.077  32.975   8.016  1.00 61.04           C  
ATOM   1426  CD  GLU A 193     -13.454  32.539   7.577  1.00 69.36           C  
ATOM   1427  OE1 GLU A 193     -14.205  32.010   8.432  1.00 74.46           O  
ATOM   1428  OE2 GLU A 193     -13.780  32.728   6.378  1.00 73.04           O1-
ATOM   1429  N   LEU A 194      -9.328  34.931   7.544  1.00 32.81           N  
ATOM   1430  CA  LEU A 194      -8.837  35.683   6.404  1.00 29.40           C  
ATOM   1431  C   LEU A 194      -9.492  35.111   5.165  1.00 32.17           C  
ATOM   1432  O   LEU A 194      -9.226  33.975   4.773  1.00 36.85           O  
ATOM   1433  CB  LEU A 194      -7.315  35.564   6.294  1.00 23.18           C  
ATOM   1434  CG  LEU A 194      -6.606  36.261   7.443  1.00 23.32           C  
ATOM   1435  CD1 LEU A 194      -5.138  36.052   7.340  1.00 29.22           C  
ATOM   1436  CD2 LEU A 194      -6.933  37.727   7.408  1.00 30.33           C  
ATOM   1437  N   LYS A 195     -10.355  35.878   4.527  1.00 31.87           N  
ATOM   1438  CA  LYS A 195     -10.990  35.325   3.358  1.00 29.92           C  
ATOM   1439  C   LYS A 195     -11.306  36.314   2.259  1.00 29.55           C  
ATOM   1440  O   LYS A 195     -11.887  37.392   2.497  1.00 29.86           O  
ATOM   1441  CB  LYS A 195     -12.264  34.590   3.778  1.00 32.45           C  
ATOM   1442  CG  LYS A 195     -13.011  33.958   2.625  1.00 39.54           C  
ATOM   1443  CD  LYS A 195     -14.262  33.250   3.097  1.00 46.11           C  
ATOM   1444  CE  LYS A 195     -15.026  32.666   1.909  1.00 55.43           C  
ATOM   1445  NZ  LYS A 195     -16.274  31.934   2.307  1.00 56.20           N1+
ATOM   1446  N   ILE A 196     -10.901  35.948   1.050  1.00 25.38           N  
ATOM   1447  CA  ILE A 196     -11.194  36.762  -0.104  1.00 27.12           C  
ATOM   1448  C   ILE A 196     -12.532  36.215  -0.595  1.00 30.24           C  
ATOM   1449  O   ILE A 196     -12.637  35.026  -0.901  1.00 30.35           O  
ATOM   1450  CB  ILE A 196     -10.159  36.566  -1.200  1.00 25.61           C  
ATOM   1451  CG1 ILE A 196      -8.798  36.987  -0.675  1.00 21.01           C  
ATOM   1452  CG2 ILE A 196     -10.573  37.367  -2.450  1.00 28.26           C  
ATOM   1453  CD1 ILE A 196      -7.725  36.902  -1.689  1.00 26.08           C  
ATOM   1454  N   CYS A 197     -13.563  37.052  -0.651  1.00 30.09           N  
ATOM   1455  CA  CYS A 197     -14.850  36.557  -1.128  1.00 29.24           C  
ATOM   1456  C   CYS A 197     -15.069  36.814  -2.625  1.00 26.87           C  
ATOM   1457  O   CYS A 197     -15.590  35.957  -3.329  1.00 28.24           O  
ATOM   1458  CB  CYS A 197     -15.989  37.173  -0.317  1.00 28.88           C  
ATOM   1459  SG  CYS A 197     -15.978  36.773   1.476  1.00 42.08           S  
ATOM   1460  N   ARG A 198     -14.665  37.986  -3.110  1.00 25.56           N  
ATOM   1461  CA  ARG A 198     -14.841  38.340  -4.508  1.00 22.89           C  
ATOM   1462  C   ARG A 198     -13.796  39.337  -4.926  1.00 21.98           C  
ATOM   1463  O   ARG A 198     -13.300  40.115  -4.129  1.00 24.23           O  
ATOM   1464  CB  ARG A 198     -16.215  38.966  -4.766  1.00 22.74           C  
ATOM   1465  CG  ARG A 198     -17.348  38.181  -4.171  1.00 35.32           C  
ATOM   1466  CD  ARG A 198     -18.700  38.710  -4.549  1.00 37.32           C  
ATOM   1467  NE  ARG A 198     -18.986  38.558  -5.972  1.00 35.49           N  
ATOM   1468  CZ  ARG A 198     -20.202  38.724  -6.477  1.00 36.68           C  
ATOM   1469  NH1 ARG A 198     -21.200  39.039  -5.661  1.00 37.06           N1+
ATOM   1470  NH2 ARG A 198     -20.422  38.594  -7.780  1.00 37.18           N  
ATOM   1471  N   VAL A 199     -13.493  39.315  -6.206  1.00 18.12           N  
ATOM   1472  CA  VAL A 199     -12.533  40.191  -6.772  1.00 19.47           C  
ATOM   1473  C   VAL A 199     -13.188  40.639  -8.081  1.00 23.48           C  
ATOM   1474  O   VAL A 199     -13.788  39.847  -8.778  1.00 24.52           O  
ATOM   1475  CB  VAL A 199     -11.233  39.408  -6.939  1.00 20.74           C  
ATOM   1476  CG1 VAL A 199     -10.467  39.857  -8.151  1.00 30.21           C  
ATOM   1477  CG2 VAL A 199     -10.380  39.634  -5.707  1.00 20.43           C  
ATOM   1478  N   ASN A 200     -13.112  41.923  -8.398  1.00 28.04           N  
ATOM   1479  CA  ASN A 200     -13.749  42.435  -9.611  1.00 27.52           C  
ATOM   1480  C   ASN A 200     -12.932  42.180 -10.878  1.00 26.47           C  
ATOM   1481  O   ASN A 200     -13.385  42.467 -11.983  1.00 26.38           O  
ATOM   1482  CB  ASN A 200     -14.031  43.924  -9.441  1.00 26.60           C  
ATOM   1483  CG  ASN A 200     -12.762  44.748  -9.364  1.00 35.43           C  
ATOM   1484  ND2 ASN A 200     -12.779  45.928  -9.989  1.00 37.34           N  
ATOM   1485  OD1 ASN A 200     -11.783  44.342  -8.730  1.00 35.36           O  
ATOM   1486  N   ARG A 201     -11.725  41.652 -10.721  1.00 27.79           N  
ATOM   1487  CA  ARG A 201     -10.905  41.344 -11.877  1.00 33.78           C  
ATOM   1488  C   ARG A 201      -9.774  40.408 -11.465  1.00 35.38           C  
ATOM   1489  O   ARG A 201      -9.173  40.586 -10.412  1.00 36.02           O  
ATOM   1490  CB  ARG A 201     -10.368  42.616 -12.545  1.00 33.94           C  
ATOM   1491  CG  ARG A 201      -9.095  43.172 -11.974  1.00 45.25           C  
ATOM   1492  CD  ARG A 201      -8.669  44.396 -12.771  1.00 45.90           C  
ATOM   1493  NE  ARG A 201      -8.387  44.113 -14.178  1.00 39.71           N  
ATOM   1494  CZ  ARG A 201      -8.200  45.076 -15.076  1.00 43.67           C  
ATOM   1495  NH1 ARG A 201      -8.274  46.350 -14.691  1.00 48.07           N1+
ATOM   1496  NH2 ARG A 201      -7.941  44.787 -16.340  1.00 34.70           N  
ATOM   1497  N   ASN A 202      -9.502  39.409 -12.303  1.00 35.72           N  
ATOM   1498  CA  ASN A 202      -8.482  38.405 -12.025  1.00 32.10           C  
ATOM   1499  C   ASN A 202      -7.385  38.330 -13.076  1.00 32.71           C  
ATOM   1500  O   ASN A 202      -6.679  37.329 -13.141  1.00 32.52           O  
ATOM   1501  CB  ASN A 202      -9.124  37.035 -11.920  1.00 31.31           C  
ATOM   1502  CG  ASN A 202      -9.962  36.698 -13.152  1.00 38.98           C  
ATOM   1503  ND2 ASN A 202     -10.936  35.818 -12.983  1.00 42.05           N  
ATOM   1504  OD1 ASN A 202      -9.718  37.212 -14.247  1.00 42.35           O  
ATOM   1505  N   SER A 203      -7.249  39.361 -13.904  1.00 31.15           N  
ATOM   1506  CA  SER A 203      -6.193  39.380 -14.914  1.00 30.70           C  
ATOM   1507  C   SER A 203      -5.824  40.830 -15.195  1.00 30.35           C  
ATOM   1508  O   SER A 203      -6.662  41.718 -15.077  1.00 31.83           O  
ATOM   1509  CB  SER A 203      -6.652  38.713 -16.211  1.00 33.85           C  
ATOM   1510  OG  SER A 203      -7.576  39.529 -16.919  1.00 37.23           O  
ATOM   1511  N   GLY A 204      -4.576  41.076 -15.571  1.00 28.76           N  
ATOM   1512  CA  GLY A 204      -4.167  42.436 -15.832  1.00 28.12           C  
ATOM   1513  C   GLY A 204      -2.797  42.428 -16.422  1.00 30.67           C  
ATOM   1514  O   GLY A 204      -2.185  41.372 -16.483  1.00 31.67           O  
ATOM   1515  N   SER A 205      -2.323  43.593 -16.860  1.00 34.55           N  
ATOM   1516  CA  SER A 205      -0.997  43.721 -17.468  1.00 34.61           C  
ATOM   1517  C   SER A 205       0.142  43.324 -16.548  1.00 35.56           C  
ATOM   1518  O   SER A 205       0.111  43.605 -15.343  1.00 35.29           O  
ATOM   1519  CB  SER A 205      -0.748  45.155 -17.921  1.00 34.87           C  
ATOM   1520  OG  SER A 205       0.633  45.343 -18.195  1.00 39.54           O  
ATOM   1521  N   CYS A 206       1.157  42.683 -17.121  1.00 33.88           N  
ATOM   1522  CA  CYS A 206       2.316  42.291 -16.338  1.00 34.70           C  
ATOM   1523  C   CYS A 206       3.069  43.559 -15.919  1.00 32.75           C  
ATOM   1524  O   CYS A 206       4.049  43.499 -15.184  1.00 35.53           O  
ATOM   1525  CB  CYS A 206       3.234  41.391 -17.157  1.00 37.18           C  
ATOM   1526  SG  CYS A 206       3.874  42.179 -18.651  1.00 44.33           S  
ATOM   1527  N   LEU A 207       2.606  44.709 -16.387  1.00 30.23           N  
ATOM   1528  CA  LEU A 207       3.248  45.965 -16.036  1.00 30.53           C  
ATOM   1529  C   LEU A 207       2.749  46.487 -14.686  1.00 31.16           C  
ATOM   1530  O   LEU A 207       3.365  47.370 -14.092  1.00 27.65           O  
ATOM   1531  CB  LEU A 207       3.010  47.001 -17.137  1.00 30.03           C  
ATOM   1532  CG  LEU A 207       4.287  47.419 -17.891  1.00 36.15           C  
ATOM   1533  CD1 LEU A 207       4.985  46.219 -18.472  1.00 27.94           C  
ATOM   1534  CD2 LEU A 207       3.957  48.415 -18.972  1.00 31.96           C  
ATOM   1535  N   GLY A 208       1.640  45.921 -14.210  1.00 25.10           N  
ATOM   1536  CA  GLY A 208       1.069  46.329 -12.945  1.00 24.26           C  
ATOM   1537  C   GLY A 208       0.226  47.583 -13.043  1.00 25.11           C  
ATOM   1538  O   GLY A 208       0.020  48.121 -14.131  1.00 25.09           O  
ATOM   1539  N   GLY A 209      -0.276  48.051 -11.903  1.00 25.20           N  
ATOM   1540  CA  GLY A 209      -1.069  49.261 -11.891  1.00 23.09           C  
ATOM   1541  C   GLY A 209      -2.575  49.104 -12.045  1.00 26.68           C  
ATOM   1542  O   GLY A 209      -3.297  50.079 -11.913  1.00 31.19           O  
ATOM   1543  N   ASP A 210      -3.076  47.908 -12.315  1.00 26.50           N  
ATOM   1544  CA  ASP A 210      -4.511  47.760 -12.463  1.00 25.06           C  
ATOM   1545  C   ASP A 210      -5.169  47.862 -11.101  1.00 28.90           C  
ATOM   1546  O   ASP A 210      -4.656  47.338 -10.112  1.00 30.54           O  
ATOM   1547  CB  ASP A 210      -4.857  46.417 -13.110  1.00 27.58           C  
ATOM   1548  CG  ASP A 210      -4.224  46.253 -14.463  1.00 31.05           C  
ATOM   1549  OD1 ASP A 210      -4.462  47.128 -15.323  1.00 30.28           O  
ATOM   1550  OD2 ASP A 210      -3.489  45.255 -14.663  1.00 41.89           O1-
ATOM   1551  N   GLU A 211      -6.317  48.534 -11.058  1.00 30.70           N  
ATOM   1552  CA  GLU A 211      -7.051  48.741  -9.817  1.00 27.68           C  
ATOM   1553  C   GLU A 211      -7.949  47.549  -9.577  1.00 22.62           C  
ATOM   1554  O   GLU A 211      -8.593  47.076 -10.493  1.00 28.96           O  
ATOM   1555  CB  GLU A 211      -7.870  50.036  -9.914  1.00 26.37           C  
ATOM   1556  CG  GLU A 211      -8.453  50.530  -8.610  1.00 36.76           C  
ATOM   1557  CD  GLU A 211      -8.936  51.977  -8.693  1.00 45.95           C  
ATOM   1558  OE1 GLU A 211      -8.146  52.855  -9.103  1.00 50.67           O  
ATOM   1559  OE2 GLU A 211     -10.101  52.249  -8.334  1.00 54.59           O1-
ATOM   1560  N   ILE A 212      -7.971  47.043  -8.349  1.00 20.78           N  
ATOM   1561  CA  ILE A 212      -8.799  45.902  -8.023  1.00 17.60           C  
ATOM   1562  C   ILE A 212      -9.664  46.108  -6.799  1.00 19.72           C  
ATOM   1563  O   ILE A 212      -9.225  46.669  -5.804  1.00 26.98           O  
ATOM   1564  CB  ILE A 212      -7.944  44.652  -7.820  1.00 19.69           C  
ATOM   1565  CG1 ILE A 212      -7.267  44.284  -9.131  1.00 23.44           C  
ATOM   1566  CG2 ILE A 212      -8.802  43.493  -7.400  1.00 19.42           C  
ATOM   1567  CD1 ILE A 212      -6.498  43.030  -9.042  1.00 35.06           C  
ATOM   1568  N   PHE A 213     -10.918  45.692  -6.893  1.00 19.74           N  
ATOM   1569  CA  PHE A 213     -11.824  45.774  -5.767  1.00 19.71           C  
ATOM   1570  C   PHE A 213     -11.886  44.352  -5.284  1.00 19.16           C  
ATOM   1571  O   PHE A 213     -12.155  43.456  -6.071  1.00 23.70           O  
ATOM   1572  CB  PHE A 213     -13.198  46.246  -6.198  1.00 14.02           C  
ATOM   1573  CG  PHE A 213     -13.296  47.739  -6.366  1.00 24.03           C  
ATOM   1574  CD1 PHE A 213     -12.373  48.435  -7.130  1.00 18.77           C  
ATOM   1575  CD2 PHE A 213     -14.328  48.456  -5.759  1.00 23.64           C  
ATOM   1576  CE1 PHE A 213     -12.480  49.805  -7.280  1.00 16.88           C  
ATOM   1577  CE2 PHE A 213     -14.431  49.825  -5.915  1.00 20.90           C  
ATOM   1578  CZ  PHE A 213     -13.505  50.496  -6.676  1.00 20.54           C  
ATOM   1579  N   LEU A 214     -11.598  44.151  -4.003  1.00 17.07           N  
ATOM   1580  CA  LEU A 214     -11.586  42.838  -3.379  1.00 12.74           C  
ATOM   1581  C   LEU A 214     -12.478  42.943  -2.168  1.00 17.68           C  
ATOM   1582  O   LEU A 214     -12.319  43.850  -1.356  1.00 21.18           O  
ATOM   1583  CB  LEU A 214     -10.151  42.454  -2.988  1.00  5.90           C  
ATOM   1584  CG  LEU A 214      -9.896  41.240  -2.096  1.00  8.61           C  
ATOM   1585  CD1 LEU A 214      -8.472  40.794  -2.249  1.00  9.21           C  
ATOM   1586  CD2 LEU A 214     -10.187  41.560  -0.615  1.00  8.09           C  
ATOM   1587  N   LEU A 215     -13.438  42.029  -2.068  1.00 19.01           N  
ATOM   1588  CA  LEU A 215     -14.371  42.016  -0.962  1.00 19.79           C  
ATOM   1589  C   LEU A 215     -13.911  40.924  -0.018  1.00 21.74           C  
ATOM   1590  O   LEU A 215     -13.576  39.824  -0.463  1.00 25.52           O  
ATOM   1591  CB  LEU A 215     -15.784  41.737  -1.485  1.00 19.50           C  
ATOM   1592  CG  LEU A 215     -16.297  42.720  -2.557  1.00 19.47           C  
ATOM   1593  CD1 LEU A 215     -17.682  42.285  -3.037  1.00 13.85           C  
ATOM   1594  CD2 LEU A 215     -16.315  44.139  -2.016  1.00 13.65           C  
ATOM   1595  N   CYS A 216     -13.930  41.197   1.283  1.00 17.14           N  
ATOM   1596  CA  CYS A 216     -13.439  40.216   2.233  1.00 18.60           C  
ATOM   1597  C   CYS A 216     -14.159  40.245   3.558  1.00 22.21           C  
ATOM   1598  O   CYS A 216     -15.053  41.052   3.764  1.00 28.60           O  
ATOM   1599  CB  CYS A 216     -11.968  40.494   2.484  1.00 18.43           C  
ATOM   1600  SG  CYS A 216     -11.637  42.184   3.126  1.00 19.35           S  
ATOM   1601  N   ASP A 217     -13.776  39.345   4.457  1.00 22.61           N  
ATOM   1602  CA  ASP A 217     -14.337  39.340   5.798  1.00 24.22           C  
ATOM   1603  C   ASP A 217     -13.490  40.337   6.548  1.00 24.37           C  
ATOM   1604  O   ASP A 217     -12.438  40.744   6.064  1.00 23.29           O  
ATOM   1605  CB  ASP A 217     -14.249  37.963   6.419  1.00 23.91           C  
ATOM   1606  CG  ASP A 217     -15.217  37.015   5.776  1.00 41.26           C  
ATOM   1607  OD1 ASP A 217     -15.490  37.212   4.574  1.00 54.17           O  
ATOM   1608  OD2 ASP A 217     -15.700  36.074   6.432  1.00 48.24           O1-
ATOM   1609  N   LYS A 218     -13.942  40.729   7.728  1.00 25.49           N  
ATOM   1610  CA  LYS A 218     -13.242  41.731   8.503  1.00 25.68           C  
ATOM   1611  C   LYS A 218     -11.719  41.603   8.612  1.00 25.47           C  
ATOM   1612  O   LYS A 218     -11.185  40.542   8.925  1.00 30.10           O  
ATOM   1613  CB  LYS A 218     -13.890  41.845   9.893  1.00 27.21           C  
ATOM   1614  CG  LYS A 218     -15.391  42.212   9.844  1.00 32.77           C  
ATOM   1615  CD  LYS A 218     -15.850  43.128  10.996  1.00 44.56           C  
ATOM   1616  CE  LYS A 218     -15.573  42.547  12.389  1.00 55.52           C  
ATOM   1617  NZ  LYS A 218     -15.750  43.554  13.501  1.00 61.43           N1+
ATOM   1618  N   VAL A 219     -11.031  42.702   8.305  1.00 23.03           N  
ATOM   1619  CA  VAL A 219      -9.573  42.799   8.401  1.00 21.05           C  
ATOM   1620  C   VAL A 219      -9.243  44.148   9.050  1.00 21.19           C  
ATOM   1621  O   VAL A 219     -10.074  45.034   9.082  1.00 20.85           O  
ATOM   1622  CB  VAL A 219      -8.894  42.770   7.031  1.00 21.73           C  
ATOM   1623  CG1 VAL A 219      -9.194  41.483   6.329  1.00 20.03           C  
ATOM   1624  CG2 VAL A 219      -9.342  43.952   6.203  1.00 26.62           C  
ATOM   1625  N   GLN A 220      -8.044  44.299   9.588  1.00 22.81           N  
ATOM   1626  CA  GLN A 220      -7.655  45.561  10.202  1.00 20.67           C  
ATOM   1627  C   GLN A 220      -6.884  46.337   9.149  1.00 23.60           C  
ATOM   1628  O   GLN A 220      -5.863  45.859   8.654  1.00 22.68           O  
ATOM   1629  CB  GLN A 220      -6.721  45.313  11.354  1.00 27.98           C  
ATOM   1630  CG  GLN A 220      -7.264  44.431  12.405  1.00 45.84           C  
ATOM   1631  CD  GLN A 220      -8.368  45.101  13.157  1.00 56.04           C  
ATOM   1632  NE2 GLN A 220      -8.091  45.455  14.416  1.00 62.83           N  
ATOM   1633  OE1 GLN A 220      -9.460  45.326  12.618  1.00 57.72           O  
ATOM   1634  N   LYS A 221      -7.338  47.537   8.808  1.00 24.56           N  
ATOM   1635  CA  LYS A 221      -6.630  48.311   7.803  1.00 23.97           C  
ATOM   1636  C   LYS A 221      -5.122  48.471   8.110  1.00 24.54           C  
ATOM   1637  O   LYS A 221      -4.308  48.592   7.203  1.00 22.35           O  
ATOM   1638  CB  LYS A 221      -7.282  49.675   7.655  1.00 23.45           C  
ATOM   1639  CG  LYS A 221      -7.119  50.609   8.852  1.00 25.95           C  
ATOM   1640  CD  LYS A 221      -7.831  51.948   8.577  1.00 17.02           C  
ATOM   1641  CE  LYS A 221      -7.688  52.915   9.732  1.00 24.59           C  
ATOM   1642  NZ  LYS A 221      -8.209  52.345  11.008  1.00 30.63           N1+
ATOM   1643  N   GLU A 222      -4.740  48.454   9.380  1.00 23.80           N  
ATOM   1644  CA  GLU A 222      -3.336  48.630   9.708  1.00 25.80           C  
ATOM   1645  C   GLU A 222      -2.535  47.345   9.854  1.00 28.09           C  
ATOM   1646  O   GLU A 222      -1.321  47.395  10.112  1.00 24.79           O  
ATOM   1647  CB  GLU A 222      -3.191  49.463  10.989  1.00 30.90           C  
ATOM   1648  CG  GLU A 222      -4.114  49.081  12.137  1.00 31.19           C  
ATOM   1649  CD  GLU A 222      -5.400  49.904  12.146  1.00 43.63           C  
ATOM   1650  OE1 GLU A 222      -5.317  51.153  12.271  1.00 38.69           O  
ATOM   1651  OE2 GLU A 222      -6.496  49.306  12.027  1.00 48.28           O1-
ATOM   1652  N   ASP A 223      -3.205  46.205   9.669  1.00 25.81           N  
ATOM   1653  CA  ASP A 223      -2.579  44.896   9.806  1.00 19.62           C  
ATOM   1654  C   ASP A 223      -3.088  43.946   8.720  1.00 19.79           C  
ATOM   1655  O   ASP A 223      -3.615  42.859   8.999  1.00 18.66           O  
ATOM   1656  CB  ASP A 223      -2.878  44.371  11.223  1.00 21.23           C  
ATOM   1657  CG  ASP A 223      -2.210  43.026  11.538  1.00 25.34           C  
ATOM   1658  OD1 ASP A 223      -1.064  42.775  11.081  1.00 23.01           O  
ATOM   1659  OD2 ASP A 223      -2.835  42.235  12.286  1.00 23.31           O1-
ATOM   1660  N   ILE A 224      -2.926  44.370   7.472  1.00 18.15           N  
ATOM   1661  CA  ILE A 224      -3.371  43.578   6.330  1.00 17.57           C  
ATOM   1662  C   ILE A 224      -2.603  43.939   5.045  1.00 18.91           C  
ATOM   1663  O   ILE A 224      -2.208  45.104   4.834  1.00 17.65           O  
ATOM   1664  CB  ILE A 224      -4.900  43.792   6.072  1.00 16.56           C  
ATOM   1665  CG1 ILE A 224      -5.405  42.796   5.033  1.00 16.01           C  
ATOM   1666  CG2 ILE A 224      -5.168  45.209   5.587  1.00 14.81           C  
ATOM   1667  CD1 ILE A 224      -5.555  41.401   5.586  1.00 26.30           C  
ATOM   1668  N   GLU A 225      -2.389  42.951   4.186  1.00 14.89           N  
ATOM   1669  CA  GLU A 225      -1.716  43.211   2.936  1.00 18.97           C  
ATOM   1670  C   GLU A 225      -2.210  42.218   1.893  1.00 20.41           C  
ATOM   1671  O   GLU A 225      -2.706  41.158   2.248  1.00 23.49           O  
ATOM   1672  CB  GLU A 225      -0.182  43.181   3.106  1.00 19.78           C  
ATOM   1673  CG  GLU A 225       0.383  42.036   3.945  1.00 36.90           C  
ATOM   1674  CD  GLU A 225       1.911  42.065   4.099  1.00 37.33           C  
ATOM   1675  OE1 GLU A 225       2.475  43.130   4.427  1.00 38.06           O  
ATOM   1676  OE2 GLU A 225       2.549  41.006   3.918  1.00 37.00           O1-
ATOM   1677  N   VAL A 226      -2.145  42.606   0.613  1.00 22.49           N  
ATOM   1678  CA  VAL A 226      -2.577  41.762  -0.498  1.00 15.74           C  
ATOM   1679  C   VAL A 226      -1.301  41.239  -1.107  1.00 18.79           C  
ATOM   1680  O   VAL A 226      -0.635  41.909  -1.909  1.00 19.32           O  
ATOM   1681  CB  VAL A 226      -3.358  42.560  -1.537  1.00 13.43           C  
ATOM   1682  CG1 VAL A 226      -3.803  41.647  -2.666  1.00 12.35           C  
ATOM   1683  CG2 VAL A 226      -4.551  43.168  -0.902  1.00 10.84           C  
ATOM   1684  N   TYR A 227      -0.987  40.018  -0.692  1.00 21.86           N  
ATOM   1685  CA  TYR A 227       0.224  39.281  -1.036  1.00 20.77           C  
ATOM   1686  C   TYR A 227       0.178  38.454  -2.333  1.00 21.03           C  
ATOM   1687  O   TYR A 227      -0.572  37.489  -2.432  1.00 26.42           O  
ATOM   1688  CB  TYR A 227       0.515  38.402   0.180  1.00 17.16           C  
ATOM   1689  CG  TYR A 227       1.786  37.603   0.171  1.00 24.17           C  
ATOM   1690  CD1 TYR A 227       3.025  38.232   0.106  1.00 17.26           C  
ATOM   1691  CD2 TYR A 227       1.751  36.203   0.328  1.00 19.77           C  
ATOM   1692  CE1 TYR A 227       4.198  37.503   0.209  1.00 21.60           C  
ATOM   1693  CE2 TYR A 227       2.911  35.462   0.432  1.00 18.09           C  
ATOM   1694  CZ  TYR A 227       4.137  36.113   0.378  1.00 27.54           C  
ATOM   1695  OH  TYR A 227       5.301  35.385   0.515  1.00 31.26           O  
ATOM   1696  N   PHE A 228       0.982  38.848  -3.317  1.00 19.66           N  
ATOM   1697  CA  PHE A 228       1.097  38.153  -4.609  1.00 22.20           C  
ATOM   1698  C   PHE A 228       2.286  37.184  -4.624  1.00 23.79           C  
ATOM   1699  O   PHE A 228       3.364  37.513  -4.132  1.00 29.08           O  
ATOM   1700  CB  PHE A 228       1.326  39.142  -5.756  1.00 23.60           C  
ATOM   1701  CG  PHE A 228       0.096  39.832  -6.220  1.00 28.57           C  
ATOM   1702  CD1 PHE A 228      -0.502  40.827  -5.451  1.00 26.98           C  
ATOM   1703  CD2 PHE A 228      -0.488  39.469  -7.433  1.00 28.79           C  
ATOM   1704  CE1 PHE A 228      -1.658  41.451  -5.879  1.00 24.31           C  
ATOM   1705  CE2 PHE A 228      -1.651  40.085  -7.872  1.00 30.33           C  
ATOM   1706  CZ  PHE A 228      -2.235  41.080  -7.087  1.00 31.37           C  
ATOM   1707  N   THR A 229       2.111  36.002  -5.201  1.00 20.55           N  
ATOM   1708  CA  THR A 229       3.211  35.036  -5.269  1.00 18.60           C  
ATOM   1709  C   THR A 229       3.177  34.277  -6.564  1.00 20.37           C  
ATOM   1710  O   THR A 229       2.107  33.892  -7.060  1.00 14.97           O  
ATOM   1711  CB  THR A 229       3.181  33.965  -4.160  1.00 16.12           C  
ATOM   1712  CG2 THR A 229       3.557  34.533  -2.815  1.00 12.06           C  
ATOM   1713  OG1 THR A 229       1.876  33.396  -4.116  1.00 22.98           O  
ATOM   1714  N   GLY A 230       4.379  34.057  -7.088  1.00 24.46           N  
ATOM   1715  CA  GLY A 230       4.559  33.340  -8.335  1.00 28.15           C  
ATOM   1716  C   GLY A 230       5.923  32.684  -8.327  1.00 24.82           C  
ATOM   1717  O   GLY A 230       6.620  32.749  -7.332  1.00 23.73           O  
ATOM   1718  N   PRO A 231       6.324  32.048  -9.422  1.00 21.52           N  
ATOM   1719  CA  PRO A 231       7.602  31.369  -9.581  1.00 22.56           C  
ATOM   1720  C   PRO A 231       8.782  32.232  -9.144  1.00 26.41           C  
ATOM   1721  O   PRO A 231       9.220  33.127  -9.864  1.00 28.86           O  
ATOM   1722  CB  PRO A 231       7.627  31.091 -11.060  1.00 26.07           C  
ATOM   1723  CG  PRO A 231       6.171  30.797 -11.319  1.00 28.70           C  
ATOM   1724  CD  PRO A 231       5.565  31.994 -10.675  1.00 25.73           C  
ATOM   1725  N   GLY A 232       9.296  31.954  -7.952  1.00 30.75           N  
ATOM   1726  CA  GLY A 232      10.416  32.712  -7.423  1.00 31.76           C  
ATOM   1727  C   GLY A 232      10.079  34.183  -7.282  1.00 36.63           C  
ATOM   1728  O   GLY A 232      10.968  35.034  -7.288  1.00 39.26           O  
ATOM   1729  N   TRP A 233       8.796  34.487  -7.125  1.00 35.38           N  
ATOM   1730  CA  TRP A 233       8.359  35.869  -7.031  1.00 34.65           C  
ATOM   1731  C   TRP A 233       7.282  36.124  -5.999  1.00 35.61           C  
ATOM   1732  O   TRP A 233       6.408  35.291  -5.746  1.00 37.86           O  
ATOM   1733  CB  TRP A 233       7.838  36.321  -8.385  1.00 32.94           C  
ATOM   1734  CG  TRP A 233       7.269  37.710  -8.410  1.00 37.66           C  
ATOM   1735  CD1 TRP A 233       7.965  38.877  -8.391  1.00 36.23           C  
ATOM   1736  CD2 TRP A 233       5.883  38.071  -8.533  1.00 35.49           C  
ATOM   1737  CE2 TRP A 233       5.822  39.471  -8.591  1.00 36.18           C  
ATOM   1738  CE3 TRP A 233       4.692  37.343  -8.602  1.00 34.53           C  
ATOM   1739  NE1 TRP A 233       7.107  39.941  -8.505  1.00 37.45           N  
ATOM   1740  CZ2 TRP A 233       4.609  40.165  -8.714  1.00 37.97           C  
ATOM   1741  CZ3 TRP A 233       3.485  38.032  -8.727  1.00 36.60           C  
ATOM   1742  CH2 TRP A 233       3.455  39.426  -8.780  1.00 31.64           C  
ATOM   1743  N   GLU A 234       7.346  37.307  -5.412  1.00 37.42           N  
ATOM   1744  CA  GLU A 234       6.364  37.701  -4.423  1.00 38.42           C  
ATOM   1745  C   GLU A 234       6.399  39.203  -4.309  1.00 34.17           C  
ATOM   1746  O   GLU A 234       7.459  39.818  -4.310  1.00 35.37           O  
ATOM   1747  CB  GLU A 234       6.647  37.052  -3.068  1.00 38.78           C  
ATOM   1748  CG  GLU A 234       7.816  37.593  -2.303  1.00 41.20           C  
ATOM   1749  CD  GLU A 234       7.957  36.871  -0.984  1.00 47.08           C  
ATOM   1750  OE1 GLU A 234       8.211  35.653  -1.025  1.00 51.95           O  
ATOM   1751  OE2 GLU A 234       7.797  37.494   0.088  1.00 48.31           O1-
ATOM   1752  N   ALA A 235       5.226  39.797  -4.235  1.00 31.11           N  
ATOM   1753  CA  ALA A 235       5.144  41.235  -4.140  1.00 28.35           C  
ATOM   1754  C   ALA A 235       3.847  41.593  -3.448  1.00 27.03           C  
ATOM   1755  O   ALA A 235       2.921  40.792  -3.412  1.00 29.22           O  
ATOM   1756  CB  ALA A 235       5.186  41.828  -5.532  1.00 13.74           C  
ATOM   1757  N   ARG A 236       3.784  42.795  -2.891  1.00 27.77           N  
ATOM   1758  CA  ARG A 236       2.567  43.258  -2.236  1.00 25.31           C  
ATOM   1759  C   ARG A 236       1.756  44.171  -3.142  1.00 25.39           C  
ATOM   1760  O   ARG A 236       2.302  44.937  -3.928  1.00 25.68           O  
ATOM   1761  CB  ARG A 236       2.939  43.937  -0.921  1.00 20.24           C  
ATOM   1762  CG  ARG A 236       3.542  42.882  -0.020  1.00 23.28           C  
ATOM   1763  CD  ARG A 236       3.952  43.330   1.327  1.00 34.93           C  
ATOM   1764  NE  ARG A 236       4.200  42.160   2.175  1.00 44.61           N  
ATOM   1765  CZ  ARG A 236       5.063  41.182   1.894  1.00 43.90           C  
ATOM   1766  NH1 ARG A 236       5.775  41.217   0.781  1.00 41.76           N1+
ATOM   1767  NH2 ARG A 236       5.236  40.177   2.743  1.00 41.53           N  
ATOM   1768  N   GLY A 237       0.441  44.034  -3.084  1.00 26.53           N  
ATOM   1769  CA  GLY A 237      -0.408  44.894  -3.889  1.00 24.57           C  
ATOM   1770  C   GLY A 237      -0.514  46.182  -3.090  1.00 23.47           C  
ATOM   1771  O   GLY A 237      -0.943  46.167  -1.937  1.00 24.02           O  
ATOM   1772  N   SER A 238      -0.134  47.299  -3.683  1.00 16.69           N  
ATOM   1773  CA  SER A 238      -0.184  48.557  -2.951  1.00 20.09           C  
ATOM   1774  C   SER A 238      -1.544  49.199  -2.719  1.00 18.36           C  
ATOM   1775  O   SER A 238      -2.406  49.189  -3.586  1.00 19.49           O  
ATOM   1776  CB  SER A 238       0.707  49.529  -3.664  1.00 15.81           C  
ATOM   1777  OG  SER A 238       0.837  49.024  -4.974  1.00 27.53           O  
ATOM   1778  N   PHE A 239      -1.739  49.725  -1.516  1.00 19.00           N  
ATOM   1779  CA  PHE A 239      -2.964  50.435  -1.194  1.00 19.08           C  
ATOM   1780  C   PHE A 239      -2.792  51.253   0.063  1.00 18.60           C  
ATOM   1781  O   PHE A 239      -1.902  50.996   0.852  1.00 19.60           O  
ATOM   1782  CB  PHE A 239      -4.160  49.506  -1.024  1.00 17.43           C  
ATOM   1783  CG  PHE A 239      -4.063  48.603   0.142  1.00 13.59           C  
ATOM   1784  CD1 PHE A 239      -3.468  47.371   0.029  1.00  9.37           C  
ATOM   1785  CD2 PHE A 239      -4.598  48.978   1.361  1.00 18.99           C  
ATOM   1786  CE1 PHE A 239      -3.421  46.505   1.145  1.00 18.55           C  
ATOM   1787  CE2 PHE A 239      -4.550  48.125   2.477  1.00 19.50           C  
ATOM   1788  CZ  PHE A 239      -3.968  46.895   2.367  1.00 15.16           C  
ATOM   1789  N   SER A 240      -3.633  52.268   0.213  1.00 20.42           N  
ATOM   1790  CA  SER A 240      -3.616  53.143   1.371  1.00 16.23           C  
ATOM   1791  C   SER A 240      -4.474  52.480   2.418  1.00 17.19           C  
ATOM   1792  O   SER A 240      -5.325  51.677   2.080  1.00 19.60           O  
ATOM   1793  CB  SER A 240      -4.212  54.497   0.992  1.00 11.75           C  
ATOM   1794  OG  SER A 240      -3.321  55.191   0.143  1.00 20.36           O  
ATOM   1795  N   GLN A 241      -4.271  52.807   3.688  1.00 17.70           N  
ATOM   1796  CA  GLN A 241      -5.072  52.169   4.706  1.00 21.49           C  
ATOM   1797  C   GLN A 241      -6.491  52.686   4.586  1.00 21.38           C  
ATOM   1798  O   GLN A 241      -7.461  51.997   4.941  1.00 20.02           O  
ATOM   1799  CB  GLN A 241      -4.513  52.445   6.095  1.00 24.77           C  
ATOM   1800  CG  GLN A 241      -3.061  52.080   6.293  1.00 22.87           C  
ATOM   1801  CD  GLN A 241      -2.674  52.139   7.766  1.00 28.32           C  
ATOM   1802  NE2 GLN A 241      -1.624  51.428   8.125  1.00 30.95           N  
ATOM   1803  OE1 GLN A 241      -3.303  52.830   8.564  1.00 25.88           O  
ATOM   1804  N   ALA A 242      -6.601  53.899   4.058  1.00 22.74           N  
ATOM   1805  CA  ALA A 242      -7.899  54.526   3.860  1.00 22.47           C  
ATOM   1806  C   ALA A 242      -8.655  53.803   2.740  1.00 22.28           C  
ATOM   1807  O   ALA A 242      -9.848  54.015   2.536  1.00 21.58           O  
ATOM   1808  CB  ALA A 242      -7.720  56.004   3.504  1.00 21.47           C  
ATOM   1809  N   ASP A 243      -7.952  52.961   1.994  1.00 20.97           N  
ATOM   1810  CA  ASP A 243      -8.608  52.229   0.923  1.00 23.04           C  
ATOM   1811  C   ASP A 243      -9.299  50.957   1.414  1.00 22.38           C  
ATOM   1812  O   ASP A 243      -9.982  50.261   0.655  1.00 25.89           O  
ATOM   1813  CB  ASP A 243      -7.605  51.983  -0.200  1.00 19.62           C  
ATOM   1814  CG  ASP A 243      -7.246  53.284  -0.922  1.00 26.74           C  
ATOM   1815  OD1 ASP A 243      -8.160  54.139  -1.031  1.00 16.62           O  
ATOM   1816  OD2 ASP A 243      -6.083  53.454  -1.377  1.00 27.86           O1-
ATOM   1817  N   VAL A 244      -9.123  50.681   2.703  1.00 21.04           N  
ATOM   1818  CA  VAL A 244      -9.758  49.556   3.338  1.00 20.26           C  
ATOM   1819  C   VAL A 244     -11.095  50.135   3.732  1.00 17.65           C  
ATOM   1820  O   VAL A 244     -11.168  50.902   4.655  1.00 22.04           O  
ATOM   1821  CB  VAL A 244      -9.007  49.131   4.613  1.00 22.61           C  
ATOM   1822  CG1 VAL A 244      -9.794  48.076   5.350  1.00 27.23           C  
ATOM   1823  CG2 VAL A 244      -7.655  48.562   4.258  1.00 27.17           C  
ATOM   1824  N   HIS A 245     -12.141  49.789   3.005  1.00 18.53           N  
ATOM   1825  CA  HIS A 245     -13.502  50.268   3.272  1.00 17.45           C  
ATOM   1826  C   HIS A 245     -14.225  49.445   4.326  1.00 14.92           C  
ATOM   1827  O   HIS A 245     -14.536  48.284   4.087  1.00 22.97           O  
ATOM   1828  CB  HIS A 245     -14.317  50.204   1.983  1.00 20.92           C  
ATOM   1829  CG  HIS A 245     -15.756  50.573   2.154  1.00 29.62           C  
ATOM   1830  CD2 HIS A 245     -16.888  49.843   2.001  1.00 35.16           C  
ATOM   1831  ND1 HIS A 245     -16.164  51.842   2.503  1.00 27.90           N  
ATOM   1832  CE1 HIS A 245     -17.483  51.879   2.553  1.00 30.86           C  
ATOM   1833  NE2 HIS A 245     -17.947  50.679   2.254  1.00 33.74           N  
ATOM   1834  N   ARG A 246     -14.508  50.037   5.474  1.00 15.35           N  
ATOM   1835  CA  ARG A 246     -15.214  49.360   6.565  1.00 14.56           C  
ATOM   1836  C   ARG A 246     -14.656  47.985   6.882  1.00 20.64           C  
ATOM   1837  O   ARG A 246     -15.391  47.084   7.219  1.00 19.75           O  
ATOM   1838  CB  ARG A 246     -16.682  49.224   6.220  1.00 17.05           C  
ATOM   1839  CG  ARG A 246     -17.354  50.535   5.919  1.00 22.55           C  
ATOM   1840  CD  ARG A 246     -17.456  51.388   7.153  1.00 27.14           C  
ATOM   1841  NE  ARG A 246     -18.031  52.686   6.832  1.00 38.54           N  
ATOM   1842  CZ  ARG A 246     -18.424  53.573   7.740  1.00 42.75           C  
ATOM   1843  NH1 ARG A 246     -18.299  53.292   9.034  1.00 42.25           N1+
ATOM   1844  NH2 ARG A 246     -18.951  54.729   7.353  1.00 37.72           N  
ATOM   1845  N   GLN A 247     -13.339  47.843   6.779  1.00 25.96           N  
ATOM   1846  CA  GLN A 247     -12.643  46.590   7.050  1.00 23.12           C  
ATOM   1847  C   GLN A 247     -13.231  45.397   6.361  1.00 26.08           C  
ATOM   1848  O   GLN A 247     -12.969  44.259   6.745  1.00 32.21           O  
ATOM   1849  CB  GLN A 247     -12.574  46.335   8.548  1.00 22.27           C  
ATOM   1850  CG  GLN A 247     -13.764  46.759   9.338  1.00 28.07           C  
ATOM   1851  CD  GLN A 247     -13.643  46.418  10.822  1.00 36.47           C  
ATOM   1852  NE2 GLN A 247     -12.478  45.908  11.244  1.00 37.83           N  
ATOM   1853  OE1 GLN A 247     -14.591  46.607  11.573  1.00 34.01           O  
ATOM   1854  N   VAL A 248     -13.956  45.652   5.281  1.00 22.36           N  
ATOM   1855  CA  VAL A 248     -14.647  44.589   4.602  1.00 16.38           C  
ATOM   1856  C   VAL A 248     -14.399  44.589   3.090  1.00 20.16           C  
ATOM   1857  O   VAL A 248     -14.877  43.704   2.371  1.00 20.29           O  
ATOM   1858  CB  VAL A 248     -16.129  44.750   4.978  1.00 19.02           C  
ATOM   1859  CG1 VAL A 248     -16.962  45.193   3.795  1.00 23.52           C  
ATOM   1860  CG2 VAL A 248     -16.606  43.525   5.632  1.00 17.69           C  
ATOM   1861  N   ALA A 249     -13.642  45.580   2.614  1.00 16.33           N  
ATOM   1862  CA  ALA A 249     -13.304  45.688   1.200  1.00 17.87           C  
ATOM   1863  C   ALA A 249     -11.992  46.435   1.064  1.00 23.05           C  
ATOM   1864  O   ALA A 249     -11.686  47.330   1.867  1.00 28.89           O  
ATOM   1865  CB  ALA A 249     -14.367  46.426   0.447  1.00 19.31           C  
ATOM   1866  N   ILE A 250     -11.213  46.074   0.050  1.00 17.39           N  
ATOM   1867  CA  ILE A 250      -9.938  46.712  -0.169  1.00 13.43           C  
ATOM   1868  C   ILE A 250      -9.839  47.098  -1.635  1.00 19.21           C  
ATOM   1869  O   ILE A 250     -10.215  46.322  -2.517  1.00 21.19           O  
ATOM   1870  CB  ILE A 250      -8.752  45.729   0.138  1.00 14.47           C  
ATOM   1871  CG1 ILE A 250      -8.806  45.256   1.590  1.00 13.50           C  
ATOM   1872  CG2 ILE A 250      -7.383  46.414  -0.111  1.00 11.31           C  
ATOM   1873  CD1 ILE A 250      -7.708  44.271   1.907  1.00 12.47           C  
ATOM   1874  N   VAL A 251      -9.362  48.302  -1.910  1.00 15.50           N  
ATOM   1875  CA  VAL A 251      -9.157  48.683  -3.290  1.00 16.16           C  
ATOM   1876  C   VAL A 251      -7.669  48.860  -3.356  1.00 20.21           C  
ATOM   1877  O   VAL A 251      -7.112  49.663  -2.616  1.00 28.25           O  
ATOM   1878  CB  VAL A 251      -9.833  49.990  -3.625  1.00 16.13           C  
ATOM   1879  CG1 VAL A 251      -9.355  50.487  -4.943  1.00  6.83           C  
ATOM   1880  CG2 VAL A 251     -11.347  49.784  -3.654  1.00 19.91           C  
ATOM   1881  N   PHE A 252      -7.008  48.109  -4.216  1.00 19.07           N  
ATOM   1882  CA  PHE A 252      -5.566  48.215  -4.314  1.00 18.72           C  
ATOM   1883  C   PHE A 252      -5.181  48.162  -5.774  1.00 21.35           C  
ATOM   1884  O   PHE A 252      -6.041  48.013  -6.630  1.00 17.32           O  
ATOM   1885  CB  PHE A 252      -4.929  47.051  -3.562  1.00 20.22           C  
ATOM   1886  CG  PHE A 252      -5.227  45.690  -4.166  1.00 20.75           C  
ATOM   1887  CD1 PHE A 252      -6.350  44.975  -3.775  1.00 15.66           C  
ATOM   1888  CD2 PHE A 252      -4.375  45.129  -5.124  1.00 20.46           C  
ATOM   1889  CE1 PHE A 252      -6.622  43.731  -4.310  1.00 18.85           C  
ATOM   1890  CE2 PHE A 252      -4.634  43.870  -5.675  1.00 18.61           C  
ATOM   1891  CZ  PHE A 252      -5.757  43.167  -5.268  1.00 24.91           C  
ATOM   1892  N   ARG A 253      -3.890  48.318  -6.054  1.00 26.29           N  
ATOM   1893  CA  ARG A 253      -3.385  48.214  -7.421  1.00 29.68           C  
ATOM   1894  C   ARG A 253      -2.473  46.983  -7.477  1.00 28.52           C  
ATOM   1895  O   ARG A 253      -1.868  46.587  -6.480  1.00 32.63           O  
ATOM   1896  CB  ARG A 253      -2.591  49.450  -7.836  1.00 30.44           C  
ATOM   1897  CG  ARG A 253      -3.422  50.670  -8.165  1.00 44.50           C  
ATOM   1898  CD  ARG A 253      -2.509  51.796  -8.646  1.00 51.22           C  
ATOM   1899  NE  ARG A 253      -1.533  52.143  -7.614  1.00 62.27           N  
ATOM   1900  CZ  ARG A 253      -0.339  52.664  -7.872  1.00 69.60           C  
ATOM   1901  NH1 ARG A 253       0.014  52.893  -9.135  1.00 70.07           N1+
ATOM   1902  NH2 ARG A 253       0.506  52.940  -6.876  1.00 71.70           N  
ATOM   1903  N   THR A 254      -2.384  46.372  -8.640  1.00 23.06           N  
ATOM   1904  CA  THR A 254      -1.555  45.213  -8.787  1.00 21.44           C  
ATOM   1905  C   THR A 254      -0.092  45.612  -8.860  1.00 23.15           C  
ATOM   1906  O   THR A 254       0.269  46.609  -9.468  1.00 25.49           O  
ATOM   1907  CB  THR A 254      -1.897  44.473 -10.076  1.00 22.68           C  
ATOM   1908  CG2 THR A 254      -3.326  44.009 -10.042  1.00 22.38           C  
ATOM   1909  OG1 THR A 254      -1.700  45.355 -11.199  1.00 27.32           O  
ATOM   1910  N   PRO A 255       0.776  44.834  -8.229  1.00 22.13           N  
ATOM   1911  CA  PRO A 255       2.197  45.150  -8.275  1.00 22.94           C  
ATOM   1912  C   PRO A 255       2.675  44.701  -9.647  1.00 26.18           C  
ATOM   1913  O   PRO A 255       2.036  43.885 -10.289  1.00 27.72           O  
ATOM   1914  CB  PRO A 255       2.755  44.253  -7.206  1.00 21.99           C  
ATOM   1915  CG  PRO A 255       1.937  43.035  -7.433  1.00 23.74           C  
ATOM   1916  CD  PRO A 255       0.551  43.626  -7.425  1.00 18.80           C  
ATOM   1917  N   PRO A 256       3.788  45.247 -10.127  1.00 28.90           N  
ATOM   1918  CA  PRO A 256       4.314  44.854 -11.435  1.00 29.40           C  
ATOM   1919  C   PRO A 256       4.883  43.451 -11.284  1.00 30.22           C  
ATOM   1920  O   PRO A 256       5.486  43.132 -10.260  1.00 30.33           O  
ATOM   1921  CB  PRO A 256       5.413  45.881 -11.669  1.00 31.99           C  
ATOM   1922  CG  PRO A 256       4.954  47.068 -10.807  1.00 33.41           C  
ATOM   1923  CD  PRO A 256       4.621  46.315  -9.563  1.00 28.72           C  
ATOM   1924  N   TYR A 257       4.679  42.610 -12.288  1.00 30.56           N  
ATOM   1925  CA  TYR A 257       5.179  41.245 -12.243  1.00 28.80           C  
ATOM   1926  C   TYR A 257       6.704  41.199 -12.348  1.00 31.10           C  
ATOM   1927  O   TYR A 257       7.357  42.194 -12.659  1.00 29.10           O  
ATOM   1928  CB  TYR A 257       4.580  40.449 -13.388  1.00 26.81           C  
ATOM   1929  CG  TYR A 257       5.006  39.019 -13.381  1.00 24.29           C  
ATOM   1930  CD1 TYR A 257       4.899  38.254 -12.222  1.00 25.40           C  
ATOM   1931  CD2 TYR A 257       5.485  38.410 -14.537  1.00 26.02           C  
ATOM   1932  CE1 TYR A 257       5.255  36.913 -12.208  1.00 28.26           C  
ATOM   1933  CE2 TYR A 257       5.847  37.062 -14.541  1.00 31.72           C  
ATOM   1934  CZ  TYR A 257       5.728  36.319 -13.374  1.00 32.30           C  
ATOM   1935  OH  TYR A 257       6.067  34.989 -13.376  1.00 34.85           O  
ATOM   1936  N   ALA A 258       7.269  40.025 -12.105  1.00 35.83           N  
ATOM   1937  CA  ALA A 258       8.720  39.836 -12.183  1.00 37.27           C  
ATOM   1938  C   ALA A 258       9.250  40.094 -13.597  1.00 38.52           C  
ATOM   1939  O   ALA A 258      10.328  40.651 -13.767  1.00 41.28           O  
ATOM   1940  CB  ALA A 258       9.079  38.423 -11.740  1.00 24.89           C  
ATOM   1941  N   ASP A 259       8.470  39.705 -14.601  1.00 42.27           N  
ATOM   1942  CA  ASP A 259       8.836  39.863 -16.014  1.00 43.54           C  
ATOM   1943  C   ASP A 259       7.921  40.854 -16.734  1.00 40.62           C  
ATOM   1944  O   ASP A 259       6.721  40.620 -16.862  1.00 38.69           O  
ATOM   1945  CB  ASP A 259       8.726  38.496 -16.703  1.00 49.31           C  
ATOM   1946  CG  ASP A 259       9.166  38.514 -18.165  1.00 52.98           C  
ATOM   1947  OD1 ASP A 259       8.823  39.461 -18.906  1.00 52.12           O  
ATOM   1948  OD2 ASP A 259       9.832  37.539 -18.578  1.00 57.29           O1-
ATOM   1949  N   PRO A 260       8.479  41.976 -17.203  1.00 40.88           N  
ATOM   1950  CA  PRO A 260       7.800  43.064 -17.929  1.00 40.46           C  
ATOM   1951  C   PRO A 260       7.500  42.726 -19.388  1.00 42.94           C  
ATOM   1952  O   PRO A 260       6.645  43.342 -20.027  1.00 46.11           O  
ATOM   1953  CB  PRO A 260       8.809  44.217 -17.843  1.00 36.26           C  
ATOM   1954  CG  PRO A 260       9.704  43.824 -16.669  1.00 43.02           C  
ATOM   1955  CD  PRO A 260       9.877  42.352 -16.964  1.00 41.67           C  
ATOM   1956  N   SER A 261       8.218  41.750 -19.919  1.00 43.94           N  
ATOM   1957  CA  SER A 261       8.053  41.375 -21.310  1.00 46.97           C  
ATOM   1958  C   SER A 261       7.323  40.054 -21.494  1.00 46.29           C  
ATOM   1959  O   SER A 261       7.616  39.283 -22.411  1.00 45.31           O  
ATOM   1960  CB  SER A 261       9.429  41.325 -21.976  1.00 48.37           C  
ATOM   1961  OG  SER A 261      10.096  42.574 -21.827  1.00 50.78           O  
ATOM   1962  N   LEU A 262       6.360  39.803 -20.619  1.00 45.95           N  
ATOM   1963  CA  LEU A 262       5.581  38.582 -20.692  1.00 46.29           C  
ATOM   1964  C   LEU A 262       5.169  38.378 -22.150  1.00 47.83           C  
ATOM   1965  O   LEU A 262       4.916  39.343 -22.863  1.00 49.21           O  
ATOM   1966  CB  LEU A 262       4.357  38.702 -19.775  1.00 39.38           C  
ATOM   1967  CG  LEU A 262       4.210  37.522 -18.809  1.00 35.37           C  
ATOM   1968  CD1 LEU A 262       5.537  37.292 -18.144  1.00 34.73           C  
ATOM   1969  CD2 LEU A 262       3.120  37.780 -17.761  1.00 31.37           C  
ATOM   1970  N   GLN A 263       5.139  37.127 -22.591  1.00 50.11           N  
ATOM   1971  CA  GLN A 263       4.773  36.781 -23.964  1.00 52.88           C  
ATOM   1972  C   GLN A 263       3.492  35.964 -23.963  1.00 51.16           C  
ATOM   1973  O   GLN A 263       2.799  35.871 -24.969  1.00 51.96           O  
ATOM   1974  CB  GLN A 263       5.879  35.948 -24.607  1.00 61.63           C  
ATOM   1975  CG  GLN A 263       7.212  36.649 -24.729  1.00 70.30           C  
ATOM   1976  CD  GLN A 263       7.153  37.805 -25.693  1.00 74.69           C  
ATOM   1977  NE2 GLN A 263       7.487  38.999 -25.210  1.00 76.98           N  
ATOM   1978  OE1 GLN A 263       6.813  37.629 -26.867  1.00 76.54           O  
ATOM   1979  N   ALA A 264       3.206  35.344 -22.827  1.00 48.16           N  
ATOM   1980  CA  ALA A 264       2.007  34.534 -22.663  1.00 44.38           C  
ATOM   1981  C   ALA A 264       1.552  34.698 -21.227  1.00 40.41           C  
ATOM   1982  O   ALA A 264       2.338  35.032 -20.355  1.00 38.16           O  
ATOM   1983  CB  ALA A 264       2.302  33.063 -22.945  1.00 43.00           C  
ATOM   1984  N   PRO A 265       0.275  34.441 -20.963  1.00 37.40           N  
ATOM   1985  CA  PRO A 265      -0.248  34.576 -19.616  1.00 34.72           C  
ATOM   1986  C   PRO A 265       0.575  33.821 -18.606  1.00 34.26           C  
ATOM   1987  O   PRO A 265       1.224  32.844 -18.953  1.00 36.05           O  
ATOM   1988  CB  PRO A 265      -1.649  34.010 -19.764  1.00 33.97           C  
ATOM   1989  CG  PRO A 265      -2.006  34.489 -21.146  1.00 31.62           C  
ATOM   1990  CD  PRO A 265      -0.793  33.983 -21.861  1.00 36.58           C  
ATOM   1991  N   VAL A 266       0.581  34.315 -17.368  1.00 33.42           N  
ATOM   1992  CA  VAL A 266       1.268  33.646 -16.270  1.00 34.36           C  
ATOM   1993  C   VAL A 266       0.291  33.613 -15.096  1.00 37.27           C  
ATOM   1994  O   VAL A 266      -0.256  34.643 -14.691  1.00 37.10           O  
ATOM   1995  CB  VAL A 266       2.533  34.373 -15.807  1.00 31.37           C  
ATOM   1996  CG1 VAL A 266       3.151  33.606 -14.629  1.00 25.05           C  
ATOM   1997  CG2 VAL A 266       3.523  34.466 -16.946  1.00 34.20           C  
ATOM   1998  N   ARG A 267       0.052  32.426 -14.563  1.00 34.86           N  
ATOM   1999  CA  ARG A 267      -0.855  32.317 -13.449  1.00 38.31           C  
ATOM   2000  C   ARG A 267      -0.064  32.499 -12.161  1.00 36.09           C  
ATOM   2001  O   ARG A 267       0.953  31.849 -11.971  1.00 38.20           O  
ATOM   2002  CB  ARG A 267      -1.532  30.951 -13.451  1.00 44.81           C  
ATOM   2003  CG  ARG A 267      -2.594  30.814 -12.383  1.00 57.06           C  
ATOM   2004  CD  ARG A 267      -3.269  29.470 -12.445  1.00 65.78           C  
ATOM   2005  NE  ARG A 267      -2.360  28.373 -12.112  1.00 73.70           N  
ATOM   2006  CZ  ARG A 267      -1.895  28.120 -10.891  1.00 74.19           C  
ATOM   2007  NH1 ARG A 267      -2.246  28.882  -9.861  1.00 72.88           N1+
ATOM   2008  NH2 ARG A 267      -1.090  27.088 -10.696  1.00 73.64           N  
ATOM   2009  N   VAL A 268      -0.512  33.407 -11.298  1.00 30.81           N  
ATOM   2010  CA  VAL A 268       0.147  33.645 -10.023  1.00 26.87           C  
ATOM   2011  C   VAL A 268      -0.929  33.649  -8.958  1.00 26.20           C  
ATOM   2012  O   VAL A 268      -2.118  33.760  -9.265  1.00 29.49           O  
ATOM   2013  CB  VAL A 268       0.861  34.999  -9.973  1.00 28.42           C  
ATOM   2014  CG1 VAL A 268       1.759  35.140 -11.155  1.00 27.86           C  
ATOM   2015  CG2 VAL A 268      -0.136  36.111  -9.902  1.00 21.90           C  
ATOM   2016  N   SER A 269      -0.529  33.526  -7.704  1.00 23.82           N  
ATOM   2017  CA  SER A 269      -1.513  33.526  -6.634  1.00 26.90           C  
ATOM   2018  C   SER A 269      -1.600  34.867  -5.952  1.00 25.87           C  
ATOM   2019  O   SER A 269      -0.660  35.642  -5.964  1.00 31.88           O  
ATOM   2020  CB  SER A 269      -1.201  32.450  -5.590  1.00 29.51           C  
ATOM   2021  OG  SER A 269      -1.396  31.145  -6.126  1.00 38.48           O  
ATOM   2022  N   MET A 270      -2.750  35.123  -5.355  1.00 25.16           N  
ATOM   2023  CA  MET A 270      -3.018  36.361  -4.649  1.00 24.13           C  
ATOM   2024  C   MET A 270      -3.736  35.989  -3.346  1.00 21.89           C  
ATOM   2025  O   MET A 270      -4.710  35.249  -3.361  1.00 20.79           O  
ATOM   2026  CB  MET A 270      -3.906  37.228  -5.542  1.00 27.75           C  
ATOM   2027  CG  MET A 270      -4.597  38.403  -4.900  1.00 27.62           C  
ATOM   2028  SD  MET A 270      -5.778  39.065  -6.086  1.00 33.30           S  
ATOM   2029  CE  MET A 270      -4.668  39.409  -7.414  1.00 22.59           C  
ATOM   2030  N   GLN A 271      -3.256  36.478  -2.219  1.00 18.21           N  
ATOM   2031  CA  GLN A 271      -3.920  36.170  -0.965  1.00 22.31           C  
ATOM   2032  C   GLN A 271      -3.736  37.253   0.088  1.00 23.08           C  
ATOM   2033  O   GLN A 271      -2.763  38.016   0.070  1.00 23.81           O  
ATOM   2034  CB  GLN A 271      -3.443  34.800  -0.432  1.00 23.31           C  
ATOM   2035  CG  GLN A 271      -1.942  34.625  -0.432  1.00 25.55           C  
ATOM   2036  CD  GLN A 271      -1.454  33.185  -0.202  1.00 23.45           C  
ATOM   2037  NE2 GLN A 271      -2.384  32.261  -0.035  1.00 17.55           N  
ATOM   2038  OE1 GLN A 271      -0.243  32.925  -0.168  1.00 17.63           O  
ATOM   2039  N   LEU A 272      -4.713  37.332   0.981  1.00 22.34           N  
ATOM   2040  CA  LEU A 272      -4.692  38.279   2.077  1.00 20.64           C  
ATOM   2041  C   LEU A 272      -3.654  37.791   3.069  1.00 22.04           C  
ATOM   2042  O   LEU A 272      -3.623  36.600   3.419  1.00 21.88           O  
ATOM   2043  CB  LEU A 272      -6.040  38.288   2.772  1.00 16.66           C  
ATOM   2044  CG  LEU A 272      -7.135  39.339   2.623  1.00 19.98           C  
ATOM   2045  CD1 LEU A 272      -6.978  40.260   1.442  1.00 10.16           C  
ATOM   2046  CD2 LEU A 272      -8.440  38.550   2.594  1.00 18.78           C  
ATOM   2047  N   ARG A 273      -2.808  38.699   3.527  1.00 19.99           N  
ATOM   2048  CA  ARG A 273      -1.802  38.340   4.508  1.00 24.76           C  
ATOM   2049  C   ARG A 273      -1.843  39.307   5.696  1.00 24.81           C  
ATOM   2050  O   ARG A 273      -1.840  40.526   5.509  1.00 18.29           O  
ATOM   2051  CB  ARG A 273      -0.423  38.354   3.871  1.00 22.95           C  
ATOM   2052  CG  ARG A 273       0.684  37.994   4.807  1.00 21.30           C  
ATOM   2053  CD  ARG A 273       1.966  37.792   4.002  1.00 26.75           C  
ATOM   2054  NE  ARG A 273       3.030  37.234   4.826  1.00 30.79           N  
ATOM   2055  CZ  ARG A 273       3.766  37.933   5.674  1.00 31.29           C  
ATOM   2056  NH1 ARG A 273       3.560  39.231   5.813  1.00 32.23           N1+
ATOM   2057  NH2 ARG A 273       4.698  37.323   6.386  1.00 32.14           N  
ATOM   2058  N   ARG A 274      -1.905  38.749   6.907  1.00 24.14           N  
ATOM   2059  CA  ARG A 274      -1.940  39.538   8.138  1.00 24.04           C  
ATOM   2060  C   ARG A 274      -0.527  39.529   8.705  1.00 28.01           C  
ATOM   2061  O   ARG A 274      -0.086  38.518   9.270  1.00 36.37           O  
ATOM   2062  CB  ARG A 274      -2.916  38.901   9.115  1.00 16.02           C  
ATOM   2063  CG  ARG A 274      -3.076  39.611  10.433  1.00 12.39           C  
ATOM   2064  CD  ARG A 274      -4.327  39.085  11.093  1.00 11.52           C  
ATOM   2065  NE  ARG A 274      -4.283  37.661  11.377  1.00 16.50           N  
ATOM   2066  CZ  ARG A 274      -5.363  36.895  11.545  1.00 24.76           C  
ATOM   2067  NH1 ARG A 274      -6.574  37.417  11.445  1.00 20.63           N1+
ATOM   2068  NH2 ARG A 274      -5.233  35.617  11.889  1.00 22.31           N  
ATOM   2069  N   PRO A 275       0.204  40.649   8.573  1.00 24.92           N  
ATOM   2070  CA  PRO A 275       1.579  40.756   9.065  1.00 25.82           C  
ATOM   2071  C   PRO A 275       1.848  40.371  10.530  1.00 28.39           C  
ATOM   2072  O   PRO A 275       2.852  39.718  10.832  1.00 30.75           O  
ATOM   2073  CB  PRO A 275       1.922  42.216   8.761  1.00 20.16           C  
ATOM   2074  CG  PRO A 275       1.112  42.479   7.484  1.00 19.69           C  
ATOM   2075  CD  PRO A 275      -0.209  41.931   7.981  1.00 26.61           C  
ATOM   2076  N   SER A 276       0.955  40.758  11.432  1.00 28.10           N  
ATOM   2077  CA  SER A 276       1.159  40.475  12.848  1.00 27.07           C  
ATOM   2078  C   SER A 276       1.415  39.017  13.177  1.00 24.54           C  
ATOM   2079  O   SER A 276       2.231  38.730  14.029  1.00 28.39           O  
ATOM   2080  CB  SER A 276      -0.010  41.012  13.708  1.00 29.85           C  
ATOM   2081  OG  SER A 276      -1.253  40.378  13.438  1.00 29.95           O  
ATOM   2082  N   ASP A 277       0.731  38.091  12.523  1.00 24.69           N  
ATOM   2083  CA  ASP A 277       0.951  36.665  12.800  1.00 18.17           C  
ATOM   2084  C   ASP A 277       1.291  35.887  11.548  1.00 17.70           C  
ATOM   2085  O   ASP A 277       1.295  34.671  11.553  1.00 21.37           O  
ATOM   2086  CB  ASP A 277      -0.261  36.044  13.502  1.00 16.27           C  
ATOM   2087  CG  ASP A 277      -1.503  35.961  12.621  1.00 23.43           C  
ATOM   2088  OD1 ASP A 277      -1.517  36.478  11.475  1.00 14.66           O  
ATOM   2089  OD2 ASP A 277      -2.487  35.356  13.105  1.00 32.06           O1-
ATOM   2090  N   ARG A 278       1.562  36.606  10.464  1.00 21.75           N  
ATOM   2091  CA  ARG A 278       1.952  36.011   9.190  1.00 24.83           C  
ATOM   2092  C   ARG A 278       0.953  35.087   8.504  1.00 26.64           C  
ATOM   2093  O   ARG A 278       1.311  34.452   7.488  1.00 25.03           O  
ATOM   2094  CB  ARG A 278       3.266  35.245   9.373  1.00 28.56           C  
ATOM   2095  CG  ARG A 278       4.335  36.105   9.939  1.00 35.00           C  
ATOM   2096  CD  ARG A 278       5.701  35.493   9.895  1.00 44.03           C  
ATOM   2097  NE  ARG A 278       6.643  36.563  10.212  1.00 65.18           N  
ATOM   2098  CZ  ARG A 278       7.975  36.484  10.169  1.00 71.20           C  
ATOM   2099  NH1 ARG A 278       8.582  35.351   9.812  1.00 78.05           N1+
ATOM   2100  NH2 ARG A 278       8.703  37.557  10.481  1.00 72.39           N  
ATOM   2101  N   GLU A 279      -0.279  35.014   9.024  1.00 22.17           N  
ATOM   2102  CA  GLU A 279      -1.273  34.119   8.440  1.00 22.30           C  
ATOM   2103  C   GLU A 279      -1.838  34.517   7.074  1.00 21.86           C  
ATOM   2104  O   GLU A 279      -1.829  35.675   6.686  1.00 23.20           O  
ATOM   2105  CB  GLU A 279      -2.401  33.852   9.437  1.00 25.00           C  
ATOM   2106  CG  GLU A 279      -1.881  33.413  10.804  1.00 20.63           C  
ATOM   2107  CD  GLU A 279      -2.882  32.619  11.601  1.00 25.26           C  
ATOM   2108  OE1 GLU A 279      -4.092  32.783  11.389  1.00 32.69           O  
ATOM   2109  OE2 GLU A 279      -2.470  31.838  12.473  1.00 33.08           O1-
ATOM   2110  N   LEU A 280      -2.318  33.527   6.338  1.00 25.93           N  
ATOM   2111  CA  LEU A 280      -2.827  33.762   4.994  1.00 23.91           C  
ATOM   2112  C   LEU A 280      -4.209  33.174   4.751  1.00 24.87           C  
ATOM   2113  O   LEU A 280      -4.648  32.201   5.411  1.00 23.19           O  
ATOM   2114  CB  LEU A 280      -1.851  33.164   3.971  1.00 22.47           C  
ATOM   2115  CG  LEU A 280      -0.405  33.681   3.982  1.00 24.94           C  
ATOM   2116  CD1 LEU A 280       0.453  32.760   3.178  1.00 19.38           C  
ATOM   2117  CD2 LEU A 280      -0.338  35.089   3.437  1.00 20.27           C  
ATOM   2118  N   SER A 281      -4.883  33.786   3.783  1.00 20.86           N  
ATOM   2119  CA  SER A 281      -6.206  33.366   3.358  1.00 17.91           C  
ATOM   2120  C   SER A 281      -5.925  32.380   2.267  1.00 14.80           C  
ATOM   2121  O   SER A 281      -4.802  32.308   1.807  1.00 15.45           O  
ATOM   2122  CB  SER A 281      -6.931  34.527   2.710  1.00 18.12           C  
ATOM   2123  OG  SER A 281      -6.356  34.773   1.430  1.00  9.48           O  
ATOM   2124  N   GLU A 282      -6.926  31.627   1.837  1.00 15.02           N  
ATOM   2125  CA  GLU A 282      -6.717  30.738   0.704  1.00 16.54           C  
ATOM   2126  C   GLU A 282      -6.480  31.691  -0.472  1.00 17.90           C  
ATOM   2127  O   GLU A 282      -6.937  32.835  -0.464  1.00 16.70           O  
ATOM   2128  CB  GLU A 282      -7.956  29.904   0.462  1.00 22.63           C  
ATOM   2129  CG  GLU A 282      -8.288  28.975   1.625  1.00 32.78           C  
ATOM   2130  CD  GLU A 282      -9.575  28.211   1.419  1.00 41.72           C  
ATOM   2131  OE1 GLU A 282     -10.301  28.488   0.438  1.00 48.96           O  
ATOM   2132  OE2 GLU A 282      -9.869  27.334   2.251  1.00 45.55           O1-
ATOM   2133  N   PRO A 283      -5.720  31.259  -1.476  1.00 19.80           N  
ATOM   2134  CA  PRO A 283      -5.419  32.080  -2.658  1.00 19.02           C  
ATOM   2135  C   PRO A 283      -6.542  32.288  -3.663  1.00 24.06           C  
ATOM   2136  O   PRO A 283      -7.491  31.523  -3.720  1.00 30.42           O  
ATOM   2137  CB  PRO A 283      -4.275  31.323  -3.301  1.00 15.08           C  
ATOM   2138  CG  PRO A 283      -4.676  29.885  -3.030  1.00  6.62           C  
ATOM   2139  CD  PRO A 283      -4.999  29.974  -1.549  1.00 17.43           C  
ATOM   2140  N   MET A 284      -6.400  33.342  -4.456  1.00 27.67           N  
ATOM   2141  CA  MET A 284      -7.314  33.696  -5.536  1.00 26.79           C  
ATOM   2142  C   MET A 284      -6.340  33.768  -6.693  1.00 28.25           C  
ATOM   2143  O   MET A 284      -5.312  34.447  -6.576  1.00 29.42           O  
ATOM   2144  CB  MET A 284      -7.892  35.082  -5.307  1.00 33.34           C  
ATOM   2145  CG  MET A 284      -9.326  35.129  -4.847  1.00 41.16           C  
ATOM   2146  SD  MET A 284     -10.416  34.785  -6.207  1.00 43.76           S  
ATOM   2147  CE  MET A 284      -9.650  35.852  -7.460  1.00 43.26           C  
ATOM   2148  N   GLU A 285      -6.627  33.067  -7.786  1.00 27.76           N  
ATOM   2149  CA  GLU A 285      -5.747  33.077  -8.951  1.00 29.49           C  
ATOM   2150  C   GLU A 285      -5.748  34.440  -9.635  1.00 24.01           C  
ATOM   2151  O   GLU A 285      -6.738  35.155  -9.598  1.00 21.26           O  
ATOM   2152  CB  GLU A 285      -6.200  32.052  -9.978  1.00 37.98           C  
ATOM   2153  CG  GLU A 285      -6.776  30.796  -9.360  1.00 57.15           C  
ATOM   2154  CD  GLU A 285      -8.111  31.044  -8.651  1.00 61.74           C  
ATOM   2155  OE1 GLU A 285      -9.048  31.547  -9.316  1.00 65.43           O  
ATOM   2156  OE2 GLU A 285      -8.222  30.734  -7.443  1.00 60.11           O1-
ATOM   2157  N   PHE A 286      -4.626  34.790 -10.244  1.00 20.35           N  
ATOM   2158  CA  PHE A 286      -4.513  36.035 -10.967  1.00 23.37           C  
ATOM   2159  C   PHE A 286      -3.575  35.732 -12.114  1.00 26.76           C  
ATOM   2160  O   PHE A 286      -2.593  35.014 -11.932  1.00 27.31           O  
ATOM   2161  CB  PHE A 286      -3.940  37.160 -10.098  1.00 18.20           C  
ATOM   2162  CG  PHE A 286      -3.927  38.495 -10.787  1.00 16.79           C  
ATOM   2163  CD1 PHE A 286      -5.079  39.292 -10.811  1.00 16.62           C  
ATOM   2164  CD2 PHE A 286      -2.795  38.932 -11.491  1.00 26.46           C  
ATOM   2165  CE1 PHE A 286      -5.104  40.509 -11.532  1.00 24.15           C  
ATOM   2166  CE2 PHE A 286      -2.802  40.157 -12.227  1.00 22.77           C  
ATOM   2167  CZ  PHE A 286      -3.951  40.939 -12.246  1.00 21.89           C  
ATOM   2168  N   GLN A 287      -3.905  36.257 -13.294  1.00 27.84           N  
ATOM   2169  CA  GLN A 287      -3.112  36.050 -14.485  1.00 28.25           C  
ATOM   2170  C   GLN A 287      -2.505  37.330 -15.012  1.00 26.96           C  
ATOM   2171  O   GLN A 287      -3.218  38.259 -15.353  1.00 28.48           O  
ATOM   2172  CB  GLN A 287      -3.962  35.428 -15.600  1.00 30.43           C  
ATOM   2173  CG  GLN A 287      -4.281  33.941 -15.457  1.00 41.09           C  
ATOM   2174  CD  GLN A 287      -4.989  33.376 -16.696  1.00 51.43           C  
ATOM   2175  NE2 GLN A 287      -6.153  32.763 -16.488  1.00 52.87           N  
ATOM   2176  OE1 GLN A 287      -4.488  33.485 -17.824  1.00 53.44           O  
ATOM   2177  N   TYR A 288      -1.183  37.388 -15.065  1.00 25.74           N  
ATOM   2178  CA  TYR A 288      -0.522  38.549 -15.639  1.00 27.25           C  
ATOM   2179  C   TYR A 288      -0.559  38.357 -17.147  1.00 31.27           C  
ATOM   2180  O   TYR A 288      -0.369  37.247 -17.645  1.00 37.45           O  
ATOM   2181  CB  TYR A 288       0.920  38.658 -15.150  1.00 20.65           C  
ATOM   2182  CG  TYR A 288       1.022  39.363 -13.831  1.00 23.13           C  
ATOM   2183  CD1 TYR A 288       0.662  40.711 -13.728  1.00 24.22           C  
ATOM   2184  CD2 TYR A 288       1.425  38.698 -12.679  1.00 21.73           C  
ATOM   2185  CE1 TYR A 288       0.699  41.369 -12.523  1.00 22.06           C  
ATOM   2186  CE2 TYR A 288       1.462  39.360 -11.455  1.00 24.55           C  
ATOM   2187  CZ  TYR A 288       1.096  40.692 -11.392  1.00 24.07           C  
ATOM   2188  OH  TYR A 288       1.114  41.372 -10.206  1.00 32.08           O  
ATOM   2189  N   LEU A 289      -0.817  39.422 -17.883  1.00 30.98           N  
ATOM   2190  CA  LEU A 289      -0.878  39.311 -19.325  1.00 32.77           C  
ATOM   2191  C   LEU A 289       0.178  40.181 -19.972  1.00 38.16           C  
ATOM   2192  O   LEU A 289       0.627  41.176 -19.394  1.00 40.74           O  
ATOM   2193  CB  LEU A 289      -2.246  39.757 -19.802  1.00 26.77           C  
ATOM   2194  CG  LEU A 289      -3.359  39.104 -18.997  1.00 27.73           C  
ATOM   2195  CD1 LEU A 289      -4.690  39.722 -19.385  1.00 19.29           C  
ATOM   2196  CD2 LEU A 289      -3.328  37.589 -19.197  1.00 25.58           C  
ATOM   2197  N   PRO A 290       0.628  39.795 -21.172  1.00 43.92           N  
ATOM   2198  CA  PRO A 290       1.643  40.593 -21.871  1.00 44.27           C  
ATOM   2199  C   PRO A 290       1.042  41.970 -22.138  1.00 43.23           C  
ATOM   2200  O   PRO A 290      -0.143  42.080 -22.448  1.00 37.74           O  
ATOM   2201  CB  PRO A 290       1.902  39.765 -23.135  1.00 42.73           C  
ATOM   2202  CG  PRO A 290       0.594  39.050 -23.346  1.00 38.68           C  
ATOM   2203  CD  PRO A 290       0.314  38.578 -21.944  1.00 43.58           C  
ATOM   2204  N   ASP A 291       1.853  43.016 -22.004  1.00 46.41           N  
ATOM   2205  CA  ASP A 291       1.347  44.371 -22.179  1.00 50.52           C  
ATOM   2206  C   ASP A 291       1.189  44.786 -23.624  1.00 54.58           C  
ATOM   2207  O   ASP A 291       2.060  44.534 -24.459  1.00 55.60           O  
ATOM   2208  CB  ASP A 291       2.260  45.376 -21.487  1.00 52.79           C  
ATOM   2209  CG  ASP A 291       1.557  46.684 -21.172  1.00 55.50           C  
ATOM   2210  OD1 ASP A 291       0.309  46.714 -21.107  1.00 52.94           O  
ATOM   2211  OD2 ASP A 291       2.261  47.683 -20.962  1.00 58.31           O1-
ATOM   2212  N   THR A 292       0.078  45.456 -23.906  1.00 59.07           N  
ATOM   2213  CA  THR A 292      -0.212  45.927 -25.251  1.00 64.74           C  
ATOM   2214  C   THR A 292      -0.979  47.241 -25.225  1.00 64.39           C  
ATOM   2215  O   THR A 292      -2.135  47.296 -24.810  1.00 65.15           O  
ATOM   2216  CB  THR A 292      -1.055  44.901 -26.041  1.00 69.62           C  
ATOM   2217  CG2 THR A 292      -0.318  43.561 -26.140  1.00 69.37           C  
ATOM   2218  OG1 THR A 292      -2.318  44.709 -25.385  1.00 70.78           O  
ATOM   2219  N   ASP A 293      -0.318  48.299 -25.668  1.00 64.76           N  
ATOM   2220  CA  ASP A 293      -0.927  49.615 -25.726  1.00 65.69           C  
ATOM   2221  C   ASP A 293      -1.495  49.787 -27.126  1.00 68.01           C  
ATOM   2222  O   ASP A 293      -1.441  48.865 -27.937  1.00 67.71           O  
ATOM   2223  CB  ASP A 293       0.124  50.689 -25.490  1.00 64.82           C  
ATOM   2224  CG  ASP A 293       1.342  50.497 -26.363  1.00 63.93           C  
ATOM   2225  OD1 ASP A 293       1.178  50.024 -27.510  1.00 59.54           O  
ATOM   2226  OD2 ASP A 293       2.458  50.837 -25.914  1.00 66.97           O1-
ATOM   2227  N   ASP A 294      -2.029  50.970 -27.410  1.00 69.49           N  
ATOM   2228  CA  ASP A 294      -2.577  51.243 -28.734  1.00 71.42           C  
ATOM   2229  C   ASP A 294      -1.476  51.263 -29.787  1.00 72.02           C  
ATOM   2230  O   ASP A 294      -1.705  50.883 -30.930  1.00 69.77           O  
ATOM   2231  CB  ASP A 294      -3.310  52.588 -28.754  1.00 71.73           C  
ATOM   2232  CG  ASP A 294      -4.686  52.520 -28.121  1.00 70.61           C  
ATOM   2233  OD1 ASP A 294      -5.131  51.415 -27.741  1.00 70.10           O  
ATOM   2234  OD2 ASP A 294      -5.327  53.585 -28.020  1.00 70.87           O1-
ATOM   2235  N   ARG A 295      -0.287  51.711 -29.398  1.00 74.21           N  
ATOM   2236  CA  ARG A 295       0.838  51.781 -30.319  1.00 77.23           C  
ATOM   2237  C   ARG A 295       1.161  50.398 -30.872  1.00 80.37           C  
ATOM   2238  O   ARG A 295       1.108  50.185 -32.081  1.00 81.61           O  
ATOM   2239  CB  ARG A 295       2.065  52.374 -29.618  1.00 78.89           C  
ATOM   2240  CG  ARG A 295       1.815  53.749 -28.998  1.00 81.81           C  
ATOM   2241  CD  ARG A 295       3.100  54.416 -28.523  1.00 83.36           C  
ATOM   2242  NE  ARG A 295       2.860  55.782 -28.059  1.00 88.19           N  
ATOM   2243  CZ  ARG A 295       3.815  56.692 -27.868  1.00 89.53           C  
ATOM   2244  NH1 ARG A 295       5.083  56.381 -28.102  1.00 91.39           N1+
ATOM   2245  NH2 ARG A 295       3.503  57.917 -27.457  1.00 86.18           N  
ATOM   2246  N   HIS A 296       1.493  49.457 -29.992  1.00 83.49           N  
ATOM   2247  CA  HIS A 296       1.803  48.092 -30.417  1.00 87.10           C  
ATOM   2248  C   HIS A 296       0.656  47.573 -31.286  1.00 86.99           C  
ATOM   2249  O   HIS A 296       0.865  47.075 -32.387  1.00 87.84           O  
ATOM   2250  CB  HIS A 296       1.960  47.175 -29.198  1.00 91.65           C  
ATOM   2251  CG  HIS A 296       3.049  47.592 -28.257  1.00 96.90           C  
ATOM   2252  CD2 HIS A 296       4.009  48.542 -28.366  1.00 97.38           C  
ATOM   2253  ND1 HIS A 296       3.234  46.997 -27.025  1.00 97.02           N  
ATOM   2254  CE1 HIS A 296       4.259  47.566 -26.415  1.00 98.34           C  
ATOM   2255  NE2 HIS A 296       4.747  48.506 -27.206  1.00 99.61           N  
ATOM   2256  N   ARG A 297      -0.559  47.703 -30.773  1.00 87.11           N  
ATOM   2257  CA  ARG A 297      -1.761  47.265 -31.466  1.00 88.15           C  
ATOM   2258  C   ARG A 297      -1.797  47.814 -32.900  1.00 88.66           C  
ATOM   2259  O   ARG A 297      -2.064  47.075 -33.850  1.00 89.12           O  
ATOM   2260  CB  ARG A 297      -2.987  47.766 -30.698  1.00 90.99           C  
ATOM   2261  CG  ARG A 297      -4.284  47.018 -30.957  1.00 94.94           C  
ATOM   2262  CD  ARG A 297      -4.225  45.619 -30.358  1.00100.19           C  
ATOM   2263  NE  ARG A 297      -3.854  45.648 -28.941  1.00105.16           N  
ATOM   2264  CZ  ARG A 297      -4.563  46.236 -27.979  1.00106.37           C  
ATOM   2265  NH1 ARG A 297      -5.701  46.857 -28.266  1.00105.99           N1+
ATOM   2266  NH2 ARG A 297      -4.124  46.212 -26.725  1.00106.24           N  
ATOM   2267  N   ILE A 298      -1.523  49.112 -33.044  1.00 88.78           N  
ATOM   2268  CA  ILE A 298      -1.539  49.787 -34.346  1.00 87.09           C  
ATOM   2269  C   ILE A 298      -0.443  49.214 -35.240  1.00 88.34           C  
ATOM   2270  O   ILE A 298      -0.623  49.072 -36.448  1.00 88.05           O  
ATOM   2271  CB  ILE A 298      -1.323  51.331 -34.190  1.00 84.07           C  
ATOM   2272  CG1 ILE A 298      -2.120  52.091 -35.249  1.00 82.78           C  
ATOM   2273  CG2 ILE A 298       0.140  51.690 -34.364  1.00 82.10           C  
ATOM   2274  CD1 ILE A 298      -3.627  51.991 -35.062  1.00 81.23           C  
ATOM   2275  N   GLU A 299       0.691  48.886 -34.632  1.00 90.04           N  
ATOM   2276  CA  GLU A 299       1.821  48.330 -35.361  1.00 92.48           C  
ATOM   2277  C   GLU A 299       1.501  46.906 -35.822  1.00 93.23           C  
ATOM   2278  O   GLU A 299       1.849  46.511 -36.939  1.00 91.84           O  
ATOM   2279  CB  GLU A 299       3.065  48.341 -34.470  1.00 95.40           C  
ATOM   2280  CG  GLU A 299       4.320  47.813 -35.136  1.00100.98           C  
ATOM   2281  CD  GLU A 299       4.641  48.545 -36.424  1.00105.58           C  
ATOM   2282  OE1 GLU A 299       4.776  49.791 -36.387  1.00107.67           O  
ATOM   2283  OE2 GLU A 299       4.758  47.870 -37.471  1.00106.78           O1-
ATOM   2284  N   GLU A 300       0.840  46.138 -34.961  1.00 94.60           N  
ATOM   2285  CA  GLU A 300       0.465  44.775 -35.311  1.00 96.30           C  
ATOM   2286  C   GLU A 300      -0.488  44.879 -36.485  1.00 96.21           C  
ATOM   2287  O   GLU A 300      -0.539  43.993 -37.334  1.00 98.44           O  
ATOM   2288  CB  GLU A 300      -0.220  44.066 -34.135  1.00 98.63           C  
ATOM   2289  CG  GLU A 300       0.693  43.851 -32.920  1.00103.79           C  
ATOM   2290  CD  GLU A 300       0.022  43.091 -31.779  1.00104.84           C  
ATOM   2291  OE1 GLU A 300      -0.407  41.937 -32.007  1.00106.96           O  
ATOM   2292  OE2 GLU A 300      -0.068  43.644 -30.656  1.00104.52           O1-
ATOM   2293  N   LYS A 301      -1.239  45.974 -36.531  1.00 95.28           N  
ATOM   2294  CA  LYS A 301      -2.177  46.200 -37.621  1.00 94.24           C  
ATOM   2295  C   LYS A 301      -1.449  46.725 -38.851  1.00 94.92           C  
ATOM   2296  O   LYS A 301      -1.897  46.517 -39.977  1.00 95.86           O  
ATOM   2297  CB  LYS A 301      -3.254  47.211 -37.224  1.00 92.91           C  
ATOM   2298  CG  LYS A 301      -4.180  47.572 -38.378  1.00 89.87           C  
ATOM   2299  CD  LYS A 301      -5.158  48.662 -38.012  1.00 88.71           C  
ATOM   2300  CE  LYS A 301      -6.091  48.215 -36.913  1.00 90.64           C  
ATOM   2301  NZ  LYS A 301      -7.023  49.310 -36.545  1.00 93.24           N1+
ATOM   2302  N   ARG A 302      -0.331  47.414 -38.646  1.00 94.83           N  
ATOM   2303  CA  ARG A 302       0.406  47.945 -39.781  1.00 95.05           C  
ATOM   2304  C   ARG A 302       1.061  46.846 -40.598  1.00 94.98           C  
ATOM   2305  O   ARG A 302       0.745  46.664 -41.772  1.00 92.77           O  
ATOM   2306  CB  ARG A 302       1.486  48.931 -39.342  1.00 96.18           C  
ATOM   2307  CG  ARG A 302       2.222  49.506 -40.539  1.00 97.71           C  
ATOM   2308  CD  ARG A 302       3.290  50.502 -40.170  1.00100.96           C  
ATOM   2309  NE  ARG A 302       3.900  51.041 -41.383  1.00105.33           N  
ATOM   2310  CZ  ARG A 302       4.880  51.939 -41.398  1.00106.60           C  
ATOM   2311  NH1 ARG A 302       5.369  52.405 -40.257  1.00108.68           N1+
ATOM   2312  NH2 ARG A 302       5.367  52.375 -42.555  1.00105.47           N  
ATOM   2313  N   LYS A 303       1.981  46.121 -39.970  1.00 96.78           N  
ATOM   2314  CA  LYS A 303       2.691  45.049 -40.650  1.00 98.53           C  
ATOM   2315  C   LYS A 303       1.772  43.951 -41.175  1.00 99.13           C  
ATOM   2316  O   LYS A 303       2.174  43.154 -42.024  1.00 99.31           O  
ATOM   2317  CB  LYS A 303       3.769  44.464 -39.730  1.00 99.45           C  
ATOM   2318  CG  LYS A 303       3.282  44.038 -38.358  1.00101.98           C  
ATOM   2319  CD  LYS A 303       4.452  43.571 -37.495  1.00103.02           C  
ATOM   2320  CE  LYS A 303       4.010  43.168 -36.087  1.00101.09           C  
ATOM   2321  NZ  LYS A 303       5.165  42.731 -35.244  1.00 99.27           N1+
ATOM   2322  N   ARG A 304       0.538  43.911 -40.681  1.00100.02           N  
ATOM   2323  CA  ARG A 304      -0.416  42.913 -41.149  1.00101.54           C  
ATOM   2324  C   ARG A 304      -1.334  43.550 -42.201  1.00102.17           C  
ATOM   2325  O   ARG A 304      -2.462  43.097 -42.401  1.00100.39           O  
ATOM   2326  CB  ARG A 304      -1.274  42.375 -39.994  1.00104.60           C  
ATOM   2327  CG  ARG A 304      -2.342  43.345 -39.502  1.00108.62           C  
ATOM   2328  CD  ARG A 304      -3.275  42.714 -38.469  1.00112.36           C  
ATOM   2329  NE  ARG A 304      -4.342  43.639 -38.082  1.00115.94           N  
ATOM   2330  CZ  ARG A 304      -5.316  43.355 -37.222  1.00116.51           C  
ATOM   2331  NH1 ARG A 304      -5.370  42.162 -36.643  1.00116.16           N1+
ATOM   2332  NH2 ARG A 304      -6.246  44.263 -36.950  1.00115.64           N  
ATOM   2333  N   THR A 305      -0.862  44.608 -42.863  1.00104.09           N  
ATOM   2334  CA  THR A 305      -1.668  45.276 -43.889  1.00105.69           C  
ATOM   2335  C   THR A 305      -0.922  45.825 -45.118  1.00107.43           C  
ATOM   2336  O   THR A 305      -1.520  46.549 -45.918  1.00108.00           O  
ATOM   2337  CB  THR A 305      -2.526  46.431 -43.283  1.00105.03           C  
ATOM   2338  CG2 THR A 305      -3.620  45.872 -42.389  1.00103.36           C  
ATOM   2339  OG1 THR A 305      -1.690  47.321 -42.533  1.00103.63           O  
ATOM   2340  N   TYR A 306       0.363  45.490 -45.275  1.00108.18           N  
ATOM   2341  CA  TYR A 306       1.138  45.947 -46.437  1.00108.36           C  
ATOM   2342  C   TYR A 306       0.431  45.606 -47.740  1.00108.04           C  
ATOM   2343  O   TYR A 306       0.291  46.450 -48.622  1.00108.50           O  
ATOM   2344  CB  TYR A 306       2.527  45.296 -46.485  1.00110.02           C  
ATOM   2345  CG  TYR A 306       3.604  46.006 -45.703  1.00113.41           C  
ATOM   2346  CD1 TYR A 306       3.506  46.166 -44.321  1.00115.80           C  
ATOM   2347  CD2 TYR A 306       4.725  46.528 -46.350  1.00114.05           C  
ATOM   2348  CE1 TYR A 306       4.500  46.832 -43.597  1.00117.64           C  
ATOM   2349  CE2 TYR A 306       5.723  47.194 -45.640  1.00117.19           C  
ATOM   2350  CZ  TYR A 306       5.604  47.345 -44.262  1.00117.99           C  
ATOM   2351  OH  TYR A 306       6.577  48.018 -43.551  1.00117.56           O  
ATOM   2352  N   GLU A 307      -0.017  44.360 -47.847  1.00106.43           N  
ATOM   2353  CA  GLU A 307      -0.683  43.881 -49.046  1.00105.53           C  
ATOM   2354  C   GLU A 307      -2.021  44.561 -49.326  1.00104.55           C  
ATOM   2355  O   GLU A 307      -2.180  45.210 -50.361  1.00103.33           O  
ATOM   2356  CB  GLU A 307      -0.872  42.366 -48.955  1.00105.54           C  
ATOM   2357  CG  GLU A 307       0.362  41.634 -48.441  1.00107.97           C  
ATOM   2358  CD  GLU A 307       1.655  42.111 -49.090  1.00110.05           C  
ATOM   2359  OE1 GLU A 307       1.768  42.045 -50.330  1.00111.74           O  
ATOM   2360  OE2 GLU A 307       2.565  42.553 -48.355  1.00110.05           O1-
ATOM   2361  N   THR A 308      -2.976  44.423 -48.408  1.00104.67           N  
ATOM   2362  CA  THR A 308      -4.303  45.024 -48.587  1.00104.35           C  
ATOM   2363  C   THR A 308      -4.215  46.516 -48.921  1.00104.40           C  
ATOM   2364  O   THR A 308      -5.154  47.092 -49.476  1.00103.58           O  
ATOM   2365  CB  THR A 308      -5.190  44.871 -47.315  1.00103.66           C  
ATOM   2366  CG2 THR A 308      -6.629  45.292 -47.620  1.00101.21           C  
ATOM   2367  OG1 THR A 308      -5.200  43.505 -46.885  1.00102.02           O  
ATOM   2368  N   PHE A 309      -3.085  47.133 -48.584  1.00104.51           N  
ATOM   2369  CA  PHE A 309      -2.885  48.556 -48.834  1.00105.20           C  
ATOM   2370  C   PHE A 309      -2.158  48.828 -50.142  1.00107.67           C  
ATOM   2371  O   PHE A 309      -2.591  49.678 -50.919  1.00108.49           O  
ATOM   2372  CB  PHE A 309      -2.115  49.201 -47.677  1.00101.97           C  
ATOM   2373  CG  PHE A 309      -1.906  50.683 -47.838  1.00 99.11           C  
ATOM   2374  CD1 PHE A 309      -2.991  51.538 -48.002  1.00 97.55           C  
ATOM   2375  CD2 PHE A 309      -0.626  51.229 -47.808  1.00 97.84           C  
ATOM   2376  CE1 PHE A 309      -2.805  52.914 -48.134  1.00 96.38           C  
ATOM   2377  CE2 PHE A 309      -0.430  52.606 -47.939  1.00 96.22           C  
ATOM   2378  CZ  PHE A 309      -1.523  53.448 -48.102  1.00 95.93           C  
ATOM   2379  N   LYS A 310      -1.048  48.129 -50.379  1.00109.79           N  
ATOM   2380  CA  LYS A 310      -0.292  48.316 -51.617  1.00111.99           C  
ATOM   2381  C   LYS A 310      -1.263  48.112 -52.770  1.00114.00           C  
ATOM   2382  O   LYS A 310      -1.160  48.754 -53.820  1.00114.03           O  
ATOM   2383  CB  LYS A 310       0.855  47.309 -51.706  1.00111.96           C  
ATOM   2384  CG  LYS A 310       1.923  47.499 -50.646  1.00113.02           C  
ATOM   2385  CD  LYS A 310       2.884  46.324 -50.627  1.00114.02           C  
ATOM   2386  CE  LYS A 310       3.860  46.431 -49.468  1.00114.31           C  
ATOM   2387  NZ  LYS A 310       4.696  45.207 -49.338  1.00112.74           N1+
ATOM   2388  N   SER A 311      -2.215  47.212 -52.546  1.00115.53           N  
ATOM   2389  CA  SER A 311      -3.251  46.904 -53.522  1.00116.54           C  
ATOM   2390  C   SER A 311      -4.059  48.179 -53.797  1.00117.66           C  
ATOM   2391  O   SER A 311      -4.251  48.578 -54.949  1.00118.05           O  
ATOM   2392  CB  SER A 311      -4.162  45.804 -52.964  1.00115.33           C  
ATOM   2393  OG  SER A 311      -5.203  45.472 -53.863  1.00113.89           O  
ATOM   2394  N   ILE A 312      -4.513  48.823 -52.726  1.00118.26           N  
ATOM   2395  CA  ILE A 312      -5.299  50.047 -52.830  1.00118.03           C  
ATOM   2396  C   ILE A 312      -4.498  51.240 -53.377  1.00119.22           C  
ATOM   2397  O   ILE A 312      -5.040  52.053 -54.128  1.00120.40           O  
ATOM   2398  CB  ILE A 312      -5.893  50.436 -51.453  1.00116.83           C  
ATOM   2399  CG1 ILE A 312      -6.710  49.273 -50.887  1.00115.27           C  
ATOM   2400  CG2 ILE A 312      -6.787  51.660 -51.594  1.00115.53           C  
ATOM   2401  CD1 ILE A 312      -7.281  49.542 -49.509  1.00113.13           C  
ATOM   2402  N   MET A 313      -3.219  51.344 -53.011  1.00119.25           N  
ATOM   2403  CA  MET A 313      -2.379  52.454 -53.471  1.00120.28           C  
ATOM   2404  C   MET A 313      -2.452  52.732 -54.966  1.00121.52           C  
ATOM   2405  O   MET A 313      -2.850  53.822 -55.386  1.00121.41           O  
ATOM   2406  CB  MET A 313      -0.916  52.228 -53.097  1.00120.16           C  
ATOM   2407  CG  MET A 313      -0.635  52.287 -51.615  1.00123.10           C  
ATOM   2408  SD  MET A 313       1.138  52.330 -51.276  1.00125.90           S  
ATOM   2409  CE  MET A 313       1.689  50.801 -52.045  1.00124.87           C  
ATOM   2410  N   LYS A 314      -2.049  51.751 -55.767  1.00122.27           N  
ATOM   2411  CA  LYS A 314      -2.070  51.904 -57.216  1.00122.45           C  
ATOM   2412  C   LYS A 314      -3.422  52.464 -57.681  1.00122.98           C  
ATOM   2413  CB  LYS A 314      -1.777  50.546 -57.880  1.00121.92           C  
ATOM   2414  CG  LYS A 314      -2.824  49.451 -57.634  1.00119.72           C  
ATOM   2415  CD  LYS A 314      -2.258  48.039 -57.873  1.00117.60           C  
ATOM   2416  CE  LYS A 314      -1.659  47.839 -59.263  1.00115.91           C  
ATOM   2417  NZ  LYS A 314      -2.655  47.985 -60.357  1.00116.58           N1+
TER   
ATOM   2418  N   SER B 249     -28.136  55.591   8.132  1.00 71.77           N  
ATOM   2419  CA  SER B 249     -29.354  56.442   7.995  1.00 70.84           C  
ATOM   2420  C   SER B 249     -29.193  57.257   6.721  1.00 69.60           C  
ATOM   2421  O   SER B 249     -30.096  57.312   5.888  1.00 71.01           O  
ATOM   2422  CB  SER B 249     -29.503  57.370   9.208  1.00 72.75           C  
ATOM   2423  OG  SER B 249     -30.732  58.080   9.173  1.00 72.16           O  
ATOM   2424  N   ASN B 250     -28.043  57.898   6.564  1.00 67.13           N  
ATOM   2425  CA  ASN B 250     -27.811  58.659   5.346  1.00 65.35           C  
ATOM   2426  C   ASN B 250     -27.415  57.598   4.319  1.00 59.90           C  
ATOM   2427  O   ASN B 250     -26.867  56.547   4.671  1.00 61.59           O  
ATOM   2428  CB  ASN B 250     -26.644  59.628   5.509  1.00 71.14           C  
ATOM   2429  CG  ASN B 250     -25.297  58.907   5.536  1.00 77.70           C  
ATOM   2430  ND2 ASN B 250     -24.456  59.180   4.541  1.00 80.97           N  
ATOM   2431  OD1 ASN B 250     -25.026  58.103   6.431  1.00 78.50           O  
ATOM   2432  N   LEU B 251     -27.709  57.855   3.057  1.00 49.72           N  
ATOM   2433  CA  LEU B 251     -27.336  56.924   2.028  1.00 42.39           C  
ATOM   2434  C   LEU B 251     -26.176  57.570   1.309  1.00 39.89           C  
ATOM   2435  O   LEU B 251     -26.227  58.750   0.984  1.00 40.31           O  
ATOM   2436  CB  LEU B 251     -28.510  56.681   1.083  1.00 39.74           C  
ATOM   2437  CG  LEU B 251     -29.625  55.831   1.669  1.00 34.08           C  
ATOM   2438  CD1 LEU B 251     -30.757  55.726   0.688  1.00 41.08           C  
ATOM   2439  CD2 LEU B 251     -29.081  54.464   1.972  1.00 31.52           C  
ATOM   2440  N   LYS B 252     -25.121  56.807   1.063  1.00 36.77           N  
ATOM   2441  CA  LYS B 252     -23.967  57.371   0.392  1.00 31.47           C  
ATOM   2442  C   LYS B 252     -23.213  56.362  -0.479  1.00 28.63           C  
ATOM   2443  O   LYS B 252     -22.911  55.233  -0.065  1.00 25.04           O  
ATOM   2444  CB  LYS B 252     -23.022  57.969   1.442  1.00 31.99           C  
ATOM   2445  CG  LYS B 252     -22.072  59.035   0.921  1.00 38.98           C  
ATOM   2446  CD  LYS B 252     -21.301  59.696   2.083  1.00 52.46           C  
ATOM   2447  CE  LYS B 252     -20.798  61.112   1.723  1.00 55.72           C  
ATOM   2448  NZ  LYS B 252     -20.141  61.183   0.375  1.00 56.61           N1+
ATOM   2449  N   ILE B 253     -22.938  56.765  -1.708  1.00 24.05           N  
ATOM   2450  CA  ILE B 253     -22.169  55.924  -2.590  1.00 24.85           C  
ATOM   2451  C   ILE B 253     -20.772  56.499  -2.466  1.00 26.03           C  
ATOM   2452  O   ILE B 253     -20.494  57.605  -2.940  1.00 26.51           O  
ATOM   2453  CB  ILE B 253     -22.630  56.011  -4.038  1.00 23.41           C  
ATOM   2454  CG1 ILE B 253     -23.969  55.287  -4.178  1.00 20.38           C  
ATOM   2455  CG2 ILE B 253     -21.552  55.407  -4.950  1.00 21.11           C  
ATOM   2456  CD1 ILE B 253     -24.443  55.149  -5.615  1.00 24.20           C  
ATOM   2457  N   VAL B 254     -19.890  55.750  -1.817  1.00 25.39           N  
ATOM   2458  CA  VAL B 254     -18.552  56.242  -1.594  1.00 21.50           C  
ATOM   2459  C   VAL B 254     -17.555  55.791  -2.636  1.00 22.66           C  
ATOM   2460  O   VAL B 254     -16.406  56.247  -2.635  1.00 22.69           O  
ATOM   2461  CB  VAL B 254     -18.073  55.866  -0.194  1.00 18.39           C  
ATOM   2462  CG1 VAL B 254     -19.028  56.424   0.843  1.00 12.28           C  
ATOM   2463  CG2 VAL B 254     -17.991  54.377  -0.043  1.00 20.11           C  
ATOM   2464  N   ARG B 255     -17.984  54.909  -3.538  1.00 21.52           N  
ATOM   2465  CA  ARG B 255     -17.078  54.454  -4.580  1.00 18.14           C  
ATOM   2466  C   ARG B 255     -17.641  53.423  -5.549  1.00 18.81           C  
ATOM   2467  O   ARG B 255     -18.445  52.585  -5.183  1.00 22.78           O  
ATOM   2468  CB  ARG B 255     -15.796  53.917  -3.947  1.00 20.86           C  
ATOM   2469  CG  ARG B 255     -14.696  53.626  -4.954  1.00 21.75           C  
ATOM   2470  CD  ARG B 255     -13.390  53.465  -4.260  1.00 23.70           C  
ATOM   2471  NE  ARG B 255     -12.260  53.530  -5.178  1.00 23.60           N  
ATOM   2472  CZ  ARG B 255     -10.999  53.652  -4.770  1.00 20.88           C  
ATOM   2473  NH1 ARG B 255     -10.718  53.722  -3.461  1.00  5.90           N1+
ATOM   2474  NH2 ARG B 255     -10.029  53.719  -5.671  1.00 18.51           N  
ATOM   2475  N   MET B 256     -17.207  53.505  -6.798  1.00 19.70           N  
ATOM   2476  CA  MET B 256     -17.631  52.567  -7.820  1.00 22.35           C  
ATOM   2477  C   MET B 256     -16.410  52.188  -8.662  1.00 25.11           C  
ATOM   2478  O   MET B 256     -15.617  53.047  -9.036  1.00 24.62           O  
ATOM   2479  CB  MET B 256     -18.688  53.208  -8.689  1.00 19.80           C  
ATOM   2480  CG  MET B 256     -19.921  53.528  -7.941  1.00 19.31           C  
ATOM   2481  SD  MET B 256     -21.048  54.375  -9.053  1.00 26.17           S  
ATOM   2482  CE  MET B 256     -21.621  53.052 -10.168  1.00 21.23           C  
ATOM   2483  N   ASP B 257     -16.256  50.901  -8.957  1.00 24.87           N  
ATOM   2484  CA  ASP B 257     -15.107  50.458  -9.726  1.00 28.01           C  
ATOM   2485  C   ASP B 257     -15.180  51.061 -11.122  1.00 27.47           C  
ATOM   2486  O   ASP B 257     -14.171  51.355 -11.750  1.00 28.41           O  
ATOM   2487  CB  ASP B 257     -15.055  48.924  -9.749  1.00 30.84           C  
ATOM   2488  CG  ASP B 257     -16.213  48.304 -10.488  1.00 39.02           C  
ATOM   2489  OD1 ASP B 257     -17.290  48.918 -10.561  1.00 41.36           O  
ATOM   2490  OD2 ASP B 257     -16.048  47.170 -10.972  1.00 41.14           O1-
ATOM   2491  N   ARG B 258     -16.384  51.299 -11.598  1.00 30.31           N  
ATOM   2492  CA  ARG B 258     -16.519  51.893 -12.910  1.00 33.60           C  
ATOM   2493  C   ARG B 258     -17.756  52.788 -12.916  1.00 29.69           C  
ATOM   2494  O   ARG B 258     -18.715  52.517 -12.201  1.00 26.02           O  
ATOM   2495  CB  ARG B 258     -16.612  50.790 -13.982  1.00 38.25           C  
ATOM   2496  CG  ARG B 258     -16.138  51.310 -15.307  1.00 49.16           C  
ATOM   2497  CD  ARG B 258     -16.058  50.316 -16.444  1.00 56.14           C  
ATOM   2498  NE  ARG B 258     -15.501  51.024 -17.603  1.00 66.14           N  
ATOM   2499  CZ  ARG B 258     -15.518  50.578 -18.856  1.00 73.22           C  
ATOM   2500  NH1 ARG B 258     -16.074  49.402 -19.135  1.00 75.55           N1+
ATOM   2501  NH2 ARG B 258     -14.975  51.309 -19.830  1.00 69.40           N  
ATOM   2502  N   THR B 259     -17.725  53.869 -13.693  1.00 27.79           N  
ATOM   2503  CA  THR B 259     -18.875  54.767 -13.759  1.00 27.72           C  
ATOM   2504  C   THR B 259     -19.393  55.012 -15.175  1.00 26.24           C  
ATOM   2505  O   THR B 259     -20.182  55.920 -15.416  1.00 26.45           O  
ATOM   2506  CB  THR B 259     -18.586  56.128 -13.103  1.00 27.29           C  
ATOM   2507  CG2 THR B 259     -18.260  55.948 -11.639  1.00 27.94           C  
ATOM   2508  OG1 THR B 259     -17.489  56.756 -13.769  1.00 35.48           O  
ATOM   2509  N   ALA B 260     -18.928  54.209 -16.115  1.00 26.24           N  
ATOM   2510  CA  ALA B 260     -19.384  54.305 -17.490  1.00 26.19           C  
ATOM   2511  C   ALA B 260     -19.757  52.875 -17.824  1.00 29.35           C  
ATOM   2512  O   ALA B 260     -19.342  51.951 -17.130  1.00 31.00           O  
ATOM   2513  CB  ALA B 260     -18.280  54.790 -18.386  1.00 23.62           C  
ATOM   2514  N   GLY B 261     -20.565  52.679 -18.851  1.00 29.47           N  
ATOM   2515  CA  GLY B 261     -20.949  51.329 -19.205  1.00 28.87           C  
ATOM   2516  C   GLY B 261     -21.574  51.343 -20.571  1.00 32.35           C  
ATOM   2517  O   GLY B 261     -21.933  52.408 -21.074  1.00 36.82           O  
ATOM   2518  N   CYS B 262     -21.695  50.176 -21.181  1.00 30.91           N  
ATOM   2519  CA  CYS B 262     -22.305  50.084 -22.497  1.00 33.04           C  
ATOM   2520  C   CYS B 262     -23.813  50.160 -22.353  1.00 28.74           C  
ATOM   2521  O   CYS B 262     -24.353  49.644 -21.389  1.00 31.58           O  
ATOM   2522  CB  CYS B 262     -21.951  48.757 -23.151  1.00 37.99           C  
ATOM   2523  SG  CYS B 262     -22.564  48.671 -24.836  1.00 48.88           S  
ATOM   2524  N   VAL B 263     -24.491  50.781 -23.312  1.00 27.85           N  
ATOM   2525  CA  VAL B 263     -25.946  50.910 -23.258  1.00 28.03           C  
ATOM   2526  C   VAL B 263     -26.643  49.565 -23.237  1.00 30.82           C  
ATOM   2527  O   VAL B 263     -27.767  49.450 -22.768  1.00 35.11           O  
ATOM   2528  CB  VAL B 263     -26.498  51.657 -24.465  1.00 26.76           C  
ATOM   2529  CG1 VAL B 263     -25.890  53.051 -24.551  1.00 28.51           C  
ATOM   2530  CG2 VAL B 263     -26.219  50.856 -25.710  1.00 26.97           C  
ATOM   2531  N   THR B 264     -25.981  48.543 -23.749  1.00 30.73           N  
ATOM   2532  CA  THR B 264     -26.588  47.224 -23.781  1.00 31.66           C  
ATOM   2533  C   THR B 264     -26.805  46.662 -22.402  1.00 31.20           C  
ATOM   2534  O   THR B 264     -27.485  45.653 -22.251  1.00 36.16           O  
ATOM   2535  CB  THR B 264     -25.737  46.221 -24.572  1.00 33.18           C  
ATOM   2536  CG2 THR B 264     -25.649  46.634 -26.046  1.00 33.05           C  
ATOM   2537  OG1 THR B 264     -24.420  46.170 -24.010  1.00 42.57           O  
ATOM   2538  N   GLY B 265     -26.222  47.294 -21.392  1.00 27.84           N  
ATOM   2539  CA  GLY B 265     -26.400  46.817 -20.029  1.00 25.93           C  
ATOM   2540  C   GLY B 265     -25.808  45.443 -19.777  1.00 28.53           C  
ATOM   2541  O   GLY B 265     -25.151  44.851 -20.646  1.00 29.17           O  
ATOM   2542  N   GLY B 266     -26.010  44.936 -18.568  1.00 27.41           N  
ATOM   2543  CA  GLY B 266     -25.499  43.616 -18.239  1.00 27.58           C  
ATOM   2544  C   GLY B 266     -24.096  43.566 -17.670  1.00 31.41           C  
ATOM   2545  O   GLY B 266     -23.638  42.518 -17.210  1.00 32.31           O  
ATOM   2546  N   GLU B 267     -23.414  44.705 -17.696  1.00 33.53           N  
ATOM   2547  CA  GLU B 267     -22.062  44.802 -17.174  1.00 32.25           C  
ATOM   2548  C   GLU B 267     -22.048  44.844 -15.657  1.00 30.83           C  
ATOM   2549  O   GLU B 267     -22.902  45.476 -15.027  1.00 35.42           O  
ATOM   2550  CB  GLU B 267     -21.386  46.024 -17.775  1.00 33.95           C  
ATOM   2551  CG  GLU B 267     -21.018  45.811 -19.236  1.00 33.88           C  
ATOM   2552  CD  GLU B 267     -20.444  47.043 -19.893  1.00 39.45           C  
ATOM   2553  OE1 GLU B 267     -20.750  48.168 -19.444  1.00 51.24           O  
ATOM   2554  OE2 GLU B 267     -19.698  46.892 -20.875  1.00 39.12           O1-
ATOM   2555  N   GLU B 268     -21.087  44.140 -15.073  1.00 27.42           N  
ATOM   2556  CA  GLU B 268     -20.948  44.063 -13.615  1.00 28.52           C  
ATOM   2557  C   GLU B 268     -20.160  45.197 -12.940  1.00 28.18           C  
ATOM   2558  O   GLU B 268     -19.057  45.553 -13.375  1.00 22.06           O  
ATOM   2559  CB  GLU B 268     -20.321  42.727 -13.246  1.00 29.49           C  
ATOM   2560  CG  GLU B 268     -20.054  42.547 -11.776  1.00 33.25           C  
ATOM   2561  CD  GLU B 268     -19.897  41.093 -11.401  1.00 33.02           C  
ATOM   2562  OE1 GLU B 268     -20.923  40.386 -11.372  1.00 39.27           O  
ATOM   2563  OE2 GLU B 268     -18.754  40.660 -11.158  1.00 33.31           O1-
ATOM   2564  N   ILE B 269     -20.732  45.749 -11.867  1.00 25.62           N  
ATOM   2565  CA  ILE B 269     -20.087  46.835 -11.140  1.00 25.84           C  
ATOM   2566  C   ILE B 269     -19.965  46.650  -9.631  1.00 25.58           C  
ATOM   2567  O   ILE B 269     -20.898  46.143  -8.978  1.00 28.32           O  
ATOM   2568  CB  ILE B 269     -20.812  48.161 -11.418  1.00 26.43           C  
ATOM   2569  CG1 ILE B 269     -20.512  48.596 -12.847  1.00 18.92           C  
ATOM   2570  CG2 ILE B 269     -20.434  49.215 -10.376  1.00 25.54           C  
ATOM   2571  CD1 ILE B 269     -21.229  49.848 -13.243  1.00 22.67           C  
ATOM   2572  N   TYR B 270     -18.808  47.045  -9.086  1.00 20.75           N  
ATOM   2573  CA  TYR B 270     -18.578  46.971  -7.634  1.00 23.10           C  
ATOM   2574  C   TYR B 270     -18.834  48.325  -7.075  1.00 22.56           C  
ATOM   2575  O   TYR B 270     -18.340  49.312  -7.599  1.00 21.98           O  
ATOM   2576  CB  TYR B 270     -17.159  46.562  -7.282  1.00 21.31           C  
ATOM   2577  CG  TYR B 270     -16.952  45.072  -7.321  1.00 26.58           C  
ATOM   2578  CD1 TYR B 270     -17.329  44.333  -8.454  1.00 28.02           C  
ATOM   2579  CD2 TYR B 270     -16.398  44.389  -6.233  1.00 20.49           C  
ATOM   2580  CE1 TYR B 270     -17.165  42.958  -8.508  1.00 26.78           C  
ATOM   2581  CE2 TYR B 270     -16.227  43.005  -6.273  1.00 26.24           C  
ATOM   2582  CZ  TYR B 270     -16.619  42.303  -7.425  1.00 31.17           C  
ATOM   2583  OH  TYR B 270     -16.480  40.956  -7.514  1.00 33.05           O  
ATOM   2584  N   LEU B 271     -19.623  48.385  -6.020  1.00 21.15           N  
ATOM   2585  CA  LEU B 271     -19.939  49.664  -5.431  1.00 22.57           C  
ATOM   2586  C   LEU B 271     -19.716  49.584  -3.936  1.00 24.39           C  
ATOM   2587  O   LEU B 271     -20.093  48.597  -3.278  1.00 27.96           O  
ATOM   2588  CB  LEU B 271     -21.394  50.049  -5.782  1.00 25.57           C  
ATOM   2589  CG  LEU B 271     -22.081  51.286  -5.176  1.00 28.04           C  
ATOM   2590  CD1 LEU B 271     -23.368  51.560  -5.906  1.00 23.82           C  
ATOM   2591  CD2 LEU B 271     -22.365  51.069  -3.677  1.00 26.20           C  
ATOM   2592  N   LEU B 272     -19.066  50.615  -3.408  1.00 22.61           N  
ATOM   2593  CA  LEU B 272     -18.792  50.691  -1.984  1.00 22.11           C  
ATOM   2594  C   LEU B 272     -19.709  51.756  -1.430  1.00 21.98           C  
ATOM   2595  O   LEU B 272     -19.848  52.824  -2.050  1.00 21.50           O  
ATOM   2596  CB  LEU B 272     -17.334  51.071  -1.747  1.00 21.49           C  
ATOM   2597  CG  LEU B 272     -16.321  50.076  -2.303  1.00 21.25           C  
ATOM   2598  CD1 LEU B 272     -14.923  50.585  -1.996  1.00 19.11           C  
ATOM   2599  CD2 LEU B 272     -16.572  48.700  -1.722  1.00  9.00           C  
ATOM   2600  N   CYS B 273     -20.311  51.495  -0.267  1.00 17.52           N  
ATOM   2601  CA  CYS B 273     -21.240  52.473   0.302  1.00 20.65           C  
ATOM   2602  C   CYS B 273     -21.313  52.530   1.820  1.00 19.39           C  
ATOM   2603  O   CYS B 273     -20.719  51.727   2.514  1.00 18.36           O  
ATOM   2604  CB  CYS B 273     -22.647  52.169  -0.224  1.00 24.91           C  
ATOM   2605  SG  CYS B 273     -23.212  50.482   0.182  1.00 27.99           S  
ATOM   2606  N   ASP B 274     -22.053  53.500   2.336  1.00 21.38           N  
ATOM   2607  CA  ASP B 274     -22.258  53.576   3.770  1.00 21.84           C  
ATOM   2608  C   ASP B 274     -23.242  52.455   4.085  1.00 25.04           C  
ATOM   2609  O   ASP B 274     -23.846  51.855   3.179  1.00 23.83           O  
ATOM   2610  CB  ASP B 274     -22.824  54.931   4.179  1.00 24.83           C  
ATOM   2611  CG  ASP B 274     -21.745  56.004   4.318  1.00 33.94           C  
ATOM   2612  OD1 ASP B 274     -20.537  55.661   4.341  1.00 37.02           O  
ATOM   2613  OD2 ASP B 274     -22.104  57.198   4.440  1.00 36.49           O1-
ATOM   2614  N   LYS B 275     -23.417  52.186   5.368  1.00 26.45           N  
ATOM   2615  CA  LYS B 275     -24.256  51.087   5.807  1.00 27.79           C  
ATOM   2616  C   LYS B 275     -25.638  51.013   5.133  1.00 28.93           C  
ATOM   2617  O   LYS B 275     -26.316  52.013   4.992  1.00 30.25           O  
ATOM   2618  CB  LYS B 275     -24.361  51.155   7.330  1.00 29.05           C  
ATOM   2619  CG  LYS B 275     -24.779  49.870   8.042  1.00 37.11           C  
ATOM   2620  CD  LYS B 275     -24.649  50.013   9.572  1.00 36.74           C  
ATOM   2621  CE  LYS B 275     -25.074  48.731  10.285  1.00 46.91           C  
ATOM   2622  NZ  LYS B 275     -24.926  48.800  11.792  1.00 48.81           N1+
ATOM   2623  N   VAL B 276     -26.004  49.813   4.679  1.00 28.70           N  
ATOM   2624  CA  VAL B 276     -27.290  49.513   4.048  1.00 27.83           C  
ATOM   2625  C   VAL B 276     -27.726  48.078   4.451  1.00 31.57           C  
ATOM   2626  O   VAL B 276     -26.914  47.289   4.952  1.00 29.71           O  
ATOM   2627  CB  VAL B 276     -27.222  49.594   2.500  1.00 24.19           C  
ATOM   2628  CG1 VAL B 276     -26.871  50.989   2.070  1.00 20.68           C  
ATOM   2629  CG2 VAL B 276     -26.220  48.616   1.968  1.00 20.70           C  
ATOM   2630  N   GLN B 277     -29.005  47.754   4.248  1.00 29.99           N  
ATOM   2631  CA  GLN B 277     -29.519  46.441   4.586  1.00 28.78           C  
ATOM   2632  C   GLN B 277     -29.875  45.729   3.280  1.00 29.47           C  
ATOM   2633  O   GLN B 277     -30.594  46.265   2.441  1.00 29.43           O  
ATOM   2634  CB  GLN B 277     -30.717  46.588   5.529  1.00 31.49           C  
ATOM   2635  CG  GLN B 277     -31.167  45.256   6.170  1.00 47.00           C  
ATOM   2636  CD  GLN B 277     -32.184  44.472   5.325  1.00 51.24           C  
ATOM   2637  NE2 GLN B 277     -31.708  43.468   4.600  1.00 47.74           N  
ATOM   2638  OE1 GLN B 277     -33.382  44.786   5.323  1.00 55.41           O  
ATOM   2639  N   LYS B 278     -29.350  44.521   3.098  1.00 31.58           N  
ATOM   2640  CA  LYS B 278     -29.546  43.774   1.849  1.00 30.83           C  
ATOM   2641  C   LYS B 278     -30.949  43.632   1.280  1.00 30.76           C  
ATOM   2642  O   LYS B 278     -31.116  43.383   0.080  1.00 27.93           O  
ATOM   2643  CB  LYS B 278     -28.949  42.379   1.967  1.00 31.57           C  
ATOM   2644  CG  LYS B 278     -29.505  41.574   3.111  1.00 29.33           C  
ATOM   2645  CD  LYS B 278     -29.240  40.123   2.880  1.00 35.06           C  
ATOM   2646  CE  LYS B 278     -29.671  39.326   4.075  1.00 36.35           C  
ATOM   2647  NZ  LYS B 278     -28.843  39.746   5.230  1.00 46.73           N1+
ATOM   2648  N   ASP B 279     -31.963  43.765   2.120  1.00 31.25           N  
ATOM   2649  CA  ASP B 279     -33.317  43.618   1.624  1.00 33.99           C  
ATOM   2650  C   ASP B 279     -34.071  44.930   1.504  1.00 32.65           C  
ATOM   2651  O   ASP B 279     -35.215  44.957   1.064  1.00 36.23           O  
ATOM   2652  CB  ASP B 279     -34.090  42.650   2.527  1.00 39.56           C  
ATOM   2653  CG  ASP B 279     -33.603  41.205   2.392  1.00 47.69           C  
ATOM   2654  OD1 ASP B 279     -33.617  40.651   1.266  1.00 46.21           O  
ATOM   2655  OD2 ASP B 279     -33.212  40.610   3.415  1.00 56.21           O1-
ATOM   2656  N   ASP B 280     -33.418  46.023   1.871  1.00 29.31           N  
ATOM   2657  CA  ASP B 280     -34.043  47.333   1.858  1.00 27.04           C  
ATOM   2658  C   ASP B 280     -33.171  48.280   1.066  1.00 28.39           C  
ATOM   2659  O   ASP B 280     -32.950  49.404   1.502  1.00 33.08           O  
ATOM   2660  CB  ASP B 280     -34.164  47.852   3.300  1.00 22.79           C  
ATOM   2661  CG  ASP B 280     -34.976  49.144   3.414  1.00 32.02           C  
ATOM   2662  OD1 ASP B 280     -35.799  49.444   2.509  1.00 34.47           O  
ATOM   2663  OD2 ASP B 280     -34.804  49.857   4.436  1.00 26.75           O1-
ATOM   2664  N   ILE B 281     -32.657  47.846  -0.079  1.00 25.60           N  
ATOM   2665  CA  ILE B 281     -31.797  48.725  -0.862  1.00 21.32           C  
ATOM   2666  C   ILE B 281     -31.877  48.428  -2.343  1.00 21.34           C  
ATOM   2667  O   ILE B 281     -32.051  47.282  -2.746  1.00 22.33           O  
ATOM   2668  CB  ILE B 281     -30.313  48.600  -0.437  1.00 21.27           C  
ATOM   2669  CG1 ILE B 281     -29.484  49.725  -1.043  1.00 20.86           C  
ATOM   2670  CG2 ILE B 281     -29.744  47.285  -0.889  1.00 22.06           C  
ATOM   2671  CD1 ILE B 281     -29.631  51.031  -0.312  1.00 21.97           C  
ATOM   2672  N   GLN B 282     -31.764  49.472  -3.155  1.00 19.55           N  
ATOM   2673  CA  GLN B 282     -31.794  49.294  -4.582  1.00 22.27           C  
ATOM   2674  C   GLN B 282     -30.960  50.375  -5.244  1.00 21.42           C  
ATOM   2675  O   GLN B 282     -30.736  51.426  -4.665  1.00 24.36           O  
ATOM   2676  CB  GLN B 282     -33.240  49.274  -5.090  1.00 23.78           C  
ATOM   2677  CG  GLN B 282     -34.080  50.485  -4.792  1.00 36.15           C  
ATOM   2678  CD  GLN B 282     -35.552  50.287  -5.172  1.00 41.26           C  
ATOM   2679  NE2 GLN B 282     -35.911  49.053  -5.549  1.00 35.63           N  
ATOM   2680  OE1 GLN B 282     -36.358  51.229  -5.110  1.00 40.67           O  
ATOM   2681  N   ILE B 283     -30.460  50.084  -6.436  1.00 18.41           N  
ATOM   2682  CA  ILE B 283     -29.637  51.016  -7.171  1.00 16.41           C  
ATOM   2683  C   ILE B 283     -30.420  51.476  -8.381  1.00 16.84           C  
ATOM   2684  O   ILE B 283     -30.611  50.698  -9.343  1.00 12.35           O  
ATOM   2685  CB  ILE B 283     -28.330  50.344  -7.645  1.00 18.92           C  
ATOM   2686  CG1 ILE B 283     -27.530  49.873  -6.435  1.00 22.29           C  
ATOM   2687  CG2 ILE B 283     -27.485  51.327  -8.469  1.00 12.00           C  
ATOM   2688  CD1 ILE B 283     -26.223  49.264  -6.798  1.00 21.53           C  
ATOM   2689  N   ARG B 284     -30.848  52.740  -8.330  1.00 16.68           N  
ATOM   2690  CA  ARG B 284     -31.647  53.356  -9.380  1.00 19.30           C  
ATOM   2691  C   ARG B 284     -30.835  54.193 -10.353  1.00 22.48           C  
ATOM   2692  O   ARG B 284     -30.127  55.119  -9.927  1.00 25.31           O  
ATOM   2693  CB  ARG B 284     -32.739  54.254  -8.757  1.00 16.47           C  
ATOM   2694  CG  ARG B 284     -33.886  54.589  -9.729  1.00 24.72           C  
ATOM   2695  CD  ARG B 284     -35.022  55.414  -9.123  1.00 21.93           C  
ATOM   2696  NE  ARG B 284     -34.687  56.831  -9.063  1.00 33.05           N  
ATOM   2697  CZ  ARG B 284     -35.361  57.799  -9.684  1.00 32.80           C  
ATOM   2698  NH1 ARG B 284     -36.427  57.521 -10.425  1.00 24.00           N1+
ATOM   2699  NH2 ARG B 284     -34.941  59.051  -9.586  1.00 31.26           N  
ATOM   2700  N   PHE B 285     -30.936  53.867 -11.645  1.00 21.63           N  
ATOM   2701  CA  PHE B 285     -30.268  54.632 -12.705  1.00 24.72           C  
ATOM   2702  C   PHE B 285     -31.362  55.522 -13.316  1.00 30.16           C  
ATOM   2703  O   PHE B 285     -32.441  55.015 -13.640  1.00 32.46           O  
ATOM   2704  CB  PHE B 285     -29.705  53.727 -13.812  1.00 21.33           C  
ATOM   2705  CG  PHE B 285     -28.407  53.045 -13.469  1.00 24.83           C  
ATOM   2706  CD1 PHE B 285     -28.365  51.987 -12.568  1.00 24.67           C  
ATOM   2707  CD2 PHE B 285     -27.215  53.465 -14.067  1.00 23.55           C  
ATOM   2708  CE1 PHE B 285     -27.145  51.352 -12.264  1.00 27.37           C  
ATOM   2709  CE2 PHE B 285     -26.006  52.852 -13.780  1.00 21.63           C  
ATOM   2710  CZ  PHE B 285     -25.965  51.791 -12.873  1.00 27.48           C  
ATOM   2711  N   TYR B 286     -31.108  56.825 -13.483  1.00 29.95           N  
ATOM   2712  CA  TYR B 286     -32.137  57.701 -14.048  1.00 29.60           C  
ATOM   2713  C   TYR B 286     -31.651  58.835 -14.929  1.00 32.12           C  
ATOM   2714  O   TYR B 286     -30.499  59.263 -14.857  1.00 32.32           O  
ATOM   2715  CB  TYR B 286     -33.031  58.263 -12.936  1.00 28.41           C  
ATOM   2716  CG  TYR B 286     -32.412  59.282 -12.007  1.00 26.13           C  
ATOM   2717  CD1 TYR B 286     -32.473  60.641 -12.290  1.00 29.38           C  
ATOM   2718  CD2 TYR B 286     -31.810  58.891 -10.817  1.00 27.41           C  
ATOM   2719  CE1 TYR B 286     -31.958  61.588 -11.407  1.00 24.17           C  
ATOM   2720  CE2 TYR B 286     -31.291  59.821  -9.938  1.00 25.68           C  
ATOM   2721  CZ  TYR B 286     -31.368  61.168 -10.235  1.00 29.46           C  
ATOM   2722  OH  TYR B 286     -30.839  62.090  -9.354  1.00 37.20           O  
ATOM   2723  N   GLU B 287     -32.557  59.311 -15.774  1.00 33.00           N  
ATOM   2724  CA  GLU B 287     -32.253  60.379 -16.705  1.00 34.03           C  
ATOM   2725  C   GLU B 287     -33.477  61.237 -16.960  1.00 37.09           C  
ATOM   2726  O   GLU B 287     -34.531  60.735 -17.362  1.00 33.71           O  
ATOM   2727  CB  GLU B 287     -31.799  59.799 -18.026  1.00 32.26           C  
ATOM   2728  CG  GLU B 287     -31.543  60.837 -19.088  1.00 31.43           C  
ATOM   2729  CD  GLU B 287     -31.336  60.203 -20.462  1.00 39.52           C  
ATOM   2730  OE1 GLU B 287     -32.273  59.516 -20.942  1.00 38.46           O  
ATOM   2731  OE2 GLU B 287     -30.245  60.386 -21.056  1.00 36.36           O1-
ATOM   2732  N   GLU B 288     -33.309  62.536 -16.733  1.00 39.59           N  
ATOM   2733  CA  GLU B 288     -34.345  63.543 -16.933  1.00 40.33           C  
ATOM   2734  C   GLU B 288     -34.704  63.589 -18.419  1.00 41.09           C  
ATOM   2735  O   GLU B 288     -33.824  63.574 -19.269  1.00 43.09           O  
ATOM   2736  CB  GLU B 288     -33.785  64.886 -16.484  1.00 45.05           C  
ATOM   2737  CG  GLU B 288     -34.684  66.086 -16.662  1.00 58.21           C  
ATOM   2738  CD  GLU B 288     -35.919  66.023 -15.801  1.00 64.79           C  
ATOM   2739  OE1 GLU B 288     -35.786  65.707 -14.594  1.00 70.62           O  
ATOM   2740  OE2 GLU B 288     -37.015  66.309 -16.328  1.00 64.72           O1-
ATOM   2741  N   GLU B 289     -35.990  63.630 -18.739  1.00 39.55           N  
ATOM   2742  CA  GLU B 289     -36.408  63.686 -20.131  1.00 37.53           C  
ATOM   2743  C   GLU B 289     -36.955  65.089 -20.501  1.00 39.62           C  
ATOM   2744  O   GLU B 289     -37.189  65.932 -19.627  1.00 34.98           O  
ATOM   2745  CB  GLU B 289     -37.465  62.613 -20.391  1.00 40.90           C  
ATOM   2746  CG  GLU B 289     -37.054  61.180 -20.066  1.00 46.87           C  
ATOM   2747  CD  GLU B 289     -35.928  60.634 -20.947  1.00 57.55           C  
ATOM   2748  OE1 GLU B 289     -36.088  60.636 -22.184  1.00 61.82           O  
ATOM   2749  OE2 GLU B 289     -34.882  60.186 -20.412  1.00 62.99           O1-
ATOM   2750  N   GLU B 290     -37.151  65.331 -21.801  1.00 43.01           N  
ATOM   2751  CA  GLU B 290     -37.651  66.622 -22.302  1.00 42.95           C  
ATOM   2752  C   GLU B 290     -38.990  67.000 -21.708  1.00 39.56           C  
ATOM   2753  O   GLU B 290     -39.189  68.143 -21.264  1.00 34.94           O  
ATOM   2754  CB  GLU B 290     -37.848  66.592 -23.813  1.00 49.81           C  
ATOM   2755  CG  GLU B 290     -36.617  66.381 -24.647  1.00 63.43           C  
ATOM   2756  CD  GLU B 290     -36.939  66.435 -26.131  1.00 70.80           C  
ATOM   2757  OE1 GLU B 290     -37.376  67.514 -26.598  1.00 72.31           O  
ATOM   2758  OE2 GLU B 290     -36.767  65.400 -26.821  1.00 76.09           O1-
ATOM   2759  N   ASN B 291     -39.908  66.030 -21.731  1.00 35.00           N  
ATOM   2760  CA  ASN B 291     -41.259  66.225 -21.231  1.00 33.16           C  
ATOM   2761  C   ASN B 291     -41.415  66.246 -19.708  1.00 32.39           C  
ATOM   2762  O   ASN B 291     -42.527  66.311 -19.220  1.00 35.33           O  
ATOM   2763  CB  ASN B 291     -42.185  65.158 -21.792  1.00 29.66           C  
ATOM   2764  CG  ASN B 291     -41.818  63.783 -21.315  1.00 34.05           C  
ATOM   2765  ND2 ASN B 291     -42.134  62.760 -22.112  1.00 24.03           N  
ATOM   2766  OD1 ASN B 291     -41.277  63.634 -20.216  1.00 37.77           O  
ATOM   2767  N   GLY B 292     -40.323  66.182 -18.957  1.00 32.13           N  
ATOM   2768  CA  GLY B 292     -40.444  66.227 -17.510  1.00 34.73           C  
ATOM   2769  C   GLY B 292     -40.515  64.870 -16.824  1.00 36.69           C  
ATOM   2770  O   GLY B 292     -40.386  64.767 -15.599  1.00 34.89           O  
ATOM   2771  N   GLY B 293     -40.753  63.829 -17.611  1.00 36.71           N  
ATOM   2772  CA  GLY B 293     -40.811  62.491 -17.060  1.00 39.21           C  
ATOM   2773  C   GLY B 293     -39.377  62.051 -16.882  1.00 40.84           C  
ATOM   2774  O   GLY B 293     -38.456  62.827 -17.137  1.00 42.74           O  
ATOM   2775  N   VAL B 294     -39.165  60.815 -16.456  1.00 39.80           N  
ATOM   2776  CA  VAL B 294     -37.804  60.347 -16.250  1.00 34.80           C  
ATOM   2777  C   VAL B 294     -37.660  58.896 -16.645  1.00 36.68           C  
ATOM   2778  O   VAL B 294     -38.536  58.082 -16.364  1.00 41.42           O  
ATOM   2779  CB  VAL B 294     -37.386  60.442 -14.761  1.00 28.55           C  
ATOM   2780  CG1 VAL B 294     -37.622  61.828 -14.229  1.00 19.33           C  
ATOM   2781  CG2 VAL B 294     -38.160  59.434 -13.952  1.00 26.48           C  
ATOM   2782  N   TRP B 295     -36.560  58.568 -17.310  1.00 37.47           N  
ATOM   2783  CA  TRP B 295     -36.297  57.181 -17.658  1.00 35.67           C  
ATOM   2784  C   TRP B 295     -35.583  56.617 -16.439  1.00 38.38           C  
ATOM   2785  O   TRP B 295     -34.739  57.297 -15.843  1.00 41.68           O  
ATOM   2786  CB  TRP B 295     -35.346  57.067 -18.821  1.00 32.20           C  
ATOM   2787  CG  TRP B 295     -34.787  55.703 -18.904  1.00 34.15           C  
ATOM   2788  CD1 TRP B 295     -35.364  54.624 -19.478  1.00 37.31           C  
ATOM   2789  CD2 TRP B 295     -33.558  55.245 -18.328  1.00 34.77           C  
ATOM   2790  CE2 TRP B 295     -33.459  53.872 -18.598  1.00 38.23           C  
ATOM   2791  CE3 TRP B 295     -32.529  55.865 -17.608  1.00 39.12           C  
ATOM   2792  NE1 TRP B 295     -34.577  53.515 -19.302  1.00 38.42           N  
ATOM   2793  CZ2 TRP B 295     -32.368  53.099 -18.176  1.00 39.54           C  
ATOM   2794  CZ3 TRP B 295     -31.445  55.100 -17.189  1.00 36.04           C  
ATOM   2795  CH2 TRP B 295     -31.375  53.734 -17.474  1.00 36.78           C  
ATOM   2796  N   GLU B 296     -35.903  55.395 -16.048  1.00 36.57           N  
ATOM   2797  CA  GLU B 296     -35.214  54.848 -14.905  1.00 38.26           C  
ATOM   2798  C   GLU B 296     -34.943  53.383 -15.159  1.00 39.49           C  
ATOM   2799  O   GLU B 296     -35.699  52.722 -15.876  1.00 39.77           O  
ATOM   2800  CB  GLU B 296     -36.030  55.028 -13.622  1.00 36.69           C  
ATOM   2801  CG  GLU B 296     -37.221  54.116 -13.515  1.00 42.16           C  
ATOM   2802  CD  GLU B 296     -38.044  54.347 -12.256  1.00 44.04           C  
ATOM   2803  OE1 GLU B 296     -37.695  55.240 -11.437  1.00 39.36           O  
ATOM   2804  OE2 GLU B 296     -39.051  53.613 -12.096  1.00 43.00           O1-
ATOM   2805  N   GLY B 297     -33.833  52.900 -14.603  1.00 36.81           N  
ATOM   2806  CA  GLY B 297     -33.461  51.509 -14.743  1.00 33.12           C  
ATOM   2807  C   GLY B 297     -32.889  51.088 -13.408  1.00 33.07           C  
ATOM   2808  O   GLY B 297     -32.380  51.923 -12.668  1.00 34.13           O  
ATOM   2809  N   PHE B 298     -32.984  49.815 -13.066  1.00 30.92           N  
ATOM   2810  CA  PHE B 298     -32.415  49.398 -11.799  1.00 30.72           C  
ATOM   2811  C   PHE B 298     -31.255  48.438 -11.946  1.00 31.99           C  
ATOM   2812  O   PHE B 298     -31.227  47.596 -12.856  1.00 30.63           O  
ATOM   2813  CB  PHE B 298     -33.469  48.786 -10.883  1.00 27.95           C  
ATOM   2814  CG  PHE B 298     -34.493  49.766 -10.422  1.00 29.21           C  
ATOM   2815  CD1 PHE B 298     -35.614  50.043 -11.205  1.00 26.25           C  
ATOM   2816  CD2 PHE B 298     -34.303  50.473  -9.229  1.00 25.01           C  
ATOM   2817  CE1 PHE B 298     -36.534  51.016 -10.805  1.00 26.25           C  
ATOM   2818  CE2 PHE B 298     -35.215  51.459  -8.813  1.00 26.31           C  
ATOM   2819  CZ  PHE B 298     -36.334  51.737  -9.597  1.00 26.15           C  
ATOM   2820  N   GLY B 299     -30.277  48.594 -11.058  1.00 29.93           N  
ATOM   2821  CA  GLY B 299     -29.125  47.716 -11.102  1.00 30.16           C  
ATOM   2822  C   GLY B 299     -29.593  46.330 -10.723  1.00 29.12           C  
ATOM   2823  O   GLY B 299     -30.368  46.163  -9.779  1.00 26.46           O  
ATOM   2824  N   ASP B 300     -29.134  45.319 -11.447  1.00 29.05           N  
ATOM   2825  CA  ASP B 300     -29.575  43.984 -11.124  1.00 28.07           C  
ATOM   2826  C   ASP B 300     -28.702  43.290 -10.102  1.00 28.20           C  
ATOM   2827  O   ASP B 300     -27.480  43.241 -10.244  1.00 29.15           O  
ATOM   2828  CB  ASP B 300     -29.648  43.144 -12.381  1.00 34.65           C  
ATOM   2829  CG  ASP B 300     -30.169  41.756 -12.104  1.00 42.73           C  
ATOM   2830  OD1 ASP B 300     -31.229  41.638 -11.452  1.00 45.10           O  
ATOM   2831  OD2 ASP B 300     -29.525  40.783 -12.541  1.00 51.13           O1-
ATOM   2832  N   PHE B 301     -29.323  42.777  -9.046  1.00 25.91           N  
ATOM   2833  CA  PHE B 301     -28.571  42.040  -8.045  1.00 24.80           C  
ATOM   2834  C   PHE B 301     -29.456  41.423  -6.986  1.00 24.96           C  
ATOM   2835  O   PHE B 301     -30.585  41.822  -6.823  1.00 24.65           O  
ATOM   2836  CB  PHE B 301     -27.530  42.931  -7.364  1.00 23.64           C  
ATOM   2837  CG  PHE B 301     -28.114  43.986  -6.477  1.00 14.12           C  
ATOM   2838  CD1 PHE B 301     -28.527  45.206  -6.996  1.00  9.36           C  
ATOM   2839  CD2 PHE B 301     -28.261  43.748  -5.123  1.00  7.15           C  
ATOM   2840  CE1 PHE B 301     -29.080  46.179  -6.162  1.00 14.21           C  
ATOM   2841  CE2 PHE B 301     -28.817  44.716  -4.281  1.00 13.11           C  
ATOM   2842  CZ  PHE B 301     -29.228  45.936  -4.802  1.00  8.03           C  
ATOM   2843  N   SER B 302     -28.920  40.442  -6.271  1.00 28.19           N  
ATOM   2844  CA  SER B 302     -29.638  39.770  -5.201  1.00 32.91           C  
ATOM   2845  C   SER B 302     -29.145  40.183  -3.820  1.00 34.53           C  
ATOM   2846  O   SER B 302     -27.966  40.475  -3.623  1.00 36.69           O  
ATOM   2847  CB  SER B 302     -29.461  38.265  -5.323  1.00 42.35           C  
ATOM   2848  OG  SER B 302     -29.849  37.611  -4.110  1.00 54.07           O  
ATOM   2849  N   PRO B 303     -30.031  40.189  -2.825  1.00 34.54           N  
ATOM   2850  CA  PRO B 303     -29.490  40.590  -1.529  1.00 36.71           C  
ATOM   2851  C   PRO B 303     -28.201  39.869  -1.118  1.00 37.57           C  
ATOM   2852  O   PRO B 303     -27.507  40.319  -0.215  1.00 40.65           O  
ATOM   2853  CB  PRO B 303     -30.673  40.349  -0.572  1.00 29.46           C  
ATOM   2854  CG  PRO B 303     -31.500  39.345  -1.305  1.00 29.99           C  
ATOM   2855  CD  PRO B 303     -31.463  39.900  -2.700  1.00 30.78           C  
ATOM   2856  N   THR B 304     -27.854  38.762  -1.763  1.00 38.80           N  
ATOM   2857  CA  THR B 304     -26.610  38.105  -1.351  1.00 40.19           C  
ATOM   2858  C   THR B 304     -25.429  38.799  -2.019  1.00 39.68           C  
ATOM   2859  O   THR B 304     -24.273  38.545  -1.676  1.00 39.23           O  
ATOM   2860  CB  THR B 304     -26.580  36.610  -1.695  1.00 38.53           C  
ATOM   2861  CG2 THR B 304     -27.714  35.900  -0.992  1.00 41.94           C  
ATOM   2862  OG1 THR B 304     -26.692  36.435  -3.111  1.00 43.63           O  
ATOM   2863  N   ASP B 305     -25.724  39.667  -2.985  1.00 36.21           N  
ATOM   2864  CA  ASP B 305     -24.677  40.416  -3.645  1.00 31.44           C  
ATOM   2865  C   ASP B 305     -24.352  41.614  -2.762  1.00 31.58           C  
ATOM   2866  O   ASP B 305     -23.426  42.352  -3.040  1.00 38.36           O  
ATOM   2867  CB  ASP B 305     -25.117  40.894  -5.029  1.00 32.82           C  
ATOM   2868  CG  ASP B 305     -25.326  39.748  -6.017  1.00 34.79           C  
ATOM   2869  OD1 ASP B 305     -24.362  38.989  -6.271  1.00 35.46           O  
ATOM   2870  OD2 ASP B 305     -26.454  39.612  -6.544  1.00 31.21           O1-
ATOM   2871  N   VAL B 306     -25.114  41.816  -1.695  1.00 29.64           N  
ATOM   2872  CA  VAL B 306     -24.847  42.934  -0.804  1.00 28.58           C  
ATOM   2873  C   VAL B 306     -23.869  42.367   0.173  1.00 29.06           C  
ATOM   2874  O   VAL B 306     -24.212  41.494   0.956  1.00 31.03           O  
ATOM   2875  CB  VAL B 306     -26.134  43.433  -0.088  1.00 28.37           C  
ATOM   2876  CG1 VAL B 306     -25.793  44.471   0.966  1.00 23.12           C  
ATOM   2877  CG2 VAL B 306     -27.062  44.070  -1.120  1.00 28.95           C  
ATOM   2878  N   HIS B 307     -22.638  42.869   0.108  1.00 32.49           N  
ATOM   2879  CA  HIS B 307     -21.528  42.382   0.929  1.00 26.07           C  
ATOM   2880  C   HIS B 307     -21.304  43.055   2.268  1.00 24.07           C  
ATOM   2881  O   HIS B 307     -20.921  44.221   2.354  1.00 25.18           O  
ATOM   2882  CB  HIS B 307     -20.250  42.462   0.108  1.00 26.20           C  
ATOM   2883  CG  HIS B 307     -19.032  41.991   0.832  1.00 32.21           C  
ATOM   2884  CD2 HIS B 307     -18.069  42.677   1.492  1.00 32.55           C  
ATOM   2885  ND1 HIS B 307     -18.698  40.661   0.940  1.00 30.80           N  
ATOM   2886  CE1 HIS B 307     -17.579  40.546   1.631  1.00 33.09           C  
ATOM   2887  NE2 HIS B 307     -17.177  41.755   1.977  1.00 35.78           N  
ATOM   2888  N   ARG B 308     -21.533  42.281   3.316  1.00 27.78           N  
ATOM   2889  CA  ARG B 308     -21.350  42.710   4.692  1.00 24.99           C  
ATOM   2890  C   ARG B 308     -21.867  44.124   4.911  1.00 25.63           C  
ATOM   2891  O   ARG B 308     -21.275  44.927   5.633  1.00 28.74           O  
ATOM   2892  CB  ARG B 308     -19.877  42.593   5.066  1.00 23.24           C  
ATOM   2893  CG  ARG B 308     -19.258  41.209   4.829  1.00 25.71           C  
ATOM   2894  CD  ARG B 308     -19.663  40.141   5.856  1.00 42.16           C  
ATOM   2895  NE  ARG B 308     -18.903  38.880   5.699  1.00 54.46           N  
ATOM   2896  CZ  ARG B 308     -18.965  38.074   4.629  1.00 58.75           C  
ATOM   2897  NH1 ARG B 308     -19.763  38.362   3.608  1.00 60.96           N1+
ATOM   2898  NH2 ARG B 308     -18.242  36.962   4.574  1.00 57.71           N  
ATOM   2899  N   GLN B 309     -22.991  44.420   4.272  1.00 27.82           N  
ATOM   2900  CA  GLN B 309     -23.636  45.712   4.422  1.00 26.74           C  
ATOM   2901  C   GLN B 309     -22.889  46.922   3.906  1.00 27.13           C  
ATOM   2902  O   GLN B 309     -23.373  48.036   4.076  1.00 30.35           O  
ATOM   2903  CB  GLN B 309     -23.950  45.952   5.901  1.00 29.03           C  
ATOM   2904  CG  GLN B 309     -24.968  45.009   6.480  1.00 38.08           C  
ATOM   2905  CD  GLN B 309     -25.448  45.443   7.855  1.00 47.80           C  
ATOM   2906  NE2 GLN B 309     -26.624  46.074   7.899  1.00 52.97           N  
ATOM   2907  OE1 GLN B 309     -24.768  45.241   8.859  1.00 48.56           O  
ATOM   2908  N   PHE B 310     -21.730  46.758   3.275  1.00 24.90           N  
ATOM   2909  CA  PHE B 310     -21.017  47.959   2.841  1.00 21.37           C  
ATOM   2910  C   PHE B 310     -20.592  48.062   1.384  1.00 21.83           C  
ATOM   2911  O   PHE B 310     -19.909  49.016   0.986  1.00 22.51           O  
ATOM   2912  CB  PHE B 310     -19.821  48.176   3.752  1.00 17.68           C  
ATOM   2913  CG  PHE B 310     -20.188  48.603   5.149  1.00 17.09           C  
ATOM   2914  CD1 PHE B 310     -20.648  49.903   5.402  1.00 17.83           C  
ATOM   2915  CD2 PHE B 310     -20.026  47.733   6.222  1.00 14.71           C  
ATOM   2916  CE1 PHE B 310     -20.930  50.326   6.711  1.00 19.33           C  
ATOM   2917  CE2 PHE B 310     -20.304  48.147   7.542  1.00 16.37           C  
ATOM   2918  CZ  PHE B 310     -20.752  49.441   7.787  1.00 16.66           C  
ATOM   2919  N   ALA B 311     -20.988  47.081   0.588  1.00 18.59           N  
ATOM   2920  CA  ALA B 311     -20.687  47.105  -0.832  1.00 21.27           C  
ATOM   2921  C   ALA B 311     -21.753  46.273  -1.560  1.00 24.46           C  
ATOM   2922  O   ALA B 311     -22.384  45.365  -0.981  1.00 27.20           O  
ATOM   2923  CB  ALA B 311     -19.300  46.544  -1.085  1.00 21.22           C  
ATOM   2924  N   ILE B 312     -21.965  46.580  -2.826  1.00 18.59           N  
ATOM   2925  CA  ILE B 312     -22.949  45.846  -3.578  1.00 19.73           C  
ATOM   2926  C   ILE B 312     -22.327  45.531  -4.908  1.00 20.21           C  
ATOM   2927  O   ILE B 312     -21.733  46.413  -5.526  1.00 23.42           O  
ATOM   2928  CB  ILE B 312     -24.233  46.713  -3.796  1.00 21.11           C  
ATOM   2929  CG1 ILE B 312     -24.757  47.181  -2.437  1.00 15.13           C  
ATOM   2930  CG2 ILE B 312     -25.323  45.911  -4.572  1.00 16.78           C  
ATOM   2931  CD1 ILE B 312     -25.923  48.098  -2.495  1.00  9.47           C  
ATOM   2932  N   VAL B 313     -22.424  44.280  -5.341  1.00 20.81           N  
ATOM   2933  CA  VAL B 313     -21.898  43.886  -6.660  1.00 26.39           C  
ATOM   2934  C   VAL B 313     -23.162  43.711  -7.471  1.00 26.01           C  
ATOM   2935  O   VAL B 313     -24.038  42.975  -7.041  1.00 29.58           O  
ATOM   2936  CB  VAL B 313     -21.182  42.522  -6.608  1.00 28.56           C  
ATOM   2937  CG1 VAL B 313     -20.817  42.072  -8.003  1.00 22.14           C  
ATOM   2938  CG2 VAL B 313     -19.949  42.630  -5.752  1.00 30.70           C  
ATOM   2939  N   PHE B 314     -23.274  44.346  -8.629  1.00 22.12           N  
ATOM   2940  CA  PHE B 314     -24.519  44.232  -9.385  1.00 22.15           C  
ATOM   2941  C   PHE B 314     -24.241  44.480 -10.862  1.00 24.16           C  
ATOM   2942  O   PHE B 314     -23.136  44.908 -11.211  1.00 26.18           O  
ATOM   2943  CB  PHE B 314     -25.489  45.297  -8.875  1.00 22.08           C  
ATOM   2944  CG  PHE B 314     -25.079  46.696  -9.253  1.00 23.00           C  
ATOM   2945  CD1 PHE B 314     -25.370  47.207 -10.527  1.00 22.12           C  
ATOM   2946  CD2 PHE B 314     -24.283  47.455  -8.399  1.00 17.47           C  
ATOM   2947  CE1 PHE B 314     -24.852  48.478 -10.956  1.00 23.77           C  
ATOM   2948  CE2 PHE B 314     -23.766  48.713  -8.813  1.00 20.90           C  
ATOM   2949  CZ  PHE B 314     -24.051  49.221 -10.095  1.00 16.43           C  
ATOM   2950  N   LYS B 315     -25.233  44.227 -11.726  1.00 24.16           N  
ATOM   2951  CA  LYS B 315     -25.067  44.481 -13.162  1.00 27.52           C  
ATOM   2952  C   LYS B 315     -25.941  45.662 -13.600  1.00 27.26           C  
ATOM   2953  O   LYS B 315     -27.045  45.869 -13.101  1.00 25.20           O  
ATOM   2954  CB  LYS B 315     -25.429  43.259 -14.000  1.00 29.28           C  
ATOM   2955  CG  LYS B 315     -24.575  42.035 -13.810  1.00 36.86           C  
ATOM   2956  CD  LYS B 315     -25.223  40.872 -14.556  1.00 43.19           C  
ATOM   2957  CE  LYS B 315     -24.509  39.542 -14.349  1.00 42.83           C  
ATOM   2958  NZ  LYS B 315     -23.129  39.588 -14.874  1.00 50.42           N1+
ATOM   2959  N   THR B 316     -25.425  46.434 -14.539  1.00 27.56           N  
ATOM   2960  CA  THR B 316     -26.115  47.605 -15.045  1.00 29.07           C  
ATOM   2961  C   THR B 316     -27.355  47.254 -15.846  1.00 32.71           C  
ATOM   2962  O   THR B 316     -27.435  46.187 -16.463  1.00 35.12           O  
ATOM   2963  CB  THR B 316     -25.216  48.384 -15.980  1.00 26.20           C  
ATOM   2964  CG2 THR B 316     -23.991  48.923 -15.243  1.00 22.53           C  
ATOM   2965  OG1 THR B 316     -24.798  47.500 -17.029  1.00 28.50           O  
ATOM   2966  N   PRO B 317     -28.362  48.137 -15.815  1.00 31.88           N  
ATOM   2967  CA  PRO B 317     -29.616  47.969 -16.536  1.00 27.57           C  
ATOM   2968  C   PRO B 317     -29.349  48.445 -17.947  1.00 30.15           C  
ATOM   2969  O   PRO B 317     -28.383  49.160 -18.186  1.00 29.35           O  
ATOM   2970  CB  PRO B 317     -30.535  48.903 -15.787  1.00 25.59           C  
ATOM   2971  CG  PRO B 317     -29.633  50.065 -15.565  1.00 30.10           C  
ATOM   2972  CD  PRO B 317     -28.444  49.334 -14.962  1.00 36.13           C  
ATOM   2973  N   LYS B 318     -30.192  48.045 -18.886  1.00 34.04           N  
ATOM   2974  CA  LYS B 318     -30.026  48.458 -20.277  1.00 38.31           C  
ATOM   2975  C   LYS B 318     -30.527  49.886 -20.403  1.00 39.15           C  
ATOM   2976  O   LYS B 318     -31.547  50.242 -19.819  1.00 41.11           O  
ATOM   2977  CB  LYS B 318     -30.836  47.535 -21.181  1.00 43.85           C  
ATOM   2978  CG  LYS B 318     -30.861  47.935 -22.648  1.00 55.36           C  
ATOM   2979  CD  LYS B 318     -31.591  46.882 -23.507  1.00 63.02           C  
ATOM   2980  CE  LYS B 318     -30.913  45.504 -23.384  1.00 67.95           C  
ATOM   2981  NZ  LYS B 318     -31.527  44.442 -24.226  1.00 71.32           N1+
ATOM   2982  N   TYR B 319     -29.812  50.717 -21.146  1.00 41.93           N  
ATOM   2983  CA  TYR B 319     -30.229  52.112 -21.316  1.00 43.54           C  
ATOM   2984  C   TYR B 319     -31.522  52.168 -22.165  1.00 46.53           C  
ATOM   2985  O   TYR B 319     -31.856  51.196 -22.847  1.00 48.55           O  
ATOM   2986  CB  TYR B 319     -29.097  52.900 -21.975  1.00 38.06           C  
ATOM   2987  CG  TYR B 319     -29.398  54.353 -22.166  1.00 38.40           C  
ATOM   2988  CD1 TYR B 319     -29.680  55.176 -21.074  1.00 35.10           C  
ATOM   2989  CD2 TYR B 319     -29.391  54.918 -23.445  1.00 37.48           C  
ATOM   2990  CE1 TYR B 319     -29.945  56.530 -21.252  1.00 39.14           C  
ATOM   2991  CE2 TYR B 319     -29.654  56.277 -23.635  1.00 40.27           C  
ATOM   2992  CZ  TYR B 319     -29.928  57.078 -22.538  1.00 38.07           C  
ATOM   2993  OH  TYR B 319     -30.147  58.419 -22.725  1.00 32.66           O  
ATOM   2994  N   LYS B 320     -32.245  53.287 -22.131  1.00 46.00           N  
ATOM   2995  CA  LYS B 320     -33.502  53.384 -22.877  1.00 46.53           C  
ATOM   2996  C   LYS B 320     -33.334  53.312 -24.385  1.00 48.64           C  
ATOM   2997  O   LYS B 320     -34.275  52.967 -25.099  1.00 47.13           O  
ATOM   2998  CB  LYS B 320     -34.259  54.680 -22.543  1.00 44.81           C  
ATOM   2999  CG  LYS B 320     -33.748  55.950 -23.226  1.00 45.49           C  
ATOM   3000  CD  LYS B 320     -34.708  57.100 -22.945  1.00 48.11           C  
ATOM   3001  CE  LYS B 320     -34.339  58.373 -23.692  1.00 47.86           C  
ATOM   3002  NZ  LYS B 320     -33.034  58.914 -23.270  1.00 49.00           N1+
ATOM   3003  N   ASP B 321     -32.138  53.634 -24.867  1.00 50.04           N  
ATOM   3004  CA  ASP B 321     -31.883  53.624 -26.296  1.00 51.35           C  
ATOM   3005  C   ASP B 321     -30.531  53.028 -26.646  1.00 50.27           C  
ATOM   3006  O   ASP B 321     -29.524  53.727 -26.639  1.00 52.70           O  
ATOM   3007  CB  ASP B 321     -31.970  55.054 -26.818  1.00 54.24           C  
ATOM   3008  CG  ASP B 321     -31.850  55.132 -28.321  1.00 61.83           C  
ATOM   3009  OD1 ASP B 321     -31.484  54.107 -28.949  1.00 61.57           O  
ATOM   3010  OD2 ASP B 321     -32.121  56.228 -28.868  1.00 64.22           O1-
ATOM   3011  N   ILE B 322     -30.505  51.744 -26.982  1.00 49.81           N  
ATOM   3012  CA  ILE B 322     -29.234  51.101 -27.303  1.00 49.16           C  
ATOM   3013  C   ILE B 322     -28.709  51.436 -28.679  1.00 48.81           C  
ATOM   3014  O   ILE B 322     -27.894  50.694 -29.213  1.00 49.65           O  
ATOM   3015  CB  ILE B 322     -29.302  49.558 -27.203  1.00 45.65           C  
ATOM   3016  CG1 ILE B 322     -30.103  48.986 -28.366  1.00 44.27           C  
ATOM   3017  CG2 ILE B 322     -29.945  49.155 -25.894  1.00 45.77           C  
ATOM   3018  CD1 ILE B 322     -30.175  47.482 -28.356  1.00 40.04           C  
ATOM   3019  N   ASN B 323     -29.151  52.554 -29.245  1.00 50.55           N  
ATOM   3020  CA  ASN B 323     -28.688  52.946 -30.571  1.00 50.91           C  
ATOM   3021  C   ASN B 323     -27.892  54.252 -30.581  1.00 52.83           C  
ATOM   3022  O   ASN B 323     -27.153  54.523 -31.528  1.00 54.38           O  
ATOM   3023  CB  ASN B 323     -29.875  53.078 -31.527  1.00 52.65           C  
ATOM   3024  CG  ASN B 323     -30.699  51.801 -31.629  1.00 55.39           C  
ATOM   3025  ND2 ASN B 323     -31.980  51.897 -31.281  1.00 52.48           N  
ATOM   3026  OD1 ASN B 323     -30.194  50.744 -32.019  1.00 54.25           O  
ATOM   3027  N   ILE B 324     -28.047  55.069 -29.548  1.00 51.84           N  
ATOM   3028  CA  ILE B 324     -27.320  56.332 -29.492  1.00 53.41           C  
ATOM   3029  C   ILE B 324     -25.920  56.182 -30.113  1.00 54.82           C  
ATOM   3030  O   ILE B 324     -25.325  55.104 -30.070  1.00 54.86           O  
ATOM   3031  CB  ILE B 324     -27.196  56.813 -28.040  1.00 50.92           C  
ATOM   3032  CG1 ILE B 324     -26.380  55.816 -27.222  1.00 50.06           C  
ATOM   3033  CG2 ILE B 324     -28.579  56.923 -27.424  1.00 48.78           C  
ATOM   3034  CD1 ILE B 324     -26.203  56.220 -25.764  1.00 51.55           C  
ATOM   3035  N   THR B 325     -25.403  57.254 -30.705  1.00 54.86           N  
ATOM   3036  CA  THR B 325     -24.082  57.212 -31.326  1.00 53.03           C  
ATOM   3037  C   THR B 325     -23.086  58.042 -30.535  1.00 53.82           C  
ATOM   3038  O   THR B 325     -21.881  57.975 -30.767  1.00 55.61           O  
ATOM   3039  CB  THR B 325     -24.131  57.739 -32.745  1.00 54.48           C  
ATOM   3040  CG2 THR B 325     -25.111  56.921 -33.562  1.00 52.46           C  
ATOM   3041  OG1 THR B 325     -24.549  59.112 -32.732  1.00 55.99           O  
ATOM   3042  N   LYS B 326     -23.611  58.849 -29.619  1.00 53.21           N  
ATOM   3043  CA  LYS B 326     -22.799  59.670 -28.731  1.00 52.16           C  
ATOM   3044  C   LYS B 326     -23.152  59.219 -27.314  1.00 49.61           C  
ATOM   3045  O   LYS B 326     -24.277  58.804 -27.050  1.00 49.79           O  
ATOM   3046  CB  LYS B 326     -23.108  61.164 -28.915  1.00 56.21           C  
ATOM   3047  CG  LYS B 326     -22.301  61.883 -30.006  1.00 58.23           C  
ATOM   3048  CD  LYS B 326     -22.521  61.310 -31.394  1.00 67.78           C  
ATOM   3049  CE  LYS B 326     -21.641  62.021 -32.430  1.00 70.71           C  
ATOM   3050  NZ  LYS B 326     -21.793  61.461 -33.810  1.00 72.74           N1+
ATOM   3051  N   PRO B 327     -22.199  59.298 -26.382  1.00 48.11           N  
ATOM   3052  CA  PRO B 327     -22.490  58.872 -25.013  1.00 46.22           C  
ATOM   3053  C   PRO B 327     -23.649  59.662 -24.441  1.00 44.58           C  
ATOM   3054  O   PRO B 327     -23.865  60.799 -24.840  1.00 46.01           O  
ATOM   3055  CB  PRO B 327     -21.185  59.170 -24.283  1.00 45.68           C  
ATOM   3056  CG  PRO B 327     -20.150  59.002 -25.399  1.00 49.83           C  
ATOM   3057  CD  PRO B 327     -20.825  59.818 -26.468  1.00 48.18           C  
ATOM   3058  N   ALA B 328     -24.394  59.044 -23.527  1.00 42.93           N  
ATOM   3059  CA  ALA B 328     -25.531  59.682 -22.855  1.00 40.26           C  
ATOM   3060  C   ALA B 328     -25.262  59.669 -21.355  1.00 35.57           C  
ATOM   3061  O   ALA B 328     -25.108  58.615 -20.770  1.00 37.49           O  
ATOM   3062  CB  ALA B 328     -26.826  58.925 -23.152  1.00 38.11           C  
ATOM   3063  N   SER B 329     -25.204  60.833 -20.730  1.00 35.16           N  
ATOM   3064  CA  SER B 329     -24.935  60.890 -19.299  1.00 33.67           C  
ATOM   3065  C   SER B 329     -26.223  60.778 -18.490  1.00 31.07           C  
ATOM   3066  O   SER B 329     -27.237  61.360 -18.850  1.00 35.14           O  
ATOM   3067  CB  SER B 329     -24.197  62.177 -18.957  1.00 27.80           C  
ATOM   3068  OG  SER B 329     -23.716  62.088 -17.639  1.00 35.28           O  
ATOM   3069  N   VAL B 330     -26.178  60.016 -17.404  1.00 30.55           N  
ATOM   3070  CA  VAL B 330     -27.348  59.796 -16.541  1.00 28.43           C  
ATOM   3071  C   VAL B 330     -26.916  59.843 -15.074  1.00 25.14           C  
ATOM   3072  O   VAL B 330     -25.782  60.175 -14.778  1.00 25.69           O  
ATOM   3073  CB  VAL B 330     -27.987  58.398 -16.809  1.00 26.91           C  
ATOM   3074  CG1 VAL B 330     -28.214  58.203 -18.301  1.00 23.01           C  
ATOM   3075  CG2 VAL B 330     -27.094  57.299 -16.276  1.00 22.35           C  
ATOM   3076  N   PHE B 331     -27.820  59.507 -14.167  1.00 25.75           N  
ATOM   3077  CA  PHE B 331     -27.497  59.507 -12.746  1.00 29.17           C  
ATOM   3078  C   PHE B 331     -27.727  58.142 -12.109  1.00 28.58           C  
ATOM   3079  O   PHE B 331     -28.576  57.374 -12.567  1.00 30.59           O  
ATOM   3080  CB  PHE B 331     -28.319  60.551 -11.987  1.00 29.61           C  
ATOM   3081  CG  PHE B 331     -28.051  61.956 -12.420  1.00 36.52           C  
ATOM   3082  CD1 PHE B 331     -28.753  62.517 -13.480  1.00 42.23           C  
ATOM   3083  CD2 PHE B 331     -27.076  62.717 -11.790  1.00 37.61           C  
ATOM   3084  CE1 PHE B 331     -28.488  63.819 -13.905  1.00 40.96           C  
ATOM   3085  CE2 PHE B 331     -26.806  64.019 -12.207  1.00 36.37           C  
ATOM   3086  CZ  PHE B 331     -27.512  64.565 -13.262  1.00 37.80           C  
ATOM   3087  N   VAL B 332     -26.969  57.851 -11.053  1.00 22.44           N  
ATOM   3088  CA  VAL B 332     -27.098  56.588 -10.340  1.00 23.42           C  
ATOM   3089  C   VAL B 332     -27.182  56.934  -8.878  1.00 20.23           C  
ATOM   3090  O   VAL B 332     -26.492  57.826  -8.434  1.00 18.65           O  
ATOM   3091  CB  VAL B 332     -25.868  55.700 -10.509  1.00 28.35           C  
ATOM   3092  CG1 VAL B 332     -26.134  54.326  -9.896  1.00 28.64           C  
ATOM   3093  CG2 VAL B 332     -25.543  55.566 -11.957  1.00 38.12           C  
ATOM   3094  N   GLN B 333     -28.010  56.225  -8.130  1.00 20.61           N  
ATOM   3095  CA  GLN B 333     -28.136  56.514  -6.718  1.00 23.91           C  
ATOM   3096  C   GLN B 333     -28.658  55.348  -5.908  1.00 26.70           C  
ATOM   3097  O   GLN B 333     -29.388  54.510  -6.412  1.00 30.01           O  
ATOM   3098  CB  GLN B 333     -29.083  57.683  -6.513  1.00 24.40           C  
ATOM   3099  CG  GLN B 333     -30.508  57.370  -6.887  1.00 32.11           C  
ATOM   3100  CD  GLN B 333     -31.396  58.597  -6.847  1.00 38.40           C  
ATOM   3101  NE2 GLN B 333     -30.821  59.747  -6.473  1.00 31.80           N  
ATOM   3102  OE1 GLN B 333     -32.585  58.516  -7.156  1.00 39.22           O  
ATOM   3103  N   LEU B 334     -28.267  55.286  -4.645  1.00 26.26           N  
ATOM   3104  CA  LEU B 334     -28.789  54.255  -3.784  1.00 23.37           C  
ATOM   3105  C   LEU B 334     -30.172  54.732  -3.374  1.00 29.05           C  
ATOM   3106  O   LEU B 334     -30.415  55.943  -3.226  1.00 31.65           O  
ATOM   3107  CB  LEU B 334     -27.943  54.133  -2.550  1.00 18.52           C  
ATOM   3108  CG  LEU B 334     -26.850  53.101  -2.502  1.00 20.18           C  
ATOM   3109  CD1 LEU B 334     -26.187  52.885  -3.821  1.00 29.08           C  
ATOM   3110  CD2 LEU B 334     -25.888  53.592  -1.479  1.00 18.23           C  
ATOM   3111  N   ARG B 335     -31.093  53.790  -3.225  1.00 32.01           N  
ATOM   3112  CA  ARG B 335     -32.433  54.129  -2.778  1.00 31.42           C  
ATOM   3113  C   ARG B 335     -32.975  53.067  -1.811  1.00 28.68           C  
ATOM   3114  O   ARG B 335     -33.031  51.876  -2.123  1.00 24.10           O  
ATOM   3115  CB  ARG B 335     -33.387  54.288  -3.953  1.00 25.00           C  
ATOM   3116  CG  ARG B 335     -34.780  54.583  -3.473  1.00 26.06           C  
ATOM   3117  CD  ARG B 335     -35.726  53.870  -4.354  1.00 25.51           C  
ATOM   3118  NE  ARG B 335     -36.445  54.793  -5.206  1.00 31.10           N  
ATOM   3119  CZ  ARG B 335     -37.128  54.420  -6.276  1.00 28.95           C  
ATOM   3120  NH1 ARG B 335     -37.171  53.142  -6.616  1.00 22.84           N1+
ATOM   3121  NH2 ARG B 335     -37.769  55.331  -6.992  1.00 33.02           N  
ATOM   3122  N   ARG B 336     -33.369  53.521  -0.631  1.00 24.36           N  
ATOM   3123  CA  ARG B 336     -33.899  52.632   0.361  1.00 27.25           C  
ATOM   3124  C   ARG B 336     -35.379  52.384   0.022  1.00 31.53           C  
ATOM   3125  O   ARG B 336     -36.093  53.301  -0.379  1.00 34.35           O  
ATOM   3126  CB  ARG B 336     -33.703  53.270   1.735  1.00 24.46           C  
ATOM   3127  CG  ARG B 336     -33.962  52.351   2.915  1.00 28.86           C  
ATOM   3128  CD  ARG B 336     -33.160  52.836   4.091  1.00 23.48           C  
ATOM   3129  NE  ARG B 336     -33.486  54.219   4.357  1.00 30.14           N  
ATOM   3130  CZ  ARG B 336     -32.599  55.168   4.643  1.00 28.69           C  
ATOM   3131  NH1 ARG B 336     -31.299  54.892   4.704  1.00 22.31           N1+
ATOM   3132  NH2 ARG B 336     -33.032  56.404   4.857  1.00 24.65           N  
ATOM   3133  N   LYS B 337     -35.834  51.140   0.171  1.00 32.98           N  
ATOM   3134  CA  LYS B 337     -37.207  50.777  -0.159  1.00 26.44           C  
ATOM   3135  C   LYS B 337     -38.253  51.203   0.848  1.00 26.27           C  
ATOM   3136  O   LYS B 337     -39.318  51.678   0.456  1.00 24.39           O  
ATOM   3137  CB  LYS B 337     -37.301  49.260  -0.421  1.00 22.78           C  
ATOM   3138  CG  LYS B 337     -36.561  48.861  -1.684  1.00 25.65           C  
ATOM   3139  CD  LYS B 337     -36.801  47.442  -2.199  1.00 27.57           C  
ATOM   3140  CE  LYS B 337     -35.966  46.371  -1.510  1.00 30.82           C  
ATOM   3141  NZ  LYS B 337     -35.867  45.097  -2.325  1.00 21.52           N1+
ATOM   3142  N   SER B 338     -37.936  51.058   2.134  1.00 25.43           N  
ATOM   3143  CA  SER B 338     -38.864  51.385   3.214  1.00 25.60           C  
ATOM   3144  C   SER B 338     -39.332  52.823   3.335  1.00 24.93           C  
ATOM   3145  O   SER B 338     -40.369  53.072   3.951  1.00 26.85           O  
ATOM   3146  CB  SER B 338     -38.262  50.964   4.542  1.00 26.61           C  
ATOM   3147  OG  SER B 338     -36.965  51.515   4.659  1.00 35.79           O  
ATOM   3148  N   ASP B 339     -38.554  53.767   2.802  1.00 23.20           N  
ATOM   3149  CA  ASP B 339     -38.919  55.181   2.834  1.00 21.11           C  
ATOM   3150  C   ASP B 339     -38.601  55.898   1.530  1.00 24.18           C  
ATOM   3151  O   ASP B 339     -38.811  57.106   1.407  1.00 29.83           O  
ATOM   3152  CB  ASP B 339     -38.239  55.927   3.989  1.00 21.86           C  
ATOM   3153  CG  ASP B 339     -36.728  55.694   4.056  1.00 30.96           C  
ATOM   3154  OD1 ASP B 339     -36.096  55.419   3.003  1.00 29.57           O  
ATOM   3155  OD2 ASP B 339     -36.169  55.817   5.176  1.00 26.88           O1-
ATOM   3156  N   LEU B 340     -38.103  55.165   0.547  1.00 21.18           N  
ATOM   3157  CA  LEU B 340     -37.765  55.767  -0.737  1.00 23.30           C  
ATOM   3158  C   LEU B 340     -36.768  56.914  -0.623  1.00 23.00           C  
ATOM   3159  O   LEU B 340     -36.680  57.774  -1.488  1.00 23.32           O  
ATOM   3160  CB  LEU B 340     -39.027  56.259  -1.461  1.00 22.91           C  
ATOM   3161  CG  LEU B 340     -39.994  55.144  -1.863  1.00 22.01           C  
ATOM   3162  CD1 LEU B 340     -41.268  55.754  -2.399  1.00 23.17           C  
ATOM   3163  CD2 LEU B 340     -39.346  54.230  -2.876  1.00 12.66           C  
ATOM   3164  N   GLU B 341     -35.995  56.929   0.441  1.00 26.53           N  
ATOM   3165  CA  GLU B 341     -35.000  57.974   0.559  1.00 28.85           C  
ATOM   3166  C   GLU B 341     -33.867  57.600  -0.406  1.00 24.87           C  
ATOM   3167  O   GLU B 341     -33.690  56.438  -0.768  1.00 25.09           O  
ATOM   3168  CB  GLU B 341     -34.491  58.046   2.002  1.00 37.54           C  
ATOM   3169  CG  GLU B 341     -33.978  59.410   2.369  1.00 49.39           C  
ATOM   3170  CD  GLU B 341     -35.095  60.431   2.390  1.00 54.30           C  
ATOM   3171  OE1 GLU B 341     -35.934  60.339   3.301  1.00 59.67           O  
ATOM   3172  OE2 GLU B 341     -35.151  61.306   1.493  1.00 58.81           O1-
ATOM   3173  N   THR B 342     -33.099  58.574  -0.844  1.00 24.59           N  
ATOM   3174  CA  THR B 342     -32.013  58.248  -1.756  1.00 29.69           C  
ATOM   3175  C   THR B 342     -30.678  58.929  -1.442  1.00 32.59           C  
ATOM   3176  O   THR B 342     -30.620  59.910  -0.696  1.00 34.16           O  
ATOM   3177  CB  THR B 342     -32.372  58.635  -3.167  1.00 31.07           C  
ATOM   3178  CG2 THR B 342     -33.567  57.844  -3.653  1.00 27.98           C  
ATOM   3179  OG1 THR B 342     -32.664  60.032  -3.190  1.00 30.51           O  
ATOM   3180  N   SER B 343     -29.608  58.403  -2.029  1.00 31.84           N  
ATOM   3181  CA  SER B 343     -28.284  58.974  -1.835  1.00 32.66           C  
ATOM   3182  C   SER B 343     -28.182  60.149  -2.797  1.00 31.73           C  
ATOM   3183  O   SER B 343     -29.072  60.367  -3.609  1.00 30.34           O  
ATOM   3184  CB  SER B 343     -27.196  57.961  -2.203  1.00 29.89           C  
ATOM   3185  OG  SER B 343     -27.109  57.791  -3.623  1.00 23.20           O  
ATOM   3186  N   GLU B 344     -27.091  60.898  -2.719  1.00 33.07           N  
ATOM   3187  CA  GLU B 344     -26.902  62.004  -3.646  1.00 36.54           C  
ATOM   3188  C   GLU B 344     -26.614  61.374  -5.005  1.00 35.60           C  
ATOM   3189  O   GLU B 344     -25.982  60.328  -5.094  1.00 38.26           O  
ATOM   3190  CB  GLU B 344     -25.713  62.872  -3.234  1.00 39.87           C  
ATOM   3191  CG  GLU B 344     -25.491  64.092  -4.127  1.00 53.90           C  
ATOM   3192  CD  GLU B 344     -24.294  64.947  -3.696  1.00 64.48           C  
ATOM   3193  OE1 GLU B 344     -24.149  65.228  -2.479  1.00 69.74           O  
ATOM   3194  OE2 GLU B 344     -23.507  65.359  -4.576  1.00 64.19           O1-
ATOM   3195  N   PRO B 345     -27.107  61.977  -6.079  1.00 33.02           N  
ATOM   3196  CA  PRO B 345     -26.859  61.430  -7.410  1.00 33.25           C  
ATOM   3197  C   PRO B 345     -25.368  61.332  -7.721  1.00 38.00           C  
ATOM   3198  O   PRO B 345     -24.588  62.176  -7.287  1.00 46.43           O  
ATOM   3199  CB  PRO B 345     -27.544  62.443  -8.309  1.00 28.92           C  
ATOM   3200  CG  PRO B 345     -28.711  62.906  -7.437  1.00 31.70           C  
ATOM   3201  CD  PRO B 345     -27.944  63.181  -6.171  1.00 31.98           C  
ATOM   3202  N   LYS B 346     -24.963  60.297  -8.444  1.00 35.58           N  
ATOM   3203  CA  LYS B 346     -23.572  60.165  -8.847  1.00 32.89           C  
ATOM   3204  C   LYS B 346     -23.767  60.218 -10.368  1.00 33.42           C  
ATOM   3205  O   LYS B 346     -24.826  59.871 -10.873  1.00 28.51           O  
ATOM   3206  CB  LYS B 346     -22.990  58.823  -8.364  1.00 37.31           C  
ATOM   3207  CG  LYS B 346     -21.445  58.779  -8.196  1.00 41.51           C  
ATOM   3208  CD  LYS B 346     -20.905  59.830  -7.153  1.00 49.24           C  
ATOM   3209  CE  LYS B 346     -21.311  59.555  -5.675  1.00 46.09           C  
ATOM   3210  NZ  LYS B 346     -20.823  60.606  -4.703  1.00 34.19           N1+
ATOM   3211  N   PRO B 347     -22.769  60.674 -11.123  1.00 39.36           N  
ATOM   3212  CA  PRO B 347     -23.021  60.714 -12.570  1.00 38.97           C  
ATOM   3213  C   PRO B 347     -22.489  59.465 -13.251  1.00 34.48           C  
ATOM   3214  O   PRO B 347     -21.363  59.053 -12.981  1.00 36.78           O  
ATOM   3215  CB  PRO B 347     -22.265  61.974 -13.015  1.00 40.74           C  
ATOM   3216  CG  PRO B 347     -21.455  62.434 -11.697  1.00 45.09           C  
ATOM   3217  CD  PRO B 347     -21.421  61.182 -10.847  1.00 39.87           C  
ATOM   3218  N   PHE B 348     -23.291  58.891 -14.141  1.00 30.00           N  
ATOM   3219  CA  PHE B 348     -22.934  57.663 -14.863  1.00 28.82           C  
ATOM   3220  C   PHE B 348     -22.977  57.897 -16.363  1.00 29.08           C  
ATOM   3221  O   PHE B 348     -23.893  58.538 -16.860  1.00 33.70           O  
ATOM   3222  CB  PHE B 348     -23.907  56.553 -14.488  1.00 25.18           C  
ATOM   3223  CG  PHE B 348     -23.497  55.202 -14.962  1.00 26.76           C  
ATOM   3224  CD1 PHE B 348     -23.865  54.748 -16.224  1.00 25.85           C  
ATOM   3225  CD2 PHE B 348     -22.703  54.390 -14.159  1.00 22.56           C  
ATOM   3226  CE1 PHE B 348     -23.455  53.523 -16.673  1.00 20.22           C  
ATOM   3227  CE2 PHE B 348     -22.282  53.149 -14.612  1.00 23.84           C  
ATOM   3228  CZ  PHE B 348     -22.660  52.719 -15.867  1.00 23.69           C  
ATOM   3229  N   LEU B 349     -22.001  57.374 -17.092  1.00 28.79           N  
ATOM   3230  CA  LEU B 349     -21.955  57.590 -18.537  1.00 30.11           C  
ATOM   3231  C   LEU B 349     -22.214  56.315 -19.358  1.00 31.61           C  
ATOM   3232  O   LEU B 349     -21.503  55.315 -19.232  1.00 34.99           O  
ATOM   3233  CB  LEU B 349     -20.597  58.211 -18.888  1.00 29.65           C  
ATOM   3234  CG  LEU B 349     -20.309  58.940 -20.222  1.00 38.30           C  
ATOM   3235  CD1 LEU B 349     -20.149  57.967 -21.342  1.00 37.71           C  
ATOM   3236  CD2 LEU B 349     -21.417  59.976 -20.529  1.00 33.20           C  
ATOM   3237  N   TYR B 350     -23.262  56.339 -20.172  1.00 31.33           N  
ATOM   3238  CA  TYR B 350     -23.596  55.199 -21.040  1.00 32.13           C  
ATOM   3239  C   TYR B 350     -23.019  55.482 -22.438  1.00 33.67           C  
ATOM   3240  O   TYR B 350     -23.367  56.487 -23.064  1.00 33.36           O  
ATOM   3241  CB  TYR B 350     -25.116  55.029 -21.191  1.00 26.44           C  
ATOM   3242  CG  TYR B 350     -25.816  54.176 -20.172  1.00 23.83           C  
ATOM   3243  CD1 TYR B 350     -25.648  52.801 -20.168  1.00 26.50           C  
ATOM   3244  CD2 TYR B 350     -26.683  54.732 -19.232  1.00 25.02           C  
ATOM   3245  CE1 TYR B 350     -26.325  51.992 -19.256  1.00 21.17           C  
ATOM   3246  CE2 TYR B 350     -27.369  53.930 -18.311  1.00 21.23           C  
ATOM   3247  CZ  TYR B 350     -27.180  52.562 -18.336  1.00 22.33           C  
ATOM   3248  OH  TYR B 350     -27.843  51.753 -17.443  1.00 29.96           O  
ATOM   3249  N   TYR B 351     -22.130  54.629 -22.925  1.00 34.47           N  
ATOM   3250  CA  TYR B 351     -21.583  54.840 -24.264  1.00 35.33           C  
ATOM   3251  C   TYR B 351     -22.221  53.870 -25.235  1.00 35.26           C  
ATOM   3252  O   TYR B 351     -22.716  52.806 -24.847  1.00 37.61           O  
ATOM   3253  CB  TYR B 351     -20.045  54.721 -24.297  1.00 33.43           C  
ATOM   3254  CG  TYR B 351     -19.473  53.596 -23.487  1.00 29.88           C  
ATOM   3255  CD1 TYR B 351     -19.240  53.745 -22.120  1.00 26.63           C  
ATOM   3256  CD2 TYR B 351     -19.181  52.363 -24.086  1.00 29.31           C  
ATOM   3257  CE1 TYR B 351     -18.722  52.682 -21.359  1.00 31.18           C  
ATOM   3258  CE2 TYR B 351     -18.668  51.300 -23.343  1.00 31.69           C  
ATOM   3259  CZ  TYR B 351     -18.442  51.466 -21.985  1.00 33.06           C  
ATOM   3260  OH  TYR B 351     -17.951  50.415 -21.267  1.00 34.89           O  
ATOM   3261  N   PRO B 352     -22.184  54.204 -26.523  1.00 37.68           N  
ATOM   3262  CA  PRO B 352     -22.779  53.379 -27.569  1.00 39.96           C  
ATOM   3263  C   PRO B 352     -22.201  52.015 -27.632  1.00 44.46           C  
ATOM   3264  O   PRO B 352     -21.070  51.808 -27.243  1.00 44.49           O  
ATOM   3265  CB  PRO B 352     -22.474  54.166 -28.842  1.00 37.64           C  
ATOM   3266  CG  PRO B 352     -22.380  55.580 -28.346  1.00 41.80           C  
ATOM   3267  CD  PRO B 352     -21.507  55.356 -27.130  1.00 40.57           C  
ATOM   3268  N   GLU B 353     -23.000  51.077 -28.109  1.00 54.39           N  
ATOM   3269  CA  GLU B 353     -22.533  49.718 -28.311  1.00 64.17           C  
ATOM   3270  C   GLU B 353     -21.776  49.819 -29.629  1.00 70.40           C  
ATOM   3271  O   GLU B 353     -22.282  50.377 -30.606  1.00 69.63           O  
ATOM   3272  CB  GLU B 353     -23.716  48.777 -28.462  1.00 68.06           C  
ATOM   3273  CG  GLU B 353     -23.359  47.409 -28.997  1.00 72.09           C  
ATOM   3274  CD  GLU B 353     -24.571  46.490 -29.065  1.00 74.97           C  
ATOM   3275  OE1 GLU B 353     -25.648  46.944 -29.535  1.00 72.19           O  
ATOM   3276  OE2 GLU B 353     -24.434  45.311 -28.661  1.00 76.17           O1-
ATOM   3277  N   ILE B 354     -20.557  49.308 -29.672  1.00 78.54           N  
ATOM   3278  CA  ILE B 354     -19.805  49.416 -30.910  1.00 87.50           C  
ATOM   3279  C   ILE B 354     -19.935  48.156 -31.765  1.00 92.42           C  
ATOM   3280  O   ILE B 354     -19.062  47.284 -31.763  1.00 93.09           O  
ATOM   3281  CB  ILE B 354     -18.315  49.754 -30.625  1.00 89.19           C  
ATOM   3282  CG1 ILE B 354     -17.577  49.959 -31.949  1.00 90.48           C  
ATOM   3283  CG2 ILE B 354     -17.672  48.664 -29.752  1.00 86.21           C  
ATOM   3284  CD1 ILE B 354     -16.173  50.495 -31.787  1.00 90.90           C  
ATOM   3285  N   LYS B 355     -21.056  48.073 -32.482  1.00 96.00           N  
ATOM   3286  CA  LYS B 355     -21.348  46.946 -33.363  1.00 99.53           C  
ATOM   3287  C   LYS B 355     -21.538  47.451 -34.795  1.00101.10           C  
ATOM   3288  CB  LYS B 355     -22.610  46.207 -32.897  1.00 99.50           C  
ATOM   3289  CG  LYS B 355     -23.880  47.056 -32.896  1.00101.96           C  
ATOM   3290  CD  LYS B 355     -25.091  46.247 -32.450  1.00103.65           C  
ATOM   3291  CE  LYS B 355     -26.344  47.107 -32.400  1.00104.43           C  
ATOM   3292  NZ  LYS B 355     -27.499  46.329 -31.879  1.00105.86           N1+
TER   
ATOM   3293  N   TYR C  20       2.655  63.346 122.687  1.00125.90           N  
ATOM   3294  CA  TYR C  20       2.377  64.782 122.680  1.00125.90           C  
ATOM   3295  C   TYR C  20       1.054  65.189 122.006  1.00125.90           C  
ATOM   3296  O   TYR C  20       0.374  64.363 121.389  1.00125.90           O  
ATOM   3297  CB  TYR C  20       3.552  65.551 122.049  1.00125.39           C  
ATOM   3298  CG  TYR C  20       3.904  65.165 120.622  1.00125.14           C  
ATOM   3299  CD1 TYR C  20       2.936  65.166 119.614  1.00124.78           C  
ATOM   3300  CD2 TYR C  20       5.221  64.866 120.267  1.00124.64           C  
ATOM   3301  CE1 TYR C  20       3.268  64.885 118.292  1.00124.41           C  
ATOM   3302  CE2 TYR C  20       5.566  64.583 118.945  1.00124.76           C  
ATOM   3303  CZ  TYR C  20       4.583  64.597 117.962  1.00125.33           C  
ATOM   3304  OH  TYR C  20       4.909  64.337 116.648  1.00125.90           O  
ATOM   3305  N   VAL C  21       0.701  66.468 122.138  1.00125.90           N  
ATOM   3306  CA  VAL C  21      -0.532  67.009 121.563  1.00125.90           C  
ATOM   3307  C   VAL C  21      -0.269  68.086 120.499  1.00125.90           C  
ATOM   3308  O   VAL C  21       0.638  68.910 120.641  1.00124.75           O  
ATOM   3309  CB  VAL C  21      -1.442  67.603 122.681  1.00125.77           C  
ATOM   3310  CG1 VAL C  21      -0.698  68.700 123.431  1.00125.25           C  
ATOM   3311  CG2 VAL C  21      -2.737  68.145 122.084  1.00124.11           C  
ATOM   3312  N   GLU C  22      -1.064  68.060 119.430  1.00125.90           N  
ATOM   3313  CA  GLU C  22      -0.948  69.028 118.338  1.00125.79           C  
ATOM   3314  C   GLU C  22      -2.260  69.814 118.253  1.00125.53           C  
ATOM   3315  O   GLU C  22      -3.156  69.642 119.086  1.00125.90           O  
ATOM   3316  CB  GLU C  22      -0.723  68.315 116.996  1.00125.31           C  
ATOM   3317  CG  GLU C  22      -1.955  67.546 116.493  1.00125.83           C  
ATOM   3318  CD  GLU C  22      -1.809  67.033 115.065  1.00125.90           C  
ATOM   3319  OE1 GLU C  22      -0.710  67.175 114.485  1.00125.90           O  
ATOM   3320  OE2 GLU C  22      -2.797  66.485 114.522  1.00125.90           O1-
ATOM   3321  N   ILE C  23      -2.372  70.671 117.242  1.00124.19           N  
ATOM   3322  CA  ILE C  23      -3.584  71.458 117.029  1.00121.63           C  
ATOM   3323  C   ILE C  23      -4.068  71.212 115.600  1.00120.46           C  
ATOM   3324  O   ILE C  23      -3.314  71.389 114.639  1.00119.39           O  
ATOM   3325  CB  ILE C  23      -3.324  72.974 117.235  1.00121.33           C  
ATOM   3326  CG1 ILE C  23      -2.862  73.236 118.670  1.00119.57           C  
ATOM   3327  CG2 ILE C  23      -4.593  73.769 116.951  1.00120.49           C  
ATOM   3328  CD1 ILE C  23      -2.519  74.685 118.944  1.00117.91           C  
ATOM   3329  N   ILE C  24      -5.324  70.792 115.470  1.00119.57           N  
ATOM   3330  CA  ILE C  24      -5.919  70.506 114.167  1.00118.62           C  
ATOM   3331  C   ILE C  24      -6.719  71.687 113.613  1.00118.59           C  
ATOM   3332  O   ILE C  24      -6.425  72.194 112.529  1.00118.63           O  
ATOM   3333  CB  ILE C  24      -6.812  69.255 114.258  1.00117.17           C  
ATOM   3334  CG1 ILE C  24      -5.940  68.046 114.613  1.00117.04           C  
ATOM   3335  CG2 ILE C  24      -7.553  69.041 112.953  1.00116.04           C  
ATOM   3336  CD1 ILE C  24      -6.689  66.745 114.739  1.00117.82           C  
ATOM   3337  N   GLU C  25      -7.729  72.121 114.355  1.00119.00           N  
ATOM   3338  CA  GLU C  25      -8.547  73.259 113.946  1.00119.23           C  
ATOM   3339  C   GLU C  25      -8.200  74.517 114.740  1.00118.95           C  
ATOM   3340  O   GLU C  25      -8.895  74.869 115.691  1.00119.40           O  
ATOM   3341  CB  GLU C  25     -10.035  72.939 114.123  1.00119.24           C  
ATOM   3342  CG  GLU C  25     -10.752  72.526 112.849  1.00119.77           C  
ATOM   3343  CD  GLU C  25     -10.928  73.687 111.880  1.00119.37           C  
ATOM   3344  OE1 GLU C  25     -11.574  74.687 112.271  1.00116.37           O  
ATOM   3345  OE2 GLU C  25     -10.426  73.597 110.735  1.00118.67           O1-
ATOM   3346  N   GLN C  26      -7.117  75.184 114.352  1.00118.30           N  
ATOM   3347  CA  GLN C  26      -6.687  76.418 115.008  1.00118.24           C  
ATOM   3348  C   GLN C  26      -7.878  77.367 115.207  1.00118.06           C  
ATOM   3349  O   GLN C  26      -8.906  77.234 114.544  1.00117.71           O  
ATOM   3350  CB  GLN C  26      -5.640  77.123 114.139  1.00118.70           C  
ATOM   3351  CG  GLN C  26      -4.281  76.447 114.058  1.00119.24           C  
ATOM   3352  CD  GLN C  26      -3.407  76.754 115.257  1.00119.13           C  
ATOM   3353  NE2 GLN C  26      -3.943  77.523 116.196  1.00118.12           N  
ATOM   3354  OE1 GLN C  26      -2.259  76.314 115.334  1.00119.38           O  
ATOM   3355  N   PRO C  27      -7.771  78.312 116.156  1.00117.62           N  
ATOM   3356  CA  PRO C  27      -8.874  79.252 116.374  1.00116.58           C  
ATOM   3357  C   PRO C  27      -8.818  80.323 115.276  1.00115.97           C  
ATOM   3358  O   PRO C  27      -7.728  80.708 114.843  1.00116.74           O  
ATOM   3359  CB  PRO C  27      -8.546  79.824 117.744  1.00116.66           C  
ATOM   3360  CG  PRO C  27      -7.035  79.944 117.651  1.00117.29           C  
ATOM   3361  CD  PRO C  27      -6.704  78.542 117.151  1.00118.17           C  
ATOM   3362  N   LYS C  28      -9.975  80.795 114.820  1.00113.97           N  
ATOM   3363  CA  LYS C  28     -10.017  81.827 113.783  1.00111.96           C  
ATOM   3364  C   LYS C  28      -9.257  83.046 114.324  1.00111.45           C  
ATOM   3365  O   LYS C  28      -9.789  83.806 115.135  1.00112.37           O  
ATOM   3366  CB  LYS C  28     -11.469  82.205 113.490  1.00111.14           C  
ATOM   3367  CG  LYS C  28     -11.660  83.117 112.291  1.00110.66           C  
ATOM   3368  CD  LYS C  28     -11.420  82.377 110.981  1.00110.30           C  
ATOM   3369  CE  LYS C  28     -12.457  81.274 110.755  1.00107.76           C  
ATOM   3370  NZ  LYS C  28     -13.858  81.793 110.698  1.00105.01           N1+
ATOM   3371  N   GLN C  29      -8.017  83.230 113.877  1.00109.73           N  
ATOM   3372  CA  GLN C  29      -7.185  84.333 114.360  1.00107.53           C  
ATOM   3373  C   GLN C  29      -7.494  85.724 113.825  1.00105.28           C  
ATOM   3374  O   GLN C  29      -6.747  86.663 114.093  1.00102.63           O  
ATOM   3375  CB  GLN C  29      -5.707  84.030 114.102  1.00108.19           C  
ATOM   3376  CG  GLN C  29      -5.368  83.699 112.659  1.00109.99           C  
ATOM   3377  CD  GLN C  29      -3.870  83.700 112.400  1.00110.80           C  
ATOM   3378  NE2 GLN C  29      -3.101  84.149 113.385  1.00109.63           N  
ATOM   3379  OE1 GLN C  29      -3.412  83.319 111.321  1.00110.64           O  
ATOM   3380  N   ARG C  30      -8.588  85.860 113.084  1.00104.92           N  
ATOM   3381  CA  ARG C  30      -8.965  87.148 112.505  1.00104.53           C  
ATOM   3382  C   ARG C  30     -10.482  87.315 112.599  1.00105.51           C  
ATOM   3383  O   ARG C  30     -11.231  86.407 112.244  1.00106.39           O  
ATOM   3384  CB  ARG C  30      -8.543  87.192 111.027  1.00103.39           C  
ATOM   3385  CG  ARG C  30      -7.082  86.824 110.756  1.00101.09           C  
ATOM   3386  CD  ARG C  30      -6.111  88.012 110.729  1.00101.00           C  
ATOM   3387  NE  ARG C  30      -6.236  88.940 111.855  1.00 99.36           N  
ATOM   3388  CZ  ARG C  30      -5.282  89.796 112.223  1.00 98.81           C  
ATOM   3389  NH1 ARG C  30      -4.133  89.840 111.563  1.00100.32           N1+
ATOM   3390  NH2 ARG C  30      -5.482  90.628 113.236  1.00 96.82           N  
ATOM   3391  N   GLY C  31     -10.935  88.466 113.082  1.00107.09           N  
ATOM   3392  CA  GLY C  31     -12.367  88.710 113.174  1.00109.72           C  
ATOM   3393  C   GLY C  31     -13.086  88.228 114.425  1.00112.19           C  
ATOM   3394  O   GLY C  31     -14.176  87.652 114.335  1.00111.04           O  
ATOM   3395  N   MET C  32     -12.487  88.467 115.591  1.00114.93           N  
ATOM   3396  CA  MET C  32     -13.078  88.062 116.868  1.00117.26           C  
ATOM   3397  C   MET C  32     -13.203  89.279 117.792  1.00118.26           C  
ATOM   3398  O   MET C  32     -12.215  89.963 118.074  1.00118.18           O  
ATOM   3399  CB  MET C  32     -12.209  86.982 117.534  1.00117.97           C  
ATOM   3400  CG  MET C  32     -12.763  86.388 118.842  1.00116.78           C  
ATOM   3401  SD  MET C  32     -14.263  85.358 118.702  1.00114.27           S  
ATOM   3402  CE  MET C  32     -15.502  86.557 118.160  1.00110.72           C  
ATOM   3403  N   ARG C  33     -14.424  89.546 118.254  1.00118.78           N  
ATOM   3404  CA  ARG C  33     -14.695  90.678 119.142  1.00118.41           C  
ATOM   3405  C   ARG C  33     -14.543  90.284 120.609  1.00118.35           C  
ATOM   3406  O   ARG C  33     -15.397  89.587 121.161  1.00118.55           O  
ATOM   3407  CB  ARG C  33     -16.119  91.201 118.913  1.00118.12           C  
ATOM   3408  CG  ARG C  33     -17.212  90.153 119.160  1.00117.49           C  
ATOM   3409  CD  ARG C  33     -18.605  90.741 119.028  1.00115.66           C  
ATOM   3410  NE  ARG C  33     -18.837  91.809 119.997  1.00114.85           N  
ATOM   3411  CZ  ARG C  33     -19.953  92.528 120.061  1.00114.76           C  
ATOM   3412  NH1 ARG C  33     -20.944  92.295 119.212  1.00113.88           N1+
ATOM   3413  NH2 ARG C  33     -20.077  93.485 120.970  1.00113.65           N  
ATOM   3414  N   PHE C  34     -13.462  90.721 121.245  1.00117.70           N  
ATOM   3415  CA  PHE C  34     -13.263  90.393 122.651  1.00118.69           C  
ATOM   3416  C   PHE C  34     -14.413  90.943 123.497  1.00120.59           C  
ATOM   3417  O   PHE C  34     -14.492  92.150 123.746  1.00121.12           O  
ATOM   3418  CB  PHE C  34     -11.928  90.952 123.151  1.00116.45           C  
ATOM   3419  CG  PHE C  34     -10.718  90.234 122.609  1.00115.18           C  
ATOM   3420  CD1 PHE C  34     -10.853  89.153 121.737  1.00114.71           C  
ATOM   3421  CD2 PHE C  34      -9.438  90.626 122.990  1.00114.23           C  
ATOM   3422  CE1 PHE C  34      -9.728  88.472 121.256  1.00112.95           C  
ATOM   3423  CE2 PHE C  34      -8.308  89.953 122.516  1.00113.57           C  
ATOM   3424  CZ  PHE C  34      -8.455  88.873 121.647  1.00112.46           C  
ATOM   3425  N   ARG C  35     -15.301  90.046 123.928  1.00121.70           N  
ATOM   3426  CA  ARG C  35     -16.469  90.394 124.743  1.00122.35           C  
ATOM   3427  C   ARG C  35     -16.077  91.022 126.087  1.00123.36           C  
ATOM   3428  O   ARG C  35     -15.050  90.665 126.668  1.00123.19           O  
ATOM   3429  CB  ARG C  35     -17.313  89.135 125.000  1.00120.23           C  
ATOM   3430  CG  ARG C  35     -17.922  88.491 123.751  1.00114.37           C  
ATOM   3431  CD  ARG C  35     -19.119  89.278 123.222  1.00112.16           C  
ATOM   3432  NE  ARG C  35     -19.654  88.730 121.973  1.00108.88           N  
ATOM   3433  CZ  ARG C  35     -20.792  89.126 121.398  1.00105.29           C  
ATOM   3434  NH1 ARG C  35     -21.528  90.078 121.959  1.00102.79           N1+
ATOM   3435  NH2 ARG C  35     -21.194  88.575 120.256  1.00 98.92           N  
ATOM   3436  N   TYR C  36     -16.895  91.953 126.578  1.00124.17           N  
ATOM   3437  CA  TYR C  36     -16.623  92.605 127.859  1.00125.22           C  
ATOM   3438  C   TYR C  36     -17.429  92.053 129.038  1.00125.53           C  
ATOM   3439  O   TYR C  36     -18.043  90.988 128.944  1.00125.90           O  
ATOM   3440  CB  TYR C  36     -16.842  94.119 127.755  1.00125.12           C  
ATOM   3441  CG  TYR C  36     -15.572  94.900 127.499  1.00125.90           C  
ATOM   3442  CD1 TYR C  36     -14.901  94.810 126.280  1.00125.90           C  
ATOM   3443  CD2 TYR C  36     -15.019  95.705 128.500  1.00125.90           C  
ATOM   3444  CE1 TYR C  36     -13.707  95.503 126.061  1.00125.90           C  
ATOM   3445  CE2 TYR C  36     -13.828  96.401 128.295  1.00125.90           C  
ATOM   3446  CZ  TYR C  36     -13.176  96.297 127.074  1.00125.90           C  
ATOM   3447  OH  TYR C  36     -12.001  96.988 126.868  1.00125.90           O  
ATOM   3448  N   LYS C  37     -17.408  92.788 130.150  1.00125.64           N  
ATOM   3449  CA  LYS C  37     -18.116  92.401 131.371  1.00125.04           C  
ATOM   3450  C   LYS C  37     -19.573  92.043 131.102  1.00125.49           C  
ATOM   3451  O   LYS C  37     -20.148  91.179 131.769  1.00125.09           O  
ATOM   3452  CB  LYS C  37     -18.068  93.535 132.409  1.00122.25           C  
ATOM   3453  CG  LYS C  37     -18.788  94.837 132.008  1.00117.87           C  
ATOM   3454  CD  LYS C  37     -18.072  95.593 130.886  1.00113.74           C  
ATOM   3455  CE  LYS C  37     -18.753  96.924 130.564  1.00109.98           C  
ATOM   3456  NZ  LYS C  37     -17.989  97.735 129.565  1.00104.71           N1+
ATOM   3457  N   CYS C  38     -20.158  92.716 130.119  1.00125.51           N  
ATOM   3458  CA  CYS C  38     -21.551  92.505 129.756  1.00125.82           C  
ATOM   3459  C   CYS C  38     -21.767  92.781 128.270  1.00125.90           C  
ATOM   3460  O   CYS C  38     -22.033  93.919 127.868  1.00125.57           O  
ATOM   3461  CB  CYS C  38     -22.431  93.432 130.593  1.00125.90           C  
ATOM   3462  SG  CYS C  38     -21.908  95.173 130.534  1.00125.90           S  
ATOM   3463  N   GLU C  39     -21.653  91.738 127.455  1.00125.90           N  
ATOM   3464  CA  GLU C  39     -21.831  91.892 126.016  1.00125.90           C  
ATOM   3465  C   GLU C  39     -23.028  91.051 125.565  1.00125.90           C  
ATOM   3466  O   GLU C  39     -22.904  90.183 124.695  1.00125.90           O  
ATOM   3467  CB  GLU C  39     -20.562  91.445 125.277  1.00125.90           C  
ATOM   3468  CG  GLU C  39     -20.386  92.034 123.873  1.00125.90           C  
ATOM   3469  CD  GLU C  39     -19.955  93.492 123.894  1.00125.90           C  
ATOM   3470  OE1 GLU C  39     -18.867  93.782 124.443  1.00125.90           O  
ATOM   3471  OE2 GLU C  39     -20.702  94.343 123.361  1.00124.77           O1-
ATOM   3472  N   GLY C  40     -24.184  91.319 126.166  1.00125.79           N  
ATOM   3473  CA  GLY C  40     -25.388  90.584 125.828  1.00125.90           C  
ATOM   3474  C   GLY C  40     -25.477  89.293 126.616  1.00125.90           C  
ATOM   3475  O   GLY C  40     -25.850  88.249 126.071  1.00125.90           O  
ATOM   3476  N   ARG C  41     -25.139  89.368 127.904  1.00125.90           N  
ATOM   3477  CA  ARG C  41     -25.159  88.203 128.789  1.00125.90           C  
ATOM   3478  C   ARG C  41     -24.057  87.220 128.387  1.00125.90           C  
ATOM   3479  O   ARG C  41     -23.207  86.843 129.204  1.00125.85           O  
ATOM   3480  CB  ARG C  41     -26.527  87.505 128.727  1.00125.90           C  
ATOM   3481  CG  ARG C  41     -27.672  88.253 129.399  1.00125.33           C  
ATOM   3482  CD  ARG C  41     -27.576  88.165 130.920  1.00125.90           C  
ATOM   3483  NE  ARG C  41     -28.696  88.830 131.585  1.00125.90           N  
ATOM   3484  CZ  ARG C  41     -28.937  88.780 132.894  1.00125.77           C  
ATOM   3485  NH1 ARG C  41     -28.135  88.091 133.699  1.00124.51           N1+
ATOM   3486  NH2 ARG C  41     -29.985  89.419 133.400  1.00124.27           N  
ATOM   3487  N   SER C  42     -24.083  86.821 127.116  1.00125.90           N  
ATOM   3488  CA  SER C  42     -23.120  85.879 126.561  1.00125.90           C  
ATOM   3489  C   SER C  42     -22.554  86.386 125.236  1.00125.90           C  
ATOM   3490  O   SER C  42     -22.221  87.565 125.098  1.00125.90           O  
ATOM   3491  CB  SER C  42     -23.796  84.520 126.346  1.00125.90           C  
ATOM   3492  OG  SER C  42     -24.932  84.645 125.504  1.00125.66           O  
ATOM   3493  N   ALA C  43     -22.452  85.482 124.265  1.00125.90           N  
ATOM   3494  CA  ALA C  43     -21.929  85.810 122.944  1.00125.88           C  
ATOM   3495  C   ALA C  43     -21.989  84.576 122.049  1.00125.90           C  
ATOM   3496  O   ALA C  43     -23.072  84.093 121.711  1.00125.90           O  
ATOM   3497  CB  ALA C  43     -20.494  86.297 123.061  1.00124.83           C  
ATOM   3498  N   GLY C  44     -20.815  84.071 121.677  1.00125.90           N  
ATOM   3499  CA  GLY C  44     -20.740  82.896 120.827  1.00125.90           C  
ATOM   3500  C   GLY C  44     -19.575  82.002 121.200  1.00125.80           C  
ATOM   3501  O   GLY C  44     -19.114  82.011 122.342  1.00125.29           O  
ATOM   3502  N   SER C  45     -19.094  81.229 120.232  1.00125.90           N  
ATOM   3503  CA  SER C  45     -17.976  80.315 120.454  1.00125.90           C  
ATOM   3504  C   SER C  45     -16.811  80.680 119.526  1.00125.90           C  
ATOM   3505  O   SER C  45     -17.029  80.996 118.356  1.00125.90           O  
ATOM   3506  CB  SER C  45     -18.420  78.876 120.166  1.00125.82           C  
ATOM   3507  OG  SER C  45     -19.603  78.543 120.878  1.00124.14           O  
ATOM   3508  N   ILE C  46     -15.582  80.650 120.041  1.00125.90           N  
ATOM   3509  CA  ILE C  46     -14.420  80.959 119.208  1.00124.92           C  
ATOM   3510  C   ILE C  46     -14.354  79.887 118.117  1.00125.46           C  
ATOM   3511  O   ILE C  46     -14.161  78.702 118.405  1.00125.90           O  
ATOM   3512  CB  ILE C  46     -13.100  80.942 120.020  1.00124.05           C  
ATOM   3513  CG1 ILE C  46     -13.129  82.021 121.105  1.00122.22           C  
ATOM   3514  CG2 ILE C  46     -11.916  81.171 119.090  1.00123.20           C  
ATOM   3515  CD1 ILE C  46     -11.858  82.085 121.935  1.00120.00           C  
ATOM   3516  N   PRO C  47     -14.537  80.293 116.847  1.00125.73           N  
ATOM   3517  CA  PRO C  47     -14.524  79.450 115.645  1.00125.29           C  
ATOM   3518  C   PRO C  47     -13.174  78.842 115.266  1.00125.54           C  
ATOM   3519  O   PRO C  47     -12.118  79.316 115.693  1.00125.90           O  
ATOM   3520  CB  PRO C  47     -15.027  80.409 114.573  1.00124.30           C  
ATOM   3521  CG  PRO C  47     -14.384  81.695 115.013  1.00124.24           C  
ATOM   3522  CD  PRO C  47     -14.822  81.687 116.463  1.00125.45           C  
ATOM   3523  N   GLY C  48     -13.225  77.794 114.446  1.00124.99           N  
ATOM   3524  CA  GLY C  48     -12.012  77.139 113.996  1.00124.71           C  
ATOM   3525  C   GLY C  48     -11.312  77.973 112.939  1.00124.39           C  
ATOM   3526  O   GLY C  48     -11.838  78.993 112.498  1.00123.96           O  
ATOM   3527  N   GLU C  49     -10.127  77.540 112.525  1.00124.34           N  
ATOM   3528  CA  GLU C  49      -9.363  78.269 111.520  1.00124.26           C  
ATOM   3529  C   GLU C  49     -10.031  78.122 110.161  1.00123.95           C  
ATOM   3530  O   GLU C  49      -9.580  78.695 109.169  1.00124.80           O  
ATOM   3531  CB  GLU C  49      -7.927  77.735 111.449  1.00124.31           C  
ATOM   3532  CG  GLU C  49      -7.007  78.519 110.515  1.00125.41           C  
ATOM   3533  CD  GLU C  49      -6.820  79.973 110.941  1.00125.90           C  
ATOM   3534  OE1 GLU C  49      -7.815  80.732 110.976  1.00125.20           O  
ATOM   3535  OE2 GLU C  49      -5.670  80.358 111.244  1.00125.90           O1-
ATOM   3536  N   ARG C  50     -11.111  77.350 110.125  1.00122.63           N  
ATOM   3537  CA  ARG C  50     -11.837  77.116 108.885  1.00120.51           C  
ATOM   3538  C   ARG C  50     -13.325  76.988 109.186  1.00120.70           C  
ATOM   3539  O   ARG C  50     -14.039  76.212 108.548  1.00120.73           O  
ATOM   3540  CB  ARG C  50     -11.303  75.844 108.217  1.00117.14           C  
ATOM   3541  CG  ARG C  50      -9.797  75.897 107.957  1.00112.34           C  
ATOM   3542  CD  ARG C  50      -9.248  74.636 107.300  1.00107.77           C  
ATOM   3543  NE  ARG C  50      -7.800  74.721 107.107  1.00 99.96           N  
ATOM   3544  CZ  ARG C  50      -7.053  73.755 106.580  1.00 94.80           C  
ATOM   3545  NH1 ARG C  50      -7.603  72.623 106.185  1.00 92.47           N1+
ATOM   3546  NH2 ARG C  50      -5.748  73.913 106.464  1.00 93.52           N  
ATOM   3547  N   SER C  51     -13.782  77.760 110.166  1.00121.24           N  
ATOM   3548  CA  SER C  51     -15.182  77.739 110.568  1.00122.20           C  
ATOM   3549  C   SER C  51     -16.045  78.581 109.650  1.00122.27           C  
ATOM   3550  O   SER C  51     -16.254  79.769 109.899  1.00121.64           O  
ATOM   3551  CB  SER C  51     -15.336  78.250 111.998  1.00123.07           C  
ATOM   3552  OG  SER C  51     -16.706  78.295 112.364  1.00125.04           O  
ATOM   3553  N   THR C  52     -16.546  77.955 108.589  1.00122.84           N  
ATOM   3554  CA  THR C  52     -17.401  78.637 107.629  1.00123.22           C  
ATOM   3555  C   THR C  52     -18.695  79.085 108.288  1.00123.42           C  
ATOM   3556  O   THR C  52     -19.073  78.574 109.344  1.00123.40           O  
ATOM   3557  CB  THR C  52     -17.756  77.719 106.445  1.00123.61           C  
ATOM   3558  CG2 THR C  52     -18.251  76.375 106.946  1.00122.88           C  
ATOM   3559  OG1 THR C  52     -18.774  78.338 105.646  1.00125.41           O  
ATOM   3560  N   ASP C  53     -19.365  80.048 107.665  1.00123.43           N  
ATOM   3561  CA  ASP C  53     -20.625  80.552 108.186  1.00123.88           C  
ATOM   3562  C   ASP C  53     -21.676  79.472 107.929  1.00125.02           C  
ATOM   3563  O   ASP C  53     -22.794  79.530 108.450  1.00125.90           O  
ATOM   3564  CB  ASP C  53     -21.005  81.853 107.473  1.00121.97           C  
ATOM   3565  CG  ASP C  53     -22.232  82.509 108.074  1.00122.59           C  
ATOM   3566  OD1 ASP C  53     -23.324  81.900 108.053  1.00122.59           O  
ATOM   3567  OD2 ASP C  53     -22.101  83.643 108.574  1.00123.32           O1-
ATOM   3568  N   THR C  54     -21.293  78.478 107.128  1.00124.84           N  
ATOM   3569  CA  THR C  54     -22.173  77.364 106.779  1.00124.97           C  
ATOM   3570  C   THR C  54     -22.064  76.222 107.802  1.00124.42           C  
ATOM   3571  O   THR C  54     -23.018  75.933 108.533  1.00123.22           O  
ATOM   3572  CB  THR C  54     -21.828  76.821 105.372  1.00125.62           C  
ATOM   3573  CG2 THR C  54     -22.812  75.729 104.962  1.00125.90           C  
ATOM   3574  OG1 THR C  54     -21.891  77.890 104.420  1.00124.17           O  
ATOM   3575  N   THR C  55     -20.899  75.578 107.845  1.00123.77           N  
ATOM   3576  CA  THR C  55     -20.645  74.479 108.775  1.00123.37           C  
ATOM   3577  C   THR C  55     -19.690  74.938 109.884  1.00124.04           C  
ATOM   3578  O   THR C  55     -18.505  74.596 109.881  1.00125.20           O  
ATOM   3579  CB  THR C  55     -20.024  73.269 108.041  1.00121.97           C  
ATOM   3580  CG2 THR C  55     -20.973  72.764 106.964  1.00122.29           C  
ATOM   3581  OG1 THR C  55     -18.785  73.655 107.430  1.00120.22           O  
ATOM   3582  N   LYS C  56     -20.216  75.712 110.832  1.00123.38           N  
ATOM   3583  CA  LYS C  56     -19.422  76.245 111.938  1.00122.49           C  
ATOM   3584  C   LYS C  56     -18.693  75.186 112.770  1.00123.43           C  
ATOM   3585  O   LYS C  56     -19.316  74.392 113.477  1.00123.65           O  
ATOM   3586  CB  LYS C  56     -20.308  77.096 112.860  1.00120.49           C  
ATOM   3587  CG  LYS C  56     -21.490  76.344 113.478  1.00118.44           C  
ATOM   3588  CD  LYS C  56     -22.313  77.231 114.409  1.00113.83           C  
ATOM   3589  CE  LYS C  56     -22.917  78.414 113.668  1.00110.57           C  
ATOM   3590  NZ  LYS C  56     -23.718  79.280 114.571  1.00108.78           N1+
ATOM   3591  N   THR C  57     -17.366  75.183 112.677  1.00124.29           N  
ATOM   3592  CA  THR C  57     -16.542  74.246 113.437  1.00124.66           C  
ATOM   3593  C   THR C  57     -15.909  75.019 114.599  1.00125.90           C  
ATOM   3594  O   THR C  57     -16.126  76.226 114.740  1.00125.90           O  
ATOM   3595  CB  THR C  57     -15.416  73.625 112.558  1.00123.34           C  
ATOM   3596  CG2 THR C  57     -16.011  72.944 111.335  1.00122.22           C  
ATOM   3597  OG1 THR C  57     -14.510  74.648 112.126  1.00121.94           O  
ATOM   3598  N   HIS C  58     -15.141  74.332 115.438  1.00125.90           N  
ATOM   3599  CA  HIS C  58     -14.492  74.991 116.567  1.00125.90           C  
ATOM   3600  C   HIS C  58     -13.070  74.466 116.730  1.00125.90           C  
ATOM   3601  O   HIS C  58     -12.665  73.540 116.028  1.00125.90           O  
ATOM   3602  CB  HIS C  58     -15.288  74.748 117.850  1.00125.90           C  
ATOM   3603  CG  HIS C  58     -16.716  75.182 117.763  1.00125.90           C  
ATOM   3604  CD2 HIS C  58     -17.368  76.224 118.333  1.00125.90           C  
ATOM   3605  ND1 HIS C  58     -17.648  74.523 116.990  1.00125.90           N  
ATOM   3606  CE1 HIS C  58     -18.812  75.140 117.088  1.00125.90           C  
ATOM   3607  NE2 HIS C  58     -18.670  76.175 117.896  1.00125.90           N  
ATOM   3608  N   PRO C  59     -12.287  75.054 117.653  1.00125.80           N  
ATOM   3609  CA  PRO C  59     -10.911  74.587 117.850  1.00125.90           C  
ATOM   3610  C   PRO C  59     -10.878  73.091 118.174  1.00125.90           C  
ATOM   3611  O   PRO C  59     -11.772  72.581 118.851  1.00125.90           O  
ATOM   3612  CB  PRO C  59     -10.429  75.459 119.010  1.00125.40           C  
ATOM   3613  CG  PRO C  59     -11.196  76.747 118.773  1.00125.59           C  
ATOM   3614  CD  PRO C  59     -12.576  76.159 118.583  1.00125.13           C  
ATOM   3615  N   THR C  60      -9.858  72.389 117.686  1.00125.90           N  
ATOM   3616  CA  THR C  60      -9.743  70.954 117.933  1.00125.89           C  
ATOM   3617  C   THR C  60      -8.293  70.476 118.000  1.00125.90           C  
ATOM   3618  O   THR C  60      -7.499  70.731 117.093  1.00125.40           O  
ATOM   3619  CB  THR C  60     -10.463  70.135 116.830  1.00125.90           C  
ATOM   3620  CG2 THR C  60     -10.357  68.637 117.115  1.00124.21           C  
ATOM   3621  OG1 THR C  60     -11.846  70.507 116.778  1.00125.90           O  
ATOM   3622  N   ILE C  61      -7.949  69.782 119.080  1.00125.90           N  
ATOM   3623  CA  ILE C  61      -6.601  69.251 119.226  1.00125.90           C  
ATOM   3624  C   ILE C  61      -6.671  67.745 119.025  1.00125.56           C  
ATOM   3625  O   ILE C  61      -7.756  67.175 118.876  1.00125.43           O  
ATOM   3626  CB  ILE C  61      -5.998  69.530 120.633  1.00125.90           C  
ATOM   3627  CG1 ILE C  61      -6.837  68.843 121.717  1.00125.90           C  
ATOM   3628  CG2 ILE C  61      -5.908  71.033 120.872  1.00125.90           C  
ATOM   3629  CD1 ILE C  61      -6.250  68.952 123.122  1.00125.90           C  
ATOM   3630  N   LYS C  62      -5.509  67.105 119.009  1.00125.21           N  
ATOM   3631  CA  LYS C  62      -5.446  65.663 118.845  1.00124.22           C  
ATOM   3632  C   LYS C  62      -4.344  65.132 119.747  1.00123.68           C  
ATOM   3633  O   LYS C  62      -3.170  65.453 119.556  1.00121.68           O  
ATOM   3634  CB  LYS C  62      -5.157  65.291 117.385  1.00122.57           C  
ATOM   3635  CG  LYS C  62      -5.241  63.790 117.108  1.00119.69           C  
ATOM   3636  CD  LYS C  62      -4.870  63.440 115.674  1.00116.74           C  
ATOM   3637  CE  LYS C  62      -3.416  63.784 115.364  1.00115.06           C  
ATOM   3638  NZ  LYS C  62      -2.447  63.076 116.250  1.00111.66           N1+
ATOM   3639  N   ILE C  63      -4.727  64.340 120.744  1.00125.00           N  
ATOM   3640  CA  ILE C  63      -3.754  63.760 121.662  1.00125.90           C  
ATOM   3641  C   ILE C  63      -3.070  62.617 120.901  1.00125.90           C  
ATOM   3642  O   ILE C  63      -3.648  61.544 120.702  1.00125.74           O  
ATOM   3643  CB  ILE C  63      -4.435  63.216 122.946  1.00125.40           C  
ATOM   3644  CG1 ILE C  63      -5.388  64.274 123.530  1.00124.57           C  
ATOM   3645  CG2 ILE C  63      -3.371  62.856 123.982  1.00125.32           C  
ATOM   3646  CD1 ILE C  63      -4.730  65.600 123.888  1.00122.35           C  
ATOM   3647  N   ASN C  64      -1.838  62.872 120.470  1.00125.90           N  
ATOM   3648  CA  ASN C  64      -1.058  61.912 119.695  1.00125.88           C  
ATOM   3649  C   ASN C  64      -0.374  60.836 120.537  1.00125.90           C  
ATOM   3650  O   ASN C  64       0.507  61.132 121.346  1.00125.90           O  
ATOM   3651  CB  ASN C  64      -0.008  62.670 118.873  1.00125.88           C  
ATOM   3652  CG  ASN C  64       0.760  61.770 117.922  1.00125.90           C  
ATOM   3653  ND2 ASN C  64       0.695  62.084 116.631  1.00125.90           N  
ATOM   3654  OD1 ASN C  64       1.408  60.809 118.339  1.00125.90           O  
ATOM   3655  N   GLY C  65      -0.786  59.586 120.337  1.00125.90           N  
ATOM   3656  CA  GLY C  65      -0.188  58.477 121.063  1.00125.90           C  
ATOM   3657  C   GLY C  65      -0.839  58.105 122.384  1.00125.90           C  
ATOM   3658  O   GLY C  65      -0.178  57.560 123.270  1.00125.90           O  
ATOM   3659  N   TYR C  66      -2.130  58.392 122.519  1.00125.90           N  
ATOM   3660  CA  TYR C  66      -2.867  58.079 123.739  1.00125.90           C  
ATOM   3661  C   TYR C  66      -4.362  58.298 123.538  1.00125.90           C  
ATOM   3662  O   TYR C  66      -4.791  59.402 123.209  1.00125.90           O  
ATOM   3663  CB  TYR C  66      -2.359  58.942 124.901  1.00125.90           C  
ATOM   3664  CG  TYR C  66      -3.120  58.732 126.190  1.00125.90           C  
ATOM   3665  CD1 TYR C  66      -4.348  59.360 126.414  1.00124.45           C  
ATOM   3666  CD2 TYR C  66      -2.642  57.852 127.161  1.00125.90           C  
ATOM   3667  CE1 TYR C  66      -5.078  59.113 127.572  1.00124.46           C  
ATOM   3668  CE2 TYR C  66      -3.366  57.595 128.322  1.00125.90           C  
ATOM   3669  CZ  TYR C  66      -4.582  58.225 128.522  1.00125.35           C  
ATOM   3670  OH  TYR C  66      -5.299  57.942 129.663  1.00125.90           O  
ATOM   3671  N   THR C  67      -5.150  57.245 123.743  1.00125.90           N  
ATOM   3672  CA  THR C  67      -6.599  57.327 123.568  1.00125.83           C  
ATOM   3673  C   THR C  67      -7.384  56.951 124.833  1.00125.87           C  
ATOM   3674  O   THR C  67      -8.429  56.303 124.748  1.00125.40           O  
ATOM   3675  CB  THR C  67      -7.072  56.414 122.399  1.00124.96           C  
ATOM   3676  CG2 THR C  67      -6.394  56.815 121.091  1.00123.09           C  
ATOM   3677  OG1 THR C  67      -6.747  55.049 122.691  1.00124.51           O  
ATOM   3678  N   GLY C  68      -6.889  57.369 125.997  1.00125.90           N  
ATOM   3679  CA  GLY C  68      -7.564  57.052 127.250  1.00125.90           C  
ATOM   3680  C   GLY C  68      -7.937  58.256 128.107  1.00125.90           C  
ATOM   3681  O   GLY C  68      -8.055  59.365 127.586  1.00125.90           O  
ATOM   3682  N   PRO C  69      -8.132  58.068 129.429  1.00125.90           N  
ATOM   3683  CA  PRO C  69      -8.497  59.107 130.407  1.00125.90           C  
ATOM   3684  C   PRO C  69      -7.430  60.187 130.617  1.00125.90           C  
ATOM   3685  O   PRO C  69      -6.255  59.879 130.831  1.00125.90           O  
ATOM   3686  CB  PRO C  69      -8.743  58.296 131.684  1.00125.90           C  
ATOM   3687  CG  PRO C  69      -9.129  56.916 131.142  1.00125.90           C  
ATOM   3688  CD  PRO C  69      -8.038  56.769 130.114  1.00125.90           C  
ATOM   3689  N   GLY C  70      -7.848  61.450 130.573  1.00125.90           N  
ATOM   3690  CA  GLY C  70      -6.912  62.549 130.756  1.00125.90           C  
ATOM   3691  C   GLY C  70      -7.582  63.872 131.086  1.00125.90           C  
ATOM   3692  O   GLY C  70      -8.794  63.919 131.315  1.00125.90           O  
ATOM   3693  N   THR C  71      -6.796  64.950 131.100  1.00125.90           N  
ATOM   3694  CA  THR C  71      -7.314  66.283 131.417  1.00125.90           C  
ATOM   3695  C   THR C  71      -6.686  67.370 130.531  1.00125.54           C  
ATOM   3696  O   THR C  71      -5.485  67.335 130.257  1.00124.84           O  
ATOM   3697  CB  THR C  71      -7.052  66.629 132.916  1.00125.90           C  
ATOM   3698  CG2 THR C  71      -7.657  67.983 133.281  1.00125.90           C  
ATOM   3699  OG1 THR C  71      -7.645  65.624 133.750  1.00125.90           O  
ATOM   3700  N   VAL C  72      -7.503  68.329 130.090  1.00125.71           N  
ATOM   3701  CA  VAL C  72      -7.032  69.429 129.239  1.00125.36           C  
ATOM   3702  C   VAL C  72      -7.233  70.812 129.866  1.00125.02           C  
ATOM   3703  O   VAL C  72      -8.324  71.147 130.335  1.00124.75           O  
ATOM   3704  CB  VAL C  72      -7.730  69.428 127.850  1.00124.52           C  
ATOM   3705  CG1 VAL C  72      -9.235  69.633 128.009  1.00122.17           C  
ATOM   3706  CG2 VAL C  72      -7.132  70.522 126.972  1.00123.29           C  
ATOM   3707  N   ARG C  73      -6.170  71.610 129.849  1.00124.96           N  
ATOM   3708  CA  ARG C  73      -6.182  72.960 130.412  1.00125.90           C  
ATOM   3709  C   ARG C  73      -6.082  74.050 129.333  1.00125.90           C  
ATOM   3710  O   ARG C  73      -5.017  74.239 128.736  1.00125.90           O  
ATOM   3711  CB  ARG C  73      -5.015  73.116 131.404  1.00125.90           C  
ATOM   3712  CG  ARG C  73      -4.778  74.546 131.898  1.00125.30           C  
ATOM   3713  CD  ARG C  73      -5.857  75.029 132.854  1.00125.90           C  
ATOM   3714  NE  ARG C  73      -5.662  74.518 134.210  1.00125.90           N  
ATOM   3715  CZ  ARG C  73      -4.629  74.836 134.987  1.00125.90           C  
ATOM   3716  NH1 ARG C  73      -3.688  75.667 134.548  1.00125.90           N1+
ATOM   3717  NH2 ARG C  73      -4.541  74.330 136.210  1.00125.90           N  
ATOM   3718  N   ILE C  74      -7.187  74.761 129.090  1.00125.90           N  
ATOM   3719  CA  ILE C  74      -7.215  75.850 128.105  1.00124.95           C  
ATOM   3720  C   ILE C  74      -6.931  77.167 128.827  1.00124.87           C  
ATOM   3721  O   ILE C  74      -7.798  77.706 129.515  1.00124.50           O  
ATOM   3722  CB  ILE C  74      -8.597  75.982 127.408  1.00123.62           C  
ATOM   3723  CG1 ILE C  74      -8.976  74.671 126.722  1.00122.11           C  
ATOM   3724  CG2 ILE C  74      -8.549  77.099 126.371  1.00121.81           C  
ATOM   3725  CD1 ILE C  74      -8.017  74.251 125.653  1.00122.44           C  
ATOM   3726  N   SER C  75      -5.716  77.682 128.663  1.00125.07           N  
ATOM   3727  CA  SER C  75      -5.307  78.925 129.314  1.00124.69           C  
ATOM   3728  C   SER C  75      -4.953  79.998 128.279  1.00124.41           C  
ATOM   3729  O   SER C  75      -4.684  79.684 127.118  1.00125.08           O  
ATOM   3730  CB  SER C  75      -4.099  78.647 130.222  1.00124.00           C  
ATOM   3731  OG  SER C  75      -3.663  79.812 130.899  1.00121.95           O  
ATOM   3732  N   LEU C  76      -4.971  81.263 128.697  1.00122.86           N  
ATOM   3733  CA  LEU C  76      -4.629  82.365 127.800  1.00120.23           C  
ATOM   3734  C   LEU C  76      -3.259  82.929 128.129  1.00119.67           C  
ATOM   3735  O   LEU C  76      -3.065  83.547 129.174  1.00120.04           O  
ATOM   3736  CB  LEU C  76      -5.657  83.492 127.889  1.00117.86           C  
ATOM   3737  CG  LEU C  76      -7.057  83.197 127.363  1.00115.70           C  
ATOM   3738  CD1 LEU C  76      -7.914  84.443 127.498  1.00115.11           C  
ATOM   3739  CD2 LEU C  76      -6.983  82.760 125.909  1.00114.91           C  
ATOM   3740  N   VAL C  77      -2.310  82.706 127.229  1.00119.14           N  
ATOM   3741  CA  VAL C  77      -0.952  83.200 127.400  1.00118.57           C  
ATOM   3742  C   VAL C  77      -0.732  84.385 126.456  1.00118.92           C  
ATOM   3743  O   VAL C  77      -1.629  84.742 125.691  1.00120.15           O  
ATOM   3744  CB  VAL C  77       0.073  82.082 127.111  1.00117.01           C  
ATOM   3745  CG1 VAL C  77       0.007  81.033 128.209  1.00114.90           C  
ATOM   3746  CG2 VAL C  77      -0.228  81.433 125.766  1.00114.57           C  
ATOM   3747  N   THR C  78       0.445  85.002 126.510  1.00117.89           N  
ATOM   3748  CA  THR C  78       0.727  86.147 125.651  1.00116.08           C  
ATOM   3749  C   THR C  78       1.352  85.771 124.310  1.00115.91           C  
ATOM   3750  O   THR C  78       2.195  84.879 124.219  1.00113.97           O  
ATOM   3751  CB  THR C  78       1.630  87.182 126.369  1.00115.41           C  
ATOM   3752  CG2 THR C  78       2.128  88.235 125.388  1.00114.35           C  
ATOM   3753  OG1 THR C  78       0.888  87.820 127.418  1.00112.65           O  
ATOM   3754  N   LYS C  79       0.908  86.475 123.274  1.00116.91           N  
ATOM   3755  CA  LYS C  79       1.360  86.283 121.901  1.00117.74           C  
ATOM   3756  C   LYS C  79       2.872  86.167 121.741  1.00118.79           C  
ATOM   3757  O   LYS C  79       3.408  85.074 121.544  1.00116.88           O  
ATOM   3758  CB  LYS C  79       0.844  87.445 121.039  1.00117.03           C  
ATOM   3759  CG  LYS C  79       1.384  87.495 119.611  1.00115.09           C  
ATOM   3760  CD  LYS C  79       0.871  88.733 118.883  1.00112.62           C  
ATOM   3761  CE  LYS C  79       1.465  88.867 117.488  1.00110.43           C  
ATOM   3762  NZ  LYS C  79       0.954  90.083 116.794  1.00105.40           N1+
ATOM   3763  N   ASP C  80       3.538  87.316 121.818  1.00121.80           N  
ATOM   3764  CA  ASP C  80       4.987  87.431 121.663  1.00124.34           C  
ATOM   3765  C   ASP C  80       5.787  86.570 122.658  1.00125.64           C  
ATOM   3766  O   ASP C  80       5.235  86.082 123.649  1.00125.90           O  
ATOM   3767  CB  ASP C  80       5.373  88.915 121.762  1.00125.24           C  
ATOM   3768  CG  ASP C  80       4.680  89.773 120.697  1.00125.90           C  
ATOM   3769  OD1 ASP C  80       4.935  89.557 119.491  1.00124.54           O  
ATOM   3770  OD2 ASP C  80       3.874  90.658 121.067  1.00125.90           O1-
ATOM   3771  N   PRO C  81       7.107  86.398 122.414  1.00125.82           N  
ATOM   3772  CA  PRO C  81       8.073  85.615 123.201  1.00125.77           C  
ATOM   3773  C   PRO C  81       8.018  85.535 124.735  1.00125.90           C  
ATOM   3774  O   PRO C  81       8.363  84.496 125.304  1.00125.68           O  
ATOM   3775  CB  PRO C  81       9.431  86.125 122.680  1.00124.72           C  
ATOM   3776  CG  PRO C  81       9.083  87.466 122.016  1.00124.73           C  
ATOM   3777  CD  PRO C  81       7.825  87.054 121.310  1.00125.35           C  
ATOM   3778  N   PRO C  82       7.607  86.613 125.428  1.00125.90           N  
ATOM   3779  CA  PRO C  82       7.559  86.520 126.893  1.00125.90           C  
ATOM   3780  C   PRO C  82       6.660  85.383 127.412  1.00125.90           C  
ATOM   3781  O   PRO C  82       6.976  84.744 128.420  1.00125.90           O  
ATOM   3782  CB  PRO C  82       7.060  87.911 127.297  1.00125.68           C  
ATOM   3783  CG  PRO C  82       6.210  88.316 126.091  1.00125.90           C  
ATOM   3784  CD  PRO C  82       7.190  87.959 125.000  1.00125.90           C  
ATOM   3785  N   HIS C  83       5.552  85.139 126.711  1.00125.90           N  
ATOM   3786  CA  HIS C  83       4.584  84.089 127.059  1.00125.90           C  
ATOM   3787  C   HIS C  83       4.239  83.941 128.543  1.00125.90           C  
ATOM   3788  O   HIS C  83       4.763  83.057 129.226  1.00125.90           O  
ATOM   3789  CB  HIS C  83       5.048  82.720 126.528  1.00125.90           C  
ATOM   3790  CG  HIS C  83       4.903  82.550 125.044  1.00125.90           C  
ATOM   3791  CD2 HIS C  83       4.159  81.680 124.316  1.00125.90           C  
ATOM   3792  ND1 HIS C  83       5.586  83.323 124.129  1.00125.90           N  
ATOM   3793  CE1 HIS C  83       5.271  82.937 122.905  1.00125.90           C  
ATOM   3794  NE2 HIS C  83       4.407  81.942 122.990  1.00125.90           N  
ATOM   3795  N   ARG C  84       3.346  84.796 129.033  1.00125.60           N  
ATOM   3796  CA  ARG C  84       2.925  84.733 130.430  1.00124.93           C  
ATOM   3797  C   ARG C  84       1.399  84.659 130.472  1.00125.60           C  
ATOM   3798  O   ARG C  84       0.733  84.879 129.458  1.00125.90           O  
ATOM   3799  CB  ARG C  84       3.389  85.979 131.200  1.00122.37           C  
ATOM   3800  CG  ARG C  84       4.831  86.395 130.951  1.00118.01           C  
ATOM   3801  CD  ARG C  84       4.925  87.408 129.819  1.00114.60           C  
ATOM   3802  NE  ARG C  84       4.257  88.658 130.182  1.00114.96           N  
ATOM   3803  CZ  ARG C  84       4.204  89.744 129.413  1.00114.36           C  
ATOM   3804  NH1 ARG C  84       4.782  89.751 128.217  1.00112.70           N1+
ATOM   3805  NH2 ARG C  84       3.579  90.833 129.846  1.00112.43           N  
ATOM   3806  N   PRO C  85       0.822  84.334 131.642  1.00125.83           N  
ATOM   3807  CA  PRO C  85      -0.637  84.257 131.744  1.00125.90           C  
ATOM   3808  C   PRO C  85      -1.223  85.636 131.424  1.00125.90           C  
ATOM   3809  O   PRO C  85      -1.019  86.601 132.167  1.00125.90           O  
ATOM   3810  CB  PRO C  85      -0.845  83.845 133.203  1.00125.90           C  
ATOM   3811  CG  PRO C  85       0.345  84.492 133.890  1.00125.90           C  
ATOM   3812  CD  PRO C  85       1.428  84.016 132.945  1.00125.90           C  
ATOM   3813  N   HIS C  86      -1.941  85.715 130.308  1.00125.90           N  
ATOM   3814  CA  HIS C  86      -2.545  86.961 129.841  1.00125.88           C  
ATOM   3815  C   HIS C  86      -3.685  87.475 130.729  1.00125.62           C  
ATOM   3816  O   HIS C  86      -4.500  86.696 131.232  1.00124.79           O  
ATOM   3817  CB  HIS C  86      -3.059  86.761 128.409  1.00125.90           C  
ATOM   3818  CG  HIS C  86      -3.580  88.009 127.766  1.00125.90           C  
ATOM   3819  CD2 HIS C  86      -4.836  88.369 127.408  1.00125.80           C  
ATOM   3820  ND1 HIS C  86      -2.767  89.071 127.429  1.00125.90           N  
ATOM   3821  CE1 HIS C  86      -3.500  90.031 126.891  1.00125.90           C  
ATOM   3822  NE2 HIS C  86      -4.759  89.630 126.866  1.00125.87           N  
ATOM   3823  N   PRO C  87      -3.757  88.805 130.926  1.00125.90           N  
ATOM   3824  CA  PRO C  87      -4.795  89.434 131.744  1.00125.90           C  
ATOM   3825  C   PRO C  87      -6.215  88.981 131.401  1.00125.61           C  
ATOM   3826  O   PRO C  87      -7.036  88.782 132.294  1.00125.30           O  
ATOM   3827  CB  PRO C  87      -4.564  90.921 131.481  1.00125.90           C  
ATOM   3828  CG  PRO C  87      -3.056  90.969 131.388  1.00125.90           C  
ATOM   3829  CD  PRO C  87      -2.854  89.841 130.391  1.00125.90           C  
ATOM   3830  N   HIS C  88      -6.507  88.812 130.114  1.00125.90           N  
ATOM   3831  CA  HIS C  88      -7.840  88.378 129.706  1.00125.89           C  
ATOM   3832  C   HIS C  88      -8.224  87.037 130.323  1.00125.90           C  
ATOM   3833  O   HIS C  88      -7.365  86.234 130.706  1.00125.04           O  
ATOM   3834  CB  HIS C  88      -7.958  88.340 128.179  1.00125.85           C  
ATOM   3835  CG  HIS C  88      -7.981  89.700 127.551  1.00125.85           C  
ATOM   3836  CD2 HIS C  88      -8.915  90.315 126.787  1.00125.90           C  
ATOM   3837  ND1 HIS C  88      -6.964  90.615 127.719  1.00125.90           N  
ATOM   3838  CE1 HIS C  88      -7.269  91.734 127.086  1.00125.90           C  
ATOM   3839  NE2 HIS C  88      -8.448  91.578 126.512  1.00125.90           N  
ATOM   3840  N   GLU C  89      -9.530  86.807 130.403  1.00125.90           N  
ATOM   3841  CA  GLU C  89     -10.078  85.617 131.037  1.00125.67           C  
ATOM   3842  C   GLU C  89     -11.005  84.767 130.163  1.00125.44           C  
ATOM   3843  O   GLU C  89     -12.060  85.229 129.718  1.00123.84           O  
ATOM   3844  CB  GLU C  89     -10.809  86.074 132.308  1.00125.01           C  
ATOM   3845  CG  GLU C  89     -11.458  85.001 133.157  1.00123.70           C  
ATOM   3846  CD  GLU C  89     -12.078  85.581 134.418  1.00123.22           C  
ATOM   3847  OE1 GLU C  89     -11.340  86.214 135.207  1.00121.79           O  
ATOM   3848  OE2 GLU C  89     -13.299  85.409 134.618  1.00123.71           O1-
ATOM   3849  N   LEU C  90     -10.604  83.520 129.924  1.00125.83           N  
ATOM   3850  CA  LEU C  90     -11.417  82.602 129.134  1.00125.90           C  
ATOM   3851  C   LEU C  90     -12.631  82.173 129.937  1.00125.90           C  
ATOM   3852  O   LEU C  90     -12.515  81.444 130.926  1.00125.90           O  
ATOM   3853  CB  LEU C  90     -10.625  81.355 128.731  1.00125.90           C  
ATOM   3854  CG  LEU C  90      -9.557  81.527 127.656  1.00125.59           C  
ATOM   3855  CD1 LEU C  90      -8.871  80.199 127.413  1.00125.90           C  
ATOM   3856  CD2 LEU C  90     -10.191  82.046 126.372  1.00124.91           C  
ATOM   3857  N   VAL C  91     -13.796  82.630 129.499  1.00125.90           N  
ATOM   3858  CA  VAL C  91     -15.045  82.303 130.165  1.00125.90           C  
ATOM   3859  C   VAL C  91     -15.792  81.227 129.369  1.00125.90           C  
ATOM   3860  O   VAL C  91     -15.380  80.872 128.265  1.00125.90           O  
ATOM   3861  CB  VAL C  91     -15.907  83.571 130.303  1.00125.90           C  
ATOM   3862  CG1 VAL C  91     -15.118  84.632 131.054  1.00124.95           C  
ATOM   3863  CG2 VAL C  91     -16.306  84.096 128.928  1.00124.33           C  
ATOM   3864  N   GLY C  92     -16.874  80.699 129.932  1.00125.63           N  
ATOM   3865  CA  GLY C  92     -17.635  79.677 129.233  1.00125.70           C  
ATOM   3866  C   GLY C  92     -17.892  78.417 130.044  1.00125.90           C  
ATOM   3867  O   GLY C  92     -17.677  78.390 131.261  1.00125.90           O  
ATOM   3868  N   LYS C  93     -18.356  77.369 129.362  1.00125.24           N  
ATOM   3869  CA  LYS C  93     -18.658  76.091 130.002  1.00124.03           C  
ATOM   3870  C   LYS C  93     -17.376  75.392 130.460  1.00124.65           C  
ATOM   3871  O   LYS C  93     -16.405  75.287 129.703  1.00124.32           O  
ATOM   3872  CB  LYS C  93     -19.437  75.191 129.029  1.00121.36           C  
ATOM   3873  CG  LYS C  93     -19.934  73.877 129.629  1.00118.50           C  
ATOM   3874  CD  LYS C  93     -20.734  73.071 128.607  1.00116.35           C  
ATOM   3875  CE  LYS C  93     -21.314  71.784 129.204  1.00114.25           C  
ATOM   3876  NZ  LYS C  93     -20.278  70.820 129.674  1.00111.07           N1+
ATOM   3877  N   ASP C  94     -17.382  74.924 131.707  1.00125.29           N  
ATOM   3878  CA  ASP C  94     -16.235  74.233 132.300  1.00125.63           C  
ATOM   3879  C   ASP C  94     -15.018  75.145 132.404  1.00125.66           C  
ATOM   3880  O   ASP C  94     -13.884  74.699 132.232  1.00125.31           O  
ATOM   3881  CB  ASP C  94     -15.860  72.993 131.478  1.00125.86           C  
ATOM   3882  CG  ASP C  94     -17.002  71.998 131.363  1.00125.90           C  
ATOM   3883  OD1 ASP C  94     -17.501  71.530 132.411  1.00125.90           O  
ATOM   3884  OD2 ASP C  94     -17.398  71.680 130.220  1.00125.90           O1-
ATOM   3885  N   CYS C  95     -15.255  76.422 132.685  1.00125.90           N  
ATOM   3886  CA  CYS C  95     -14.165  77.385 132.808  1.00125.90           C  
ATOM   3887  C   CYS C  95     -14.162  78.071 134.176  1.00125.90           C  
ATOM   3888  O   CYS C  95     -15.222  78.404 134.718  1.00125.90           O  
ATOM   3889  CB  CYS C  95     -14.264  78.441 131.696  1.00125.55           C  
ATOM   3890  SG  CYS C  95     -14.082  77.798 130.008  1.00122.27           S  
ATOM   3891  N   ARG C  96     -12.967  78.272 134.733  1.00125.90           N  
ATOM   3892  CA  ARG C  96     -12.837  78.928 136.029  1.00125.90           C  
ATOM   3893  C   ARG C  96     -12.036  80.225 135.959  1.00125.90           C  
ATOM   3894  O   ARG C  96     -12.273  81.068 135.091  1.00125.90           O  
ATOM   3895  CB  ARG C  96     -12.201  77.985 137.063  1.00125.20           C  
ATOM   3896  CG  ARG C  96     -13.049  76.769 137.405  1.00124.88           C  
ATOM   3897  CD  ARG C  96     -12.485  75.999 138.595  1.00124.19           C  
ATOM   3898  NE  ARG C  96     -11.107  75.563 138.379  1.00125.90           N  
ATOM   3899  CZ  ARG C  96     -10.420  74.799 139.226  1.00125.90           C  
ATOM   3900  NH1 ARG C  96     -10.981  74.380 140.354  1.00125.90           N1+
ATOM   3901  NH2 ARG C  96      -9.167  74.453 138.948  1.00125.90           N  
ATOM   3902  N   ASP C  97     -11.090  80.368 136.886  1.00125.90           N  
ATOM   3903  CA  ASP C  97     -10.235  81.551 136.996  1.00125.90           C  
ATOM   3904  C   ASP C  97      -9.459  81.897 135.724  1.00125.90           C  
ATOM   3905  O   ASP C  97      -8.221  81.934 135.726  1.00125.33           O  
ATOM   3906  CB  ASP C  97      -9.250  81.362 138.154  1.00125.90           C  
ATOM   3907  CG  ASP C  97      -9.943  80.993 139.448  1.00125.90           C  
ATOM   3908  OD1 ASP C  97     -10.764  81.802 139.934  1.00125.90           O  
ATOM   3909  OD2 ASP C  97      -9.669  79.890 139.970  1.00125.90           O1-
ATOM   3910  N   GLY C  98     -10.196  82.158 134.647  1.00125.90           N  
ATOM   3911  CA  GLY C  98      -9.577  82.512 133.383  1.00125.90           C  
ATOM   3912  C   GLY C  98      -9.109  81.341 132.544  1.00125.90           C  
ATOM   3913  O   GLY C  98      -8.262  81.511 131.666  1.00125.90           O  
ATOM   3914  N   PHE C  99      -9.654  80.155 132.798  1.00125.90           N  
ATOM   3915  CA  PHE C  99      -9.249  78.983 132.035  1.00125.90           C  
ATOM   3916  C   PHE C  99     -10.323  77.905 131.969  1.00125.90           C  
ATOM   3917  O   PHE C  99     -11.247  77.873 132.781  1.00125.90           O  
ATOM   3918  CB  PHE C  99      -7.952  78.396 132.617  1.00125.90           C  
ATOM   3919  CG  PHE C  99      -8.085  77.885 134.032  1.00125.90           C  
ATOM   3920  CD1 PHE C  99      -8.860  76.761 134.318  1.00125.90           C  
ATOM   3921  CD2 PHE C  99      -7.431  78.528 135.079  1.00125.90           C  
ATOM   3922  CE1 PHE C  99      -8.980  76.286 135.628  1.00125.90           C  
ATOM   3923  CE2 PHE C  99      -7.542  78.063 136.394  1.00125.90           C  
ATOM   3924  CZ  PHE C  99      -8.319  76.940 136.669  1.00125.90           C  
ATOM   3925  N   TYR C 100     -10.178  77.025 130.984  1.00125.90           N  
ATOM   3926  CA  TYR C 100     -11.092  75.910 130.768  1.00125.90           C  
ATOM   3927  C   TYR C 100     -10.443  74.627 131.300  1.00125.90           C  
ATOM   3928  O   TYR C 100      -9.289  74.319 130.990  1.00125.90           O  
ATOM   3929  CB  TYR C 100     -11.423  75.816 129.268  1.00125.90           C  
ATOM   3930  CG  TYR C 100     -12.140  74.560 128.811  1.00125.90           C  
ATOM   3931  CD1 TYR C 100     -11.422  73.414 128.455  1.00125.90           C  
ATOM   3932  CD2 TYR C 100     -13.532  74.526 128.704  1.00125.14           C  
ATOM   3933  CE1 TYR C 100     -12.071  72.265 127.994  1.00125.33           C  
ATOM   3934  CE2 TYR C 100     -14.194  73.380 128.245  1.00124.57           C  
ATOM   3935  CZ  TYR C 100     -13.456  72.256 127.890  1.00124.73           C  
ATOM   3936  OH  TYR C 100     -14.097  71.129 127.422  1.00123.33           O  
ATOM   3937  N   GLU C 101     -11.193  73.898 132.122  1.00125.90           N  
ATOM   3938  CA  GLU C 101     -10.712  72.663 132.736  1.00125.90           C  
ATOM   3939  C   GLU C 101     -11.732  71.540 132.517  1.00125.90           C  
ATOM   3940  O   GLU C 101     -12.832  71.567 133.081  1.00125.90           O  
ATOM   3941  CB  GLU C 101     -10.501  72.898 134.243  1.00125.41           C  
ATOM   3942  CG  GLU C 101      -9.858  71.756 135.037  1.00124.93           C  
ATOM   3943  CD  GLU C 101      -8.393  71.532 134.688  1.00125.90           C  
ATOM   3944  OE1 GLU C 101      -8.105  71.091 133.558  1.00125.90           O  
ATOM   3945  OE2 GLU C 101      -7.523  71.804 135.543  1.00125.90           O1-
ATOM   3946  N   ALA C 102     -11.369  70.565 131.688  1.00125.90           N  
ATOM   3947  CA  ALA C 102     -12.242  69.427 131.406  1.00124.74           C  
ATOM   3948  C   ALA C 102     -11.383  68.185 131.179  1.00123.91           C  
ATOM   3949  O   ALA C 102     -10.176  68.294 130.966  1.00123.51           O  
ATOM   3950  CB  ALA C 102     -13.105  69.712 130.177  1.00125.89           C  
ATOM   3951  N   GLU C 103     -12.003  67.008 131.223  1.00122.90           N  
ATOM   3952  CA  GLU C 103     -11.271  65.760 131.035  1.00121.04           C  
ATOM   3953  C   GLU C 103     -11.428  65.127 129.665  1.00120.90           C  
ATOM   3954  O   GLU C 103     -12.525  65.085 129.107  1.00119.30           O  
ATOM   3955  CB  GLU C 103     -11.686  64.744 132.089  1.00119.28           C  
ATOM   3956  CG  GLU C 103     -11.342  65.157 133.495  1.00120.90           C  
ATOM   3957  CD  GLU C 103     -11.769  64.115 134.509  1.00120.20           C  
ATOM   3958  OE1 GLU C 103     -11.264  62.966 134.440  1.00121.36           O  
ATOM   3959  OE2 GLU C 103     -12.616  64.444 135.374  1.00122.39           O1-
ATOM   3960  N   LEU C 104     -10.316  64.622 129.140  1.00122.68           N  
ATOM   3961  CA  LEU C 104     -10.295  63.970 127.837  1.00124.74           C  
ATOM   3962  C   LEU C 104     -11.118  62.680 127.919  1.00125.90           C  
ATOM   3963  O   LEU C 104     -10.716  61.725 128.594  1.00125.82           O  
ATOM   3964  CB  LEU C 104      -8.846  63.648 127.435  1.00124.62           C  
ATOM   3965  CG  LEU C 104      -7.838  64.808 127.417  1.00125.70           C  
ATOM   3966  CD1 LEU C 104      -6.456  64.287 127.053  1.00124.71           C  
ATOM   3967  CD2 LEU C 104      -8.279  65.874 126.424  1.00125.89           C  
ATOM   3968  N   CYS C 105     -12.271  62.663 127.247  1.00125.90           N  
ATOM   3969  CA  CYS C 105     -13.146  61.487 127.247  1.00125.90           C  
ATOM   3970  C   CYS C 105     -12.402  60.279 126.664  1.00125.90           C  
ATOM   3971  O   CYS C 105     -11.975  60.299 125.505  1.00125.90           O  
ATOM   3972  CB  CYS C 105     -14.423  61.770 126.444  1.00125.82           C  
ATOM   3973  SG  CYS C 105     -14.156  62.235 124.711  1.00125.90           S  
ATOM   3974  N   PRO C 106     -12.243  59.210 127.469  1.00125.90           N  
ATOM   3975  CA  PRO C 106     -11.563  57.948 127.145  1.00125.85           C  
ATOM   3976  C   PRO C 106     -12.051  57.184 125.911  1.00125.90           C  
ATOM   3977  O   PRO C 106     -12.605  56.090 126.027  1.00125.90           O  
ATOM   3978  CB  PRO C 106     -11.736  57.142 128.434  1.00125.64           C  
ATOM   3979  CG  PRO C 106     -11.755  58.234 129.492  1.00125.77           C  
ATOM   3980  CD  PRO C 106     -12.764  59.142 128.845  1.00125.63           C  
ATOM   3981  N   ASP C 107     -11.835  57.756 124.731  1.00125.90           N  
ATOM   3982  CA  ASP C 107     -12.241  57.121 123.480  1.00125.88           C  
ATOM   3983  C   ASP C 107     -11.383  57.639 122.332  1.00125.90           C  
ATOM   3984  O   ASP C 107     -10.477  56.962 121.840  1.00125.31           O  
ATOM   3985  CB  ASP C 107     -13.703  57.440 123.143  1.00125.44           C  
ATOM   3986  CG  ASP C 107     -14.655  57.099 124.261  1.00125.64           C  
ATOM   3987  OD1 ASP C 107     -14.600  57.764 125.315  1.00125.90           O  
ATOM   3988  OD2 ASP C 107     -15.460  56.163 124.085  1.00125.90           O1-
ATOM   3989  N   ARG C 108     -11.694  58.868 121.933  1.00125.90           N  
ATOM   3990  CA  ARG C 108     -11.043  59.550 120.824  1.00125.90           C  
ATOM   3991  C   ARG C 108      -9.883  60.460 121.218  1.00125.90           C  
ATOM   3992  O   ARG C 108      -9.460  60.512 122.374  1.00125.90           O  
ATOM   3993  CB  ARG C 108     -12.090  60.387 120.087  1.00125.90           C  
ATOM   3994  CG  ARG C 108     -12.664  61.512 120.945  1.00125.90           C  
ATOM   3995  CD  ARG C 108     -13.875  62.202 120.325  1.00125.90           C  
ATOM   3996  NE  ARG C 108     -15.087  61.385 120.378  1.00125.56           N  
ATOM   3997  CZ  ARG C 108     -15.310  60.302 119.641  1.00125.89           C  
ATOM   3998  NH1 ARG C 108     -14.404  59.878 118.771  1.00125.73           N1+
ATOM   3999  NH2 ARG C 108     -16.448  59.636 119.781  1.00125.90           N  
ATOM   4000  N   CYS C 109      -9.389  61.179 120.215  1.00125.90           N  
ATOM   4001  CA  CYS C 109      -8.302  62.136 120.358  1.00125.90           C  
ATOM   4002  C   CYS C 109      -8.634  63.281 119.419  1.00125.90           C  
ATOM   4003  O   CYS C 109      -7.757  64.012 118.962  1.00125.90           O  
ATOM   4004  CB  CYS C 109      -6.967  61.510 119.959  1.00125.90           C  
ATOM   4005  SG  CYS C 109      -6.426  60.196 121.056  1.00125.90           S  
ATOM   4006  N   ILE C 110      -9.921  63.410 119.122  1.00125.90           N  
ATOM   4007  CA  ILE C 110     -10.409  64.458 118.242  1.00125.90           C  
ATOM   4008  C   ILE C 110     -11.351  65.320 119.084  1.00125.90           C  
ATOM   4009  O   ILE C 110     -12.524  65.521 118.754  1.00125.78           O  
ATOM   4010  CB  ILE C 110     -11.133  63.841 117.007  1.00125.19           C  
ATOM   4011  CG1 ILE C 110     -11.558  64.941 116.036  1.00123.44           C  
ATOM   4012  CG2 ILE C 110     -12.324  63.000 117.457  1.00124.73           C  
ATOM   4013  CD1 ILE C 110     -12.165  64.415 114.757  1.00121.17           C  
ATOM   4014  N   HIS C 111     -10.804  65.817 120.191  1.00125.90           N  
ATOM   4015  CA  HIS C 111     -11.542  66.653 121.129  1.00125.90           C  
ATOM   4016  C   HIS C 111     -11.879  68.008 120.513  1.00125.90           C  
ATOM   4017  O   HIS C 111     -10.988  68.752 120.089  1.00125.29           O  
ATOM   4018  CB  HIS C 111     -10.719  66.852 122.407  1.00125.90           C  
ATOM   4019  CG  HIS C 111     -10.252  65.572 123.028  1.00125.90           C  
ATOM   4020  CD2 HIS C 111     -10.552  64.995 124.215  1.00125.74           C  
ATOM   4021  ND1 HIS C 111      -9.371  64.719 122.399  1.00125.90           N  
ATOM   4022  CE1 HIS C 111      -9.146  63.673 123.173  1.00125.90           C  
ATOM   4023  NE2 HIS C 111      -9.851  63.816 124.281  1.00125.90           N  
ATOM   4024  N   SER C 112     -13.172  68.323 120.475  1.00125.90           N  
ATOM   4025  CA  SER C 112     -13.647  69.581 119.903  1.00125.90           C  
ATOM   4026  C   SER C 112     -14.188  70.532 120.975  1.00125.76           C  
ATOM   4027  O   SER C 112     -15.332  70.396 121.415  1.00125.90           O  
ATOM   4028  CB  SER C 112     -14.743  69.296 118.866  1.00125.90           C  
ATOM   4029  OG  SER C 112     -14.277  68.426 117.844  1.00125.53           O  
ATOM   4030  N   PHE C 113     -13.366  71.497 121.387  1.00124.94           N  
ATOM   4031  CA  PHE C 113     -13.777  72.458 122.404  1.00123.13           C  
ATOM   4032  C   PHE C 113     -14.811  73.406 121.820  1.00122.06           C  
ATOM   4033  O   PHE C 113     -14.472  74.458 121.277  1.00122.20           O  
ATOM   4034  CB  PHE C 113     -12.576  73.255 122.917  1.00122.54           C  
ATOM   4035  CG  PHE C 113     -11.413  72.401 123.315  1.00123.32           C  
ATOM   4036  CD1 PHE C 113     -11.333  71.867 124.597  1.00124.32           C  
ATOM   4037  CD2 PHE C 113     -10.415  72.091 122.397  1.00124.17           C  
ATOM   4038  CE1 PHE C 113     -10.273  71.034 124.962  1.00125.90           C  
ATOM   4039  CE2 PHE C 113      -9.348  71.259 122.750  1.00125.90           C  
ATOM   4040  CZ  PHE C 113      -9.278  70.729 124.035  1.00125.68           C  
ATOM   4041  N   GLN C 114     -16.074  73.011 121.935  1.00120.65           N  
ATOM   4042  CA  GLN C 114     -17.196  73.784 121.423  1.00119.47           C  
ATOM   4043  C   GLN C 114     -17.150  75.251 121.851  1.00119.02           C  
ATOM   4044  O   GLN C 114     -16.178  75.969 121.593  1.00117.33           O  
ATOM   4045  CB  GLN C 114     -18.508  73.157 121.904  1.00119.68           C  
ATOM   4046  CG  GLN C 114     -18.699  71.693 121.524  1.00120.77           C  
ATOM   4047  CD  GLN C 114     -18.812  71.476 120.025  1.00122.73           C  
ATOM   4048  NE2 GLN C 114     -19.953  70.952 119.586  1.00122.38           N  
ATOM   4049  OE1 GLN C 114     -17.886  71.776 119.272  1.00125.04           O  
ATOM   4050  N   ASN C 115     -18.221  75.688 122.507  1.00119.34           N  
ATOM   4051  CA  ASN C 115     -18.336  77.063 122.978  1.00119.11           C  
ATOM   4052  C   ASN C 115     -17.151  77.478 123.846  1.00119.45           C  
ATOM   4053  O   ASN C 115     -16.729  76.749 124.744  1.00119.35           O  
ATOM   4054  CB  ASN C 115     -19.657  77.245 123.738  1.00116.16           C  
ATOM   4055  CG  ASN C 115     -19.794  76.293 124.905  1.00113.78           C  
ATOM   4056  ND2 ASN C 115     -20.084  76.837 126.081  1.00113.24           N  
ATOM   4057  OD1 ASN C 115     -19.652  75.078 124.751  1.00112.22           O  
ATOM   4058  N   LEU C 116     -16.619  78.659 123.551  1.00119.59           N  
ATOM   4059  CA  LEU C 116     -15.475  79.213 124.263  1.00120.22           C  
ATOM   4060  C   LEU C 116     -15.659  80.732 124.152  1.00120.97           C  
ATOM   4061  O   LEU C 116     -16.144  81.218 123.130  1.00120.65           O  
ATOM   4062  CB  LEU C 116     -14.184  78.763 123.564  1.00119.04           C  
ATOM   4063  CG  LEU C 116     -12.800  78.906 124.207  1.00118.62           C  
ATOM   4064  CD1 LEU C 116     -12.554  80.347 124.621  1.00118.16           C  
ATOM   4065  CD2 LEU C 116     -12.702  77.980 125.407  1.00119.23           C  
ATOM   4066  N   GLY C 117     -15.292  81.478 125.190  1.00122.05           N  
ATOM   4067  CA  GLY C 117     -15.461  82.923 125.142  1.00122.87           C  
ATOM   4068  C   GLY C 117     -14.284  83.723 125.665  1.00123.63           C  
ATOM   4069  O   GLY C 117     -13.423  83.186 126.364  1.00125.07           O  
ATOM   4070  N   ILE C 118     -14.248  85.012 125.333  1.00123.28           N  
ATOM   4071  CA  ILE C 118     -13.160  85.884 125.769  1.00124.50           C  
ATOM   4072  C   ILE C 118     -13.634  87.208 126.364  1.00124.99           C  
ATOM   4073  O   ILE C 118     -14.301  87.996 125.691  1.00123.78           O  
ATOM   4074  CB  ILE C 118     -12.193  86.220 124.595  1.00124.81           C  
ATOM   4075  CG1 ILE C 118     -11.519  84.947 124.076  1.00125.74           C  
ATOM   4076  CG2 ILE C 118     -11.138  87.219 125.058  1.00125.10           C  
ATOM   4077  CD1 ILE C 118     -10.531  85.188 122.946  1.00123.36           C  
ATOM   4078  N   GLN C 119     -13.285  87.445 127.627  1.00125.90           N  
ATOM   4079  CA  GLN C 119     -13.633  88.696 128.301  1.00125.90           C  
ATOM   4080  C   GLN C 119     -12.375  89.565 128.397  1.00125.90           C  
ATOM   4081  O   GLN C 119     -11.253  89.065 128.275  1.00125.90           O  
ATOM   4082  CB  GLN C 119     -14.202  88.441 129.706  1.00125.90           C  
ATOM   4083  CG  GLN C 119     -15.609  87.852 129.730  1.00125.87           C  
ATOM   4084  CD  GLN C 119     -16.174  87.740 131.140  1.00125.53           C  
ATOM   4085  NE2 GLN C 119     -15.372  88.105 132.134  1.00124.76           N  
ATOM   4086  OE1 GLN C 119     -17.318  87.326 131.329  1.00125.07           O  
ATOM   4087  N   CYS C 120     -12.562  90.863 128.618  1.00125.44           N  
ATOM   4088  CA  CYS C 120     -11.436  91.784 128.699  1.00124.55           C  
ATOM   4089  C   CYS C 120     -11.133  92.296 130.098  1.00125.10           C  
ATOM   4090  O   CYS C 120     -11.992  92.308 130.975  1.00125.29           O  
ATOM   4091  CB  CYS C 120     -11.675  92.977 127.774  1.00123.45           C  
ATOM   4092  SG  CYS C 120     -11.870  92.539 126.035  1.00118.24           S  
ATOM   4093  N   VAL C 121      -9.892  92.729 130.285  1.00125.90           N  
ATOM   4094  CA  VAL C 121      -9.425  93.266 131.557  1.00125.90           C  
ATOM   4095  C   VAL C 121      -9.038  94.731 131.355  1.00125.90           C  
ATOM   4096  O   VAL C 121      -7.898  95.032 130.998  1.00125.90           O  
ATOM   4097  CB  VAL C 121      -8.200  92.471 132.064  1.00125.90           C  
ATOM   4098  CG1 VAL C 121      -7.636  93.108 133.324  1.00125.87           C  
ATOM   4099  CG2 VAL C 121      -8.606  91.033 132.329  1.00124.46           C  
ATOM   4100  N   LYS C 122      -9.996  95.628 131.584  1.00125.60           N  
ATOM   4101  CA  LYS C 122      -9.798  97.070 131.417  1.00125.60           C  
ATOM   4102  C   LYS C 122      -8.380  97.547 131.762  1.00125.90           C  
ATOM   4103  O   LYS C 122      -7.684  96.950 132.587  1.00125.90           O  
ATOM   4104  CB  LYS C 122     -10.830  97.834 132.259  1.00124.57           C  
ATOM   4105  CG  LYS C 122     -10.894  99.341 132.005  1.00122.95           C  
ATOM   4106  CD  LYS C 122     -11.927  99.998 132.920  1.00121.88           C  
ATOM   4107  CE  LYS C 122     -12.097 101.489 132.649  1.00119.94           C  
ATOM   4108  NZ  LYS C 122     -12.656 101.772 131.298  1.00117.84           N1+
ATOM   4109  N   LYS C 123      -7.970  98.631 131.107  1.00125.76           N  
ATOM   4110  CA  LYS C 123      -6.655  99.253 131.273  1.00125.12           C  
ATOM   4111  C   LYS C 123      -6.199  99.485 132.723  1.00125.52           C  
ATOM   4112  O   LYS C 123      -5.019  99.769 132.960  1.00124.81           O  
ATOM   4113  CB  LYS C 123      -6.657 100.587 130.513  1.00123.95           C  
ATOM   4114  CG  LYS C 123      -5.426 101.470 130.682  1.00122.69           C  
ATOM   4115  CD  LYS C 123      -5.674 102.836 130.031  1.00120.58           C  
ATOM   4116  CE  LYS C 123      -4.516 103.802 130.233  1.00118.18           C  
ATOM   4117  NZ  LYS C 123      -4.810 105.146 129.655  1.00114.24           N1+
ATOM   4118  N   ARG C 124      -7.119  99.357 133.683  1.00125.90           N  
ATOM   4119  CA  ARG C 124      -6.800  99.585 135.102  1.00125.90           C  
ATOM   4120  C   ARG C 124      -6.934  98.358 136.018  1.00125.90           C  
ATOM   4121  O   ARG C 124      -6.762  98.468 137.235  1.00125.68           O  
ATOM   4122  CB  ARG C 124      -7.677 100.725 135.656  1.00125.90           C  
ATOM   4123  CG  ARG C 124      -9.156 100.371 135.852  1.00125.90           C  
ATOM   4124  CD  ARG C 124      -9.361  99.531 137.112  1.00125.86           C  
ATOM   4125  NE  ARG C 124     -10.681  98.912 137.190  1.00125.58           N  
ATOM   4126  CZ  ARG C 124     -11.138  98.019 136.317  1.00125.68           C  
ATOM   4127  NH1 ARG C 124     -10.381  97.642 135.296  1.00125.09           N1+
ATOM   4128  NH2 ARG C 124     -12.348  97.494 136.469  1.00125.69           N  
ATOM   4129  N   ASP C 125      -7.239  97.197 135.446  1.00125.90           N  
ATOM   4130  CA  ASP C 125      -7.395  95.982 136.245  1.00125.90           C  
ATOM   4131  C   ASP C 125      -6.325  94.946 135.884  1.00125.40           C  
ATOM   4132  O   ASP C 125      -6.539  93.743 136.016  1.00124.94           O  
ATOM   4133  CB  ASP C 125      -8.802  95.401 136.032  1.00125.90           C  
ATOM   4134  CG  ASP C 125      -9.169  94.333 137.057  1.00125.90           C  
ATOM   4135  OD1 ASP C 125      -8.537  93.257 137.068  1.00125.90           O  
ATOM   4136  OD2 ASP C 125     -10.098  94.575 137.857  1.00125.82           O1-
ATOM   4137  N   LEU C 126      -5.170  95.419 135.427  1.00125.20           N  
ATOM   4138  CA  LEU C 126      -4.081  94.522 135.061  1.00124.77           C  
ATOM   4139  C   LEU C 126      -3.512  93.830 136.296  1.00124.94           C  
ATOM   4140  O   LEU C 126      -3.581  92.606 136.415  1.00124.30           O  
ATOM   4141  CB  LEU C 126      -2.965  95.286 134.335  1.00123.37           C  
ATOM   4142  CG  LEU C 126      -3.267  95.856 132.946  1.00122.26           C  
ATOM   4143  CD1 LEU C 126      -3.685  94.719 132.026  1.00123.41           C  
ATOM   4144  CD2 LEU C 126      -4.362  96.901 133.022  1.00121.92           C  
ATOM   4145  N   GLU C 127      -2.955  94.617 137.213  1.00125.57           N  
ATOM   4146  CA  GLU C 127      -2.372  94.075 138.440  1.00125.90           C  
ATOM   4147  C   GLU C 127      -3.365  93.264 139.272  1.00125.90           C  
ATOM   4148  O   GLU C 127      -2.963  92.475 140.134  1.00125.64           O  
ATOM   4149  CB  GLU C 127      -1.787  95.203 139.296  1.00125.90           C  
ATOM   4150  CG  GLU C 127      -0.516  95.830 138.738  1.00125.90           C  
ATOM   4151  CD  GLU C 127       0.010  96.959 139.617  1.00125.90           C  
ATOM   4152  OE1 GLU C 127      -0.660  98.014 139.698  1.00125.90           O  
ATOM   4153  OE2 GLU C 127       1.088  96.788 140.235  1.00125.90           O1-
ATOM   4154  N   GLN C 128      -4.655  93.465 139.015  1.00125.90           N  
ATOM   4155  CA  GLN C 128      -5.704  92.744 139.730  1.00125.90           C  
ATOM   4156  C   GLN C 128      -5.918  91.416 138.999  1.00125.90           C  
ATOM   4157  O   GLN C 128      -6.074  90.360 139.621  1.00125.90           O  
ATOM   4158  CB  GLN C 128      -6.992  93.587 139.747  1.00125.52           C  
ATOM   4159  CG  GLN C 128      -8.132  93.071 140.642  1.00125.90           C  
ATOM   4160  CD  GLN C 128      -8.929  91.915 140.041  1.00125.90           C  
ATOM   4161  NE2 GLN C 128     -10.213  92.161 139.785  1.00125.90           N  
ATOM   4162  OE1 GLN C 128      -8.406  90.823 139.812  1.00125.90           O  
ATOM   4163  N   ALA C 129      -5.904  91.477 137.671  1.00125.90           N  
ATOM   4164  CA  ALA C 129      -6.083  90.291 136.846  1.00124.93           C  
ATOM   4165  C   ALA C 129      -4.848  89.405 136.952  1.00124.77           C  
ATOM   4166  O   ALA C 129      -4.956  88.177 136.945  1.00123.90           O  
ATOM   4167  CB  ALA C 129      -6.322  90.697 135.397  1.00124.58           C  
ATOM   4168  N   ILE C 130      -3.677  90.034 137.052  1.00125.26           N  
ATOM   4169  CA  ILE C 130      -2.417  89.302 137.168  1.00125.81           C  
ATOM   4170  C   ILE C 130      -2.275  88.657 138.541  1.00125.90           C  
ATOM   4171  O   ILE C 130      -1.475  87.732 138.719  1.00125.90           O  
ATOM   4172  CB  ILE C 130      -1.191  90.221 136.897  1.00125.54           C  
ATOM   4173  CG1 ILE C 130      -1.170  90.620 135.421  1.00125.90           C  
ATOM   4174  CG2 ILE C 130       0.114  89.505 137.254  1.00123.82           C  
ATOM   4175  CD1 ILE C 130      -1.115  89.428 134.474  1.00125.57           C  
ATOM   4176  N   SER C 131      -3.051  89.142 139.509  1.00125.90           N  
ATOM   4177  CA  SER C 131      -3.012  88.575 140.856  1.00125.90           C  
ATOM   4178  C   SER C 131      -3.826  87.276 140.848  1.00125.90           C  
ATOM   4179  O   SER C 131      -3.335  86.221 141.265  1.00125.90           O  
ATOM   4180  CB  SER C 131      -3.597  89.555 141.886  1.00125.90           C  
ATOM   4181  OG  SER C 131      -4.988  89.764 141.690  1.00125.90           O  
ATOM   4182  N   GLN C 132      -5.065  87.357 140.359  1.00125.90           N  
ATOM   4183  CA  GLN C 132      -5.940  86.189 140.282  1.00125.90           C  
ATOM   4184  C   GLN C 132      -5.426  85.240 139.198  1.00125.90           C  
ATOM   4185  O   GLN C 132      -6.052  84.219 138.890  1.00125.90           O  
ATOM   4186  CB  GLN C 132      -7.379  86.623 139.969  1.00125.90           C  
ATOM   4187  CG  GLN C 132      -8.380  85.469 139.916  1.00125.90           C  
ATOM   4188  CD  GLN C 132      -9.808  85.938 139.708  1.00125.37           C  
ATOM   4189  NE2 GLN C 132     -10.680  85.611 140.653  1.00124.58           N  
ATOM   4190  OE1 GLN C 132     -10.124  86.584 138.710  1.00125.90           O  
ATOM   4191  N   ARG C 133      -4.271  85.588 138.637  1.00125.90           N  
ATOM   4192  CA  ARG C 133      -3.644  84.798 137.586  1.00125.90           C  
ATOM   4193  C   ARG C 133      -2.486  83.985 138.167  1.00125.90           C  
ATOM   4194  O   ARG C 133      -2.024  83.018 137.553  1.00125.90           O  
ATOM   4195  CB  ARG C 133      -3.131  85.723 136.478  1.00125.90           C  
ATOM   4196  CG  ARG C 133      -3.284  85.150 135.084  1.00125.90           C  
ATOM   4197  CD  ARG C 133      -4.743  84.769 134.862  1.00125.90           C  
ATOM   4198  NE  ARG C 133      -5.645  85.866 135.215  1.00125.90           N  
ATOM   4199  CZ  ARG C 133      -6.972  85.777 135.213  1.00125.90           C  
ATOM   4200  NH1 ARG C 133      -7.561  84.637 134.876  1.00125.90           N1+
ATOM   4201  NH2 ARG C 133      -7.713  86.827 135.548  1.00124.63           N  
ATOM   4202  N   ILE C 134      -2.022  84.390 139.349  1.00125.90           N  
ATOM   4203  CA  ILE C 134      -0.925  83.703 140.029  1.00125.90           C  
ATOM   4204  C   ILE C 134      -1.400  82.989 141.296  1.00125.90           C  
ATOM   4205  O   ILE C 134      -0.736  82.068 141.784  1.00125.77           O  
ATOM   4206  CB  ILE C 134       0.216  84.681 140.399  1.00125.90           C  
ATOM   4207  CG1 ILE C 134      -0.318  85.808 141.289  1.00124.57           C  
ATOM   4208  CG2 ILE C 134       0.845  85.228 139.132  1.00125.65           C  
ATOM   4209  CD1 ILE C 134       0.741  86.802 141.728  1.00123.15           C  
ATOM   4210  N   GLN C 135      -2.546  83.415 141.828  1.00125.90           N  
ATOM   4211  CA  GLN C 135      -3.098  82.783 143.022  1.00125.90           C  
ATOM   4212  C   GLN C 135      -3.554  81.390 142.613  1.00125.90           C  
ATOM   4213  O   GLN C 135      -3.422  80.427 143.371  1.00125.90           O  
ATOM   4214  CB  GLN C 135      -4.285  83.579 143.579  1.00124.93           C  
ATOM   4215  CG  GLN C 135      -5.526  83.649 142.706  1.00121.89           C  
ATOM   4216  CD  GLN C 135      -6.686  84.314 143.430  1.00119.92           C  
ATOM   4217  NE2 GLN C 135      -7.159  85.434 142.895  1.00118.74           N  
ATOM   4218  OE1 GLN C 135      -7.146  83.827 144.463  1.00118.64           O  
ATOM   4219  N   THR C 136      -4.099  81.303 141.403  1.00125.90           N  
ATOM   4220  CA  THR C 136      -4.550  80.039 140.841  1.00125.90           C  
ATOM   4221  C   THR C 136      -3.430  79.585 139.906  1.00125.90           C  
ATOM   4222  O   THR C 136      -3.466  78.484 139.356  1.00125.90           O  
ATOM   4223  CB  THR C 136      -5.863  80.219 140.042  1.00124.68           C  
ATOM   4224  CG2 THR C 136      -6.987  80.657 140.962  1.00122.25           C  
ATOM   4225  OG1 THR C 136      -5.676  81.210 139.025  1.00125.59           O  
ATOM   4226  N   ASN C 137      -2.430  80.458 139.765  1.00125.73           N  
ATOM   4227  CA  ASN C 137      -1.250  80.257 138.920  1.00125.82           C  
ATOM   4228  C   ASN C 137      -1.470  79.427 137.653  1.00125.90           C  
ATOM   4229  O   ASN C 137      -1.458  78.193 137.680  1.00125.90           O  
ATOM   4230  CB  ASN C 137      -0.094  79.664 139.743  1.00125.06           C  
ATOM   4231  CG  ASN C 137      -0.432  78.319 140.346  1.00125.02           C  
ATOM   4232  ND2 ASN C 137       0.289  77.285 139.922  1.00125.57           N  
ATOM   4233  OD1 ASN C 137      -1.331  78.205 141.182  1.00123.44           O  
ATOM   4234  N   ASN C 138      -1.656  80.125 136.537  1.00125.90           N  
ATOM   4235  CA  ASN C 138      -1.878  79.481 135.250  1.00125.90           C  
ATOM   4236  C   ASN C 138      -0.576  79.124 134.541  1.00125.47           C  
ATOM   4237  O   ASN C 138      -0.525  78.147 133.791  1.00123.84           O  
ATOM   4238  CB  ASN C 138      -2.728  80.393 134.361  1.00125.90           C  
ATOM   4239  CG  ASN C 138      -4.162  80.508 134.851  1.00125.90           C  
ATOM   4240  ND2 ASN C 138      -4.557  81.704 135.278  1.00125.90           N  
ATOM   4241  OD1 ASN C 138      -4.902  79.524 134.853  1.00125.90           O  
ATOM   4242  N   ASN C 139       0.466  79.919 134.794  1.00125.90           N  
ATOM   4243  CA  ASN C 139       1.794  79.729 134.199  1.00125.90           C  
ATOM   4244  C   ASN C 139       2.013  78.406 133.461  1.00125.90           C  
ATOM   4245  O   ASN C 139       2.526  77.441 134.035  1.00125.90           O  
ATOM   4246  CB  ASN C 139       2.887  79.905 135.269  1.00125.90           C  
ATOM   4247  CG  ASN C 139       3.266  81.364 135.493  1.00125.90           C  
ATOM   4248  ND2 ASN C 139       2.909  81.901 136.656  1.00125.90           N  
ATOM   4249  OD1 ASN C 139       3.868  81.999 134.625  1.00124.44           O  
ATOM   4250  N   PRO C 140       1.618  78.350 132.171  1.00125.90           N  
ATOM   4251  CA  PRO C 140       1.746  77.178 131.295  1.00125.90           C  
ATOM   4252  C   PRO C 140       3.206  76.812 130.984  1.00125.90           C  
ATOM   4253  O   PRO C 140       3.526  75.650 130.714  1.00125.72           O  
ATOM   4254  CB  PRO C 140       0.980  77.614 130.042  1.00125.90           C  
ATOM   4255  CG  PRO C 140      -0.020  78.640 130.593  1.00125.90           C  
ATOM   4256  CD  PRO C 140       0.945  79.434 131.434  1.00125.90           C  
ATOM   4257  N   PHE C 141       4.081  77.814 131.013  1.00125.90           N  
ATOM   4258  CA  PHE C 141       5.504  77.608 130.750  1.00125.90           C  
ATOM   4259  C   PHE C 141       6.277  77.768 132.053  1.00125.90           C  
ATOM   4260  O   PHE C 141       7.471  77.456 132.122  1.00125.90           O  
ATOM   4261  CB  PHE C 141       5.994  78.621 129.717  1.00125.78           C  
ATOM   4262  CG  PHE C 141       5.222  78.583 128.444  1.00125.56           C  
ATOM   4263  CD1 PHE C 141       5.245  77.446 127.642  1.00125.90           C  
ATOM   4264  CD2 PHE C 141       4.416  79.652 128.075  1.00125.90           C  
ATOM   4265  CE1 PHE C 141       4.474  77.372 126.489  1.00125.90           C  
ATOM   4266  CE2 PHE C 141       3.640  79.589 126.924  1.00125.90           C  
ATOM   4267  CZ  PHE C 141       3.669  78.445 126.132  1.00125.90           C  
ATOM   4268  N   GLN C 142       5.579  78.264 133.076  1.00125.90           N  
ATOM   4269  CA  GLN C 142       6.154  78.465 134.401  1.00125.27           C  
ATOM   4270  C   GLN C 142       7.211  79.570 134.438  1.00125.90           C  
ATOM   4271  O   GLN C 142       8.000  79.648 135.386  1.00125.45           O  
ATOM   4272  CB  GLN C 142       6.744  77.143 134.896  1.00123.65           C  
ATOM   4273  CG  GLN C 142       5.697  76.052 135.073  1.00122.57           C  
ATOM   4274  CD  GLN C 142       6.306  74.668 135.189  1.00118.87           C  
ATOM   4275  NE2 GLN C 142       5.821  73.736 134.370  1.00119.45           N  
ATOM   4276  OE1 GLN C 142       7.198  74.435 136.010  1.00122.96           O  
ATOM   4277  N   VAL C 143       7.222  80.421 133.409  1.00125.90           N  
ATOM   4278  CA  VAL C 143       8.177  81.524 133.344  1.00125.90           C  
ATOM   4279  C   VAL C 143       8.154  82.238 134.689  1.00125.90           C  
ATOM   4280  O   VAL C 143       7.127  82.248 135.380  1.00125.90           O  
ATOM   4281  CB  VAL C 143       7.821  82.548 132.230  1.00125.11           C  
ATOM   4282  CG1 VAL C 143       7.938  81.900 130.861  1.00123.70           C  
ATOM   4283  CG2 VAL C 143       6.414  83.087 132.447  1.00124.82           C  
ATOM   4284  N   PRO C 144       9.281  82.855 135.073  1.00125.90           N  
ATOM   4285  CA  PRO C 144       9.371  83.568 136.350  1.00125.90           C  
ATOM   4286  C   PRO C 144       8.121  84.393 136.676  1.00125.90           C  
ATOM   4287  O   PRO C 144       7.837  85.412 136.036  1.00125.90           O  
ATOM   4288  CB  PRO C 144      10.633  84.402 136.164  1.00125.90           C  
ATOM   4289  CG  PRO C 144      11.514  83.406 135.416  1.00125.90           C  
ATOM   4290  CD  PRO C 144      10.542  82.998 134.320  1.00125.80           C  
ATOM   4291  N   ILE C 145       7.375  83.922 137.673  1.00125.90           N  
ATOM   4292  CA  ILE C 145       6.142  84.568 138.110  1.00125.90           C  
ATOM   4293  C   ILE C 145       6.423  85.989 138.605  1.00125.90           C  
ATOM   4294  O   ILE C 145       5.493  86.753 138.885  1.00125.90           O  
ATOM   4295  CB  ILE C 145       5.472  83.758 139.253  1.00125.90           C  
ATOM   4296  CG1 ILE C 145       5.437  82.269 138.889  1.00125.40           C  
ATOM   4297  CG2 ILE C 145       4.041  84.254 139.479  1.00125.25           C  
ATOM   4298  CD1 ILE C 145       4.891  81.377 139.987  1.00123.17           C  
ATOM   4299  N   GLU C 146       7.707  86.336 138.712  1.00125.90           N  
ATOM   4300  CA  GLU C 146       8.113  87.665 139.170  1.00125.90           C  
ATOM   4301  C   GLU C 146       8.523  88.599 138.025  1.00125.90           C  
ATOM   4302  O   GLU C 146       9.275  89.558 138.230  1.00125.80           O  
ATOM   4303  CB  GLU C 146       9.242  87.549 140.213  1.00125.08           C  
ATOM   4304  CG  GLU C 146      10.470  86.751 139.782  1.00124.96           C  
ATOM   4305  CD  GLU C 146      11.254  87.417 138.668  1.00125.90           C  
ATOM   4306  OE1 GLU C 146      11.718  88.562 138.864  1.00125.90           O  
ATOM   4307  OE2 GLU C 146      11.411  86.794 137.598  1.00125.90           O1-
ATOM   4308  N   GLU C 147       8.020  88.309 136.823  1.00125.90           N  
ATOM   4309  CA  GLU C 147       8.290  89.122 135.632  1.00125.90           C  
ATOM   4310  C   GLU C 147       6.982  89.638 135.029  1.00125.90           C  
ATOM   4311  O   GLU C 147       6.954  90.133 133.895  1.00125.90           O  
ATOM   4312  CB  GLU C 147       9.072  88.323 134.578  1.00125.90           C  
ATOM   4313  CG  GLU C 147      10.499  87.976 134.995  1.00125.32           C  
ATOM   4314  CD  GLU C 147      11.279  87.262 133.907  1.00123.67           C  
ATOM   4315  OE1 GLU C 147      10.716  87.039 132.817  1.00121.99           O  
ATOM   4316  OE2 GLU C 147      12.458  86.926 134.143  1.00122.81           O1-
ATOM   4317  N   GLN C 148       5.905  89.511 135.806  1.00125.90           N  
ATOM   4318  CA  GLN C 148       4.572  89.968 135.410  1.00125.90           C  
ATOM   4319  C   GLN C 148       4.397  91.453 135.742  1.00125.90           C  
ATOM   4320  O   GLN C 148       3.288  91.996 135.657  1.00125.90           O  
ATOM   4321  CB  GLN C 148       3.491  89.149 136.126  1.00125.90           C  
ATOM   4322  CG  GLN C 148       3.394  87.700 135.671  1.00125.90           C  
ATOM   4323  CD  GLN C 148       2.414  86.897 136.509  1.00125.90           C  
ATOM   4324  NE2 GLN C 148       1.304  86.484 135.900  1.00125.90           N  
ATOM   4325  OE1 GLN C 148       2.649  86.662 137.694  1.00125.90           O  
ATOM   4326  N   ARG C 149       5.497  92.094 136.138  1.00125.90           N  
ATOM   4327  CA  ARG C 149       5.498  93.519 136.463  1.00125.90           C  
ATOM   4328  C   ARG C 149       5.497  94.318 135.159  1.00125.90           C  
ATOM   4329  O   ARG C 149       5.512  95.551 135.177  1.00125.90           O  
ATOM   4330  CB  ARG C 149       6.740  93.900 137.287  1.00125.38           C  
ATOM   4331  CG  ARG C 149       6.708  93.595 138.795  1.00124.96           C  
ATOM   4332  CD  ARG C 149       6.599  92.113 139.166  1.00125.90           C  
ATOM   4333  NE  ARG C 149       5.247  91.572 139.023  1.00125.90           N  
ATOM   4334  CZ  ARG C 149       4.875  90.362 139.440  1.00125.83           C  
ATOM   4335  NH1 ARG C 149       5.752  89.560 140.029  1.00124.14           N1+
ATOM   4336  NH2 ARG C 149       3.621  89.955 139.276  1.00124.95           N  
ATOM   4337  N   GLY C 150       5.488  93.604 134.032  1.00125.90           N  
ATOM   4338  CA  GLY C 150       5.483  94.252 132.731  1.00125.90           C  
ATOM   4339  C   GLY C 150       4.077  94.558 132.251  1.00125.90           C  
ATOM   4340  O   GLY C 150       3.098  94.208 132.916  1.00125.90           O  
ATOM   4341  N   ASP C 151       3.974  95.213 131.098  1.00125.90           N  
ATOM   4342  CA  ASP C 151       2.675  95.571 130.526  1.00125.90           C  
ATOM   4343  C   ASP C 151       2.254  94.480 129.530  1.00125.90           C  
ATOM   4344  O   ASP C 151       3.085  93.670 129.106  1.00125.90           O  
ATOM   4345  CB  ASP C 151       2.775  96.937 129.834  1.00125.23           C  
ATOM   4346  CG  ASP C 151       1.420  97.516 129.479  1.00124.62           C  
ATOM   4347  OD1 ASP C 151       0.697  96.906 128.666  1.00124.14           O  
ATOM   4348  OD2 ASP C 151       1.079  98.589 130.021  1.00124.55           O1-
ATOM   4349  N   TYR C 152       0.973  94.451 129.161  1.00125.90           N  
ATOM   4350  CA  TYR C 152       0.483  93.427 128.236  1.00125.60           C  
ATOM   4351  C   TYR C 152      -0.220  93.981 126.995  1.00124.61           C  
ATOM   4352  O   TYR C 152      -0.676  95.127 126.979  1.00125.58           O  
ATOM   4353  CB  TYR C 152      -0.477  92.473 128.965  1.00125.90           C  
ATOM   4354  CG  TYR C 152       0.071  91.881 130.247  1.00125.81           C  
ATOM   4355  CD1 TYR C 152       0.251  92.674 131.384  1.00125.90           C  
ATOM   4356  CD2 TYR C 152       0.428  90.534 130.321  1.00125.47           C  
ATOM   4357  CE1 TYR C 152       0.773  92.144 132.561  1.00125.90           C  
ATOM   4358  CE2 TYR C 152       0.952  89.992 131.495  1.00125.90           C  
ATOM   4359  CZ  TYR C 152       1.122  90.805 132.611  1.00125.90           C  
ATOM   4360  OH  TYR C 152       1.635  90.282 133.778  1.00125.90           O  
ATOM   4361  N   ASP C 153      -0.298  93.153 125.955  1.00122.52           N  
ATOM   4362  CA  ASP C 153      -0.963  93.531 124.714  1.00121.01           C  
ATOM   4363  C   ASP C 153      -2.372  92.946 124.768  1.00120.55           C  
ATOM   4364  O   ASP C 153      -2.609  91.830 124.306  1.00120.62           O  
ATOM   4365  CB  ASP C 153      -0.201  92.973 123.508  1.00119.85           C  
ATOM   4366  CG  ASP C 153      -0.833  93.364 122.179  1.00120.26           C  
ATOM   4367  OD1 ASP C 153      -1.916  93.985 122.185  1.00119.69           O  
ATOM   4368  OD2 ASP C 153      -0.246  93.047 121.123  1.00119.91           O1-
ATOM   4369  N   LEU C 154      -3.299  93.713 125.340  1.00119.75           N  
ATOM   4370  CA  LEU C 154      -4.696  93.301 125.500  1.00118.03           C  
ATOM   4371  C   LEU C 154      -5.465  93.008 124.202  1.00117.60           C  
ATOM   4372  O   LEU C 154      -6.655  92.677 124.247  1.00116.92           O  
ATOM   4373  CB  LEU C 154      -5.459  94.367 126.299  1.00115.59           C  
ATOM   4374  CG  LEU C 154      -4.921  94.766 127.675  1.00112.46           C  
ATOM   4375  CD1 LEU C 154      -5.811  95.855 128.246  1.00111.78           C  
ATOM   4376  CD2 LEU C 154      -4.876  93.565 128.604  1.00110.63           C  
ATOM   4377  N   ASN C 155      -4.800  93.137 123.052  1.00117.01           N  
ATOM   4378  CA  ASN C 155      -5.444  92.872 121.762  1.00115.20           C  
ATOM   4379  C   ASN C 155      -4.940  91.593 121.085  1.00113.93           C  
ATOM   4380  O   ASN C 155      -5.403  91.241 120.002  1.00113.35           O  
ATOM   4381  CB  ASN C 155      -5.275  94.068 120.799  1.00112.95           C  
ATOM   4382  CG  ASN C 155      -6.133  95.277 121.190  1.00110.98           C  
ATOM   4383  ND2 ASN C 155      -7.187  95.524 120.418  1.00109.86           N  
ATOM   4384  OD1 ASN C 155      -5.861  95.964 122.173  1.00107.94           O  
ATOM   4385  N   ALA C 156      -4.005  90.897 121.732  1.00113.26           N  
ATOM   4386  CA  ALA C 156      -3.441  89.657 121.193  1.00111.72           C  
ATOM   4387  C   ALA C 156      -3.312  88.578 122.269  1.00110.82           C  
ATOM   4388  O   ALA C 156      -2.717  88.805 123.323  1.00109.64           O  
ATOM   4389  CB  ALA C 156      -2.079  89.934 120.573  1.00110.73           C  
ATOM   4390  N   VAL C 157      -3.868  87.401 121.999  1.00110.93           N  
ATOM   4391  CA  VAL C 157      -3.809  86.300 122.955  1.00111.06           C  
ATOM   4392  C   VAL C 157      -3.719  84.958 122.237  1.00112.31           C  
ATOM   4393  O   VAL C 157      -4.313  84.773 121.170  1.00112.56           O  
ATOM   4394  CB  VAL C 157      -5.066  86.269 123.864  1.00111.08           C  
ATOM   4395  CG1 VAL C 157      -5.360  87.664 124.389  1.00111.04           C  
ATOM   4396  CG2 VAL C 157      -6.266  85.704 123.102  1.00109.86           C  
ATOM   4397  N   ARG C 158      -2.972  84.026 122.824  1.00113.06           N  
ATOM   4398  CA  ARG C 158      -2.825  82.687 122.256  1.00114.28           C  
ATOM   4399  C   ARG C 158      -3.476  81.719 123.244  1.00115.16           C  
ATOM   4400  O   ARG C 158      -3.555  82.005 124.439  1.00113.89           O  
ATOM   4401  CB  ARG C 158      -1.346  82.315 122.091  1.00113.60           C  
ATOM   4402  CG  ARG C 158      -0.469  83.387 121.448  1.00115.00           C  
ATOM   4403  CD  ARG C 158       0.976  82.898 121.299  1.00114.14           C  
ATOM   4404  NE  ARG C 158       1.167  82.070 120.112  1.00112.53           N  
ATOM   4405  CZ  ARG C 158       1.280  82.560 118.879  1.00113.27           C  
ATOM   4406  NH1 ARG C 158       1.224  83.872 118.680  1.00112.07           N1+
ATOM   4407  NH2 ARG C 158       1.445  81.743 117.845  1.00112.80           N  
ATOM   4408  N   LEU C 159      -3.945  80.581 122.748  1.00117.52           N  
ATOM   4409  CA  LEU C 159      -4.578  79.584 123.608  1.00120.12           C  
ATOM   4410  C   LEU C 159      -3.577  78.500 123.992  1.00122.15           C  
ATOM   4411  O   LEU C 159      -3.088  77.770 123.134  1.00121.78           O  
ATOM   4412  CB  LEU C 159      -5.750  78.913 122.891  1.00121.08           C  
ATOM   4413  CG  LEU C 159      -6.920  79.744 122.373  1.00122.34           C  
ATOM   4414  CD1 LEU C 159      -7.939  78.801 121.743  1.00122.08           C  
ATOM   4415  CD2 LEU C 159      -7.553  80.536 123.509  1.00121.76           C  
ATOM   4416  N   CYS C 160      -3.275  78.371 125.278  1.00123.97           N  
ATOM   4417  CA  CYS C 160      -2.334  77.335 125.681  1.00124.89           C  
ATOM   4418  C   CYS C 160      -3.093  76.037 125.982  1.00124.34           C  
ATOM   4419  O   CYS C 160      -4.111  76.040 126.676  1.00124.15           O  
ATOM   4420  CB  CYS C 160      -1.522  77.785 126.900  1.00125.62           C  
ATOM   4421  SG  CYS C 160      -0.066  76.754 127.207  1.00125.90           S  
ATOM   4422  N   PHE C 161      -2.596  74.934 125.429  1.00123.86           N  
ATOM   4423  CA  PHE C 161      -3.206  73.619 125.610  1.00124.01           C  
ATOM   4424  C   PHE C 161      -2.331  72.731 126.501  1.00125.54           C  
ATOM   4425  O   PHE C 161      -1.200  72.378 126.138  1.00125.90           O  
ATOM   4426  CB  PHE C 161      -3.416  72.953 124.240  1.00120.37           C  
ATOM   4427  CG  PHE C 161      -4.506  73.588 123.409  1.00114.49           C  
ATOM   4428  CD1 PHE C 161      -5.836  73.218 123.578  1.00110.57           C  
ATOM   4429  CD2 PHE C 161      -4.203  74.572 122.472  1.00112.19           C  
ATOM   4430  CE1 PHE C 161      -6.848  73.819 122.825  1.00107.02           C  
ATOM   4431  CE2 PHE C 161      -5.210  75.178 121.718  1.00109.45           C  
ATOM   4432  CZ  PHE C 161      -6.535  74.798 121.897  1.00106.39           C  
ATOM   4433  N   GLN C 162      -2.873  72.376 127.665  1.00125.90           N  
ATOM   4434  CA  GLN C 162      -2.178  71.544 128.644  1.00125.90           C  
ATOM   4435  C   GLN C 162      -2.961  70.256 128.908  1.00125.90           C  
ATOM   4436  O   GLN C 162      -3.997  70.281 129.577  1.00125.55           O  
ATOM   4437  CB  GLN C 162      -2.020  72.327 129.948  1.00125.52           C  
ATOM   4438  CG  GLN C 162      -1.266  73.631 129.783  1.00124.71           C  
ATOM   4439  CD  GLN C 162      -1.807  74.728 130.678  1.00125.90           C  
ATOM   4440  NE2 GLN C 162      -2.264  75.813 130.062  1.00125.36           N  
ATOM   4441  OE1 GLN C 162      -1.823  74.604 131.906  1.00125.36           O  
ATOM   4442  N   VAL C 163      -2.469  69.138 128.378  1.00125.90           N  
ATOM   4443  CA  VAL C 163      -3.129  67.851 128.577  1.00125.79           C  
ATOM   4444  C   VAL C 163      -2.319  66.929 129.476  1.00125.28           C  
ATOM   4445  O   VAL C 163      -1.090  66.896 129.415  1.00124.08           O  
ATOM   4446  CB  VAL C 163      -3.392  67.115 127.237  1.00125.90           C  
ATOM   4447  CG1 VAL C 163      -4.411  67.887 126.410  1.00125.90           C  
ATOM   4448  CG2 VAL C 163      -2.086  66.947 126.465  1.00125.90           C  
ATOM   4449  N   THR C 164      -3.028  66.188 130.319  1.00125.58           N  
ATOM   4450  CA  THR C 164      -2.405  65.247 131.236  1.00125.41           C  
ATOM   4451  C   THR C 164      -2.929  63.852 130.944  1.00125.90           C  
ATOM   4452  O   THR C 164      -4.135  63.602 131.016  1.00125.90           O  
ATOM   4453  CB  THR C 164      -2.717  65.590 132.706  1.00124.67           C  
ATOM   4454  CG2 THR C 164      -2.243  64.476 133.625  1.00123.02           C  
ATOM   4455  OG1 THR C 164      -2.064  66.815 133.061  1.00123.87           O  
ATOM   4456  N   VAL C 165      -2.013  62.949 130.614  1.00125.90           N  
ATOM   4457  CA  VAL C 165      -2.371  61.571 130.304  1.00125.90           C  
ATOM   4458  C   VAL C 165      -1.659  60.593 131.242  1.00125.90           C  
ATOM   4459  O   VAL C 165      -0.848  60.995 132.074  1.00124.79           O  
ATOM   4460  CB  VAL C 165      -2.011  61.225 128.828  1.00125.90           C  
ATOM   4461  CG1 VAL C 165      -2.779  62.143 127.877  1.00125.90           C  
ATOM   4462  CG2 VAL C 165      -0.504  61.358 128.601  1.00123.26           C  
ATOM   4463  N   ARG C 166      -1.993  59.311 131.116  1.00125.90           N  
ATOM   4464  CA  ARG C 166      -1.371  58.263 131.921  1.00125.90           C  
ATOM   4465  C   ARG C 166      -0.102  57.768 131.209  1.00125.90           C  
ATOM   4466  O   ARG C 166      -0.088  57.607 129.984  1.00124.92           O  
ATOM   4467  CB  ARG C 166      -2.338  57.083 132.120  1.00125.78           C  
ATOM   4468  CG  ARG C 166      -3.207  57.094 133.386  1.00124.67           C  
ATOM   4469  CD  ARG C 166      -4.226  58.221 133.476  1.00124.21           C  
ATOM   4470  NE  ARG C 166      -3.627  59.533 133.703  1.00125.32           N  
ATOM   4471  CZ  ARG C 166      -4.323  60.620 134.027  1.00125.90           C  
ATOM   4472  NH1 ARG C 166      -5.643  60.548 134.161  1.00125.90           N1+
ATOM   4473  NH2 ARG C 166      -3.705  61.781 134.217  1.00125.90           N  
ATOM   4474  N   ASP C 167       0.959  57.533 131.978  1.00125.90           N  
ATOM   4475  CA  ASP C 167       2.222  57.050 131.420  1.00125.90           C  
ATOM   4476  C   ASP C 167       2.175  55.512 131.358  1.00125.90           C  
ATOM   4477  O   ASP C 167       1.105  54.920 131.550  1.00125.90           O  
ATOM   4478  CB  ASP C 167       3.400  57.532 132.290  1.00125.90           C  
ATOM   4479  CG  ASP C 167       3.466  56.835 133.648  1.00125.90           C  
ATOM   4480  OD1 ASP C 167       2.488  56.920 134.425  1.00125.90           O  
ATOM   4481  OD2 ASP C 167       4.510  56.204 133.938  1.00125.90           O1-
ATOM   4482  N   PRO C 168       3.317  54.842 131.074  1.00125.90           N  
ATOM   4483  CA  PRO C 168       3.279  53.374 131.017  1.00125.90           C  
ATOM   4484  C   PRO C 168       2.632  52.729 132.257  1.00125.90           C  
ATOM   4485  O   PRO C 168       1.737  51.887 132.131  1.00125.90           O  
ATOM   4486  CB  PRO C 168       4.756  53.015 130.848  1.00125.64           C  
ATOM   4487  CG  PRO C 168       5.245  54.160 129.979  1.00124.36           C  
ATOM   4488  CD  PRO C 168       4.688  55.313 130.790  1.00125.36           C  
ATOM   4489  N   SER C 169       3.084  53.128 133.446  1.00125.90           N  
ATOM   4490  CA  SER C 169       2.536  52.606 134.699  1.00125.90           C  
ATOM   4491  C   SER C 169       1.023  52.852 134.723  1.00124.85           C  
ATOM   4492  O   SER C 169       0.220  51.923 134.602  1.00123.40           O  
ATOM   4493  CB  SER C 169       3.177  53.316 135.904  1.00125.90           C  
ATOM   4494  OG  SER C 169       4.589  53.197 135.905  1.00125.44           O  
ATOM   4495  N   GLY C 170       0.658  54.122 134.874  1.00124.69           N  
ATOM   4496  CA  GLY C 170      -0.739  54.520 134.926  1.00125.14           C  
ATOM   4497  C   GLY C 170      -0.836  55.851 135.653  1.00125.40           C  
ATOM   4498  O   GLY C 170      -1.924  56.346 135.971  1.00124.35           O  
ATOM   4499  N   ARG C 171       0.331  56.427 135.916  1.00124.93           N  
ATOM   4500  CA  ARG C 171       0.441  57.702 136.605  1.00124.72           C  
ATOM   4501  C   ARG C 171       0.206  58.855 135.628  1.00125.14           C  
ATOM   4502  O   ARG C 171       0.140  58.643 134.414  1.00124.27           O  
ATOM   4503  CB  ARG C 171       1.832  57.813 137.224  1.00123.83           C  
ATOM   4504  CG  ARG C 171       2.147  56.695 138.196  1.00118.83           C  
ATOM   4505  CD  ARG C 171       3.542  56.857 138.771  1.00118.63           C  
ATOM   4506  NE  ARG C 171       3.775  55.970 139.910  1.00114.93           N  
ATOM   4507  CZ  ARG C 171       4.905  55.936 140.614  1.00112.19           C  
ATOM   4508  NH1 ARG C 171       5.914  56.741 140.292  1.00109.99           N1+
ATOM   4509  NH2 ARG C 171       5.022  55.112 141.650  1.00108.26           N  
ATOM   4510  N   PRO C 172       0.058  60.091 136.145  1.00125.90           N  
ATOM   4511  CA  PRO C 172      -0.168  61.265 135.291  1.00125.78           C  
ATOM   4512  C   PRO C 172       1.080  61.571 134.455  1.00125.90           C  
ATOM   4513  O   PRO C 172       2.207  61.402 134.934  1.00125.90           O  
ATOM   4514  CB  PRO C 172      -0.470  62.360 136.313  1.00124.68           C  
ATOM   4515  CG  PRO C 172       0.449  61.962 137.455  1.00124.13           C  
ATOM   4516  CD  PRO C 172       0.057  60.501 137.562  1.00124.97           C  
ATOM   4517  N   LEU C 173       0.883  62.022 133.217  1.00125.87           N  
ATOM   4518  CA  LEU C 173       2.010  62.339 132.337  1.00125.90           C  
ATOM   4519  C   LEU C 173       2.019  63.793 131.847  1.00125.90           C  
ATOM   4520  O   LEU C 173       1.017  64.302 131.327  1.00125.90           O  
ATOM   4521  CB  LEU C 173       2.030  61.390 131.136  1.00125.90           C  
ATOM   4522  CG  LEU C 173       3.232  61.550 130.201  1.00125.90           C  
ATOM   4523  CD1 LEU C 173       4.529  61.355 130.988  1.00125.23           C  
ATOM   4524  CD2 LEU C 173       3.128  60.539 129.063  1.00125.90           C  
ATOM   4525  N   ARG C 174       3.176  64.434 132.009  1.00125.38           N  
ATOM   4526  CA  ARG C 174       3.403  65.834 131.642  1.00124.51           C  
ATOM   4527  C   ARG C 174       2.723  66.377 130.376  1.00125.90           C  
ATOM   4528  O   ARG C 174       1.635  66.962 130.455  1.00125.90           O  
ATOM   4529  CB  ARG C 174       4.912  66.105 131.568  1.00120.60           C  
ATOM   4530  CG  ARG C 174       5.633  65.906 132.891  1.00116.37           C  
ATOM   4531  CD  ARG C 174       7.099  66.299 132.802  1.00110.97           C  
ATOM   4532  NE  ARG C 174       7.760  66.193 134.104  1.00109.71           N  
ATOM   4533  CZ  ARG C 174       9.022  66.545 134.346  1.00108.19           C  
ATOM   4534  NH1 ARG C 174       9.786  67.034 133.373  1.00105.83           N1+
ATOM   4535  NH2 ARG C 174       9.522  66.406 135.570  1.00105.95           N  
ATOM   4536  N   LEU C 175       3.366  66.191 129.220  1.00125.90           N  
ATOM   4537  CA  LEU C 175       2.849  66.696 127.941  1.00125.90           C  
ATOM   4538  C   LEU C 175       3.050  68.207 127.861  1.00125.90           C  
ATOM   4539  O   LEU C 175       2.168  68.988 128.241  1.00125.90           O  
ATOM   4540  CB  LEU C 175       1.355  66.365 127.767  1.00125.90           C  
ATOM   4541  CG  LEU C 175       0.939  65.024 127.150  1.00125.90           C  
ATOM   4542  CD1 LEU C 175       1.186  65.075 125.654  1.00124.27           C  
ATOM   4543  CD2 LEU C 175       1.691  63.867 127.805  1.00125.89           C  
ATOM   4544  N   PRO C 176       4.219  68.638 127.355  1.00125.90           N  
ATOM   4545  CA  PRO C 176       4.558  70.057 127.216  1.00125.90           C  
ATOM   4546  C   PRO C 176       3.487  70.866 126.479  1.00125.90           C  
ATOM   4547  O   PRO C 176       2.854  70.376 125.536  1.00125.90           O  
ATOM   4548  CB  PRO C 176       5.894  70.009 126.467  1.00125.90           C  
ATOM   4549  CG  PRO C 176       5.796  68.686 125.694  1.00125.90           C  
ATOM   4550  CD  PRO C 176       5.321  67.816 126.831  1.00125.90           C  
ATOM   4551  N   PRO C 177       3.271  72.121 126.910  1.00125.90           N  
ATOM   4552  CA  PRO C 177       2.290  73.045 126.335  1.00125.90           C  
ATOM   4553  C   PRO C 177       2.450  73.288 124.836  1.00125.90           C  
ATOM   4554  O   PRO C 177       3.523  73.085 124.260  1.00125.48           O  
ATOM   4555  CB  PRO C 177       2.506  74.312 127.163  1.00125.90           C  
ATOM   4556  CG  PRO C 177       2.913  73.738 128.509  1.00125.23           C  
ATOM   4557  CD  PRO C 177       3.977  72.783 128.020  1.00125.90           C  
ATOM   4558  N   VAL C 178       1.363  73.727 124.215  1.00125.64           N  
ATOM   4559  CA  VAL C 178       1.355  74.002 122.788  1.00125.90           C  
ATOM   4560  C   VAL C 178       0.477  75.220 122.499  1.00125.90           C  
ATOM   4561  O   VAL C 178      -0.707  75.243 122.844  1.00125.90           O  
ATOM   4562  CB  VAL C 178       0.836  72.775 122.003  1.00125.90           C  
ATOM   4563  CG1 VAL C 178       1.762  71.588 122.239  1.00125.90           C  
ATOM   4564  CG2 VAL C 178      -0.580  72.422 122.446  1.00125.90           C  
ATOM   4565  N   LEU C 179       1.069  76.234 121.870  1.00125.90           N  
ATOM   4566  CA  LEU C 179       0.352  77.467 121.547  1.00125.90           C  
ATOM   4567  C   LEU C 179      -0.169  77.465 120.104  1.00125.90           C  
ATOM   4568  O   LEU C 179       0.487  76.946 119.196  1.00125.90           O  
ATOM   4569  CB  LEU C 179       1.265  78.690 121.750  1.00125.70           C  
ATOM   4570  CG  LEU C 179       2.038  78.857 123.064  1.00122.69           C  
ATOM   4571  CD1 LEU C 179       1.085  78.746 124.249  1.00120.82           C  
ATOM   4572  CD2 LEU C 179       3.125  77.796 123.149  1.00121.92           C  
ATOM   4573  N   PRO C 180      -1.367  78.039 119.883  1.00125.90           N  
ATOM   4574  CA  PRO C 180      -2.023  78.136 118.582  1.00125.22           C  
ATOM   4575  C   PRO C 180      -1.768  79.522 117.998  1.00123.61           C  
ATOM   4576  O   PRO C 180      -1.180  80.388 118.654  1.00122.45           O  
ATOM   4577  CB  PRO C 180      -3.480  77.966 118.960  1.00125.90           C  
ATOM   4578  CG  PRO C 180      -3.551  78.946 120.096  1.00125.90           C  
ATOM   4579  CD  PRO C 180      -2.259  78.613 120.909  1.00125.90           C  
ATOM   4580  N   HIS C 181      -2.231  79.726 116.770  1.00123.30           N  
ATOM   4581  CA  HIS C 181      -2.086  81.006 116.096  1.00121.29           C  
ATOM   4582  C   HIS C 181      -2.760  82.040 116.999  1.00119.84           C  
ATOM   4583  O   HIS C 181      -3.856  81.801 117.518  1.00119.26           O  
ATOM   4584  CB  HIS C 181      -2.776  80.933 114.736  1.00120.84           C  
ATOM   4585  CG  HIS C 181      -2.289  79.804 113.880  1.00123.68           C  
ATOM   4586  CD2 HIS C 181      -1.239  78.960 114.028  1.00124.26           C  
ATOM   4587  ND1 HIS C 181      -2.911  79.437 112.706  1.00125.90           N  
ATOM   4588  CE1 HIS C 181      -2.265  78.416 112.168  1.00125.90           C  
ATOM   4589  NE2 HIS C 181      -1.247  78.107 112.951  1.00124.92           N  
ATOM   4590  N   PRO C 182      -2.111  83.198 117.209  1.00118.16           N  
ATOM   4591  CA  PRO C 182      -2.689  84.236 118.067  1.00116.47           C  
ATOM   4592  C   PRO C 182      -4.048  84.715 117.565  1.00114.72           C  
ATOM   4593  O   PRO C 182      -4.283  84.787 116.360  1.00116.13           O  
ATOM   4594  CB  PRO C 182      -1.621  85.333 118.027  1.00116.68           C  
ATOM   4595  CG  PRO C 182      -1.031  85.155 116.640  1.00116.99           C  
ATOM   4596  CD  PRO C 182      -0.820  83.657 116.670  1.00117.62           C  
ATOM   4597  N   ILE C 183      -4.948  85.026 118.490  1.00110.90           N  
ATOM   4598  CA  ILE C 183      -6.266  85.513 118.115  1.00106.58           C  
ATOM   4599  C   ILE C 183      -6.312  87.006 118.407  1.00103.76           C  
ATOM   4600  O   ILE C 183      -6.065  87.428 119.537  1.00103.96           O  
ATOM   4601  CB  ILE C 183      -7.363  84.821 118.919  1.00107.03           C  
ATOM   4602  CG1 ILE C 183      -7.272  83.310 118.714  1.00107.90           C  
ATOM   4603  CG2 ILE C 183      -8.726  85.346 118.492  1.00106.65           C  
ATOM   4604  CD1 ILE C 183      -8.275  82.522 119.532  1.00106.97           C  
ATOM   4605  N   PHE C 184      -6.621  87.806 117.392  1.00 99.33           N  
ATOM   4606  CA  PHE C 184      -6.676  89.242 117.585  1.00 94.63           C  
ATOM   4607  C   PHE C 184      -8.087  89.768 117.755  1.00 94.71           C  
ATOM   4608  O   PHE C 184      -9.058  89.124 117.362  1.00 93.44           O  
ATOM   4609  CB  PHE C 184      -5.988  89.961 116.431  1.00 91.59           C  
ATOM   4610  CG  PHE C 184      -4.548  89.578 116.256  1.00 87.84           C  
ATOM   4611  CD1 PHE C 184      -4.202  88.365 115.673  1.00 85.15           C  
ATOM   4612  CD2 PHE C 184      -3.534  90.424 116.697  1.00 87.44           C  
ATOM   4613  CE1 PHE C 184      -2.866  88.002 115.531  1.00 83.62           C  
ATOM   4614  CE2 PHE C 184      -2.191  90.069 116.561  1.00 84.20           C  
ATOM   4615  CZ  PHE C 184      -1.858  88.858 115.977  1.00 83.95           C  
ATOM   4616  N   ASP C 185      -8.176  90.954 118.347  1.00 97.09           N  
ATOM   4617  CA  ASP C 185      -9.445  91.622 118.623  1.00100.67           C  
ATOM   4618  C   ASP C 185      -9.868  92.513 117.442  1.00102.15           C  
ATOM   4619  O   ASP C 185      -9.019  93.102 116.765  1.00100.77           O  
ATOM   4620  CB  ASP C 185      -9.292  92.495 119.879  1.00101.20           C  
ATOM   4621  CG  ASP C 185     -10.629  92.925 120.472  1.00102.08           C  
ATOM   4622  OD1 ASP C 185     -11.620  93.042 119.718  1.00101.13           O  
ATOM   4623  OD2 ASP C 185     -10.681  93.171 121.697  1.00100.99           O1-
ATOM   4624  N   ASN C 186     -11.180  92.607 117.209  1.00104.13           N  
ATOM   4625  CA  ASN C 186     -11.728  93.445 116.137  1.00104.47           C  
ATOM   4626  C   ASN C 186     -11.861  94.895 116.574  1.00103.49           C  
ATOM   4627  O   ASN C 186     -12.874  95.546 116.310  1.00103.79           O  
ATOM   4628  CB  ASN C 186     -13.101  92.939 115.684  1.00106.26           C  
ATOM   4629  CG  ASN C 186     -13.004  91.777 114.722  1.00109.15           C  
ATOM   4630  ND2 ASN C 186     -11.780  91.342 114.444  1.00112.40           N  
ATOM   4631  OD1 ASN C 186     -14.016  91.278 114.226  1.00110.65           O  
ATOM   4632  N   ARG C 187     -10.837  95.389 117.258  1.00101.88           N  
ATOM   4633  CA  ARG C 187     -10.820  96.766 117.721  1.00 99.32           C  
ATOM   4634  C   ARG C 187      -9.629  97.422 117.045  1.00 94.17           C  
ATOM   4635  O   ARG C 187      -9.775  98.094 116.025  1.00 93.52           O  
ATOM   4636  CB  ARG C 187     -10.674  96.816 119.248  1.00103.92           C  
ATOM   4637  CG  ARG C 187     -11.763  96.036 119.982  1.00110.53           C  
ATOM   4638  CD  ARG C 187     -13.156  96.602 119.707  1.00115.67           C  
ATOM   4639  NE  ARG C 187     -14.216  95.626 119.965  1.00122.38           N  
ATOM   4640  CZ  ARG C 187     -14.427  95.019 121.132  1.00125.82           C  
ATOM   4641  NH1 ARG C 187     -13.650  95.281 122.177  1.00125.90           N1+
ATOM   4642  NH2 ARG C 187     -15.415  94.138 121.249  1.00125.90           N  
ATOM   4643  N   ALA C 188      -8.444  97.203 117.600  1.00 88.16           N  
ATOM   4644  CA  ALA C 188      -7.240  97.777 117.026  1.00 81.36           C  
ATOM   4645  C   ALA C 188      -7.116  97.361 115.561  1.00 75.46           C  
ATOM   4646  O   ALA C 188      -7.332  96.204 115.208  1.00 74.83           O  
ATOM   4647  CB  ALA C 188      -6.012  97.322 117.814  1.00 81.95           C  
ATOM   4648  N   PRO C 189      -6.772  98.312 114.692  1.00 69.17           N  
ATOM   4649  CA  PRO C 189      -6.607  98.080 113.260  1.00 65.59           C  
ATOM   4650  C   PRO C 189      -5.553  97.009 112.988  1.00 62.91           C  
ATOM   4651  O   PRO C 189      -4.869  96.560 113.905  1.00 65.06           O  
ATOM   4652  CB  PRO C 189      -6.182  99.458 112.754  1.00 65.01           C  
ATOM   4653  CG  PRO C 189      -6.898 100.385 113.715  1.00 66.22           C  
ATOM   4654  CD  PRO C 189      -6.501  99.724 115.003  1.00 68.76           C  
ATOM   4655  N   ASN C 190      -5.431  96.614 111.723  1.00 57.88           N  
ATOM   4656  CA  ASN C 190      -4.468  95.612 111.296  1.00 49.82           C  
ATOM   4657  C   ASN C 190      -3.282  96.336 110.638  1.00 48.41           C  
ATOM   4658  O   ASN C 190      -3.421  96.953 109.597  1.00 47.54           O  
ATOM   4659  CB  ASN C 190      -5.132  94.689 110.278  1.00 45.67           C  
ATOM   4660  CG  ASN C 190      -4.300  93.476 109.952  1.00 41.80           C  
ATOM   4661  ND2 ASN C 190      -4.976  92.367 109.663  1.00 33.91           N  
ATOM   4662  OD1 ASN C 190      -3.066  93.533 109.928  1.00 42.51           O  
ATOM   4663  N   THR C 191      -2.121  96.278 111.258  1.00 48.77           N  
ATOM   4664  CA  THR C 191      -0.929  96.914 110.700  1.00 50.15           C  
ATOM   4665  C   THR C 191      -0.529  96.379 109.317  1.00 48.13           C  
ATOM   4666  O   THR C 191      -0.018  97.121 108.471  1.00 49.94           O  
ATOM   4667  CB  THR C 191       0.288  96.702 111.635  1.00 52.55           C  
ATOM   4668  CG2 THR C 191       1.572  97.201 110.993  1.00 54.96           C  
ATOM   4669  OG1 THR C 191       0.072  97.404 112.856  1.00 57.27           O  
ATOM   4670  N   ALA C 192      -0.740  95.084 109.105  1.00 45.49           N  
ATOM   4671  CA  ALA C 192      -0.365  94.435 107.858  1.00 39.37           C  
ATOM   4672  C   ALA C 192      -0.696  95.246 106.618  1.00 36.69           C  
ATOM   4673  O   ALA C 192      -1.855  95.563 106.323  1.00 38.32           O  
ATOM   4674  CB  ALA C 192      -0.995  93.058 107.774  1.00 36.53           C  
ATOM   4675  N   GLU C 193       0.357  95.575 105.896  1.00 31.30           N  
ATOM   4676  CA  GLU C 193       0.241  96.334 104.685  1.00 35.00           C  
ATOM   4677  C   GLU C 193      -0.231  95.459 103.490  1.00 34.74           C  
ATOM   4678  O   GLU C 193       0.277  94.366 103.273  1.00 34.86           O  
ATOM   4679  CB  GLU C 193       1.596  96.952 104.382  1.00 38.50           C  
ATOM   4680  CG  GLU C 193       1.561  97.930 103.234  1.00 57.98           C  
ATOM   4681  CD  GLU C 193       2.941  98.371 102.799  1.00 67.53           C  
ATOM   4682  OE1 GLU C 193       3.705  98.880 103.665  1.00 74.42           O  
ATOM   4683  OE2 GLU C 193       3.252  98.211 101.592  1.00 71.18           O1-
ATOM   4684  N   LEU C 194      -1.214  95.942 102.729  1.00 31.60           N  
ATOM   4685  CA  LEU C 194      -1.707  95.218 101.565  1.00 27.90           C  
ATOM   4686  C   LEU C 194      -1.048  95.794 100.335  1.00 28.12           C  
ATOM   4687  O   LEU C 194      -1.307  96.927  99.950  1.00 31.86           O  
ATOM   4688  CB  LEU C 194      -3.225  95.350 101.433  1.00 19.80           C  
ATOM   4689  CG  LEU C 194      -3.910  94.632 102.580  1.00 23.05           C  
ATOM   4690  CD1 LEU C 194      -5.404  94.847 102.517  1.00 29.66           C  
ATOM   4691  CD2 LEU C 194      -3.571  93.163 102.524  1.00 25.41           C  
ATOM   4692  N   LYS C 195      -0.192  95.026  99.692  1.00 27.78           N  
ATOM   4693  CA  LYS C 195       0.447  95.580  98.527  1.00 26.70           C  
ATOM   4694  C   LYS C 195       0.775  94.590  97.413  1.00 27.11           C  
ATOM   4695  O   LYS C 195       1.382  93.520  97.634  1.00 26.05           O  
ATOM   4696  CB  LYS C 195       1.717  96.344  98.947  1.00 25.38           C  
ATOM   4697  CG  LYS C 195       2.489  96.967  97.788  1.00 25.69           C  
ATOM   4698  CD  LYS C 195       3.742  97.646  98.261  1.00 34.52           C  
ATOM   4699  CE  LYS C 195       4.485  98.258  97.088  1.00 44.24           C  
ATOM   4700  NZ  LYS C 195       5.722  99.001  97.487  1.00 50.43           N1+
ATOM   4701  N   ILE C 196       0.356  94.953  96.210  1.00 19.49           N  
ATOM   4702  CA  ILE C 196       0.670  94.143  95.071  1.00 24.37           C  
ATOM   4703  C   ILE C 196       1.997  94.690  94.580  1.00 28.05           C  
ATOM   4704  O   ILE C 196       2.088  95.878  94.268  1.00 32.37           O  
ATOM   4705  CB  ILE C 196      -0.353  94.316  93.966  1.00 23.01           C  
ATOM   4706  CG1 ILE C 196      -1.711  93.819  94.451  1.00 17.94           C  
ATOM   4707  CG2 ILE C 196       0.107  93.562  92.731  1.00 21.47           C  
ATOM   4708  CD1 ILE C 196      -2.794  94.011  93.434  1.00 17.71           C  
ATOM   4709  N   CYS C 197       3.031  93.853  94.518  1.00 27.69           N  
ATOM   4710  CA  CYS C 197       4.317  94.350  94.040  1.00 26.28           C  
ATOM   4711  C   CYS C 197       4.531  94.098  92.548  1.00 26.41           C  
ATOM   4712  O   CYS C 197       5.064  94.945  91.846  1.00 28.57           O  
ATOM   4713  CB  CYS C 197       5.469  93.734  94.825  1.00 24.11           C  
ATOM   4714  SG  CYS C 197       5.480  94.072  96.569  1.00 36.51           S  
ATOM   4715  N   ARG C 198       4.125  92.931  92.058  1.00 25.44           N  
ATOM   4716  CA  ARG C 198       4.302  92.609  90.647  1.00 22.51           C  
ATOM   4717  C   ARG C 198       3.259  91.604  90.254  1.00 19.86           C  
ATOM   4718  O   ARG C 198       2.785  90.824  91.062  1.00 20.16           O  
ATOM   4719  CB  ARG C 198       5.681  91.994  90.358  1.00 24.71           C  
ATOM   4720  CG  ARG C 198       6.805  92.741  90.990  1.00 30.94           C  
ATOM   4721  CD  ARG C 198       8.142  92.202  90.603  1.00 37.01           C  
ATOM   4722  NE  ARG C 198       8.444  92.383  89.187  1.00 34.21           N  
ATOM   4723  CZ  ARG C 198       9.665  92.230  88.687  1.00 37.05           C  
ATOM   4724  NH1 ARG C 198      10.671  91.899  89.493  1.00 41.11           N1+
ATOM   4725  NH2 ARG C 198       9.886  92.397  87.393  1.00 38.48           N  
ATOM   4726  N   VAL C 199       2.943  91.620  88.979  1.00 19.95           N  
ATOM   4727  CA  VAL C 199       1.979  90.739  88.403  1.00 17.49           C  
ATOM   4728  C   VAL C 199       2.641  90.297  87.102  1.00 15.81           C  
ATOM   4729  O   VAL C 199       3.261  91.100  86.428  1.00 15.78           O  
ATOM   4730  CB  VAL C 199       0.683  91.530  88.233  1.00 21.10           C  
ATOM   4731  CG1 VAL C 199      -0.097  91.084  87.030  1.00 24.35           C  
ATOM   4732  CG2 VAL C 199      -0.151  91.341  89.485  1.00 20.48           C  
ATOM   4733  N   ASN C 200       2.558  89.012  86.775  1.00 17.10           N  
ATOM   4734  CA  ASN C 200       3.195  88.499  85.550  1.00 21.16           C  
ATOM   4735  C   ASN C 200       2.369  88.751  84.271  1.00 21.72           C  
ATOM   4736  O   ASN C 200       2.806  88.447  83.169  1.00 20.29           O  
ATOM   4737  CB  ASN C 200       3.486  87.006  85.707  1.00 17.83           C  
ATOM   4738  CG  ASN C 200       2.217  86.171  85.753  1.00 29.44           C  
ATOM   4739  ND2 ASN C 200       2.272  84.980  85.154  1.00 30.44           N  
ATOM   4740  OD1 ASN C 200       1.203  86.577  86.338  1.00 30.30           O  
ATOM   4741  N   ARG C 201       1.165  89.287  84.423  1.00 23.42           N  
ATOM   4742  CA  ARG C 201       0.360  89.594  83.263  1.00 27.23           C  
ATOM   4743  C   ARG C 201      -0.766  90.533  83.657  1.00 25.43           C  
ATOM   4744  O   ARG C 201      -1.387  90.352  84.693  1.00 26.45           O  
ATOM   4745  CB  ARG C 201      -0.176  88.316  82.608  1.00 28.48           C  
ATOM   4746  CG  ARG C 201      -1.438  87.777  83.181  1.00 39.30           C  
ATOM   4747  CD  ARG C 201      -1.874  86.556  82.398  1.00 43.21           C  
ATOM   4748  NE  ARG C 201      -2.170  86.839  80.996  1.00 45.64           N  
ATOM   4749  CZ  ARG C 201      -2.391  85.883  80.098  1.00 52.06           C  
ATOM   4750  NH1 ARG C 201      -2.342  84.608  80.473  1.00 55.55           N1+
ATOM   4751  NH2 ARG C 201      -2.647  86.186  78.832  1.00 49.28           N  
ATOM   4752  N   ASN C 202      -1.025  91.535  82.821  1.00 25.86           N  
ATOM   4753  CA  ASN C 202      -2.047  92.530  83.113  1.00 26.60           C  
ATOM   4754  C   ASN C 202      -3.154  92.616  82.080  1.00 28.86           C  
ATOM   4755  O   ASN C 202      -3.879  93.613  82.023  1.00 31.04           O  
ATOM   4756  CB  ASN C 202      -1.404  93.901  83.244  1.00 26.22           C  
ATOM   4757  CG  ASN C 202      -0.572  94.244  82.041  1.00 30.66           C  
ATOM   4758  ND2 ASN C 202       0.404  95.123  82.223  1.00 35.70           N  
ATOM   4759  OD1 ASN C 202      -0.816  93.737  80.942  1.00 36.08           O  
ATOM   4760  N   SER C 203      -3.286  91.587  81.251  1.00 28.59           N  
ATOM   4761  CA  SER C 203      -4.338  91.578  80.247  1.00 27.03           C  
ATOM   4762  C   SER C 203      -4.705  90.137  79.958  1.00 28.33           C  
ATOM   4763  O   SER C 203      -3.867  89.260  80.056  1.00 32.13           O  
ATOM   4764  CB  SER C 203      -3.858  92.243  78.968  1.00 27.47           C  
ATOM   4765  OG  SER C 203      -2.937  91.417  78.283  1.00 31.18           O  
ATOM   4766  N   GLY C 204      -5.956  89.885  79.604  1.00 27.68           N  
ATOM   4767  CA  GLY C 204      -6.366  88.528  79.319  1.00 25.07           C  
ATOM   4768  C   GLY C 204      -7.743  88.542  78.723  1.00 26.10           C  
ATOM   4769  O   GLY C 204      -8.362  89.593  78.651  1.00 30.34           O  
ATOM   4770  N   SER C 205      -8.222  87.384  78.293  1.00 29.55           N  
ATOM   4771  CA  SER C 205      -9.553  87.253  77.700  1.00 31.57           C  
ATOM   4772  C   SER C 205     -10.691  87.653  78.615  1.00 32.20           C  
ATOM   4773  O   SER C 205     -10.674  87.362  79.806  1.00 33.84           O  
ATOM   4774  CB  SER C 205      -9.809  85.812  77.269  1.00 31.73           C  
ATOM   4775  OG  SER C 205     -11.194  85.610  77.024  1.00 36.03           O  
ATOM   4776  N   CYS C 206     -11.701  88.300  78.051  1.00 33.86           N  
ATOM   4777  CA  CYS C 206     -12.861  88.696  78.840  1.00 33.77           C  
ATOM   4778  C   CYS C 206     -13.607  87.430  79.257  1.00 30.83           C  
ATOM   4779  O   CYS C 206     -14.580  87.484  79.997  1.00 32.30           O  
ATOM   4780  CB  CYS C 206     -13.785  89.593  78.015  1.00 39.44           C  
ATOM   4781  SG  CYS C 206     -14.423  88.801  76.503  1.00 43.44           S  
ATOM   4782  N   LEU C 207     -13.150  86.285  78.770  1.00 30.05           N  
ATOM   4783  CA  LEU C 207     -13.792  85.029  79.114  1.00 30.37           C  
ATOM   4784  C   LEU C 207     -13.309  84.485  80.451  1.00 31.65           C  
ATOM   4785  O   LEU C 207     -13.932  83.585  81.012  1.00 27.75           O  
ATOM   4786  CB  LEU C 207     -13.558  83.995  78.011  1.00 31.38           C  
ATOM   4787  CG  LEU C 207     -14.847  83.568  77.280  1.00 31.47           C  
ATOM   4788  CD1 LEU C 207     -15.534  84.765  76.705  1.00 33.94           C  
ATOM   4789  CD2 LEU C 207     -14.530  82.589  76.182  1.00 27.56           C  
ATOM   4790  N   GLY C 208     -12.206  85.051  80.954  1.00 29.11           N  
ATOM   4791  CA  GLY C 208     -11.650  84.619  82.223  1.00 27.02           C  
ATOM   4792  C   GLY C 208     -10.800  83.358  82.126  1.00 27.85           C  
ATOM   4793  O   GLY C 208     -10.567  82.813  81.032  1.00 28.95           O  
ATOM   4794  N   GLY C 209     -10.313  82.892  83.272  1.00 22.69           N  
ATOM   4795  CA  GLY C 209      -9.509  81.691  83.275  1.00 19.84           C  
ATOM   4796  C   GLY C 209      -8.003  81.855  83.125  1.00 21.66           C  
ATOM   4797  O   GLY C 209      -7.296  80.885  83.310  1.00 23.80           O  
ATOM   4798  N   ASP C 210      -7.492  83.038  82.789  1.00 21.60           N  
ATOM   4799  CA  ASP C 210      -6.049  83.187  82.666  1.00 21.46           C  
ATOM   4800  C   ASP C 210      -5.389  83.081  84.037  1.00 22.28           C  
ATOM   4801  O   ASP C 210      -5.923  83.575  85.035  1.00 24.23           O  
ATOM   4802  CB  ASP C 210      -5.697  84.520  82.024  1.00 24.41           C  
ATOM   4803  CG  ASP C 210      -6.364  84.698  80.684  1.00 31.35           C  
ATOM   4804  OD1 ASP C 210      -6.148  83.848  79.796  1.00 28.06           O  
ATOM   4805  OD2 ASP C 210      -7.110  85.692  80.523  1.00 40.39           O1-
ATOM   4806  N   GLU C 211      -4.231  82.427  84.077  1.00 21.22           N  
ATOM   4807  CA  GLU C 211      -3.492  82.220  85.317  1.00 22.91           C  
ATOM   4808  C   GLU C 211      -2.580  83.406  85.577  1.00 18.09           C  
ATOM   4809  O   GLU C 211      -1.905  83.876  84.687  1.00 24.45           O  
ATOM   4810  CB  GLU C 211      -2.670  80.921  85.222  1.00 23.02           C  
ATOM   4811  CG  GLU C 211      -2.147  80.406  86.546  1.00 35.79           C  
ATOM   4812  CD  GLU C 211      -1.654  78.971  86.474  1.00 44.17           C  
ATOM   4813  OE1 GLU C 211      -2.433  78.092  86.053  1.00 41.74           O  
ATOM   4814  OE2 GLU C 211      -0.490  78.712  86.851  1.00 53.86           O1-
ATOM   4815  N   ILE C 212      -2.578  83.908  86.798  1.00 17.24           N  
ATOM   4816  CA  ILE C 212      -1.740  85.030  87.121  1.00 16.52           C  
ATOM   4817  C   ILE C 212      -0.888  84.811  88.366  1.00 20.38           C  
ATOM   4818  O   ILE C 212      -1.349  84.263  89.373  1.00 22.68           O  
ATOM   4819  CB  ILE C 212      -2.580  86.288  87.320  1.00 20.63           C  
ATOM   4820  CG1 ILE C 212      -3.259  86.670  86.008  1.00 20.82           C  
ATOM   4821  CG2 ILE C 212      -1.700  87.441  87.789  1.00 20.93           C  
ATOM   4822  CD1 ILE C 212      -4.016  87.944  86.111  1.00 21.50           C  
ATOM   4823  N   PHE C 213       0.374  85.211  88.271  1.00 19.41           N  
ATOM   4824  CA  PHE C 213       1.277  85.140  89.394  1.00 17.81           C  
ATOM   4825  C   PHE C 213       1.331  86.561  89.910  1.00 16.69           C  
ATOM   4826  O   PHE C 213       1.628  87.479  89.160  1.00 20.34           O  
ATOM   4827  CB  PHE C 213       2.646  84.685  88.939  1.00 16.45           C  
ATOM   4828  CG  PHE C 213       2.756  83.192  88.766  1.00 23.90           C  
ATOM   4829  CD1 PHE C 213       1.838  82.501  88.000  1.00 19.55           C  
ATOM   4830  CD2 PHE C 213       3.777  82.476  89.386  1.00 23.53           C  
ATOM   4831  CE1 PHE C 213       1.937  81.138  87.862  1.00 17.87           C  
ATOM   4832  CE2 PHE C 213       3.876  81.104  89.240  1.00 24.13           C  
ATOM   4833  CZ  PHE C 213       2.957  80.438  88.479  1.00 21.65           C  
ATOM   4834  N   LEU C 214       1.004  86.745  91.182  1.00 14.79           N  
ATOM   4835  CA  LEU C 214       1.006  88.057  91.788  1.00 10.87           C  
ATOM   4836  C   LEU C 214       1.915  87.961  93.004  1.00 16.21           C  
ATOM   4837  O   LEU C 214       1.743  87.063  93.826  1.00 17.32           O  
ATOM   4838  CB  LEU C 214      -0.414  88.435  92.188  1.00  5.90           C  
ATOM   4839  CG  LEU C 214      -0.645  89.682  93.043  1.00  7.58           C  
ATOM   4840  CD1 LEU C 214      -2.070  90.135  92.872  1.00  6.11           C  
ATOM   4841  CD2 LEU C 214      -0.334  89.390  94.526  1.00 11.24           C  
ATOM   4842  N   LEU C 215       2.896  88.861  93.089  1.00 12.99           N  
ATOM   4843  CA  LEU C 215       3.825  88.890  94.205  1.00 13.58           C  
ATOM   4844  C   LEU C 215       3.377  89.997  95.164  1.00 16.17           C  
ATOM   4845  O   LEU C 215       3.073  91.125  94.740  1.00 20.56           O  
ATOM   4846  CB  LEU C 215       5.241  89.157  93.689  1.00 16.85           C  
ATOM   4847  CG  LEU C 215       5.738  88.165  92.617  1.00 17.31           C  
ATOM   4848  CD1 LEU C 215       7.108  88.589  92.094  1.00 11.49           C  
ATOM   4849  CD2 LEU C 215       5.775  86.757  93.189  1.00 12.78           C  
ATOM   4850  N   CYS C 216       3.373  89.705  96.456  1.00 11.53           N  
ATOM   4851  CA  CYS C 216       2.885  90.675  97.415  1.00 16.80           C  
ATOM   4852  C   CYS C 216       3.616  90.655  98.739  1.00 18.50           C  
ATOM   4853  O   CYS C 216       4.524  89.868  98.935  1.00 23.78           O  
ATOM   4854  CB  CYS C 216       1.409  90.381  97.683  1.00 17.05           C  
ATOM   4855  SG  CYS C 216       1.095  88.656  98.249  1.00 19.30           S  
ATOM   4856  N   ASP C 217       3.200  91.526  99.651  1.00 19.93           N  
ATOM   4857  CA  ASP C 217       3.778  91.554 100.973  1.00 21.32           C  
ATOM   4858  C   ASP C 217       2.963  90.556 101.728  1.00 19.48           C  
ATOM   4859  O   ASP C 217       1.932  90.140 101.246  1.00 21.35           O  
ATOM   4860  CB  ASP C 217       3.687  92.945 101.573  1.00 25.10           C  
ATOM   4861  CG  ASP C 217       4.687  93.885 100.943  1.00 43.48           C  
ATOM   4862  OD1 ASP C 217       5.000  93.687  99.750  1.00 53.30           O  
ATOM   4863  OD2 ASP C 217       5.155  94.825 101.607  1.00 53.50           O1-
ATOM   4864  N   LYS C 218       3.425  90.160 102.901  1.00 18.54           N  
ATOM   4865  CA  LYS C 218       2.716  89.162 103.675  1.00 22.33           C  
ATOM   4866  C   LYS C 218       1.198  89.308 103.774  1.00 18.59           C  
ATOM   4867  O   LYS C 218       0.681  90.388 104.053  1.00 21.31           O  
ATOM   4868  CB  LYS C 218       3.339  89.046 105.079  1.00 25.75           C  
ATOM   4869  CG  LYS C 218       4.829  88.685 105.040  1.00 35.85           C  
ATOM   4870  CD  LYS C 218       5.260  87.761 106.181  1.00 46.40           C  
ATOM   4871  CE  LYS C 218       4.957  88.329 107.568  1.00 56.77           C  
ATOM   4872  NZ  LYS C 218       5.149  87.320 108.673  1.00 57.58           N1+
ATOM   4873  N   VAL C 219       0.503  88.201 103.505  1.00 17.93           N  
ATOM   4874  CA  VAL C 219      -0.962  88.114 103.581  1.00 18.94           C  
ATOM   4875  C   VAL C 219      -1.286  86.763 104.226  1.00 20.02           C  
ATOM   4876  O   VAL C 219      -0.455  85.879 104.255  1.00 19.05           O  
ATOM   4877  CB  VAL C 219      -1.655  88.133 102.184  1.00 17.17           C  
ATOM   4878  CG1 VAL C 219      -1.345  89.399 101.440  1.00 17.12           C  
ATOM   4879  CG2 VAL C 219      -1.209  86.935 101.368  1.00 21.81           C  
ATOM   4880  N   GLN C 220      -2.490  86.612 104.756  1.00 22.70           N  
ATOM   4881  CA  GLN C 220      -2.901  85.355 105.362  1.00 22.22           C  
ATOM   4882  C   GLN C 220      -3.683  84.586 104.310  1.00 24.99           C  
ATOM   4883  O   GLN C 220      -4.705  85.073 103.826  1.00 22.15           O  
ATOM   4884  CB  GLN C 220      -3.825  85.615 106.531  1.00 31.08           C  
ATOM   4885  CG  GLN C 220      -3.251  86.501 107.598  1.00 38.95           C  
ATOM   4886  CD  GLN C 220      -2.164  85.811 108.344  1.00 49.13           C  
ATOM   4887  NE2 GLN C 220      -2.456  85.456 109.594  1.00 57.72           N  
ATOM   4888  OE1 GLN C 220      -1.075  85.565 107.812  1.00 45.97           O  
ATOM   4889  N   LYS C 221      -3.232  83.384 103.966  1.00 24.50           N  
ATOM   4890  CA  LYS C 221      -3.930  82.608 102.964  1.00 21.93           C  
ATOM   4891  C   LYS C 221      -5.420  82.456 103.276  1.00 22.54           C  
ATOM   4892  O   LYS C 221      -6.231  82.347 102.368  1.00 25.04           O  
ATOM   4893  CB  LYS C 221      -3.286  81.235 102.833  1.00 25.00           C  
ATOM   4894  CG  LYS C 221      -3.476  80.295 104.012  1.00 17.11           C  
ATOM   4895  CD  LYS C 221      -2.754  78.990 103.738  1.00 13.81           C  
ATOM   4896  CE  LYS C 221      -2.893  78.004 104.874  1.00 23.86           C  
ATOM   4897  NZ  LYS C 221      -2.347  78.557 106.136  1.00 28.83           N1+
ATOM   4898  N   GLU C 222      -5.802  82.464 104.547  1.00 19.83           N  
ATOM   4899  CA  GLU C 222      -7.218  82.297 104.868  1.00 21.74           C  
ATOM   4900  C   GLU C 222      -8.007  83.583 105.027  1.00 23.50           C  
ATOM   4901  O   GLU C 222      -9.199  83.534 105.335  1.00 23.19           O  
ATOM   4902  CB  GLU C 222      -7.393  81.458 106.135  1.00 22.44           C  
ATOM   4903  CG  GLU C 222      -6.455  81.821 107.288  1.00 34.23           C  
ATOM   4904  CD  GLU C 222      -5.152  81.016 107.278  1.00 44.29           C  
ATOM   4905  OE1 GLU C 222      -5.202  79.758 107.349  1.00 44.30           O  
ATOM   4906  OE2 GLU C 222      -4.075  81.646 107.205  1.00 49.62           O1-
ATOM   4907  N   ASP C 223      -7.353  84.724 104.798  1.00 21.75           N  
ATOM   4908  CA  ASP C 223      -7.980  86.029 104.955  1.00 18.84           C  
ATOM   4909  C   ASP C 223      -7.474  86.973 103.876  1.00 21.88           C  
ATOM   4910  O   ASP C 223      -6.963  88.058 104.166  1.00 25.75           O  
ATOM   4911  CB  ASP C 223      -7.654  86.560 106.360  1.00 21.27           C  
ATOM   4912  CG  ASP C 223      -8.304  87.911 106.676  1.00 23.54           C  
ATOM   4913  OD1 ASP C 223      -9.453  88.185 106.238  1.00 22.40           O  
ATOM   4914  OD2 ASP C 223      -7.662  88.688 107.412  1.00 23.37           O1-
ATOM   4915  N   ILE C 224      -7.611  86.550 102.621  1.00 20.59           N  
ATOM   4916  CA  ILE C 224      -7.166  87.347 101.491  1.00 16.79           C  
ATOM   4917  C   ILE C 224      -7.940  86.997 100.220  1.00 20.14           C  
ATOM   4918  O   ILE C 224      -8.382  85.855 100.039  1.00 22.22           O  
ATOM   4919  CB  ILE C 224      -5.639  87.140 101.244  1.00 18.17           C  
ATOM   4920  CG1 ILE C 224      -5.133  88.134 100.202  1.00 17.83           C  
ATOM   4921  CG2 ILE C 224      -5.347  85.729 100.793  1.00 18.94           C  
ATOM   4922  CD1 ILE C 224      -5.012  89.547 100.741  1.00 24.51           C  
ATOM   4923  N   GLU C 225      -8.114  87.972  99.339  1.00 17.22           N  
ATOM   4924  CA  GLU C 225      -8.800  87.715  98.085  1.00 18.18           C  
ATOM   4925  C   GLU C 225      -8.301  88.693  97.050  1.00 16.77           C  
ATOM   4926  O   GLU C 225      -7.797  89.738  97.402  1.00 22.25           O  
ATOM   4927  CB  GLU C 225     -10.348  87.771  98.250  1.00 19.53           C  
ATOM   4928  CG  GLU C 225     -10.916  88.896  99.114  1.00 29.45           C  
ATOM   4929  CD  GLU C 225     -12.444  88.860  99.283  1.00 29.64           C  
ATOM   4930  OE1 GLU C 225     -13.009  87.812  99.643  1.00 26.57           O  
ATOM   4931  OE2 GLU C 225     -13.090  89.905  99.082  1.00 31.14           O1-
ATOM   4932  N   VAL C 226      -8.367  88.307  95.775  1.00 21.74           N  
ATOM   4933  CA  VAL C 226      -7.951  89.153  94.644  1.00 17.00           C  
ATOM   4934  C   VAL C 226      -9.231  89.703  94.043  1.00 17.85           C  
ATOM   4935  O   VAL C 226      -9.907  89.043  93.250  1.00 16.54           O  
ATOM   4936  CB  VAL C 226      -7.205  88.349  93.609  1.00 13.29           C  
ATOM   4937  CG1 VAL C 226      -6.796  89.229  92.477  1.00 14.30           C  
ATOM   4938  CG2 VAL C 226      -5.971  87.776  94.249  1.00 17.56           C
[truncated: 399,235 more chars]
