# Supplementary material for: Screening potential anti-osteoarthritis compounds using molecular docking based on MAPK and NFκB pathways and validating their anti-osteoarthritis effect
Source: PLoS One. 2025 Mar 25;20(3):e0319686. doi: 10.1371/journal.pone.0319686 (PMC11936181; doi:10.1371/journal.pone.0319686)
Supplement: S4 Structure — (ZIP) [file pone.0319686.s004.zip › Configurations and complexes/complex/CorilaginERK.pdb]

HETATM    1  C   LIG     1       6.594  12.789  41.024  1.00  0.00      Cori C  
HETATM    2  C   LIG     1       6.619  14.292  40.727  1.00  0.00      Cori C  
HETATM    3  C   LIG     1       7.272  15.113  41.852  1.00  0.00      Cori C  
HETATM    4  C   LIG     1       7.985  12.298  41.449  1.00  0.00      Cori C  
HETATM    5  C   LIG     1       8.618  13.187  42.527  1.00  0.00      Cori C  
HETATM    6  C   LIG     1       6.395  15.364  43.087  1.00  0.00      Cori C  
HETATM    7  C   LIG     1       4.346  12.468  41.787  1.00  0.00      Cori C  
HETATM    8  C   LIG     1       3.595  12.149  43.017  1.00  0.00      Cori C  
HETATM    9  C   LIG     1       2.504  12.941  43.439  1.00  0.00      Cori C  
HETATM   10  C   LIG     1       4.080  15.439  43.560  1.00  0.00      Cori C  
HETATM   11  C   LIG     1       2.079  14.176  42.753  1.00  0.00      Cori C  
HETATM   12  C   LIG     1       2.820  15.375  42.802  1.00  0.00      Cori C  
HETATM   13  C   LIG     1       3.972  11.003  43.732  1.00  0.00      Cori C  
HETATM   14  C   LIG     1       1.813  12.537  44.598  1.00  0.00      Cori C  
HETATM   15  C   LIG     1       0.883  14.180  42.015  1.00  0.00      Cori C  
HETATM   16  C   LIG     1       2.389  16.528  42.135  1.00  0.00      Cori C  
HETATM   17  C   LIG     1       3.271  10.632  44.877  1.00  0.00      Cori C  
HETATM   18  C   LIG     1       2.192  11.397  45.309  1.00  0.00      Cori C  
HETATM   19  C   LIG     1       0.449  15.330  41.348  1.00  0.00      Cori C  
HETATM   20  C   LIG     1       1.203  16.500  41.408  1.00  0.00      Cori C  
HETATM   21  C   LIG     1       9.012  12.346  44.698  1.00  0.00      Cori C  
HETATM   22  C   LIG     1       8.794  10.887  44.862  1.00  0.00      Cori C  
HETATM   23  C   LIG     1       7.622  10.448  45.443  1.00  0.00      Cori C  
HETATM   24  C   LIG     1       7.417   9.078  45.598  1.00  0.00      Cori C  
HETATM   25  C   LIG     1       8.388   8.174  45.166  1.00  0.00      Cori C  
HETATM   26  C   LIG     1       9.565   8.642  44.581  1.00  0.00      Cori C  
HETATM   27  C   LIG     1       9.769  10.013  44.427  1.00  0.00      Cori C  
HETATM   28  O   LIG     1       8.551  14.584  42.219  1.00  0.00      Cori O  
HETATM   29  O   LIG     1       5.669  12.497  42.094  1.00  0.00      Cori O  
HETATM   30  O   LIG     1       5.066  15.699  42.668  1.00  0.00      Cori O  
HETATM   31  O   LIG     1       3.820  12.683  40.708  1.00  0.00      Cori O  
HETATM   32  O   LIG     1       4.179  15.182  44.747  1.00  0.00      Cori O  
HETATM   33  O   LIG     1       8.114  12.870  43.821  1.00  0.00      Cori O  
HETATM   34  O   LIG     1       9.889  12.962  45.284  1.00  0.00      Cori O  
HETATM   35  O   LIG     1       6.263   8.633  46.171  1.00  0.00      Cori O  
HETATM   36  O   LIG     1       8.187   6.834  45.316  1.00  0.00      Cori O  
HETATM   37  O   LIG     1      10.522   7.770  44.158  1.00  0.00      Cori O  
HETATM   38  O   LIG     1       8.858  12.289  40.321  1.00  0.00      Cori O  
HETATM   39  O   LIG     1       7.370  14.525  39.531  1.00  0.00      Cori O  
HETATM   40  O   LIG     1       0.762  13.276  45.070  1.00  0.00      Cori O  
HETATM   41  O   LIG     1       3.650   9.517  45.561  1.00  0.00      Cori O  
HETATM   42  O   LIG     1       0.125  13.044  41.914  1.00  0.00      Cori O  
HETATM   43  O   LIG     1       0.787  17.626  40.761  1.00  0.00      Cori O  
HETATM   44  O   LIG     1       1.509  11.034  46.431  1.00  0.00      Cori O  
HETATM   45  O   LIG     1      -0.712  15.307  40.632  1.00  0.00      Cori O  
HETATM   46  H   LIG     1       5.979   7.819  45.721  1.00  0.00      Cori H  
HETATM   47  H   LIG     1       7.228   6.671  45.353  1.00  0.00      Cori H  
HETATM   48  H   LIG     1      10.240   6.875  44.406  1.00  0.00      Cori H  
HETATM   49  H   LIG     1       8.318  12.102  39.534  1.00  0.00      Cori H  
HETATM   50  H   LIG     1       7.454  13.674  39.068  1.00  0.00      Cori H  
HETATM   51  H   LIG     1      -0.087  12.858  44.857  1.00  0.00      Cori H  
HETATM   52  H   LIG     1       4.619   9.504  45.638  1.00  0.00      Cori H  
HETATM   53  H   LIG     1      -0.695  13.244  41.434  1.00  0.00      Cori H  
HETATM   54  H   LIG     1      -0.141  17.801  40.994  1.00  0.00      Cori H  
HETATM   55  H   LIG     1       1.485  11.795  47.037  1.00  0.00      Cori H  
HETATM   56  H   LIG     1      -0.507  15.346  39.684  1.00  0.00      Cori H  
ATOM     57  N   GLY A  10      16.277  18.403  68.456  1.00 38.45           N  
ATOM     58  CA  GLY A  10      15.040  18.760  67.772  1.00 37.02           C  
ATOM     59  C   GLY A  10      14.934  18.120  66.406  1.00 35.14           C  
ATOM     60  O   GLY A  10      15.899  17.555  65.906  1.00 35.90           O  
ATOM     61  N   PRO A  11      13.752  18.191  65.787  1.00 33.19           N  
ATOM     62  CA  PRO A  11      13.577  17.535  64.473  1.00 32.42           C  
ATOM     63  C   PRO A  11      14.343  18.206  63.356  1.00 33.18           C  
ATOM     64  O   PRO A  11      14.646  19.400  63.437  1.00 33.56           O  
ATOM     65  CB  PRO A  11      12.074  17.647  64.223  1.00 32.61           C  
ATOM     66  CG  PRO A  11      11.601  18.761  65.090  1.00 34.37           C  
ATOM     67  CD  PRO A  11      12.520  18.842  66.250  1.00 32.69           C  
ATOM     68  N   GLU A  12      14.645  17.457  62.290  1.00 32.22           N  
ATOM     69  CA  GLU A  12      15.078  18.043  61.010  1.00 32.04           C  
ATOM     70  C   GLU A  12      14.050  19.061  60.527  1.00 30.82           C  
ATOM     71  O   GLU A  12      12.842  18.829  60.654  1.00 30.00           O  
ATOM     72  CB  GLU A  12      15.176  16.962  59.935  1.00 33.74           C  
ATOM     73  CG  GLU A  12      16.348  16.000  60.060  1.00 37.94           C  
ATOM     74  CD  GLU A  12      17.691  16.503  59.551  1.00 44.51           C  
ATOM     75  OE1 GLU A  12      17.760  17.661  59.076  1.00 48.40           O  
ATOM     76  OE2 GLU A  12      18.680  15.733  59.629  1.00 42.43           O1-
ATOM     77  N   MET A  13      14.520  20.205  60.015  1.00 30.65           N  
ATOM     78  CA  MET A  13      13.616  21.225  59.494  1.00 29.50           C  
ATOM     79  C   MET A  13      13.948  21.393  58.018  1.00 29.45           C  
ATOM     80  O   MET A  13      15.116  21.296  57.642  1.00 31.16           O  
ATOM     81  CB  MET A  13      13.826  22.578  60.193  1.00 30.18           C  
ATOM     82  CG  MET A  13      13.647  22.555  61.725  1.00 32.00           C  
ATOM     83  SD  MET A  13      12.010  22.069  62.299  1.00 33.74           S  
ATOM     84  CE  MET A  13      11.107  23.489  61.991  1.00 25.30           C  
ATOM     85  N   VAL A  14      12.923  21.638  57.204  1.00 29.26           N  
ATOM     86  CA  VAL A  14      13.082  21.922  55.780  1.00 29.02           C  
ATOM     87  C   VAL A  14      12.140  23.049  55.469  1.00 30.49           C  
ATOM     88  O   VAL A  14      10.939  22.919  55.682  1.00 30.23           O  
ATOM     89  CB  VAL A  14      12.744  20.691  54.899  1.00 28.14           C  
ATOM     90  CG1 VAL A  14      12.822  21.056  53.399  1.00 28.66           C  
ATOM     91  CG2 VAL A  14      13.665  19.524  55.220  1.00 28.79           C  
ATOM     92  N   ARG A  15      12.675  24.177  54.964  1.00 32.60           N  
ATOM     93  CA  ARG A  15      11.859  25.352  54.667  1.00 34.57           C  
ATOM     94  C   ARG A  15      10.966  25.794  55.843  1.00 34.68           C  
ATOM     95  O   ARG A  15       9.811  26.134  55.664  1.00 35.51           O  
ATOM     96  CB  ARG A  15      11.049  25.118  53.388  1.00 37.36           C  
ATOM     97  CG  ARG A  15      11.972  24.801  52.220  1.00 41.67           C  
ATOM     98  CD  ARG A  15      11.314  24.978  50.882  1.00 46.36           C  
ATOM     99  NE  ARG A  15      12.297  24.839  49.808  1.00 50.27           N  
ATOM    100  CZ  ARG A  15      12.092  25.195  48.543  1.00 53.14           C  
ATOM    101  NH1 ARG A  15      13.048  25.023  47.635  1.00 53.14           N1+
ATOM    102  NH2 ARG A  15      10.929  25.722  48.173  1.00 53.71           N  
ATOM    103  N   GLY A  16      11.525  25.767  57.044  1.00 34.54           N  
ATOM    104  CA  GLY A  16      10.824  26.230  58.233  1.00 34.18           C  
ATOM    105  C   GLY A  16       9.773  25.295  58.787  1.00 34.08           C  
ATOM    106  O   GLY A  16       9.026  25.667  59.708  1.00 35.71           O  
ATOM    107  N   GLN A  17       9.696  24.051  58.241  1.00 31.64           N  
ATOM    108  CA  GLN A  17       8.658  23.115  58.652  1.00 29.74           C  
ATOM    109  C   GLN A  17       9.306  21.859  59.186  1.00 26.75           C  
ATOM    110  O   GLN A  17      10.391  21.471  58.756  1.00 27.30           O  
ATOM    111  CB  GLN A  17       7.789  22.728  57.457  1.00 32.57           C  
ATOM    112  CG  GLN A  17       7.082  23.921  56.841  1.00 39.62           C  
ATOM    113  CD  GLN A  17       6.548  23.548  55.486  1.00 47.18           C  
ATOM    114  NE2 GLN A  17       6.913  24.317  54.457  1.00 50.02           N  
ATOM    115  OE1 GLN A  17       5.807  22.567  55.348  1.00 47.40           O  
ATOM    116  N   VAL A  18       8.606  21.215  60.153  1.00 25.80           N  
ATOM    117  CA  VAL A  18       9.087  19.985  60.747  1.00 24.10           C  
ATOM    118  C   VAL A  18       9.105  18.894  59.675  1.00 22.83           C  
ATOM    119  O   VAL A  18       8.102  18.707  58.970  1.00 24.07           O  
ATOM    120  CB  VAL A  18       8.183  19.573  61.937  1.00 24.97           C  
ATOM    121  CG1 VAL A  18       8.555  18.190  62.451  1.00 25.24           C  
ATOM    122  CG2 VAL A  18       8.251  20.619  63.071  1.00 26.41           C  
ATOM    123  N   PHE A  19      10.216  18.229  59.556  1.00 22.32           N  
ATOM    124  CA  PHE A  19      10.293  17.066  58.662  1.00 21.01           C  
ATOM    125  C   PHE A  19      11.038  16.018  59.442  1.00 20.48           C  
ATOM    126  O   PHE A  19      12.217  15.787  59.278  1.00 22.63           O  
ATOM    127  CB  PHE A  19      10.965  17.464  57.344  1.00 21.51           C  
ATOM    128  CG  PHE A  19      10.592  16.522  56.221  1.00 21.07           C  
ATOM    129  CD1 PHE A  19       9.432  16.712  55.495  1.00 22.88           C  
ATOM    130  CD2 PHE A  19      11.358  15.421  55.955  1.00 22.18           C  
ATOM    131  CE1 PHE A  19       9.073  15.816  54.483  1.00 22.99           C  
ATOM    132  CE2 PHE A  19      10.992  14.532  54.930  1.00 23.24           C  
ATOM    133  CZ  PHE A  19       9.859  14.752  54.221  1.00 23.26           C  
ATOM    134  N   ASP A  20      10.285  15.358  60.316  1.00 20.77           N  
ATOM    135  CA  ASP A  20      10.915  14.619  61.416  1.00 20.49           C  
ATOM    136  C   ASP A  20      11.217  13.157  61.137  1.00 20.84           C  
ATOM    137  O   ASP A  20      10.519  12.270  61.607  1.00 23.14           O  
ATOM    138  CB  ASP A  20      10.046  14.742  62.660  1.00 21.07           C  
ATOM    139  CG  ASP A  20      10.761  14.311  63.955  1.00 24.39           C  
ATOM    140  OD1 ASP A  20      11.969  13.991  63.899  1.00 24.92           O  
ATOM    141  OD2 ASP A  20      10.099  14.276  64.995  1.00 26.82           O1-
ATOM    142  N   VAL A  21      12.256  12.931  60.388  1.00 21.92           N  
ATOM    143  CA  VAL A  21      12.542  11.591  59.860  1.00 23.15           C  
ATOM    144  C   VAL A  21      13.484  10.813  60.719  1.00 26.82           C  
ATOM    145  O   VAL A  21      13.548   9.585  60.591  1.00 28.92           O  
ATOM    146  CB  VAL A  21      13.000  11.665  58.392  1.00 20.53           C  
ATOM    147  CG1 VAL A  21      11.816  12.108  57.546  1.00 23.39           C  
ATOM    148  CG2 VAL A  21      14.175  12.600  58.185  1.00 21.86           C  
ATOM    149  N   GLY A  22      14.193  11.495  61.628  1.00 28.18           N  
ATOM    150  CA  GLY A  22      14.950  10.838  62.677  1.00 28.09           C  
ATOM    151  C   GLY A  22      16.334  10.587  62.172  1.00 27.37           C  
ATOM    152  O   GLY A  22      16.642  10.792  60.981  1.00 28.09           O  
ATOM    153  N   PRO A  23      17.202  10.096  63.071  1.00 25.95           N  
ATOM    154  CA  PRO A  23      18.614  10.011  62.732  1.00 24.19           C  
ATOM    155  C   PRO A  23      18.948   9.033  61.651  1.00 23.04           C  
ATOM    156  O   PRO A  23      20.026   9.173  61.093  1.00 23.97           O  
ATOM    157  CB  PRO A  23      19.291   9.654  64.076  1.00 25.19           C  
ATOM    158  CG  PRO A  23      18.247   9.039  64.863  1.00 26.76           C  
ATOM    159  CD  PRO A  23      16.935   9.626  64.441  1.00 26.19           C  
ATOM    160  N   ARG A  24      18.051   8.069  61.305  1.00 22.55           N  
ATOM    161  CA  ARG A  24      18.367   7.169  60.187  1.00 23.00           C  
ATOM    162  C   ARG A  24      18.516   7.937  58.887  1.00 21.52           C  
ATOM    163  O   ARG A  24      19.354   7.540  58.075  1.00 21.96           O  
ATOM    164  CB  ARG A  24      17.312   6.080  60.035  1.00 23.95           C  
ATOM    165  CG  ARG A  24      17.550   5.175  58.814  1.00 24.29           C  
ATOM    166  CD  ARG A  24      16.653   3.952  58.847  1.00 24.48           C  
ATOM    167  NE  ARG A  24      16.805   3.244  57.584  1.00 26.26           N  
ATOM    168  CZ  ARG A  24      16.234   2.081  57.284  1.00 33.45           C  
ATOM    169  NH1 ARG A  24      15.452   1.470  58.164  1.00 37.18           N1+
ATOM    170  NH2 ARG A  24      16.432   1.527  56.094  1.00 34.49           N  
ATOM    171  N   TYR A  25      17.766   9.017  58.703  1.00 20.76           N  
ATOM    172  CA  TYR A  25      17.679   9.743  57.452  1.00 20.55           C  
ATOM    173  C   TYR A  25      18.196  11.171  57.629  1.00 23.10           C  
ATOM    174  O   TYR A  25      17.631  11.956  58.385  1.00 24.62           O  
ATOM    175  CB  TYR A  25      16.224   9.772  56.958  1.00 19.36           C  
ATOM    176  CG  TYR A  25      15.653   8.384  56.785  1.00 18.61           C  
ATOM    177  CD1 TYR A  25      14.763   7.849  57.721  1.00 18.05           C  
ATOM    178  CD2 TYR A  25      15.997   7.600  55.689  1.00 18.50           C  
ATOM    179  CE1 TYR A  25      14.304   6.547  57.598  1.00 19.18           C  
ATOM    180  CE2 TYR A  25      15.523   6.310  55.551  1.00 18.05           C  
ATOM    181  CZ  TYR A  25      14.619   5.817  56.466  1.00 18.66           C  
ATOM    182  OH  TYR A  25      14.144   4.541  56.343  1.00 19.82           O  
ATOM    183  N   THR A  26      19.262  11.482  56.889  1.00 24.64           N  
ATOM    184  CA  THR A  26      19.964  12.767  57.069  1.00 27.18           C  
ATOM    185  C   THR A  26      20.094  13.523  55.735  1.00 29.29           C  
ATOM    186  O   THR A  26      19.639  13.003  54.704  1.00 29.30           O  
ATOM    187  CB  THR A  26      21.328  12.497  57.738  1.00 29.61           C  
ATOM    188  CG2 THR A  26      21.156  11.942  59.138  1.00 31.45           C  
ATOM    189  OG1 THR A  26      22.091  11.612  56.917  1.00 30.85           O  
ATOM    190  N   ASN A  27      20.662  14.744  55.716  1.00 29.69           N  
ATOM    191  CA  ASN A  27      20.984  15.469  54.479  1.00 30.56           C  
ATOM    192  C   ASN A  27      19.743  15.583  53.583  1.00 29.04           C  
ATOM    193  O   ASN A  27      19.736  15.136  52.432  1.00 30.30           O  
ATOM    194  CB  ASN A  27      22.159  14.797  53.770  1.00 34.99           C  
ATOM    195  CG  ASN A  27      22.926  15.699  52.819  1.00 44.44           C  
ATOM    196  ND2 ASN A  27      23.998  15.155  52.244  1.00 46.94           N  
ATOM    197  OD1 ASN A  27      22.585  16.879  52.588  1.00 47.18           O  
ATOM    198  N   LEU A  28      18.716  16.179  54.132  1.00 27.18           N  
ATOM    199  CA ALEU A  28      17.448  16.366  53.451  0.50 27.52           C  
ATOM    200  CA BLEU A  28      17.457  16.366  53.429  0.50 27.51           C  
ATOM    201  C   LEU A  28      17.543  17.399  52.325  1.00 28.85           C  
ATOM    202  O   LEU A  28      18.314  18.364  52.427  1.00 29.62           O  
ATOM    203  CB ALEU A  28      16.380  16.814  54.454  0.50 27.43           C  
ATOM    204  CB BLEU A  28      16.375  16.804  54.403  0.50 27.40           C  
ATOM    205  CG ALEU A  28      15.791  15.731  55.373  0.50 28.48           C  
ATOM    206  CG BLEU A  28      15.854  15.740  55.359  0.50 28.41           C  
ATOM    207  CD1ALEU A  28      16.839  15.098  56.250  0.50 28.68           C  
ATOM    208  CD1BLEU A  28      15.330  16.387  56.566  0.50 29.81           C  
ATOM    209  CD2ALEU A  28      14.676  16.309  56.212  0.50 29.22           C  
ATOM    210  CD2BLEU A  28      14.767  14.907  54.699  0.50 28.27           C  
ATOM    211  N   SER A  29      16.754  17.194  51.264  1.00 28.33           N  
ATOM    212  CA ASER A  29      16.599  18.157  50.181  0.50 28.75           C  
ATOM    213  CA BSER A  29      16.603  18.139  50.163  0.50 28.48           C  
ATOM    214  C   SER A  29      15.148  18.179  49.787  1.00 28.18           C  
ATOM    215  O   SER A  29      14.559  17.102  49.547  1.00 26.21           O  
ATOM    216  CB ASER A  29      17.459  17.766  48.987  0.50 31.53           C  
ATOM    217  CB BSER A  29      17.417  17.684  48.960  0.50 30.55           C  
ATOM    218  OG ASER A  29      17.269  18.674  47.912  0.50 34.64           O  
ATOM    219  OG BSER A  29      18.810  17.808  49.183  0.50 32.11           O  
ATOM    220  N   TYR A  30      14.546  19.363  49.719  1.00 27.26           N  
ATOM    221  CA  TYR A  30      13.172  19.577  49.297  1.00 27.11           C  
ATOM    222  C   TYR A  30      12.992  19.063  47.855  1.00 27.46           C  
ATOM    223  O   TYR A  30      13.899  19.238  47.019  1.00 29.79           O  
ATOM    224  CB  TYR A  30      12.822  21.084  49.367  1.00 27.86           C  
ATOM    225  CG  TYR A  30      11.411  21.446  48.994  1.00 30.12           C  
ATOM    226  CD1 TYR A  30      10.359  21.238  49.875  1.00 30.98           C  
ATOM    227  CD2 TYR A  30      11.121  22.035  47.769  1.00 32.12           C  
ATOM    228  CE1 TYR A  30       9.064  21.606  49.551  1.00 32.20           C  
ATOM    229  CE2 TYR A  30       9.823  22.383  47.426  1.00 32.69           C  
ATOM    230  CZ  TYR A  30       8.800  22.194  48.331  1.00 34.08           C  
ATOM    231  OH  TYR A  30       7.511  22.546  47.989  1.00 37.76           O  
ATOM    232  N   ILE A  31      11.857  18.420  47.584  1.00 26.98           N  
ATOM    233  CA  ILE A  31      11.475  18.062  46.212  1.00 28.41           C  
ATOM    234  C   ILE A  31      10.233  18.837  45.800  1.00 30.42           C  
ATOM    235  O   ILE A  31      10.214  19.433  44.710  1.00 31.52           O  
ATOM    236  CB  ILE A  31      11.270  16.532  46.094  1.00 26.86           C  
ATOM    237  CG1 ILE A  31      12.562  15.797  46.326  1.00 26.10           C  
ATOM    238  CG2 ILE A  31      10.679  16.155  44.683  1.00 28.16           C  
ATOM    239  CD1 ILE A  31      12.437  14.224  46.238  1.00 23.95           C  
ATOM    240  N   GLY A  32       9.192  18.846  46.629  1.00 30.70           N  
ATOM    241  CA  GLY A  32       7.906  19.402  46.227  1.00 32.36           C  
ATOM    242  C   GLY A  32       6.801  19.193  47.232  1.00 33.66           C  
ATOM    243  O   GLY A  32       7.065  18.753  48.347  1.00 33.06           O  
ATOM    244  N   GLU A  33       5.567  19.527  46.857  1.00 34.95           N  
ATOM    245  CA  GLU A  33       4.370  19.333  47.660  1.00 36.82           C  
ATOM    246  C   GLU A  33       3.570  18.162  47.115  1.00 38.45           C  
ATOM    247  O   GLU A  33       3.197  18.172  45.941  1.00 39.34           O  
ATOM    248  CB  GLU A  33       3.487  20.607  47.633  1.00 38.87           C  
ATOM    249  CG  GLU A  33       4.093  21.796  48.365  1.00 43.79           C  
ATOM    250  CD  GLU A  33       4.520  21.516  49.795  1.00 47.96           C  
ATOM    251  OE1 GLU A  33       3.708  20.948  50.564  1.00 46.13           O  
ATOM    252  OE2 GLU A  33       5.672  21.861  50.142  1.00 50.90           O1-
ATOM    253  N   GLY A  34       3.316  17.155  47.956  1.00 37.84           N  
ATOM    254  CA  GLY A  34       2.341  16.108  47.664  1.00 36.75           C  
ATOM    255  C   GLY A  34       0.953  16.474  48.148  1.00 36.28           C  
ATOM    256  O   GLY A  34       0.732  17.582  48.664  1.00 36.53           O  
ATOM    257  N   ALA A  35       0.002  15.541  47.998  1.00 35.10           N  
ATOM    258  CA  ALA A  35      -1.405  15.770  48.327  1.00 34.12           C  
ATOM    259  C   ALA A  35      -1.633  16.181  49.786  1.00 31.70           C  
ATOM    260  O   ALA A  35      -2.469  17.040  50.061  1.00 32.12           O  
ATOM    261  CB  ALA A  35      -2.220  14.522  48.022  1.00 34.75           C  
ATOM    262  N   TYR A  36      -0.898  15.551  50.716  1.00 29.22           N  
ATOM    263  CA  TYR A  36      -1.103  15.763  52.158  1.00 27.67           C  
ATOM    264  C   TYR A  36       0.162  16.255  52.862  1.00 26.61           C  
ATOM    265  O   TYR A  36       0.212  16.168  54.088  1.00 27.34           O  
ATOM    266  CB  TYR A  36      -1.608  14.448  52.823  1.00 28.26           C  
ATOM    267  CG  TYR A  36      -2.727  13.791  52.040  1.00 28.71           C  
ATOM    268  CD1 TYR A  36      -3.909  14.467  51.774  1.00 29.93           C  
ATOM    269  CD2 TYR A  36      -2.575  12.523  51.513  1.00 30.05           C  
ATOM    270  CE1 TYR A  36      -4.921  13.881  51.020  1.00 30.45           C  
ATOM    271  CE2 TYR A  36      -3.587  11.922  50.774  1.00 31.27           C  
ATOM    272  CZ  TYR A  36      -4.756  12.606  50.524  1.00 31.42           C  
ATOM    273  OH  TYR A  36      -5.744  11.988  49.782  1.00 32.52           O  
ATOM    274  N   GLY A  37       1.152  16.743  52.130  1.00 25.17           N  
ATOM    275  CA  GLY A  37       2.358  17.278  52.741  1.00 25.65           C  
ATOM    276  C   GLY A  37       3.580  17.395  51.887  1.00 25.64           C  
ATOM    277  O   GLY A  37       3.593  16.977  50.726  1.00 26.64           O  
ATOM    278  N   MET A  38       4.628  17.907  52.461  1.00 25.20           N  
ATOM    279  CA  MET A  38       5.898  18.131  51.793  1.00 25.41           C  
ATOM    280  C   MET A  38       6.576  16.790  51.405  1.00 23.77           C  
ATOM    281  O   MET A  38       6.430  15.792  52.124  1.00 22.31           O  
ATOM    282  CB  MET A  38       6.833  18.936  52.746  1.00 27.42           C  
ATOM    283  CG  MET A  38       8.239  19.050  52.292  1.00 28.81           C  
ATOM    284  SD  MET A  38       9.212  19.952  53.534  1.00 34.17           S  
ATOM    285  CE  MET A  38       8.653  21.562  53.213  1.00 34.77           C  
ATOM    286  N   VAL A  39       7.336  16.772  50.292  1.00 23.22           N  
ATOM    287  CA  VAL A  39       8.141  15.648  49.874  1.00 22.98           C  
ATOM    288  C   VAL A  39       9.603  16.053  49.794  1.00 23.15           C  
ATOM    289  O   VAL A  39       9.930  17.121  49.246  1.00 25.16           O  
ATOM    290  CB  VAL A  39       7.643  15.073  48.510  1.00 25.83           C  
ATOM    291  CG1 VAL A  39       8.365  13.785  48.207  1.00 26.93           C  
ATOM    292  CG2 VAL A  39       6.135  14.857  48.518  1.00 27.82           C  
ATOM    293  N   CYS A  40      10.490  15.242  50.313  1.00 21.86           N  
ATOM    294  CA  CYS A  40      11.956  15.398  50.304  1.00 23.19           C  
ATOM    295  C   CYS A  40      12.715  14.157  49.890  1.00 23.30           C  
ATOM    296  O   CYS A  40      12.133  13.076  49.874  1.00 23.37           O  
ATOM    297  CB  CYS A  40      12.423  15.781  51.710  1.00 24.32           C  
ATOM    298  SG  CYS A  40      11.883  17.411  52.317  1.00 27.32           S  
ATOM    299  N   SER A  41      14.000  14.280  49.549  1.00 20.97           N  
ATOM    300  CA  SER A  41      14.930  13.175  49.547  1.00 19.85           C  
ATOM    301  C   SER A  41      15.815  13.250  50.791  1.00 21.07           C  
ATOM    302  O   SER A  41      15.946  14.322  51.391  1.00 23.36           O  
ATOM    303  CB  SER A  41      15.800  13.132  48.295  1.00 22.63           C  
ATOM    304  OG  SER A  41      16.592  14.306  48.138  1.00 25.97           O  
ATOM    305  N   ALA A  42      16.405  12.160  51.141  1.00 19.95           N  
ATOM    306  CA  ALA A  42      17.310  12.082  52.301  1.00 21.12           C  
ATOM    307  C   ALA A  42      18.260  10.944  52.106  1.00 21.75           C  
ATOM    308  O   ALA A  42      18.057  10.058  51.269  1.00 22.03           O  
ATOM    309  CB  ALA A  42      16.475  11.871  53.558  1.00 21.48           C  
ATOM    310  N   TYR A  43      19.383  10.948  52.861  1.00 21.55           N  
ATOM    311  CA  TYR A  43      20.284   9.818  52.891  1.00 22.43           C  
ATOM    312  C   TYR A  43      19.881   8.777  53.946  1.00 21.99           C  
ATOM    313  O   TYR A  43      19.741   9.144  55.112  1.00 22.64           O  
ATOM    314  CB  TYR A  43      21.727  10.323  53.154  1.00 24.25           C  
ATOM    315  CG  TYR A  43      22.768   9.234  53.041  1.00 27.57           C  
ATOM    316  CD1 TYR A  43      23.104   8.687  51.810  1.00 29.57           C  
ATOM    317  CD2 TYR A  43      23.451   8.780  54.160  1.00 30.46           C  
ATOM    318  CE1 TYR A  43      24.047   7.667  51.705  1.00 31.29           C  
ATOM    319  CE2 TYR A  43      24.399   7.767  54.066  1.00 32.20           C  
ATOM    320  CZ  TYR A  43      24.700   7.218  52.835  1.00 32.89           C  
ATOM    321  OH  TYR A  43      25.656   6.227  52.735  1.00 36.81           O  
ATOM    322  N   ASP A  44      19.720   7.473  53.576  1.00 21.21           N  
ATOM    323  CA  ASP A  44      19.380   6.359  54.450  1.00 21.76           C  
ATOM    324  C   ASP A  44      20.719   5.827  54.960  1.00 24.67           C  
ATOM    325  O   ASP A  44      21.494   5.232  54.192  1.00 25.40           O  
ATOM    326  CB  ASP A  44      18.592   5.285  53.662  1.00 22.63           C  
ATOM    327  CG  ASP A  44      18.159   4.102  54.460  1.00 28.22           C  
ATOM    328  OD1 ASP A  44      18.688   3.910  55.572  1.00 28.49           O  
ATOM    329  OD2 ASP A  44      17.298   3.367  53.990  1.00 27.57           O1-
ATOM    330  N   ASN A  45      21.000   6.067  56.241  1.00 24.86           N  
ATOM    331  CA  ASN A  45      22.285   5.650  56.841  1.00 28.12           C  
ATOM    332  C   ASN A  45      22.357   4.131  57.087  1.00 32.39           C  
ATOM    333  O   ASN A  45      23.465   3.627  57.364  1.00 34.62           O  
ATOM    334  CB  ASN A  45      22.525   6.439  58.140  1.00 28.45           C  
ATOM    335  CG  ASN A  45      22.906   7.878  57.875  1.00 32.03           C  
ATOM    336  ND2 ASN A  45      21.987   8.792  57.871  1.00 31.59           N  
ATOM    337  OD1 ASN A  45      24.082   8.186  57.662  1.00 33.00           O  
ATOM    338  N   VAL A  46      21.238   3.386  56.990  1.00 32.68           N  
ATOM    339  CA  VAL A  46      21.290   1.919  57.089  1.00 33.47           C  
ATOM    340  C   VAL A  46      21.599   1.293  55.722  1.00 35.71           C  
ATOM    341  O   VAL A  46      22.548   0.502  55.605  1.00 36.41           O  
ATOM    342  CB  VAL A  46      19.997   1.335  57.706  1.00 33.65           C  
ATOM    343  CG1 VAL A  46      19.984  -0.186  57.633  1.00 33.91           C  
ATOM    344  CG2 VAL A  46      19.815   1.814  59.139  1.00 33.45           C  
ATOM    345  N   ASN A  47      20.811   1.627  54.683  1.00 35.22           N  
ATOM    346  CA  ASN A  47      21.011   1.050  53.341  1.00 34.88           C  
ATOM    347  C   ASN A  47      22.002   1.816  52.458  1.00 34.61           C  
ATOM    348  O   ASN A  47      22.292   1.355  51.345  1.00 35.94           O  
ATOM    349  CB  ASN A  47      19.671   0.899  52.622  1.00 36.22           C  
ATOM    350  CG  ASN A  47      18.657   0.010  53.308  1.00 41.13           C  
ATOM    351  ND2 ASN A  47      19.073  -1.042  54.030  1.00 43.12           N  
ATOM    352  OD1 ASN A  47      17.451   0.236  53.190  1.00 43.15           O  
ATOM    353  N   LYS A  48      22.521   2.957  52.928  1.00 33.06           N  
ATOM    354  CA  LYS A  48      23.595   3.704  52.267  1.00 33.35           C  
ATOM    355  C   LYS A  48      23.256   4.219  50.873  1.00 33.82           C  
ATOM    356  O   LYS A  48      24.115   4.287  49.992  1.00 34.97           O  
ATOM    357  CB  LYS A  48      24.915   2.877  52.225  1.00 34.93           C  
ATOM    358  CG  LYS A  48      25.309   2.232  53.553  1.00 41.07           C  
ATOM    359  CD  LYS A  48      25.561   3.274  54.627  1.00 45.46           C  
ATOM    360  CE  LYS A  48      26.221   2.715  55.861  1.00 49.51           C  
ATOM    361  NZ  LYS A  48      26.355   3.761  56.917  1.00 52.07           N1+
ATOM    362  N   VAL A  49      21.990   4.595  50.670  1.00 31.88           N  
ATOM    363  CA  VAL A  49      21.486   5.204  49.431  1.00 29.96           C  
ATOM    364  C   VAL A  49      20.610   6.378  49.799  1.00 25.89           C  
ATOM    365  O   VAL A  49      20.091   6.440  50.937  1.00 24.02           O  
ATOM    366  CB  VAL A  49      20.670   4.177  48.591  1.00 33.22           C  
ATOM    367  CG1 VAL A  49      21.564   3.050  48.088  1.00 35.48           C  
ATOM    368  CG2 VAL A  49      19.500   3.605  49.404  1.00 33.02           C  
ATOM    369  N   ARG A  50      20.417   7.306  48.879  1.00 23.88           N  
ATOM    370  CA  ARG A  50      19.383   8.305  49.020  1.00 23.15           C  
ATOM    371  C   ARG A  50      18.018   7.702  48.705  1.00 20.43           C  
ATOM    372  O   ARG A  50      17.922   6.800  47.869  1.00 21.27           O  
ATOM    373  CB  ARG A  50      19.655   9.554  48.187  1.00 23.33           C  
ATOM    374  CG  ARG A  50      20.882  10.362  48.724  1.00 25.03           C  
ATOM    375  CD  ARG A  50      20.987  11.748  48.079  1.00 28.13           C  
ATOM    376  NE  ARG A  50      19.944  12.718  48.424  1.00 27.20           N  
ATOM    377  CZ  ARG A  50      19.899  13.414  49.558  1.00 26.52           C  
ATOM    378  NH1 ARG A  50      20.841  13.255  50.481  1.00 29.65           N1+
ATOM    379  NH2 ARG A  50      18.915  14.282  49.777  1.00 26.17           N  
ATOM    380  N   VAL A  51      17.011   8.190  49.414  1.00 18.79           N  
ATOM    381  CA  VAL A  51      15.617   7.719  49.385  1.00 17.09           C  
ATOM    382  C   VAL A  51      14.703   8.920  49.258  1.00 17.72           C  
ATOM    383  O   VAL A  51      15.020  10.071  49.481  1.00 18.77           O  
ATOM    384  CB  VAL A  51      15.285   6.864  50.625  1.00 18.62           C  
ATOM    385  CG1 VAL A  51      16.082   5.586  50.686  1.00 21.04           C  
ATOM    386  CG2 VAL A  51      15.430   7.687  51.908  1.00 17.67           C  
ATOM    387  N   ALA A  52      13.447   8.652  48.855  1.00 16.16           N  
ATOM    388  CA  ALA A  52      12.397   9.627  48.802  1.00 16.74           C  
ATOM    389  C   ALA A  52      11.528   9.500  50.073  1.00 17.33           C  
ATOM    390  O   ALA A  52      11.274   8.370  50.516  1.00 17.63           O  
ATOM    391  CB  ALA A  52      11.518   9.371  47.541  1.00 16.58           C  
ATOM    392  N   ILE A  53      11.091  10.622  50.619  1.00 16.89           N  
ATOM    393  CA  ILE A  53      10.254  10.629  51.803  1.00 15.24           C  
ATOM    394  C   ILE A  53       9.118  11.580  51.640  1.00 17.35           C  
ATOM    395  O   ILE A  53       9.309  12.795  51.423  1.00 19.32           O  
ATOM    396  CB  ILE A  53      11.077  10.974  53.087  1.00 15.87           C  
ATOM    397  CG1 ILE A  53      12.308  10.127  53.202  1.00 16.25           C  
ATOM    398  CG2 ILE A  53      10.118  10.827  54.266  1.00 16.88           C  
ATOM    399  CD1 ILE A  53      13.148  10.289  54.559  1.00 18.97           C  
ATOM    400  N   LYS A  54       7.876  11.101  51.786  1.00 16.10           N  
ATOM    401  CA  LYS A  54       6.683  11.906  51.754  1.00 16.64           C  
ATOM    402  C   LYS A  54       6.135  12.115  53.147  1.00 17.83           C  
ATOM    403  O   LYS A  54       5.900  11.132  53.844  1.00 18.33           O  
ATOM    404  CB  LYS A  54       5.522  11.190  50.946  1.00 19.40           C  
ATOM    405  CG  LYS A  54       5.763  11.012  49.512  1.00 24.63           C  
ATOM    406  CD  LYS A  54       4.503  10.437  48.820  1.00 24.86           C  
ATOM    407  CE  LYS A  54       3.783   9.201  49.409  1.00 29.28           C  
ATOM    408  NZ  LYS A  54       2.643   8.740  48.489  1.00 26.93           N1+
ATOM    409  N   LYS A  55       5.932  13.364  53.554  1.00 17.85           N  
ATOM    410  CA  LYS A  55       5.227  13.664  54.788  1.00 17.27           C  
ATOM    411  C   LYS A  55       3.748  13.717  54.531  1.00 18.58           C  
ATOM    412  O   LYS A  55       3.273  14.448  53.639  1.00 19.53           O  
ATOM    413  CB  LYS A  55       5.683  15.023  55.312  1.00 19.40           C  
ATOM    414  CG  LYS A  55       5.065  15.355  56.672  1.00 21.00           C  
ATOM    415  CD  LYS A  55       5.570  16.724  57.188  1.00 23.23           C  
ATOM    416  CE  LYS A  55       4.887  17.097  58.458  1.00 26.82           C  
ATOM    417  NZ  LYS A  55       5.333  18.441  58.941  1.00 28.73           N1+
ATOM    418  N   ILE A  56       2.949  12.976  55.269  1.00 17.42           N  
ATOM    419  CA  ILE A  56       1.531  12.849  55.139  1.00 18.35           C  
ATOM    420  C   ILE A  56       0.787  13.201  56.430  1.00 21.32           C  
ATOM    421  O   ILE A  56       1.032  12.550  57.450  1.00 21.81           O  
ATOM    422  CB  ILE A  56       1.146  11.396  54.731  1.00 21.26           C  
ATOM    423  CG1 ILE A  56       1.908  10.898  53.515  1.00 24.95           C  
ATOM    424  CG2 ILE A  56      -0.351  11.237  54.512  1.00 22.05           C  
ATOM    425  CD1 ILE A  56       1.828  11.660  52.331  1.00 30.47           C  
ATOM    426  N   SER A  57      -0.128  14.156  56.385  1.00 21.80           N  
ATOM    427  CA  SER A  57      -0.840  14.612  57.571  1.00 21.19           C  
ATOM    428  C   SER A  57      -2.316  14.530  57.223  1.00 22.32           C  
ATOM    429  O   SER A  57      -2.927  15.538  56.846  1.00 24.24           O  
ATOM    430  CB  SER A  57      -0.459  16.061  57.910  1.00 22.24           C  
ATOM    431  OG  SER A  57       0.939  16.210  57.976  1.00 27.43           O  
ATOM    432  N   PRO A  58      -2.918  13.334  57.313  1.00 20.73           N  
ATOM    433  CA  PRO A  58      -4.284  13.103  56.847  1.00 21.08           C  
ATOM    434  C   PRO A  58      -5.373  13.079  57.905  1.00 21.95           C  
ATOM    435  O   PRO A  58      -6.512  12.872  57.542  1.00 21.55           O  
ATOM    436  CB  PRO A  58      -4.156  11.693  56.251  1.00 21.62           C  
ATOM    437  CG  PRO A  58      -3.284  11.016  57.247  1.00 21.31           C  
ATOM    438  CD  PRO A  58      -2.319  12.059  57.773  1.00 21.01           C  
ATOM    439  N   PHE A  59      -5.046  13.252  59.192  1.00 21.75           N  
ATOM    440  CA  PHE A  59      -5.933  12.779  60.253  1.00 23.12           C  
ATOM    441  C   PHE A  59      -7.109  13.687  60.516  1.00 26.06           C  
ATOM    442  O   PHE A  59      -8.051  13.236  61.176  1.00 26.95           O  
ATOM    443  CB  PHE A  59      -5.139  12.494  61.527  1.00 22.14           C  
ATOM    444  CG  PHE A  59      -4.121  11.399  61.318  1.00 21.08           C  
ATOM    445  CD1 PHE A  59      -4.505  10.156  60.845  1.00 21.26           C  
ATOM    446  CD2 PHE A  59      -2.786  11.617  61.564  1.00 21.33           C  
ATOM    447  CE1 PHE A  59      -3.564   9.157  60.618  1.00 20.93           C  
ATOM    448  CE2 PHE A  59      -1.847  10.613  61.324  1.00 22.35           C  
ATOM    449  CZ  PHE A  59      -2.243   9.398  60.854  1.00 21.08           C  
ATOM    450  N   GLU A  60      -7.099  14.913  60.001  1.00 27.30           N  
ATOM    451  CA  GLU A  60      -8.240  15.819  60.148  1.00 29.09           C  
ATOM    452  C   GLU A  60      -9.421  15.502  59.216  1.00 29.43           C  
ATOM    453  O   GLU A  60     -10.513  16.081  59.396  1.00 28.50           O  
ATOM    454  CB  GLU A  60      -7.788  17.266  59.907  1.00 32.63           C  
ATOM    455  CG  GLU A  60      -6.796  17.782  60.933  1.00 42.34           C  
ATOM    456  CD  GLU A  60      -6.963  19.264  61.239  1.00 56.40           C  
ATOM    457  OE1 GLU A  60      -6.907  20.078  60.285  1.00 58.94           O  
ATOM    458  OE2 GLU A  60      -7.151  19.612  62.431  1.00 60.43           O1-
ATOM    459  N   HIS A  61      -9.263  14.601  58.221  1.00 30.57           N  
ATOM    460  CA  HIS A  61     -10.313  14.325  57.238  1.00 30.93           C  
ATOM    461  C   HIS A  61     -10.416  12.873  56.888  1.00 29.88           C  
ATOM    462  O   HIS A  61      -9.387  12.263  56.570  1.00 28.15           O  
ATOM    463  CB  HIS A  61     -10.006  15.121  55.954  1.00 34.41           C  
ATOM    464  CG  HIS A  61     -10.203  16.588  56.163  1.00 41.51           C  
ATOM    465  CD2 HIS A  61     -11.348  17.279  56.353  1.00 43.53           C  
ATOM    466  ND1 HIS A  61      -9.130  17.461  56.237  1.00 44.78           N  
ATOM    467  CE1 HIS A  61      -9.660  18.658  56.447  1.00 45.51           C  
ATOM    468  NE2 HIS A  61     -10.992  18.592  56.526  1.00 45.24           N  
ATOM    469  N   GLN A  62     -11.633  12.310  56.924  1.00 28.81           N  
ATOM    470  CA  GLN A  62     -11.933  10.915  56.601  1.00 28.75           C  
ATOM    471  C   GLN A  62     -11.378  10.537  55.230  1.00 27.68           C  
ATOM    472  O   GLN A  62     -10.754   9.500  55.101  1.00 26.21           O  
ATOM    473  CB  GLN A  62     -13.463  10.661  56.631  1.00 31.55           C  
ATOM    474  CG  GLN A  62     -13.879   9.219  56.234  1.00 36.39           C  
ATOM    475  CD  GLN A  62     -15.335   9.057  55.861  1.00 47.38           C  
ATOM    476  NE2 GLN A  62     -15.974   7.968  56.298  1.00 50.02           N  
ATOM    477  OE1 GLN A  62     -15.913   9.889  55.159  1.00 51.71           O  
ATOM    478  N   THR A  63     -11.608  11.361  54.190  1.00 27.75           N  
ATOM    479  CA  THR A  63     -11.207  11.006  52.824  1.00 27.16           C  
ATOM    480  C   THR A  63      -9.684  10.877  52.710  1.00 24.89           C  
ATOM    481  O   THR A  63      -9.169   9.938  52.070  1.00 23.98           O  
ATOM    482  CB  THR A  63     -11.722  12.067  51.842  1.00 30.54           C  
ATOM    483  CG2 THR A  63     -13.221  12.048  51.724  1.00 29.95           C  
ATOM    484  OG1 THR A  63     -11.311  13.356  52.306  1.00 35.81           O  
ATOM    485  N   TYR A  64      -8.953  11.804  53.327  1.00 24.08           N  
ATOM    486  CA  TYR A  64      -7.488  11.746  53.336  1.00 23.94           C  
ATOM    487  C   TYR A  64      -7.022  10.464  54.035  1.00 21.10           C  
ATOM    488  O   TYR A  64      -6.069   9.803  53.602  1.00 20.86           O  
ATOM    489  CB  TYR A  64      -6.868  12.946  54.087  1.00 27.03           C  
ATOM    490  CG  TYR A  64      -7.196  14.341  53.583  1.00 31.40           C  
ATOM    491  CD1 TYR A  64      -7.990  14.532  52.457  1.00 34.04           C  
ATOM    492  CD2 TYR A  64      -6.696  15.465  54.224  1.00 34.82           C  
ATOM    493  CE1 TYR A  64      -8.293  15.809  51.998  1.00 36.53           C  
ATOM    494  CE2 TYR A  64      -6.978  16.745  53.765  1.00 37.00           C  
ATOM    495  CZ  TYR A  64      -7.777  16.914  52.650  1.00 38.98           C  
ATOM    496  OH  TYR A  64      -8.084  18.181  52.192  1.00 43.44           O  
ATOM    497  N   CYS A  65      -7.667  10.118  55.133  1.00 21.78           N  
ATOM    498  CA  CYS A  65      -7.337   8.890  55.843  1.00 21.55           C  
ATOM    499  C   CYS A  65      -7.593   7.687  54.981  1.00 21.13           C  
ATOM    500  O   CYS A  65      -6.783   6.768  54.978  1.00 21.04           O  
ATOM    501  CB  CYS A  65      -8.134   8.804  57.139  1.00 22.28           C  
ATOM    502  SG  CYS A  65      -7.559   9.905  58.460  1.00 24.30           S  
ATOM    503  N   GLN A  66      -8.713   7.688  54.208  1.00 21.23           N  
ATOM    504  CA  GLN A  66      -9.050   6.545  53.380  1.00 22.08           C  
ATOM    505  C   GLN A  66      -7.999   6.407  52.291  1.00 21.25           C  
ATOM    506  O   GLN A  66      -7.529   5.295  52.097  1.00 20.94           O  
ATOM    507  CB  GLN A  66     -10.427   6.705  52.744  1.00 24.50           C  
ATOM    508  CG  GLN A  66     -11.558   6.616  53.721  1.00 28.79           C  
ATOM    509  CD  GLN A  66     -12.893   6.935  53.095  1.00 36.73           C  
ATOM    510  NE2 GLN A  66     -13.948   6.452  53.737  1.00 40.05           N  
ATOM    511  OE1 GLN A  66     -13.011   7.613  52.065  1.00 36.20           O  
ATOM    512  N   ARG A  67      -7.611   7.533  51.605  1.00 19.51           N  
ATOM    513  CA  ARG A  67      -6.664   7.362  50.492  1.00 18.37           C  
ATOM    514  C   ARG A  67      -5.333   6.897  51.035  1.00 18.78           C  
ATOM    515  O   ARG A  67      -4.645   6.101  50.388  1.00 18.44           O  
ATOM    516  CB  ARG A  67      -6.441   8.639  49.693  1.00 19.39           C  
ATOM    517  CG  ARG A  67      -7.685   9.271  49.032  1.00 21.06           C  
ATOM    518  CD  ARG A  67      -8.452   8.429  48.134  1.00 21.81           C  
ATOM    519  NE  ARG A  67      -9.443   9.248  47.429  1.00 23.25           N  
ATOM    520  CZ  ARG A  67     -10.277   8.768  46.495  1.00 24.75           C  
ATOM    521  NH1 ARG A  67     -10.215   7.486  46.125  1.00 20.56           N1+
ATOM    522  NH2 ARG A  67     -11.150   9.572  45.903  1.00 26.28           N  
ATOM    523  N   THR A  68      -4.928   7.386  52.221  1.00 18.69           N  
ATOM    524  CA  THR A  68      -3.607   7.080  52.780  1.00 18.01           C  
ATOM    525  C   THR A  68      -3.591   5.642  53.192  1.00 17.48           C  
ATOM    526  O   THR A  68      -2.618   4.946  52.922  1.00 17.13           O  
ATOM    527  CB  THR A  68      -3.351   8.004  54.010  1.00 18.73           C  
ATOM    528  CG2 THR A  68      -2.027   7.660  54.744  1.00 18.20           C  
ATOM    529  OG1 THR A  68      -3.245   9.339  53.561  1.00 20.53           O  
ATOM    530  N   LEU A  69      -4.619   5.175  53.878  1.00 17.52           N  
ATOM    531  CA  LEU A  69      -4.665   3.803  54.347  1.00 17.48           C  
ATOM    532  C   LEU A  69      -4.705   2.848  53.180  1.00 18.54           C  
ATOM    533  O   LEU A  69      -4.042   1.858  53.216  1.00 16.96           O  
ATOM    534  CB  LEU A  69      -5.883   3.589  55.307  1.00 18.14           C  
ATOM    535  CG  LEU A  69      -6.096   2.184  55.844  1.00 21.52           C  
ATOM    536  CD1 LEU A  69      -4.928   1.700  56.617  1.00 23.21           C  
ATOM    537  CD2 LEU A  69      -7.379   2.116  56.690  1.00 24.50           C  
ATOM    538  N   ARG A  70      -5.524   3.130  52.132  1.00 18.61           N  
ATOM    539  CA  ARG A  70      -5.561   2.222  50.985  1.00 18.95           C  
ATOM    540  C   ARG A  70      -4.207   2.101  50.340  1.00 16.23           C  
ATOM    541  O   ARG A  70      -3.816   0.993  50.030  1.00 16.92           O  
ATOM    542  CB  ARG A  70      -6.536   2.639  49.864  1.00 21.75           C  
ATOM    543  CG  ARG A  70      -7.989   2.559  50.242  1.00 25.38           C  
ATOM    544  CD  ARG A  70      -8.858   2.581  48.982  1.00 28.11           C  
ATOM    545  NE  ARG A  70     -10.223   2.849  49.410  1.00 28.22           N  
ATOM    546  CZ  ARG A  70     -10.859   4.015  49.377  1.00 31.42           C  
ATOM    547  NH1 ARG A  70     -12.099   4.109  49.834  1.00 32.02           N1+
ATOM    548  NH2 ARG A  70     -10.272   5.094  48.865  1.00 29.20           N  
ATOM    549  N   GLU A  71      -3.512   3.231  50.130  1.00 15.76           N  
ATOM    550  CA AGLU A  71      -2.172   3.149  49.480  0.50 15.26           C  
ATOM    551  CA BGLU A  71      -2.210   3.172  49.495  0.50 15.61           C  
ATOM    552  C   GLU A  71      -1.209   2.372  50.316  1.00 15.35           C  
ATOM    553  O   GLU A  71      -0.458   1.562  49.825  1.00 14.77           O  
ATOM    554  CB AGLU A  71      -1.484   4.506  49.121  0.50 16.14           C  
ATOM    555  CB BGLU A  71      -1.719   4.589  49.247  0.50 17.87           C  
ATOM    556  CG AGLU A  71      -0.018   4.336  48.678  0.50 16.91           C  
ATOM    557  CG BGLU A  71      -0.338   4.657  48.640  0.50 20.02           C  
ATOM    558  CD AGLU A  71       0.650   5.572  48.132  0.50 20.81           C  
ATOM    559  CD BGLU A  71      -0.106   5.916  47.833  0.50 19.52           C  
ATOM    560  OE1AGLU A  71       0.960   5.563  46.915  0.50 16.61           O  
ATOM    561  OE1BGLU A  71      -0.797   6.930  48.080  0.50 21.96           O  
ATOM    562  OE2AGLU A  71       0.888   6.528  48.912  0.50 22.64           O1-
ATOM    563  OE2BGLU A  71       0.760   5.886  46.933  0.50 17.56           O1-
ATOM    564  N   ILE A  72      -1.201   2.638  51.657  1.00 14.68           N  
ATOM    565  CA  ILE A  72      -0.289   1.895  52.516  1.00 14.43           C  
ATOM    566  C   ILE A  72      -0.601   0.396  52.469  1.00 15.07           C  
ATOM    567  O   ILE A  72       0.281  -0.403  52.307  1.00 15.35           O  
ATOM    568  CB  ILE A  72      -0.365   2.456  53.969  1.00 15.56           C  
ATOM    569  CG1 ILE A  72       0.263   3.813  53.996  1.00 15.66           C  
ATOM    570  CG2 ILE A  72       0.368   1.541  54.914  1.00 17.21           C  
ATOM    571  CD1 ILE A  72       0.093   4.629  55.345  1.00 18.67           C  
ATOM    572  N   LYS A  73      -1.901   0.035  52.620  1.00 15.07           N  
ATOM    573  CA  LYS A  73      -2.250  -1.388  52.576  1.00 16.47           C  
ATOM    574  C   LYS A  73      -1.841  -2.045  51.273  1.00 15.95           C  
ATOM    575  O   LYS A  73      -1.290  -3.130  51.260  1.00 16.84           O  
ATOM    576  CB  LYS A  73      -3.746  -1.587  52.813  1.00 18.52           C  
ATOM    577  CG  LYS A  73      -4.180  -1.339  54.266  1.00 23.99           C  
ATOM    578  CD  LYS A  73      -5.708  -1.526  54.447  1.00 31.78           C  
ATOM    579  CE  LYS A  73      -6.052  -2.966  54.732  1.00 39.69           C  
ATOM    580  NZ  LYS A  73      -7.428  -3.086  55.278  1.00 43.41           N1+
ATOM    581  N   ILE A  74      -2.120  -1.350  50.139  1.00 14.55           N  
ATOM    582  CA  ILE A  74      -1.776  -1.944  48.851  1.00 14.67           C  
ATOM    583  C   ILE A  74      -0.269  -2.118  48.703  1.00 13.97           C  
ATOM    584  O   ILE A  74       0.205  -3.186  48.373  1.00 15.14           O  
ATOM    585  CB  ILE A  74      -2.362  -1.062  47.701  1.00 14.86           C  
ATOM    586  CG1 ILE A  74      -3.889  -1.190  47.688  1.00 16.27           C  
ATOM    587  CG2 ILE A  74      -1.772  -1.463  46.399  1.00 15.27           C  
ATOM    588  CD1 ILE A  74      -4.625  -0.069  46.846  1.00 17.44           C  
ATOM    589  N   LEU A  75       0.494  -1.053  48.945  1.00 13.85           N  
ATOM    590  CA  LEU A  75       1.914  -1.110  48.696  1.00 14.03           C  
ATOM    591  C   LEU A  75       2.683  -2.013  49.628  1.00 14.17           C  
ATOM    592  O   LEU A  75       3.698  -2.556  49.251  1.00 15.51           O  
ATOM    593  CB  LEU A  75       2.521   0.251  48.714  1.00 15.16           C  
ATOM    594  CG  LEU A  75       2.049   1.150  47.528  1.00 17.62           C  
ATOM    595  CD1 LEU A  75       2.771   2.446  47.586  1.00 20.87           C  
ATOM    596  CD2 LEU A  75       2.239   0.447  46.136  1.00 18.39           C  
ATOM    597  N   LEU A  76       2.158  -2.171  50.869  1.00 14.46           N  
ATOM    598  CA  LEU A  76       2.812  -3.127  51.791  1.00 15.91           C  
ATOM    599  C   LEU A  76       2.489  -4.576  51.397  1.00 17.98           C  
ATOM    600  O   LEU A  76       3.333  -5.443  51.597  1.00 19.87           O  
ATOM    601  CB  LEU A  76       2.410  -2.904  53.239  1.00 17.17           C  
ATOM    602  CG  LEU A  76       2.897  -1.614  53.833  1.00 18.42           C  
ATOM    603  CD1 LEU A  76       2.352  -1.498  55.268  1.00 18.07           C  
ATOM    604  CD2 LEU A  76       4.415  -1.543  53.861  1.00 20.54           C  
ATOM    605  N   ARG A  77       1.344  -4.823  50.796  1.00 15.82           N  
ATOM    606  CA  ARG A  77       1.036  -6.202  50.342  1.00 16.50           C  
ATOM    607  C   ARG A  77       1.741  -6.543  49.040  1.00 17.11           C  
ATOM    608  O   ARG A  77       2.274  -7.660  48.873  1.00 19.65           O  
ATOM    609  CB  ARG A  77      -0.416  -6.454  50.155  1.00 19.62           C  
ATOM    610  CG  ARG A  77      -0.668  -7.966  49.875  1.00 22.49           C  
ATOM    611  CD  ARG A  77      -2.094  -8.282  49.680  1.00 23.57           C  
ATOM    612  NE  ARG A  77      -2.869  -8.025  50.889  1.00 24.66           N  
ATOM    613  CZ  ARG A  77      -4.142  -8.321  51.050  1.00 23.67           C  
ATOM    614  NH1 ARG A  77      -4.820  -8.921  50.080  1.00 23.32           N1+
ATOM    615  NH2 ARG A  77      -4.752  -8.026  52.182  1.00 25.52           N  
ATOM    616  N   PHE A  78       1.802  -5.583  48.104  1.00 13.76           N  
ATOM    617  CA  PHE A  78       2.407  -5.843  46.806  1.00 14.17           C  
ATOM    618  C   PHE A  78       3.885  -6.029  46.889  1.00 15.10           C  
ATOM    619  O   PHE A  78       4.573  -5.308  47.644  1.00 15.93           O  
ATOM    620  CB  PHE A  78       2.083  -4.687  45.867  1.00 14.28           C  
ATOM    621  CG  PHE A  78       0.715  -4.584  45.289  1.00 14.82           C  
ATOM    622  CD1 PHE A  78      -0.304  -5.417  45.703  1.00 15.32           C  
ATOM    623  CD2 PHE A  78       0.421  -3.605  44.378  1.00 14.82           C  
ATOM    624  CE1 PHE A  78      -1.572  -5.342  45.120  1.00 15.77           C  
ATOM    625  CE2 PHE A  78      -0.833  -3.536  43.802  1.00 15.19           C  
ATOM    626  CZ  PHE A  78      -1.814  -4.379  44.184  1.00 15.86           C  
ATOM    627  N   ARG A  79       4.411  -6.919  46.077  1.00 15.02           N  
ATOM    628  CA  ARG A  79       5.828  -7.072  45.910  1.00 14.93           C  
ATOM    629  C   ARG A  79       6.092  -7.383  44.478  1.00 14.25           C  
ATOM    630  O   ARG A  79       5.871  -8.503  44.028  1.00 15.99           O  
ATOM    631  CB  ARG A  79       6.368  -8.196  46.837  1.00 18.61           C  
ATOM    632  CG  ARG A  79       7.872  -8.246  46.752  1.00 25.62           C  
ATOM    633  CD  ARG A  79       8.496  -9.200  47.748  1.00 32.93           C  
ATOM    634  NE  ARG A  79       9.942  -8.935  47.770  1.00 44.14           N  
ATOM    635  CZ  ARG A  79      10.642  -8.386  48.768  1.00 50.75           C  
ATOM    636  NH1 ARG A  79      10.042  -8.029  49.905  1.00 52.18           N1+
ATOM    637  NH2 ARG A  79      11.951  -8.199  48.643  1.00 52.77           N  
ATOM    638  N   HIS A  80       6.546  -6.393  43.722  1.00 13.48           N  
ATOM    639  CA  HIS A  80       6.800  -6.567  42.306  1.00 12.87           C  
ATOM    640  C   HIS A  80       7.843  -5.622  41.829  1.00 12.16           C  
ATOM    641  O   HIS A  80       7.835  -4.452  42.240  1.00 13.13           O  
ATOM    642  CB  HIS A  80       5.503  -6.289  41.532  1.00 12.43           C  
ATOM    643  CG  HIS A  80       5.536  -6.661  40.079  1.00 11.68           C  
ATOM    644  CD2 HIS A  80       5.053  -7.777  39.486  1.00 12.02           C  
ATOM    645  ND1 HIS A  80       6.106  -5.855  39.140  1.00 11.89           N  
ATOM    646  CE1 HIS A  80       5.922  -6.469  37.982  1.00 12.57           C  
ATOM    647  NE2 HIS A  80       5.306  -7.648  38.139  1.00 11.77           N  
ATOM    648  N   GLU A  81       8.714  -6.036  40.943  1.00 12.67           N  
ATOM    649  CA  GLU A  81       9.791  -5.239  40.436  1.00 13.59           C  
ATOM    650  C   GLU A  81       9.378  -3.960  39.775  1.00 13.02           C  
ATOM    651  O   GLU A  81      10.156  -3.007  39.761  1.00 13.91           O  
ATOM    652  CB  GLU A  81      10.597  -6.052  39.378  1.00 15.61           C  
ATOM    653  CG  GLU A  81      11.397  -7.210  39.908  1.00 23.91           C  
ATOM    654  CD  GLU A  81      12.142  -7.964  38.818  1.00 31.78           C  
ATOM    655  OE1 GLU A  81      13.065  -8.739  39.181  1.00 35.82           O  
ATOM    656  OE2 GLU A  81      11.824  -7.780  37.617  1.00 26.59           O1-
ATOM    657  N   ASN A  82       8.173  -3.912  39.175  1.00 11.52           N  
ATOM    658  CA  ASN A  82       7.695  -2.730  38.475  1.00 10.59           C  
ATOM    659  C   ASN A  82       6.708  -1.934  39.250  1.00 10.86           C  
ATOM    660  O   ASN A  82       5.998  -1.128  38.664  1.00 11.21           O  
ATOM    661  CB  ASN A  82       7.136  -3.127  37.089  1.00 11.03           C  
ATOM    662  CG  ASN A  82       8.137  -3.819  36.254  1.00 12.14           C  
ATOM    663  ND2 ASN A  82       9.243  -3.149  35.903  1.00 12.13           N  
ATOM    664  OD1 ASN A  82       7.942  -5.000  35.891  1.00 12.65           O  
ATOM    665  N   ILE A  83       6.672  -2.091  40.581  1.00 11.30           N  
ATOM    666  CA  ILE A  83       5.809  -1.332  41.468  1.00 11.61           C  
ATOM    667  C   ILE A  83       6.625  -0.803  42.606  1.00 11.24           C  
ATOM    668  O   ILE A  83       7.356  -1.562  43.243  1.00 12.79           O  
ATOM    669  CB  ILE A  83       4.636  -2.178  41.957  1.00 11.76           C  
ATOM    670  CG1 ILE A  83       3.854  -2.803  40.764  1.00 12.06           C  
ATOM    671  CG2 ILE A  83       3.754  -1.344  42.873  1.00 12.82           C  
ATOM    672  CD1 ILE A  83       2.777  -3.764  41.218  1.00 14.03           C  
ATOM    673  N   ILE A  84       6.509   0.481  42.898  1.00 11.06           N  
ATOM    674  CA  ILE A  84       7.261   1.077  44.008  1.00 12.21           C  
ATOM    675  C   ILE A  84       6.833   0.372  45.325  1.00 12.58           C  
ATOM    676  O   ILE A  84       5.667   0.055  45.540  1.00 14.44           O  
ATOM    677  CB  ILE A  84       7.017   2.590  44.056  1.00 12.85           C  
ATOM    678  CG1 ILE A  84       8.112   3.278  44.900  1.00 14.25           C  
ATOM    679  CG2 ILE A  84       5.661   2.882  44.620  1.00 13.81           C  
ATOM    680  CD1 ILE A  84       9.396   3.306  44.363  1.00 18.25           C  
ATOM    681  N   GLY A  85       7.789   0.158  46.186  1.00 14.15           N  
ATOM    682  CA  GLY A  85       7.506  -0.410  47.504  1.00 14.85           C  
ATOM    683  C   GLY A  85       7.423   0.668  48.561  1.00 15.95           C  
ATOM    684  O   GLY A  85       7.626   1.852  48.260  1.00 18.41           O  
ATOM    685  N   ILE A  86       7.139   0.286  49.776  1.00 15.30           N  
ATOM    686  CA  ILE A  86       7.361   1.184  50.932  1.00 15.56           C  
ATOM    687  C   ILE A  86       8.478   0.579  51.701  1.00 17.42           C  
ATOM    688  O   ILE A  86       8.345  -0.533  52.162  1.00 19.92           O  
ATOM    689  CB  ILE A  86       6.093   1.315  51.730  1.00 16.15           C  
ATOM    690  CG1 ILE A  86       5.068   2.137  50.964  1.00 15.70           C  
ATOM    691  CG2 ILE A  86       6.436   1.976  53.088  1.00 16.77           C  
ATOM    692  CD1 ILE A  86       3.717   2.193  51.644  1.00 17.15           C  
ATOM    693  N   ASN A  87       9.574   1.297  51.871  1.00 16.03           N  
ATOM    694  CA  ASN A  87      10.757   0.767  52.565  1.00 17.15           C  
ATOM    695  C   ASN A  87      10.650   0.950  54.074  1.00 17.74           C  
ATOM    696  O   ASN A  87      11.214   0.133  54.830  1.00 19.56           O  
ATOM    697  CB  ASN A  87      12.014   1.506  52.127  1.00 19.21           C  
ATOM    698  CG  ASN A  87      12.309   1.415  50.656  1.00 21.16           C  
ATOM    699  ND2 ASN A  87      13.360   2.072  50.237  1.00 24.20           N  
ATOM    700  OD1 ASN A  87      11.602   0.771  49.892  1.00 22.31           O  
ATOM    701  N   ASP A  88      10.016   2.016  54.506  1.00 15.69           N  
ATOM    702  CA  ASP A  88       9.901   2.388  55.914  1.00 15.63           C  
ATOM    703  C   ASP A  88       8.777   3.336  56.060  1.00 15.86           C  
ATOM    704  O   ASP A  88       8.410   4.045  55.128  1.00 14.82           O  
ATOM    705  CB  ASP A  88      11.226   3.015  56.375  1.00 16.93           C  
ATOM    706  CG  ASP A  88      11.437   3.130  57.862  1.00 21.94           C  
ATOM    707  OD1 ASP A  88      10.648   2.539  58.619  1.00 20.88           O  
ATOM    708  OD2 ASP A  88      12.453   3.808  58.268  1.00 22.42           O1-
ATOM    709  N   ILE A  89       8.170   3.369  57.257  1.00 16.83           N  
ATOM    710  CA  ILE A  89       7.161   4.331  57.615  1.00 15.98           C  
ATOM    711  C   ILE A  89       7.532   4.871  58.998  1.00 17.00           C  
ATOM    712  O   ILE A  89       7.768   4.082  59.945  1.00 18.87           O  
ATOM    713  CB  ILE A  89       5.746   3.782  57.613  1.00 17.49           C  
ATOM    714  CG1 ILE A  89       5.400   3.262  56.201  1.00 16.84           C  
ATOM    715  CG2 ILE A  89       4.791   4.870  57.989  1.00 18.77           C  
ATOM    716  CD1 ILE A  89       3.979   2.606  56.071  1.00 18.41           C  
ATOM    717  N   ILE A  90       7.624   6.182  59.105  1.00 16.47           N  
ATOM    718  CA  ILE A  90       8.069   6.841  60.325  1.00 17.25           C  
ATOM    719  C   ILE A  90       6.894   7.527  60.893  1.00 16.93           C  
ATOM    720  O   ILE A  90       6.155   8.253  60.239  1.00 16.68           O  
ATOM    721  CB  ILE A  90       9.160   7.854  60.022  1.00 18.29           C  
ATOM    722  CG1 ILE A  90      10.314   7.260  59.257  1.00 20.98           C  
ATOM    723  CG2 ILE A  90       9.600   8.546  61.307  1.00 20.07           C  
ATOM    724  CD1 ILE A  90      11.127   8.293  58.409  1.00 24.07           C  
ATOM    725  N   ARG A  91       6.638   7.295  62.213  1.00 17.19           N  
ATOM    726  CA  ARG A  91       5.584   7.977  62.931  1.00 18.22           C  
ATOM    727  C   ARG A  91       5.863   7.873  64.437  1.00 18.87           C  
ATOM    728  O   ARG A  91       6.724   7.106  64.845  1.00 18.76           O  
ATOM    729  CB  ARG A  91       4.164   7.547  62.521  1.00 19.70           C  
ATOM    730  CG  ARG A  91       3.773   6.065  62.450  1.00 21.90           C  
ATOM    731  CD  ARG A  91       3.447   5.593  63.805  1.00 21.36           C  
ATOM    732  NE  ARG A  91       2.887   4.229  63.838  1.00 18.20           N  
ATOM    733  CZ  ARG A  91       3.012   3.412  64.893  1.00 18.40           C  
ATOM    734  NH1 ARG A  91       3.698   3.798  65.965  1.00 18.74           N1+
ATOM    735  NH2 ARG A  91       2.482   2.195  64.867  1.00 19.11           N  
ATOM    736  N   ALA A  92       5.107   8.624  65.212  1.00 19.17           N  
ATOM    737  CA  ALA A  92       5.328   8.692  66.664  1.00 18.67           C  
ATOM    738  C   ALA A  92       4.963   7.354  67.261  1.00 18.36           C  
ATOM    739  O   ALA A  92       4.232   6.561  66.708  1.00 18.05           O  
ATOM    740  CB  ALA A  92       4.473   9.774  67.263  1.00 21.09           C  
ATOM    741  N   PRO A  93       5.462   7.082  68.471  1.00 17.11           N  
ATOM    742  CA  PRO A  93       5.164   5.775  69.100  1.00 16.94           C  
ATOM    743  C   PRO A  93       3.770   5.574  69.599  1.00 17.17           C  
ATOM    744  O   PRO A  93       3.417   4.417  69.853  1.00 19.01           O  
ATOM    745  CB  PRO A  93       6.166   5.710  70.247  1.00 17.77           C  
ATOM    746  CG  PRO A  93       6.439   7.145  70.546  1.00 18.50           C  
ATOM    747  CD  PRO A  93       6.422   7.862  69.273  1.00 16.64           C  
ATOM    748  N   THR A  94       3.013   6.608  69.741  1.00 16.85           N  
ATOM    749  CA  THR A  94       1.690   6.501  70.296  1.00 16.83           C  
ATOM    750  C   THR A  94       0.710   7.178  69.385  1.00 19.94           C  
ATOM    751  O   THR A  94       1.060   8.106  68.666  1.00 19.32           O  
ATOM    752  CB  THR A  94       1.598   7.123  71.686  1.00 19.39           C  
ATOM    753  CG2 THR A  94       2.560   6.513  72.651  1.00 20.53           C  
ATOM    754  OG1 THR A  94       1.777   8.544  71.636  1.00 19.20           O  
ATOM    755  N   ILE A  95      -0.556   6.770  69.421  1.00 19.67           N  
ATOM    756  CA  ILE A  95      -1.594   7.395  68.602  1.00 22.01           C  
ATOM    757  C   ILE A  95      -1.764   8.831  68.985  1.00 23.99           C  
ATOM    758  O   ILE A  95      -1.982   9.654  68.111  1.00 25.02           O  
ATOM    759  CB  ILE A  95      -2.998   6.726  68.636  1.00 26.43           C  
ATOM    760  CG1 ILE A  95      -3.000   5.405  67.945  1.00 32.34           C  
ATOM    761  CG2 ILE A  95      -4.152   7.635  68.018  1.00 29.29           C  
ATOM    762  CD1 ILE A  95      -4.479   4.683  67.765  1.00 35.87           C  
ATOM    763  N   GLU A  96      -1.706   9.138  70.316  1.00 24.39           N  
ATOM    764  CA  GLU A  96      -1.864  10.483  70.834  1.00 25.43           C  
ATOM    765  C   GLU A  96      -0.834  11.416  70.254  1.00 25.41           C  
ATOM    766  O   GLU A  96      -1.191  12.541  69.912  1.00 29.25           O  
ATOM    767  CB  GLU A  96      -1.750  10.486  72.369  1.00 27.05           C  
ATOM    768  CG  GLU A  96      -2.895   9.796  73.090  1.00 33.54           C  
ATOM    769  CD  GLU A  96      -2.742   8.309  73.326  1.00 35.70           C  
ATOM    770  OE1 GLU A  96      -3.585   7.731  74.049  1.00 39.18           O  
ATOM    771  OE2 GLU A  96      -1.785   7.713  72.793  1.00 28.06           O1-
ATOM    772  N   GLN A  97       0.429  10.977  70.123  1.00 20.84           N  
ATOM    773  CA  GLN A  97       1.491  11.802  69.618  1.00 19.87           C  
ATOM    774  C   GLN A  97       1.574  11.763  68.061  1.00 20.57           C  
ATOM    775  O   GLN A  97       2.369  12.532  67.552  1.00 22.14           O  
ATOM    776  CB  GLN A  97       2.805  11.328  70.222  1.00 21.00           C  
ATOM    777  CG  GLN A  97       2.856  11.595  71.758  1.00 21.82           C  
ATOM    778  CD  GLN A  97       4.033  10.939  72.388  1.00 23.10           C  
ATOM    779  NE2 GLN A  97       4.957  11.697  72.951  1.00 24.12           N  
ATOM    780  OE1 GLN A  97       4.204   9.709  72.351  1.00 20.48           O  
ATOM    781  N   MET A  98       0.878  10.862  67.400  1.00 20.20           N  
ATOM    782  CA  MET A  98       0.986  10.749  65.934  1.00 19.76           C  
ATOM    783  C   MET A  98       0.105  11.770  65.250  1.00 23.18           C  
ATOM    784  O   MET A  98      -1.118  11.679  65.316  1.00 25.22           O  
ATOM    785  CB  MET A  98       0.573   9.357  65.496  1.00 19.93           C  
ATOM    786  CG  MET A  98       0.649   9.203  63.948  1.00 19.78           C  
ATOM    787  SD  MET A  98       0.269   7.524  63.341  1.00 20.79           S  
ATOM    788  CE  MET A  98      -1.343   7.453  63.686  1.00 23.94           C  
ATOM    789  N   LYS A  99       0.729  12.707  64.577  1.00 23.00           N  
ATOM    790  CA  LYS A  99      -0.042  13.644  63.727  1.00 24.57           C  
ATOM    791  C   LYS A  99       0.355  13.518  62.226  1.00 25.23           C  
ATOM    792  O   LYS A  99      -0.423  13.902  61.354  1.00 28.01           O  
ATOM    793  CB  LYS A  99       0.155  15.086  64.201  1.00 30.06           C  
ATOM    794  CG  LYS A  99      -0.129  15.315  65.694  1.00 40.65           C  
ATOM    795  CD  LYS A  99       0.100  16.777  66.091  1.00 49.84           C  
ATOM    796  CE  LYS A  99      -0.833  17.247  67.193  1.00 55.67           C  
ATOM    797  NZ  LYS A  99      -0.595  16.533  68.482  1.00 58.81           N1+
ATOM    798  N   ASP A 100       1.514  13.044  61.959  1.00 22.93           N  
ATOM    799  CA  ASP A 100       2.049  12.906  60.616  1.00 23.88           C  
ATOM    800  C   ASP A 100       2.566  11.469  60.482  1.00 24.05           C  
ATOM    801  O   ASP A 100       2.940  10.769  61.461  1.00 24.99           O  
ATOM    802  CB  ASP A 100       3.257  13.845  60.484  1.00 26.86           C  
ATOM    803  CG  ASP A 100       3.015  15.290  60.879  1.00 34.26           C  
ATOM    804  OD1 ASP A 100       3.788  15.813  61.705  1.00 38.64           O  
ATOM    805  OD2 ASP A 100       2.053  15.904  60.349  1.00 33.26           O1-
ATOM    806  N   VAL A 101       2.632  11.032  59.247  1.00 20.65           N  
ATOM    807  CA  VAL A 101       3.321   9.815  58.880  1.00 19.53           C  
ATOM    808  C   VAL A 101       4.299  10.139  57.767  1.00 17.39           C  
ATOM    809  O   VAL A 101       3.935  10.962  56.909  1.00 20.02           O  
ATOM    810  CB  VAL A 101       2.273   8.746  58.488  1.00 23.64           C  
ATOM    811  CG1 VAL A 101       2.887   7.492  58.026  1.00 26.46           C  
ATOM    812  CG2 VAL A 101       1.356   8.434  59.674  1.00 26.01           C  
ATOM    813  N   TYR A 102       5.452   9.526  57.738  1.00 15.42           N  
ATOM    814  CA  TYR A 102       6.414   9.743  56.653  1.00 16.15           C  
ATOM    815  C   TYR A 102       6.643   8.413  55.965  1.00 16.39           C  
ATOM    816  O   TYR A 102       6.984   7.410  56.572  1.00 17.21           O  
ATOM    817  CB  TYR A 102       7.745  10.250  57.165  1.00 16.93           C  
ATOM    818  CG  TYR A 102       7.661  11.553  57.912  1.00 18.77           C  
ATOM    819  CD1 TYR A 102       7.147  11.604  59.207  1.00 19.22           C  
ATOM    820  CD2 TYR A 102       8.078  12.736  57.324  1.00 19.92           C  
ATOM    821  CE1 TYR A 102       7.058  12.805  59.891  1.00 20.47           C  
ATOM    822  CE2 TYR A 102       7.976  13.945  58.002  1.00 21.17           C  
ATOM    823  CZ  TYR A 102       7.446  13.965  59.274  1.00 20.31           C  
ATOM    824  OH  TYR A 102       7.360  15.168  59.975  1.00 22.40           O  
ATOM    825  N   ILE A 103       6.433   8.402  54.664  1.00 15.93           N  
ATOM    826  CA  ILE A 103       6.589   7.171  53.866  1.00 14.61           C  
ATOM    827  C   ILE A 103       7.894   7.241  53.115  1.00 14.54           C  
ATOM    828  O   ILE A 103       8.083   8.209  52.326  1.00 15.97           O  
ATOM    829  CB  ILE A 103       5.387   7.015  52.944  1.00 15.20           C  
ATOM    830  CG1 ILE A 103       4.093   6.811  53.781  1.00 18.48           C  
ATOM    831  CG2 ILE A 103       5.552   5.809  52.048  1.00 17.31           C  
ATOM    832  CD1 ILE A 103       2.768   6.585  53.000  1.00 22.60           C  
ATOM    833  N   VAL A 104       8.750   6.262  53.288  1.00 13.92           N  
ATOM    834  CA  VAL A 104      10.072   6.224  52.686  1.00 14.04           C  
ATOM    835  C   VAL A 104      10.020   5.214  51.566  1.00 14.91           C  
ATOM    836  O   VAL A 104       9.594   4.080  51.747  1.00 15.68           O  
ATOM    837  CB  VAL A 104      11.122   5.772  53.705  1.00 14.86           C  
ATOM    838  CG1 VAL A 104      12.503   5.815  53.100  1.00 16.46           C  
ATOM    839  CG2 VAL A 104      11.048   6.603  54.995  1.00 16.77           C  
ATOM    840  N   GLN A 105      10.501   5.645  50.406  1.00 14.23           N  
ATOM    841  CA  GLN A 105      10.513   4.816  49.178  1.00 14.13           C  
ATOM    842  C   GLN A 105      11.807   4.997  48.447  1.00 15.50           C  
ATOM    843  O   GLN A 105      12.575   5.956  48.670  1.00 15.85           O  
ATOM    844  CB  GLN A 105       9.328   5.201  48.292  1.00 13.58           C  
ATOM    845  CG  GLN A 105       8.025   5.044  48.995  1.00 13.34           C  
ATOM    846  CD  GLN A 105       6.871   5.476  48.174  1.00 13.84           C  
ATOM    847  NE2 GLN A 105       6.029   4.549  47.710  1.00 14.45           N  
ATOM    848  OE1 GLN A 105       6.677   6.652  47.951  1.00 15.48           O  
ATOM    849  N   ASP A 106      12.085   4.088  47.515  1.00 16.11           N  
ATOM    850  CA  ASP A 106      13.250   4.244  46.647  1.00 16.14           C  
ATOM    851  C   ASP A 106      13.220   5.570  45.908  1.00 15.10           C  
ATOM    852  O   ASP A 106      12.167   6.019  45.462  1.00 16.13           O  
ATOM    853  CB  ASP A 106      13.307   3.115  45.604  1.00 17.67           C  
ATOM    854  CG  ASP A 106      13.479   1.696  46.129  1.00 24.01           C  
ATOM    855  OD1 ASP A 106      13.127   0.715  45.374  1.00 25.52           O  
ATOM    856  OD2 ASP A 106      13.960   1.538  47.278  1.00 23.44           O1-
ATOM    857  N   LEU A 107      14.402   6.202  45.773  1.00 16.21           N  
ATOM    858  CA  LEU A 107      14.537   7.442  45.017  1.00 16.41           C  
ATOM    859  C   LEU A 107      15.059   7.049  43.640  1.00 17.59           C  
ATOM    860  O   LEU A 107      16.135   6.445  43.513  1.00 18.78           O  
ATOM    861  CB  LEU A 107      15.528   8.391  45.695  1.00 18.12           C  
ATOM    862  CG  LEU A 107      15.633   9.754  45.046  1.00 19.68           C  
ATOM    863  CD1 LEU A 107      14.371  10.557  45.178  1.00 20.90           C  
ATOM    864  CD2 LEU A 107      16.828  10.511  45.662  1.00 20.29           C  
ATOM    865  N   MET A 108      14.289   7.386  42.624  1.00 14.64           N  
ATOM    866  CA  MET A 108      14.654   7.042  41.258  1.00 15.21           C  
ATOM    867  C   MET A 108      15.353   8.200  40.624  1.00 15.10           C  
ATOM    868  O   MET A 108      15.511   9.245  41.237  1.00 18.29           O  
ATOM    869  CB  MET A 108      13.314   6.585  40.567  1.00 16.24           C  
ATOM    870  CG  MET A 108      12.691   5.357  41.355  1.00 20.19           C  
ATOM    871  SD  MET A 108      13.536   3.818  40.963  1.00 23.79           S  
ATOM    872  CE  MET A 108      12.599   3.366  39.370  1.00 20.73           C  
ATOM    873  N   GLU A 109      15.813   8.052  39.413  1.00 15.69           N  
ATOM    874  CA AGLU A 109      16.552   9.075  38.677  0.50 16.47           C  
ATOM    875  CA BGLU A 109      16.552   9.103  38.692  0.50 15.73           C  
ATOM    876  C   GLU A 109      15.625  10.125  38.127  1.00 16.84           C  
ATOM    877  O   GLU A 109      15.896  11.317  38.152  1.00 17.68           O  
ATOM    878  CB AGLU A 109      17.294   8.401  37.523  0.50 18.65           C  
ATOM    879  CB BGLU A 109      17.391   8.510  37.555  0.50 15.05           C  
ATOM    880  CG AGLU A 109      18.098   9.317  36.613  0.50 25.89           C  
ATOM    881  CG BGLU A 109      18.369   9.475  36.870  0.50 17.31           C  
ATOM    882  CD AGLU A 109      19.414   9.802  37.181  0.50 33.41           C  
ATOM    883  CD BGLU A 109      19.272   8.838  35.819  0.50 23.37           C  
ATOM    884  OE1AGLU A 109      19.740   9.450  38.338  0.50 32.69           O  
ATOM    885  OE1BGLU A 109      18.856   8.792  34.646  0.50 22.98           O  
ATOM    886  OE2AGLU A 109      20.123  10.534  36.454  0.50 35.95           O1-
ATOM    887  OE2BGLU A 109      20.373   8.359  36.165  0.50 24.80           O1-
ATOM    888  N   THR A 110      14.461   9.684  37.584  1.00 15.45           N  
ATOM    889  CA  THR A 110      13.555  10.595  36.919  1.00 14.98           C  
ATOM    890  C   THR A 110      12.166   9.966  36.853  1.00 13.90           C  
ATOM    891  O   THR A 110      11.996   8.858  37.353  1.00 13.66           O  
ATOM    892  CB  THR A 110      14.148  10.991  35.563  1.00 16.69           C  
ATOM    893  CG2 THR A 110      14.152   9.873  34.575  1.00 17.77           C  
ATOM    894  OG1 THR A 110      13.377  12.102  35.073  1.00 18.66           O  
ATOM    895  N   ASP A 111      11.236  10.651  36.268  1.00 14.69           N  
ATOM    896  CA  ASP A 111       9.945  10.069  35.938  1.00 13.84           C  
ATOM    897  C   ASP A 111       9.714  10.302  34.467  1.00 13.76           C  
ATOM    898  O   ASP A 111      10.431  11.028  33.792  1.00 15.32           O  
ATOM    899  CB  ASP A 111       8.855  10.623  36.836  1.00 14.27           C  
ATOM    900  CG  ASP A 111       8.565  12.064  36.665  1.00 18.09           C  
ATOM    901  OD1 ASP A 111       8.408  12.501  35.518  1.00 19.97           O  
ATOM    902  OD2 ASP A 111       8.432  12.780  37.719  1.00 20.19           O1-
ATOM    903  N   LEU A 112       8.687   9.605  33.919  1.00 13.17           N  
ATOM    904  CA  LEU A 112       8.455   9.670  32.507  1.00 13.38           C  
ATOM    905  C   LEU A 112       7.932  11.035  32.088  1.00 14.34           C  
ATOM    906  O   LEU A 112       8.179  11.452  30.956  1.00 15.94           O  
ATOM    907  CB  LEU A 112       7.472   8.565  32.099  1.00 13.30           C  
ATOM    908  CG  LEU A 112       7.254   8.397  30.604  1.00 13.87           C  
ATOM    909  CD1 LEU A 112       8.515   7.985  29.827  1.00 15.25           C  
ATOM    910  CD2 LEU A 112       6.160   7.369  30.342  1.00 15.69           C  
ATOM    911  N   TYR A 113       7.286  11.770  32.962  1.00 13.32           N  
ATOM    912  CA  TYR A 113       6.841  13.142  32.662  1.00 15.00           C  
ATOM    913  C   TYR A 113       8.075  14.024  32.371  1.00 16.03           C  
ATOM    914  O   TYR A 113       8.089  14.712  31.354  1.00 16.69           O  
ATOM    915  CB  TYR A 113       6.053  13.721  33.857  1.00 15.86           C  
ATOM    916  CG  TYR A 113       5.639  15.155  33.645  1.00 19.90           C  
ATOM    917  CD1 TYR A 113       6.416  16.204  34.119  1.00 23.72           C  
ATOM    918  CD2 TYR A 113       4.477  15.460  32.978  1.00 23.57           C  
ATOM    919  CE1 TYR A 113       6.040  17.526  33.899  1.00 26.30           C  
ATOM    920  CE2 TYR A 113       4.083  16.772  32.764  1.00 26.51           C  
ATOM    921  CZ  TYR A 113       4.860  17.799  33.239  1.00 28.71           C  
ATOM    922  OH  TYR A 113       4.455  19.106  33.025  1.00 32.29           O  
ATOM    923  N   LYS A 114       9.054  14.005  33.243  1.00 15.89           N  
ATOM    924  CA  LYS A 114      10.268  14.821  33.041  1.00 16.20           C  
ATOM    925  C   LYS A 114      11.035  14.348  31.847  1.00 17.34           C  
ATOM    926  O   LYS A 114      11.525  15.184  31.049  1.00 17.92           O  
ATOM    927  CB  LYS A 114      11.154  14.803  34.285  1.00 18.39           C  
ATOM    928  CG  LYS A 114      10.459  15.450  35.478  1.00 21.61           C  
ATOM    929  CD  LYS A 114      11.400  15.746  36.623  1.00 28.46           C  
ATOM    930  CE  LYS A 114      11.634  14.537  37.443  1.00 29.32           C  
ATOM    931  NZ  LYS A 114      12.722  14.792  38.479  1.00 32.43           N1+
ATOM    932  N   LEU A 115      11.105  13.037  31.633  1.00 17.39           N  
ATOM    933  CA  LEU A 115      11.779  12.531  30.435  1.00 17.86           C  
ATOM    934  C   LEU A 115      11.148  12.955  29.133  1.00 18.16           C  
ATOM    935  O   LEU A 115      11.849  13.326  28.196  1.00 20.59           O  
ATOM    936  CB  LEU A 115      11.814  10.999  30.512  1.00 20.23           C  
ATOM    937  CG  LEU A 115      12.883  10.324  29.756  1.00 24.44           C  
ATOM    938  CD1 LEU A 115      14.288  10.621  30.392  1.00 23.61           C  
ATOM    939  CD2 LEU A 115      12.669   8.855  29.821  1.00 26.01           C  
ATOM    940  N   LEU A 116       9.835  12.901  29.025  1.00 17.63           N  
ATOM    941  CA  LEU A 116       9.164  13.281  27.795  1.00 18.14           C  
ATOM    942  C   LEU A 116       9.244  14.762  27.518  1.00 18.72           C  
ATOM    943  O   LEU A 116       9.121  15.130  26.362  1.00 19.61           O  
ATOM    944  CB  LEU A 116       7.745  12.817  27.827  1.00 19.54           C  
ATOM    945  CG  LEU A 116       7.577  11.270  27.839  1.00 21.15           C  
ATOM    946  CD1 LEU A 116       6.140  10.882  27.922  1.00 23.04           C  
ATOM    947  CD2 LEU A 116       8.147  10.614  26.522  1.00 23.56           C  
ATOM    948  N   LYS A 117       9.483  15.598  28.522  1.00 19.71           N  
ATOM    949  CA  LYS A 117       9.608  17.059  28.338  1.00 22.05           C  
ATOM    950  C   LYS A 117      10.879  17.397  27.548  1.00 22.32           C  
ATOM    951  O   LYS A 117      10.922  18.413  26.824  1.00 24.26           O  
ATOM    952  CB  LYS A 117       9.674  17.698  29.729  1.00 28.30           C  
ATOM    953  CG  LYS A 117       9.380  19.176  29.877  1.00 38.93           C  
ATOM    954  CD  LYS A 117       8.931  19.469  31.359  1.00 45.50           C  
ATOM    955  CE  LYS A 117       9.906  19.059  32.465  1.00 50.99           C  
ATOM    956  NZ  LYS A 117       9.271  19.064  33.826  1.00 54.86           N1+
ATOM    957  N   THR A 118      11.915  16.563  27.670  1.00 22.43           N  
ATOM    958  CA  THR A 118      13.248  16.855  27.232  1.00 24.30           C  
ATOM    959  C   THR A 118      13.883  15.845  26.263  1.00 22.28           C  
ATOM    960  O   THR A 118      14.875  16.207  25.591  1.00 24.31           O  
ATOM    961  CB  THR A 118      14.180  16.905  28.508  1.00 30.43           C  
ATOM    962  CG2 THR A 118      13.919  18.173  29.367  1.00 33.08           C  
ATOM    963  OG1 THR A 118      13.985  15.706  29.300  1.00 34.07           O  
ATOM    964  N   GLN A 119      13.394  14.605  26.182  1.00 18.01           N  
ATOM    965  CA  GLN A 119      14.107  13.528  25.537  1.00 16.47           C  
ATOM    966  C   GLN A 119      13.259  12.850  24.534  1.00 16.05           C  
ATOM    967  O   GLN A 119      12.109  12.481  24.852  1.00 18.19           O  
ATOM    968  CB  GLN A 119      14.550  12.465  26.521  1.00 16.73           C  
ATOM    969  CG  GLN A 119      15.439  12.983  27.651  1.00 20.68           C  
ATOM    970  CD  GLN A 119      16.701  13.587  27.224  1.00 23.47           C  
ATOM    971  NE2 GLN A 119      17.144  14.631  27.909  1.00 27.31           N  
ATOM    972  OE1 GLN A 119      17.321  13.176  26.270  1.00 21.17           O  
ATOM    973  N   HIS A 120      13.756  12.654  23.353  1.00 16.79           N  
ATOM    974  CA  HIS A 120      13.175  11.783  22.359  1.00 17.85           C  
ATOM    975  C   HIS A 120      13.432  10.333  22.800  1.00 17.64           C  
ATOM    976  O   HIS A 120      14.575   9.976  23.162  1.00 18.64           O  
ATOM    977  CB  HIS A 120      13.834  12.053  20.983  1.00 21.97           C  
ATOM    978  CG  HIS A 120      13.475  11.066  19.927  1.00 27.78           C  
ATOM    979  CD2 HIS A 120      14.158   9.973  19.516  1.00 30.02           C  
ATOM    980  ND1 HIS A 120      12.301  11.177  19.194  1.00 31.00           N  
ATOM    981  CE1 HIS A 120      12.305  10.131  18.375  1.00 31.50           C  
ATOM    982  NE2 HIS A 120      13.411   9.387  18.534  1.00 30.75           N  
ATOM    983  N   LEU A 121      12.393   9.491  22.764  1.00 15.43           N  
ATOM    984  CA  LEU A 121      12.568   8.093  23.119  1.00 14.95           C  
ATOM    985  C   LEU A 121      12.833   7.298  21.904  1.00 16.66           C  
ATOM    986  O   LEU A 121      12.113   7.460  20.940  1.00 18.46           O  
ATOM    987  CB  LEU A 121      11.289   7.576  23.756  1.00 15.96           C  
ATOM    988  CG  LEU A 121      11.127   7.852  25.236  1.00 18.86           C  
ATOM    989  CD1 LEU A 121      11.387   9.258  25.630  1.00 22.46           C  
ATOM    990  CD2 LEU A 121       9.841   7.355  25.758  1.00 16.92           C  
ATOM    991  N   SER A 122      13.824   6.433  21.930  1.00 15.96           N  
ATOM    992  CA  SER A 122      13.971   5.469  20.831  1.00 17.77           C  
ATOM    993  C   SER A 122      12.804   4.475  20.790  1.00 16.52           C  
ATOM    994  O   SER A 122      12.164   4.237  21.813  1.00 14.53           O  
ATOM    995  CB  SER A 122      15.269   4.693  20.920  1.00 17.43           C  
ATOM    996  OG  SER A 122      15.217   3.607  21.841  1.00 17.12           O  
ATOM    997  N   ASN A 123      12.522   3.831  19.646  1.00 17.13           N  
ATOM    998  CA  ASN A 123      11.493   2.783  19.604  1.00 17.52           C  
ATOM    999  C   ASN A 123      11.826   1.707  20.583  1.00 15.52           C  
ATOM   1000  O   ASN A 123      10.904   1.171  21.218  1.00 15.00           O  
ATOM   1001  CB  ASN A 123      11.273   2.175  18.209  1.00 19.52           C  
ATOM   1002  CG  ASN A 123      10.193   1.087  18.240  1.00 20.62           C  
ATOM   1003  ND2 ASN A 123      10.557  -0.141  17.929  1.00 25.81           N  
ATOM   1004  OD1 ASN A 123       9.028   1.325  18.618  1.00 19.08           O  
ATOM   1005  N   ASP A 124      13.092   1.372  20.787  1.00 15.08           N  
ATOM   1006  CA  ASP A 124      13.452   0.341  21.719  1.00 15.61           C  
ATOM   1007  C   ASP A 124      13.114   0.752  23.147  1.00 14.48           C  
ATOM   1008  O   ASP A 124      12.687  -0.084  23.973  1.00 14.59           O  
ATOM   1009  CB  ASP A 124      14.936  -0.012  21.635  1.00 17.09           C  
ATOM   1010  CG  ASP A 124      15.322  -0.750  20.395  1.00 25.25           C  
ATOM   1011  OD1 ASP A 124      14.485  -1.463  19.838  1.00 25.36           O  
ATOM   1012  OD2 ASP A 124      16.498  -0.648  19.993  1.00 27.41           O1-
ATOM   1013  N   HIS A 125      13.283   2.035  23.486  1.00 12.62           N  
ATOM   1014  CA  HIS A 125      12.917   2.504  24.798  1.00 12.64           C  
ATOM   1015  C   HIS A 125      11.414   2.509  24.934  1.00 12.98           C  
ATOM   1016  O   HIS A 125      10.925   2.121  26.015  1.00 12.47           O  
ATOM   1017  CB  HIS A 125      13.416   3.916  25.104  1.00 12.58           C  
ATOM   1018  CG  HIS A 125      14.884   3.959  25.420  1.00 13.77           C  
ATOM   1019  CD2 HIS A 125      15.484   3.940  26.617  1.00 13.91           C  
ATOM   1020  ND1 HIS A 125      15.835   3.999  24.435  1.00 16.49           N  
ATOM   1021  CE1 HIS A 125      17.001   4.014  25.064  1.00 16.16           C  
ATOM   1022  NE2 HIS A 125      16.834   3.966  26.379  1.00 15.53           N  
ATOM   1023  N   ILE A 126      10.655   2.917  23.970  1.00 12.13           N  
ATOM   1024  CA  ILE A 126       9.163   2.903  24.047  1.00 11.74           C  
ATOM   1025  C   ILE A 126       8.694   1.481  24.307  1.00 11.70           C  
ATOM   1026  O   ILE A 126       7.876   1.249  25.217  1.00 12.44           O  
ATOM   1027  CB  ILE A 126       8.579   3.438  22.756  1.00 12.39           C  
ATOM   1028  CG1 ILE A 126       8.981   4.929  22.576  1.00 13.85           C  
ATOM   1029  CG2 ILE A 126       7.041   3.315  22.762  1.00 12.43           C  
ATOM   1030  CD1 ILE A 126       8.519   5.539  21.321  1.00 18.22           C  
ATOM   1031  N   CYS A 127       9.260   0.523  23.599  1.00 12.52           N  
ATOM   1032  CA  CYS A 127       8.907  -0.842  23.740  1.00 13.43           C  
ATOM   1033  C   CYS A 127       9.188  -1.351  25.132  1.00 12.39           C  
ATOM   1034  O   CYS A 127       8.294  -1.979  25.754  1.00 13.05           O  
ATOM   1035  CB  CYS A 127       9.623  -1.630  22.652  1.00 14.09           C  
ATOM   1036  SG  CYS A 127       9.040  -3.320  22.469  1.00 17.61           S  
ATOM   1037  N   TYR A 128      10.367  -1.106  25.640  1.00 12.35           N  
ATOM   1038  CA  TYR A 128      10.747  -1.554  26.930  1.00 13.29           C  
ATOM   1039  C   TYR A 128       9.924  -0.904  28.041  1.00 12.13           C  
ATOM   1040  O   TYR A 128       9.518  -1.544  29.030  1.00 11.95           O  
ATOM   1041  CB  TYR A 128      12.266  -1.299  27.132  1.00 13.48           C  
ATOM   1042  CG  TYR A 128      12.810  -1.782  28.457  1.00 14.89           C  
ATOM   1043  CD1 TYR A 128      12.552  -3.072  28.913  1.00 17.46           C  
ATOM   1044  CD2 TYR A 128      13.670  -0.998  29.203  1.00 15.68           C  
ATOM   1045  CE1 TYR A 128      13.125  -3.555  30.085  1.00 20.38           C  
ATOM   1046  CE2 TYR A 128      14.274  -1.478  30.355  1.00 18.74           C  
ATOM   1047  CZ  TYR A 128      13.952  -2.736  30.818  1.00 21.29           C  
ATOM   1048  OH  TYR A 128      14.480  -3.269  31.989  1.00 26.11           O  
ATOM   1049  N   PHE A 129       9.686   0.419  27.925  1.00 10.93           N  
ATOM   1050  CA  PHE A 129       8.864   1.091  28.929  1.00 10.35           C  
ATOM   1051  C   PHE A 129       7.450   0.529  28.918  1.00 10.83           C  
ATOM   1052  O   PHE A 129       6.901   0.275  29.986  1.00 11.08           O  
ATOM   1053  CB  PHE A 129       8.780   2.616  28.672  1.00 11.10           C  
ATOM   1054  CG  PHE A 129      10.044   3.409  28.912  1.00 12.65           C  
ATOM   1055  CD1 PHE A 129      11.069   2.928  29.695  1.00 16.65           C  
ATOM   1056  CD2 PHE A 129      10.206   4.611  28.301  1.00 15.13           C  
ATOM   1057  CE1 PHE A 129      12.227   3.694  29.903  1.00 17.83           C  
ATOM   1058  CE2 PHE A 129      11.375   5.334  28.464  1.00 15.43           C  
ATOM   1059  CZ  PHE A 129      12.351   4.908  29.291  1.00 15.64           C  
ATOM   1060  N   LEU A 130       6.861   0.322  27.752  1.00 10.80           N  
ATOM   1061  CA  LEU A 130       5.516  -0.194  27.672  1.00 10.73           C  
ATOM   1062  C   LEU A 130       5.455  -1.587  28.244  1.00 10.51           C  
ATOM   1063  O   LEU A 130       4.518  -1.885  28.990  1.00 10.08           O  
ATOM   1064  CB  LEU A 130       5.050  -0.210  26.236  1.00 11.16           C  
ATOM   1065  CG  LEU A 130       3.599  -0.663  26.057  1.00 12.23           C  
ATOM   1066  CD1 LEU A 130       2.620   0.208  26.749  1.00 12.66           C  
ATOM   1067  CD2 LEU A 130       3.251  -0.848  24.603  1.00 13.08           C  
ATOM   1068  N   TYR A 131       6.417  -2.427  27.963  1.00 10.64           N  
ATOM   1069  CA  TYR A 131       6.471  -3.769  28.549  1.00 10.65           C  
ATOM   1070  C   TYR A 131       6.428  -3.704  30.027  1.00 11.64           C  
ATOM   1071  O   TYR A 131       5.648  -4.423  30.658  1.00 10.91           O  
ATOM   1072  CB  TYR A 131       7.738  -4.504  28.080  1.00 11.34           C  
ATOM   1073  CG  TYR A 131       7.820  -5.867  28.710  1.00 11.20           C  
ATOM   1074  CD1 TYR A 131       6.897  -6.843  28.394  1.00 12.32           C  
ATOM   1075  CD2 TYR A 131       8.761  -6.140  29.681  1.00 11.90           C  
ATOM   1076  CE1 TYR A 131       6.953  -8.081  29.002  1.00 12.51           C  
ATOM   1077  CE2 TYR A 131       8.820  -7.380  30.289  1.00 12.71           C  
ATOM   1078  CZ  TYR A 131       7.870  -8.312  29.984  1.00 12.39           C  
ATOM   1079  OH  TYR A 131       7.939  -9.515  30.637  1.00 13.66           O  
ATOM   1080  N   GLN A 132       7.277  -2.845  30.647  1.00 10.17           N  
ATOM   1081  CA  GLN A 132       7.339  -2.804  32.102  1.00 10.91           C  
ATOM   1082  C   GLN A 132       6.065  -2.230  32.704  1.00  9.90           C  
ATOM   1083  O   GLN A 132       5.655  -2.696  33.757  1.00 10.22           O  
ATOM   1084  CB  GLN A 132       8.539  -1.962  32.517  1.00 10.40           C  
ATOM   1085  CG  GLN A 132       9.889  -2.608  32.125  1.00 10.88           C  
ATOM   1086  CD  GLN A 132      11.010  -1.708  32.588  1.00 11.68           C  
ATOM   1087  NE2 GLN A 132      11.352  -0.808  31.721  1.00 13.37           N  
ATOM   1088  OE1 GLN A 132      11.441  -1.811  33.721  1.00 12.75           O  
ATOM   1089  N   ILE A 133       5.466  -1.221  32.074  1.00  9.40           N  
ATOM   1090  CA  ILE A 133       4.198  -0.741  32.565  1.00  9.75           C  
ATOM   1091  C   ILE A 133       3.154  -1.862  32.607  1.00  9.74           C  
ATOM   1092  O   ILE A 133       2.456  -2.036  33.602  1.00  9.78           O  
ATOM   1093  CB  ILE A 133       3.692   0.421  31.643  1.00  9.71           C  
ATOM   1094  CG1 ILE A 133       4.604   1.646  31.756  1.00 10.54           C  
ATOM   1095  CG2 ILE A 133       2.269   0.804  32.117  1.00 11.26           C  
ATOM   1096  CD1 ILE A 133       4.439   2.603  30.579  1.00 11.82           C  
ATOM   1097  N   LEU A 134       3.050  -2.591  31.511  1.00 10.01           N  
ATOM   1098  CA  LEU A 134       2.066  -3.644  31.432  1.00 10.19           C  
ATOM   1099  C   LEU A 134       2.406  -4.806  32.346  1.00 10.29           C  
ATOM   1100  O   LEU A 134       1.471  -5.405  32.897  1.00 10.37           O  
ATOM   1101  CB  LEU A 134       1.926  -4.121  29.982  1.00 10.64           C  
ATOM   1102  CG  LEU A 134       1.297  -3.119  28.996  1.00 11.14           C  
ATOM   1103  CD1 LEU A 134       1.513  -3.596  27.601  1.00 12.95           C  
ATOM   1104  CD2 LEU A 134      -0.148  -2.927  29.301  1.00 12.36           C  
ATOM   1105  N   ARG A 135       3.666  -5.095  32.548  1.00  9.96           N  
ATOM   1106  CA  ARG A 135       4.066  -6.146  33.474  1.00 10.46           C  
ATOM   1107  C   ARG A 135       3.642  -5.801  34.900  1.00 10.73           C  
ATOM   1108  O   ARG A 135       3.059  -6.615  35.618  1.00 10.64           O  
ATOM   1109  CB  ARG A 135       5.574  -6.350  33.364  1.00 11.25           C  
ATOM   1110  CG  ARG A 135       6.105  -7.519  34.208  1.00 10.78           C  
ATOM   1111  CD  ARG A 135       7.520  -7.749  33.898  1.00 11.79           C  
ATOM   1112  NE  ARG A 135       8.114  -8.832  34.653  1.00 12.61           N  
ATOM   1113  CZ  ARG A 135       8.977  -8.726  35.641  1.00 16.69           C  
ATOM   1114  NH1 ARG A 135       9.504  -9.822  36.192  1.00 17.19           N1+
ATOM   1115  NH2 ARG A 135       9.314  -7.531  36.126  1.00 18.13           N  
ATOM   1116  N   GLY A 136       3.896  -4.565  35.303  1.00  9.99           N  
ATOM   1117  CA  GLY A 136       3.404  -4.100  36.592  1.00 10.01           C  
ATOM   1118  C   GLY A 136       1.911  -4.085  36.673  1.00 10.21           C  
ATOM   1119  O   GLY A 136       1.343  -4.509  37.669  1.00 10.24           O  
ATOM   1120  N   LEU A 137       1.248  -3.618  35.636  1.00  9.60           N  
ATOM   1121  CA  LEU A 137      -0.200  -3.574  35.646  1.00  9.92           C  
ATOM   1122  C   LEU A 137      -0.835  -4.948  35.695  1.00  9.53           C  
ATOM   1123  O   LEU A 137      -1.865  -5.138  36.310  1.00  9.85           O  
ATOM   1124  CB  LEU A 137      -0.725  -2.753  34.440  1.00 10.86           C  
ATOM   1125  CG  LEU A 137      -2.187  -2.416  34.469  1.00 10.36           C  
ATOM   1126  CD1 LEU A 137      -2.530  -1.553  35.653  1.00 11.85           C  
ATOM   1127  CD2 LEU A 137      -2.539  -1.680  33.158  1.00 12.10           C  
ATOM   1128  N   LYS A 138      -0.207  -5.941  35.070  1.00 10.04           N  
ATOM   1129  CA  LYS A 138      -0.697  -7.324  35.170  1.00 10.01           C  
ATOM   1130  C   LYS A 138      -0.791  -7.713  36.614  1.00 10.59           C  
ATOM   1131  O   LYS A 138      -1.783  -8.323  37.044  1.00 10.65           O  
ATOM   1132  CB  LYS A 138       0.180  -8.257  34.361  1.00 10.27           C  
ATOM   1133  CG  LYS A 138      -0.224  -9.723  34.504  1.00 12.47           C  
ATOM   1134  CD  LYS A 138       0.705 -10.646  33.828  1.00 12.18           C  
ATOM   1135  CE  LYS A 138       0.220 -12.090  34.068  1.00 14.26           C  
ATOM   1136  NZ  LYS A 138       1.193 -13.051  33.492  1.00 15.95           N1+
ATOM   1137  N   TYR A 139       0.254  -7.393  37.389  1.00 11.11           N  
ATOM   1138  CA  TYR A 139       0.267  -7.760  38.779  1.00 10.81           C  
ATOM   1139  C   TYR A 139      -0.806  -7.026  39.543  1.00 10.64           C  
ATOM   1140  O   TYR A 139      -1.579  -7.615  40.319  1.00 10.76           O  
ATOM   1141  CB  TYR A 139       1.658  -7.523  39.353  1.00 11.05           C  
ATOM   1142  CG  TYR A 139       1.811  -7.894  40.799  1.00 12.03           C  
ATOM   1143  CD1 TYR A 139       1.439  -7.016  41.811  1.00 13.10           C  
ATOM   1144  CD2 TYR A 139       2.328  -9.123  41.170  1.00 12.55           C  
ATOM   1145  CE1 TYR A 139       1.638  -7.328  43.144  1.00 15.29           C  
ATOM   1146  CE2 TYR A 139       2.518  -9.438  42.503  1.00 13.68           C  
ATOM   1147  CZ  TYR A 139       2.160  -8.541  43.468  1.00 14.69           C  
ATOM   1148  OH  TYR A 139       2.362  -8.805  44.824  1.00 16.34           O  
ATOM   1149  N   ILE A 140      -0.918  -5.694  39.361  1.00 10.37           N  
ATOM   1150  CA  ILE A 140      -1.943  -4.884  40.033  1.00 10.61           C  
ATOM   1151  C   ILE A 140      -3.319  -5.467  39.761  1.00 10.27           C  
ATOM   1152  O   ILE A 140      -4.128  -5.714  40.680  1.00 10.91           O  
ATOM   1153  CB  ILE A 140      -1.849  -3.432  39.530  1.00 10.44           C  
ATOM   1154  CG1 ILE A 140      -0.471  -2.839  39.890  1.00 10.66           C  
ATOM   1155  CG2 ILE A 140      -2.987  -2.593  40.160  1.00 11.50           C  
ATOM   1156  CD1 ILE A 140      -0.185  -1.492  39.225  1.00 12.08           C  
ATOM   1157  N   HIS A 141      -3.646  -5.693  38.470  1.00  9.75           N  
ATOM   1158  CA  HIS A 141      -4.964  -6.180  38.087  1.00 10.35           C  
ATOM   1159  C   HIS A 141      -5.196  -7.585  38.586  1.00 10.97           C  
ATOM   1160  O   HIS A 141      -6.341  -7.924  38.976  1.00 11.47           O  
ATOM   1161  CB  HIS A 141      -5.108  -6.114  36.556  1.00 10.25           C  
ATOM   1162  CG  HIS A 141      -5.410  -4.729  36.096  1.00 10.75           C  
ATOM   1163  CD2 HIS A 141      -5.480  -3.558  36.775  1.00 10.79           C  
ATOM   1164  ND1 HIS A 141      -5.686  -4.489  34.727  1.00 10.28           N  
ATOM   1165  CE1 HIS A 141      -5.899  -3.179  34.644  1.00 10.84           C  
ATOM   1166  NE2 HIS A 141      -5.809  -2.576  35.870  1.00 11.63           N  
ATOM   1167  N   SER A 142      -4.136  -8.405  38.663  1.00 11.33           N  
ATOM   1168  CA  SER A 142      -4.293  -9.736  39.246  1.00 12.22           C  
ATOM   1169  C   SER A 142      -4.638  -9.716  40.707  1.00 13.19           C  
ATOM   1170  O   SER A 142      -5.161 -10.710  41.208  1.00 13.93           O  
ATOM   1171  CB  SER A 142      -3.040 -10.583  39.007  1.00 12.85           C  
ATOM   1172  OG  SER A 142      -1.986 -10.293  39.909  1.00 12.97           O  
ATOM   1173  N   ALA A 143      -4.345  -8.625  41.389  1.00 12.21           N  
ATOM   1174  CA  ALA A 143      -4.737  -8.471  42.782  1.00 13.32           C  
ATOM   1175  C   ALA A 143      -6.073  -7.848  42.910  1.00 13.60           C  
ATOM   1176  O   ALA A 143      -6.470  -7.533  44.048  1.00 13.81           O  
ATOM   1177  CB  ALA A 143      -3.691  -7.597  43.486  1.00 14.00           C  
ATOM   1178  N   ASN A 144      -6.834  -7.729  41.836  1.00 12.31           N  
ATOM   1179  CA  ASN A 144      -8.148  -7.104  41.849  1.00 13.46           C  
ATOM   1180  C   ASN A 144      -8.097  -5.646  42.200  1.00 13.21           C  
ATOM   1181  O   ASN A 144      -9.079  -5.132  42.731  1.00 14.57           O  
ATOM   1182  CB  ASN A 144      -9.135  -7.857  42.792  1.00 15.94           C  
ATOM   1183  CG  ASN A 144     -10.535  -7.712  42.478  1.00 20.90           C  
ATOM   1184  ND2 ASN A 144     -11.362  -7.663  43.507  1.00 21.92           N  
ATOM   1185  OD1 ASN A 144     -10.905  -7.660  41.338  1.00 21.36           O  
ATOM   1186  N   VAL A 145      -7.002  -4.967  41.919  1.00 12.15           N  
ATOM   1187  CA  VAL A 145      -6.826  -3.560  42.195  1.00 12.11           C  
ATOM   1188  C   VAL A 145      -6.754  -2.813  40.865  1.00 11.26           C  
ATOM   1189  O   VAL A 145      -6.208  -3.272  39.902  1.00 12.14           O  
ATOM   1190  CB  VAL A 145      -5.558  -3.362  43.031  1.00 11.93           C  
ATOM   1191  CG1 VAL A 145      -5.188  -1.906  43.203  1.00 12.68           C  
ATOM   1192  CG2 VAL A 145      -5.750  -4.006  44.402  1.00 13.87           C  
ATOM   1193  N   LEU A 146      -7.285  -1.616  40.882  1.00 11.75           N  
ATOM   1194  CA  LEU A 146      -7.177  -0.647  39.800  1.00 10.94           C  
ATOM   1195  C   LEU A 146      -6.327   0.500  40.265  1.00 11.53           C  
ATOM   1196  O   LEU A 146      -6.495   0.970  41.397  1.00 12.27           O  
ATOM   1197  CB  LEU A 146      -8.563  -0.102  39.510  1.00 12.87           C  
ATOM   1198  CG  LEU A 146      -9.655  -1.144  39.303  1.00 13.62           C  
ATOM   1199  CD1 LEU A 146     -10.971  -0.442  39.091  1.00 15.57           C  
ATOM   1200  CD2 LEU A 146      -9.313  -2.021  38.137  1.00 14.96           C  
ATOM   1201  N   HIS A 147      -5.405   0.958  39.428  1.00 10.68           N  
ATOM   1202  CA  HIS A 147      -4.550   2.072  39.813  1.00 10.82           C  
ATOM   1203  C   HIS A 147      -5.303   3.376  39.764  1.00 12.31           C  
ATOM   1204  O   HIS A 147      -5.294   4.165  40.723  1.00 12.34           O  
ATOM   1205  CB  HIS A 147      -3.284   2.085  38.959  1.00 10.92           C  
ATOM   1206  CG  HIS A 147      -2.350   3.165  39.331  1.00 10.69           C  
ATOM   1207  CD2 HIS A 147      -1.135   3.088  39.938  1.00 11.91           C  
ATOM   1208  ND1 HIS A 147      -2.602   4.460  39.032  1.00 11.40           N  
ATOM   1209  CE1 HIS A 147      -1.563   5.152  39.472  1.00 12.16           C  
ATOM   1210  NE2 HIS A 147      -0.653   4.345  40.026  1.00 11.83           N  
ATOM   1211  N   ARG A 148      -5.905   3.611  38.647  1.00 10.66           N  
ATOM   1212  CA  ARG A 148      -6.850   4.734  38.406  1.00 11.78           C  
ATOM   1213  C   ARG A 148      -6.206   6.046  38.217  1.00 13.61           C  
ATOM   1214  O   ARG A 148      -6.947   7.011  37.987  1.00 15.54           O  
ATOM   1215  CB  ARG A 148      -7.956   4.806  39.464  1.00 12.97           C  
ATOM   1216  CG  ARG A 148      -8.739   3.491  39.473  1.00 12.44           C  
ATOM   1217  CD  ARG A 148      -9.827   3.457  40.478  1.00 13.16           C  
ATOM   1218  NE  ARG A 148     -10.992   4.273  40.189  1.00 14.84           N  
ATOM   1219  CZ  ARG A 148     -11.434   5.306  40.885  1.00 15.92           C  
ATOM   1220  NH1 ARG A 148     -12.594   5.868  40.573  1.00 15.82           N1+
ATOM   1221  NH2 ARG A 148     -10.728   5.803  41.891  1.00 16.22           N  
ATOM   1222  N   ASP A 149      -4.886   6.175  38.242  1.00 11.68           N  
ATOM   1223  CA  ASP A 149      -4.253   7.454  37.936  1.00 12.43           C  
ATOM   1224  C   ASP A 149      -2.941   7.249  37.241  1.00 11.98           C  
ATOM   1225  O   ASP A 149      -1.946   7.942  37.525  1.00 12.55           O  
ATOM   1226  CB  ASP A 149      -4.147   8.366  39.164  1.00 13.58           C  
ATOM   1227  CG  ASP A 149      -3.997   9.849  38.857  1.00 17.14           C  
ATOM   1228  OD1 ASP A 149      -4.373  10.282  37.775  1.00 16.30           O  
ATOM   1229  OD2 ASP A 149      -3.507  10.580  39.760  1.00 20.92           O1-
ATOM   1230  N   LEU A 150      -2.894   6.328  36.274  1.00 10.72           N  
ATOM   1231  CA  LEU A 150      -1.676   6.144  35.522  1.00 10.54           C  
ATOM   1232  C   LEU A 150      -1.445   7.322  34.623  1.00 11.16           C  
ATOM   1233  O   LEU A 150      -2.345   7.743  33.899  1.00 12.35           O  
ATOM   1234  CB  LEU A 150      -1.752   4.842  34.689  1.00 10.64           C  
ATOM   1235  CG  LEU A 150      -1.824   3.584  35.521  1.00 11.74           C  
ATOM   1236  CD1 LEU A 150      -2.217   2.366  34.666  1.00 12.85           C  
ATOM   1237  CD2 LEU A 150      -0.525   3.315  36.275  1.00 12.53           C  
ATOM   1238  N   LYS A 151      -0.224   7.836  34.636  1.00 10.97           N  
ATOM   1239  CA  LYS A 151       0.193   8.972  33.828  1.00 11.70           C  
ATOM   1240  C   LYS A 151       1.707   9.052  33.925  1.00 11.60           C  
ATOM   1241  O   LYS A 151       2.301   8.414  34.776  1.00 11.60           O  
ATOM   1242  CB  LYS A 151      -0.429  10.281  34.359  1.00 12.59           C  
ATOM   1243  CG  LYS A 151      -0.193  10.606  35.772  1.00 13.59           C  
ATOM   1244  CD  LYS A 151      -0.923  11.865  36.140  1.00 14.91           C  
ATOM   1245  CE  LYS A 151      -0.744  12.112  37.546  1.00 16.59           C  
ATOM   1246  NZ  LYS A 151      -1.353  13.470  37.838  1.00 19.12           N1+
ATOM   1247  N   PRO A 152       2.353   9.768  33.020  1.00 11.80           N  
ATOM   1248  CA  PRO A 152       3.806   9.812  33.029  1.00 11.54           C  
ATOM   1249  C   PRO A 152       4.474  10.155  34.358  1.00 13.15           C  
ATOM   1250  O   PRO A 152       5.501   9.530  34.660  1.00 12.82           O  
ATOM   1251  CB  PRO A 152       4.143  10.817  31.893  1.00 13.18           C  
ATOM   1252  CG  PRO A 152       2.998  10.683  30.986  1.00 13.49           C  
ATOM   1253  CD  PRO A 152       1.798  10.518  31.887  1.00 13.08           C  
ATOM   1254  N   SER A 153       3.941  11.087  35.158  1.00 13.26           N  
ATOM   1255  CA  SER A 153       4.614  11.425  36.404  1.00 13.29           C  
ATOM   1256  C   SER A 153       4.521  10.361  37.445  1.00 14.04           C  
ATOM   1257  O   SER A 153       5.237  10.427  38.455  1.00 16.14           O  
ATOM   1258  CB  SER A 153       4.090  12.755  36.928  1.00 14.48           C  
ATOM   1259  OG  SER A 153       2.704  12.687  37.191  1.00 17.27           O  
ATOM   1260  N   ASN A 154       3.669   9.341  37.244  1.00 12.18           N  
ATOM   1261  CA  ASN A 154       3.577   8.223  38.144  1.00 11.96           C  
ATOM   1262  C   ASN A 154       4.327   7.024  37.661  1.00 12.29           C  
ATOM   1263  O   ASN A 154       4.170   5.916  38.201  1.00 13.18           O  
ATOM   1264  CB  ASN A 154       2.099   7.895  38.399  1.00 13.03           C  
ATOM   1265  CG  ASN A 154       1.458   8.914  39.280  1.00 14.30           C  
ATOM   1266  ND2 ASN A 154       0.144   8.994  39.240  1.00 14.26           N  
ATOM   1267  OD1 ASN A 154       2.164   9.619  40.057  1.00 15.09           O  
ATOM   1268  N   LEU A 155       5.230   7.214  36.719  1.00 11.92           N  
ATOM   1269  CA  LEU A 155       6.120   6.167  36.194  1.00 11.84           C  
ATOM   1270  C   LEU A 155       7.536   6.587  36.421  1.00 12.03           C  
ATOM   1271  O   LEU A 155       7.996   7.553  35.782  1.00 13.16           O  
ATOM   1272  CB  LEU A 155       5.812   5.896  34.689  1.00 11.69           C  
ATOM   1273  CG  LEU A 155       4.353   5.535  34.413  1.00 11.74           C  
ATOM   1274  CD1 LEU A 155       4.125   5.393  32.929  1.00 13.61           C  
ATOM   1275  CD2 LEU A 155       3.946   4.260  35.092  1.00 11.68           C  
ATOM   1276  N   LEU A 156       8.223   5.880  37.269  1.00 11.29           N  
ATOM   1277  CA  LEU A 156       9.562   6.262  37.712  1.00 11.80           C  
ATOM   1278  C   LEU A 156      10.581   5.422  37.014  1.00 11.45           C  
ATOM   1279  O   LEU A 156      10.375   4.230  36.771  1.00 12.79           O  
ATOM   1280  CB  LEU A 156       9.689   6.060  39.206  1.00 11.46           C  
ATOM   1281  CG  LEU A 156       8.576   6.653  40.055  1.00 12.88           C  
ATOM   1282  CD1 LEU A 156       8.861   6.436  41.513  1.00 14.66           C  
ATOM   1283  CD2 LEU A 156       8.478   8.179  39.810  1.00 14.94           C  
ATOM   1284  N   LEU A 157      11.753   6.004  36.742  1.00 11.90           N  
ATOM   1285  CA ALEU A 157      12.847   5.338  35.996  0.50 12.36           C  
ATOM   1286  CA BLEU A 157      12.845   5.361  36.007  0.50 12.18           C  
ATOM   1287  C   LEU A 157      14.149   5.467  36.755  1.00 13.07           C  
ATOM   1288  O   LEU A 157      14.438   6.561  37.270  1.00 13.51           O  
ATOM   1289  CB ALEU A 157      13.108   5.939  34.589  0.50 13.55           C  
ATOM   1290  CB BLEU A 157      12.991   6.052  34.637  0.50 13.02           C  
ATOM   1291  CG ALEU A 157      12.043   5.806  33.500  0.50 17.28           C  
ATOM   1292  CG BLEU A 157      11.736   5.946  33.776  0.50 15.32           C  
ATOM   1293  CD1ALEU A 157      10.905   6.732  33.731  0.50 17.46           C  
ATOM   1294  CD1BLEU A 157      11.730   6.976  32.680  0.50 17.57           C  
ATOM   1295  CD2ALEU A 157      12.585   6.275  32.247  0.50 21.09           C  
ATOM   1296  CD2BLEU A 157      11.547   4.470  33.323  0.50 12.81           C  
ATOM   1297  N   ASN A 158      14.901   4.424  36.810  1.00 12.89           N  
ATOM   1298  CA  ASN A 158      16.251   4.527  37.369  1.00 13.53           C  
ATOM   1299  C   ASN A 158      17.220   4.812  36.237  1.00 13.73           C  
ATOM   1300  O   ASN A 158      16.845   5.069  35.090  1.00 13.98           O  
ATOM   1301  CB  ASN A 158      16.577   3.231  38.134  1.00 14.23           C  
ATOM   1302  CG  ASN A 158      16.820   2.034  37.302  1.00 16.80           C  
ATOM   1303  ND2 ASN A 158      17.041   0.857  37.911  1.00 20.08           N  
ATOM   1304  OD1 ASN A 158      16.806   2.108  36.116  1.00 14.81           O  
ATOM   1305  N   THR A 159      18.534   4.824  36.555  1.00 14.07           N  
ATOM   1306  CA ATHR A 159      19.518   5.276  35.547  0.50 14.06           C  
ATOM   1307  CA BTHR A 159      19.552   5.238  35.618  0.50 14.54           C  
ATOM   1308  C   THR A 159      19.669   4.276  34.416  1.00 15.03           C  
ATOM   1309  O   THR A 159      20.250   4.635  33.378  1.00 16.52           O  
ATOM   1310  CB ATHR A 159      20.909   5.571  36.094  0.50 16.46           C  
ATOM   1311  CB BTHR A 159      20.881   5.438  36.399  0.50 18.16           C  
ATOM   1312  CG2ATHR A 159      20.893   6.516  37.276  0.50 16.60           C  
ATOM   1313  CG2BTHR A 159      21.450   4.155  36.929  0.50 20.10           C  
ATOM   1314  OG1ATHR A 159      21.547   4.344  36.401  0.50 17.94           O  
ATOM   1315  OG1BTHR A 159      21.775   6.135  35.555  0.50 19.83           O  
ATOM   1316  N   THR A 160      19.211   3.032  34.580  1.00 14.94           N  
ATOM   1317  CA  THR A 160      19.208   2.055  33.525  1.00 15.79           C  
ATOM   1318  C   THR A 160      17.830   1.793  32.942  1.00 14.97           C  
ATOM   1319  O   THR A 160      17.657   0.752  32.298  1.00 16.80           O  
ATOM   1320  CB  THR A 160      19.861   0.774  34.008  1.00 18.04           C  
ATOM   1321  CG2 THR A 160      21.384   0.936  34.201  1.00 20.29           C  
ATOM   1322  OG1 THR A 160      19.310   0.364  35.226  1.00 19.70           O  
ATOM   1323  N   ASP A 162      14.969   0.993  34.195  1.00 13.34           N  
ATOM   1324  CA  ASP A 162      14.003   0.142  34.857  1.00 13.17           C  
ATOM   1325  C   ASP A 162      12.915   1.027  35.426  1.00 12.41           C  
ATOM   1326  O   ASP A 162      13.172   2.102  35.935  1.00 13.09           O  
ATOM   1327  CB  ASP A 162      14.653  -0.684  35.928  1.00 18.05           C  
ATOM   1328  CG  ASP A 162      15.836  -1.498  35.383  1.00 23.14           C  
ATOM   1329  OD1 ASP A 162      15.641  -2.262  34.405  1.00 27.17           O  
ATOM   1330  OD2 ASP A 162      16.997  -1.307  35.895  1.00 25.31           O1-
ATOM   1331  N   LEU A 163      11.686   0.578  35.315  1.00 11.85           N  
ATOM   1332  CA  LEU A 163      10.489   1.354  35.538  1.00 11.57           C  
ATOM   1333  C   LEU A 163       9.722   0.835  36.735  1.00 12.55           C  
ATOM   1334  O   LEU A 163       9.561  -0.382  36.916  1.00 12.48           O  
ATOM   1335  CB  LEU A 163       9.627   1.374  34.259  1.00 11.58           C  
ATOM   1336  CG  LEU A 163       8.356   2.138  34.295  1.00 11.56           C  
ATOM   1337  CD1 LEU A 163       8.005   2.686  32.935  1.00 12.91           C  
ATOM   1338  CD2 LEU A 163       7.187   1.309  34.804  1.00 12.86           C  
ATOM   1339  N   LYS A 164       9.197   1.767  37.550  1.00 11.04           N  
ATOM   1340  CA  LYS A 164       8.269   1.411  38.626  1.00 11.48           C  
ATOM   1341  C   LYS A 164       7.060   2.311  38.606  1.00 10.72           C  
ATOM   1342  O   LYS A 164       7.169   3.539  38.464  1.00 11.76           O  
ATOM   1343  CB  LYS A 164       8.915   1.491  40.022  1.00 13.04           C  
ATOM   1344  CG  LYS A 164      10.102   0.607  40.174  1.00 13.92           C  
ATOM   1345  CD  LYS A 164      10.660   0.583  41.595  1.00 15.25           C  
ATOM   1346  CE  LYS A 164      11.988  -0.105  41.734  1.00 18.27           C  
ATOM   1347  NZ  LYS A 164      11.858  -1.527  41.481  1.00 19.96           N1+
ATOM   1348  N   ILE A 165       5.904   1.724  38.805  1.00 10.23           N  
ATOM   1349  CA  ILE A 165       4.658   2.456  38.938  1.00  9.95           C  
ATOM   1350  C   ILE A 165       4.507   2.909  40.401  1.00  9.98           C  
ATOM   1351  O   ILE A 165       4.738   2.164  41.321  1.00 11.44           O  
ATOM   1352  CB  ILE A 165       3.465   1.501  38.580  1.00 10.29           C  
ATOM   1353  CG1 ILE A 165       3.570   1.038  37.137  1.00 10.31           C  
ATOM   1354  CG2 ILE A 165       2.098   2.159  38.836  1.00 11.70           C  
ATOM   1355  CD1 ILE A 165       2.609  -0.183  36.757  1.00 11.71           C  
ATOM   1356  N   CYS A 166       4.098   4.172  40.532  1.00 11.30           N  
ATOM   1357  CA ACYS A 166       3.981   4.826  41.801  0.50 11.85           C  
ATOM   1358  CA BCYS A 166       3.883   4.731  41.874  0.50 10.24           C  
ATOM   1359  C   CYS A 166       2.581   5.448  41.961  1.00 12.11           C  
ATOM   1360  O   CYS A 166       1.826   5.537  40.983  1.00 12.25           O  
ATOM   1361  CB ACYS A 166       5.121   5.855  41.832  0.50 14.52           C  
ATOM   1362  CB BCYS A 166       5.046   5.658  42.233  0.50 10.51           C  
ATOM   1363  SG ACYS A 166       5.289   6.795  43.347  0.50 19.85           S  
ATOM   1364  SG BCYS A 166       4.925   7.261  41.377  0.50 11.00           S  
ATOM   1365  N   ASP A 167       2.228   5.911  43.171  1.00 12.65           N  
ATOM   1366  CA  ASP A 167       1.071   6.722  43.522  1.00 14.22           C  
ATOM   1367  C   ASP A 167      -0.209   5.964  43.420  1.00 13.36           C  
ATOM   1368  O   ASP A 167      -0.927   6.035  42.424  1.00 14.72           O  
ATOM   1369  CB  ASP A 167       1.019   8.032  42.775  1.00 15.33           C  
ATOM   1370  CG  ASP A 167      -0.011   9.003  43.350  1.00 23.17           C  
ATOM   1371  OD1 ASP A 167      -0.853   8.568  44.177  1.00 20.97           O  
ATOM   1372  OD2 ASP A 167       0.031  10.203  42.972  1.00 30.57           O1-
ATOM   1373  N   PHE A 168      -0.518   5.219  44.466  1.00 13.30           N  
ATOM   1374  CA  PHE A 168      -1.767   4.493  44.567  1.00 13.51           C  
ATOM   1375  C   PHE A 168      -2.820   5.253  45.392  1.00 14.17           C  
ATOM   1376  O   PHE A 168      -3.725   4.640  45.928  1.00 15.11           O  
ATOM   1377  CB  PHE A 168      -1.542   3.070  45.094  1.00 13.80           C  
ATOM   1378  CG  PHE A 168      -0.828   2.174  44.094  1.00 13.02           C  
ATOM   1379  CD1 PHE A 168       0.497   2.406  43.739  1.00 14.16           C  
ATOM   1380  CD2 PHE A 168      -1.494   1.142  43.486  1.00 14.38           C  
ATOM   1381  CE1 PHE A 168       1.130   1.611  42.779  1.00 14.97           C  
ATOM   1382  CE2 PHE A 168      -0.866   0.352  42.558  1.00 13.39           C  
ATOM   1383  CZ  PHE A 168       0.439   0.551  42.230  1.00 13.57           C  
ATOM   1384  N   GLY A 169      -2.740   6.589  45.341  1.00 14.85           N  
ATOM   1385  CA  GLY A 169      -3.647   7.438  46.118  1.00 16.74           C  
ATOM   1386  C   GLY A 169      -5.032   7.534  45.543  1.00 17.35           C  
ATOM   1387  O   GLY A 169      -5.858   8.133  46.225  1.00 19.95           O  
ATOM   1388  N   LEU A 170      -5.371   7.000  44.388  1.00 14.93           N  
ATOM   1389  CA  LEU A 170      -6.733   6.860  43.893  1.00 13.65           C  
ATOM   1390  C   LEU A 170      -7.070   5.435  43.595  1.00 12.92           C  
ATOM   1391  O   LEU A 170      -8.134   5.177  42.993  1.00 14.21           O  
ATOM   1392  CB  LEU A 170      -6.932   7.774  42.645  1.00 15.62           C  
ATOM   1393  CG  LEU A 170      -6.848   9.287  42.910  1.00 18.49           C  
ATOM   1394  CD1 LEU A 170      -6.855  10.008  41.624  1.00 19.50           C  
ATOM   1395  CD2 LEU A 170      -7.828   9.792  43.980  1.00 20.41           C  
ATOM   1396  N   ALA A 171      -6.278   4.472  44.010  1.00 12.68           N  
ATOM   1397  CA  ALA A 171      -6.515   3.085  43.680  1.00 12.49           C  
ATOM   1398  C   ALA A 171      -7.734   2.585  44.399  1.00 14.24           C  
ATOM   1399  O   ALA A 171      -8.086   3.036  45.513  1.00 15.76           O  
ATOM   1400  CB  ALA A 171      -5.282   2.251  44.024  1.00 13.32           C  
ATOM   1401  N   ARG A 172      -8.370   1.581  43.812  1.00 12.78           N  
ATOM   1402  CA  ARG A 172      -9.549   0.959  44.400  1.00 13.68           C  
ATOM   1403  C   ARG A 172      -9.572  -0.499  44.039  1.00 14.60           C  
ATOM   1404  O   ARG A 172      -9.010  -0.897  43.023  1.00 14.51           O  
ATOM   1405  CB  ARG A 172     -10.867   1.567  43.838  1.00 15.37           C  
ATOM   1406  CG  ARG A 172     -11.093   3.054  44.190  1.00 18.78           C  
ATOM   1407  CD  ARG A 172     -11.135   3.400  45.657  1.00 25.65           C  
ATOM   1408  NE  ARG A 172     -12.200   2.707  46.396  1.00 30.43           N  
ATOM   1409  CZ  ARG A 172     -13.437   3.165  46.596  1.00 36.70           C  
ATOM   1410  NH1 ARG A 172     -13.813   4.339  46.094  1.00 36.30           N1+
ATOM   1411  NH2 ARG A 172     -14.306   2.449  47.290  1.00 40.58           N  
ATOM   1412  N   VAL A 173     -10.256  -1.329  44.839  1.00 15.67           N  
ATOM   1413  CA  VAL A 173     -10.585  -2.666  44.438  1.00 14.10           C  
ATOM   1414  C   VAL A 173     -11.564  -2.633  43.302  1.00 15.81           C  
ATOM   1415  O   VAL A 173     -12.532  -1.833  43.329  1.00 16.49           O  
ATOM   1416  CB  VAL A 173     -11.112  -3.461  45.657  1.00 16.29           C  
ATOM   1417  CG1 VAL A 173     -11.539  -4.852  45.248  1.00 17.25           C  
ATOM   1418  CG2 VAL A 173     -10.061  -3.494  46.746  1.00 17.08           C  
ATOM   1419  N   ALA A 174     -11.374  -3.456  42.264  1.00 14.67           N  
ATOM   1420  CA  ALA A 174     -12.235  -3.445  41.118  1.00 15.72           C  
ATOM   1421  C   ALA A 174     -13.650  -3.790  41.522  1.00 16.57           C  
ATOM   1422  O   ALA A 174     -13.884  -4.601  42.459  1.00 17.76           O  
ATOM   1423  CB  ALA A 174     -11.710  -4.404  40.050  1.00 16.68           C  
ATOM   1424  N   ASP A 175     -14.621  -3.152  40.870  1.00 16.44           N  
ATOM   1425  CA  ASP A 175     -16.021  -3.399  41.191  1.00 17.97           C  
ATOM   1426  C   ASP A 175     -16.867  -3.262  39.919  1.00 18.46           C  
ATOM   1427  O   ASP A 175     -17.690  -2.337  39.812  1.00 18.97           O  
ATOM   1428  CB  ASP A 175     -16.481  -2.436  42.277  1.00 18.45           C  
ATOM   1429  CG  ASP A 175     -17.847  -2.718  42.893  1.00 21.03           C  
ATOM   1430  OD1 ASP A 175     -18.489  -3.681  42.462  1.00 22.60           O  
ATOM   1431  OD2 ASP A 175     -18.238  -1.959  43.799  1.00 25.54           O1-
ATOM   1432  N   PRO A 176     -16.638  -4.130  38.949  1.00 21.11           N  
ATOM   1433  CA  PRO A 176     -17.316  -3.979  37.659  1.00 23.76           C  
ATOM   1434  C   PRO A 176     -18.833  -4.020  37.740  1.00 26.22           C  
ATOM   1435  O   PRO A 176     -19.497  -3.371  36.907  1.00 28.00           O  
ATOM   1436  CB  PRO A 176     -16.719  -5.097  36.786  1.00 25.94           C  
ATOM   1437  CG  PRO A 176     -16.123  -6.045  37.717  1.00 26.03           C  
ATOM   1438  CD  PRO A 176     -15.701  -5.274  38.935  1.00 22.85           C  
ATOM   1439  N   ASP A 177     -19.408  -4.728  38.721  1.00 24.43           N  
ATOM   1440  CA  ASP A 177     -20.870  -4.768  38.843  1.00 25.42           C  
ATOM   1441  C   ASP A 177     -21.484  -3.458  39.280  1.00 25.52           C  
ATOM   1442  O   ASP A 177     -22.717  -3.305  39.106  1.00 26.66           O  
ATOM   1443  CB  ASP A 177     -21.342  -5.856  39.817  1.00 29.83           C  
ATOM   1444  CG  ASP A 177     -20.965  -7.268  39.423  1.00 39.48           C  
ATOM   1445  OD1 ASP A 177     -21.141  -8.183  40.262  1.00 42.52           O  
ATOM   1446  OD2 ASP A 177     -20.491  -7.465  38.276  1.00 42.67           O1-
ATOM   1447  N   HIS A 178     -20.714  -2.529  39.825  1.00 23.41           N  
ATOM   1448  CA  HIS A 178     -21.167  -1.230  40.321  1.00 22.48           C  
ATOM   1449  C   HIS A 178     -20.468  -0.072  39.547  1.00 20.07           C  
ATOM   1450  O   HIS A 178     -20.261   0.979  40.111  1.00 23.99           O  
ATOM   1451  CB  HIS A 178     -20.980  -1.106  41.837  1.00 25.30           C  
ATOM   1452  CG  HIS A 178     -21.741  -2.159  42.594  1.00 28.60           C  
ATOM   1453  CD2 HIS A 178     -22.992  -2.124  43.119  1.00 32.21           C  
ATOM   1454  ND1 HIS A 178     -21.194  -3.413  42.825  1.00 29.68           N  
ATOM   1455  CE1 HIS A 178     -22.113  -4.095  43.503  1.00 31.81           C  
ATOM   1456  NE2 HIS A 178     -23.216  -3.359  43.695  1.00 33.09           N  
ATOM   1457  N   ASP A 179     -20.181  -0.272  38.283  1.00 17.65           N  
ATOM   1458  CA  ASP A 179     -19.472   0.746  37.470  1.00 17.05           C  
ATOM   1459  C   ASP A 179     -20.388   1.789  36.880  1.00 16.54           C  
ATOM   1460  O   ASP A 179     -19.905   2.868  36.523  1.00 16.70           O  
ATOM   1461  CB  ASP A 179     -18.690   0.028  36.353  1.00 16.29           C  
ATOM   1462  CG  ASP A 179     -17.733   0.962  35.620  1.00 18.69           C  
ATOM   1463  OD1 ASP A 179     -16.808   1.431  36.244  1.00 19.38           O  
ATOM   1464  OD2 ASP A 179     -17.945   1.230  34.416  1.00 18.17           O1-
ATOM   1465  N   HIS A 180     -21.674   1.522  36.753  1.00 16.49           N  
ATOM   1466  CA  HIS A 180     -22.552   2.425  36.009  1.00 16.68           C  
ATOM   1467  C   HIS A 180     -22.904   3.650  36.799  1.00 16.65           C  
ATOM   1468  O   HIS A 180     -23.196   3.615  38.008  1.00 18.66           O  
ATOM   1469  CB  HIS A 180     -23.861   1.772  35.590  1.00 18.79           C  
ATOM   1470  CG  HIS A 180     -24.409   2.513  34.420  1.00 25.76           C  
ATOM   1471  CD2 HIS A 180     -24.086   2.379  33.121  1.00 27.95           C  
ATOM   1472  ND1 HIS A 180     -25.323   3.574  34.542  1.00 26.16           N  
ATOM   1473  CE1 HIS A 180     -25.492   4.050  33.297  1.00 17.49           C  
ATOM   1474  NE2 HIS A 180     -24.821   3.313  32.430  1.00 28.17           N  
ATOM   1475  N   THR A 181     -22.952   4.769  36.094  1.00 15.17           N  
ATOM   1476  CA  THR A 181     -23.376   6.041  36.637  1.00 15.62           C  
ATOM   1477  C   THR A 181     -23.982   6.856  35.485  1.00 14.70           C  
ATOM   1478  O   THR A 181     -23.965   6.469  34.340  1.00 15.03           O  
ATOM   1479  CB  THR A 181     -22.179   6.744  37.340  1.00 16.85           C  
ATOM   1480  CG2 THR A 181     -21.090   7.185  36.334  1.00 16.30           C  
ATOM   1481  OG1 THR A 181     -22.656   7.907  38.069  1.00 20.33           O  
ATOM   1482  N   GLY A 182     -24.485   8.022  35.854  1.00 16.41           N  
ATOM   1483  CA  GLY A 182     -25.113   8.916  34.901  1.00 16.01           C  
ATOM   1484  C   GLY A 182     -24.131   9.756  34.136  1.00 15.45           C  
ATOM   1485  O   GLY A 182     -22.928   9.741  34.403  1.00 16.18           O  
ATOM   1486  N   PHE A 183     -24.641  10.483  33.201  1.00 14.38           N  
ATOM   1487  CA  PHE A 183     -23.865  11.353  32.341  1.00 14.82           C  
ATOM   1488  C   PHE A 183     -23.274  12.527  33.136  1.00 14.79           C  
ATOM   1489  O   PHE A 183     -23.965  13.115  33.995  1.00 17.22           O  
ATOM   1490  CB  PHE A 183     -24.836  11.848  31.244  1.00 14.49           C  
ATOM   1491  CG  PHE A 183     -24.246  12.777  30.245  1.00 14.17           C  
ATOM   1492  CD1 PHE A 183     -23.069  12.472  29.582  1.00 15.65           C  
ATOM   1493  CD2 PHE A 183     -24.927  13.918  29.864  1.00 15.86           C  
ATOM   1494  CE1 PHE A 183     -22.535  13.344  28.656  1.00 16.87           C  
ATOM   1495  CE2 PHE A 183     -24.404  14.759  28.921  1.00 16.50           C  
ATOM   1496  CZ  PHE A 183     -23.236  14.475  28.326  1.00 15.91           C  
ATOM   1497  N   LEU A 184     -22.048  12.866  32.863  1.00 14.20           N  
ATOM   1498  CA  LEU A 184     -21.386  14.013  33.517  1.00 16.22           C  
ATOM   1499  C   LEU A 184     -21.163  13.857  35.007  1.00 17.23           C  
ATOM   1500  O   LEU A 184     -21.253  14.830  35.777  1.00 20.54           O  
ATOM   1501  CB  LEU A 184     -22.119  15.331  33.250  1.00 19.31           C  
ATOM   1502  CG  LEU A 184     -22.501  15.620  31.825  1.00 21.80           C  
ATOM   1503  CD1 LEU A 184     -23.444  16.829  31.749  1.00 23.73           C  
ATOM   1504  CD2 LEU A 184     -21.305  15.817  31.014  1.00 22.08           C  
ATOM   1505  N   THR A 185     -20.856  12.658  35.431  1.00 14.51           N  
ATOM   1506  CA  THR A 185     -20.539  12.404  36.825  1.00 15.08           C  
ATOM   1507  C   THR A 185     -19.104  12.899  37.069  1.00 15.55           C  
ATOM   1508  O   THR A 185     -18.177  12.590  36.287  1.00 16.50           O  
ATOM   1509  CB  THR A 185     -20.638  10.892  37.129  1.00 15.47           C  
ATOM   1510  CG2 THR A 185     -20.254  10.586  38.538  1.00 17.88           C  
ATOM   1511  OG1 THR A 185     -22.024  10.449  36.963  1.00 17.26           O  
ATOM   1512  N   GLU A 186     -18.897  13.642  38.135  1.00 15.83           N  
ATOM   1513  CA  GLU A 186     -17.577  14.169  38.460  1.00 16.21           C  
ATOM   1514  C   GLU A 186     -16.597  13.026  38.726  1.00 16.92           C  
ATOM   1515  O   GLU A 186     -16.961  11.972  39.203  1.00 16.74           O  
ATOM   1516  CB  GLU A 186     -17.653  15.060  39.696  1.00 20.11           C  
ATOM   1517  CG  GLU A 186     -18.504  16.311  39.564  1.00 27.35           C  
ATOM   1518  CD  GLU A 186     -18.091  17.384  38.574  1.00 38.17           C  
ATOM   1519  OE1 GLU A 186     -16.916  17.429  38.146  1.00 40.59           O  
ATOM   1520  OE2 GLU A 186     -18.973  18.200  38.228  1.00 42.02           O1-
ATOM   1521  N   TYR A 187     -15.359  13.265  38.406  1.00 16.66           N  
ATOM   1522  CA  TYR A 187     -14.326  12.238  38.524  1.00 15.24           C  
ATOM   1523  C   TYR A 187     -13.033  12.780  39.067  1.00 17.35           C  
ATOM   1524  O   TYR A 187     -12.702  13.902  38.789  1.00 20.44           O  
ATOM   1525  CB  TYR A 187     -14.040  11.647  37.143  1.00 15.58           C  
ATOM   1526  CG  TYR A 187     -13.343  10.283  37.212  1.00 15.28           C  
ATOM   1527  CD1 TYR A 187     -13.961   9.205  37.815  1.00 15.67           C  
ATOM   1528  CD2 TYR A 187     -12.102  10.086  36.654  1.00 14.70           C  
ATOM   1529  CE1 TYR A 187     -13.355   7.982  37.905  1.00 16.32           C  
ATOM   1530  CE2 TYR A 187     -11.499   8.821  36.684  1.00 14.85           C  
ATOM   1531  CZ  TYR A 187     -12.131   7.796  37.350  1.00 15.24           C  
ATOM   1532  OH  TYR A 187     -11.602   6.538  37.459  1.00 18.43           O  
ATOM   1533  N   VAL A 188     -12.296  11.975  39.804  1.00 16.77           N  
ATOM   1534  CA  VAL A 188     -11.116  12.438  40.564  1.00 19.58           C  
ATOM   1535  C   VAL A 188      -9.801  12.378  39.817  1.00 20.28           C  
ATOM   1536  O   VAL A 188      -8.914  13.218  40.053  1.00 23.67           O  
ATOM   1537  CB  VAL A 188     -10.989  11.572  41.857  1.00 22.32           C  
ATOM   1538  CG1 VAL A 188     -12.075  11.936  42.848  1.00 23.79           C  
ATOM   1539  CG2 VAL A 188     -11.032  10.057  41.585  1.00 24.90           C  
ATOM   1540  N   ALA A 189      -9.638  11.424  38.934  1.00 16.72           N  
ATOM   1541  CA  ALA A 189      -8.339  11.183  38.342  1.00 16.16           C  
ATOM   1542  C   ALA A 189      -7.978  12.135  37.247  1.00 14.47           C  
ATOM   1543  O   ALA A 189      -8.812  12.844  36.672  1.00 16.51           O  
ATOM   1544  CB  ALA A 189      -8.285   9.763  37.852  1.00 18.00           C  
ATOM   1545  N   THR A 190      -6.654  12.227  36.901  1.00 14.52           N  
ATOM   1546  CA  THR A 190      -6.141  13.241  35.993  1.00 14.51           C  
ATOM   1547  C   THR A 190      -6.869  13.299  34.661  1.00 14.83           C  
ATOM   1548  O   THR A 190      -6.983  12.266  33.982  1.00 15.00           O  
ATOM   1549  CB  THR A 190      -4.632  12.990  35.793  1.00 14.84           C  
ATOM   1550  CG2 THR A 190      -3.956  14.072  35.022  1.00 15.75           C  
ATOM   1551  OG1 THR A 190      -4.002  12.870  37.092  1.00 15.42           O  
ATOM   1552  N   ARG A 191      -7.318  14.475  34.254  1.00 14.55           N  
ATOM   1553  CA  ARG A 191      -8.199  14.582  33.144  1.00 13.39           C  
ATOM   1554  C   ARG A 191      -7.721  13.967  31.841  1.00 14.44           C  
ATOM   1555  O   ARG A 191      -8.448  13.253  31.159  1.00 13.74           O  
ATOM   1556  CB  ARG A 191      -8.534  16.077  32.948  1.00 15.75           C  
ATOM   1557  CG  ARG A 191      -9.674  16.308  31.930  1.00 17.33           C  
ATOM   1558  CD  ARG A 191      -9.939  17.767  31.549  1.00 20.42           C  
ATOM   1559  NE  ARG A 191     -10.085  18.521  32.792  1.00 19.11           N  
ATOM   1560  CZ  ARG A 191      -9.218  19.409  33.297  1.00 25.50           C  
ATOM   1561  NH1 ARG A 191      -8.110  19.732  32.634  1.00 24.31           N1+
ATOM   1562  NH2 ARG A 191      -9.467  19.995  34.463  1.00 28.41           N  
ATOM   1563  N   TRP A 192      -6.459  14.239  31.488  1.00 13.21           N  
ATOM   1564  CA  TRP A 192      -5.972  13.875  30.177  1.00 12.83           C  
ATOM   1565  C   TRP A 192      -5.908  12.364  29.946  1.00 12.96           C  
ATOM   1566  O   TRP A 192      -5.817  11.961  28.811  1.00 12.78           O  
ATOM   1567  CB  TRP A 192      -4.594  14.456  29.915  1.00 13.67           C  
ATOM   1568  CG  TRP A 192      -4.540  15.948  29.918  1.00 14.74           C  
ATOM   1569  CD1 TRP A 192      -5.564  16.830  29.834  1.00 17.82           C  
ATOM   1570  CD2 TRP A 192      -3.346  16.696  29.942  1.00 16.46           C  
ATOM   1571  CE2 TRP A 192      -3.699  18.054  29.894  1.00 18.20           C  
ATOM   1572  CE3 TRP A 192      -1.994  16.340  30.001  1.00 16.79           C  
ATOM   1573  NE1 TRP A 192      -5.076  18.120  29.834  1.00 18.37           N  
ATOM   1574  CZ2 TRP A 192      -2.738  19.059  29.935  1.00 19.83           C  
ATOM   1575  CZ3 TRP A 192      -1.061  17.336  30.113  1.00 19.03           C  
ATOM   1576  CH2 TRP A 192      -1.432  18.676  29.969  1.00 19.54           C  
ATOM   1577  N   TYR A 193      -5.959  11.603  30.999  1.00 12.51           N  
ATOM   1578  CA  TYR A 193      -5.793  10.151  30.875  1.00 12.01           C  
ATOM   1579  C   TYR A 193      -7.092   9.427  31.145  1.00 11.24           C  
ATOM   1580  O   TYR A 193      -7.075   8.201  31.285  1.00 11.52           O  
ATOM   1581  CB  TYR A 193      -4.644   9.706  31.839  1.00 11.31           C  
ATOM   1582  CG  TYR A 193      -3.363  10.443  31.511  1.00 12.02           C  
ATOM   1583  CD1 TYR A 193      -3.069  11.661  32.113  1.00 12.74           C  
ATOM   1584  CD2 TYR A 193      -2.534  10.024  30.492  1.00 12.16           C  
ATOM   1585  CE1 TYR A 193      -1.977  12.411  31.731  1.00 13.38           C  
ATOM   1586  CE2 TYR A 193      -1.420  10.778  30.109  1.00 13.29           C  
ATOM   1587  CZ  TYR A 193      -1.196  12.006  30.713  1.00 12.95           C  
ATOM   1588  OH  TYR A 193      -0.099  12.750  30.316  1.00 14.86           O  
ATOM   1589  N   ARG A 194      -8.232  10.118  31.208  1.00 11.92           N  
ATOM   1590  CA  ARG A 194      -9.536   9.520  31.432  1.00 12.03           C  
ATOM   1591  C   ARG A 194     -10.127   8.902  30.241  1.00 11.86           C  
ATOM   1592  O   ARG A 194     -10.164   9.517  29.171  1.00 11.65           O  
ATOM   1593  CB  ARG A 194     -10.523  10.590  31.917  1.00 13.24           C  
ATOM   1594  CG  ARG A 194     -10.272  11.196  33.284  1.00 13.75           C  
ATOM   1595  CD  ARG A 194     -11.235  12.397  33.507  1.00 13.85           C  
ATOM   1596  NE  ARG A 194     -10.889  13.068  34.731  1.00 15.05           N  
ATOM   1597  CZ  ARG A 194     -11.327  14.252  35.115  1.00 17.52           C  
ATOM   1598  NH1 ARG A 194     -12.257  14.895  34.392  1.00 18.10           N1+
ATOM   1599  NH2 ARG A 194     -10.894  14.781  36.261  1.00 18.39           N  
ATOM   1600  N   ALA A 195     -10.586   7.670  30.382  1.00 11.14           N  
ATOM   1601  CA  ALA A 195     -11.255   6.987  29.290  1.00 11.13           C  
ATOM   1602  C   ALA A 195     -12.575   7.671  28.922  1.00 11.96           C  
ATOM   1603  O   ALA A 195     -13.191   8.322  29.780  1.00 12.11           O  
ATOM   1604  CB  ALA A 195     -11.530   5.559  29.723  1.00 12.21           C  
ATOM   1605  N   PRO A 196     -13.035   7.509  27.692  1.00 11.42           N  
ATOM   1606  CA  PRO A 196     -14.274   8.208  27.309  1.00 12.69           C  
ATOM   1607  C   PRO A 196     -15.460   7.880  28.163  1.00 12.04           C  
ATOM   1608  O   PRO A 196     -16.277   8.799  28.453  1.00 13.07           O  
ATOM   1609  CB  PRO A 196     -14.433   7.820  25.835  1.00 13.90           C  
ATOM   1610  CG  PRO A 196     -13.590   6.601  25.605  1.00 12.62           C  
ATOM   1611  CD  PRO A 196     -12.473   6.732  26.591  1.00 11.76           C  
ATOM   1612  N   GLU A 197     -15.572   6.668  28.596  1.00 11.19           N  
ATOM   1613  CA  GLU A 197     -16.741   6.283  29.378  1.00 11.13           C  
ATOM   1614  C   GLU A 197     -16.840   7.002  30.689  1.00 11.53           C  
ATOM   1615  O   GLU A 197     -17.951   7.051  31.246  1.00 12.03           O  
ATOM   1616  CB  GLU A 197     -16.833   4.778  29.562  1.00 12.03           C  
ATOM   1617  CG  GLU A 197     -15.609   4.161  30.251  1.00 12.82           C  
ATOM   1618  CD  GLU A 197     -14.439   3.727  29.390  1.00 13.23           C  
ATOM   1619  OE1 GLU A 197     -14.326   4.135  28.214  1.00 13.01           O  
ATOM   1620  OE2 GLU A 197     -13.600   2.957  29.928  1.00 13.84           O1-
ATOM   1621  N   ILE A 198     -15.726   7.548  31.251  1.00 11.43           N  
ATOM   1622  CA  ILE A 198     -15.870   8.315  32.485  1.00 12.13           C  
ATOM   1623  C   ILE A 198     -16.868   9.474  32.342  1.00 12.66           C  
ATOM   1624  O   ILE A 198     -17.596   9.730  33.276  1.00 13.25           O  
ATOM   1625  CB  ILE A 198     -14.478   8.832  32.902  1.00 12.62           C  
ATOM   1626  CG1 ILE A 198     -13.542   7.716  33.307  1.00 13.47           C  
ATOM   1627  CG2 ILE A 198     -14.565   9.908  33.965  1.00 14.04           C  
ATOM   1628  CD1 ILE A 198     -14.045   6.853  34.423  1.00 15.27           C  
ATOM   1629  N   MET A 199     -16.851  10.086  31.204  1.00 12.89           N  
ATOM   1630  CA  MET A 199     -17.691  11.284  30.986  1.00 13.92           C  
ATOM   1631  C   MET A 199     -19.100  10.883  30.597  1.00 16.28           C  
ATOM   1632  O   MET A 199     -20.010  11.757  30.584  1.00 17.98           O  
ATOM   1633  CB  MET A 199     -17.081  12.189  29.915  1.00 14.37           C  
ATOM   1634  CG  MET A 199     -15.804  12.862  30.339  1.00 15.05           C  
ATOM   1635  SD  MET A 199     -14.288  11.883  30.539  1.00 15.36           S  
ATOM   1636  CE  MET A 199     -13.817  11.672  28.873  1.00 16.96           C  
ATOM   1637  N   LEU A 200     -19.319   9.608  30.302  1.00 12.31           N  
ATOM   1638  CA  LEU A 200     -20.595   9.118  29.806  1.00 12.49           C  
ATOM   1639  C   LEU A 200     -21.351   8.325  30.828  1.00 12.15           C  
ATOM   1640  O   LEU A 200     -22.513   8.641  31.094  1.00 13.55           O  
ATOM   1641  CB  LEU A 200     -20.331   8.257  28.549  1.00 12.62           C  
ATOM   1642  CG  LEU A 200     -19.721   9.012  27.379  1.00 13.85           C  
ATOM   1643  CD1 LEU A 200     -19.216   8.056  26.333  1.00 13.55           C  
ATOM   1644  CD2 LEU A 200     -20.794   9.942  26.721  1.00 14.14           C  
ATOM   1645  N   ASN A 201     -20.783   7.245  31.381  1.00 12.79           N  
ATOM   1646  CA  ASN A 201     -21.536   6.316  32.207  1.00 13.05           C  
ATOM   1647  C   ASN A 201     -20.738   5.442  33.112  1.00 13.57           C  
ATOM   1648  O   ASN A 201     -21.278   4.474  33.606  1.00 14.63           O  
ATOM   1649  CB  ASN A 201     -22.421   5.424  31.288  1.00 15.02           C  
ATOM   1650  CG  ASN A 201     -21.613   4.475  30.440  1.00 18.12           C  
ATOM   1651  ND2 ASN A 201     -22.277   3.532  29.793  1.00 20.07           N  
ATOM   1652  OD1 ASN A 201     -20.392   4.560  30.373  1.00 18.84           O  
ATOM   1653  N   SER A 202     -19.505   5.760  33.408  1.00 13.53           N  
ATOM   1654  CA  SER A 202     -18.620   4.892  34.190  1.00 13.14           C  
ATOM   1655  C   SER A 202     -18.008   5.613  35.367  1.00 13.89           C  
ATOM   1656  O   SER A 202     -17.585   6.749  35.292  1.00 14.46           O  
ATOM   1657  CB  SER A 202     -17.514   4.408  33.297  1.00 13.90           C  
ATOM   1658  OG  SER A 202     -16.570   3.605  34.034  1.00 15.05           O  
ATOM   1659  N   LYS A 203     -17.915   4.875  36.496  1.00 14.03           N  
ATOM   1660  CA  LYS A 203     -17.220   5.329  37.717  1.00 14.32           C  
ATOM   1661  C   LYS A 203     -15.735   4.964  37.751  1.00 14.22           C  
ATOM   1662  O   LYS A 203     -15.065   5.260  38.751  1.00 15.03           O  
ATOM   1663  CB  LYS A 203     -17.908   4.696  38.909  1.00 15.62           C  
ATOM   1664  CG  LYS A 203     -19.336   5.147  39.124  1.00 19.55           C  
ATOM   1665  CD  LYS A 203     -19.884   4.516  40.430  1.00 26.25           C  
ATOM   1666  CE  LYS A 203     -21.332   4.743  40.690  1.00 36.76           C  
ATOM   1667  NZ  LYS A 203     -21.699   4.267  42.060  1.00 40.94           N1+
ATOM   1668  N   GLY A 204     -15.223   4.292  36.731  1.00 13.44           N  
ATOM   1669  CA  GLY A 204     -13.824   3.925  36.746  1.00 13.78           C  
ATOM   1670  C   GLY A 204     -13.527   2.770  37.674  1.00 13.86           C  
ATOM   1671  O   GLY A 204     -12.435   2.725  38.286  1.00 14.30           O  
ATOM   1672  N   TYR A 205     -14.434   1.820  37.768  1.00 13.13           N  
ATOM   1673  CA  TYR A 205     -14.309   0.643  38.648  1.00 13.32           C  
ATOM   1674  C   TYR A 205     -14.041  -0.633  37.902  1.00 14.20           C  
ATOM   1675  O   TYR A 205     -14.158  -1.732  38.451  1.00 14.43           O  
ATOM   1676  CB  TYR A 205     -15.576   0.495  39.458  1.00 15.24           C  
ATOM   1677  CG  TYR A 205     -15.871   1.527  40.527  1.00 17.49           C  
ATOM   1678  CD1 TYR A 205     -15.021   2.565  40.784  1.00 19.17           C  
ATOM   1679  CD2 TYR A 205     -17.052   1.482  41.234  1.00 19.03           C  
ATOM   1680  CE1 TYR A 205     -15.288   3.509  41.784  1.00 21.37           C  
ATOM   1681  CE2 TYR A 205     -17.346   2.430  42.210  1.00 21.75           C  
ATOM   1682  CZ  TYR A 205     -16.461   3.447  42.472  1.00 23.99           C  
ATOM   1683  OH  TYR A 205     -16.708   4.371  43.478  1.00 28.09           O  
ATOM   1684  N   THR A 206     -13.578  -0.525  36.661  1.00 13.90           N  
ATOM   1685  CA ATHR A 206     -13.283  -1.672  35.799  0.50 14.28           C  
ATOM   1686  CA BTHR A 206     -13.167  -1.726  35.916  0.50 14.07           C  
ATOM   1687  C   THR A 206     -11.791  -1.574  35.334  1.00 13.64           C  
ATOM   1688  O   THR A 206     -11.307  -0.467  35.141  1.00 15.10           O  
ATOM   1689  CB ATHR A 206     -14.298  -1.665  34.602  0.50 15.71           C  
ATOM   1690  CB BTHR A 206     -14.154  -2.084  34.818  0.50 14.60           C  
ATOM   1691  CG2ATHR A 206     -14.133  -2.786  33.657  0.50 18.38           C  
ATOM   1692  CG2BTHR A 206     -13.933  -1.273  33.607  0.50  9.96           C  
ATOM   1693  OG1ATHR A 206     -15.647  -1.807  35.126  0.50 16.28           O  
ATOM   1694  OG1BTHR A 206     -14.108  -3.468  34.461  0.50 24.00           O  
ATOM   1695  N   LYS A 207     -11.171  -2.701  35.079  1.00 12.47           N  
ATOM   1696  CA  LYS A 207      -9.802  -2.738  34.666  1.00 12.15           C  
ATOM   1697  C   LYS A 207      -9.529  -1.971  33.359  1.00 11.58           C  
ATOM   1698  O   LYS A 207      -8.428  -1.468  33.171  1.00 12.02           O  
ATOM   1699  CB  LYS A 207      -9.373  -4.195  34.548  1.00 12.29           C  
ATOM   1700  CG  LYS A 207      -9.219  -4.879  35.911  1.00 12.96           C  
ATOM   1701  CD  LYS A 207      -9.014  -6.330  35.800  1.00 13.67           C  
ATOM   1702  CE  LYS A 207      -8.950  -6.906  37.195  1.00 14.57           C  
ATOM   1703  NZ  LYS A 207      -8.720  -8.389  37.114  1.00 15.55           N1+
ATOM   1704  N   SER A 208     -10.530  -1.911  32.488  1.00 11.28           N  
ATOM   1705  CA  SER A 208     -10.388  -1.178  31.240  1.00 11.26           C  
ATOM   1706  C   SER A 208     -10.066   0.273  31.410  1.00 11.20           C  
ATOM   1707  O   SER A 208      -9.509   0.881  30.499  1.00 11.36           O  
ATOM   1708  CB  SER A 208     -11.654  -1.322  30.419  1.00 12.47           C  
ATOM   1709  OG  SER A 208     -12.805  -0.957  31.147  1.00 14.30           O  
ATOM   1710  N   ILE A 209     -10.323   0.838  32.589  1.00 10.86           N  
ATOM   1711  CA  ILE A 209      -9.968   2.227  32.837  1.00 11.63           C  
ATOM   1712  C   ILE A 209      -8.451   2.441  32.781  1.00 11.70           C  
ATOM   1713  O   ILE A 209      -7.967   3.449  32.288  1.00 12.15           O  
ATOM   1714  CB  ILE A 209     -10.563   2.705  34.226  1.00 13.40           C  
ATOM   1715  CG1 ILE A 209     -10.652   4.224  34.315  1.00 18.53           C  
ATOM   1716  CG2 ILE A 209      -9.830   2.235  35.442  1.00 16.12           C  
ATOM   1717  CD1 ILE A 209     -11.463   4.829  33.330  1.00 22.40           C  
ATOM   1718  N   ASP A 210      -7.715   1.471  33.302  1.00 10.20           N  
ATOM   1719  CA  ASP A 210      -6.278   1.595  33.334  1.00 10.10           C  
ATOM   1720  C   ASP A 210      -5.644   1.360  31.982  1.00 10.21           C  
ATOM   1721  O   ASP A 210      -4.655   1.981  31.622  1.00 10.49           O  
ATOM   1722  CB  ASP A 210      -5.697   0.620  34.383  1.00 10.71           C  
ATOM   1723  CG  ASP A 210      -5.836   0.995  35.833  1.00 10.85           C  
ATOM   1724  OD1 ASP A 210      -5.879   2.206  36.125  1.00 11.37           O  
ATOM   1725  OD2 ASP A 210      -5.792   0.059  36.667  1.00 12.07           O1-
ATOM   1726  N   ILE A 211      -6.216   0.456  31.173  1.00  9.83           N  
ATOM   1727  CA  ILE A 211      -5.692   0.219  29.852  1.00 10.30           C  
ATOM   1728  C   ILE A 211      -5.810   1.474  29.005  1.00 10.28           C  
ATOM   1729  O   ILE A 211      -4.899   1.770  28.258  1.00 10.45           O  
ATOM   1730  CB  ILE A 211      -6.392  -0.984  29.209  1.00 11.22           C  
ATOM   1731  CG1 ILE A 211      -6.083  -2.266  29.965  1.00 14.49           C  
ATOM   1732  CG2 ILE A 211      -6.035  -1.026  27.762  1.00 11.33           C  
ATOM   1733  CD1 ILE A 211      -4.748  -2.682  29.997  1.00 17.42           C  
ATOM   1734  N   TRP A 212      -6.949   2.189  29.105  1.00  9.70           N  
ATOM   1735  CA  TRP A 212      -7.014   3.468  28.365  1.00  9.95           C  
ATOM   1736  C   TRP A 212      -5.863   4.397  28.733  1.00 10.21           C  
ATOM   1737  O   TRP A 212      -5.211   4.943  27.844  1.00  9.70           O  
ATOM   1738  CB  TRP A 212      -8.358   4.143  28.642  1.00 10.44           C  
ATOM   1739  CG  TRP A 212      -8.503   5.427  27.897  1.00 10.34           C  
ATOM   1740  CD1 TRP A 212      -8.072   6.659  28.302  1.00  9.91           C  
ATOM   1741  CD2 TRP A 212      -8.990   5.576  26.572  1.00  9.80           C  
ATOM   1742  CE2 TRP A 212      -8.865   6.946  26.245  1.00 10.65           C  
ATOM   1743  CE3 TRP A 212      -9.574   4.702  25.656  1.00 10.71           C  
ATOM   1744  NE1 TRP A 212      -8.296   7.585  27.306  1.00 12.16           N  
ATOM   1745  CZ2 TRP A 212      -9.279   7.419  25.015  1.00 11.21           C  
ATOM   1746  CZ3 TRP A 212      -9.972   5.198  24.451  1.00 11.42           C  
ATOM   1747  CH2 TRP A 212      -9.819   6.547  24.163  1.00 11.86           C  
ATOM   1748  N   SER A 213      -5.637   4.536  30.029  1.00  9.99           N  
ATOM   1749  CA  SER A 213      -4.541   5.423  30.437  1.00 10.40           C  
ATOM   1750  C   SER A 213      -3.178   4.961  29.889  1.00  9.51           C  
ATOM   1751  O   SER A 213      -2.371   5.781  29.446  1.00 10.33           O  
ATOM   1752  CB  SER A 213      -4.450   5.511  31.955  1.00  9.99           C  
ATOM   1753  OG  SER A 213      -5.682   5.899  32.530  1.00 12.04           O  
ATOM   1754  N   VAL A 214      -2.923   3.654  29.883  1.00  9.54           N  
ATOM   1755  CA  VAL A 214      -1.697   3.155  29.252  1.00  9.64           C  
ATOM   1756  C   VAL A 214      -1.630   3.483  27.781  1.00 10.22           C  
ATOM   1757  O   VAL A 214      -0.571   3.856  27.261  1.00 10.21           O  
ATOM   1758  CB  VAL A 214      -1.542   1.642  29.489  1.00 11.09           C  
ATOM   1759  CG1 VAL A 214      -0.284   1.139  28.757  1.00 12.29           C  
ATOM   1760  CG2 VAL A 214      -1.458   1.326  30.982  1.00 12.21           C  
ATOM   1761  N   GLY A 215      -2.736   3.365  27.066  1.00 10.55           N  
ATOM   1762  CA  GLY A 215      -2.761   3.770  25.668  1.00  9.98           C  
ATOM   1763  C   GLY A 215      -2.433   5.247  25.499  1.00  9.57           C  
ATOM   1764  O   GLY A 215      -1.650   5.600  24.618  1.00 10.69           O  
ATOM   1765  N   CYS A 216      -2.919   6.108  26.408  1.00 10.12           N  
ATOM   1766  CA  CYS A 216      -2.573   7.512  26.344  1.00 11.23           C  
ATOM   1767  C   CYS A 216      -1.093   7.707  26.589  1.00 11.88           C  
ATOM   1768  O   CYS A 216      -0.488   8.613  25.960  1.00 11.74           O  
ATOM   1769  CB  CYS A 216      -3.373   8.296  27.392  1.00 10.89           C  
ATOM   1770  SG  CYS A 216      -5.136   8.417  27.063  1.00 12.12           S  
ATOM   1771  N   ILE A 217      -0.508   6.944  27.502  1.00 11.22           N  
ATOM   1772  CA  ILE A 217       0.912   7.047  27.763  1.00 11.46           C  
ATOM   1773  C   ILE A 217       1.729   6.583  26.579  1.00 11.07           C  
ATOM   1774  O   ILE A 217       2.757   7.204  26.257  1.00 11.67           O  
ATOM   1775  CB  ILE A 217       1.231   6.265  29.048  1.00 11.17           C  
ATOM   1776  CG1 ILE A 217       0.581   6.962  30.279  1.00 12.26           C  
ATOM   1777  CG2 ILE A 217       2.751   6.177  29.229  1.00 12.36           C  
ATOM   1778  CD1 ILE A 217       0.398   6.077  31.436  1.00 12.69           C  
ATOM   1779  N   LEU A 218       1.334   5.497  25.930  1.00 10.35           N  
ATOM   1780  CA  LEU A 218       2.026   5.062  24.723  1.00 10.96           C  
ATOM   1781  C   LEU A 218       1.995   6.147  23.663  1.00 11.87           C  
ATOM   1782  O   LEU A 218       3.050   6.426  23.062  1.00 12.22           O  
ATOM   1783  CB  LEU A 218       1.400   3.735  24.224  1.00 10.85           C  
ATOM   1784  CG  LEU A 218       1.907   3.232  22.877  1.00 12.18           C  
ATOM   1785  CD1 LEU A 218       3.422   2.996  22.894  1.00 11.94           C  
ATOM   1786  CD2 LEU A 218       1.213   1.916  22.521  1.00 13.16           C  
ATOM   1787  N   ALA A 219       0.846   6.728  23.408  1.00 11.75           N  
ATOM   1788  CA  ALA A 219       0.760   7.817  22.438  1.00 12.79           C  
ATOM   1789  C   ALA A 219       1.689   8.959  22.818  1.00 12.93           C  
ATOM   1790  O   ALA A 219       2.387   9.520  21.917  1.00 14.49           O  
ATOM   1791  CB  ALA A 219      -0.693   8.316  22.365  1.00 13.22           C  
ATOM   1792  N   GLU A 220       1.764   9.296  24.073  1.00 12.73           N  
ATOM   1793  CA  GLU A 220       2.600  10.382  24.531  1.00 13.43           C  
ATOM   1794  C   GLU A 220       4.062  10.035  24.384  1.00 14.58           C  
ATOM   1795  O   GLU A 220       4.881  10.913  24.063  1.00 16.80           O  
ATOM   1796  CB  GLU A 220       2.229  10.745  25.954  1.00 14.60           C  
ATOM   1797  CG  GLU A 220       2.760  12.027  26.447  1.00 16.10           C  
ATOM   1798  CD  GLU A 220       2.086  12.545  27.683  1.00 15.89           C  
ATOM   1799  OE1 GLU A 220       0.978  12.092  28.051  1.00 14.99           O  
ATOM   1800  OE2 GLU A 220       2.664  13.469  28.279  1.00 18.30           O1-
ATOM   1801  N   MET A 221       4.462   8.788  24.546  1.00 13.35           N  
ATOM   1802  CA  MET A 221       5.839   8.351  24.292  1.00 12.98           C  
ATOM   1803  C   MET A 221       6.145   8.430  22.805  1.00 13.54           C  
ATOM   1804  O   MET A 221       7.347   8.686  22.469  1.00 15.85           O  
ATOM   1805  CB  MET A 221       6.069   6.927  24.774  1.00 12.00           C  
ATOM   1806  CG  MET A 221       6.048   6.812  26.254  1.00 13.25           C  
ATOM   1807  SD  MET A 221       6.752   5.230  26.872  1.00 13.84           S  
ATOM   1808  CE  MET A 221       5.388   4.057  26.495  1.00 12.19           C  
ATOM   1809  N   LEU A 222       5.205   8.248  21.911  1.00 14.29           N  
ATOM   1810  CA  LEU A 222       5.491   8.272  20.480  1.00 15.53           C  
ATOM   1811  C   LEU A 222       5.705   9.696  20.007  1.00 16.80           C  
ATOM   1812  O   LEU A 222       6.513   9.852  19.074  1.00 19.52           O  
ATOM   1813  CB  LEU A 222       4.345   7.664  19.707  1.00 16.22           C  
ATOM   1814  CG  LEU A 222       4.186   6.153  19.914  1.00 16.91           C  
ATOM   1815  CD1 LEU A 222       2.822   5.656  19.408  1.00 17.66           C  
ATOM   1816  CD2 LEU A 222       5.259   5.358  19.219  1.00 17.83           C  
ATOM   1817  N   SER A 223       5.114  10.713  20.588  1.00 16.36           N  
ATOM   1818  CA  SER A 223       5.213  12.074  20.076  1.00 17.22           C  
ATOM   1819  C   SER A 223       5.727  13.101  21.065  1.00 17.90           C  
ATOM   1820  O   SER A 223       5.902  14.263  20.681  1.00 18.95           O  
ATOM   1821  CB  SER A 223       3.835  12.522  19.622  1.00 20.93           C  
ATOM   1822  OG  SER A 223       3.015  12.580  20.774  1.00 23.07           O  
ATOM   1823  N   ASN A 224       5.937  12.746  22.316  1.00 16.22           N  
ATOM   1824  CA  ASN A 224       6.287  13.689  23.384  1.00 15.96           C  
ATOM   1825  C   ASN A 224       5.231  14.735  23.692  1.00 19.62           C  
ATOM   1826  O   ASN A 224       5.550  15.843  24.165  1.00 24.92           O  
ATOM   1827  CB  ASN A 224       7.625  14.408  23.078  1.00 16.26           C  
ATOM   1828  CG  ASN A 224       8.764  13.440  23.081  1.00 16.16           C  
ATOM   1829  ND2 ASN A 224       9.466  13.363  24.172  1.00 16.54           N  
ATOM   1830  OD1 ASN A 224       9.039  12.759  22.092  1.00 17.65           O  
ATOM   1831  N   ARG A 225       3.988  14.444  23.400  1.00 17.39           N  
ATOM   1832  CA  ARG A 225       2.908  15.394  23.710  1.00 17.47           C  
ATOM   1833  C   ARG A 225       1.719  14.587  24.110  1.00 15.44           C  
ATOM   1834  O   ARG A 225       1.470  13.511  23.520  1.00 15.78           O  
ATOM   1835  CB  ARG A 225       2.535  16.234  22.486  1.00 20.44           C  
ATOM   1836  CG  ARG A 225       1.808  15.509  21.387  1.00 31.52           C  
ATOM   1837  CD  ARG A 225       2.008  15.918  19.934  1.00 39.92           C  
ATOM   1838  NE  ARG A 225       1.412  14.853  19.115  1.00 43.74           N  
ATOM   1839  CZ  ARG A 225       1.671  14.610  17.830  1.00 47.60           C  
ATOM   1840  NH1 ARG A 225       1.061  13.602  17.201  1.00 46.38           N1+
ATOM   1841  NH2 ARG A 225       2.541  15.367  17.161  1.00 48.04           N  
ATOM   1842  N   PRO A 226       0.950  15.040  25.094  1.00 15.43           N  
ATOM   1843  CA  PRO A 226      -0.268  14.310  25.424  1.00 14.40           C  
ATOM   1844  C   PRO A 226      -1.200  14.218  24.232  1.00 15.03           C  
ATOM   1845  O   PRO A 226      -1.397  15.180  23.477  1.00 15.91           O  
ATOM   1846  CB  PRO A 226      -0.889  15.121  26.572  1.00 16.73           C  
ATOM   1847  CG  PRO A 226      -0.204  16.392  26.599  1.00 21.09           C  
ATOM   1848  CD  PRO A 226       1.095  16.255  25.927  1.00 16.73           C  
ATOM   1849  N   ILE A 227      -1.785  13.056  24.052  1.00 13.15           N  
ATOM   1850  CA  ILE A 227      -2.663  12.837  22.909  1.00 13.38           C  
ATOM   1851  C   ILE A 227      -4.009  13.534  23.058  1.00 14.38           C  
ATOM   1852  O   ILE A 227      -4.499  14.066  22.049  1.00 14.89           O  
ATOM   1853  CB  ILE A 227      -2.795  11.351  22.577  1.00 12.92           C  
ATOM   1854  CG1 ILE A 227      -3.729  11.155  21.374  1.00 15.33           C  
ATOM   1855  CG2 ILE A 227      -3.282  10.481  23.786  1.00 13.27           C  
ATOM   1856  CD1 ILE A 227      -3.779   9.800  20.790  1.00 16.26           C  
ATOM   1857  N   PHE A 228      -4.562  13.644  24.272  1.00 13.25           N  
ATOM   1858  CA  PHE A 228      -5.893  14.186  24.506  1.00 13.37           C  
ATOM   1859  C   PHE A 228      -5.834  15.215  25.646  1.00 14.41           C  
ATOM   1860  O   PHE A 228      -6.256  14.987  26.732  1.00 14.32           O  
ATOM   1861  CB  PHE A 228      -6.864  13.070  24.897  1.00 13.29           C  
ATOM   1862  CG  PHE A 228      -6.970  11.918  23.954  1.00 13.87           C  
ATOM   1863  CD1 PHE A 228      -7.343  12.082  22.642  1.00 13.80           C  
ATOM   1864  CD2 PHE A 228      -6.784  10.631  24.411  1.00 12.76           C  
ATOM   1865  CE1 PHE A 228      -7.483  10.991  21.815  1.00 13.84           C  
ATOM   1866  CE2 PHE A 228      -6.857   9.569  23.568  1.00 13.78           C  
ATOM   1867  CZ  PHE A 228      -7.241   9.732  22.272  1.00 13.67           C  
ATOM   1868  N   PRO A 229      -5.241  16.405  25.384  1.00 15.54           N  
ATOM   1869  CA  PRO A 229      -5.077  17.432  26.413  1.00 16.52           C  
ATOM   1870  C   PRO A 229      -6.315  18.284  26.640  1.00 18.22           C  
ATOM   1871  O   PRO A 229      -6.295  19.505  26.372  1.00 19.99           O  
ATOM   1872  CB  PRO A 229      -3.859  18.222  25.894  1.00 17.55           C  
ATOM   1873  CG  PRO A 229      -4.048  18.206  24.479  1.00 16.64           C  
ATOM   1874  CD  PRO A 229      -4.565  16.796  24.150  1.00 17.21           C  
ATOM   1875  N   GLY A 230      -7.399  17.668  27.127  1.00 16.90           N  
ATOM   1876  CA  GLY A 230      -8.617  18.447  27.369  1.00 18.02           C  
ATOM   1877  C   GLY A 230      -8.392  19.507  28.427  1.00 18.88           C  
ATOM   1878  O   GLY A 230      -7.705  19.327  29.430  1.00 21.00           O  
ATOM   1879  N   LYS A 231      -9.090  20.669  28.233  1.00 21.43           N  
ATOM   1880  CA  LYS A 231      -8.954  21.784  29.196  1.00 24.24           C  
ATOM   1881  C   LYS A 231     -10.011  21.783  30.340  1.00 24.32           C  
ATOM   1882  O   LYS A 231      -9.888  22.520  31.344  1.00 27.10           O  
ATOM   1883  CB  LYS A 231      -8.954  23.118  28.409  1.00 26.47           C  
ATOM   1884  CG  LYS A 231      -7.755  23.236  27.448  1.00 31.65           C  
ATOM   1885  CD  LYS A 231      -7.777  24.577  26.697  1.00 36.28           C  
ATOM   1886  CE  LYS A 231      -6.666  24.787  25.689  1.00 41.45           C  
ATOM   1887  NZ  LYS A 231      -6.825  23.926  24.472  1.00 45.05           N1+
ATOM   1888  N   HIS A 232     -11.055  21.020  30.183  1.00 22.91           N  
ATOM   1889  CA  HIS A 232     -12.131  20.915  31.161  1.00 22.13           C  
ATOM   1890  C   HIS A 232     -12.868  19.596  30.867  1.00 22.44           C  
ATOM   1891  O   HIS A 232     -12.628  18.934  29.844  1.00 20.08           O  
ATOM   1892  CB  HIS A 232     -13.081  22.171  31.049  1.00 24.07           C  
ATOM   1893  CG  HIS A 232     -13.734  22.285  29.698  1.00 23.13           C  
ATOM   1894  CD2 HIS A 232     -14.776  21.582  29.221  1.00 27.64           C  
ATOM   1895  ND1 HIS A 232     -13.313  23.206  28.724  1.00 31.00           N  
ATOM   1896  CE1 HIS A 232     -14.091  22.991  27.682  1.00 29.88           C  
ATOM   1897  NE2 HIS A 232     -14.978  21.999  27.919  1.00 29.09           N  
ATOM   1898  N   TYR A 233     -13.783  19.250  31.764  1.00 21.70           N  
ATOM   1899  CA  TYR A 233     -14.361  17.925  31.839  1.00 20.86           C  
ATOM   1900  C   TYR A 233     -14.838  17.404  30.495  1.00 20.07           C  
ATOM   1901  O   TYR A 233     -14.424  16.345  29.992  1.00 19.64           O  
ATOM   1902  CB  TYR A 233     -15.496  17.948  32.864  1.00 19.52           C  
ATOM   1903  CG  TYR A 233     -16.158  16.618  33.073  1.00 18.05           C  
ATOM   1904  CD1 TYR A 233     -15.814  15.813  34.142  1.00 19.47           C  
ATOM   1905  CD2 TYR A 233     -17.175  16.186  32.234  1.00 18.49           C  
ATOM   1906  CE1 TYR A 233     -16.452  14.613  34.367  1.00 18.42           C  
ATOM   1907  CE2 TYR A 233     -17.807  14.983  32.446  1.00 17.59           C  
ATOM   1908  CZ  TYR A 233     -17.445  14.203  33.515  1.00 18.01           C  
ATOM   1909  OH  TYR A 233     -18.136  13.033  33.741  1.00 18.14           O  
ATOM   1910  N   LEU A 234     -15.754  18.146  29.842  1.00 21.25           N  
ATOM   1911  CA  LEU A 234     -16.335  17.662  28.609  1.00 19.37           C  
ATOM   1912  C   LEU A 234     -15.397  17.822  27.403  1.00 21.69           C  
ATOM   1913  O   LEU A 234     -15.484  17.056  26.418  1.00 21.91           O  
ATOM   1914  CB  LEU A 234     -17.723  18.298  28.430  1.00 20.69           C  
ATOM   1915  CG  LEU A 234     -18.768  17.504  27.569  1.00 23.73           C  
ATOM   1916  CD1 LEU A 234     -18.999  16.033  28.017  1.00 24.80           C  
ATOM   1917  CD2 LEU A 234     -20.096  18.211  27.622  1.00 24.11           C  
ATOM   1918  N   ASP A 235     -14.495  18.777  27.454  1.00 20.74           N  
ATOM   1919  CA  ASP A 235     -13.468  18.921  26.390  1.00 21.53           C  
ATOM   1920  C   ASP A 235     -12.617  17.666  26.233  1.00 20.19           C  
ATOM   1921  O   ASP A 235     -12.191  17.367  25.139  1.00 20.06           O  
ATOM   1922  CB  ASP A 235     -12.520  20.087  26.672  1.00 22.48           C  
ATOM   1923  CG  ASP A 235     -11.657  20.591  25.548  1.00 28.84           C  
ATOM   1924  OD1 ASP A 235     -12.128  20.609  24.400  1.00 25.65           O  
ATOM   1925  OD2 ASP A 235     -10.500  20.984  25.823  1.00 26.05           O1-
ATOM   1926  N   GLN A 236     -12.449  16.951  27.328  1.00 17.97           N  
ATOM   1927  CA  GLN A 236     -11.677  15.708  27.279  1.00 16.26           C  
ATOM   1928  C   GLN A 236     -12.300  14.712  26.284  1.00 16.30           C  
ATOM   1929  O   GLN A 236     -11.668  14.072  25.446  1.00 17.08           O  
ATOM   1930  CB  GLN A 236     -11.590  15.170  28.693  1.00 16.00           C  
ATOM   1931  CG  GLN A 236     -10.605  13.979  28.768  1.00 13.53           C  
ATOM   1932  CD  GLN A 236      -9.244  14.407  28.377  1.00 16.04           C  
ATOM   1933  NE2 GLN A 236      -8.504  13.541  27.692  1.00 14.56           N  
ATOM   1934  OE1 GLN A 236      -8.809  15.555  28.619  1.00 15.45           O  
ATOM   1935  N   LEU A 237     -13.646  14.642  26.345  1.00 17.39           N  
ATOM   1936  CA  LEU A 237     -14.370  13.736  25.408  1.00 17.78           C  
ATOM   1937  C   LEU A 237     -14.297  14.222  23.960  1.00 19.35           C  
ATOM   1938  O   LEU A 237     -14.121  13.424  23.048  1.00 19.24           O  
ATOM   1939  CB  LEU A 237     -15.808  13.573  25.887  1.00 18.51           C  
ATOM   1940  CG  LEU A 237     -16.694  12.615  25.111  1.00 18.90           C  
ATOM   1941  CD1 LEU A 237     -16.143  11.135  25.041  1.00 19.85           C  
ATOM   1942  CD2 LEU A 237     -18.102  12.637  25.709  1.00 18.05           C  
ATOM   1943  N   ASN A 238     -14.375  15.533  23.763  1.00 21.20           N  
ATOM   1944  CA  ASN A 238     -14.284  16.026  22.390  1.00 23.73           C  
ATOM   1945  C   ASN A 238     -12.884  15.784  21.815  1.00 21.62           C  
ATOM   1946  O   ASN A 238     -12.774  15.462  20.661  1.00 21.70           O  
ATOM   1947  CB  ASN A 238     -14.644  17.496  22.299  1.00 30.40           C  
ATOM   1948  CG  ASN A 238     -16.038  17.794  21.700  1.00 41.58           C  
ATOM   1949  ND2 ASN A 238     -16.290  19.075  21.480  1.00 45.88           N  
ATOM   1950  OD1 ASN A 238     -16.892  16.899  21.415  1.00 43.18           O  
ATOM   1951  N   HIS A 239     -11.790  15.895  22.640  1.00 19.74           N  
ATOM   1952  CA  HIS A 239     -10.432  15.522  22.167  1.00 18.55           C  
ATOM   1953  C   HIS A 239     -10.450  14.047  21.722  1.00 16.19           C  
ATOM   1954  O   HIS A 239      -9.956  13.719  20.702  1.00 15.99           O  
ATOM   1955  CB  HIS A 239      -9.382  15.812  23.246  1.00 18.04           C  
ATOM   1956  CG  HIS A 239      -8.881  17.229  23.208  1.00 20.25           C  
ATOM   1957  CD2 HIS A 239      -9.468  18.359  23.683  1.00 23.42           C  
ATOM   1958  ND1 HIS A 239      -7.695  17.566  22.597  1.00 23.44           N  
ATOM   1959  CE1 HIS A 239      -7.579  18.885  22.716  1.00 25.14           C  
ATOM   1960  NE2 HIS A 239      -8.616  19.409  23.380  1.00 25.51           N  
ATOM   1961  N   ILE A 240     -11.029  13.188  22.534  1.00 14.60           N  
ATOM   1962  CA  ILE A 240     -10.989  11.737  22.241  1.00 14.72           C  
ATOM   1963  C   ILE A 240     -11.717  11.471  20.945  1.00 15.43           C  
ATOM   1964  O   ILE A 240     -11.247  10.800  20.053  1.00 15.95           O  
ATOM   1965  CB  ILE A 240     -11.578  10.915  23.397  1.00 13.52           C  
ATOM   1966  CG1 ILE A 240     -10.682  11.045  24.641  1.00 13.96           C  
ATOM   1967  CG2 ILE A 240     -11.752   9.485  23.005  1.00 13.97           C  
ATOM   1968  CD1 ILE A 240     -11.348  10.566  25.906  1.00 15.03           C  
ATOM   1969  N   LEU A 241     -12.966  12.040  20.829  1.00 16.28           N  
ATOM   1970  CA  LEU A 241     -13.742  11.858  19.606  1.00 17.42           C  
ATOM   1971  C   LEU A 241     -13.121  12.540  18.395  1.00 18.20           C  
ATOM   1972  O   LEU A 241     -13.314  12.054  17.301  1.00 17.82           O  
ATOM   1973  CB  LEU A 241     -15.177  12.337  19.799  1.00 18.03           C  
ATOM   1974  CG  LEU A 241     -15.929  11.685  20.979  1.00 18.95           C  
ATOM   1975  CD1 LEU A 241     -17.324  12.329  21.153  1.00 19.65           C  
ATOM   1976  CD2 LEU A 241     -16.029  10.219  20.734  1.00 22.93           C  
ATOM   1977  N   GLY A 242     -12.346  13.592  18.601  1.00 17.80           N  
ATOM   1978  CA  GLY A 242     -11.640  14.236  17.499  1.00 18.90           C  
ATOM   1979  C   GLY A 242     -10.594  13.370  16.856  1.00 19.03           C  
ATOM   1980  O   GLY A 242     -10.180  13.644  15.728  1.00 19.47           O  
ATOM   1981  N   ILE A 243     -10.114  12.304  17.568  1.00 17.52           N  
ATOM   1982  CA  ILE A 243      -9.190  11.353  16.956  1.00 16.93           C  
ATOM   1983  C   ILE A 243      -9.836  10.021  16.604  1.00 16.26           C  
ATOM   1984  O   ILE A 243      -9.630   9.475  15.539  1.00 16.37           O  
ATOM   1985  CB  ILE A 243      -7.942  11.177  17.885  1.00 17.45           C  
ATOM   1986  CG1 ILE A 243      -7.103  12.521  17.825  1.00 20.00           C  
ATOM   1987  CG2 ILE A 243      -7.105   9.952  17.528  1.00 17.22           C  
ATOM   1988  CD1 ILE A 243      -5.963  12.728  18.774  1.00 21.93           C  
ATOM   1989  N   LEU A 244     -10.614   9.458  17.536  1.00 15.69           N  
ATOM   1990  CA  LEU A 244     -11.241   8.155  17.259  1.00 16.45           C  
ATOM   1991  C   LEU A 244     -12.421   8.262  16.241  1.00 16.71           C  
ATOM   1992  O   LEU A 244     -12.739   7.259  15.625  1.00 17.51           O  
ATOM   1993  CB  LEU A 244     -11.839   7.535  18.536  1.00 15.53           C  
ATOM   1994  CG  LEU A 244     -10.842   6.763  19.452  1.00 17.64           C  
ATOM   1995  CD1 LEU A 244      -9.517   7.384  19.730  1.00 20.29           C  
ATOM   1996  CD2 LEU A 244     -11.519   6.203  20.632  1.00 15.78           C  
ATOM   1997  N   GLY A 245     -12.955   9.447  16.132  1.00 16.17           N  
ATOM   1998  CA  GLY A 245     -14.141   9.690  15.321  1.00 15.98           C  
ATOM   1999  C   GLY A 245     -15.378   9.315  16.044  1.00 15.42           C  
ATOM   2000  O   GLY A 245     -15.377   8.842  17.204  1.00 17.31           O  
ATOM   2001  N   SER A 246     -16.505   9.513  15.382  1.00 14.27           N  
ATOM   2002  CA  SER A 246     -17.807   9.264  15.991  1.00 13.96           C  
ATOM   2003  C   SER A 246     -17.974   7.816  16.322  1.00 14.22           C  
ATOM   2004  O   SER A 246     -17.568   6.964  15.552  1.00 16.26           O  
ATOM   2005  CB  SER A 246     -18.920   9.608  14.986  1.00 14.62           C  
ATOM   2006  OG  SER A 246     -18.891  10.980  14.688  1.00 16.49           O  
ATOM   2007  N   PRO A 247     -18.568   7.454  17.453  1.00 14.17           N  
ATOM   2008  CA  PRO A 247     -18.800   6.048  17.729  1.00 14.75           C  
ATOM   2009  C   PRO A 247     -19.766   5.375  16.804  1.00 13.53           C  
ATOM   2010  O   PRO A 247     -20.725   5.999  16.304  1.00 14.70           O  
ATOM   2011  CB  PRO A 247     -19.353   6.006  19.162  1.00 17.10           C  
ATOM   2012  CG  PRO A 247     -19.675   7.334  19.468  1.00 19.74           C  
ATOM   2013  CD  PRO A 247     -18.957   8.295  18.571  1.00 15.58           C  
ATOM   2014  N   SER A 248     -19.587   4.115  16.602  1.00 14.00           N  
ATOM   2015  CA  SER A 248     -20.448   3.305  15.745  1.00 15.72           C  
ATOM   2016  C   SER A 248     -21.752   3.108  16.399  1.00 15.49           C  
ATOM   2017  O   SER A 248     -21.967   3.306  17.601  1.00 14.27           O  
ATOM   2018  CB  SER A 248     -19.789   1.945  15.494  1.00 16.38           C  
ATOM   2019  OG  SER A 248     -19.773   1.214  16.726  1.00 16.52           O  
ATOM   2020  N   GLN A 249     -22.761   2.689  15.598  1.00 16.32           N  
ATOM   2021  CA  GLN A 249     -24.044   2.378  16.144  1.00 15.67           C  
ATOM   2022  C   GLN A 249     -23.984   1.303  17.222  1.00 15.67           C  
ATOM   2023  O   GLN A 249     -24.633   1.382  18.259  1.00 15.98           O  
ATOM   2024  CB  GLN A 249     -24.991   1.932  15.004  1.00 18.21           C  
ATOM   2025  CG  GLN A 249     -26.417   1.655  15.467  1.00 23.02           C  
ATOM   2026  CD  GLN A 249     -27.119   2.933  15.822  1.00 31.65           C  
ATOM   2027  NE2 GLN A 249     -27.409   3.725  14.811  1.00 32.83           N  
ATOM   2028  OE1 GLN A 249     -27.412   3.234  16.989  1.00 37.26           O  
ATOM   2029  N   GLU A 250     -23.196   0.253  16.969  1.00 17.34           N  
ATOM   2030  CA  GLU A 250     -23.061  -0.839  17.909  1.00 17.78           C  
ATOM   2031  C   GLU A 250     -22.486  -0.284  19.238  1.00 16.61           C  
ATOM   2032  O   GLU A 250     -23.031  -0.613  20.301  1.00 18.00           O  
ATOM   2033  CB  GLU A 250     -22.126  -1.917  17.362  1.00 22.39           C  
ATOM   2034  CG  GLU A 250     -21.907  -3.041  18.358  1.00 30.04           C  
ATOM   2035  CD  GLU A 250     -21.269  -4.262  17.747  1.00 40.63           C  
ATOM   2036  OE1 GLU A 250     -21.783  -4.771  16.723  1.00 43.57           O  
ATOM   2037  OE2 GLU A 250     -20.253  -4.717  18.311  1.00 39.39           O1-
ATOM   2038  N   ASP A 251     -21.482   0.566  19.198  1.00 15.12           N  
ATOM   2039  CA  ASP A 251     -20.909   1.121  20.393  1.00 15.92           C  
ATOM   2040  C   ASP A 251     -21.838   2.065  21.105  1.00 15.92           C  
ATOM   2041  O   ASP A 251     -21.895   2.064  22.370  1.00 17.24           O  
ATOM   2042  CB  ASP A 251     -19.587   1.744  20.096  1.00 16.59           C  
ATOM   2043  CG  ASP A 251     -18.464   0.730  19.817  1.00 19.05           C  
ATOM   2044  OD1 ASP A 251     -17.382   1.180  19.427  1.00 20.08           O  
ATOM   2045  OD2 ASP A 251     -18.693  -0.505  20.001  1.00 17.90           O1-
ATOM   2046  N   LEU A 252     -22.606   2.850  20.356  1.00 15.76           N  
ATOM   2047  CA  LEU A 252     -23.644   3.654  20.997  1.00 17.52           C  
ATOM   2048  C   LEU A 252     -24.712   2.851  21.631  1.00 18.57           C  
ATOM   2049  O   LEU A 252     -25.226   3.210  22.724  1.00 20.01           O  
ATOM   2050  CB  LEU A 252     -24.306   4.550  19.959  1.00 18.48           C  
ATOM   2051  CG  LEU A 252     -23.486   5.667  19.522  1.00 23.36           C  
ATOM   2052  CD1 LEU A 252     -24.196   6.466  18.428  1.00 26.75           C  
ATOM   2053  CD2 LEU A 252     -23.178   6.626  20.693  1.00 26.47           C  
ATOM   2054  N   ASN A 253     -25.088   1.745  21.006  1.00 18.38           N  
ATOM   2055  CA  ASN A 253     -26.144   0.896  21.574  1.00 21.32           C  
ATOM   2056  C   ASN A 253     -25.740   0.307  22.888  1.00 20.91           C  
ATOM   2057  O   ASN A 253     -26.613  -0.047  23.697  1.00 23.73           O  
ATOM   2058  CB  ASN A 253     -26.594  -0.195  20.618  1.00 24.10           C  
ATOM   2059  CG  ASN A 253     -27.418   0.263  19.429  1.00 26.80           C  
ATOM   2060  ND2 ASN A 253     -27.947   1.452  19.408  1.00 25.05           N  
ATOM   2061  OD1 ASN A 253     -27.548  -0.486  18.432  1.00 30.55           O  
ATOM   2062  N   CYS A 254     -24.443   0.200  23.164  1.00 19.91           N  
ATOM   2063  CA  CYS A 254     -23.962  -0.291  24.421  1.00 19.52           C  
ATOM   2064  C   CYS A 254     -24.134   0.709  25.561  1.00 19.90           C  
ATOM   2065  O   CYS A 254     -24.045   0.317  26.737  1.00 23.52           O  
ATOM   2066  CB  CYS A 254     -22.505  -0.713  24.297  1.00 19.31           C  
ATOM   2067  SG  CYS A 254     -22.240  -2.180  23.276  1.00 24.08           S  
ATOM   2068  N   ILE A 255     -24.359   1.985  25.277  1.00 17.60           N  
ATOM   2069  CA  ILE A 255     -24.570   3.019  26.285  1.00 16.94           C  
ATOM   2070  C   ILE A 255     -26.091   3.173  26.476  1.00 16.18           C  
ATOM   2071  O   ILE A 255     -26.814   3.810  25.650  1.00 17.53           O  
ATOM   2072  CB  ILE A 255     -23.994   4.322  25.800  1.00 17.39           C  
ATOM   2073  CG1 ILE A 255     -22.463   4.141  25.549  1.00 18.05           C  
ATOM   2074  CG2 ILE A 255     -24.285   5.457  26.796  1.00 17.74           C  
ATOM   2075  CD1 ILE A 255     -21.925   5.180  24.812  1.00 18.84           C  
ATOM   2076  N   ILE A 256     -26.591   2.604  27.534  1.00 15.92           N  
ATOM   2077  CA  ILE A 256     -28.067   2.572  27.717  1.00 16.69           C  
ATOM   2078  C   ILE A 256     -28.540   3.917  28.242  1.00 16.84           C  
ATOM   2079  O   ILE A 256     -29.686   4.331  27.966  1.00 15.95           O  
ATOM   2080  CB  ILE A 256     -28.489   1.381  28.574  1.00 20.83           C  
ATOM   2081  CG1 ILE A 256     -30.023   1.121  28.382  1.00 23.70           C  
ATOM   2082  CG2 ILE A 256     -28.203   1.587  30.069  1.00 25.30           C  
ATOM   2083  CD1 ILE A 256     -30.547  -0.127  28.974  1.00 27.22           C  
ATOM   2084  N   ASN A 257     -27.707   4.614  29.038  1.00 14.94           N  
ATOM   2085  CA  ASN A 257     -28.137   5.868  29.599  1.00 16.11           C  
ATOM   2086  C   ASN A 257     -28.516   6.874  28.521  1.00 15.30           C  
ATOM   2087  O   ASN A 257     -27.643   7.162  27.662  1.00 14.92           O  
ATOM   2088  CB  ASN A 257     -27.008   6.408  30.495  1.00 17.57           C  
ATOM   2089  CG  ASN A 257     -27.481   7.632  31.218  1.00 21.62           C  
ATOM   2090  ND2 ASN A 257     -28.013   7.481  32.442  1.00 24.02           N  
ATOM   2091  OD1 ASN A 257     -27.300   8.747  30.663  1.00 23.03           O  
ATOM   2092  N   LEU A 258     -29.710   7.371  28.549  1.00 14.63           N  
ATOM   2093  CA  LEU A 258     -30.209   8.171  27.487  1.00 17.03           C  
ATOM   2094  C   LEU A 258     -29.529   9.484  27.373  1.00 16.86           C  
ATOM   2095  O   LEU A 258     -29.282   9.923  26.257  1.00 15.41           O  
ATOM   2096  CB  LEU A 258     -31.732   8.409  27.627  1.00 19.17           C  
ATOM   2097  CG  LEU A 258     -32.599   7.473  26.867  1.00 25.27           C  
ATOM   2098  CD1 LEU A 258     -34.054   7.570  27.257  1.00 28.55           C  
ATOM   2099  CD2 LEU A 258     -32.417   7.681  25.369  1.00 24.99           C  
ATOM   2100  N   LYS A 259     -29.205  10.141  28.501  1.00 14.98           N  
ATOM   2101  CA  LYS A 259     -28.566  11.427  28.410  1.00 15.73           C  
ATOM   2102  C   LYS A 259     -27.200  11.312  27.739  1.00 14.25           C  
ATOM   2103  O   LYS A 259     -26.861  12.126  26.895  1.00 14.63           O  
ATOM   2104  CB  LYS A 259     -28.428  12.155  29.741  1.00 17.59           C  
ATOM   2105  CG  LYS A 259     -29.745  12.734  30.264  1.00 23.69           C  
ATOM   2106  CD  LYS A 259     -29.521  13.628  31.470  1.00 26.69           C  
ATOM   2107  CE  LYS A 259     -30.796  14.365  31.873  1.00 35.11           C  
ATOM   2108  NZ  LYS A 259     -30.576  15.228  33.084  1.00 38.62           N1+
ATOM   2109  N   ALA A 260     -26.449  10.283  28.132  1.00 12.74           N  
ATOM   2110  CA  ALA A 260     -25.151  10.094  27.518  1.00 12.87           C  
ATOM   2111  C   ALA A 260     -25.249   9.759  26.040  1.00 12.47           C  
ATOM   2112  O   ALA A 260     -24.528  10.283  25.231  1.00 12.67           O  
ATOM   2113  CB  ALA A 260     -24.409   8.992  28.242  1.00 14.36           C  
ATOM   2114  N   ARG A 261     -26.155   8.816  25.680  1.00 13.08           N  
ATOM   2115  CA  ARG A 261     -26.309   8.439  24.292  1.00 12.54           C  
ATOM   2116  C   ARG A 261     -26.758   9.627  23.445  1.00 12.72           C  
ATOM   2117  O   ARG A 261     -26.198   9.821  22.361  1.00 12.45           O  
ATOM   2118  CB  ARG A 261     -27.289   7.259  24.186  1.00 15.44           C  
ATOM   2119  CG  ARG A 261     -27.046   6.617  22.797  1.00 20.65           C  
ATOM   2120  CD  ARG A 261     -28.147   5.736  22.379  1.00 22.36           C  
ATOM   2121  NE  ARG A 261     -28.098   4.528  23.169  1.00 21.96           N  
ATOM   2122  CZ  ARG A 261     -28.844   3.465  22.968  1.00 23.25           C  
ATOM   2123  NH1 ARG A 261     -29.757   3.455  21.993  1.00 26.27           N1+
ATOM   2124  NH2 ARG A 261     -28.702   2.410  23.735  1.00 21.04           N  
ATOM   2125  N   ASN A 262     -27.700  10.382  23.925  1.00 12.29           N  
ATOM   2126  CA  ASN A 262     -28.198  11.501  23.157  1.00 12.34           C  
ATOM   2127  C   ASN A 262     -27.204  12.638  23.039  1.00 12.80           C  
ATOM   2128  O   ASN A 262     -27.180  13.323  22.040  1.00 13.06           O  
ATOM   2129  CB  ASN A 262     -29.515  12.005  23.717  1.00 13.44           C  
ATOM   2130  CG  ASN A 262     -30.667  11.130  23.341  1.00 14.51           C  
ATOM   2131  ND2 ASN A 262     -31.688  11.236  24.061  1.00 15.08           N  
ATOM   2132  OD1 ASN A 262     -30.608  10.390  22.361  1.00 18.17           O  
ATOM   2133  N   TYR A 263     -26.341  12.804  24.015  1.00 12.41           N  
ATOM   2134  CA  TYR A 263     -25.196  13.717  23.830  1.00 12.96           C  
ATOM   2135  C   TYR A 263     -24.357  13.306  22.643  1.00 12.09           C  
ATOM   2136  O   TYR A 263     -24.083  14.099  21.739  1.00 11.94           O  
ATOM   2137  CB  TYR A 263     -24.359  13.806  25.108  1.00 12.05           C  
ATOM   2138  CG  TYR A 263     -23.187  14.711  24.856  1.00 12.43           C  
ATOM   2139  CD1 TYR A 263     -23.377  16.065  24.667  1.00 13.48           C  
ATOM   2140  CD2 TYR A 263     -21.917  14.209  24.666  1.00 12.76           C  
ATOM   2141  CE1 TYR A 263     -22.327  16.897  24.354  1.00 14.92           C  
ATOM   2142  CE2 TYR A 263     -20.853  15.050  24.392  1.00 13.11           C  
ATOM   2143  CZ  TYR A 263     -21.082  16.389  24.222  1.00 13.89           C  
ATOM   2144  OH  TYR A 263     -20.025  17.247  23.929  1.00 15.38           O  
ATOM   2145  N   LEU A 264     -23.974  12.048  22.576  1.00 11.40           N  
ATOM   2146  CA  LEU A 264     -23.145  11.580  21.462  1.00 11.40           C  
ATOM   2147  C   LEU A 264     -23.913  11.733  20.151  1.00 12.24           C  
ATOM   2148  O   LEU A 264     -23.338  12.159  19.137  1.00 12.38           O  
ATOM   2149  CB  LEU A 264     -22.723  10.133  21.698  1.00 11.84           C  
ATOM   2150  CG  LEU A 264     -21.778   9.919  22.870  1.00 12.32           C  
ATOM   2151  CD1 LEU A 264     -21.660   8.466  23.168  1.00 14.67           C  
ATOM   2152  CD2 LEU A 264     -20.416  10.568  22.625  1.00 14.24           C  
ATOM   2153  N   LEU A 265     -25.211  11.444  20.139  1.00 11.98           N  
ATOM   2154  CA  LEU A 265     -26.009  11.580  18.893  1.00 13.14           C  
ATOM   2155  C   LEU A 265     -26.146  13.011  18.462  1.00 13.86           C  
ATOM   2156  O   LEU A 265     -26.399  13.245  17.258  1.00 15.99           O  
ATOM   2157  CB  LEU A 265     -27.374  10.954  19.046  1.00 13.90           C  
ATOM   2158  CG  LEU A 265     -27.358   9.456  19.147  1.00 14.00           C  
ATOM   2159  CD1 LEU A 265     -28.717   8.950  19.551  1.00 17.36           C  
ATOM   2160  CD2 LEU A 265     -26.928   8.779  17.838  1.00 16.10           C  
ATOM   2161  N   SER A 266     -25.991  13.970  19.361  1.00 13.53           N  
ATOM   2162  CA  SER A 266     -26.130  15.395  19.032  1.00 14.58           C  
ATOM   2163  C   SER A 266     -24.930  15.945  18.343  1.00 15.64           C  
ATOM   2164  O   SER A 266     -25.032  17.072  17.801  1.00 16.68           O  
ATOM   2165  CB  SER A 266     -26.353  16.198  20.313  1.00 16.15           C  
ATOM   2166  OG  SER A 266     -25.202  16.475  21.086  1.00 16.31           O  
ATOM   2167  N   LEU A 267     -23.835  15.275  18.342  1.00 13.52           N  
ATOM   2168  CA  LEU A 267     -22.602  15.830  17.788  1.00 14.63           C  
ATOM   2169  C   LEU A 267     -22.530  15.649  16.307  1.00 15.55           C  
ATOM   2170  O   LEU A 267     -23.038  14.663  15.772  1.00 16.63           O  
ATOM   2171  CB  LEU A 267     -21.400  15.113  18.402  1.00 14.28           C  
ATOM   2172  CG  LEU A 267     -21.290  15.260  19.910  1.00 14.53           C  
ATOM   2173  CD1 LEU A 267     -20.171  14.427  20.458  1.00 14.86           C  
ATOM   2174  CD2 LEU A 267     -21.037  16.745  20.270  1.00 17.91           C  
ATOM   2175  N   PRO A 268     -21.947  16.583  15.571  1.00 15.56           N  
ATOM   2176  CA  PRO A 268     -21.682  16.338  14.154  1.00 15.61           C  
ATOM   2177  C   PRO A 268     -20.759  15.183  13.990  1.00 16.85           C  
ATOM   2178  O   PRO A 268     -19.974  14.847  14.850  1.00 16.99           O  
ATOM   2179  CB  PRO A 268     -21.023  17.651  13.699  1.00 18.08           C  
ATOM   2180  CG  PRO A 268     -21.385  18.631  14.740  1.00 21.09           C  
ATOM   2181  CD  PRO A 268     -21.493  17.921  16.002  1.00 17.15           C  
ATOM   2182  N   HIS A 269     -20.803  14.584  12.809  1.00 17.35           N  
ATOM   2183  CA  HIS A 269     -19.871  13.532  12.436  1.00 17.63           C  
ATOM   2184  C   HIS A 269     -18.443  13.973  12.549  1.00 17.77           C  
ATOM   2185  O   HIS A 269     -18.096  15.080  12.149  1.00 19.53           O  
ATOM   2186  CB  HIS A 269     -20.088  13.160  10.971  1.00 18.96           C  
ATOM   2187  CG  HIS A 269     -19.212  12.010  10.612  1.00 20.22           C  
ATOM   2188  CD2 HIS A 269     -18.151  11.971   9.776  1.00 21.41           C  
ATOM   2189  ND1 HIS A 269     -19.386  10.784  11.176  1.00 22.35           N  
ATOM   2190  CE1 HIS A 269     -18.434  10.005  10.664  1.00 22.23           C  
ATOM   2191  NE2 HIS A 269     -17.665  10.675   9.826  1.00 24.16           N  
ATOM   2192  N   LYS A 270     -17.597  13.081  13.116  1.00 16.14           N  
ATOM   2193  CA ALYS A 270     -16.162  13.293  13.234  0.50 17.41           C  
ATOM   2194  CA BLYS A 270     -16.164  13.304  13.247  0.50 16.62           C  
ATOM   2195  C   LYS A 270     -15.513  12.091  12.649  1.00 16.72           C  
ATOM   2196  O   LYS A 270     -15.861  10.947  12.956  1.00 16.87           O  
ATOM   2197  CB ALYS A 270     -15.743  13.475  14.696  0.50 19.77           C  
ATOM   2198  CB BLYS A 270     -15.750  13.482  14.716  0.50 16.39           C  
ATOM   2199  CG ALYS A 270     -16.172  14.816  15.250  0.50 24.85           C  
ATOM   2200  CG BLYS A 270     -16.569  14.530  15.462  0.50 15.34           C  
ATOM   2201  CD ALYS A 270     -15.999  14.928  16.769  0.50 30.28           C  
ATOM   2202  CD BLYS A 270     -16.324  14.427  16.980  0.50 17.48           C  
ATOM   2203  CE ALYS A 270     -17.114  15.741  17.401  0.50 35.01           C  
ATOM   2204  CE BLYS A 270     -17.082  15.440  17.818  0.50 19.64           C  
ATOM   2205  NZ ALYS A 270     -16.944  15.856  18.867  0.50 37.30           N1+
ATOM   2206  NZ BLYS A 270     -16.526  16.806  17.663  0.50 21.55           N1+
ATOM   2207  N   ASN A 271     -14.526  12.316  11.754  1.00 17.52           N  
ATOM   2208  CA  ASN A 271     -13.824  11.222  11.139  1.00 18.19           C  
ATOM   2209  C   ASN A 271     -12.719  10.698  12.060  1.00 16.09           C  
ATOM   2210  O   ASN A 271     -12.173  11.474  12.878  1.00 19.83           O  
ATOM   2211  CB  ASN A 271     -13.157  11.662   9.861  1.00 20.77           C  
ATOM   2212  CG  ASN A 271     -14.198  11.977   8.806  1.00 27.35           C  
ATOM   2213  ND2 ASN A 271     -14.168  13.201   8.304  1.00 31.60           N  
ATOM   2214  OD1 ASN A 271     -15.041  11.115   8.455  1.00 31.72           O  
ATOM   2215  N   LYS A 272     -12.442   9.458  11.944  1.00 17.11           N  
ATOM   2216  CA  LYS A 272     -11.241   8.893  12.585  1.00 17.36           C  
ATOM   2217  C   LYS A 272      -9.985   9.481  11.966  1.00 19.49           C  
ATOM   2218  O   LYS A 272      -9.898   9.707  10.742  1.00 22.03           O  
ATOM   2219  CB  LYS A 272     -11.248   7.389  12.427  1.00 20.44           C  
ATOM   2220  CG  LYS A 272     -10.056   6.670  13.094  1.00 24.16           C  
ATOM   2221  CD  LYS A 272     -10.190   5.146  13.018  1.00 29.50           C  
ATOM   2222  CE  LYS A 272      -9.106   4.369  13.809  1.00 38.69           C  
ATOM   2223  NZ  LYS A 272      -9.088   4.644  15.309  1.00 43.01           N1+
ATOM   2224  N   VAL A 273      -9.017   9.817  12.812  1.00 18.42           N  
ATOM   2225  CA  VAL A 273      -7.700  10.234  12.343  1.00 18.28           C  
ATOM   2226  C   VAL A 273      -6.834   8.980  12.324  1.00 18.74           C  
ATOM   2227  O   VAL A 273      -6.617   8.388  13.375  1.00 18.64           O  
ATOM   2228  CB  VAL A 273      -7.092  11.335  13.203  1.00 19.43           C  
ATOM   2229  CG1 VAL A 273      -5.691  11.649  12.693  1.00 21.52           C  
ATOM   2230  CG2 VAL A 273      -7.953  12.576  13.261  1.00 21.03           C  
ATOM   2231  N   PRO A 274      -6.311   8.583  11.166  1.00 18.26           N  
ATOM   2232  CA  PRO A 274      -5.473   7.383  11.103  1.00 19.10           C  
ATOM   2233  C   PRO A 274      -4.237   7.524  11.975  1.00 17.20           C  
ATOM   2234  O   PRO A 274      -3.580   8.572  12.022  1.00 17.63           O  
ATOM   2235  CB  PRO A 274      -5.053   7.282   9.626  1.00 21.67           C  
ATOM   2236  CG  PRO A 274      -6.022   8.171   8.901  1.00 23.64           C  
ATOM   2237  CD  PRO A 274      -6.427   9.229   9.834  1.00 20.39           C  
ATOM   2238  N   TRP A 275      -3.954   6.421  12.721  1.00 16.72           N  
ATOM   2239  CA  TRP A 275      -2.814   6.499  13.644  1.00 16.03           C  
ATOM   2240  C   TRP A 275      -1.508   6.778  12.943  1.00 16.63           C  
ATOM   2241  O   TRP A 275      -0.681   7.497  13.470  1.00 16.94           O  
ATOM   2242  CB  TRP A 275      -2.684   5.207  14.420  1.00 15.85           C  
ATOM   2243  CG  TRP A 275      -3.863   4.879  15.289  1.00 15.55           C  
ATOM   2244  CD1 TRP A 275      -4.701   3.815  15.141  1.00 16.80           C  
ATOM   2245  CD2 TRP A 275      -4.302   5.584  16.441  1.00 15.84           C  
ATOM   2246  CE2 TRP A 275      -5.417   4.893  16.952  1.00 15.82           C  
ATOM   2247  CE3 TRP A 275      -3.898   6.751  17.074  1.00 16.70           C  
ATOM   2248  NE1 TRP A 275      -5.647   3.823  16.122  1.00 16.93           N  
ATOM   2249  CZ2 TRP A 275      -6.116   5.338  18.057  1.00 16.66           C  
ATOM   2250  CZ3 TRP A 275      -4.596   7.178  18.188  1.00 17.93           C  
ATOM   2251  CH2 TRP A 275      -5.686   6.476  18.654  1.00 16.66           C  
ATOM   2252  N   ASN A 276      -1.319   6.230  11.740  1.00 17.78           N  
ATOM   2253  CA  ASN A 276      -0.066   6.447  11.010  1.00 20.63           C  
ATOM   2254  C   ASN A 276       0.088   7.893  10.505  1.00 21.05           C  
ATOM   2255  O   ASN A 276       1.213   8.315  10.178  1.00 23.21           O  
ATOM   2256  CB  ASN A 276       0.121   5.422   9.907  1.00 25.29           C  
ATOM   2257  CG  ASN A 276      -0.766   5.640   8.696  1.00 33.33           C  
ATOM   2258  ND2 ASN A 276      -0.276   5.224   7.512  1.00 38.29           N  
ATOM   2259  OD1 ASN A 276      -1.866   6.164   8.790  1.00 33.95           O  
ATOM   2260  N   ARG A 277      -1.005   8.647  10.408  1.00 20.46           N  
ATOM   2261  CA  ARG A 277      -0.905  10.104  10.152  1.00 21.98           C  
ATOM   2262  C   ARG A 277      -0.571  10.921  11.374  1.00 23.83           C  
ATOM   2263  O   ARG A 277       0.182  11.893  11.314  1.00 25.56           O  
ATOM   2264  CB  ARG A 277      -2.211  10.599   9.482  1.00 25.35           C  
ATOM   2265  CG  ARG A 277      -2.368   9.954   8.098  1.00 31.94           C  
ATOM   2266  CD  ARG A 277      -3.526  10.545   7.273  1.00 39.32           C  
ATOM   2267  NE  ARG A 277      -4.008   9.589   6.268  1.00 44.32           N  
ATOM   2268  CZ  ARG A 277      -5.135   9.732   5.565  1.00 47.47           C  
ATOM   2269  NH1 ARG A 277      -5.905  10.800   5.741  1.00 47.62           N1+
ATOM   2270  NH2 ARG A 277      -5.496   8.807   4.681  1.00 46.70           N  
ATOM   2271  N   LEU A 278      -1.102  10.531  12.559  1.00 22.30           N  
ATOM   2272  CA  LEU A 278      -0.769  11.206  13.796  1.00 22.24           C  
ATOM   2273  C   LEU A 278       0.623  10.898  14.242  1.00 21.26           C  
ATOM   2274  O   LEU A 278       1.226  11.724  14.901  1.00 22.93           O  
ATOM   2275  CB  LEU A 278      -1.687  10.755  14.961  1.00 24.69           C  
ATOM   2276  CG  LEU A 278      -2.968  11.460  15.166  1.00 28.52           C  
ATOM   2277  CD1 LEU A 278      -3.793  10.748  16.264  1.00 29.04           C  
ATOM   2278  CD2 LEU A 278      -2.757  12.913  15.564  1.00 28.14           C  
ATOM   2279  N   PHE A 279       1.131   9.699  13.938  1.00 18.69           N  
ATOM   2280  CA  PHE A 279       2.407   9.220  14.405  1.00 18.02           C  
ATOM   2281  C   PHE A 279       3.154   8.654  13.232  1.00 18.38           C  
ATOM   2282  O   PHE A 279       3.355   7.450  13.058  1.00 18.16           O  
ATOM   2283  CB  PHE A 279       2.219   8.143  15.464  1.00 17.74           C  
ATOM   2284  CG  PHE A 279       1.446   8.601  16.656  1.00 17.06           C  
ATOM   2285  CD1 PHE A 279       1.971   9.553  17.528  1.00 18.72           C  
ATOM   2286  CD2 PHE A 279       0.200   8.135  16.906  1.00 17.69           C  
ATOM   2287  CE1 PHE A 279       1.231  10.018  18.605  1.00 19.36           C  
ATOM   2288  CE2 PHE A 279      -0.514   8.582  18.004  1.00 17.29           C  
ATOM   2289  CZ  PHE A 279      -0.002   9.534  18.837  1.00 17.98           C  
ATOM   2290  N   PRO A 280       3.628   9.554  12.365  1.00 20.66           N  
ATOM   2291  CA  PRO A 280       4.275   9.099  11.153  1.00 21.77           C  
ATOM   2292  C   PRO A 280       5.606   8.368  11.342  1.00 23.64           C  
ATOM   2293  O   PRO A 280       6.013   7.637  10.434  1.00 25.75           O  
ATOM   2294  CB  PRO A 280       4.480  10.418  10.353  1.00 22.27           C  
ATOM   2295  CG  PRO A 280       4.484  11.476  11.372  1.00 23.96           C  
ATOM   2296  CD  PRO A 280       3.543  11.030  12.424  1.00 21.14           C  
ATOM   2297  N   ASN A 281       6.240   8.539  12.481  1.00 21.96           N  
ATOM   2298  CA  ASN A 281       7.518   7.903  12.757  1.00 23.32           C  
ATOM   2299  C   ASN A 281       7.401   6.606  13.562  1.00 22.27           C  
ATOM   2300  O   ASN A 281       8.414   5.988  13.918  1.00 22.90           O  
ATOM   2301  CB  ASN A 281       8.427   8.882  13.509  1.00 27.68           C  
ATOM   2302  CG  ASN A 281       8.414  10.311  12.999  1.00 38.77           C  
ATOM   2303  ND2 ASN A 281       7.889  11.269  13.782  1.00 42.52           N  
ATOM   2304  OD1 ASN A 281       8.863  10.581  11.900  1.00 40.95           O  
ATOM   2305  N   ALA A 282       6.176   6.186  13.906  1.00 19.85           N  
ATOM   2306  CA  ALA A 282       5.997   5.055  14.811  1.00 18.39           C  
ATOM   2307  C   ALA A 282       6.091   3.722  14.151  1.00 18.40           C  
ATOM   2308  O   ALA A 282       5.722   3.550  13.000  1.00 20.34           O  
ATOM   2309  CB  ALA A 282       4.639   5.155  15.486  1.00 18.27           C  
ATOM   2310  N   ASP A 283       6.537   2.708  14.910  1.00 17.12           N  
ATOM   2311  CA  ASP A 283       6.453   1.324  14.476  1.00 17.47           C  
ATOM   2312  C   ASP A 283       5.013   0.897  14.209  1.00 17.22           C  
ATOM   2313  O   ASP A 283       4.140   1.176  15.028  1.00 15.29           O  
ATOM   2314  CB  ASP A 283       7.113   0.459  15.559  1.00 18.23           C  
ATOM   2315  CG  ASP A 283       7.139  -0.971  15.208  1.00 28.58           C  
ATOM   2316  OD1 ASP A 283       6.190  -1.651  15.514  1.00 31.32           O  
ATOM   2317  OD2 ASP A 283       8.154  -1.422  14.625  1.00 34.54           O1-
ATOM   2318  N   SER A 284       4.771   0.170  13.147  1.00 17.08           N  
ATOM   2319  CA  SER A 284       3.435  -0.224  12.776  1.00 18.00           C  
ATOM   2320  C   SER A 284       2.807  -1.144  13.820  1.00 16.80           C  
ATOM   2321  O   SER A 284       1.615  -1.038  14.083  1.00 16.15           O  
ATOM   2322  CB  SER A 284       3.422  -0.871  11.388  1.00 21.55           C  
ATOM   2323  OG  SER A 284       4.175  -2.073  11.433  1.00 26.77           O  
ATOM   2324  N   LYS A 285       3.616  -2.016  14.434  1.00 15.83           N  
ATOM   2325  CA  LYS A 285       3.067  -2.884  15.498  1.00 15.25           C  
ATOM   2326  C   LYS A 285       2.706  -2.047  16.747  1.00 13.79           C  
ATOM   2327  O   LYS A 285       1.708  -2.362  17.394  1.00 14.96           O  
ATOM   2328  CB  LYS A 285       4.036  -3.982  15.902  1.00 16.26           C  
ATOM   2329  CG  LYS A 285       4.376  -4.939  14.740  1.00 18.11           C  
ATOM   2330  CD  LYS A 285       5.442  -5.962  15.166  1.00 21.92           C  
ATOM   2331  CE  LYS A 285       5.696  -6.937  14.021  1.00 28.81           C  
ATOM   2332  NZ  LYS A 285       6.870  -7.810  14.274  1.00 33.75           N1+
ATOM   2333  N   ALA A 286       3.465  -1.011  17.065  1.00 14.65           N  
ATOM   2334  CA  ALA A 286       3.097  -0.131  18.187  1.00 13.79           C  
ATOM   2335  C   ALA A 286       1.767   0.516  17.930  1.00 14.09           C  
ATOM   2336  O   ALA A 286       0.943   0.614  18.850  1.00 13.27           O  
ATOM   2337  CB  ALA A 286       4.137   0.956  18.394  1.00 14.36           C  
ATOM   2338  N   LEU A 287       1.491   0.929  16.701  1.00 13.95           N  
ATOM   2339  CA  LEU A 287       0.223   1.559  16.408  1.00 14.02           C  
ATOM   2340  C   LEU A 287      -0.908   0.593  16.398  1.00 13.51           C  
ATOM   2341  O   LEU A 287      -2.028   0.982  16.774  1.00 13.99           O  
ATOM   2342  CB  LEU A 287       0.317   2.285  15.059  1.00 13.67           C  
ATOM   2343  CG  LEU A 287       1.287   3.467  15.040  1.00 14.00           C  
ATOM   2344  CD1 LEU A 287       1.214   4.138  13.651  1.00 15.56           C  
ATOM   2345  CD2 LEU A 287       1.083   4.473  16.165  1.00 15.91           C  
ATOM   2346  N   ASP A 288      -0.679  -0.668  16.040  1.00 14.08           N  
ATOM   2347  CA  ASP A 288      -1.738  -1.656  16.129  1.00 15.13           C  
ATOM   2348  C   ASP A 288      -2.136  -1.896  17.582  1.00 14.50           C  
ATOM   2349  O   ASP A 288      -3.319  -1.983  17.914  1.00 14.56           O  
ATOM   2350  CB  ASP A 288      -1.282  -2.967  15.510  1.00 16.13           C  
ATOM   2351  CG  ASP A 288      -2.405  -3.963  15.459  1.00 20.04           C  
ATOM   2352  OD1 ASP A 288      -3.274  -3.876  14.514  1.00 23.65           O  
ATOM   2353  OD2 ASP A 288      -2.484  -4.816  16.323  1.00 18.83           O1-
ATOM   2354  N   LEU A 289      -1.148  -1.967  18.476  1.00 12.99           N  
ATOM   2355  CA  LEU A 289      -1.440  -2.127  19.901  1.00 12.80           C  
ATOM   2356  C   LEU A 289      -2.076  -0.871  20.433  1.00 12.41           C  
ATOM   2357  O   LEU A 289      -3.047  -0.941  21.232  1.00 12.92           O  
ATOM   2358  CB  LEU A 289      -0.148  -2.499  20.631  1.00 12.46           C  
ATOM   2359  CG  LEU A 289      -0.325  -2.665  22.168  1.00 13.71           C  
ATOM   2360  CD1 LEU A 289      -1.460  -3.650  22.555  1.00 13.20           C  
ATOM   2361  CD2 LEU A 289       1.001  -3.106  22.722  1.00 13.62           C  
ATOM   2362  N   LEU A 290      -1.640   0.321  20.052  1.00 12.49           N  
ATOM   2363  CA  LEU A 290      -2.258   1.573  20.477  1.00 12.80           C  
ATOM   2364  C   LEU A 290      -3.705   1.625  20.132  1.00 13.03           C  
ATOM   2365  O   LEU A 290      -4.550   1.984  20.971  1.00 12.84           O  
ATOM   2366  CB  LEU A 290      -1.538   2.733  19.793  1.00 12.90           C  
ATOM   2367  CG  LEU A 290      -2.030   4.111  20.178  1.00 11.95           C  
ATOM   2368  CD1 LEU A 290      -1.825   4.408  21.622  1.00 12.76           C  
ATOM   2369  CD2 LEU A 290      -1.383   5.171  19.318  1.00 13.77           C  
ATOM   2370  N   ASP A 291      -4.060   1.188  18.928  1.00 12.52           N  
ATOM   2371  CA  ASP A 291      -5.431   1.159  18.476  1.00 13.38           C  
ATOM   2372  C   ASP A 291      -6.271   0.297  19.402  1.00 14.30           C  
ATOM   2373  O   ASP A 291      -7.419   0.624  19.697  1.00 14.71           O  
ATOM   2374  CB  ASP A 291      -5.494   0.628  17.034  1.00 14.94           C  
ATOM   2375  CG  ASP A 291      -6.908   0.612  16.539  1.00 20.24           C  
ATOM   2376  OD1 ASP A 291      -7.447   1.684  16.363  1.00 18.38           O  
ATOM   2377  OD2 ASP A 291      -7.468  -0.505  16.386  1.00 23.95           O1-
ATOM   2378  N   LYS A 292      -5.747  -0.849  19.811  1.00 12.89           N  
ATOM   2379  CA  LYS A 292      -6.467  -1.749  20.686  1.00 12.33           C  
ATOM   2380  C   LYS A 292      -6.634  -1.288  22.090  1.00 12.70           C  
ATOM   2381  O   LYS A 292      -7.613  -1.684  22.754  1.00 13.51           O  
ATOM   2382  CB  LYS A 292      -5.821  -3.132  20.655  1.00 13.52           C  
ATOM   2383  CG  LYS A 292      -5.957  -3.793  19.271  1.00 15.41           C  
ATOM   2384  CD  LYS A 292      -5.117  -5.044  19.121  1.00 19.09           C  
ATOM   2385  CE  LYS A 292      -5.517  -5.909  17.936  1.00 22.62           C  
ATOM   2386  NZ  LYS A 292      -5.329  -5.213  16.661  1.00 24.11           N1+
ATOM   2387  N   MET A 293      -5.699  -0.484  22.595  1.00 11.18           N  
ATOM   2388  CA AMET A 293      -5.799   0.094  23.929  0.50 12.13           C  
ATOM   2389  CA BMET A 293      -5.828   0.090  23.931  0.50 11.70           C  
ATOM   2390  C   MET A 293      -6.743   1.289  23.900  1.00 12.28           C  
ATOM   2391  O   MET A 293      -7.495   1.497  24.848  1.00 13.89           O  
ATOM   2392  CB AMET A 293      -4.406   0.568  24.392  0.50 12.43           C  
ATOM   2393  CB BMET A 293      -4.456   0.531  24.469  0.50 11.02           C  
ATOM   2394  CG AMET A 293      -3.360  -0.548  24.350  0.50 13.17           C  
ATOM   2395  CG BMET A 293      -3.557  -0.666  24.795  0.50 10.20           C  
ATOM   2396  SD AMET A 293      -1.830   0.047  24.955  0.50 12.98           S  
ATOM   2397  SD BMET A 293      -2.033  -0.277  25.655  0.50 14.48           S  
ATOM   2398  CE AMET A 293      -2.135  -0.561  26.583  0.50 17.19           C  
ATOM   2399  CE BMET A 293      -1.105   0.440  24.426  0.50 16.44           C  
ATOM   2400  N   LEU A 294      -6.724   2.086  22.862  1.00 11.74           N  
ATOM   2401  CA  LEU A 294      -7.581   3.276  22.730  1.00 12.46           C  
ATOM   2402  C   LEU A 294      -8.836   2.955  21.943  1.00 14.51           C  
ATOM   2403  O   LEU A 294      -9.184   3.651  20.981  1.00 17.21           O  
ATOM   2404  CB  LEU A 294      -6.788   4.419  22.122  1.00 12.40           C  
ATOM   2405  CG  LEU A 294      -5.611   4.883  22.988  1.00 11.73           C  
ATOM   2406  CD1 LEU A 294      -4.962   6.129  22.346  1.00 12.91           C  
ATOM   2407  CD2 LEU A 294      -6.032   5.225  24.413  1.00 11.22           C  
ATOM   2408  N   THR A 295      -9.469   1.950  22.317  1.00 12.13           N  
ATOM   2409  CA  THR A 295     -10.751   1.533  21.775  1.00 13.71           C  
ATOM   2410  C   THR A 295     -11.850   2.200  22.586  1.00 13.32           C  
ATOM   2411  O   THR A 295     -11.837   2.193  23.836  1.00 13.70           O  
ATOM   2412  CB  THR A 295     -10.809  -0.001  21.845  1.00 16.56           C  
ATOM   2413  CG2 THR A 295     -12.154  -0.496  21.555  1.00 17.39           C  
ATOM   2414  OG1 THR A 295      -9.927  -0.559  20.879  1.00 21.37           O  
ATOM   2415  N   PHE A 296     -12.863   2.798  21.884  1.00 13.20           N  
ATOM   2416  CA  PHE A 296     -13.915   3.553  22.561  1.00 13.26           C  
ATOM   2417  C   PHE A 296     -14.728   2.670  23.498  1.00 13.77           C  
ATOM   2418  O   PHE A 296     -14.987   3.060  24.620  1.00 14.40           O  
ATOM   2419  CB  PHE A 296     -14.828   4.166  21.467  1.00 13.93           C  
ATOM   2420  CG  PHE A 296     -15.990   4.898  22.025  1.00 15.17           C  
ATOM   2421  CD1 PHE A 296     -15.872   6.215  22.411  1.00 16.22           C  
ATOM   2422  CD2 PHE A 296     -17.199   4.253  22.228  1.00 15.98           C  
ATOM   2423  CE1 PHE A 296     -16.985   6.888  22.964  1.00 18.16           C  
ATOM   2424  CE2 PHE A 296     -18.292   4.929  22.766  1.00 17.91           C  
ATOM   2425  CZ  PHE A 296     -18.155   6.239  23.127  1.00 16.65           C  
ATOM   2426  N   ASN A 297     -15.138   1.485  23.011  1.00 13.15           N  
ATOM   2427  CA  ASN A 297     -16.005   0.643  23.810  1.00 13.99           C  
ATOM   2428  C   ASN A 297     -15.145  -0.112  24.827  1.00 13.79           C  
ATOM   2429  O   ASN A 297     -14.286  -0.858  24.419  1.00 13.89           O  
ATOM   2430  CB  ASN A 297     -16.739  -0.277  22.879  1.00 16.31           C  
ATOM   2431  CG  ASN A 297     -17.691  -1.193  23.563  1.00 18.79           C  
ATOM   2432  ND2 ASN A 297     -18.678  -1.646  22.768  1.00 18.83           N  
ATOM   2433  OD1 ASN A 297     -17.573  -1.485  24.754  1.00 21.03           O  
ATOM   2434  N   PRO A 298     -15.358   0.071  26.117  1.00 12.96           N  
ATOM   2435  CA  PRO A 298     -14.464  -0.580  27.087  1.00 13.62           C  
ATOM   2436  C   PRO A 298     -14.565  -2.082  27.072  1.00 14.32           C  
ATOM   2437  O   PRO A 298     -13.576  -2.723  27.428  1.00 16.82           O  
ATOM   2438  CB  PRO A 298     -14.930   0.002  28.415  1.00 14.67           C  
ATOM   2439  CG  PRO A 298     -16.300   0.457  28.211  1.00 15.80           C  
ATOM   2440  CD  PRO A 298     -16.356   0.924  26.793  1.00 14.94           C  
ATOM   2441  N   HIS A 299     -15.671  -2.668  26.654  1.00 15.00           N  
ATOM   2442  CA  HIS A 299     -15.749  -4.115  26.593  1.00 16.90           C  
ATOM   2443  C   HIS A 299     -14.906  -4.708  25.461  1.00 18.50           C  
ATOM   2444  O   HIS A 299     -14.445  -5.829  25.567  1.00 23.55           O  
ATOM   2445  CB  HIS A 299     -17.215  -4.514  26.418  1.00 21.71           C  
ATOM   2446  CG  HIS A 299     -18.091  -3.986  27.525  1.00 32.56           C  
ATOM   2447  CD2 HIS A 299     -18.205  -4.397  28.810  1.00 36.12           C  
ATOM   2448  ND1 HIS A 299     -18.931  -2.900  27.326  1.00 36.46           N  
ATOM   2449  CE1 HIS A 299     -19.526  -2.684  28.488  1.00 37.67           C  
ATOM   2450  NE2 HIS A 299     -19.121  -3.561  29.412  1.00 37.97           N  
ATOM   2451  N   LYS A 300     -14.619  -3.934  24.429  1.00 15.35           N  
ATOM   2452  CA  LYS A 300     -13.820  -4.354  23.313  1.00 15.24           C  
ATOM   2453  C   LYS A 300     -12.324  -4.021  23.484  1.00 13.93           C  
ATOM   2454  O   LYS A 300     -11.515  -4.452  22.686  1.00 16.61           O  
ATOM   2455  CB  LYS A 300     -14.312  -3.700  22.019  1.00 16.64           C  
ATOM   2456  CG  LYS A 300     -15.723  -4.120  21.605  1.00 22.21           C  
ATOM   2457  CD  LYS A 300     -16.189  -3.368  20.360  1.00 25.79           C  
ATOM   2458  CE  LYS A 300     -17.532  -3.833  19.857  1.00 30.43           C  
ATOM   2459  NZ  LYS A 300     -17.992  -2.950  18.719  1.00 32.63           N1+
ATOM   2460  N   ARG A 301     -12.001  -3.228  24.454  1.00 13.78           N  
ATOM   2461  CA  ARG A 301     -10.655  -2.788  24.726  1.00 12.89           C  
ATOM   2462  C   ARG A 301      -9.783  -3.957  25.186  1.00 12.75           C  
ATOM   2463  O   ARG A 301     -10.250  -4.828  25.927  1.00 13.64           O  
ATOM   2464  CB  ARG A 301     -10.731  -1.681  25.757  1.00 12.15           C  
ATOM   2465  CG  ARG A 301      -9.460  -0.826  25.882  1.00 11.39           C  
ATOM   2466  CD  ARG A 301      -9.663   0.328  26.872  1.00 10.79           C  
ATOM   2467  NE  ARG A 301     -10.741   1.212  26.404  1.00 11.09           N  
ATOM   2468  CZ  ARG A 301     -11.588   1.879  27.177  1.00 10.75           C  
ATOM   2469  NH1 ARG A 301     -11.458   1.860  28.489  1.00 11.33           N1+
ATOM   2470  NH2 ARG A 301     -12.569   2.607  26.634  1.00 11.58           N  
ATOM   2471  N   ILE A 302      -8.553  -3.971  24.718  1.00 12.21           N  
ATOM   2472  CA  ILE A 302      -7.646  -5.081  25.046  1.00 13.15           C  
ATOM   2473  C   ILE A 302      -7.387  -5.132  26.585  1.00 12.36           C  
ATOM   2474  O   ILE A 302      -7.380  -4.111  27.223  1.00 14.23           O  
ATOM   2475  CB  ILE A 302      -6.339  -4.873  24.232  1.00 12.99           C  
ATOM   2476  CG1 ILE A 302      -5.541  -6.167  24.151  1.00 13.66           C  
ATOM   2477  CG2 ILE A 302      -5.519  -3.685  24.750  1.00 13.28           C  
ATOM   2478  CD1 ILE A 302      -4.462  -6.123  23.160  1.00 14.65           C  
ATOM   2479  N   GLU A 303      -7.220  -6.328  27.136  1.00 13.65           N  
ATOM   2480  CA  GLU A 303      -6.900  -6.464  28.539  1.00 14.27           C  
ATOM   2481  C   GLU A 303      -5.381  -6.585  28.662  1.00 12.51           C  
ATOM   2482  O   GLU A 303      -4.652  -6.781  27.673  1.00 13.23           O  
ATOM   2483  CB  GLU A 303      -7.566  -7.709  29.137  1.00 17.24           C  
ATOM   2484  CG  GLU A 303      -9.102  -7.713  29.099  1.00 22.93           C  
ATOM   2485  CD  GLU A 303      -9.757  -8.517  30.198  1.00 35.52           C  
ATOM   2486  OE1 GLU A 303      -9.096  -9.396  30.807  1.00 38.62           O  
ATOM   2487  OE2 GLU A 303     -10.959  -8.263  30.450  1.00 42.23           O1-
ATOM   2488  N   VAL A 304      -4.906  -6.459  29.881  1.00 12.31           N  
ATOM   2489  CA  VAL A 304      -3.461  -6.328  30.098  1.00 11.90           C  
ATOM   2490  C   VAL A 304      -2.681  -7.527  29.579  1.00 12.52           C  
ATOM   2491  O   VAL A 304      -1.636  -7.389  28.964  1.00 12.55           O  
ATOM   2492  CB  VAL A 304      -3.166  -5.987  31.560  1.00 12.71           C  
ATOM   2493  CG1 VAL A 304      -3.531  -7.086  32.574  1.00 14.83           C  
ATOM   2494  CG2 VAL A 304      -1.680  -5.599  31.759  1.00 13.65           C  
ATOM   2495  N   GLU A 305      -3.196  -8.769  29.771  1.00 13.27           N  
ATOM   2496  CA  GLU A 305      -2.449  -9.940  29.326  1.00 14.87           C  
ATOM   2497  C   GLU A 305      -2.389 -10.119  27.853  1.00 14.16           C  
ATOM   2498  O   GLU A 305      -1.403 -10.602  27.280  1.00 14.66           O  
ATOM   2499  CB  GLU A 305      -3.011 -11.191  30.032  1.00 18.30           C  
ATOM   2500  CG  GLU A 305      -2.690 -11.149  31.533  1.00 22.94           C  
ATOM   2501  CD  GLU A 305      -3.530 -11.836  32.600  1.00 35.83           C  
ATOM   2502  OE1 GLU A 305      -3.498 -11.378  33.766  1.00 38.84           O  
ATOM   2503  OE2 GLU A 305      -4.208 -12.832  32.283  1.00 36.19           O1-
ATOM   2504  N   GLN A 306      -3.477  -9.683  27.156  1.00 13.32           N  
ATOM   2505  CA  GLN A 306      -3.478  -9.671  25.702  1.00 14.89           C  
ATOM   2506  C   GLN A 306      -2.506  -8.709  25.118  1.00 13.98           C  
ATOM   2507  O   GLN A 306      -1.868  -8.910  24.115  1.00 14.96           O  
ATOM   2508  CB  GLN A 306      -4.853  -9.304  25.121  1.00 17.89           C  
ATOM   2509  CG  GLN A 306      -5.960 -10.227  25.344  1.00 22.23           C  
ATOM   2510  CD  GLN A 306      -7.287  -9.534  24.950  1.00 18.82           C  
ATOM   2511  NE2 GLN A 306      -7.774  -9.889  23.802  1.00 27.07           N  
ATOM   2512  OE1 GLN A 306      -7.842  -8.707  25.665  1.00 21.40           O  
ATOM   2513  N   ALA A 307      -2.412  -7.510  25.838  1.00 13.41           N  
ATOM   2514  CA  ALA A 307      -1.465  -6.529  25.413  1.00 13.03           C  
ATOM   2515  C   ALA A 307      -0.036  -7.044  25.527  1.00 12.14           C  
ATOM   2516  O   ALA A 307       0.768  -6.852  24.659  1.00 13.28           O  
ATOM   2517  CB  ALA A 307      -1.659  -5.230  26.223  1.00 12.34           C  
ATOM   2518  N   LEU A 308       0.256  -7.717  26.653  1.00 11.95           N  
ATOM   2519  CA  LEU A 308       1.580  -8.322  26.798  1.00 12.44           C  
ATOM   2520  C   LEU A 308       1.918  -9.301  25.673  1.00 12.41           C  
ATOM   2521  O   LEU A 308       3.060  -9.390  25.259  1.00 12.61           O  
ATOM   2522  CB  LEU A 308       1.733  -8.981  28.180  1.00 12.57           C  
ATOM   2523  CG  LEU A 308       1.918  -7.997  29.300  1.00 11.92           C  
ATOM   2524  CD1 LEU A 308       1.558  -8.647  30.630  1.00 12.84           C  
ATOM   2525  CD2 LEU A 308       3.341  -7.486  29.323  1.00 12.54           C  
ATOM   2526  N   ALA A 309       0.901  -9.998  25.194  1.00 13.27           N  
ATOM   2527  CA  ALA A 309       1.069 -11.014  24.139  1.00 14.05           C  
ATOM   2528  C   ALA A 309       1.062 -10.439  22.735  1.00 15.34           C  
ATOM   2529  O   ALA A 309       1.133 -11.184  21.751  1.00 16.71           O  
ATOM   2530  CB  ALA A 309      -0.016 -12.075  24.255  1.00 15.09           C  
ATOM   2531  N   HIS A 310       0.968  -9.105  22.599  1.00 13.83           N  
ATOM   2532  CA  HIS A 310       0.863  -8.504  21.283  1.00 14.21           C  
ATOM   2533  C   HIS A 310       2.208  -8.546  20.603  1.00 15.61           C  
ATOM   2534  O   HIS A 310       3.226  -8.399  21.240  1.00 14.58           O  
ATOM   2535  CB  HIS A 310       0.452  -7.034  21.456  1.00 13.49           C  
ATOM   2536  CG  HIS A 310       0.183  -6.336  20.150  1.00 13.87           C  
ATOM   2537  CD2 HIS A 310      -0.999  -6.108  19.526  1.00 14.81           C  
ATOM   2538  ND1 HIS A 310       1.222  -5.818  19.381  1.00 14.27           N  
ATOM   2539  CE1 HIS A 310       0.640  -5.319  18.306  1.00 15.49           C  
ATOM   2540  NE2 HIS A 310      -0.695  -5.467  18.353  1.00 15.34           N  
ATOM   2541  N   PRO A 311       2.251  -8.732  19.268  1.00 16.27           N  
ATOM   2542  CA  PRO A 311       3.532  -8.754  18.562  1.00 17.09           C  
ATOM   2543  C   PRO A 311       4.517  -7.644  18.840  1.00 15.60           C  
ATOM   2544  O   PRO A 311       5.702  -7.844  18.778  1.00 16.96           O  
ATOM   2545  CB  PRO A 311       3.094  -8.741  17.104  1.00 19.23           C  
ATOM   2546  CG  PRO A 311       1.853  -9.535  17.134  1.00 19.18           C  
ATOM   2547  CD  PRO A 311       1.115  -9.020  18.375  1.00 16.71           C  
ATOM   2548  N   TYR A 312       4.020  -6.420  19.153  1.00 14.13           N  
ATOM   2549  CA  TYR A 312       4.948  -5.341  19.478  1.00 14.44           C  
ATOM   2550  C   TYR A 312       5.917  -5.677  20.610  1.00 13.80           C  
ATOM   2551  O   TYR A 312       7.050  -5.232  20.622  1.00 14.35           O  
ATOM   2552  CB  TYR A 312       4.173  -4.053  19.793  1.00 14.87           C  
ATOM   2553  CG  TYR A 312       5.064  -2.864  20.051  1.00 14.29           C  
ATOM   2554  CD1 TYR A 312       5.986  -2.440  19.098  1.00 14.93           C  
ATOM   2555  CD2 TYR A 312       4.971  -2.140  21.234  1.00 15.35           C  
ATOM   2556  CE1 TYR A 312       6.812  -1.342  19.333  1.00 16.18           C  
ATOM   2557  CE2 TYR A 312       5.778  -1.034  21.455  1.00 16.03           C  
ATOM   2558  CZ  TYR A 312       6.701  -0.655  20.512  1.00 17.48           C  
ATOM   2559  OH  TYR A 312       7.505   0.436  20.790  1.00 18.57           O  
ATOM   2560  N   LEU A 313       5.426  -6.515  21.550  1.00 13.84           N  
ATOM   2561  CA  LEU A 313       6.192  -6.838  22.753  1.00 12.61           C  
ATOM   2562  C   LEU A 313       6.869  -8.205  22.744  1.00 13.01           C  
ATOM   2563  O   LEU A 313       7.324  -8.685  23.746  1.00 14.12           O  
ATOM   2564  CB  LEU A 313       5.300  -6.692  23.992  1.00 13.59           C  
ATOM   2565  CG  LEU A 313       4.770  -5.251  24.180  1.00 13.82           C  
ATOM   2566  CD1 LEU A 313       3.741  -5.221  25.283  1.00 13.81           C  
ATOM   2567  CD2 LEU A 313       5.880  -4.246  24.405  1.00 16.01           C  
ATOM   2568  N   GLU A 314       6.934  -8.812  21.535  1.00 14.38           N  
ATOM   2569  CA  GLU A 314       7.444 -10.183  21.396  1.00 15.99           C  
ATOM   2570  C   GLU A 314       8.843 -10.385  21.901  1.00 16.34           C  
ATOM   2571  O   GLU A 314       9.141 -11.460  22.401  1.00 18.11           O  
ATOM   2572  CB  GLU A 314       7.359 -10.580  19.902  1.00 18.12           C  
ATOM   2573  CG  GLU A 314       7.885 -11.960  19.536  1.00 29.00           C  
ATOM   2574  CD  GLU A 314       7.737 -12.301  18.063  1.00 43.52           C  
ATOM   2575  OE1 GLU A 314       7.094 -11.522  17.320  1.00 43.48           O  
ATOM   2576  OE2 GLU A 314       8.276 -13.357  17.654  1.00 49.18           O1-
ATOM   2577  N   GLN A 315       9.698  -9.381  21.852  1.00 15.15           N  
ATOM   2578  CA  GLN A 315      11.052  -9.499  22.374  1.00 16.19           C  
ATOM   2579  C   GLN A 315      11.103  -9.705  23.874  1.00 15.62           C  
ATOM   2580  O   GLN A 315      12.058 -10.245  24.408  1.00 17.31           O  
ATOM   2581  CB  GLN A 315      11.894  -8.284  22.034  1.00 17.91           C  
ATOM   2582  CG  GLN A 315      12.154  -8.078  20.536  1.00 24.91           C  
ATOM   2583  CD  GLN A 315      12.563  -6.647  20.225  1.00 27.94           C  
ATOM   2584  NE2 GLN A 315      13.587  -6.493  19.399  1.00 32.17           N  
ATOM   2585  OE1 GLN A 315      11.963  -5.666  20.722  1.00 24.56           O  
ATOM   2586  N   TYR A 316      10.041  -9.299  24.613  1.00 14.33           N  
ATOM   2587  CA  TYR A 316       9.989  -9.347  26.040  1.00 14.52           C  
ATOM   2588  C   TYR A 316       9.009 -10.325  26.600  1.00 14.22           C  
ATOM   2589  O   TYR A 316       9.196 -10.791  27.730  1.00 15.46           O  
ATOM   2590  CB  TYR A 316       9.584  -7.935  26.543  1.00 15.86           C  
ATOM   2591  CG  TYR A 316      10.628  -6.905  26.275  1.00 16.91           C  
ATOM   2592  CD1 TYR A 316      11.816  -6.931  26.961  1.00 18.86           C  
ATOM   2593  CD2 TYR A 316      10.461  -5.955  25.299  1.00 17.06           C  
ATOM   2594  CE1 TYR A 316      12.811  -6.008  26.719  1.00 21.49           C  
ATOM   2595  CE2 TYR A 316      11.463  -5.033  25.021  1.00 20.38           C  
ATOM   2596  CZ  TYR A 316      12.629  -5.074  25.741  1.00 21.01           C  
ATOM   2597  OH  TYR A 316      13.649  -4.176  25.510  1.00 24.59           O  
ATOM   2598  N   TYR A 317       7.956 -10.620  25.909  1.00 14.34           N  
ATOM   2599  CA  TYR A 317       6.842 -11.391  26.482  1.00 13.88           C  
ATOM   2600  C   TYR A 317       7.270 -12.770  27.011  1.00 15.21           C  
ATOM   2601  O   TYR A 317       7.838 -13.573  26.242  1.00 17.11           O  
ATOM   2602  CB  TYR A 317       5.789 -11.606  25.448  1.00 16.22           C  
ATOM   2603  CG  TYR A 317       4.596 -12.379  25.899  1.00 16.49           C  
ATOM   2604  CD1 TYR A 317       3.901 -12.027  27.035  1.00 15.50           C  
ATOM   2605  CD2 TYR A 317       4.103 -13.422  25.139  1.00 16.86           C  
ATOM   2606  CE1 TYR A 317       2.746 -12.699  27.410  1.00 16.84           C  
ATOM   2607  CE2 TYR A 317       2.938 -14.076  25.484  1.00 17.72           C  
ATOM   2608  CZ  TYR A 317       2.280 -13.744  26.634  1.00 17.50           C  
ATOM   2609  OH  TYR A 317       1.112 -14.399  26.977  1.00 21.54           O  
ATOM   2610  N   ASP A 318       6.995 -13.017  28.242  1.00 15.34           N  
ATOM   2611  CA  ASP A 318       7.271 -14.287  28.858  1.00 15.48           C  
ATOM   2612  C   ASP A 318       6.368 -14.417  30.044  1.00 14.99           C  
ATOM   2613  O   ASP A 318       6.678 -13.899  31.115  1.00 15.12           O  
ATOM   2614  CB  ASP A 318       8.721 -14.313  29.264  1.00 16.74           C  
ATOM   2615  CG  ASP A 318       9.104 -15.582  30.038  1.00 21.93           C  
ATOM   2616  OD1 ASP A 318       8.217 -16.485  30.176  1.00 22.03           O  
ATOM   2617  OD2 ASP A 318      10.276 -15.641  30.514  1.00 24.98           O1-
ATOM   2618  N   PRO A 319       5.222 -15.065  29.876  1.00 15.77           N  
ATOM   2619  CA  PRO A 319       4.240 -15.083  30.959  1.00 15.27           C  
ATOM   2620  C   PRO A 319       4.735 -15.680  32.248  1.00 15.49           C  
ATOM   2621  O   PRO A 319       4.272 -15.288  33.317  1.00 16.29           O  
ATOM   2622  CB  PRO A 319       3.036 -15.804  30.376  1.00 16.98           C  
ATOM   2623  CG  PRO A 319       3.454 -16.378  29.229  1.00 19.86           C  
ATOM   2624  CD  PRO A 319       4.698 -15.763  28.699  1.00 16.71           C  
ATOM   2625  N   SER A 320       5.717 -16.602  32.193  1.00 15.31           N  
ATOM   2626  CA ASER A 320       6.309 -17.181  33.384  0.50 16.14           C  
ATOM   2627  CA BSER A 320       6.283 -17.168  33.397  0.50 16.19           C  
ATOM   2628  C   SER A 320       7.136 -16.185  34.167  1.00 16.23           C  
ATOM   2629  O   SER A 320       7.438 -16.446  35.339  1.00 18.24           O  
ATOM   2630  CB ASER A 320       7.191 -18.394  33.040  0.50 17.39           C  
ATOM   2631  CB BSER A 320       7.121 -18.391  33.049  0.50 17.84           C  
ATOM   2632  OG ASER A 320       8.498 -18.078  32.554  0.50 19.20           O  
ATOM   2633  OG BSER A 320       6.337 -19.247  32.241  0.50 19.40           O  
ATOM   2634  N   ASP A 321       7.528 -15.096  33.545  1.00 14.94           N  
ATOM   2635  CA  ASP A 321       8.315 -14.069  34.210  1.00 15.01           C  
ATOM   2636  C   ASP A 321       7.492 -12.805  34.348  1.00 15.04           C  
ATOM   2637  O   ASP A 321       8.053 -11.683  34.428  1.00 15.23           O  
ATOM   2638  CB  ASP A 321       9.615 -13.759  33.420  1.00 14.98           C  
ATOM   2639  CG  ASP A 321      10.600 -12.894  34.157  1.00 20.34           C  
ATOM   2640  OD1 ASP A 321      11.239 -12.025  33.488  1.00 22.39           O  
ATOM   2641  OD2 ASP A 321      10.712 -13.042  35.369  1.00 22.38           O1-
ATOM   2642  N   GLU A 322       6.142 -12.916  34.339  1.00 14.79           N  
ATOM   2643  CA  GLU A 322       5.210 -11.791  34.485  1.00 14.26           C  
ATOM   2644  C   GLU A 322       4.317 -12.232  35.655  1.00 14.54           C  
ATOM   2645  O   GLU A 322       3.210 -12.732  35.433  1.00 15.05           O  
ATOM   2646  CB  GLU A 322       4.466 -11.520  33.226  1.00 14.52           C  
ATOM   2647  CG  GLU A 322       5.418 -11.014  32.155  1.00 15.02           C  
ATOM   2648  CD  GLU A 322       5.046 -11.229  30.732  1.00 15.51           C  
ATOM   2649  OE1 GLU A 322       5.912 -10.960  29.869  1.00 14.72           O  
ATOM   2650  OE2 GLU A 322       3.903 -11.671  30.458  1.00 16.38           O1-
ATOM   2651  N   PRO A 323       4.778 -12.091  36.876  1.00 13.72           N  
ATOM   2652  CA  PRO A 323       4.072 -12.639  38.020  1.00 14.27           C  
ATOM   2653  C   PRO A 323       2.803 -12.005  38.362  1.00 14.95           C  
ATOM   2654  O   PRO A 323       2.540 -10.831  38.046  1.00 14.59           O  
ATOM   2655  CB  PRO A 323       5.069 -12.510  39.150  1.00 16.99           C  
ATOM   2656  CG  PRO A 323       6.035 -11.495  38.747  1.00 18.93           C  
ATOM   2657  CD  PRO A 323       6.053 -11.475  37.279  1.00 14.87           C  
ATOM   2658  N   ILE A 324       1.970 -12.795  39.017  1.00 15.04           N  
ATOM   2659  CA  ILE A 324       0.708 -12.366  39.555  1.00 14.98           C  
ATOM   2660  C   ILE A 324       0.725 -12.387  41.071  1.00 15.15           C  
ATOM   2661  O   ILE A 324       1.607 -12.962  41.736  1.00 15.74           O  
ATOM   2662  CB  ILE A 324      -0.445 -13.105  38.952  1.00 16.00           C  
ATOM   2663  CG1 ILE A 324      -0.421 -14.591  39.316  1.00 15.74           C  
ATOM   2664  CG2 ILE A 324      -0.509 -12.944  37.443  1.00 17.58           C  
ATOM   2665  CD1 ILE A 324      -1.724 -15.341  39.001  1.00 17.16           C  
ATOM   2666  N   ALA A 325      -0.266 -11.737  41.666  1.00 14.01           N  
ATOM   2667  CA  ALA A 325      -0.327 -11.569  43.105  1.00 14.62           C  
ATOM   2668  C   ALA A 325      -0.782 -12.854  43.763  1.00 16.10           C  
ATOM   2669  O   ALA A 325      -1.661 -13.531  43.301  1.00 16.36           O  
ATOM   2670  CB  ALA A 325      -1.292 -10.444  43.424  1.00 15.90           C  
ATOM   2671  N   GLU A 326      -0.127 -13.158  44.881  1.00 17.79           N  
ATOM   2672  CA  GLU A 326      -0.516 -14.334  45.680  1.00 20.62           C  
ATOM   2673  C   GLU A 326      -1.861 -14.174  46.350  1.00 22.44           C  
ATOM   2674  O   GLU A 326      -2.634 -15.154  46.470  1.00 24.24           O  
ATOM   2675  CB  GLU A 326       0.477 -14.547  46.850  1.00 25.59           C  
ATOM   2676  CG  GLU A 326       1.944 -14.822  46.606  1.00 35.47           C  
ATOM   2677  CD  GLU A 326       2.772 -14.796  47.896  1.00 46.95           C  
ATOM   2678  OE1 GLU A 326       2.199 -14.606  49.001  1.00 45.20           O  
ATOM   2679  OE2 GLU A 326       4.013 -14.958  47.791  1.00 53.13           O1-
ATOM   2680  N   ALA A 327      -2.163 -12.912  46.759  1.00 21.72           N  
ATOM   2681  CA  ALA A 327      -3.239 -12.602  47.689  1.00 21.86           C  
ATOM   2682  C   ALA A 327      -3.980 -11.352  47.171  1.00 21.16           C  
ATOM   2683  O   ALA A 327      -3.798 -10.251  47.660  1.00 21.65           O  
ATOM   2684  CB  ALA A 327      -2.681 -12.379  49.109  1.00 23.88           C  
ATOM   2685  N   PRO A 328      -4.847 -11.574  46.205  1.00 20.05           N  
ATOM   2686  CA  PRO A 328      -5.704 -10.475  45.743  1.00 19.73           C  
ATOM   2687  C   PRO A 328      -6.552  -9.843  46.854  1.00 19.46           C  
ATOM   2688  O   PRO A 328      -6.875 -10.517  47.883  1.00 21.78           O  
ATOM   2689  CB  PRO A 328      -6.588 -11.147  44.668  1.00 22.43           C  
ATOM   2690  CG  PRO A 328      -5.852 -12.337  44.232  1.00 24.19           C  
ATOM   2691  CD  PRO A 328      -5.166 -12.828  45.485  1.00 22.29           C  
ATOM   2692  N   PHE A 329      -6.879  -8.563  46.720  1.00 17.08           N  
ATOM   2693  CA  PHE A 329      -7.838  -7.889  47.621  1.00 20.80           C  
ATOM   2694  C   PHE A 329      -9.271  -8.144  47.280  1.00 26.19           C  
ATOM   2695  O   PHE A 329      -9.615  -8.361  46.123  1.00 26.54           O  
ATOM   2696  CB  PHE A 329      -7.678  -6.379  47.538  1.00 20.86           C  
ATOM   2697  CG  PHE A 329      -6.447  -5.870  48.194  1.00 22.49           C  
ATOM   2698  CD1 PHE A 329      -5.283  -5.725  47.486  1.00 22.06           C  
ATOM   2699  CD2 PHE A 329      -6.424  -5.626  49.559  1.00 24.38           C  
ATOM   2700  CE1 PHE A 329      -4.122  -5.283  48.102  1.00 25.06           C  
ATOM   2701  CE2 PHE A 329      -5.277  -5.156  50.168  1.00 25.47           C  
ATOM   2702  CZ  PHE A 329      -4.125  -5.013  49.452  1.00 24.09           C  
ATOM   2703  N   LYS A 330     -10.149  -8.105  48.324  1.00 30.30           N  
ATOM   2704  CA  LYS A 330     -11.624  -8.233  48.164  1.00 33.33           C  
ATOM   2705  C   LYS A 330     -12.384  -7.098  48.891  1.00 34.44           C  
ATOM   2706  O   LYS A 330     -11.786  -6.059  49.230  1.00 33.72           O  
ATOM   2707  CB  LYS A 330     -12.060  -9.594  48.687  1.00 37.61           C  
ATOM   2708  CG  LYS A 330     -11.363 -10.746  47.953  1.00 43.30           C  
ATOM   2709  CD  LYS A 330     -10.693 -11.733  48.892  1.00 49.87           C  
ATOM   2710  CE  LYS A 330     -11.682 -12.529  49.713  1.00 54.91           C  
ATOM   2711  NZ  LYS A 330     -11.077 -13.794  50.219  1.00 57.43           N1+
ATOM   2712  N   LEU A 338     -16.103   4.179  57.551  1.00 38.16           N  
ATOM   2713  CA  LEU A 338     -15.473   4.312  58.861  1.00 37.60           C  
ATOM   2714  C   LEU A 338     -15.102   5.774  59.193  1.00 35.20           C  
ATOM   2715  O   LEU A 338     -14.578   6.500  58.344  1.00 34.71           O  
ATOM   2716  CB  LEU A 338     -14.208   3.454  58.914  1.00 39.47           C  
ATOM   2717  CG  LEU A 338     -14.363   1.973  58.550  1.00 43.09           C  
ATOM   2718  CD1 LEU A 338     -13.004   1.313  58.484  1.00 44.56           C  
ATOM   2719  CD2 LEU A 338     -15.242   1.245  59.555  1.00 44.47           C  
ATOM   2720  N   PRO A 339     -15.342   6.236  60.428  1.00 33.37           N  
ATOM   2721  CA  PRO A 339     -14.947   7.611  60.773  1.00 32.04           C  
ATOM   2722  C   PRO A 339     -13.425   7.754  60.866  1.00 30.04           C  
ATOM   2723  O   PRO A 339     -12.685   6.779  61.068  1.00 29.57           O  
ATOM   2724  CB  PRO A 339     -15.646   7.854  62.112  1.00 33.57           C  
ATOM   2725  CG  PRO A 339     -15.773   6.499  62.702  1.00 35.29           C  
ATOM   2726  CD  PRO A 339     -15.973   5.545  61.574  1.00 33.70           C  
ATOM   2727  N   LYS A 340     -12.962   8.982  60.731  1.00 28.56           N  
ATOM   2728  CA  LYS A 340     -11.520   9.261  60.708  1.00 27.04           C  
ATOM   2729  C   LYS A 340     -10.804   8.829  61.981  1.00 25.88           C  
ATOM   2730  O   LYS A 340      -9.612   8.497  61.901  1.00 24.51           O  
ATOM   2731  CB  LYS A 340     -11.271  10.737  60.449  1.00 27.51           C  
ATOM   2732  CG  LYS A 340     -11.619  11.651  61.616  1.00 28.43           C  
ATOM   2733  CD  LYS A 340     -11.596  13.096  61.142  1.00 32.16           C  
ATOM   2734  CE  LYS A 340     -11.450  14.096  62.263  1.00 40.18           C  
ATOM   2735  NZ  LYS A 340     -12.305  13.781  63.428  1.00 45.43           N1+
ATOM   2736  N   GLU A 341     -11.479   8.820  63.159  1.00 24.71           N  
ATOM   2737  CA  GLU A 341     -10.803   8.358  64.391  1.00 22.82           C  
ATOM   2738  C   GLU A 341     -10.459   6.898  64.272  1.00 21.95           C  
ATOM   2739  O   GLU A 341      -9.360   6.497  64.709  1.00 22.76           O  
ATOM   2740  CB  GLU A 341     -11.725   8.586  65.612  1.00 24.85           C  
ATOM   2741  CG  GLU A 341     -11.936  10.054  65.940  1.00 28.68           C  
ATOM   2742  CD  GLU A 341     -13.027  10.751  65.138  1.00 29.64           C  
ATOM   2743  OE1 GLU A 341     -13.699  10.093  64.305  1.00 30.85           O  
ATOM   2744  OE2 GLU A 341     -13.206  11.974  65.353  1.00 36.96           O1-
ATOM   2745  N   LYS A 342     -11.341   6.123  63.670  1.00 21.61           N  
ATOM   2746  CA  LYS A 342     -11.157   4.697  63.444  1.00 22.64           C  
ATOM   2747  C   LYS A 342     -10.085   4.505  62.377  1.00 23.85           C  
ATOM   2748  O   LYS A 342      -9.285   3.575  62.480  1.00 24.21           O  
ATOM   2749  CB  LYS A 342     -12.480   4.065  62.974  1.00 24.68           C  
ATOM   2750  CG  LYS A 342     -12.406   2.617  62.468  1.00 36.10           C  
ATOM   2751  CD  LYS A 342     -12.039   1.594  63.543  1.00 43.91           C  
ATOM   2752  CE  LYS A 342     -11.728   0.237  62.958  1.00 49.33           C  
ATOM   2753  NZ  LYS A 342     -12.785  -0.224  62.024  1.00 52.46           N1+
ATOM   2754  N   LEU A 343     -10.101   5.352  61.330  1.00 23.83           N  
ATOM   2755  CA  LEU A 343      -9.072   5.195  60.293  1.00 22.35           C  
ATOM   2756  C   LEU A 343      -7.688   5.518  60.844  1.00 23.30           C  
ATOM   2757  O   LEU A 343      -6.728   4.875  60.442  1.00 23.05           O  
ATOM   2758  CB  LEU A 343      -9.414   5.995  59.065  1.00 22.17           C  
ATOM   2759  CG  LEU A 343     -10.740   5.615  58.360  1.00 23.59           C  
ATOM   2760  CD1 LEU A 343     -11.172   6.712  57.424  1.00 25.52           C  
ATOM   2761  CD2 LEU A 343     -10.604   4.321  57.563  1.00 27.19           C  
ATOM   2762  N   LYS A 344      -7.556   6.484  61.757  1.00 21.47           N  
ATOM   2763  CA  LYS A 344      -6.269   6.781  62.401  1.00 21.63           C  
ATOM   2764  C   LYS A 344      -5.757   5.567  63.120  1.00 22.18           C  
ATOM   2765  O   LYS A 344      -4.557   5.264  63.028  1.00 21.33           O  
ATOM   2766  CB  LYS A 344      -6.357   7.983  63.351  1.00 20.36           C  
ATOM   2767  CG  LYS A 344      -5.023   8.305  63.974  1.00 20.41           C  
ATOM   2768  CD  LYS A 344      -5.040   9.523  64.767  1.00 21.43           C  
ATOM   2769  CE  LYS A 344      -3.666   9.960  65.198  1.00 25.24           C  
ATOM   2770  NZ  LYS A 344      -3.758  11.051  66.213  1.00 26.77           N1+
ATOM   2771  N   GLU A 345      -6.632   4.880  63.860  1.00 21.94           N  
ATOM   2772  CA  GLU A 345      -6.265   3.606  64.487  1.00 21.90           C  
ATOM   2773  C   GLU A 345      -5.774   2.539  63.498  1.00 22.39           C  
ATOM   2774  O   GLU A 345      -4.767   1.881  63.737  1.00 22.33           O  
ATOM   2775  CB  GLU A 345      -7.420   3.006  65.321  1.00 26.93           C  
ATOM   2776  CG  GLU A 345      -7.870   3.850  66.490  1.00 36.21           C  
ATOM   2777  CD  GLU A 345      -9.072   3.288  67.243  1.00 46.12           C  
ATOM   2778  OE1 GLU A 345      -9.703   2.321  66.751  1.00 44.57           O  
ATOM   2779  OE2 GLU A 345      -9.378   3.823  68.334  1.00 51.30           O1-
ATOM   2780  N   LEU A 346      -6.476   2.393  62.367  1.00 22.38           N  
ATOM   2781  CA  LEU A 346      -6.051   1.410  61.375  1.00 21.73           C  
ATOM   2782  C   LEU A 346      -4.716   1.813  60.737  1.00 20.59           C  
ATOM   2783  O   LEU A 346      -3.932   0.940  60.480  1.00 22.48           O  
ATOM   2784  CB  LEU A 346      -7.113   1.193  60.311  1.00 22.03           C  
ATOM   2785  CG  LEU A 346      -8.461   0.612  60.793  1.00 24.56           C  
ATOM   2786  CD1 LEU A 346      -9.487   0.638  59.691  1.00 27.37           C  
ATOM   2787  CD2 LEU A 346      -8.257  -0.810  61.327  1.00 27.22           C  
ATOM   2788  N   ILE A 347      -4.491   3.094  60.507  1.00 18.15           N  
ATOM   2789  CA  ILE A 347      -3.160   3.539  59.998  1.00 17.33           C  
ATOM   2790  C   ILE A 347      -2.087   3.293  61.006  1.00 18.51           C  
ATOM   2791  O   ILE A 347      -1.009   2.855  60.654  1.00 18.35           O  
ATOM   2792  CB  ILE A 347      -3.224   5.042  59.618  1.00 17.11           C  
ATOM   2793  CG1 ILE A 347      -4.153   5.200  58.377  1.00 18.30           C  
ATOM   2794  CG2 ILE A 347      -1.834   5.628  59.390  1.00 18.12           C  
ATOM   2795  CD1 ILE A 347      -4.557   6.550  58.058  1.00 19.53           C  
ATOM   2796  N   PHE A 348      -2.364   3.587  62.271  1.00 18.63           N  
ATOM   2797  CA  PHE A 348      -1.393   3.279  63.336  1.00 17.36           C  
ATOM   2798  C   PHE A 348      -1.039   1.792  63.349  1.00 19.99           C  
ATOM   2799  O   PHE A 348       0.111   1.428  63.398  1.00 20.09           O  
ATOM   2800  CB  PHE A 348      -1.992   3.745  64.669  1.00 18.62           C  
ATOM   2801  CG  PHE A 348      -1.037   3.631  65.837  1.00 19.47           C  
ATOM   2802  CD1 PHE A 348      -0.109   4.629  66.094  1.00 19.30           C  
ATOM   2803  CD2 PHE A 348      -1.093   2.551  66.695  1.00 20.81           C  
ATOM   2804  CE1 PHE A 348       0.768   4.522  67.155  1.00 20.42           C  
ATOM   2805  CE2 PHE A 348      -0.241   2.458  67.772  1.00 21.08           C  
ATOM   2806  CZ  PHE A 348       0.692   3.444  68.013  1.00 21.12           C  
ATOM   2807  N   GLU A 349      -2.074   0.926  63.237  1.00 19.85           N  
ATOM   2808  CA  GLU A 349      -1.834  -0.506  63.220  1.00 22.45           C  
ATOM   2809  C   GLU A 349      -1.095  -0.940  61.966  1.00 22.12           C  
ATOM   2810  O   GLU A 349      -0.190  -1.768  62.034  1.00 23.50           O  
ATOM   2811  CB  GLU A 349      -3.178  -1.263  63.311  1.00 27.43           C  
ATOM   2812  CG  GLU A 349      -3.845  -1.110  64.664  1.00 37.23           C  
ATOM   2813  CD  GLU A 349      -5.291  -1.570  64.758  1.00 48.96           C  
ATOM   2814  OE1 GLU A 349      -5.921  -1.298  65.808  1.00 52.48           O  
ATOM   2815  OE2 GLU A 349      -5.795  -2.193  63.793  1.00 51.51           O1-
ATOM   2816  N   GLU A 350      -1.484  -0.398  60.803  1.00 21.61           N  
ATOM   2817  CA  GLU A 350      -0.909  -0.834  59.526  1.00 22.71           C  
ATOM   2818  C   GLU A 350       0.607  -0.473  59.461  1.00 21.82           C  
ATOM   2819  O   GLU A 350       1.390  -1.124  58.722  1.00 23.30           O  
ATOM   2820  CB  GLU A 350      -1.680  -0.162  58.365  1.00 25.79           C  
ATOM   2821  CG  GLU A 350      -1.456  -0.771  56.995  1.00 32.87           C  
ATOM   2822  CD  GLU A 350      -1.966  -2.195  56.836  1.00 40.73           C  
ATOM   2823  OE1 GLU A 350      -2.977  -2.550  57.489  1.00 43.07           O  
ATOM   2824  OE2 GLU A 350      -1.350  -2.951  56.048  1.00 43.46           O1-
ATOM   2825  N   THR A 351       1.017   0.570  60.222  1.00 20.05           N  
ATOM   2826  CA  THR A 351       2.378   1.083  60.199  1.00 18.81           C  
ATOM   2827  C   THR A 351       3.205   0.560  61.361  1.00 20.44           C  
ATOM   2828  O   THR A 351       4.389   0.874  61.447  1.00 20.88           O  
ATOM   2829  CB  THR A 351       2.364   2.606  60.206  1.00 17.07           C  
ATOM   2830  CG2 THR A 351       1.696   3.168  58.990  1.00 18.97           C  
ATOM   2831  OG1 THR A 351       1.717   3.126  61.383  1.00 17.05           O  
ATOM   2832  N   ALA A 352       2.636  -0.287  62.234  1.00 22.07           N  
ATOM   2833  CA  ALA A 352       3.305  -0.765  63.432  1.00 22.67           C  
ATOM   2834  C   ALA A 352       4.562  -1.605  63.172  1.00 23.79           C  
ATOM   2835  O   ALA A 352       5.481  -1.563  63.984  1.00 23.39           O  
ATOM   2836  CB  ALA A 352       2.319  -1.532  64.311  1.00 23.85           C  
ATOM   2837  N   ARG A 353       4.618  -2.316  62.045  1.00 24.18           N  
ATOM   2838  CA  ARG A 353       5.734  -3.211  61.744  1.00 24.35           C  
ATOM   2839  C   ARG A 353       7.054  -2.478  61.589  1.00 23.84           C  
ATOM   2840  O   ARG A 353       8.093  -3.094  61.639  1.00 25.49           O  
ATOM   2841  CB  ARG A 353       5.446  -3.989  60.445  1.00 26.63           C  
ATOM   2842  CG  ARG A 353       5.573  -3.165  59.144  1.00 31.21           C  
ATOM   2843  CD  ARG A 353       5.522  -3.996  57.859  1.00 34.81           C  
ATOM   2844  NE  ARG A 353       4.165  -4.380  57.526  1.00 35.36           N  
ATOM   2845  CZ  ARG A 353       3.816  -5.085  56.446  1.00 36.28           C  
ATOM   2846  NH1 ARG A 353       4.741  -5.494  55.580  1.00 36.30           N1+
ATOM   2847  NH2 ARG A 353       2.543  -5.384  56.230  1.00 32.98           N  
ATOM   2848  N   PHE A 354       7.027  -1.154  61.343  1.00 20.90           N  
ATOM   2849  CA  PHE A 354       8.224  -0.375  61.143  1.00 19.45           C  
ATOM   2850  C   PHE A 354       8.778   0.263  62.427  1.00 20.04           C  
ATOM   2851  O   PHE A 354       9.800   0.940  62.379  1.00 20.85           O  
ATOM   2852  CB  PHE A 354       7.937   0.713  60.101  1.00 18.77           C  
ATOM   2853  CG  PHE A 354       7.656   0.110  58.751  1.00 19.34           C  
ATOM   2854  CD1 PHE A 354       8.665  -0.456  58.009  1.00 20.44           C  
ATOM   2855  CD2 PHE A 354       6.392   0.147  58.213  1.00 20.82           C  
ATOM   2856  CE1 PHE A 354       8.412  -1.021  56.765  1.00 21.29           C  
ATOM   2857  CE2 PHE A 354       6.138  -0.435  56.977  1.00 21.66           C  
ATOM   2858  CZ  PHE A 354       7.163  -0.998  56.255  1.00 22.49           C  
ATOM   2859  N   GLN A 355       8.094   0.053  63.553  1.00 21.37           N  
ATOM   2860  CA  GLN A 355       8.604   0.519  64.827  1.00 23.49           C  
ATOM   2861  C   GLN A 355       9.696  -0.436  65.335  1.00 30.72           C  
ATOM   2862  O   GLN A 355       9.639  -1.631  65.042  1.00 33.05           O  
ATOM   2863  CB  GLN A 355       7.468   0.598  65.819  1.00 22.42           C  
ATOM   2864  CG  GLN A 355       6.452   1.695  65.529  1.00 21.63           C  
ATOM   2865  CD  GLN A 355       7.078   3.051  65.432  1.00 25.72           C  
ATOM   2866  NE2 GLN A 355       7.755   3.448  66.502  1.00 24.18           N  
ATOM   2867  OE1 GLN A 355       6.995   3.774  64.392  1.00 24.23           O  
ATOM   2868  N   PRO A 356      10.678   0.093  66.083  1.00 34.27           N  
ATOM   2869  CA  PRO A 356      11.807  -0.746  66.543  1.00 36.94           C  
ATOM   2870  C   PRO A 356      11.450  -1.918  67.459  1.00 38.99           C  
ATOM   2871  O   PRO A 356      10.565  -1.837  68.318  1.00 39.78           O  
ATOM   2872  CB  PRO A 356      12.736   0.250  67.242  1.00 38.17           C  
ATOM   2873  CG  PRO A 356      11.914   1.429  67.559  1.00 37.80           C  
ATOM   2874  CD  PRO A 356      10.809   1.489  66.527  1.00 34.97           C  
TER   
CONECT    1    2    4   29
CONECT    2    1    3   39
CONECT    3    2    6   28
CONECT    4    1    5   38
CONECT    5    4   33   28
CONECT    6    3   30
CONECT    7    8   29   31
CONECT    8    7    9   13
CONECT    9    8   11   14
CONECT   10   12   30   32
CONECT   11    9   12   15
CONECT   12   10   11   16
CONECT   13    8   17
CONECT   14    9   18   40
CONECT   15   11   19   42
CONECT   16   12   20
CONECT   17   13   18   41
CONECT   18   14   17   44
CONECT   19   15   20   45
CONECT   20   16   19   43
CONECT   21   22   34   33
CONECT   22   21   23   27
CONECT   23   22   24
CONECT   24   23   25   35
CONECT   25   24   26   36
CONECT   26   25   27   37
CONECT   27   22   26
CONECT   28    3    5
CONECT   29    1    7
CONECT   30    6   10
CONECT   31    7
CONECT   32   10
CONECT   33    5   21
CONECT   34   21
CONECT   35   24   46
CONECT   36   25   47
CONECT   37   26   48
CONECT   38    4   49
CONECT   39    2   50
CONECT   40   14   51
CONECT   41   17   52
CONECT   42   15   53
CONECT   43   20   54
CONECT   44   18   55
CONECT   45   19   56
CONECT   46   35
CONECT   47   36
CONECT   48   37
CONECT   49   38
CONECT   50   39
CONECT   51   40
CONECT   52   41
CONECT   53   42
CONECT   54   43
CONECT   55   44
CONECT   56   45
END
