# Supplementary material for: Screening potential anti-osteoarthritis compounds using molecular docking based on MAPK and NFκB pathways and validating their anti-osteoarthritis effect
Source: PLoS One. 2025 Mar 25;20(3):e0319686. doi: 10.1371/journal.pone.0319686 (PMC11936181; doi:10.1371/journal.pone.0319686)
Supplement: S4 Structure — (ZIP) [file pone.0319686.s004.zip › Configurations and complexes/complex/CorilaginIa╩Ba┴.pdb]

HETATM    1  C   LIG     1      -1.591  11.346 -25.023  1.00  0.00      Cori C  
HETATM    2  C   LIG     1      -2.724  12.330 -24.717  1.00  0.00      Cori C  
HETATM    3  C   LIG     1      -3.163  13.138 -25.951  1.00  0.00      Cori C  
HETATM    4  C   LIG     1      -1.931  10.495 -26.256  1.00  0.00      Cori C  
HETATM    5  C   LIG     1      -2.423  11.342 -27.435  1.00  0.00      Cori C  
HETATM    6  C   LIG     1      -2.246  14.303 -26.344  1.00  0.00      Cori C  
HETATM    7  C   LIG     1       0.331  12.532 -24.224  1.00  0.00      Cori C  
HETATM    8  C   LIG     1       1.544  13.207 -24.727  1.00  0.00      Cori C  
HETATM    9  C   LIG     1       1.877  14.518 -24.323  1.00  0.00      Cori C  
HETATM   10  C   LIG     1      -0.672  15.690 -25.254  1.00  0.00      Cori C  
HETATM   11  C   LIG     1       1.023  15.344 -23.448  1.00  0.00      Cori C  
HETATM   12  C   LIG     1      -0.195  15.910 -23.878  1.00  0.00      Cori C  
HETATM   13  C   LIG     1       2.382  12.483 -25.588  1.00  0.00      Cori C  
HETATM   14  C   LIG     1       3.078  15.068 -24.813  1.00  0.00      Cori C  
HETATM   15  C   LIG     1       1.424  15.593 -22.124  1.00  0.00      Cori C  
HETATM   16  C   LIG     1      -0.984  16.685 -23.021  1.00  0.00      Cori C  
HETATM   17  C   LIG     1       3.560  13.057 -26.060  1.00  0.00      Cori C  
HETATM   18  C   LIG     1       3.909  14.346 -25.672  1.00  0.00      Cori C  
HETATM   19  C   LIG     1       0.639  16.368 -21.265  1.00  0.00      Cori C  
HETATM   20  C   LIG     1      -0.563  16.911 -21.713  1.00  0.00      Cori C  
HETATM   21  C   LIG     1      -1.154  11.496 -29.421  1.00  0.00      Cori C  
HETATM   22  C   LIG     1      -0.107  10.445 -29.475  1.00  0.00      Cori C  
HETATM   23  C   LIG     1       1.184  10.768 -29.107  1.00  0.00      Cori C  
HETATM   24  C   LIG     1       2.167   9.780 -29.158  1.00  0.00      Cori C  
HETATM   25  C   LIG     1       1.838   8.490 -29.575  1.00  0.00      Cori C  
HETATM   26  C   LIG     1       0.526   8.188 -29.941  1.00  0.00      Cori C  
HETATM   27  C   LIG     1      -0.456   9.176 -29.890  1.00  0.00      Cori C  
HETATM   28  O   LIG     1      -3.436  12.286 -27.070  1.00  0.00      Cori O  
HETATM   29  O   LIG     1      -0.361  12.052 -25.291  1.00  0.00      Cori O  
HETATM   30  O   LIG     1      -1.840  15.009 -25.164  1.00  0.00      Cori O  
HETATM   31  O   LIG     1       0.034  12.463 -23.044  1.00  0.00      Cori O  
HETATM   32  O   LIG     1      -0.038  15.982 -26.253  1.00  0.00      Cori O  
HETATM   33  O   LIG     1      -1.335  11.928 -28.143  1.00  0.00      Cori O  
HETATM   34  O   LIG     1      -1.753  11.897 -30.407  1.00  0.00      Cori O  
HETATM   35  O   LIG     1       3.445  10.088 -28.799  1.00  0.00      Cori O  
HETATM   36  O   LIG     1       2.800   7.525 -29.624  1.00  0.00      Cori O  
HETATM   37  O   LIG     1       0.194   6.933 -30.351  1.00  0.00      Cori O  
HETATM   38  O   LIG     1      -2.957   9.561 -25.928  1.00  0.00      Cori O  
HETATM   39  O   LIG     1      -3.865  11.606 -24.246  1.00  0.00      Cori O  
HETATM   40  O   LIG     1       3.443  16.343 -24.475  1.00  0.00      Cori O  
HETATM   41  O   LIG     1       4.364  12.342 -26.896  1.00  0.00      Cori O  
HETATM   42  O   LIG     1       2.588  15.060 -21.640  1.00  0.00      Cori O  
HETATM   43  O   LIG     1      -1.335  17.668 -20.883  1.00  0.00      Cori O  
HETATM   44  O   LIG     1       5.062  14.907 -26.136  1.00  0.00      Cori O  
HETATM   45  O   LIG     1       1.047  16.590 -19.982  1.00  0.00      Cori O  
HETATM   46  H   LIG     1       3.424  10.671 -28.021  1.00  0.00      Cori H  
HETATM   47  H   LIG     1       2.978   7.224 -28.715  1.00  0.00      Cori H  
HETATM   48  H   LIG     1       0.048   6.962 -31.311  1.00  0.00      Cori H  
HETATM   49  H   LIG     1      -3.656   9.646 -26.599  1.00  0.00      Cori H  
HETATM   50  H   LIG     1      -4.336  12.180 -23.618  1.00  0.00      Cori H  
HETATM   51  H   LIG     1       4.046  16.347 -23.715  1.00  0.00      Cori H  
HETATM   52  H   LIG     1       3.952  12.302 -27.776  1.00  0.00      Cori H  
HETATM   53  H   LIG     1       2.950  15.643 -20.952  1.00  0.00      Cori H  
HETATM   54  H   LIG     1      -2.230  17.739 -21.258  1.00  0.00      Cori H  
HETATM   55  H   LIG     1       5.692  14.971 -25.397  1.00  0.00      Cori H  
HETATM   56  H   LIG     1       1.949  16.948 -19.988  1.00  0.00      Cori H  
ATOM     57  N   MET A   1     -70.734  24.544   3.739  1.00 42.87           N  
ATOM     58  CA  MET A   1     -71.210  23.741   2.592  1.00 42.87           C  
ATOM     59  C   MET A   1     -70.577  22.362   2.751  1.00 42.87           C  
ATOM     60  O   MET A   1     -69.367  22.340   2.904  1.00 42.87           O  
ATOM     61  CB  MET A   1     -70.828  24.438   1.266  1.00 42.87           C  
ATOM     62  CG  MET A   1     -71.860  24.273   0.145  1.00 42.87           C  
ATOM     63  SD  MET A   1     -71.499  25.363  -1.263  1.00 42.87           S  
ATOM     64  CE  MET A   1     -73.070  25.312  -2.167  1.00 42.87           C  
ATOM     65  N   PHE A   2     -71.395  21.298   2.805  1.00 44.39           N  
ATOM     66  CA  PHE A   2     -71.072  19.872   3.072  1.00 44.39           C  
ATOM     67  C   PHE A   2     -70.583  19.564   4.507  1.00 44.39           C  
ATOM     68  O   PHE A   2     -69.432  19.815   4.832  1.00 44.39           O  
ATOM     69  CB  PHE A   2     -70.169  19.336   1.950  1.00 44.39           C  
ATOM     70  CG  PHE A   2     -70.811  19.494   0.583  1.00 44.39           C  
ATOM     71  CD1 PHE A   2     -71.813  18.590   0.183  1.00 44.39           C  
ATOM     72  CD2 PHE A   2     -70.468  20.572  -0.256  1.00 44.39           C  
ATOM     73  CE1 PHE A   2     -72.472  18.767  -1.045  1.00 44.39           C  
ATOM     74  CE2 PHE A   2     -71.132  20.751  -1.483  1.00 44.39           C  
ATOM     75  CZ  PHE A   2     -72.135  19.848  -1.877  1.00 44.39           C  
ATOM     76  N   GLN A   3     -71.467  19.356   5.496  1.00 41.09           N  
ATOM     77  CA  GLN A   3     -72.305  18.181   5.860  1.00 41.09           C  
ATOM     78  C   GLN A   3     -71.540  16.948   6.377  1.00 41.09           C  
ATOM     79  O   GLN A   3     -70.709  16.376   5.683  1.00 41.09           O  
ATOM     80  CB  GLN A   3     -73.441  17.784   4.896  1.00 41.09           C  
ATOM     81  CG  GLN A   3     -74.720  18.614   5.107  1.00 41.09           C  
ATOM     82  CD  GLN A   3     -75.901  18.121   4.271  1.00 41.09           C  
ATOM     83  NE2 GLN A   3     -77.059  18.732   4.388  1.00 41.09           N  
ATOM     84  OE1 GLN A   3     -75.814  17.208   3.476  1.00 41.09           O  
ATOM     85  N   ALA A   4     -71.901  16.568   7.608  1.00 40.95           N  
ATOM     86  CA  ALA A   4     -71.538  15.355   8.329  1.00 40.95           C  
ATOM     87  C   ALA A   4     -72.531  14.214   8.038  1.00 40.95           C  
ATOM     88  O   ALA A   4     -73.716  14.473   7.836  1.00 40.95           O  
ATOM     89  CB  ALA A   4     -71.555  15.701   9.827  1.00 40.95           C  
ATOM     90  N   ALA A   5     -72.046  12.975   8.089  1.00 50.45           N  
ATOM     91  CA  ALA A   5     -72.793  11.714   8.113  1.00 50.45           C  
ATOM     92  C   ALA A   5     -71.848  10.656   8.720  1.00 50.45           C  
ATOM     93  O   ALA A   5     -70.645  10.748   8.496  1.00 50.45           O  
ATOM     94  CB  ALA A   5     -73.171  11.345   6.669  1.00 50.45           C  
ATOM     95  N   GLU A   6     -72.212   9.642   9.497  1.00 49.17           N  
ATOM     96  CA  GLU A   6     -73.446   9.137  10.106  1.00 49.17           C  
ATOM     97  C   GLU A   6     -72.970   8.086  11.144  1.00 49.17           C  
ATOM     98  O   GLU A   6     -71.961   7.414  10.922  1.00 49.17           O  
ATOM     99  CB  GLU A   6     -74.323   8.437   9.045  1.00 49.17           C  
ATOM    100  CG  GLU A   6     -75.536   9.277   8.612  1.00 49.17           C  
ATOM    101  CD  GLU A   6     -76.285   8.702   7.395  1.00 49.17           C  
ATOM    102  OE1 GLU A   6     -77.380   9.234   7.107  1.00 49.17           O  
ATOM    103  OE2 GLU A   6     -75.759   7.766   6.753  1.00 49.17           O1-
ATOM    104  N   ARG A   7     -73.672   7.923  12.274  1.00 44.40           N  
ATOM    105  CA  ARG A   7     -73.574   6.731  13.144  1.00 44.40           C  
ATOM    106  C   ARG A   7     -74.809   5.854  12.906  1.00 44.40           C  
ATOM    107  O   ARG A   7     -75.910   6.399  12.903  1.00 44.40           O  
ATOM    108  CB  ARG A   7     -73.560   7.098  14.644  1.00 44.40           C  
ATOM    109  CG  ARG A   7     -72.209   7.501  15.250  1.00 44.40           C  
ATOM    110  CD  ARG A   7     -72.396   7.675  16.770  1.00 44.40           C  
ATOM    111  NE  ARG A   7     -71.152   8.069  17.463  1.00 44.40           N  
ATOM    112  CZ  ARG A   7     -71.011   8.225  18.771  1.00 44.40           C  
ATOM    113  NH1 ARG A   7     -71.999   8.043  19.605  1.00 44.40           N1+
ATOM    114  NH2 ARG A   7     -69.857   8.567  19.274  1.00 44.40           N  
ATOM    115  N   PRO A   8     -74.658   4.525  12.847  1.00 53.17           N  
ATOM    116  CA  PRO A   8     -75.723   3.569  13.169  1.00 53.17           C  
ATOM    117  C   PRO A   8     -75.245   2.601  14.282  1.00 53.17           C  
ATOM    118  O   PRO A   8     -74.050   2.384  14.428  1.00 53.17           O  
ATOM    119  CB  PRO A   8     -75.969   2.869  11.823  1.00 53.17           C  
ATOM    120  CG  PRO A   8     -74.665   3.011  11.028  1.00 53.17           C  
ATOM    121  CD  PRO A   8     -73.765   3.910  11.875  1.00 53.17           C  
ATOM    122  N   GLN A   9     -76.039   1.926  15.109  1.00 45.77           N  
ATOM    123  CA  GLN A   9     -77.463   1.897  15.440  1.00 45.77           C  
ATOM    124  C   GLN A   9     -77.537   0.969  16.676  1.00 45.77           C  
ATOM    125  O   GLN A   9     -76.894  -0.080  16.679  1.00 45.77           O  
ATOM    126  CB  GLN A   9     -78.248   1.285  14.265  1.00 45.77           C  
ATOM    127  CG  GLN A   9     -79.708   1.732  14.136  1.00 45.77           C  
ATOM    128  CD  GLN A   9     -80.312   1.313  12.792  1.00 45.77           C  
ATOM    129  NE2 GLN A   9     -81.564   1.625  12.542  1.00 45.77           N  
ATOM    130  OE1 GLN A   9     -79.688   0.713  11.932  1.00 45.77           O  
ATOM    131  N   GLU A  10     -78.264   1.341  17.729  1.00 41.46           N  
ATOM    132  CA  GLU A  10     -78.531   0.465  18.881  1.00 41.46           C  
ATOM    133  C   GLU A  10     -79.523  -0.642  18.483  1.00 41.46           C  
ATOM    134  O   GLU A  10     -80.553  -0.367  17.865  1.00 41.46           O  
ATOM    135  CB  GLU A  10     -79.105   1.288  20.049  1.00 41.46           C  
ATOM    136  CG  GLU A  10     -78.056   2.179  20.736  1.00 41.46           C  
ATOM    137  CD  GLU A  10     -78.660   3.148  21.769  1.00 41.46           C  
ATOM    138  OE1 GLU A  10     -77.912   3.541  22.692  1.00 41.46           O  
ATOM    139  OE2 GLU A  10     -79.831   3.551  21.584  1.00 41.46           O1-
ATOM    140  N   TRP A  11     -79.235  -1.894  18.849  1.00 41.76           N  
ATOM    141  CA  TRP A  11     -80.178  -3.011  18.757  1.00 41.76           C  
ATOM    142  C   TRP A  11     -80.691  -3.363  20.153  1.00 41.76           C  
ATOM    143  O   TRP A  11     -80.083  -4.147  20.876  1.00 41.76           O  
ATOM    144  CB  TRP A  11     -79.542  -4.218  18.048  1.00 41.76           C  
ATOM    145  CG  TRP A  11     -79.359  -4.123  16.560  1.00 41.76           C  
ATOM    146  CD1 TRP A  11     -79.780  -3.119  15.755  1.00 41.76           C  
ATOM    147  CD2 TRP A  11     -78.697  -5.082  15.678  1.00 41.76           C  
ATOM    148  CE2 TRP A  11     -78.760  -4.587  14.341  1.00 41.76           C  
ATOM    149  CE3 TRP A  11     -78.037  -6.315  15.876  1.00 41.76           C  
ATOM    150  NE1 TRP A  11     -79.429  -3.388  14.447  1.00 41.76           N  
ATOM    151  CZ2 TRP A  11     -78.200  -5.276  13.256  1.00 41.76           C  
ATOM    152  CZ3 TRP A  11     -77.469  -7.016  14.794  1.00 41.76           C  
ATOM    153  CH2 TRP A  11     -77.550  -6.500  13.487  1.00 41.76           C  
ATOM    154  N   ALA A  12     -81.841  -2.792  20.508  1.00 43.39           N  
ATOM    155  CA  ALA A  12     -82.710  -3.309  21.555  1.00 43.39           C  
ATOM    156  C   ALA A  12     -83.722  -4.279  20.919  1.00 43.39           C  
ATOM    157  O   ALA A  12     -84.471  -3.896  20.021  1.00 43.39           O  
ATOM    158  CB  ALA A  12     -83.390  -2.127  22.261  1.00 43.39           C  
ATOM    159  N   MET A  13     -83.756  -5.532  21.379  1.00 43.54           N  
ATOM    160  CA  MET A  13     -84.868  -6.455  21.130  1.00 43.54           C  
ATOM    161  C   MET A  13     -85.390  -6.979  22.468  1.00 43.54           C  
ATOM    162  O   MET A  13     -84.865  -7.942  23.019  1.00 43.54           O  
ATOM    163  CB  MET A  13     -84.487  -7.606  20.174  1.00 43.54           C  
ATOM    164  CG  MET A  13     -84.636  -7.231  18.691  1.00 43.54           C  
ATOM    165  SD  MET A  13     -85.326  -8.549  17.637  1.00 43.54           S  
ATOM    166  CE  MET A  13     -83.892  -9.640  17.462  1.00 43.54           C  
ATOM    167  N   GLU A  14     -86.452  -6.347  22.967  1.00 43.14           N  
ATOM    168  CA  GLU A  14     -87.402  -6.978  23.882  1.00 43.14           C  
ATOM    169  C   GLU A  14     -88.438  -7.763  23.063  1.00 43.14           C  
ATOM    170  O   GLU A  14     -89.021  -7.253  22.106  1.00 43.14           O  
ATOM    171  CB  GLU A  14     -88.130  -5.938  24.748  1.00 43.14           C  
ATOM    172  CG  GLU A  14     -87.301  -5.412  25.928  1.00 43.14           C  
ATOM    173  CD  GLU A  14     -88.143  -4.533  26.872  1.00 43.14           C  
ATOM    174  OE1 GLU A  14     -87.830  -4.521  28.083  1.00 43.14           O  
ATOM    175  OE2 GLU A  14     -89.109  -3.901  26.385  1.00 43.14           O1-
ATOM    176  N   GLY A  15     -88.698  -9.008  23.457  1.00 53.53           N  
ATOM    177  CA  GLY A  15     -89.801  -9.821  22.950  1.00 53.53           C  
ATOM    178  C   GLY A  15     -90.099 -10.963  23.931  1.00 53.53           C  
ATOM    179  O   GLY A  15     -89.199 -11.758  24.201  1.00 53.53           O  
ATOM    180  N   PRO A  16     -91.316 -11.067  24.498  1.00 43.29           N  
ATOM    181  CA  PRO A  16     -91.596 -11.960  25.620  1.00 43.29           C  
ATOM    182  C   PRO A  16     -91.925 -13.383  25.147  1.00 43.29           C  
ATOM    183  O   PRO A  16     -92.660 -13.573  24.176  1.00 43.29           O  
ATOM    184  CB  PRO A  16     -92.770 -11.305  26.354  1.00 43.29           C  
ATOM    185  CG  PRO A  16     -93.555 -10.634  25.226  1.00 43.29           C  
ATOM    186  CD  PRO A  16     -92.477 -10.233  24.220  1.00 43.29           C  
ATOM    187  N   ARG A  17     -91.433 -14.404  25.861  1.00 46.07           N  
ATOM    188  CA  ARG A  17     -91.875 -15.797  25.690  1.00 46.07           C  
ATOM    189  C   ARG A  17     -92.227 -16.422  27.031  1.00 46.07           C  
ATOM    190  O   ARG A  17     -91.357 -16.798  27.810  1.00 46.07           O  
ATOM    191  CB  ARG A  17     -90.846 -16.636  24.918  1.00 46.07           C  
ATOM    192  CG  ARG A  17     -90.951 -16.385  23.407  1.00 46.07           C  
ATOM    193  CD  ARG A  17     -90.066 -17.371  22.640  1.00 46.07           C  
ATOM    194  NE  ARG A  17     -90.222 -17.210  21.182  1.00 46.07           N  
ATOM    195  CZ  ARG A  17     -89.612 -17.919  20.251  1.00 46.07           C  
ATOM    196  NH1 ARG A  17     -88.779 -18.878  20.551  1.00 46.07           N1+
ATOM    197  NH2 ARG A  17     -89.823 -17.670  18.989  1.00 46.07           N  
ATOM    198  N   ASP A  18     -93.530 -16.537  27.245  1.00 44.47           N  
ATOM    199  CA  ASP A  18     -94.147 -17.291  28.324  1.00 44.47           C  
ATOM    200  C   ASP A  18     -94.134 -18.802  28.030  1.00 44.47           C  
ATOM    201  O   ASP A  18     -94.436 -19.236  26.919  1.00 44.47           O  
ATOM    202  CB  ASP A  18     -95.598 -16.795  28.525  1.00 44.47           C  
ATOM    203  CG  ASP A  18     -95.860 -16.177  29.900  1.00 44.47           C  
ATOM    204  OD1 ASP A  18     -95.172 -16.591  30.862  1.00 44.47           O  
ATOM    205  OD2 ASP A  18     -96.782 -15.338  29.977  1.00 44.47           O1-
ATOM    206  N   GLY A  19     -93.816 -19.571  29.075  1.00 46.04           N  
ATOM    207  CA  GLY A  19     -94.352 -20.896  29.396  1.00 46.04           C  
ATOM    208  C   GLY A  19     -94.200 -22.049  28.399  1.00 46.04           C  
ATOM    209  O   GLY A  19     -94.999 -22.177  27.485  1.00 46.04           O  
ATOM    210  N   LEU A  20     -93.317 -23.007  28.717  1.00 46.29           N  
ATOM    211  CA  LEU A  20     -93.590 -24.456  28.634  1.00 46.29           C  
ATOM    212  C   LEU A  20     -92.500 -25.235  29.401  1.00 46.29           C  
ATOM    213  O   LEU A  20     -91.354 -25.344  28.978  1.00 46.29           O  
ATOM    214  CB  LEU A  20     -93.728 -24.931  27.167  1.00 46.29           C  
ATOM    215  CG  LEU A  20     -95.199 -25.050  26.689  1.00 46.29           C  
ATOM    216  CD1 LEU A  20     -95.289 -24.825  25.181  1.00 46.29           C  
ATOM    217  CD2 LEU A  20     -95.805 -26.410  27.028  1.00 46.29           C  
ATOM    218  N   LYS A  21     -92.876 -25.777  30.566  1.00 43.16           N  
ATOM    219  CA  LYS A  21     -92.097 -26.755  31.342  1.00 43.16           C  
ATOM    220  C   LYS A  21     -92.052 -28.092  30.591  1.00 43.16           C  
ATOM    221  O   LYS A  21     -93.123 -28.654  30.375  1.00 43.16           O  
ATOM    222  CB  LYS A  21     -92.798 -27.018  32.695  1.00 43.16           C  
ATOM    223  CG  LYS A  21     -92.649 -25.934  33.771  1.00 43.16           C  
ATOM    224  CD  LYS A  21     -93.519 -26.283  34.994  1.00 43.16           C  
ATOM    225  CE  LYS A  21     -93.253 -25.307  36.148  1.00 43.16           C  
ATOM    226  NZ  LYS A  21     -94.167 -25.532  37.299  1.00 43.16           N1+
ATOM    227  N   LYS A  22     -90.862 -28.665  30.365  1.00 48.88           N  
ATOM    228  CA  LYS A  22     -90.536 -30.048  30.775  1.00 48.88           C  
ATOM    229  C   LYS A  22     -89.097 -30.467  30.447  1.00 48.88           C  
ATOM    230  O   LYS A  22     -88.631 -30.304  29.333  1.00 48.88           O  
ATOM    231  CB  LYS A  22     -91.490 -31.105  30.171  1.00 48.88           C  
ATOM    232  CG  LYS A  22     -92.410 -31.682  31.260  1.00 48.88           C  
ATOM    233  CD  LYS A  22     -93.342 -32.734  30.662  1.00 48.88           C  
ATOM    234  CE  LYS A  22     -94.156 -33.406  31.768  1.00 48.88           C  
ATOM    235  NZ  LYS A  22     -94.839 -34.603  31.232  1.00 48.88           N1+
ATOM    236  N   GLU A  23     -88.526 -31.112  31.462  1.00 45.82           N  
ATOM    237  CA  GLU A  23     -87.521 -32.183  31.432  1.00 45.82           C  
ATOM    238  C   GLU A  23     -86.044 -31.843  31.154  1.00 45.82           C  
ATOM    239  O   GLU A  23     -85.621 -31.429  30.083  1.00 45.82           O  
ATOM    240  CB  GLU A  23     -88.077 -33.433  30.726  1.00 45.82           C  
ATOM    241  CG  GLU A  23     -89.033 -34.159  31.701  1.00 45.82           C  
ATOM    242  CD  GLU A  23     -90.052 -35.105  31.052  1.00 45.82           C  
ATOM    243  OE1 GLU A  23     -91.032 -35.444  31.763  1.00 45.82           O  
ATOM    244  OE2 GLU A  23     -89.937 -35.400  29.848  1.00 45.82           O1-
ATOM    245  N   ARG A  24     -85.268 -32.076  32.223  1.00 43.38           N  
ATOM    246  CA  ARG A  24     -83.813 -32.043  32.346  1.00 43.38           C  
ATOM    247  C   ARG A  24     -83.169 -33.124  31.478  1.00 43.38           C  
ATOM    248  O   ARG A  24     -83.473 -34.296  31.674  1.00 43.38           O  
ATOM    249  CB  ARG A  24     -83.449 -32.379  33.809  1.00 43.38           C  
ATOM    250  CG  ARG A  24     -83.781 -31.316  34.862  1.00 43.38           C  
ATOM    251  CD  ARG A  24     -83.577 -31.919  36.262  1.00 43.38           C  
ATOM    252  NE  ARG A  24     -83.609 -30.894  37.324  1.00 43.38           N  
ATOM    253  CZ  ARG A  24     -83.328 -31.092  38.602  1.00 43.38           C  
ATOM    254  NH1 ARG A  24     -83.091 -32.283  39.083  1.00 43.38           N1+
ATOM    255  NH2 ARG A  24     -83.265 -30.085  39.426  1.00 43.38           N  
ATOM    256  N   LEU A  25     -82.180 -32.733  30.683  1.00 46.19           N  
ATOM    257  CA  LEU A  25     -81.030 -33.554  30.307  1.00 46.19           C  
ATOM    258  C   LEU A  25     -79.795 -32.649  30.425  1.00 46.19           C  
ATOM    259  O   LEU A  25     -79.727 -31.594  29.800  1.00 46.19           O  
ATOM    260  CB  LEU A  25     -81.231 -34.161  28.904  1.00 46.19           C  
ATOM    261  CG  LEU A  25     -81.905 -35.550  28.950  1.00 46.19           C  
ATOM    262  CD1 LEU A  25     -82.630 -35.850  27.641  1.00 46.19           C  
ATOM    263  CD2 LEU A  25     -80.882 -36.659  29.208  1.00 46.19           C  
ATOM    264  N   LEU A  26     -78.913 -33.029  31.347  1.00 46.16           N  
ATOM    265  CA  LEU A  26     -77.608 -32.432  31.618  1.00 46.16           C  
ATOM    266  C   LEU A  26     -76.665 -32.777  30.460  1.00 46.16           C  
ATOM    267  O   LEU A  26     -76.624 -33.946  30.093  1.00 46.16           O  
ATOM    268  CB  LEU A  26     -77.066 -33.090  32.909  1.00 46.16           C  
ATOM    269  CG  LEU A  26     -77.811 -32.722  34.206  1.00 46.16           C  
ATOM    270  CD1 LEU A  26     -77.780 -33.875  35.213  1.00 46.16           C  
ATOM    271  CD2 LEU A  26     -77.180 -31.495  34.863  1.00 46.16           C  
ATOM    272  N   ASP A  27     -75.912 -31.807  29.941  1.00 49.05           N  
ATOM    273  CA  ASP A  27     -74.554 -32.080  29.453  1.00 49.05           C  
ATOM    274  C   ASP A  27     -73.730 -30.782  29.372  1.00 49.05           C  
ATOM    275  O   ASP A  27     -73.996 -29.882  28.570  1.00 49.05           O  
ATOM    276  CB  ASP A  27     -74.534 -32.870  28.121  1.00 49.05           C  
ATOM    277  CG  ASP A  27     -73.682 -34.155  28.171  1.00 49.05           C  
ATOM    278  OD1 ASP A  27     -73.023 -34.414  29.201  1.00 49.05           O  
ATOM    279  OD2 ASP A  27     -73.715 -34.890  27.156  1.00 49.05           O1-
ATOM    280  N   ASP A  28     -72.808 -30.677  30.327  1.00 49.46           N  
ATOM    281  CA  ASP A  28     -71.508 -30.005  30.333  1.00 49.46           C  
ATOM    282  C   ASP A  28     -71.299 -28.821  29.377  1.00 49.46           C  
ATOM    283  O   ASP A  28     -70.672 -28.912  28.321  1.00 49.46           O  
ATOM    284  CB  ASP A  28     -70.428 -31.096  30.202  1.00 49.46           C  
ATOM    285  CG  ASP A  28     -70.411 -32.065  31.399  1.00 49.46           C  
ATOM    286  OD1 ASP A  28     -71.094 -31.765  32.411  1.00 49.46           O  
ATOM    287  OD2 ASP A  28     -69.679 -33.074  31.323  1.00 49.46           O1-
ATOM    288  N   ARG A  29     -71.726 -27.635  29.825  1.00 57.30           N  
ATOM    289  CA  ARG A  29     -71.106 -26.378  29.391  1.00 57.30           C  
ATOM    290  C   ARG A  29     -70.050 -25.993  30.412  1.00 57.30           C  
ATOM    291  O   ARG A  29     -70.382 -25.724  31.561  1.00 57.30           O  
ATOM    292  CB  ARG A  29     -72.146 -25.273  29.193  1.00 57.30           C  
ATOM    293  CG  ARG A  29     -72.886 -25.477  27.868  1.00 57.30           C  
ATOM    294  CD  ARG A  29     -73.854 -24.319  27.628  1.00 57.30           C  
ATOM    295  NE  ARG A  29     -74.471 -24.416  26.293  1.00 57.30           N  
ATOM    296  CZ  ARG A  29     -75.371 -23.590  25.796  1.00 57.30           C  
ATOM    297  NH1 ARG A  29     -75.843 -22.591  26.489  1.00 57.30           N1+
ATOM    298  NH2 ARG A  29     -75.811 -23.754  24.580  1.00 57.30           N  
ATOM    299  N   HIS A  30     -68.797 -25.976  29.969  1.00 56.34           N  
ATOM    300  CA  HIS A  30     -67.679 -25.414  30.713  1.00 56.34           C  
ATOM    301  C   HIS A  30     -68.023 -23.985  31.150  1.00 56.34           C  
ATOM    302  O   HIS A  30     -68.097 -23.075  30.325  1.00 56.34           O  
ATOM    303  CB  HIS A  30     -66.421 -25.451  29.832  1.00 56.34           C  
ATOM    304  CG  HIS A  30     -65.956 -26.851  29.517  1.00 56.34           C  
ATOM    305  CD2 HIS A  30     -66.064 -27.512  28.323  1.00 56.34           C  
ATOM    306  ND1 HIS A  30     -65.348 -27.712  30.402  1.00 56.34           N  
ATOM    307  CE1 HIS A  30     -65.103 -28.865  29.757  1.00 56.34           C  
ATOM    308  NE2 HIS A  30     -65.509 -28.785  28.482  1.00 56.34           N  
ATOM    309  N   ASP A  31     -68.275 -23.822  32.445  1.00 57.76           N  
ATOM    310  CA  ASP A  31     -68.319 -22.534  33.119  1.00 57.76           C  
ATOM    311  C   ASP A  31     -66.918 -21.919  33.015  1.00 57.76           C  
ATOM    312  O   ASP A  31     -65.953 -22.444  33.572  1.00 57.76           O  
ATOM    313  CB  ASP A  31     -68.770 -22.774  34.571  1.00 57.76           C  
ATOM    314  CG  ASP A  31     -68.903 -21.497  35.405  1.00 57.76           C  
ATOM    315  OD1 ASP A  31     -68.590 -20.407  34.868  1.00 57.76           O  
ATOM    316  OD2 ASP A  31     -69.310 -21.638  36.577  1.00 57.76           O1-
ATOM    317  N   SER A  32     -66.783 -20.848  32.231  1.00 64.60           N  
ATOM    318  CA  SER A  32     -65.515 -20.142  32.044  1.00 64.60           C  
ATOM    319  C   SER A  32     -65.097 -19.334  33.278  1.00 64.60           C  
ATOM    320  O   SER A  32     -64.130 -18.584  33.194  1.00 64.60           O  
ATOM    321  CB  SER A  32     -65.556 -19.291  30.766  1.00 64.60           C  
ATOM    322  OG  SER A  32     -66.662 -18.408  30.750  1.00 64.60           O  
ATOM    323  N   GLY A  33     -65.814 -19.439  34.406  1.00 62.61           N  
ATOM    324  CA  GLY A  33     -65.467 -18.813  35.684  1.00 62.61           C  
ATOM    325  C   GLY A  33     -65.566 -17.287  35.692  1.00 62.61           C  
ATOM    326  O   GLY A  33     -65.321 -16.666  36.720  1.00 62.61           O  
ATOM    327  N   LEU A  34     -65.942 -16.678  34.565  1.00 57.54           N  
ATOM    328  CA  LEU A  34     -66.073 -15.229  34.420  1.00 57.54           C  
ATOM    329  C   LEU A  34     -67.427 -14.708  34.925  1.00 57.54           C  
ATOM    330  O   LEU A  34     -67.521 -13.536  35.261  1.00 57.54           O  
ATOM    331  CB  LEU A  34     -65.807 -14.830  32.954  1.00 57.54           C  
ATOM    332  CG  LEU A  34     -64.362 -15.066  32.470  1.00 57.54           C  
ATOM    333  CD1 LEU A  34     -64.255 -14.738  30.979  1.00 57.54           C  
ATOM    334  CD2 LEU A  34     -63.338 -14.213  33.222  1.00 57.54           C  
ATOM    335  N   ASP A  35     -68.449 -15.565  35.031  1.00 60.26           N  
ATOM    336  CA  ASP A  35     -69.816 -15.159  35.415  1.00 60.26           C  
ATOM    337  C   ASP A  35     -70.057 -15.187  36.942  1.00 60.26           C  
ATOM    338  O   ASP A  35     -71.113 -14.795  37.429  1.00 60.26           O  
ATOM    339  CB  ASP A  35     -70.820 -16.040  34.640  1.00 60.26           C  
ATOM    340  CG  ASP A  35     -72.131 -15.339  34.245  1.00 60.26           C  
ATOM    341  OD1 ASP A  35     -72.118 -14.103  34.062  1.00 60.26           O  
ATOM    342  OD2 ASP A  35     -73.120 -16.072  34.004  1.00 60.26           O1-
ATOM    343  N   SER A  36     -69.073 -15.656  37.723  1.00 65.90           N  
ATOM    344  CA  SER A  36     -69.108 -15.648  39.199  1.00 65.90           C  
ATOM    345  C   SER A  36     -68.288 -14.519  39.828  1.00 65.90           C  
ATOM    346  O   SER A  36     -68.234 -14.421  41.055  1.00 65.90           O  
ATOM    347  CB  SER A  36     -68.650 -16.997  39.761  1.00 65.90           C  
ATOM    348  OG  SER A  36     -69.627 -17.989  39.514  1.00 65.90           O  
ATOM    349  N   MET A  37     -67.645 -13.680  39.015  1.00 67.38           N  
ATOM    350  CA  MET A  37     -66.882 -12.543  39.512  1.00 67.38           C  
ATOM    351  C   MET A  37     -67.854 -11.420  39.855  1.00 67.38           C  
ATOM    352  O   MET A  37     -68.643 -10.993  39.013  1.00 67.38           O  
ATOM    353  CB  MET A  37     -65.824 -12.143  38.477  1.00 67.38           C  
ATOM    354  CG  MET A  37     -64.701 -11.329  39.119  1.00 67.38           C  
ATOM    355  SD  MET A  37     -63.156 -11.406  38.178  1.00 67.38           S  
ATOM    356  CE  MET A  37     -62.006 -10.890  39.479  1.00 67.38           C  
ATOM    357  N   LYS A  38     -67.843 -10.966  41.109  1.00 79.25           N  
ATOM    358  CA  LYS A  38     -68.688  -9.833  41.509  1.00 79.25           C  
ATOM    359  C   LYS A  38     -68.231  -8.585  40.755  1.00 79.25           C  
ATOM    360  O   LYS A  38     -67.031  -8.423  40.542  1.00 79.25           O  
ATOM    361  CB  LYS A  38     -68.616  -9.629  43.024  1.00 79.25           C  
ATOM    362  CG  LYS A  38     -69.256 -10.797  43.785  1.00 79.25           C  
ATOM    363  CD  LYS A  38     -69.050 -10.576  45.280  1.00 79.25           C  
ATOM    364  CE  LYS A  38     -69.641 -11.737  46.071  1.00 79.25           C  
ATOM    365  NZ  LYS A  38     -69.239 -11.602  47.487  1.00 79.25           N1+
ATOM    366  N   ASP A  39     -69.154  -7.681  40.428  1.00 79.50           N  
ATOM    367  CA  ASP A  39     -68.831  -6.416  39.743  1.00 79.50           C  
ATOM    368  C   ASP A  39     -67.669  -5.664  40.429  1.00 79.50           C  
ATOM    369  O   ASP A  39     -66.772  -5.153  39.766  1.00 79.50           O  
ATOM    370  CB  ASP A  39     -70.084  -5.520  39.690  1.00 79.50           C  
ATOM    371  CG  ASP A  39     -71.223  -6.064  38.815  1.00 79.50           C  
ATOM    372  OD1 ASP A  39     -70.934  -6.838  37.879  1.00 79.50           O  
ATOM    373  OD2 ASP A  39     -72.390  -5.716  39.111  1.00 79.50           O1-
ATOM    374  N   GLU A  40     -67.617  -5.704  41.766  1.00 82.72           N  
ATOM    375  CA  GLU A  40     -66.533  -5.132  42.581  1.00 82.72           C  
ATOM    376  C   GLU A  40     -65.158  -5.781  42.322  1.00 82.72           C  
ATOM    377  O   GLU A  40     -64.133  -5.100  42.295  1.00 82.72           O  
ATOM    378  CB  GLU A  40     -66.881  -5.310  44.073  1.00 82.72           C  
ATOM    379  CG  GLU A  40     -68.143  -4.551  44.523  1.00 82.72           C  
ATOM    380  CD  GLU A  40     -68.519  -4.791  46.000  1.00 82.72           C  
ATOM    381  OE1 GLU A  40     -69.450  -4.104  46.483  1.00 82.72           O  
ATOM    382  OE2 GLU A  40     -67.930  -5.688  46.651  1.00 82.72           O1-
ATOM    383  N   GLU A  41     -65.114  -7.101  42.125  1.00 81.57           N  
ATOM    384  CA  GLU A  41     -63.879  -7.841  41.845  1.00 81.57           C  
ATOM    385  C   GLU A  41     -63.397  -7.573  40.412  1.00 81.57           C  
ATOM    386  O   GLU A  41     -62.194  -7.437  40.178  1.00 81.57           O  
ATOM    387  CB  GLU A  41     -64.102  -9.348  42.070  1.00 81.57           C  
ATOM    388  CG  GLU A  41     -64.377  -9.734  43.534  1.00 81.57           C  
ATOM    389  CD  GLU A  41     -64.772 -11.212  43.720  1.00 81.57           C  
ATOM    390  OE1 GLU A  41     -64.815 -11.656  44.895  1.00 81.57           O  
ATOM    391  OE2 GLU A  41     -65.126 -11.875  42.718  1.00 81.57           O1-
ATOM    392  N   TYR A  42     -64.327  -7.436  39.460  1.00 83.14           N  
ATOM    393  CA  TYR A  42     -64.012  -7.043  38.086  1.00 83.14           C  
ATOM    394  C   TYR A  42     -63.429  -5.624  38.030  1.00 83.14           C  
ATOM    395  O   TYR A  42     -62.386  -5.407  37.411  1.00 83.14           O  
ATOM    396  CB  TYR A  42     -65.269  -7.167  37.216  1.00 83.14           C  
ATOM    397  CG  TYR A  42     -65.025  -6.820  35.759  1.00 83.14           C  
ATOM    398  CD1 TYR A  42     -65.255  -5.510  35.295  1.00 83.14           C  
ATOM    399  CD2 TYR A  42     -64.546  -7.806  34.875  1.00 83.14           C  
ATOM    400  CE1 TYR A  42     -65.009  -5.183  33.948  1.00 83.14           C  
ATOM    401  CE2 TYR A  42     -64.298  -7.484  33.527  1.00 83.14           C  
ATOM    402  CZ  TYR A  42     -64.530  -6.173  33.063  1.00 83.14           C  
ATOM    403  OH  TYR A  42     -64.295  -5.859  31.761  1.00 83.14           O  
ATOM    404  N   GLU A  43     -64.047  -4.663  38.724  1.00 86.14           N  
ATOM    405  CA  GLU A  43     -63.533  -3.293  38.820  1.00 86.14           C  
ATOM    406  C   GLU A  43     -62.139  -3.243  39.461  1.00 86.14           C  
ATOM    407  O   GLU A  43     -61.263  -2.521  38.975  1.00 86.14           O  
ATOM    408  CB  GLU A  43     -64.508  -2.408  39.612  1.00 86.14           C  
ATOM    409  CG  GLU A  43     -65.747  -2.016  38.791  1.00 86.14           C  
ATOM    410  CD  GLU A  43     -66.677  -1.030  39.523  1.00 86.14           C  
ATOM    411  OE1 GLU A  43     -67.634  -0.555  38.867  1.00 86.14           O  
ATOM    412  OE2 GLU A  43     -66.397  -0.679  40.694  1.00 86.14           O1-
ATOM    413  N   GLN A  44     -61.898  -4.048  40.500  1.00 87.67           N  
ATOM    414  CA  GLN A  44     -60.589  -4.151  41.145  1.00 87.67           C  
ATOM    415  C   GLN A  44     -59.524  -4.731  40.199  1.00 87.67           C  
ATOM    416  O   GLN A  44     -58.432  -4.174  40.106  1.00 87.67           O  
ATOM    417  CB  GLN A  44     -60.742  -4.961  42.443  1.00 87.67           C  
ATOM    418  CG  GLN A  44     -59.443  -5.099  43.249  1.00 87.67           C  
ATOM    419  CD  GLN A  44     -58.807  -3.769  43.649  1.00 87.67           C  
ATOM    420  NE2 GLN A  44     -57.499  -3.680  43.558  1.00 87.67           N  
ATOM    421  OE1 GLN A  44     -59.449  -2.809  44.061  1.00 87.67           O  
ATOM    422  N   MET A  45     -59.839  -5.784  39.437  1.00 84.59           N  
ATOM    423  CA  MET A  45     -58.913  -6.354  38.448  1.00 84.59           C  
ATOM    424  C   MET A  45     -58.584  -5.358  37.329  1.00 84.59           C  
ATOM    425  O   MET A  45     -57.426  -5.216  36.942  1.00 84.59           O  
ATOM    426  CB  MET A  45     -59.530  -7.617  37.837  1.00 84.59           C  
ATOM    427  CG  MET A  45     -58.532  -8.384  36.954  1.00 84.59           C  
ATOM    428  SD  MET A  45     -59.279  -9.393  35.644  1.00 84.59           S  
ATOM    429  CE  MET A  45     -60.522 -10.291  36.592  1.00 84.59           C  
ATOM    430  N   VAL A  46     -59.586  -4.639  36.810  1.00 85.10           N  
ATOM    431  CA  VAL A  46     -59.372  -3.603  35.787  1.00 85.10           C  
ATOM    432  C   VAL A  46     -58.473  -2.495  36.329  1.00 85.10           C  
ATOM    433  O   VAL A  46     -57.589  -2.022  35.614  1.00 85.10           O  
ATOM    434  CB  VAL A  46     -60.716  -3.037  35.289  1.00 85.10           C  
ATOM    435  CG1 VAL A  46     -60.542  -1.806  34.385  1.00 85.10           C  
ATOM    436  CG2 VAL A  46     -61.468  -4.091  34.466  1.00 85.10           C  
ATOM    437  N   LYS A  47     -58.652  -2.109  37.595  1.00 87.01           N  
ATOM    438  CA  LYS A  47     -57.798  -1.127  38.262  1.00 87.01           C  
ATOM    439  C   LYS A  47     -56.360  -1.630  38.414  1.00 87.01           C  
ATOM    440  O   LYS A  47     -55.438  -0.897  38.075  1.00 87.01           O  
ATOM    441  CB  LYS A  47     -58.444  -0.766  39.599  1.00 87.01           C  
ATOM    442  CG  LYS A  47     -57.775   0.458  40.218  1.00 87.01           C  
ATOM    443  CD  LYS A  47     -58.441   0.748  41.558  1.00 87.01           C  
ATOM    444  CE  LYS A  47     -57.714   1.913  42.217  1.00 87.01           C  
ATOM    445  NZ  LYS A  47     -58.210   2.085  43.597  1.00 87.01           N1+
ATOM    446  N   GLU A  48     -56.159  -2.880  38.823  1.00 86.55           N  
ATOM    447  CA  GLU A  48     -54.828  -3.499  38.907  1.00 86.55           C  
ATOM    448  C   GLU A  48     -54.146  -3.575  37.537  1.00 86.55           C  
ATOM    449  O   GLU A  48     -52.989  -3.190  37.403  1.00 86.55           O  
ATOM    450  CB  GLU A  48     -54.932  -4.902  39.521  1.00 86.55           C  
ATOM    451  CG  GLU A  48     -55.160  -4.813  41.034  1.00 86.55           C  
ATOM    452  CD  GLU A  48     -55.429  -6.166  41.702  1.00 86.55           C  
ATOM    453  OE1 GLU A  48     -55.961  -6.112  42.839  1.00 86.55           O  
ATOM    454  OE2 GLU A  48     -55.101  -7.219  41.109  1.00 86.55           O1-
ATOM    455  N   LEU A  49     -54.866  -3.981  36.488  1.00 82.94           N  
ATOM    456  CA  LEU A  49     -54.340  -4.012  35.120  1.00 82.94           C  
ATOM    457  C   LEU A  49     -53.980  -2.611  34.600  1.00 82.94           C  
ATOM    458  O   LEU A  49     -53.012  -2.470  33.856  1.00 82.94           O  
ATOM    459  CB  LEU A  49     -55.367  -4.686  34.195  1.00 82.94           C  
ATOM    460  CG  LEU A  49     -55.504  -6.209  34.383  1.00 82.94           C  
ATOM    461  CD1 LEU A  49     -56.713  -6.707  33.591  1.00 82.94           C  
ATOM    462  CD2 LEU A  49     -54.275  -6.968  33.875  1.00 82.94           C  
ATOM    463  N   GLN A  50     -54.723  -1.572  34.996  1.00 79.71           N  
ATOM    464  CA  GLN A  50     -54.388  -0.176  34.686  1.00 79.71           C  
ATOM    465  C   GLN A  50     -53.185   0.339  35.492  1.00 79.71           C  
ATOM    466  O   GLN A  50     -52.460   1.216  35.014  1.00 79.71           O  
ATOM    467  CB  GLN A  50     -55.612   0.717  34.936  1.00 79.71           C  
ATOM    468  CG  GLN A  50     -56.689   0.555  33.854  1.00 79.71           C  
ATOM    469  CD  GLN A  50     -57.956   1.351  34.153  1.00 79.71           C  
ATOM    470  NE2 GLN A  50     -58.956   1.262  33.304  1.00 79.71           N  
ATOM    471  OE1 GLN A  50     -58.083   2.092  35.113  1.00 79.71           O  
ATOM    472  N   GLU A  51     -52.961  -0.199  36.694  1.00 78.63           N  
ATOM    473  CA  GLU A  51     -51.791   0.081  37.533  1.00 78.63           C  
ATOM    474  C   GLU A  51     -50.533  -0.669  37.062  1.00 78.63           C  
ATOM    475  O   GLU A  51     -49.422  -0.195  37.314  1.00 78.63           O  
ATOM    476  CB  GLU A  51     -52.110  -0.213  39.012  1.00 78.63           C  
ATOM    477  CG  GLU A  51     -53.032   0.856  39.634  1.00 78.63           C  
ATOM    478  CD  GLU A  51     -53.414   0.592  41.105  1.00 78.63           C  
ATOM    479  OE1 GLU A  51     -54.340   1.289  41.602  1.00 78.63           O  
ATOM    480  OE2 GLU A  51     -52.756  -0.246  41.760  1.00 78.63           O1-
ATOM    481  N   ILE A  52     -50.672  -1.764  36.298  1.00 74.59           N  
ATOM    482  CA  ILE A  52     -49.562  -2.415  35.583  1.00 74.59           C  
ATOM    483  C   ILE A  52     -49.129  -1.524  34.409  1.00 74.59           C  
ATOM    484  O   ILE A  52     -49.389  -1.768  33.231  1.00 74.59           O  
ATOM    485  CB  ILE A  52     -49.872  -3.882  35.184  1.00 74.59           C  
ATOM    486  CG1 ILE A  52     -50.156  -4.744  36.437  1.00 74.59           C  
ATOM    487  CG2 ILE A  52     -48.677  -4.520  34.438  1.00 74.59           C  
ATOM    488  CD1 ILE A  52     -50.762  -6.115  36.118  1.00 74.59           C  
ATOM    489  N   ARG A  53     -48.401  -0.459  34.740  1.00 63.15           N  
ATOM    490  CA  ARG A  53     -47.500   0.206  33.805  1.00 63.15           C  
ATOM    491  C   ARG A  53     -46.212  -0.596  33.760  1.00 63.15           C  
ATOM    492  O   ARG A  53     -45.350  -0.458  34.623  1.00 63.15           O  
ATOM    493  CB  ARG A  53     -47.260   1.662  34.214  1.00 63.15           C  
ATOM    494  CG  ARG A  53     -48.459   2.533  33.833  1.00 63.15           C  
ATOM    495  CD  ARG A  53     -48.152   3.990  34.172  1.00 63.15           C  
ATOM    496  NE  ARG A  53     -49.278   4.862  33.799  1.00 63.15           N  
ATOM    497  CZ  ARG A  53     -49.213   6.166  33.613  1.00 63.15           C  
ATOM    498  NH1 ARG A  53     -48.097   6.827  33.762  1.00 63.15           N1+
ATOM    499  NH2 ARG A  53     -50.283   6.830  33.274  1.00 63.15           N  
ATOM    500  N   LEU A  54     -46.081  -1.423  32.729  1.00 64.90           N  
ATOM    501  CA  LEU A  54     -44.770  -1.861  32.265  1.00 64.90           C  
ATOM    502  C   LEU A  54     -44.064  -0.617  31.719  1.00 64.90           C  
ATOM    503  O   LEU A  54     -44.206  -0.277  30.546  1.00 64.90           O  
ATOM    504  CB  LEU A  54     -44.931  -2.958  31.195  1.00 64.90           C  
ATOM    505  CG  LEU A  54     -45.420  -4.309  31.747  1.00 64.90           C  
ATOM    506  CD1 LEU A  54     -45.940  -5.177  30.602  1.00 64.90           C  
ATOM    507  CD2 LEU A  54     -44.300  -5.072  32.458  1.00 64.90           C  
ATOM    508  N   GLU A  55     -43.358   0.112  32.580  1.00 58.88           N  
ATOM    509  CA  GLU A  55     -42.357   1.043  32.076  1.00 58.88           C  
ATOM    510  C   GLU A  55     -41.330   0.202  31.313  1.00 58.88           C  
ATOM    511  O   GLU A  55     -40.857  -0.799  31.865  1.00 58.88           O  
ATOM    512  CB  GLU A  55     -41.705   1.881  33.185  1.00 58.88           C  
ATOM    513  CG  GLU A  55     -42.739   2.788  33.879  1.00 58.88           C  
ATOM    514  CD  GLU A  55     -42.185   4.147  34.341  1.00 58.88           C  
ATOM    515  OE1 GLU A  55     -43.025   5.066  34.500  1.00 58.88           O  
ATOM    516  OE2 GLU A  55     -40.953   4.276  34.518  1.00 58.88           O1-
ATOM    517  N   PRO A  56     -41.012   0.524  30.045  1.00 56.59           N  
ATOM    518  CA  PRO A  56     -39.923  -0.142  29.357  1.00 56.59           C  
ATOM    519  C   PRO A  56     -38.687   0.050  30.226  1.00 56.59           C  
ATOM    520  O   PRO A  56     -38.197   1.169  30.367  1.00 56.59           O  
ATOM    521  CB  PRO A  56     -39.796   0.528  27.979  1.00 56.59           C  
ATOM    522  CG  PRO A  56     -41.125   1.260  27.801  1.00 56.59           C  
ATOM    523  CD  PRO A  56     -41.560   1.588  29.226  1.00 56.59           C  
ATOM    524  N   GLN A  57     -38.224  -1.019  30.870  1.00 51.21           N  
ATOM    525  CA  GLN A  57     -36.964  -0.978  31.582  1.00 51.21           C  
ATOM    526  C   GLN A  57     -35.913  -0.704  30.508  1.00 51.21           C  
ATOM    527  O   GLN A  57     -35.612  -1.583  29.701  1.00 51.21           O  
ATOM    528  CB  GLN A  57     -36.752  -2.297  32.344  1.00 51.21           C  
ATOM    529  CG  GLN A  57     -35.556  -2.222  33.304  1.00 51.21           C  
ATOM    530  CD  GLN A  57     -35.333  -3.511  34.093  1.00 51.21           C  
ATOM    531  NE2 GLN A  57     -34.477  -3.489  35.091  1.00 51.21           N  
ATOM    532  OE1 GLN A  57     -35.897  -4.562  33.842  1.00 51.21           O  
ATOM    533  N   GLU A  58     -35.422   0.535  30.429  1.00 52.09           N  
ATOM    534  CA  GLU A  58     -34.296   0.861  29.567  1.00 52.09           C  
ATOM    535  C   GLU A  58     -33.129  -0.005  30.041  1.00 52.09           C  
ATOM    536  O   GLU A  58     -32.517   0.252  31.080  1.00 52.09           O  
ATOM    537  CB  GLU A  58     -33.945   2.362  29.601  1.00 52.09           C  
ATOM    538  CG  GLU A  58     -34.977   3.257  28.889  1.00 52.09           C  
ATOM    539  CD  GLU A  58     -34.465   4.693  28.649  1.00 52.09           C  
ATOM    540  OE1 GLU A  58     -34.988   5.352  27.719  1.00 52.09           O  
ATOM    541  OE2 GLU A  58     -33.499   5.117  29.326  1.00 52.09           O1-
ATOM    542  N   VAL A  59     -32.864  -1.093  29.313  1.00 51.99           N  
ATOM    543  CA  VAL A  59     -31.674  -1.909  29.533  1.00 51.99           C  
ATOM    544  C   VAL A  59     -30.498  -0.942  29.407  1.00 51.99           C  
ATOM    545  O   VAL A  59     -30.444  -0.204  28.416  1.00 51.99           O  
ATOM    546  CB  VAL A  59     -31.547  -3.063  28.517  1.00 51.99           C  
ATOM    547  CG1 VAL A  59     -30.487  -4.070  28.984  1.00 51.99           C  
ATOM    548  CG2 VAL A  59     -32.868  -3.823  28.331  1.00 51.99           C  
ATOM    549  N   PRO A  60     -29.586  -0.866  30.393  1.00 52.30           N  
ATOM    550  CA  PRO A  60     -28.455   0.043  30.299  1.00 52.30           C  
ATOM    551  C   PRO A  60     -27.751  -0.214  28.962  1.00 52.30           C  
ATOM    552  O   PRO A  60     -27.304  -1.336  28.710  1.00 52.30           O  
ATOM    553  CB  PRO A  60     -27.587  -0.237  31.533  1.00 52.30           C  
ATOM    554  CG  PRO A  60     -28.051  -1.608  32.030  1.00 52.30           C  
ATOM    555  CD  PRO A  60     -29.510  -1.677  31.595  1.00 52.30           C  
ATOM    556  N   ARG A  61     -27.689   0.822  28.106  1.00 55.26           N  
ATOM    557  CA  ARG A  61     -27.263   0.797  26.684  1.00 55.26           C  
ATOM    558  C   ARG A  61     -25.853   0.226  26.416  1.00 55.26           C  
ATOM    559  O   ARG A  61     -25.367   0.289  25.293  1.00 55.26           O  
ATOM    560  CB  ARG A  61     -27.381   2.217  26.079  1.00 55.26           C  
ATOM    561  CG  ARG A  61     -28.816   2.698  25.813  1.00 55.26           C  
ATOM    562  CD  ARG A  61     -28.773   4.031  25.047  1.00 55.26           C  
ATOM    563  NE  ARG A  61     -30.119   4.611  24.870  1.00 55.26           N  
ATOM    564  CZ  ARG A  61     -30.521   5.406  23.894  1.00 55.26           C  
ATOM    565  NH1 ARG A  61     -29.735   5.745  22.906  1.00 55.26           N1+
ATOM    566  NH2 ARG A  61     -31.735   5.880  23.904  1.00 55.26           N  
ATOM    567  N   GLY A  62     -25.175  -0.310  27.428  1.00 55.26           N  
ATOM    568  CA  GLY A  62     -23.809  -0.825  27.367  1.00 55.26           C  
ATOM    569  C   GLY A  62     -23.650  -2.336  27.561  1.00 55.26           C  
ATOM    570  O   GLY A  62     -22.516  -2.782  27.669  1.00 55.26           O  
ATOM    571  N   SER A  63     -24.723  -3.136  27.637  1.00 61.13           N  
ATOM    572  CA  SER A  63     -24.607  -4.585  27.922  1.00 61.13           C  
ATOM    573  C   SER A  63     -25.448  -5.481  27.015  1.00 61.13           C  
ATOM    574  O   SER A  63     -25.988  -6.498  27.442  1.00 61.13           O  
ATOM    575  CB  SER A  63     -24.840  -4.874  29.409  1.00 61.13           C  
ATOM    576  OG  SER A  63     -26.154  -4.535  29.809  1.00 61.13           O  
ATOM    577  N   GLU A  64     -25.581  -5.113  25.746  1.00 75.06           N  
ATOM    578  CA  GLU A  64     -26.243  -5.992  24.789  1.00 75.06           C  
ATOM    579  C   GLU A  64     -25.342  -7.207  24.493  1.00 75.06           C  
ATOM    580  O   GLU A  64     -24.207  -7.027  24.043  1.00 75.06           O  
ATOM    581  CB  GLU A  64     -26.595  -5.231  23.519  1.00 75.06           C  
ATOM    582  CG  GLU A  64     -27.624  -4.126  23.789  1.00 75.06           C  
ATOM    583  CD  GLU A  64     -27.930  -3.314  22.530  1.00 75.06           C  
ATOM    584  OE1 GLU A  64     -29.129  -3.092  22.264  1.00 75.06           O  
ATOM    585  OE2 GLU A  64     -26.953  -2.889  21.875  1.00 75.06           O1-
ATOM    586  N   PRO A  65     -25.807  -8.449  24.730  1.00 82.96           N  
ATOM    587  CA  PRO A  65     -24.961  -9.643  24.653  1.00 82.96           C  
ATOM    588  C   PRO A  65     -24.387  -9.871  23.250  1.00 82.96           C  
ATOM    589  O   PRO A  65     -23.278 -10.381  23.105  1.00 82.96           O  
ATOM    590  CB  PRO A  65     -25.860 -10.802  25.102  1.00 82.96           C  
ATOM    591  CG  PRO A  65     -27.281 -10.296  24.851  1.00 82.96           C  
ATOM    592  CD  PRO A  65     -27.161  -8.802  25.124  1.00 82.96           C  
ATOM    593  N   TRP A  66     -25.103  -9.432  22.211  1.00 87.22           N  
ATOM    594  CA  TRP A  66     -24.667  -9.565  20.823  1.00 87.22           C  
ATOM    595  C   TRP A  66     -23.427  -8.723  20.492  1.00 87.22           C  
ATOM    596  O   TRP A  66     -22.710  -9.063  19.555  1.00 87.22           O  
ATOM    597  CB  TRP A  66     -25.843  -9.236  19.895  1.00 87.22           C  
ATOM    598  CG  TRP A  66     -26.379  -7.839  19.982  1.00 87.22           C  
ATOM    599  CD1 TRP A  66     -27.509  -7.453  20.622  1.00 87.22           C  
ATOM    600  CD2 TRP A  66     -25.852  -6.634  19.343  1.00 87.22           C  
ATOM    601  CE2 TRP A  66     -26.715  -5.546  19.662  1.00 87.22           C  
ATOM    602  CE3 TRP A  66     -24.757  -6.356  18.496  1.00 87.22           C  
ATOM    603  NE1 TRP A  66     -27.710  -6.098  20.430  1.00 87.22           N  
ATOM    604  CZ2 TRP A  66     -26.509  -4.253  19.180  1.00 87.22           C  
ATOM    605  CZ3 TRP A  66     -24.552  -5.058  17.991  1.00 87.22           C  
ATOM    606  CH2 TRP A  66     -25.422  -4.013  18.336  1.00 87.22           C  
ATOM    607  N   LYS A  67     -23.116  -7.673  21.270  1.00 87.64           N  
ATOM    608  CA  LYS A  67     -21.906  -6.863  21.057  1.00 87.64           C  
ATOM    609  C   LYS A  67     -20.614  -7.593  21.429  1.00 87.64           C  
ATOM    610  O   LYS A  67     -19.549  -7.211  20.960  1.00 87.64           O  
ATOM    611  CB  LYS A  67     -21.986  -5.540  21.831  1.00 87.64           C  
ATOM    612  CG  LYS A  67     -23.006  -4.561  21.240  1.00 87.64           C  
ATOM    613  CD  LYS A  67     -22.861  -3.202  21.935  1.00 87.64           C  
ATOM    614  CE  LYS A  67     -23.759  -2.155  21.277  1.00 87.64           C  
ATOM    615  NZ  LYS A  67     -23.363  -0.784  21.693  1.00 87.64           N1+
ATOM    616  N   GLN A  68     -20.700  -8.609  22.288  1.00 86.15           N  
ATOM    617  CA  GLN A  68     -19.541  -9.357  22.792  1.00 86.15           C  
ATOM    618  C   GLN A  68     -19.340 -10.693  22.071  1.00 86.15           C  
ATOM    619  O   GLN A  68     -18.305 -11.333  22.243  1.00 86.15           O  
ATOM    620  CB  GLN A  68     -19.703  -9.580  24.303  1.00 86.15           C  
ATOM    621  CG  GLN A  68     -19.745  -8.259  25.087  1.00 86.15           C  
ATOM    622  CD  GLN A  68     -19.949  -8.456  26.585  1.00 86.15           C  
ATOM    623  NE2 GLN A  68     -20.247  -7.400  27.310  1.00 86.15           N  
ATOM    624  OE1 GLN A  68     -19.853  -9.534  27.146  1.00 86.15           O  
ATOM    625  N   GLN A  69     -20.321 -11.128  21.278  1.00 89.91           N  
ATOM    626  CA  GLN A  69     -20.240 -12.386  20.551  1.00 89.91           C  
ATOM    627  C   GLN A  69     -19.346 -12.227  19.320  1.00 89.91           C  
ATOM    628  O   GLN A  69     -19.599 -11.374  18.468  1.00 89.91           O  
ATOM    629  CB  GLN A  69     -21.652 -12.865  20.184  1.00 89.91           C  
ATOM    630  CG  GLN A  69     -21.652 -14.292  19.612  1.00 89.91           C  
ATOM    631  CD  GLN A  69     -21.195 -15.336  20.628  1.00 89.91           C  
ATOM    632  NE2 GLN A  69     -20.269 -16.201  20.278  1.00 89.91           N  
ATOM    633  OE1 GLN A  69     -21.652 -15.383  21.758  1.00 89.91           O  
ATOM    634  N   LEU A  70     -18.339 -13.093  19.224  1.00 93.98           N  
ATOM    635  CA  LEU A  70     -17.439 -13.204  18.079  1.00 93.98           C  
ATOM    636  C   LEU A  70     -17.529 -14.613  17.478  1.00 93.98           C  
ATOM    637  O   LEU A  70     -17.879 -15.568  18.184  1.00 93.98           O  
ATOM    638  CB  LEU A  70     -16.000 -12.857  18.505  1.00 93.98           C  
ATOM    639  CG  LEU A  70     -15.818 -11.463  19.139  1.00 93.98           C  
ATOM    640  CD1 LEU A  70     -14.359 -11.279  19.552  1.00 93.98           C  
ATOM    641  CD2 LEU A  70     -16.200 -10.331  18.186  1.00 93.98           C  
ATOM    642  N   THR A  71     -17.236 -14.739  16.185  1.00 95.41           N  
ATOM    643  CA  THR A  71     -17.048 -16.033  15.507  1.00 95.41           C  
ATOM    644  C   THR A  71     -15.640 -16.591  15.720  1.00 95.41           C  
ATOM    645  O   THR A  71     -14.797 -15.962  16.359  1.00 95.41           O  
ATOM    646  CB  THR A  71     -17.330 -15.933  14.002  1.00 95.41           C  
ATOM    647  CG2 THR A  71     -18.714 -15.359  13.744  1.00 95.41           C  
ATOM    648  OG1 THR A  71     -16.348 -15.137  13.385  1.00 95.41           O  
ATOM    649  N   GLU A  72     -15.373 -17.780  15.171  1.00 95.68           N  
ATOM    650  CA  GLU A  72     -14.029 -18.375  15.146  1.00 95.68           C  
ATOM    651  C   GLU A  72     -13.009 -17.532  14.361  1.00 95.68           C  
ATOM    652  O   GLU A  72     -11.845 -17.451  14.755  1.00 95.68           O  
ATOM    653  CB  GLU A  72     -14.119 -19.818  14.620  1.00 95.68           C  
ATOM    654  CG  GLU A  72     -14.641 -19.973  13.175  1.00 95.68           C  
ATOM    655  CD  GLU A  72     -14.850 -21.447  12.770  1.00 95.68           C  
ATOM    656  OE1 GLU A  72     -15.423 -21.688  11.684  1.00 95.68           O  
ATOM    657  OE2 GLU A  72     -14.511 -22.346  13.578  1.00 95.68           O1-
ATOM    658  N   ASP A  73     -13.467 -16.815  13.334  1.00 94.95           N  
ATOM    659  CA  ASP A  73     -12.663 -15.881  12.537  1.00 94.95           C  
ATOM    660  C   ASP A  73     -12.517 -14.496  13.197  1.00 94.95           C  
ATOM    661  O   ASP A  73     -11.889 -13.588  12.648  1.00 94.95           O  
ATOM    662  CB  ASP A  73     -13.267 -15.780  11.132  1.00 94.95           C  
ATOM    663  CG  ASP A  73     -13.248 -17.127  10.408  1.00 94.95           C  
ATOM    664  OD1 ASP A  73     -12.157 -17.743  10.373  1.00 94.95           O  
ATOM    665  OD2 ASP A  73     -14.323 -17.530   9.915  1.00 94.95           O1-
ATOM    666  N   GLY A  74     -13.073 -14.321  14.400  1.00 96.31           N  
ATOM    667  CA  GLY A  74     -13.077 -13.048  15.112  1.00 96.31           C  
ATOM    668  C   GLY A  74     -14.082 -12.042  14.548  1.00 96.31           C  
ATOM    669  O   GLY A  74     -13.990 -10.861  14.861  1.00 96.31           O  
ATOM    670  N   ASP A  75     -15.046 -12.460  13.728  1.00 97.49           N  
ATOM    671  CA  ASP A  75     -16.072 -11.559  13.207  1.00 97.49           C  
ATOM    672  C   ASP A  75     -17.074 -11.195  14.303  1.00 97.49           C  
ATOM    673  O   ASP A  75     -17.657 -12.061  14.960  1.00 97.49           O  
ATOM    674  CB  ASP A  75     -16.792 -12.170  12.001  1.00 97.49           C  
ATOM    675  CG  ASP A  75     -15.863 -12.337  10.807  1.00 97.49           C  
ATOM    676  OD1 ASP A  75     -15.270 -11.317  10.377  1.00 97.49           O  
ATOM    677  OD2 ASP A  75     -15.793 -13.483  10.327  1.00 97.49           O1-
ATOM    678  N   SER A  76     -17.311  -9.896  14.484  1.00 96.44           N  
ATOM    679  CA  SER A  76     -18.421  -9.417  15.314  1.00 96.44           C  
ATOM    680  C   SER A  76     -19.764  -9.574  14.597  1.00 96.44           C  
ATOM    681  O   SER A  76     -19.827  -9.797  13.386  1.00 96.44           O  
ATOM    682  CB  SER A  76     -18.185  -7.975  15.786  1.00 96.44           C  
ATOM    683  OG  SER A  76     -18.512  -7.015  14.791  1.00 96.44           O  
ATOM    684  N   PHE A  77     -20.868  -9.369  15.320  1.00 96.23           N  
ATOM    685  CA  PHE A  77     -22.208  -9.374  14.723  1.00 96.23           C  
ATOM    686  C   PHE A  77     -22.331  -8.448  13.499  1.00 96.23           C  
ATOM    687  O   PHE A  77     -22.974  -8.800  12.513  1.00 96.23           O  
ATOM    688  CB  PHE A  77     -23.225  -8.963  15.794  1.00 96.23           C  
ATOM    689  CG  PHE A  77     -24.659  -9.112  15.331  1.00 96.23           C  
ATOM    690  CD1 PHE A  77     -25.418  -7.992  14.938  1.00 96.23           C  
ATOM    691  CD2 PHE A  77     -25.227 -10.397  15.271  1.00 96.23           C  
ATOM    692  CE1 PHE A  77     -26.746  -8.168  14.503  1.00 96.23           C  
ATOM    693  CE2 PHE A  77     -26.550 -10.567  14.830  1.00 96.23           C  
ATOM    694  CZ  PHE A  77     -27.310  -9.451  14.452  1.00 96.23           C  
ATOM    695  N   LEU A  78     -21.676  -7.282  13.537  1.00 96.82           N  
ATOM    696  CA  LEU A  78     -21.696  -6.327  12.431  1.00 96.82           C  
ATOM    697  C   LEU A  78     -20.894  -6.817  11.217  1.00 96.82           C  
ATOM    698  O   LEU A  78     -21.331  -6.601  10.091  1.00 96.82           O  
ATOM    699  CB  LEU A  78     -21.207  -4.970  12.957  1.00 96.82           C  
ATOM    700  CG  LEU A  78     -21.205  -3.829  11.925  1.00 96.82           C  
ATOM    701  CD1 LEU A  78     -22.581  -3.569  11.312  1.00 96.82           C  
ATOM    702  CD2 LEU A  78     -20.748  -2.541  12.611  1.00 96.82           C  
ATOM    703  N   HIS A  79     -19.772  -7.513  11.425  1.00 98.16           N  
ATOM    704  CA  HIS A  79     -19.032  -8.147  10.329  1.00 98.16           C  
ATOM    705  C   HIS A  79     -19.920  -9.176   9.624  1.00 98.16           C  
ATOM    706  O   HIS A  79     -20.097  -9.110   8.410  1.00 98.16           O  
ATOM    707  CB  HIS A  79     -17.761  -8.825  10.856  1.00 98.16           C  
ATOM    708  CG  HIS A  79     -16.717  -7.885  11.385  1.00 98.16           C  
ATOM    709  CD2 HIS A  79     -15.596  -7.438  10.739  1.00 98.16           C  
ATOM    710  ND1 HIS A  79     -16.683  -7.355  12.652  1.00 98.16           N  
ATOM    711  CE1 HIS A  79     -15.590  -6.588  12.754  1.00 98.16           C  
ATOM    712  NE2 HIS A  79     -14.920  -6.583  11.601  1.00 98.16           N  
ATOM    713  N   LEU A  80     -20.562 -10.064  10.390  1.00 97.09           N  
ATOM    714  CA  LEU A  80     -21.454 -11.083   9.839  1.00 97.09           C  
ATOM    715  C   LEU A  80     -22.641 -10.490   9.083  1.00 97.09           C  
ATOM    716  O   LEU A  80     -22.946 -10.964   7.991  1.00 97.09           O  
ATOM    717  CB  LEU A  80     -21.969 -11.987  10.965  1.00 97.09           C  
ATOM    718  CG  LEU A  80     -20.919 -12.917  11.589  1.00 97.09           C  
ATOM    719  CD1 LEU A  80     -21.622 -13.703  12.701  1.00 97.09           C  
ATOM    720  CD2 LEU A  80     -20.336 -13.879  10.550  1.00 97.09           C  
ATOM    721  N   ALA A  81     -23.288  -9.460   9.634  1.00 97.17           N  
ATOM    722  CA  ALA A  81     -24.419  -8.804   8.984  1.00 97.17           C  
ATOM    723  C   ALA A  81     -24.031  -8.208   7.616  1.00 97.17           C  
ATOM    724  O   ALA A  81     -24.816  -8.284   6.672  1.00 97.17           O  
ATOM    725  CB  ALA A  81     -24.981  -7.749   9.946  1.00 97.17           C  
ATOM    726  N   ILE A  82     -22.801  -7.694   7.489  1.00 98.13           N  
ATOM    727  CA  ILE A  82     -22.253  -7.179   6.227  1.00 98.13           C  
ATOM    728  C   ILE A  82     -21.900  -8.318   5.266  1.00 98.13           C  
ATOM    729  O   ILE A  82     -22.272  -8.245   4.098  1.00 98.13           O  
ATOM    730  CB  ILE A  82     -21.044  -6.260   6.507  1.00 98.13           C  
ATOM    731  CG1 ILE A  82     -21.531  -4.996   7.244  1.00 98.13           C  
ATOM    732  CG2 ILE A  82     -20.323  -5.851   5.208  1.00 98.13           C  
ATOM    733  CD1 ILE A  82     -20.410  -4.106   7.780  1.00 98.13           C  
ATOM    734  N   ILE A  83     -21.221  -9.371   5.740  1.00 97.63           N  
ATOM    735  CA  ILE A  83     -20.815 -10.536   4.926  1.00 97.63           C  
ATOM    736  C   ILE A  83     -22.027 -11.231   4.306  1.00 97.63           C  
ATOM    737  O   ILE A  83     -21.970 -11.652   3.156  1.00 97.63           O  
ATOM    738  CB  ILE A  83     -19.998 -11.540   5.780  1.00 97.63           C  
ATOM    739  CG1 ILE A  83     -18.626 -10.933   6.125  1.00 97.63           C  
ATOM    740  CG2 ILE A  83     -19.788 -12.891   5.067  1.00 97.63           C  
ATOM    741  CD1 ILE A  83     -17.890 -11.647   7.269  1.00 97.63           C  
ATOM    742  N   HIS A  84     -23.121 -11.339   5.059  1.00 97.33           N  
ATOM    743  CA  HIS A  84     -24.360 -11.966   4.596  1.00 97.33           C  
ATOM    744  C   HIS A  84     -25.270 -10.999   3.821  1.00 97.33           C  
ATOM    745  O   HIS A  84     -26.382 -11.377   3.467  1.00 97.33           O  
ATOM    746  CB  HIS A  84     -25.076 -12.623   5.786  1.00 97.33           C  
ATOM    747  CG  HIS A  84     -24.301 -13.772   6.383  1.00 97.33           C  
ATOM    748  CD2 HIS A  84     -24.535 -15.106   6.197  1.00 97.33           C  
ATOM    749  ND1 HIS A  84     -23.198 -13.668   7.196  1.00 97.33           N  
ATOM    750  CE1 HIS A  84     -22.767 -14.907   7.482  1.00 97.33           C  
ATOM    751  NE2 HIS A  84     -23.564 -15.822   6.908  1.00 97.33           N  
ATOM    752  N   GLU A  85     -24.816  -9.766   3.564  1.00 96.61           N  
ATOM    753  CA  GLU A  85     -25.544  -8.736   2.808  1.00 96.61           C  
ATOM    754  C   GLU A  85     -26.935  -8.402   3.392  1.00 96.61           C  
ATOM    755  O   GLU A  85     -27.854  -7.957   2.698  1.00 96.61           O  
ATOM    756  CB  GLU A  85     -25.557  -9.064   1.304  1.00 96.61           C  
ATOM    757  CG  GLU A  85     -24.145  -9.203   0.702  1.00 96.61           C  
ATOM    758  CD  GLU A  85     -24.175  -9.510  -0.805  1.00 96.61           C  
ATOM    759  OE1 GLU A  85     -23.287 -10.263  -1.268  1.00 96.61           O  
ATOM    760  OE2 GLU A  85     -25.074  -8.985  -1.506  1.00 96.61           O1-
ATOM    761  N   GLU A  86     -27.095  -8.550   4.711  1.00 96.51           N  
ATOM    762  CA  GLU A  86     -28.330  -8.237   5.429  1.00 96.51           C  
ATOM    763  C   GLU A  86     -28.437  -6.723   5.654  1.00 96.51           C  
ATOM    764  O   GLU A  86     -28.250  -6.201   6.758  1.00 96.51           O  
ATOM    765  CB  GLU A  86     -28.422  -9.044   6.734  1.00 96.51           C  
ATOM    766  CG  GLU A  86     -28.725 -10.533   6.502  1.00 96.51           C  
ATOM    767  CD  GLU A  86     -30.093 -10.773   5.836  1.00 96.51           C  
ATOM    768  OE1 GLU A  86     -30.246 -11.809   5.154  1.00 96.51           O  
ATOM    769  OE2 GLU A  86     -31.005  -9.932   6.043  1.00 96.51           O1-
ATOM    770  N   LYS A  87     -28.727  -5.981   4.579  1.00 96.31           N  
ATOM    771  CA  LYS A  87     -28.692  -4.510   4.555  1.00 96.31           C  
ATOM    772  C   LYS A  87     -29.586  -3.868   5.615  1.00 96.31           C  
ATOM    773  O   LYS A  87     -29.146  -2.962   6.317  1.00 96.31           O  
ATOM    774  CB  LYS A  87     -29.032  -4.030   3.134  1.00 96.31           C  
ATOM    775  CG  LYS A  87     -28.950  -2.501   2.982  1.00 96.31           C  
ATOM    776  CD  LYS A  87     -29.024  -2.103   1.501  1.00 96.31           C  
ATOM    777  CE  LYS A  87     -28.940  -0.580   1.326  1.00 96.31           C  
ATOM    778  NZ  LYS A  87     -28.657  -0.205  -0.085  1.00 96.31           N1+
ATOM    779  N   ALA A  88     -30.834  -4.317   5.754  1.00 97.30           N  
ATOM    780  CA  ALA A  88     -31.772  -3.729   6.717  1.00 97.30           C  
ATOM    781  C   ALA A  88     -31.307  -3.933   8.168  1.00 97.30           C  
ATOM    782  O   ALA A  88     -31.327  -2.991   8.962  1.00 97.30           O  
ATOM    783  CB  ALA A  88     -33.165  -4.324   6.482  1.00 97.30           C  
ATOM    784  N   LEU A  89     -30.841  -5.145   8.485  1.00 96.68           N  
ATOM    785  CA  LEU A  89     -30.283  -5.478   9.791  1.00 96.68           C  
ATOM    786  C   LEU A  89     -29.017  -4.665  10.063  1.00 96.68           C  
ATOM    787  O   LEU A  89     -28.910  -4.032  11.106  1.00 96.68           O  
ATOM    788  CB  LEU A  89     -29.992  -6.986   9.821  1.00 96.68           C  
ATOM    789  CG  LEU A  89     -29.340  -7.489  11.119  1.00 96.68           C  
ATOM    790  CD1 LEU A  89     -30.256  -7.299  12.330  1.00 96.68           C  
ATOM    791  CD2 LEU A  89     -29.012  -8.972  10.963  1.00 96.68           C  
ATOM    792  N   THR A  90     -28.094  -4.625   9.104  1.00 97.65           N  
ATOM    793  CA  THR A  90     -26.842  -3.873   9.214  1.00 97.65           C  
ATOM    794  C   THR A  90     -27.099  -2.396   9.498  1.00 97.65           C  
ATOM    795  O   THR A  90     -26.507  -1.833  10.416  1.00 97.65           O  
ATOM    796  CB  THR A  90     -26.010  -4.020   7.936  1.00 97.65           C  
ATOM    797  CG2 THR A  90     -24.710  -3.231   8.045  1.00 97.65           C  
ATOM    798  OG1 THR A  90     -25.673  -5.369   7.745  1.00 97.65           O  
ATOM    799  N   MET A  91     -28.025  -1.767   8.771  1.00 97.66           N  
ATOM    800  CA  MET A  91     -28.373  -0.359   8.985  1.00 97.66           C  
ATOM    801  C   MET A  91     -28.966  -0.108  10.376  1.00 97.66           C  
ATOM    802  O   MET A  91     -28.648   0.904  11.002  1.00 97.66           O  
ATOM    803  CB  MET A  91     -29.355   0.101   7.899  1.00 97.66           C  
ATOM    804  CG  MET A  91     -28.693   0.190   6.517  1.00 97.66           C  
ATOM    805  SD  MET A  91     -27.360   1.404   6.352  1.00 97.66           S  
ATOM    806  CE  MET A  91     -28.300   2.950   6.397  1.00 97.66           C  
ATOM    807  N   GLU A  92     -29.791  -1.025  10.885  1.00 96.18           N  
ATOM    808  CA  GLU A  92     -30.326  -0.926  12.245  1.00 96.18           C  
ATOM    809  C   GLU A  92     -29.226  -1.099  13.301  1.00 96.18           C  
ATOM    810  O   GLU A  92     -29.160  -0.309  14.242  1.00 96.18           O  
ATOM    811  CB  GLU A  92     -31.477  -1.929  12.424  1.00 96.18           C  
ATOM    812  CG  GLU A  92     -32.088  -1.948  13.836  1.00 96.18           C  
ATOM    813  CD  GLU A  92     -32.577  -0.583  14.357  1.00 96.18           C  
ATOM    814  OE1 GLU A  92     -32.684  -0.423  15.597  1.00 96.18           O  
ATOM    815  OE2 GLU A  92     -32.843   0.357  13.574  1.00 96.18           O1-
ATOM    816  N   VAL A  93     -28.308  -2.053  13.114  1.00 95.75           N  
ATOM    817  CA  VAL A  93     -27.145  -2.229  13.997  1.00 95.75           C  
ATOM    818  C   VAL A  93     -26.305  -0.955  14.019  1.00 95.75           C  
ATOM    819  O   VAL A  93     -26.045  -0.431  15.099  1.00 95.75           O  
ATOM    820  CB  VAL A  93     -26.290  -3.439  13.577  1.00 95.75           C  
ATOM    821  CG1 VAL A  93     -25.009  -3.571  14.415  1.00 95.75           C  
ATOM    822  CG2 VAL A  93     -27.059  -4.748  13.752  1.00 95.75           C  
ATOM    823  N   ILE A  94     -25.951  -0.395  12.855  1.00 96.61           N  
ATOM    824  CA  ILE A  94     -25.186   0.862  12.738  1.00 96.61           C  
ATOM    825  C   ILE A  94     -25.903   2.009  13.462  1.00 96.61           C  
ATOM    826  O   ILE A  94     -25.267   2.801  14.161  1.00 96.61           O  
ATOM    827  CB  ILE A  94     -24.923   1.205  11.252  1.00 96.61           C  
ATOM    828  CG1 ILE A  94     -23.959   0.171  10.631  1.00 96.61           C  
ATOM    829  CG2 ILE A  94     -24.313   2.615  11.106  1.00 96.61           C  
ATOM    830  CD1 ILE A  94     -23.852   0.269   9.104  1.00 96.61           C  
ATOM    831  N   ARG A  95     -27.234   2.094  13.344  1.00 95.72           N  
ATOM    832  CA  ARG A  95     -28.043   3.095  14.051  1.00 95.72           C  
ATOM    833  C   ARG A  95     -27.952   2.932  15.572  1.00 95.72           C  
ATOM    834  O   ARG A  95     -27.885   3.940  16.277  1.00 95.72           O  
ATOM    835  CB  ARG A  95     -29.497   2.984  13.567  1.00 95.72           C  
ATOM    836  CG  ARG A  95     -30.365   4.164  14.025  1.00 95.72           C  
ATOM    837  CD  ARG A  95     -31.861   3.832  13.915  1.00 95.72           C  
ATOM    838  NE  ARG A  95     -32.284   2.808  14.888  1.00 95.72           N  
ATOM    839  CZ  ARG A  95     -32.420   2.930  16.194  1.00 95.72           C  
ATOM    840  NH1 ARG A  95     -32.193   4.058  16.813  1.00 95.72           N1+
ATOM    841  NH2 ARG A  95     -32.783   1.919  16.916  1.00 95.72           N  
ATOM    842  N   GLN A  96     -27.958   1.699  16.076  1.00 94.22           N  
ATOM    843  CA  GLN A  96     -27.862   1.389  17.506  1.00 94.22           C  
ATOM    844  C   GLN A  96     -26.463   1.658  18.076  1.00 94.22           C  
ATOM    845  O   GLN A  96     -26.350   2.163  19.193  1.00 94.22           O  
ATOM    846  CB  GLN A  96     -28.260  -0.075  17.745  1.00 94.22           C  
ATOM    847  CG  GLN A  96     -29.761  -0.318  17.527  1.00 94.22           C  
ATOM    848  CD  GLN A  96     -30.143  -1.792  17.629  1.00 94.22           C  
ATOM    849  NE2 GLN A  96     -31.401  -2.118  17.450  1.00 94.22           N  
ATOM    850  OE1 GLN A  96     -29.339  -2.676  17.859  1.00 94.22           O  
ATOM    851  N   VAL A  97     -25.403   1.384  17.309  1.00 93.61           N  
ATOM    852  CA  VAL A  97     -23.999   1.569  17.730  1.00 93.61           C  
ATOM    853  C   VAL A  97     -23.392   2.902  17.291  1.00 93.61           C  
ATOM    854  O   VAL A  97     -22.176   3.074  17.318  1.00 93.61           O  
ATOM    855  CB  VAL A  97     -23.105   0.380  17.328  1.00 93.61           C  
ATOM    856  CG1 VAL A  97     -23.712  -0.934  17.816  1.00 93.61           C  
ATOM    857  CG2 VAL A  97     -22.857   0.309  15.818  1.00 93.61           C  
ATOM    858  N   LYS A  98     -24.209   3.871  16.871  1.00 92.37           N  
ATOM    859  CA  LYS A  98     -23.705   5.161  16.391  1.00 92.37           C  
ATOM    860  C   LYS A  98     -22.866   5.863  17.470  1.00 92.37           C  
ATOM    861  O   LYS A  98     -23.374   6.163  18.549  1.00 92.37           O  
ATOM    862  CB  LYS A  98     -24.877   6.017  15.898  1.00 92.37           C  
ATOM    863  CG  LYS A  98     -24.341   7.279  15.217  1.00 92.37           C  
ATOM    864  CD  LYS A  98     -25.443   8.084  14.527  1.00 92.37           C  
ATOM    865  CE  LYS A  98     -24.767   9.236  13.777  1.00 92.37           C  
ATOM    866  NZ  LYS A  98     -25.718   9.992  12.931  1.00 92.37           N1+
ATOM    867  N   GLY A  99     -21.603   6.161  17.155  1.00 89.69           N  
ATOM    868  CA  GLY A  99     -20.631   6.756  18.082  1.00 89.69           C  
ATOM    869  C   GLY A  99     -19.894   5.762  18.992  1.00 89.69           C  
ATOM    870  O   GLY A  99     -18.968   6.164  19.694  1.00 89.69           O  
ATOM    871  N   ASP A 100     -20.249   4.475  18.968  1.00 94.22           N  
ATOM    872  CA  ASP A 100     -19.518   3.399  19.645  1.00 94.22           C  
ATOM    873  C   ASP A 100     -18.334   2.961  18.770  1.00 94.22           C  
ATOM    874  O   ASP A 100     -18.385   1.967  18.041  1.00 94.22           O  
ATOM    875  CB  ASP A 100     -20.487   2.254  19.982  1.00 94.22           C  
ATOM    876  CG  ASP A 100     -19.893   1.145  20.855  1.00 94.22           C  
ATOM    877  OD1 ASP A 100     -18.671   1.191  21.134  1.00 94.22           O  
ATOM    878  OD2 ASP A 100     -20.711   0.274  21.260  1.00 94.22           O1-
ATOM    879  N   LEU A 101     -17.268   3.766  18.794  1.00 94.49           N  
ATOM    880  CA  LEU A 101     -16.102   3.557  17.933  1.00 94.49           C  
ATOM    881  C   LEU A 101     -15.409   2.223  18.205  1.00 94.49           C  
ATOM    882  O   LEU A 101     -14.898   1.620  17.272  1.00 94.49           O  
ATOM    883  CB  LEU A 101     -15.094   4.709  18.089  1.00 94.49           C  
ATOM    884  CG  LEU A 101     -15.641   6.111  17.773  1.00 94.49           C  
ATOM    885  CD1 LEU A 101     -14.479   7.104  17.717  1.00 94.49           C  
ATOM    886  CD2 LEU A 101     -16.393   6.150  16.447  1.00 94.49           C  
ATOM    887  N   ALA A 102     -15.422   1.739  19.450  1.00 94.76           N  
ATOM    888  CA  ALA A 102     -14.829   0.450  19.796  1.00 94.76           C  
ATOM    889  C   ALA A 102     -15.506  -0.700  19.038  1.00 94.76           C  
ATOM    890  O   ALA A 102     -14.828  -1.614  18.576  1.00 94.76           O  
ATOM    891  CB  ALA A 102     -14.932   0.258  21.313  1.00 94.76           C  
ATOM    892  N   PHE A 103     -16.829  -0.630  18.867  1.00 95.58           N  
ATOM    893  CA  PHE A 103     -17.582  -1.634  18.126  1.00 95.58           C  
ATOM    894  C   PHE A 103     -17.497  -1.439  16.604  1.00 95.58           C  
ATOM    895  O   PHE A 103     -17.320  -2.408  15.868  1.00 95.58           O  
ATOM    896  CB  PHE A 103     -19.026  -1.624  18.632  1.00 95.58           C  
ATOM    897  CG  PHE A 103     -19.813  -2.808  18.126  1.00 95.58           C  
ATOM    898  CD1 PHE A 103     -20.626  -2.676  16.990  1.00 95.58           C  
ATOM    899  CD2 PHE A 103     -19.674  -4.062  18.747  1.00 95.58           C  
ATOM    900  CE1 PHE A 103     -21.339  -3.781  16.501  1.00 95.58           C  
ATOM    901  CE2 PHE A 103     -20.342  -5.181  18.222  1.00 95.58           C  
ATOM    902  CZ  PHE A 103     -21.182  -5.040  17.106  1.00 95.58           C  
ATOM    903  N   LEU A 104     -17.583  -0.193  16.123  1.00 96.59           N  
ATOM    904  CA  LEU A 104     -17.499   0.132  14.690  1.00 96.59           C  
ATOM    905  C   LEU A 104     -16.112  -0.128  14.086  1.00 96.59           C  
ATOM    906  O   LEU A 104     -16.019  -0.436  12.902  1.00 96.59           O  
ATOM    907  CB  LEU A 104     -17.870   1.610  14.481  1.00 96.59           C  
ATOM    908  CG  LEU A 104     -19.361   1.938  14.659  1.00 96.59           C  
ATOM    909  CD1 LEU A 104     -19.558   3.450  14.551  1.00 96.59           C  
ATOM    910  CD2 LEU A 104     -20.216   1.267  13.580  1.00 96.59           C  
ATOM    911  N   ASN A 105     -15.056   0.000  14.890  1.00 97.26           N  
ATOM    912  CA  ASN A 105     -13.663  -0.179  14.478  1.00 97.26           C  
ATOM    913  C   ASN A 105     -13.077  -1.523  14.917  1.00 97.26           C  
ATOM    914  O   ASN A 105     -11.874  -1.735  14.770  1.00 97.26           O  
ATOM    915  CB  ASN A 105     -12.831   0.988  15.025  1.00 97.26           C  
ATOM    916  CG  ASN A 105     -13.214   2.327  14.430  1.00 97.26           C  
ATOM    917  ND2 ASN A 105     -12.860   3.410  15.078  1.00 97.26           N  
ATOM    918  OD1 ASN A 105     -13.814   2.434  13.373  1.00 97.26           O  
ATOM    919  N   PHE A 106     -13.898  -2.415  15.476  1.00 97.46           N  
ATOM    920  CA  PHE A 106     -13.445  -3.745  15.854  1.00 97.46           C  
ATOM    921  C   PHE A 106     -12.886  -4.470  14.626  1.00 97.46           C  
ATOM    922  O   PHE A 106     -13.473  -4.388  13.549  1.00 97.46           O  
ATOM    923  CB  PHE A 106     -14.592  -4.525  16.501  1.00 97.46           C  
ATOM    924  CG  PHE A 106     -14.123  -5.829  17.105  1.00 97.46           C  
ATOM    925  CD1 PHE A 106     -14.270  -7.035  16.399  1.00 97.46           C  
ATOM    926  CD2 PHE A 106     -13.463  -5.821  18.349  1.00 97.46           C  
ATOM    927  CE1 PHE A 106     -13.753  -8.221  16.938  1.00 97.46           C  
ATOM    928  CE2 PHE A 106     -12.947  -7.015  18.884  1.00 97.46           C  
ATOM    929  CZ  PHE A 106     -13.088  -8.215  18.171  1.00 97.46           C  
ATOM    930  N   GLN A 107     -11.756  -5.152  14.789  1.00 98.19           N  
ATOM    931  CA  GLN A 107     -11.064  -5.853  13.715  1.00 98.19           C  
ATOM    932  C   GLN A 107     -11.136  -7.365  13.943  1.00 98.19           C  
ATOM    933  O   GLN A 107     -10.844  -7.828  15.045  1.00 98.19           O  
ATOM    934  CB  GLN A 107      -9.614  -5.354  13.630  1.00 98.19           C  
ATOM    935  CG  GLN A 107      -9.498  -3.973  12.974  1.00 98.19           C  
ATOM    936  CD  GLN A 107      -8.059  -3.474  12.876  1.00 98.19           C  
ATOM    937  NE2 GLN A 107      -7.508  -3.355  11.694  1.00 98.19           N  
ATOM    938  OE1 GLN A 107      -7.402  -3.172  13.858  1.00 98.19           O  
ATOM    939  N   ASN A 108     -11.503  -8.123  12.908  1.00 97.73           N  
ATOM    940  CA  ASN A 108     -11.478  -9.589  12.938  1.00 97.73           C  
ATOM    941  C   ASN A 108     -10.038 -10.149  12.851  1.00 97.73           C  
ATOM    942  O   ASN A 108      -9.060  -9.394  12.850  1.00 97.73           O  
ATOM    943  CB  ASN A 108     -12.438 -10.118  11.851  1.00 97.73           C  
ATOM    944  CG  ASN A 108     -11.960  -9.952  10.418  1.00 97.73           C  
ATOM    945  ND2 ASN A 108     -12.803 -10.274   9.469  1.00 97.73           N  
ATOM    946  OD1 ASN A 108     -10.832  -9.560  10.136  1.00 97.73           O  
ATOM    947  N   ASN A 109      -9.872 -11.473  12.738  1.00 97.91           N  
ATOM    948  CA  ASN A 109      -8.545 -12.109  12.682  1.00 97.91           C  
ATOM    949  C   ASN A 109      -7.718 -11.712  11.440  1.00 97.91           C  
ATOM    950  O   ASN A 109      -6.493 -11.817  11.462  1.00 97.91           O  
ATOM    951  CB  ASN A 109      -8.706 -13.639  12.758  1.00 97.91           C  
ATOM    952  CG  ASN A 109      -9.216 -14.151  14.097  1.00 97.91           C  
ATOM    953  ND2 ASN A 109      -9.621 -15.400  14.141  1.00 97.91           N  
ATOM    954  OD1 ASN A 109      -9.222 -13.467  15.108  1.00 97.91           O  
ATOM    955  N   LEU A 110      -8.358 -11.215  10.374  1.00 97.83           N  
ATOM    956  CA  LEU A 110      -7.702 -10.644   9.187  1.00 97.83           C  
ATOM    957  C   LEU A 110      -7.440  -9.135   9.323  1.00 97.83           C  
ATOM    958  O   LEU A 110      -7.127  -8.461   8.339  1.00 97.83           O  
ATOM    959  CB  LEU A 110      -8.535 -10.965   7.931  1.00 97.83           C  
ATOM    960  CG  LEU A 110      -8.647 -12.459   7.594  1.00 97.83           C  
ATOM    961  CD1 LEU A 110      -9.523 -12.620   6.352  1.00 97.83           C  
ATOM    962  CD2 LEU A 110      -7.281 -13.088   7.298  1.00 97.83           C  
ATOM    963  N   GLN A 111      -7.588  -8.591  10.530  1.00 98.11           N  
ATOM    964  CA  GLN A 111      -7.546  -7.162  10.825  1.00 98.11           C  
ATOM    965  C   GLN A 111      -8.561  -6.336  10.013  1.00 98.11           C  
ATOM    966  O   GLN A 111      -8.403  -5.132   9.825  1.00 98.11           O  
ATOM    967  CB  GLN A 111      -6.113  -6.617  10.754  1.00 98.11           C  
ATOM    968  CG  GLN A 111      -5.183  -7.227  11.807  1.00 98.11           C  
ATOM    969  CD  GLN A 111      -3.769  -6.663  11.718  1.00 98.11           C  
ATOM    970  NE2 GLN A 111      -2.914  -6.981  12.664  1.00 98.11           N  
ATOM    971  OE1 GLN A 111      -3.381  -5.951  10.810  1.00 98.11           O  
ATOM    972  N   GLN A 112      -9.626  -6.947   9.502  1.00 98.49           N  
ATOM    973  CA  GLN A 112     -10.636  -6.227   8.736  1.00 98.49           C  
ATOM    974  C   GLN A 112     -11.647  -5.614   9.691  1.00 98.49           C  
ATOM    975  O   GLN A 112     -12.109  -6.279  10.608  1.00 98.49           O  
ATOM    976  CB  GLN A 112     -11.310  -7.160   7.731  1.00 98.49           C  
ATOM    977  CG  GLN A 112     -10.307  -7.638   6.672  1.00 98.49           C  
ATOM    978  CD  GLN A 112     -10.891  -8.705   5.764  1.00 98.49           C  
ATOM    979  NE2 GLN A 112     -10.412  -8.812   4.545  1.00 98.49           N  
ATOM    980  OE1 GLN A 112     -11.768  -9.470   6.119  1.00 98.49           O  
ATOM    981  N   THR A 113     -11.987  -4.350   9.458  1.00 98.38           N  
ATOM    982  CA  THR A 113     -13.112  -3.679  10.124  1.00 98.38           C  
ATOM    983  C   THR A 113     -14.405  -3.894   9.327  1.00 98.38           C  
ATOM    984  O   THR A 113     -14.339  -4.225   8.135  1.00 98.38           O  
ATOM    985  CB  THR A 113     -12.855  -2.172  10.320  1.00 98.38           C  
ATOM    986  CG2 THR A 113     -11.525  -1.848  10.987  1.00 98.38           C  
ATOM    987  OG1 THR A 113     -12.876  -1.468   9.096  1.00 98.38           O  
ATOM    988  N   PRO A 114     -15.587  -3.584   9.894  1.00 98.24           N  
ATOM    989  CA  PRO A 114     -16.841  -3.532   9.144  1.00 98.24           C  
ATOM    990  C   PRO A 114     -16.747  -2.701   7.855  1.00 98.24           C  
ATOM    991  O   PRO A 114     -17.311  -3.078   6.829  1.00 98.24           O  
ATOM    992  CB  PRO A 114     -17.844  -2.920  10.126  1.00 98.24           C  
ATOM    993  CG  PRO A 114     -17.341  -3.406  11.482  1.00 98.24           C  
ATOM    994  CD  PRO A 114     -15.832  -3.311  11.302  1.00 98.24           C  
ATOM    995  N   LEU A 115     -15.984  -1.599   7.873  1.00 98.27           N  
ATOM    996  CA  LEU A 115     -15.798  -0.748   6.696  1.00 98.27           C  
ATOM    997  C   LEU A 115     -14.985  -1.445   5.593  1.00 98.27           C  
ATOM    998  O   LEU A 115     -15.310  -1.288   4.418  1.00 98.27           O  
ATOM    999  CB  LEU A 115     -15.173   0.592   7.130  1.00 98.27           C  
ATOM   1000  CG  LEU A 115     -15.029   1.610   5.981  1.00 98.27           C  
ATOM   1001  CD1 LEU A 115     -16.376   1.997   5.368  1.00 98.27           C  
ATOM   1002  CD2 LEU A 115     -14.351   2.888   6.472  1.00 98.27           C  
ATOM   1003  N   HIS A 116     -13.973  -2.249   5.944  1.00 98.70           N  
ATOM   1004  CA  HIS A 116     -13.251  -3.064   4.959  1.00 98.70           C  
ATOM   1005  C   HIS A 116     -14.201  -4.052   4.275  1.00 98.70           C  
ATOM   1006  O   HIS A 116     -14.222  -4.142   3.047  1.00 98.70           O  
ATOM   1007  CB  HIS A 116     -12.100  -3.840   5.614  1.00 98.70           C  
ATOM   1008  CG  HIS A 116     -10.964  -2.980   6.094  1.00 98.70           C  
ATOM   1009  CD2 HIS A 116      -9.801  -2.717   5.423  1.00 98.70           C  
ATOM   1010  ND1 HIS A 116     -10.880  -2.335   7.304  1.00 98.70           N  
ATOM   1011  CE1 HIS A 116      -9.695  -1.712   7.367  1.00 98.70           C  
ATOM   1012  NE2 HIS A 116      -9.017  -1.900   6.230  1.00 98.70           N  
ATOM   1013  N   LEU A 117     -15.025  -4.751   5.060  1.00 98.52           N  
ATOM   1014  CA  LEU A 117     -15.972  -5.731   4.534  1.00 98.52           C  
ATOM   1015  C   LEU A 117     -17.049  -5.090   3.659  1.00 98.52           C  
ATOM   1016  O   LEU A 117     -17.368  -5.645   2.610  1.00 98.52           O  
ATOM   1017  CB  LEU A 117     -16.606  -6.514   5.688  1.00 98.52           C  
ATOM   1018  CG  LEU A 117     -15.619  -7.378   6.490  1.00 98.52           C  
ATOM   1019  CD1 LEU A 117     -16.428  -8.147   7.521  1.00 98.52           C  
ATOM   1020  CD2 LEU A 117     -14.870  -8.385   5.619  1.00 98.52           C  
ATOM   1021  N   ALA A 118     -17.560  -3.909   4.021  1.00 98.36           N  
ATOM   1022  CA  ALA A 118     -18.527  -3.179   3.198  1.00 98.36           C  
ATOM   1023  C   ALA A 118     -17.960  -2.839   1.808  1.00 98.36           C  
ATOM   1024  O   ALA A 118     -18.682  -2.878   0.814  1.00 98.36           O  
ATOM   1025  CB  ALA A 118     -18.955  -1.914   3.952  1.00 98.36           C  
ATOM   1026  N   VAL A 119     -16.656  -2.555   1.713  1.00 98.25           N  
ATOM   1027  CA  VAL A 119     -15.981  -2.325   0.428  1.00 98.25           C  
ATOM   1028  C   VAL A 119     -15.769  -3.633  -0.335  1.00 98.25           C  
ATOM   1029  O   VAL A 119     -16.078  -3.676  -1.521  1.00 98.25           O  
ATOM   1030  CB  VAL A 119     -14.653  -1.577   0.629  1.00 98.25           C  
ATOM   1031  CG1 VAL A 119     -13.886  -1.399  -0.687  1.00 98.25           C  
ATOM   1032  CG2 VAL A 119     -14.892  -0.177   1.203  1.00 98.25           C  
ATOM   1033  N   ILE A 120     -15.280  -4.691   0.324  1.00 98.05           N  
ATOM   1034  CA  ILE A 120     -15.030  -6.014  -0.289  1.00 98.05           C  
ATOM   1035  C   ILE A 120     -16.310  -6.635  -0.852  1.00 98.05           C  
ATOM   1036  O   ILE A 120     -16.301  -7.207  -1.937  1.00 98.05           O  
ATOM   1037  CB  ILE A 120     -14.357  -6.961   0.737  1.00 98.05           C  
ATOM   1038  CG1 ILE A 120     -12.925  -6.481   1.059  1.00 98.05           C  
ATOM   1039  CG2 ILE A 120     -14.306  -8.416   0.227  1.00 98.05           C  
ATOM   1040  CD1 ILE A 120     -12.328  -7.131   2.317  1.00 98.05           C  
ATOM   1041  N   THR A 121     -17.416  -6.501  -0.127  1.00 97.64           N  
ATOM   1042  CA  THR A 121     -18.742  -6.984  -0.545  1.00 97.64           C  
ATOM   1043  C   THR A 121     -19.458  -6.012  -1.485  1.00 97.64           C  
ATOM   1044  O   THR A 121     -20.591  -6.261  -1.880  1.00 97.64           O  
ATOM   1045  CB  THR A 121     -19.624  -7.297   0.669  1.00 97.64           C  
ATOM   1046  CG2 THR A 121     -19.056  -8.423   1.532  1.00 97.64           C  
ATOM   1047  OG1 THR A 121     -19.727  -6.153   1.486  1.00 97.64           O  
ATOM   1048  N   ASN A 122     -18.805  -4.910  -1.875  1.00 97.21           N  
ATOM   1049  CA  ASN A 122     -19.331  -3.917  -2.804  1.00 97.21           C  
ATOM   1050  C   ASN A 122     -20.690  -3.322  -2.373  1.00 97.21           C  
ATOM   1051  O   ASN A 122     -21.634  -3.262  -3.161  1.00 97.21           O  
ATOM   1052  CB  ASN A 122     -19.307  -4.523  -4.218  1.00 97.21           C  
ATOM   1053  CG  ASN A 122     -19.522  -3.475  -5.282  1.00 97.21           C  
ATOM   1054  ND2 ASN A 122     -20.307  -3.759  -6.293  1.00 97.21           N  
ATOM   1055  OD1 ASN A 122     -18.977  -2.389  -5.231  1.00 97.21           O  
ATOM   1056  N   GLN A 123     -20.773  -2.846  -1.124  1.00 97.96           N  
ATOM   1057  CA  GLN A 123     -21.964  -2.234  -0.515  1.00 97.96           C  
ATOM   1058  C   GLN A 123     -21.718  -0.751  -0.146  1.00 97.96           C  
ATOM   1059  O   GLN A 123     -21.551  -0.422   1.036  1.00 97.96           O  
ATOM   1060  CB  GLN A 123     -22.400  -3.074   0.703  1.00 97.96           C  
ATOM   1061  CG  GLN A 123     -22.819  -4.502   0.322  1.00 97.96           C  
ATOM   1062  CD  GLN A 123     -23.311  -5.300   1.524  1.00 97.96           C  
ATOM   1063  NE2 GLN A 123     -22.461  -6.073   2.156  1.00 97.96           N  
ATOM   1064  OE1 GLN A 123     -24.456  -5.194   1.933  1.00 97.96           O  
ATOM   1065  N   PRO A 124     -21.709   0.183  -1.124  1.00 97.10           N  
ATOM   1066  CA  PRO A 124     -21.372   1.589  -0.887  1.00 97.10           C  
ATOM   1067  C   PRO A 124     -22.280   2.287   0.128  1.00 97.10           C  
ATOM   1068  O   PRO A 124     -21.799   3.100   0.910  1.00 97.10           O  
ATOM   1069  CB  PRO A 124     -21.464   2.282  -2.252  1.00 97.10           C  
ATOM   1070  CG  PRO A 124     -21.253   1.149  -3.247  1.00 97.10           C  
ATOM   1071  CD  PRO A 124     -21.899  -0.039  -2.550  1.00 97.10           C  
ATOM   1072  N   GLU A 125     -23.575   1.954   0.175  1.00 97.06           N  
ATOM   1073  CA  GLU A 125     -24.495   2.598   1.127  1.00 97.06           C  
ATOM   1074  C   GLU A 125     -24.195   2.204   2.579  1.00 97.06           C  
ATOM   1075  O   GLU A 125     -24.384   3.006   3.492  1.00 97.06           O  
ATOM   1076  CB  GLU A 125     -25.963   2.269   0.822  1.00 97.06           C  
ATOM   1077  CG  GLU A 125     -26.411   2.568  -0.620  1.00 97.06           C  
ATOM   1078  CD  GLU A 125     -26.072   1.447  -1.608  1.00 97.06           C  
ATOM   1079  OE1 GLU A 125     -25.811   1.753  -2.787  1.00 97.06           O  
ATOM   1080  OE2 GLU A 125     -26.200   0.273  -1.184  1.00 97.06           O1-
ATOM   1081  N   ILE A 126     -23.706   0.980   2.806  1.00 97.71           N  
ATOM   1082  CA  ILE A 126     -23.272   0.544   4.139  1.00 97.71           C  
ATOM   1083  C   ILE A 126     -21.965   1.241   4.508  1.00 97.71           C  
ATOM   1084  O   ILE A 126     -21.829   1.716   5.634  1.00 97.71           O  
ATOM   1085  CB  ILE A 126     -23.153  -0.991   4.217  1.00 97.71           C  
ATOM   1086  CG1 ILE A 126     -24.543  -1.621   3.977  1.00 97.71           C  
ATOM   1087  CG2 ILE A 126     -22.568  -1.416   5.576  1.00 97.71           C  
ATOM   1088  CD1 ILE A 126     -24.580  -3.140   4.147  1.00 97.71           C  
ATOM   1089  N   ALA A 127     -21.027   1.363   3.563  1.00 97.67           N  
ATOM   1090  CA  ALA A 127     -19.802   2.128   3.780  1.00 97.67           C  
ATOM   1091  C   ALA A 127     -20.109   3.595   4.142  1.00 97.67           C  
ATOM   1092  O   ALA A 127     -19.540   4.123   5.097  1.00 97.67           O  
ATOM   1093  CB  ALA A 127     -18.912   2.006   2.537  1.00 97.67           C  
ATOM   1094  N   GLU A 128     -21.063   4.229   3.452  1.00 97.03           N  
ATOM   1095  CA  GLU A 128     -21.518   5.593   3.750  1.00 97.03           C  
ATOM   1096  C   GLU A 128     -22.121   5.687   5.158  1.00 97.03           C  
ATOM   1097  O   GLU A 128     -21.796   6.599   5.921  1.00 97.03           O  
ATOM   1098  CB  GLU A 128     -22.538   6.042   2.686  1.00 97.03           C  
ATOM   1099  CG  GLU A 128     -22.924   7.518   2.863  1.00 97.03           C  
ATOM   1100  CD  GLU A 128     -23.853   8.031   1.754  1.00 97.03           C  
ATOM   1101  OE1 GLU A 128     -23.618   9.171   1.290  1.00 97.03           O  
ATOM   1102  OE2 GLU A 128     -24.831   7.321   1.424  1.00 97.03           O1-
ATOM   1103  N   ALA A 129     -22.956   4.716   5.539  1.00 96.91           N  
ATOM   1104  CA  ALA A 129     -23.564   4.665   6.863  1.00 96.91           C  
ATOM   1105  C   ALA A 129     -22.529   4.474   7.985  1.00 96.91           C  
ATOM   1106  O   ALA A 129     -22.632   5.133   9.021  1.00 96.91           O  
ATOM   1107  CB  ALA A 129     -24.615   3.554   6.869  1.00 96.91           C  
ATOM   1108  N   LEU A 130     -21.524   3.615   7.783  1.00 97.15           N  
ATOM   1109  CA  LEU A 130     -20.429   3.393   8.733  1.00 97.15           C  
ATOM   1110  C   LEU A 130     -19.593   4.666   8.931  1.00 97.15           C  
ATOM   1111  O   LEU A 130     -19.350   5.070  10.072  1.00 97.15           O  
ATOM   1112  CB  LEU A 130     -19.550   2.229   8.238  1.00 97.15           C  
ATOM   1113  CG  LEU A 130     -20.187   0.835   8.363  1.00 97.15           C  
ATOM   1114  CD1 LEU A 130     -19.325  -0.183   7.624  1.00 97.15           C  
ATOM   1115  CD2 LEU A 130     -20.289   0.383   9.820  1.00 97.15           C  
ATOM   1116  N   LEU A 131     -19.234   5.351   7.840  1.00 95.91           N  
ATOM   1117  CA  LEU A 131     -18.525   6.635   7.891  1.00 95.91           C  
ATOM   1118  C   LEU A 131     -19.373   7.707   8.589  1.00 95.91           C  
ATOM   1119  O   LEU A 131     -18.886   8.410   9.472  1.00 95.91           O  
ATOM   1120  CB  LEU A 131     -18.159   7.075   6.463  1.00 95.91           C  
ATOM   1121  CG  LEU A 131     -17.097   6.188   5.789  1.00 95.91           C  
ATOM   1122  CD1 LEU A 131     -17.055   6.470   4.288  1.00 95.91           C  
ATOM   1123  CD2 LEU A 131     -15.699   6.423   6.364  1.00 95.91           C  
ATOM   1124  N   GLY A 132     -20.671   7.781   8.277  1.00 95.06           N  
ATOM   1125  CA  GLY A 132     -21.625   8.667   8.949  1.00 95.06           C  
ATOM   1126  C   GLY A 132     -21.869   8.330  10.429  1.00 95.06           C  
ATOM   1127  O   GLY A 132     -22.370   9.173  11.185  1.00 95.06           O  
ATOM   1128  N   ALA A 133     -21.517   7.117  10.863  1.00 95.44           N  
ATOM   1129  CA  ALA A 133     -21.530   6.689  12.259  1.00 95.44           C  
ATOM   1130  C   ALA A 133     -20.204   6.960  12.995  1.00 95.44           C  
ATOM   1131  O   ALA A 133     -20.179   6.869  14.225  1.00 95.44           O  
ATOM   1132  CB  ALA A 133     -21.956   5.219  12.322  1.00 95.44           C  
ATOM   1133  N   GLY A 134     -19.154   7.360  12.267  1.00 93.54           N  
ATOM   1134  CA  GLY A 134     -17.873   7.816  12.806  1.00 93.54           C  
ATOM   1135  C   GLY A 134     -16.761   6.769  12.831  1.00 93.54           C  
ATOM   1136  O   GLY A 134     -15.792   6.976  13.555  1.00 93.54           O  
ATOM   1137  N   CYS A 135     -16.876   5.657  12.093  1.00 95.05           N  
ATOM   1138  CA  CYS A 135     -15.787   4.677  12.019  1.00 95.05           C  
ATOM   1139  C   CYS A 135     -14.493   5.298  11.460  1.00 95.05           C  
ATOM   1140  O   CYS A 135     -14.536   6.263  10.696  1.00 95.05           O  
ATOM   1141  CB  CYS A 135     -16.220   3.448  11.208  1.00 95.05           C  
ATOM   1142  SG  CYS A 135     -16.336   3.852   9.444  1.00 95.05           S  
ATOM   1143  N   ASP A 136     -13.347   4.716  11.803  1.00 95.27           N  
ATOM   1144  CA  ASP A 136     -12.031   5.189  11.379  1.00 95.27           C  
ATOM   1145  C   ASP A 136     -11.660   4.620   9.990  1.00 95.27           C  
ATOM   1146  O   ASP A 136     -11.505   3.401   9.844  1.00 95.27           O  
ATOM   1147  CB  ASP A 136     -10.998   4.840  12.459  1.00 95.27           C  
ATOM   1148  CG  ASP A 136      -9.612   5.440  12.197  1.00 95.27           C  
ATOM   1149  OD1 ASP A 136      -9.359   5.886  11.054  1.00 95.27           O  
ATOM   1150  OD2 ASP A 136      -8.820   5.454  13.162  1.00 95.27           O1-
ATOM   1151  N   PRO A 137     -11.519   5.470   8.955  1.00 96.21           N  
ATOM   1152  CA  PRO A 137     -11.166   5.043   7.604  1.00 96.21           C  
ATOM   1153  C   PRO A 137      -9.662   4.774   7.401  1.00 96.21           C  
ATOM   1154  O   PRO A 137      -9.280   4.347   6.310  1.00 96.21           O  
ATOM   1155  CB  PRO A 137     -11.671   6.179   6.712  1.00 96.21           C  
ATOM   1156  CG  PRO A 137     -11.457   7.419   7.579  1.00 96.21           C  
ATOM   1157  CD  PRO A 137     -11.739   6.912   8.987  1.00 96.21           C  
ATOM   1158  N   GLU A 138      -8.800   5.033   8.392  1.00 96.51           N  
ATOM   1159  CA  GLU A 138      -7.342   4.831   8.306  1.00 96.51           C  
ATOM   1160  C   GLU A 138      -6.873   3.465   8.818  1.00 96.51           C  
ATOM   1161  O   GLU A 138      -5.716   3.090   8.599  1.00 96.51           O  
ATOM   1162  CB  GLU A 138      -6.581   5.948   9.044  1.00 96.51           C  
ATOM   1163  CG  GLU A 138      -6.855   7.331   8.439  1.00 96.51           C  
ATOM   1164  CD  GLU A 138      -5.832   8.413   8.824  1.00 96.51           C  
ATOM   1165  OE1 GLU A 138      -6.186   9.608   8.716  1.00 96.51           O  
ATOM   1166  OE2 GLU A 138      -4.651   8.114   9.106  1.00 96.51           O1-
ATOM   1167  N   LEU A 139      -7.757   2.707   9.475  1.00 97.07           N  
ATOM   1168  CA  LEU A 139      -7.446   1.363   9.958  1.00 97.07           C  
ATOM   1169  C   LEU A 139      -7.057   0.443   8.804  1.00 97.07           C  
ATOM   1170  O   LEU A 139      -7.550   0.586   7.685  1.00 97.07           O  
ATOM   1171  CB  LEU A 139      -8.621   0.795  10.766  1.00 97.07           C  
ATOM   1172  CG  LEU A 139      -8.833   1.549  12.087  1.00 97.07           C  
ATOM   1173  CD1 LEU A 139     -10.111   1.072  12.757  1.00 97.07           C  
ATOM   1174  CD2 LEU A 139      -7.687   1.343  13.081  1.00 97.07           C  
ATOM   1175  N   ARG A 140      -6.154  -0.495   9.095  1.00 98.26           N  
ATOM   1176  CA  ARG A 140      -5.505  -1.341   8.095  1.00 98.26           C  
ATOM   1177  C   ARG A 140      -5.839  -2.810   8.296  1.00 98.26           C  
ATOM   1178  O   ARG A 140      -5.812  -3.279   9.429  1.00 98.26           O  
ATOM   1179  CB  ARG A 140      -3.988  -1.136   8.129  1.00 98.26           C  
ATOM   1180  CG  ARG A 140      -3.567   0.295   7.773  1.00 98.26           C  
ATOM   1181  CD  ARG A 140      -2.040   0.385   7.778  1.00 98.26           C  
ATOM   1182  NE  ARG A 140      -1.578   1.743   7.439  1.00 98.26           N  
ATOM   1183  CZ  ARG A 140      -0.449   2.042   6.824  1.00 98.26           C  
ATOM   1184  NH1 ARG A 140       0.412   1.128   6.488  1.00 98.26           N1+
ATOM   1185  NH2 ARG A 140      -0.155   3.273   6.519  1.00 98.26           N  
ATOM   1186  N   ASP A 141      -6.083  -3.516   7.198  1.00 98.43           N  
ATOM   1187  CA  ASP A 141      -6.166  -4.977   7.170  1.00 98.43           C  
ATOM   1188  C   ASP A 141      -4.788  -5.645   7.356  1.00 98.43           C  
ATOM   1189  O   ASP A 141      -3.750  -4.982   7.420  1.00 98.43           O  
ATOM   1190  CB  ASP A 141      -6.906  -5.448   5.893  1.00 98.43           C  
ATOM   1191  CG  ASP A 141      -6.099  -5.433   4.577  1.00 98.43           C  
ATOM   1192  OD1 ASP A 141      -4.898  -5.089   4.577  1.00 98.43           O  
ATOM   1193  OD2 ASP A 141      -6.644  -5.827   3.517  1.00 98.43           O1-
ATOM   1194  N   PHE A 142      -4.761  -6.982   7.375  1.00 98.16           N  
ATOM   1195  CA  PHE A 142      -3.533  -7.770   7.544  1.00 98.16           C  
ATOM   1196  C   PHE A 142      -2.479  -7.561   6.438  1.00 98.16           C  
ATOM   1197  O   PHE A 142      -1.323  -7.947   6.608  1.00 98.16           O  
ATOM   1198  CB  PHE A 142      -3.899  -9.259   7.624  1.00 98.16           C  
ATOM   1199  CG  PHE A 142      -4.210  -9.907   6.282  1.00 98.16           C  
ATOM   1200  CD1 PHE A 142      -5.462  -9.728   5.660  1.00 98.16           C  
ATOM   1201  CD2 PHE A 142      -3.225 -10.680   5.638  1.00 98.16           C  
ATOM   1202  CE1 PHE A 142      -5.735 -10.340   4.424  1.00 98.16           C  
ATOM   1203  CE2 PHE A 142      -3.496 -11.293   4.402  1.00 98.16           C  
ATOM   1204  CZ  PHE A 142      -4.755 -11.131   3.798  1.00 98.16           C  
ATOM   1205  N   ARG A 143      -2.859  -6.976   5.292  1.00 98.12           N  
ATOM   1206  CA  ARG A 143      -1.962  -6.608   4.181  1.00 98.12           C  
ATOM   1207  C   ARG A 143      -1.541  -5.134   4.260  1.00 98.12           C  
ATOM   1208  O   ARG A 143      -0.812  -4.648   3.393  1.00 98.12           O  
ATOM   1209  CB  ARG A 143      -2.638  -6.922   2.835  1.00 98.12           C  
ATOM   1210  CG  ARG A 143      -3.024  -8.397   2.658  1.00 98.12           C  
ATOM   1211  CD  ARG A 143      -3.607  -8.714   1.268  1.00 98.12           C  
ATOM   1212  NE  ARG A 143      -4.910  -8.052   1.017  1.00 98.12           N  
ATOM   1213  CZ  ARG A 143      -5.427  -7.734  -0.165  1.00 98.12           C  
ATOM   1214  NH1 ARG A 143      -4.900  -8.086  -1.306  1.00 98.12           N1+
ATOM   1215  NH2 ARG A 143      -6.476  -6.976  -0.246  1.00 98.12           N  
ATOM   1216  N   GLY A 144      -1.986  -4.407   5.282  1.00 97.98           N  
ATOM   1217  CA  GLY A 144      -1.726  -2.989   5.478  1.00 97.98           C  
ATOM   1218  C   GLY A 144      -2.649  -2.070   4.671  1.00 97.98           C  
ATOM   1219  O   GLY A 144      -2.385  -0.870   4.615  1.00 97.98           O  
ATOM   1220  N   ASN A 145      -3.689  -2.594   4.020  1.00 98.58           N  
ATOM   1221  CA  ASN A 145      -4.605  -1.807   3.197  1.00 98.58           C  
ATOM   1222  C   ASN A 145      -5.635  -1.098   4.067  1.00 98.58           C  
ATOM   1223  O   ASN A 145      -6.247  -1.727   4.920  1.00 98.58           O  
ATOM   1224  CB  ASN A 145      -5.347  -2.714   2.210  1.00 98.58           C  
ATOM   1225  CG  ASN A 145      -4.446  -3.401   1.217  1.00 98.58           C  
ATOM   1226  ND2 ASN A 145      -4.552  -4.700   1.151  1.00 98.58           N  
ATOM   1227  OD1 ASN A 145      -3.669  -2.792   0.494  1.00 98.58           O  
ATOM   1228  N   THR A 146      -5.897   0.174   3.779  1.00 98.13           N  
ATOM   1229  CA  THR A 146      -7.120   0.841   4.252  1.00 98.13           C  
ATOM   1230  C   THR A 146      -8.320   0.444   3.378  1.00 98.13           C  
ATOM   1231  O   THR A 146      -8.127  -0.061   2.265  1.00 98.13           O  
ATOM   1232  CB  THR A 146      -6.961   2.370   4.288  1.00 98.13           C  
ATOM   1233  CG2 THR A 146      -5.695   2.832   5.006  1.00 98.13           C  
ATOM   1234  OG1 THR A 146      -6.923   2.915   2.982  1.00 98.13           O  
ATOM   1235  N   PRO A 147      -9.570   0.746   3.772  1.00 97.98           N  
ATOM   1236  CA  PRO A 147     -10.733   0.502   2.918  1.00 97.98           C  
ATOM   1237  C   PRO A 147     -10.629   1.175   1.538  1.00 97.98           C  
ATOM   1238  O   PRO A 147     -11.077   0.610   0.541  1.00 97.98           O  
ATOM   1239  CB  PRO A 147     -11.932   1.007   3.726  1.00 97.98           C  
ATOM   1240  CG  PRO A 147     -11.467   0.845   5.173  1.00 97.98           C  
ATOM   1241  CD  PRO A 147      -9.992   1.207   5.086  1.00 97.98           C  
ATOM   1242  N   LEU A 148      -9.973   2.342   1.439  1.00 98.04           N  
ATOM   1243  CA  LEU A 148      -9.738   3.003   0.148  1.00 98.04           C  
ATOM   1244  C   LEU A 148      -8.728   2.249  -0.727  1.00 98.04           C  
ATOM   1245  O   LEU A 148      -8.929   2.179  -1.940  1.00 98.04           O  
ATOM   1246  CB  LEU A 148      -9.323   4.471   0.364  1.00 98.04           C  
ATOM   1247  CG  LEU A 148      -9.240   5.298  -0.939  1.00 98.04           C  
ATOM   1248  CD1 LEU A 148     -10.580   5.386  -1.670  1.00 98.04           C  
ATOM   1249  CD2 LEU A 148      -8.789   6.729  -0.644  1.00 98.04           C  
ATOM   1250  N   HIS A 149      -7.694   1.639  -0.137  1.00 98.53           N  
ATOM   1251  CA  HIS A 149      -6.774   0.770  -0.880  1.00 98.53           C  
ATOM   1252  C   HIS A 149      -7.537  -0.399  -1.513  1.00 98.53           C  
ATOM   1253  O   HIS A 149      -7.387  -0.640  -2.709  1.00 98.53           O  
ATOM   1254  CB  HIS A 149      -5.656   0.242   0.031  1.00 98.53           C  
ATOM   1255  CG  HIS A 149      -4.600   1.250   0.381  1.00 98.53           C  
ATOM   1256  CD2 HIS A 149      -3.384   1.401  -0.227  1.00 98.53           C  
ATOM   1257  ND1 HIS A 149      -4.669   2.186   1.386  1.00 98.53           N  
ATOM   1258  CE1 HIS A 149      -3.531   2.898   1.370  1.00 98.53           C  
ATOM   1259  NE2 HIS A 149      -2.727   2.464   0.391  1.00 98.53           N  
ATOM   1260  N   LEU A 150      -8.418  -1.055  -0.748  1.00 98.42           N  
ATOM   1261  CA  LEU A 150      -9.250  -2.154  -1.249  1.00 98.42           C  
ATOM   1262  C   LEU A 150     -10.197  -1.705  -2.368  1.00 98.42           C  
ATOM   1263  O   LEU A 150     -10.320  -2.397  -3.377  1.00 98.42           O  
ATOM   1264  CB  LEU A 150     -10.058  -2.765  -0.093  1.00 98.42           C  
ATOM   1265  CG  LEU A 150      -9.223  -3.397   1.032  1.00 98.42           C  
ATOM   1266  CD1 LEU A 150     -10.181  -4.006   2.049  1.00 98.42           C  
ATOM   1267  CD2 LEU A 150      -8.307  -4.510   0.529  1.00 98.42           C  
ATOM   1268  N   ALA A 151     -10.831  -0.536  -2.229  1.00 98.27           N  
ATOM   1269  CA  ALA A 151     -11.708   0.013  -3.265  1.00 98.27           C  
ATOM   1270  C   ALA A 151     -10.946   0.283  -4.577  1.00 98.27           C  
ATOM   1271  O   ALA A 151     -11.463   0.012  -5.663  1.00 98.27           O  
ATOM   1272  CB  ALA A 151     -12.369   1.289  -2.727  1.00 98.27           C  
ATOM   1273  N   CYS A 152      -9.704   0.774  -4.477  1.00 98.25           N  
ATOM   1274  CA  CYS A 152      -8.830   1.032  -5.622  1.00 98.25           C  
ATOM   1275  C   CYS A 152      -8.272  -0.255  -6.250  1.00 98.25           C  
ATOM   1276  O   CYS A 152      -8.148  -0.314  -7.468  1.00 98.25           O  
ATOM   1277  CB  CYS A 152      -7.687   1.959  -5.190  1.00 98.25           C  
ATOM   1278  SG  CYS A 152      -8.341   3.579  -4.696  1.00 98.25           S  
ATOM   1279  N   GLU A 153      -7.961  -1.282  -5.453  1.00 97.86           N  
ATOM   1280  CA  GLU A 153      -7.538  -2.615  -5.921  1.00 97.86           C  
ATOM   1281  C   GLU A 153      -8.671  -3.327  -6.683  1.00 97.86           C  
ATOM   1282  O   GLU A 153      -8.449  -3.912  -7.741  1.00 97.86           O  
ATOM   1283  CB  GLU A 153      -7.075  -3.436  -4.693  1.00 97.86           C  
ATOM   1284  CG  GLU A 153      -6.414  -4.794  -5.007  1.00 97.86           C  
ATOM   1285  CD  GLU A 153      -6.035  -5.623  -3.749  1.00 97.86           C  
ATOM   1286  OE1 GLU A 153      -5.489  -6.743  -3.880  1.00 97.86           O  
ATOM   1287  OE2 GLU A 153      -6.289  -5.195  -2.598  1.00 97.86           O1-
ATOM   1288  N   GLN A 154      -9.911  -3.220  -6.195  1.00 97.67           N  
ATOM   1289  CA  GLN A 154     -11.086  -3.861  -6.803  1.00 97.67           C  
ATOM   1290  C   GLN A 154     -11.690  -3.079  -7.977  1.00 97.67           C  
ATOM   1291  O   GLN A 154     -12.501  -3.622  -8.723  1.00 97.67           O  
ATOM   1292  CB  GLN A 154     -12.153  -4.067  -5.724  1.00 97.67           C  
ATOM   1293  CG  GLN A 154     -11.733  -5.129  -4.701  1.00 97.67           C  
ATOM   1294  CD  GLN A 154     -12.726  -5.184  -3.555  1.00 97.67           C  
ATOM   1295  NE2 GLN A 154     -12.267  -5.075  -2.329  1.00 97.67           N  
ATOM   1296  OE1 GLN A 154     -13.923  -5.290  -3.741  1.00 97.67           O  
ATOM   1297  N   GLY A 155     -11.338  -1.803  -8.140  1.00 97.22           N  
ATOM   1298  CA  GLY A 155     -11.887  -0.964  -9.207  1.00 97.22           C  
ATOM   1299  C   GLY A 155     -13.305  -0.457  -8.942  1.00 97.22           C  
ATOM   1300  O   GLY A 155     -13.990  -0.029  -9.873  1.00 97.22           O  
ATOM   1301  N   CYS A 156     -13.768  -0.480  -7.688  1.00 96.33           N  
ATOM   1302  CA  CYS A 156     -15.109  -0.019  -7.350  1.00 96.33           C  
ATOM   1303  C   CYS A 156     -15.166   1.510  -7.232  1.00 96.33           C  
ATOM   1304  O   CYS A 156     -14.926   2.091  -6.171  1.00 96.33           O  
ATOM   1305  CB  CYS A 156     -15.641  -0.720  -6.102  1.00 96.33           C  
ATOM   1306  SG  CYS A 156     -17.316  -0.058  -5.874  1.00 96.33           S  
ATOM   1307  N   LEU A 157     -15.552   2.170  -8.326  1.00 95.93           N  
ATOM   1308  CA  LEU A 157     -15.681   3.627  -8.374  1.00 95.93           C  
ATOM   1309  C   LEU A 157     -16.719   4.172  -7.376  1.00 95.93           C  
ATOM   1310  O   LEU A 157     -16.519   5.253  -6.830  1.00 95.93           O  
ATOM   1311  CB  LEU A 157     -16.011   4.039  -9.820  1.00 95.93           C  
ATOM   1312  CG  LEU A 157     -15.976   5.560 -10.069  1.00 95.93           C  
ATOM   1313  CD1 LEU A 157     -14.574   6.145  -9.870  1.00 95.93           C  
ATOM   1314  CD2 LEU A 157     -16.413   5.849 -11.506  1.00 95.93           C  
ATOM   1315  N   ALA A 158     -17.799   3.429  -7.109  1.00 96.95           N  
ATOM   1316  CA  ALA A 158     -18.825   3.837  -6.148  1.00 96.95           C  
ATOM   1317  C   ALA A 158     -18.273   3.878  -4.712  1.00 96.95           C  
ATOM   1318  O   ALA A 158     -18.422   4.891  -4.030  1.00 96.95           O  
ATOM   1319  CB  ALA A 158     -20.033   2.902  -6.278  1.00 96.95           C  
ATOM   1320  N   SER A 159     -17.560   2.829  -4.286  1.00 96.95           N  
ATOM   1321  CA  SER A 159     -16.895   2.782  -2.978  1.00 96.95           C  
ATOM   1322  C   SER A 159     -15.806   3.847  -2.855  1.00 96.95           C  
ATOM   1323  O   SER A 159     -15.729   4.509  -1.824  1.00 96.95           O  
ATOM   1324  CB  SER A 159     -16.291   1.398  -2.723  1.00 96.95           C  
ATOM   1325  OG  SER A 159     -17.325   0.437  -2.655  1.00 96.95           O  
ATOM   1326  N   VAL A 160     -15.007   4.080  -3.907  1.00 97.47           N  
ATOM   1327  CA  VAL A 160     -14.040   5.195  -3.930  1.00 97.47           C  
ATOM   1328  C   VAL A 160     -14.758   6.537  -3.750  1.00 97.47           C  
ATOM   1329  O   VAL A 160     -14.323   7.359  -2.946  1.00 97.47           O  
ATOM   1330  CB  VAL A 160     -13.197   5.192  -5.224  1.00 97.47           C  
ATOM   1331  CG1 VAL A 160     -12.298   6.431  -5.338  1.00 97.47           C  
ATOM   1332  CG2 VAL A 160     -12.266   3.975  -5.289  1.00 97.47           C  
ATOM   1333  N   GLY A 161     -15.876   6.758  -4.444  1.00 96.25           N  
ATOM   1334  CA  GLY A 161     -16.690   7.968  -4.307  1.00 96.25           C  
ATOM   1335  C   GLY A 161     -17.154   8.202  -2.869  1.00 96.25           C  
ATOM   1336  O   GLY A 161     -16.861   9.249  -2.300  1.00 96.25           O  
ATOM   1337  N   VAL A 162     -17.788   7.205  -2.251  1.00 96.04           N  
ATOM   1338  CA  VAL A 162     -18.253   7.284  -0.855  1.00 96.04           C  
ATOM   1339  C   VAL A 162     -17.095   7.551   0.112  1.00 96.04           C  
ATOM   1340  O   VAL A 162     -17.143   8.496   0.897  1.00 96.04           O  
ATOM   1341  CB  VAL A 162     -19.008   5.995  -0.479  1.00 96.04           C  
ATOM   1342  CG1 VAL A 162     -19.315   5.913   1.016  1.00 96.04           C  
ATOM   1343  CG2 VAL A 162     -20.337   5.911  -1.240  1.00 96.04           C  
ATOM   1344  N   LEU A 163     -16.013   6.772   0.026  1.00 96.24           N  
ATOM   1345  CA  LEU A 163     -14.864   6.901   0.929  1.00 96.24           C  
ATOM   1346  C   LEU A 163     -14.170   8.264   0.815  1.00 96.24           C  
ATOM   1347  O   LEU A 163     -13.616   8.748   1.796  1.00 96.24           O  
ATOM   1348  CB  LEU A 163     -13.863   5.775   0.626  1.00 96.24           C  
ATOM   1349  CG  LEU A 163     -14.345   4.379   1.053  1.00 96.24           C  
ATOM   1350  CD1 LEU A 163     -13.470   3.325   0.384  1.00 96.24           C  
ATOM   1351  CD2 LEU A 163     -14.225   4.165   2.563  1.00 96.24           C  
ATOM   1352  N   THR A 164     -14.193   8.891  -0.360  1.00 94.72           N  
ATOM   1353  CA  THR A 164     -13.543  10.191  -0.595  1.00 94.72           C  
ATOM   1354  C   THR A 164     -14.452  11.385  -0.307  1.00 94.72           C  
ATOM   1355  O   THR A 164     -13.951  12.441   0.070  1.00 94.72           O  
ATOM   1356  CB  THR A 164     -12.978  10.284  -2.017  1.00 94.72           C  
ATOM   1357  CG2 THR A 164     -11.877   9.249  -2.271  1.00 94.72           C  
ATOM   1358  OG1 THR A 164     -13.976  10.085  -2.987  1.00 94.72           O  
ATOM   1359  N   GLN A 165     -15.774  11.235  -0.437  1.00 92.37           N  
ATOM   1360  CA  GLN A 165     -16.749  12.298  -0.168  1.00 92.37           C  
ATOM   1361  C   GLN A 165     -17.149  12.381   1.308  1.00 92.37           C  
ATOM   1362  O   GLN A 165     -17.362  13.479   1.820  1.00 92.37           O  
ATOM   1363  CB  GLN A 165     -17.997  12.080  -1.036  1.00 92.37           C  
ATOM   1364  CG  GLN A 165     -17.723  12.367  -2.520  1.00 92.37           C  
ATOM   1365  CD  GLN A 165     -18.922  12.080  -3.416  1.00 92.37           C  
ATOM   1366  NE2 GLN A 165     -18.903  12.543  -4.646  1.00 92.37           N  
ATOM   1367  OE1 GLN A 165     -19.905  11.455  -3.062  1.00 92.37           O  
ATOM   1368  N   SER A 166     -17.257  11.242   1.996  1.00 84.95           N  
ATOM   1369  CA  SER A 166     -17.702  11.187   3.395  1.00 84.95           C  
ATOM   1370  C   SER A 166     -16.561  11.367   4.403  1.00 84.95           C  
ATOM   1371  O   SER A 166     -16.814  11.681   5.565  1.00 84.95           O  
ATOM   1372  CB  SER A 166     -18.415   9.858   3.660  1.00 84.95           C  
ATOM   1373  OG  SER A 166     -19.449   9.615   2.724  1.00 84.95           O  
ATOM   1374  N   CYS A 167     -15.307  11.170   3.988  1.00 79.69           N  
ATOM   1375  CA  CYS A 167     -14.137  11.333   4.848  1.00 79.69           C  
ATOM   1376  C   CYS A 167     -13.793  12.819   5.045  1.00 79.69           C  
ATOM   1377  O   CYS A 167     -13.897  13.624   4.118  1.00 79.69           O  
ATOM   1378  CB  CYS A 167     -12.990  10.527   4.236  1.00 79.69           C  
ATOM   1379  SG  CYS A 167     -11.614  10.376   5.391  1.00 79.69           S  
ATOM   1380  N   THR A 168     -13.358  13.212   6.248  1.00 79.00           N  
ATOM   1381  CA  THR A 168     -12.882  14.585   6.459  1.00 79.00           C  
ATOM   1382  C   THR A 168     -11.581  14.818   5.686  1.00 79.00           C  
ATOM   1383  O   THR A 168     -10.759  13.918   5.507  1.00 79.00           O  
ATOM   1384  CB  THR A 168     -12.722  14.966   7.939  1.00 79.00           C  
ATOM   1385  CG2 THR A 168     -14.000  14.795   8.756  1.00 79.00           C  
ATOM   1386  OG1 THR A 168     -11.719  14.202   8.547  1.00 79.00           O  
ATOM   1387  N   THR A 169     -11.362  16.056   5.242  1.00 76.93           N  
ATOM   1388  CA  THR A 169     -10.188  16.428   4.439  1.00 76.93           C  
ATOM   1389  C   THR A 169      -8.821  16.021   5.024  1.00 76.93           C  
ATOM   1390  O   THR A 169      -7.985  15.583   4.230  1.00 76.93           O  
ATOM   1391  CB  THR A 169     -10.191  17.930   4.118  1.00 76.93           C  
ATOM   1392  CG2 THR A 169     -11.360  18.325   3.215  1.00 76.93           C  
ATOM   1393  OG1 THR A 169     -10.326  18.713   5.283  1.00 76.93           O  
ATOM   1394  N   PRO A 170      -8.533  16.103   6.347  1.00 85.28           N  
ATOM   1395  CA  PRO A 170      -7.234  15.670   6.869  1.00 85.28           C  
ATOM   1396  C   PRO A 170      -7.023  14.154   6.779  1.00 85.28           C  
ATOM   1397  O   PRO A 170      -5.927  13.725   6.416  1.00 85.28           O  
ATOM   1398  CB  PRO A 170      -7.183  16.157   8.321  1.00 85.28           C  
ATOM   1399  CG  PRO A 170      -8.652  16.235   8.724  1.00 85.28           C  
ATOM   1400  CD  PRO A 170      -9.317  16.691   7.431  1.00 85.28           C  
ATOM   1401  N   HIS A 171      -8.059  13.357   7.054  1.00 85.92           N  
ATOM   1402  CA  HIS A 171      -7.988  11.901   6.942  1.00 85.92           C  
ATOM   1403  C   HIS A 171      -7.793  11.480   5.488  1.00 85.92           C  
ATOM   1404  O   HIS A 171      -6.927  10.661   5.194  1.00 85.92           O  
ATOM   1405  CB  HIS A 171      -9.262  11.274   7.517  1.00 85.92           C  
ATOM   1406  CG  HIS A 171      -9.319  11.271   9.015  1.00 85.92           C  
ATOM   1407  CD2 HIS A 171     -10.359  11.671   9.803  1.00 85.92           C  
ATOM   1408  ND1 HIS A 171      -8.372  10.743   9.849  1.00 85.92           N  
ATOM   1409  CE1 HIS A 171      -8.815  10.837  11.109  1.00 85.92           C  
ATOM   1410  NE2 HIS A 171     -10.016  11.443  11.138  1.00 85.92           N  
ATOM   1411  N   LEU A 172      -8.511  12.107   4.549  1.00 91.17           N  
ATOM   1412  CA  LEU A 172      -8.327  11.821   3.128  1.00 91.17           C  
ATOM   1413  C   LEU A 172      -6.870  12.047   2.695  1.00 91.17           C  
ATOM   1414  O   LEU A 172      -6.277  11.177   2.067  1.00 91.17           O  
ATOM   1415  CB  LEU A 172      -9.319  12.657   2.303  1.00 91.17           C  
ATOM   1416  CG  LEU A 172      -9.210  12.406   0.786  1.00 91.17           C  
ATOM   1417  CD1 LEU A 172      -9.485  10.949   0.407  1.00 91.17           C  
ATOM   1418  CD2 LEU A 172     -10.208  13.291   0.044  1.00 91.17           C  
ATOM   1419  N   HIS A 173      -6.258  13.170   3.081  1.00 91.65           N  
ATOM   1420  CA  HIS A 173      -4.853  13.449   2.754  1.00 91.65           C  
ATOM   1421  C   HIS A 173      -3.877  12.437   3.369  1.00 91.65           C  
ATOM   1422  O   HIS A 173      -2.895  12.069   2.722  1.00 91.65           O  
ATOM   1423  CB  HIS A 173      -4.513  14.864   3.217  1.00 91.65           C  
ATOM   1424  CG  HIS A 173      -3.127  15.301   2.823  1.00 91.65           C  
ATOM   1425  CD2 HIS A 173      -2.079  15.489   3.673  1.00 91.65           C  
ATOM   1426  ND1 HIS A 173      -2.769  15.773   1.564  1.00 91.65           N  
ATOM   1427  CE1 HIS A 173      -1.538  16.268   1.681  1.00 91.65           C  
ATOM   1428  NE2 HIS A 173      -1.095  16.124   2.946  1.00 91.65           N  
ATOM   1429  N   SER A 174      -4.142  11.976   4.597  1.00 94.49           N  
ATOM   1430  CA  SER A 174      -3.383  10.894   5.239  1.00 94.49           C  
ATOM   1431  C   SER A 174      -3.486   9.600   4.424  1.00 94.49           C  
ATOM   1432  O   SER A 174      -2.471   9.030   4.022  1.00 94.49           O  
ATOM   1433  CB  SER A 174      -3.896  10.660   6.669  1.00 94.49           C  
ATOM   1434  OG  SER A 174      -3.088   9.713   7.337  1.00 94.49           O  
ATOM   1435  N   ILE A 175      -4.710   9.190   4.074  1.00 95.87           N  
ATOM   1436  CA  ILE A 175      -4.984   7.946   3.343  1.00 95.87           C  
ATOM   1437  C   ILE A 175      -4.370   7.966   1.940  1.00 95.87           C  
ATOM   1438  O   ILE A 175      -3.792   6.966   1.521  1.00 95.87           O  
ATOM   1439  CB  ILE A 175      -6.505   7.675   3.280  1.00 95.87           C  
ATOM   1440  CG1 ILE A 175      -7.089   7.459   4.690  1.00 95.87           C  
ATOM   1441  CG2 ILE A 175      -6.792   6.414   2.444  1.00 95.87           C  
ATOM   1442  CD1 ILE A 175      -8.619   7.536   4.750  1.00 95.87           C  
ATOM   1443  N   LEU A 176      -4.446   9.091   1.220  1.00 96.07           N  
ATOM   1444  CA  LEU A 176      -3.871   9.215  -0.127  1.00 96.07           C  
ATOM   1445  C   LEU A 176      -2.340   9.063  -0.139  1.00 96.07           C  
ATOM   1446  O   LEU A 176      -1.775   8.703  -1.172  1.00 96.07           O  
ATOM   1447  CB  LEU A 176      -4.285  10.561  -0.756  1.00 96.07           C  
ATOM   1448  CG  LEU A 176      -5.778  10.701  -1.114  1.00 96.07           C  
ATOM   1449  CD1 LEU A 176      -6.033  12.090  -1.698  1.00 96.07           C  
ATOM   1450  CD2 LEU A 176      -6.257   9.659  -2.122  1.00 96.07           C  
ATOM   1451  N   LYS A 177      -1.673   9.321   0.994  1.00 96.19           N  
ATOM   1452  CA  LYS A 177      -0.225   9.132   1.179  1.00 96.19           C  
ATOM   1453  C   LYS A 177       0.145   7.803   1.823  1.00 96.19           C  
ATOM   1454  O   LYS A 177       1.295   7.383   1.713  1.00 96.19           O  
ATOM   1455  CB  LYS A 177       0.323  10.265   2.045  1.00 96.19           C  
ATOM   1456  CG  LYS A 177       0.268  11.600   1.306  1.00 96.19           C  
ATOM   1457  CD  LYS A 177       0.872  12.674   2.201  1.00 96.19           C  
ATOM   1458  CE  LYS A 177       0.916  13.973   1.409  1.00 96.19           C  
ATOM   1459  NZ  LYS A 177       1.736  14.973   2.126  1.00 96.19           N1+
ATOM   1460  N   ALA A 178      -0.789   7.175   2.529  1.00 96.83           N  
ATOM   1461  CA  ALA A 178      -0.559   5.897   3.171  1.00 96.83           C  
ATOM   1462  C   ALA A 178      -0.217   4.823   2.132  1.00 96.83           C  
ATOM   1463  O   ALA A 178      -0.721   4.827   1.009  1.00 96.83           O  
ATOM   1464  CB  ALA A 178      -1.781   5.521   4.017  1.00 96.83           C  
ATOM   1465  N   THR A 179       0.641   3.895   2.541  1.00 97.95           N  
ATOM   1466  CA  THR A 179       1.004   2.710   1.770  1.00 97.95           C  
ATOM   1467  C   THR A 179       0.622   1.451   2.530  1.00 97.95           C  
ATOM   1468  O   THR A 179       0.694   1.415   3.764  1.00 97.95           O  
ATOM   1469  CB  THR A 179       2.504   2.677   1.454  1.00 97.95           C  
ATOM   1470  CG2 THR A 179       2.924   3.792   0.502  1.00 97.95           C  
ATOM   1471  OG1 THR A 179       3.269   2.822   2.631  1.00 97.95           O  
ATOM   1472  N   ASN A 180       0.247   0.408   1.795  1.00 98.19           N  
ATOM   1473  CA  ASN A 180       0.102  -0.934   2.350  1.00 98.19           C  
ATOM   1474  C   ASN A 180       1.471  -1.583   2.639  1.00 98.19           C  
ATOM   1475  O   ASN A 180       2.517  -0.962   2.439  1.00 98.19           O  
ATOM   1476  CB  ASN A 180      -0.826  -1.736   1.427  1.00 98.19           C  
ATOM   1477  CG  ASN A 180      -0.231  -2.140   0.092  1.00 98.19           C  
ATOM   1478  ND2 ASN A 180      -1.051  -2.705  -0.757  1.00 98.19           N  
ATOM   1479  OD1 ASN A 180       0.946  -1.983  -0.198  1.00 98.19           O  
ATOM   1480  N   TYR A 181       1.499  -2.829   3.121  1.00 97.95           N  
ATOM   1481  CA  TYR A 181       2.759  -3.497   3.483  1.00 97.95           C  
ATOM   1482  C   TYR A 181       3.643  -3.857   2.280  1.00 97.95           C  
ATOM   1483  O   TYR A 181       4.836  -4.089   2.449  1.00 97.95           O  
ATOM   1484  CB  TYR A 181       2.471  -4.716   4.370  1.00 97.95           C  
ATOM   1485  CG  TYR A 181       1.785  -4.430   5.701  1.00 97.95           C  
ATOM   1486  CD1 TYR A 181       1.938  -3.188   6.361  1.00 97.95           C  
ATOM   1487  CD2 TYR A 181       1.020  -5.445   6.308  1.00 97.95           C  
ATOM   1488  CE1 TYR A 181       1.320  -2.961   7.604  1.00 97.95           C  
ATOM   1489  CE2 TYR A 181       0.397  -5.219   7.549  1.00 97.95           C  
ATOM   1490  CZ  TYR A 181       0.549  -3.981   8.201  1.00 97.95           C  
ATOM   1491  OH  TYR A 181      -0.030  -3.778   9.411  1.00 97.95           O  
ATOM   1492  N   ASN A 182       3.100  -3.810   1.061  1.00 96.56           N  
ATOM   1493  CA  ASN A 182       3.866  -3.877  -0.185  1.00 96.56           C  
ATOM   1494  C   ASN A 182       4.388  -2.502  -0.637  1.00 96.56           C  
ATOM   1495  O   ASN A 182       4.998  -2.399  -1.696  1.00 96.56           O  
ATOM   1496  CB  ASN A 182       2.996  -4.530  -1.270  1.00 96.56           C  
ATOM   1497  CG  ASN A 182       2.625  -5.955  -0.924  1.00 96.56           C  
ATOM   1498  ND2 ASN A 182       3.359  -6.923  -1.421  1.00 96.56           N  
ATOM   1499  OD1 ASN A 182       1.677  -6.218  -0.208  1.00 96.56           O  
ATOM   1500  N   GLY A 183       4.129  -1.433   0.122  1.00 97.35           N  
ATOM   1501  CA  GLY A 183       4.574  -0.087  -0.220  1.00 97.35           C  
ATOM   1502  C   GLY A 183       3.742   0.604  -1.307  1.00 97.35           C  
ATOM   1503  O   GLY A 183       4.154   1.627  -1.856  1.00 97.35           O  
ATOM   1504  N   HIS A 184       2.559   0.080  -1.628  1.00 98.26           N  
ATOM   1505  CA  HIS A 184       1.673   0.660  -2.632  1.00 98.26           C  
ATOM   1506  C   HIS A 184       0.695   1.652  -2.005  1.00 98.26           C  
ATOM   1507  O   HIS A 184       0.034   1.329  -1.023  1.00 98.26           O  
ATOM   1508  CB  HIS A 184       0.931  -0.448  -3.381  1.00 98.26           C  
ATOM   1509  CG  HIS A 184       1.817  -1.365  -4.185  1.00 98.26           C  
ATOM   1510  CD2 HIS A 184       3.060  -1.098  -4.700  1.00 98.26           C  
ATOM   1511  ND1 HIS A 184       1.486  -2.642  -4.575  1.00 98.26           N  
ATOM   1512  CE1 HIS A 184       2.501  -3.130  -5.305  1.00 98.26           C  
ATOM   1513  NE2 HIS A 184       3.471  -2.216  -5.427  1.00 98.26           N  
ATOM   1514  N   THR A 185       0.578   2.837  -2.608  1.00 98.34           N  
ATOM   1515  CA  THR A 185      -0.498   3.795  -2.331  1.00 98.34           C  
ATOM   1516  C   THR A 185      -1.775   3.387  -3.071  1.00 98.34           C  
ATOM   1517  O   THR A 185      -1.746   2.546  -3.976  1.00 98.34           O  
ATOM   1518  CB  THR A 185      -0.093   5.217  -2.768  1.00 98.34           C  
ATOM   1519  CG2 THR A 185       1.187   5.724  -2.108  1.00 98.34           C  
ATOM   1520  OG1 THR A 185       0.118   5.249  -4.165  1.00 98.34           O  
ATOM   1521  N   CYS A 186      -2.897   4.049  -2.776  1.00 98.32           N  
ATOM   1522  CA  CYS A 186      -4.132   3.908  -3.560  1.00 98.32           C  
ATOM   1523  C   CYS A 186      -3.901   4.171  -5.062  1.00 98.32           C  
ATOM   1524  O   CYS A 186      -4.427   3.447  -5.908  1.00 98.32           O  
ATOM   1525  CB  CYS A 186      -5.175   4.882  -2.997  1.00 98.32           C  
ATOM   1526  SG  CYS A 186      -5.675   4.378  -1.325  1.00 98.32           S  
ATOM   1527  N   LEU A 187      -3.059   5.161  -5.397  1.00 98.49           N  
ATOM   1528  CA  LEU A 187      -2.705   5.478  -6.781  1.00 98.49           C  
ATOM   1529  C   LEU A 187      -1.899   4.349  -7.436  1.00 98.49           C  
ATOM   1530  O   LEU A 187      -2.168   4.013  -8.590  1.00 98.49           O  
ATOM   1531  CB  LEU A 187      -1.937   6.811  -6.822  1.00 98.49           C  
ATOM   1532  CG  LEU A 187      -1.584   7.260  -8.252  1.00 98.49           C  
ATOM   1533  CD1 LEU A 187      -2.826   7.606  -9.072  1.00 98.49           C  
ATOM   1534  CD2 LEU A 187      -0.692   8.490  -8.216  1.00 98.49           C  
ATOM   1535  N   HIS A 188      -0.949   3.738  -6.717  1.00 98.58           N  
ATOM   1536  CA  HIS A 188      -0.220   2.568  -7.215  1.00 98.58           C  
ATOM   1537  C   HIS A 188      -1.173   1.405  -7.496  1.00 98.58           C  
ATOM   1538  O   HIS A 188      -1.142   0.868  -8.598  1.00 98.58           O  
ATOM   1539  CB  HIS A 188       0.891   2.145  -6.237  1.00 98.58           C  
ATOM   1540  CG  HIS A 188       2.032   3.125  -6.122  1.00 98.58           C  
ATOM   1541  CD2 HIS A 188       2.483   3.959  -7.110  1.00 98.58           C  
ATOM   1542  ND1 HIS A 188       2.848   3.327  -5.024  1.00 98.58           N  
ATOM   1543  CE1 HIS A 188       3.738   4.281  -5.344  1.00 98.58           C  
ATOM   1544  NE2 HIS A 188       3.550   4.693  -6.604  1.00 98.58           N  
ATOM   1545  N   LEU A 189      -2.067   1.063  -6.564  1.00 98.44           N  
ATOM   1546  CA  LEU A 189      -3.026  -0.032  -6.753  1.00 98.44           C  
ATOM   1547  C   LEU A 189      -3.956   0.211  -7.950  1.00 98.44           C  
ATOM   1548  O   LEU A 189      -4.093  -0.673  -8.795  1.00 98.44           O  
ATOM   1549  CB  LEU A 189      -3.835  -0.257  -5.464  1.00 98.44           C  
ATOM   1550  CG  LEU A 189      -3.007  -0.749  -4.263  1.00 98.44           C  
ATOM   1551  CD1 LEU A 189      -3.913  -0.862  -3.041  1.00 98.44           C  
ATOM   1552  CD2 LEU A 189      -2.356  -2.113  -4.509  1.00 98.44           C  
ATOM   1553  N   ALA A 190      -4.530   1.411  -8.077  1.00 98.47           N  
ATOM   1554  CA  ALA A 190      -5.381   1.762  -9.217  1.00 98.47           C  
ATOM   1555  C   ALA A 190      -4.614   1.727 -10.553  1.00 98.47           C  
ATOM   1556  O   ALA A 190      -5.151   1.282 -11.570  1.00 98.47           O  
ATOM   1557  CB  ALA A 190      -5.985   3.147  -8.961  1.00 98.47           C  
ATOM   1558  N   SER A 191      -3.347   2.156 -10.547  1.00 98.39           N  
ATOM   1559  CA  SER A 191      -2.462   2.123 -11.719  1.00 98.39           C  
ATOM   1560  C   SER A 191      -2.096   0.693 -12.118  1.00 98.39           C  
ATOM   1561  O   SER A 191      -2.135   0.367 -13.302  1.00 98.39           O  
ATOM   1562  CB  SER A 191      -1.180   2.918 -11.448  1.00 98.39           C  
ATOM   1563  OG  SER A 191      -1.484   4.274 -11.198  1.00 98.39           O  
ATOM   1564  N   ILE A 192      -1.808  -0.177 -11.141  1.00 98.06           N  
ATOM   1565  CA  ILE A 192      -1.455  -1.585 -11.372  1.00 98.06           C  
ATOM   1566  C   ILE A 192      -2.580  -2.332 -12.095  1.00 98.06           C  
ATOM   1567  O   ILE A 192      -2.322  -3.122 -12.999  1.00 98.06           O  
ATOM   1568  CB  ILE A 192      -1.028  -2.275 -10.053  1.00 98.06           C  
ATOM   1569  CG1 ILE A 192       0.375  -1.775  -9.636  1.00 98.06           C  
ATOM   1570  CG2 ILE A 192      -1.001  -3.811 -10.181  1.00 98.06           C  
ATOM   1571  CD1 ILE A 192       0.737  -2.086  -8.178  1.00 98.06           C  
ATOM   1572  N   HIS A 193      -3.828  -2.035 -11.740  1.00 97.86           N  
ATOM   1573  CA  HIS A 193      -5.006  -2.663 -12.338  1.00 97.86           C  
ATOM   1574  C   HIS A 193      -5.554  -1.900 -13.559  1.00 97.86           C  
ATOM   1575  O   HIS A 193      -6.489  -2.359 -14.210  1.00 97.86           O  
ATOM   1576  CB  HIS A 193      -6.057  -2.857 -11.244  1.00 97.86           C  
ATOM   1577  CG  HIS A 193      -5.590  -3.751 -10.123  1.00 97.86           C  
ATOM   1578  CD2 HIS A 193      -5.784  -5.101 -10.016  1.00 97.86           C  
ATOM   1579  ND1 HIS A 193      -4.849  -3.365  -9.032  1.00 97.86           N  
ATOM   1580  CE1 HIS A 193      -4.594  -4.454  -8.291  1.00 97.86           C  
ATOM   1581  NE2 HIS A 193      -5.130  -5.541  -8.862  1.00 97.86           N  
ATOM   1582  N   GLY A 194      -4.974  -0.744 -13.905  1.00 97.26           N  
ATOM   1583  CA  GLY A 194      -5.348   0.033 -15.090  1.00 97.26           C  
ATOM   1584  C   GLY A 194      -6.673   0.798 -14.979  1.00 97.26           C  
ATOM   1585  O   GLY A 194      -7.265   1.136 -16.005  1.00 97.26           O  
ATOM   1586  N   TYR A 195      -7.151   1.106 -13.769  1.00 98.34           N  
ATOM   1587  CA  TYR A 195      -8.414   1.825 -13.559  1.00 98.34           C  
ATOM   1588  C   TYR A 195      -8.264   3.334 -13.784  1.00 98.34           C  
ATOM   1589  O   TYR A 195      -8.205   4.125 -12.842  1.00 98.34           O  
ATOM   1590  CB  TYR A 195      -8.988   1.521 -12.173  1.00 98.34           C  
ATOM   1591  CG  TYR A 195      -9.202   0.057 -11.862  1.00 98.34           C  
ATOM   1592  CD1 TYR A 195      -9.787  -0.825 -12.795  1.00 98.34           C  
ATOM   1593  CD2 TYR A 195      -8.805  -0.421 -10.604  1.00 98.34           C  
ATOM   1594  CE1 TYR A 195      -9.963  -2.184 -12.464  1.00 98.34           C  
ATOM   1595  CE2 TYR A 195      -8.980  -1.772 -10.276  1.00 98.34           C  
ATOM   1596  CZ  TYR A 195      -9.562  -2.661 -11.199  1.00 98.34           C  
ATOM   1597  OH  TYR A 195      -9.712  -3.968 -10.871  1.00 98.34           O  
ATOM   1598  N   LEU A 196      -8.242   3.745 -15.053  1.00 98.21           N  
ATOM   1599  CA  LEU A 196      -7.986   5.130 -15.471  1.00 98.21           C  
ATOM   1600  C   LEU A 196      -8.886   6.165 -14.770  1.00 98.21           C  
ATOM   1601  O   LEU A 196      -8.399   7.199 -14.327  1.00 98.21           O  
ATOM   1602  CB  LEU A 196      -8.146   5.234 -17.001  1.00 98.21           C  
ATOM   1603  CG  LEU A 196      -7.270   4.279 -17.833  1.00 98.21           C  
ATOM   1604  CD1 LEU A 196      -7.406   4.625 -19.315  1.00 98.21           C  
ATOM   1605  CD2 LEU A 196      -5.790   4.348 -17.460  1.00 98.21           C  
ATOM   1606  N   GLY A 197     -10.182   5.876 -14.610  1.00 97.83           N  
ATOM   1607  CA  GLY A 197     -11.109   6.789 -13.930  1.00 97.83           C  
ATOM   1608  C   GLY A 197     -10.795   6.987 -12.442  1.00 97.83           C  
ATOM   1609  O   GLY A 197     -10.916   8.097 -11.932  1.00 97.83           O  
ATOM   1610  N   ILE A 198     -10.336   5.934 -11.755  1.00 98.45           N  
ATOM   1611  CA  ILE A 198      -9.907   6.024 -10.351  1.00 98.45           C  
ATOM   1612  C   ILE A 198      -8.578   6.778 -10.259  1.00 98.45           C  
ATOM   1613  O   ILE A 198      -8.422   7.618  -9.380  1.00 98.45           O  
ATOM   1614  CB  ILE A 198      -9.837   4.624  -9.697  1.00 98.45           C  
ATOM   1615  CG1 ILE A 198     -11.252   4.005  -9.641  1.00 98.45           C  
ATOM   1616  CG2 ILE A 198      -9.229   4.697  -8.284  1.00 98.45           C  
ATOM   1617  CD1 ILE A 198     -11.293   2.583  -9.078  1.00 98.45           C  
ATOM   1618  N   VAL A 199      -7.646   6.539 -11.185  1.00 98.50           N  
ATOM   1619  CA  VAL A 199      -6.374   7.277 -11.264  1.00 98.50           C  
ATOM   1620  C   VAL A 199      -6.620   8.782 -11.420  1.00 98.50           C  
ATOM   1621  O   VAL A 199      -6.073   9.566 -10.646  1.00 98.50           O  
ATOM   1622  CB  VAL A 199      -5.498   6.715 -12.404  1.00 98.50           C  
ATOM   1623  CG1 VAL A 199      -4.268   7.576 -12.714  1.00 98.50           C  
ATOM   1624  CG2 VAL A 199      -5.007   5.302 -12.060  1.00 98.50           C  
ATOM   1625  N   GLU A 200      -7.477   9.194 -12.364  1.00 97.69           N  
ATOM   1626  CA  GLU A 200      -7.808  10.614 -12.576  1.00 97.69           C  
ATOM   1627  C   GLU A 200      -8.470  11.227 -11.330  1.00 97.69           C  
ATOM   1628  O   GLU A 200      -8.091  12.319 -10.897  1.00 97.69           O  
ATOM   1629  CB  GLU A 200      -8.688  10.775 -13.838  1.00 97.69           C  
ATOM   1630  CG  GLU A 200      -8.798  12.242 -14.319  1.00 97.69           C  
ATOM   1631  CD  GLU A 200      -9.431  12.408 -15.724  1.00 97.69           C  
ATOM   1632  OE1 GLU A 200      -8.975  13.297 -16.506  1.00 97.69           O  
ATOM   1633  OE2 GLU A 200     -10.374  11.652 -16.043  1.00 97.69           O1-
ATOM   1634  N   LEU A 201      -9.399  10.496 -10.701  1.00 97.34           N  
ATOM   1635  CA  LEU A 201     -10.069  10.933  -9.478  1.00 97.34           C  
ATOM   1636  C   LEU A 201      -9.085  11.117  -8.314  1.00 97.34           C  
ATOM   1637  O   LEU A 201      -9.087  12.174  -7.687  1.00 97.34           O  
ATOM   1638  CB  LEU A 201     -11.192   9.937  -9.138  1.00 97.34           C  
ATOM   1639  CG  LEU A 201     -11.963  10.261  -7.845  1.00 97.34           C  
ATOM   1640  CD1 LEU A 201     -12.635  11.635  -7.879  1.00 97.34           C  
ATOM   1641  CD2 LEU A 201     -13.050   9.209  -7.633  1.00 97.34           C  
ATOM   1642  N   LEU A 202      -8.219  10.139  -8.037  1.00 97.72           N  
ATOM   1643  CA  LEU A 202      -7.263  10.207  -6.926  1.00 97.72           C  
ATOM   1644  C   LEU A 202      -6.305  11.395  -7.070  1.00 97.72           C  
ATOM   1645  O   LEU A 202      -6.080  12.113  -6.096  1.00 97.72           O  
ATOM   1646  CB  LEU A 202      -6.468   8.894  -6.834  1.00 97.72           C  
ATOM   1647  CG  LEU A 202      -7.270   7.675  -6.343  1.00 97.72           C  
ATOM   1648  CD1 LEU A 202      -6.411   6.427  -6.544  1.00 97.72           C  
ATOM   1649  CD2 LEU A 202      -7.639   7.761  -4.862  1.00 97.72           C  
ATOM   1650  N   VAL A 203      -5.782  11.648  -8.275  1.00 97.52           N  
ATOM   1651  CA  VAL A 203      -4.918  12.816  -8.518  1.00 97.52           C  
ATOM   1652  C   VAL A 203      -5.698  14.119  -8.324  1.00 97.52           C  
ATOM   1653  O   VAL A 203      -5.191  15.042  -7.690  1.00 97.52           O  
ATOM   1654  CB  VAL A 203      -4.260  12.762  -9.910  1.00 97.52           C  
ATOM   1655  CG1 VAL A 203      -3.413  14.019 -10.154  1.00 97.52           C  
ATOM   1656  CG2 VAL A 203      -3.331  11.547 -10.040  1.00 97.52           C  
ATOM   1657  N   SER A 204      -6.953  14.194  -8.784  1.00 96.20           N  
ATOM   1658  CA  SER A 204      -7.799  15.381  -8.575  1.00 96.20           C  
ATOM   1659  C   SER A 204      -8.098  15.670  -7.095  1.00 96.20           C  
ATOM   1660  O   SER A 204      -8.296  16.825  -6.723  1.00 96.20           O  
ATOM   1661  CB  SER A 204      -9.099  15.260  -9.377  1.00 96.20           C  
ATOM   1662  OG  SER A 204     -10.057  14.430  -8.752  1.00 96.20           O  
ATOM   1663  N   LEU A 205      -8.079  14.635  -6.249  1.00 95.69           N  
ATOM   1664  CA  LEU A 205      -8.241  14.728  -4.796  1.00 95.69           C  
ATOM   1665  C   LEU A 205      -6.929  15.047  -4.055  1.00 95.69           C  
ATOM   1666  O   LEU A 205      -6.949  15.223  -2.838  1.00 95.69           O  
ATOM   1667  CB  LEU A 205      -8.867  13.419  -4.285  1.00 95.69           C  
ATOM   1668  CG  LEU A 205     -10.323  13.190  -4.729  1.00 95.69           C  
ATOM   1669  CD1 LEU A 205     -10.716  11.760  -4.371  1.00 95.69           C  
ATOM   1670  CD2 LEU A 205     -11.298  14.148  -4.043  1.00 95.69           C  
ATOM   1671  N   GLY A 206      -5.802  15.149  -4.767  1.00 95.45           N  
ATOM   1672  CA  GLY A 206      -4.504  15.529  -4.208  1.00 95.45           C  
ATOM   1673  C   GLY A 206      -3.526  14.376  -3.973  1.00 95.45           C  
ATOM   1674  O   GLY A 206      -2.533  14.574  -3.272  1.00 95.45           O  
ATOM   1675  N   ALA A 207      -3.766  13.187  -4.538  1.00 97.38           N  
ATOM   1676  CA  ALA A 207      -2.763  12.123  -4.528  1.00 97.38           C  
ATOM   1677  C   ALA A 207      -1.509  12.561  -5.301  1.00 97.38           C  
ATOM   1678  O   ALA A 207      -1.603  13.100  -6.405  1.00 97.38           O  
ATOM   1679  CB  ALA A 207      -3.347  10.829  -5.104  1.00 97.38           C  
ATOM   1680  N   ASP A 208      -0.330  12.304  -4.733  1.00 97.97           N  
ATOM   1681  CA  ASP A 208       0.937  12.619  -5.389  1.00 97.97           C  
ATOM   1682  C   ASP A 208       1.193  11.646  -6.547  1.00 97.97           C  
ATOM   1683  O   ASP A 208       1.515  10.475  -6.343  1.00 97.97           O  
ATOM   1684  CB  ASP A 208       2.082  12.627  -4.366  1.00 97.97           C  
ATOM   1685  CG  ASP A 208       3.446  12.959  -4.989  1.00 97.97           C  
ATOM   1686  OD1 ASP A 208       3.485  13.370  -6.175  1.00 97.97           O  
ATOM   1687  OD2 ASP A 208       4.450  12.818  -4.259  1.00 97.97           O1-
ATOM   1688  N   VAL A 209       1.069  12.150  -7.777  1.00 98.22           N  
ATOM   1689  CA  VAL A 209       1.324  11.389  -9.010  1.00 98.22           C  
ATOM   1690  C   VAL A 209       2.773  10.888  -9.116  1.00 98.22           C  
ATOM   1691  O   VAL A 209       3.048   9.911  -9.815  1.00 98.22           O  
ATOM   1692  CB  VAL A 209       0.887  12.221 -10.232  1.00 98.22           C  
ATOM   1693  CG1 VAL A 209       1.803  13.421 -10.495  1.00 98.22           C  
ATOM   1694  CG2 VAL A 209       0.778  11.369 -11.499  1.00 98.22           C  
ATOM   1695  N   ASN A 210       3.694  11.527  -8.389  1.00 98.39           N  
ATOM   1696  CA  ASN A 210       5.119  11.218  -8.362  1.00 98.39           C  
ATOM   1697  C   ASN A 210       5.546  10.459  -7.097  1.00 98.39           C  
ATOM   1698  O   ASN A 210       6.750  10.300  -6.871  1.00 98.39           O  
ATOM   1699  CB  ASN A 210       5.903  12.524  -8.553  1.00 98.39           C  
ATOM   1700  CG  ASN A 210       5.568  13.184  -9.871  1.00 98.39           C  
ATOM   1701  ND2 ASN A 210       5.173  14.436  -9.861  1.00 98.39           N  
ATOM   1702  OD1 ASN A 210       5.640  12.573 -10.923  1.00 98.39           O  
ATOM   1703  N   ALA A 211       4.590   9.972  -6.294  1.00 98.20           N  
ATOM   1704  CA  ALA A 211       4.882   9.094  -5.168  1.00 98.20           C  
ATOM   1705  C   ALA A 211       5.686   7.876  -5.647  1.00 98.20           C  
ATOM   1706  O   ALA A 211       5.412   7.321  -6.711  1.00 98.20           O  
ATOM   1707  CB  ALA A 211       3.576   8.671  -4.487  1.00 98.20           C  
ATOM   1708  N   GLN A 212       6.689   7.480  -4.864  1.00 98.19           N  
ATOM   1709  CA  GLN A 212       7.558   6.348  -5.176  1.00 98.19           C  
ATOM   1710  C   GLN A 212       7.232   5.169  -4.263  1.00 98.19           C  
ATOM   1711  O   GLN A 212       7.123   5.341  -3.049  1.00 98.19           O  
ATOM   1712  CB  GLN A 212       9.033   6.749  -5.052  1.00 98.19           C  
ATOM   1713  CG  GLN A 212       9.463   7.742  -6.137  1.00 98.19           C  
ATOM   1714  CD  GLN A 212      10.958   8.031  -6.078  1.00 98.19           C  
ATOM   1715  NE2 GLN A 212      11.721   7.586  -7.050  1.00 98.19           N  
ATOM   1716  OE1 GLN A 212      11.464   8.687  -5.175  1.00 98.19           O  
ATOM   1717  N   GLU A 213       7.088   3.975  -4.834  1.00 96.75           N  
ATOM   1718  CA  GLU A 213       7.039   2.744  -4.047  1.00 96.75           C  
ATOM   1719  C   GLU A 213       8.436   2.415  -3.475  1.00 96.75           C  
ATOM   1720  O   GLU A 213       9.449   2.722  -4.108  1.00 96.75           O  
ATOM   1721  CB  GLU A 213       6.370   1.596  -4.827  1.00 96.75           C  
ATOM   1722  CG  GLU A 213       7.071   1.135  -6.114  1.00 96.75           C  
ATOM   1723  CD  GLU A 213       8.392   0.403  -5.884  1.00 96.75           C  
ATOM   1724  OE1 GLU A 213       9.324   0.535  -6.712  1.00 96.75           O  
ATOM   1725  OE2 GLU A 213       8.493  -0.295  -4.863  1.00 96.75           O1-
ATOM   1726  N   PRO A 214       8.520   1.849  -2.262  1.00 96.71           N  
ATOM   1727  CA  PRO A 214       9.770   1.701  -1.520  1.00 96.71           C  
ATOM   1728  C   PRO A 214      10.651   0.515  -1.943  1.00 96.71           C  
ATOM   1729  O   PRO A 214      11.784   0.434  -1.481  1.00 96.71           O  
ATOM   1730  CB  PRO A 214       9.331   1.558  -0.060  1.00 96.71           C  
ATOM   1731  CG  PRO A 214       7.980   0.858  -0.175  1.00 96.71           C  
ATOM   1732  CD  PRO A 214       7.391   1.487  -1.432  1.00 96.71           C  
ATOM   1733  N   CYS A 215      10.186  -0.421  -2.772  1.00 94.89           N  
ATOM   1734  CA  CYS A 215      10.990  -1.566  -3.202  1.00 94.89           C  
ATOM   1735  C   CYS A 215      12.027  -1.184  -4.270  1.00 94.89           C  
ATOM   1736  O   CYS A 215      13.153  -1.669  -4.215  1.00 94.89           O  
ATOM   1737  CB  CYS A 215      10.085  -2.710  -3.693  1.00 94.89           C  
ATOM   1738  SG  CYS A 215       8.955  -3.276  -2.388  1.00 94.89           S  
ATOM   1739  N   ASN A 216      11.687  -0.328  -5.240  1.00 96.39           N  
ATOM   1740  CA  ASN A 216      12.621   0.124  -6.283  1.00 96.39           C  
ATOM   1741  C   ASN A 216      12.489   1.625  -6.611  1.00 96.39           C  
ATOM   1742  O   ASN A 216      13.041   2.114  -7.599  1.00 96.39           O  
ATOM   1743  CB  ASN A 216      12.449  -0.788  -7.513  1.00 96.39           C  
ATOM   1744  CG  ASN A 216      13.559  -0.663  -8.545  1.00 96.39           C  
ATOM   1745  ND2 ASN A 216      13.348  -1.204  -9.724  1.00 96.39           N  
ATOM   1746  OD1 ASN A 216      14.646  -0.161  -8.322  1.00 96.39           O  
ATOM   1747  N   GLY A 217      11.750   2.397  -5.816  1.00 97.45           N  
ATOM   1748  CA  GLY A 217      11.557   3.821  -6.075  1.00 97.45           C  
ATOM   1749  C   GLY A 217      10.707   4.094  -7.320  1.00 97.45           C  
ATOM   1750  O   GLY A 217      10.854   5.145  -7.947  1.00 97.45           O  
ATOM   1751  N   ARG A 218       9.855   3.160  -7.751  1.00 98.27           N  
ATOM   1752  CA  ARG A 218       9.042   3.334  -8.962  1.00 98.27           C  
ATOM   1753  C   ARG A 218       7.875   4.276  -8.698  1.00 98.27           C  
ATOM   1754  O   ARG A 218       7.194   4.184  -7.686  1.00 98.27           O  
ATOM   1755  CB  ARG A 218       8.567   1.973  -9.484  1.00 98.27           C  
ATOM   1756  CG  ARG A 218       9.742   1.137 -10.000  1.00 98.27           C  
ATOM   1757  CD  ARG A 218       9.299  -0.309 -10.192  1.00 98.27           C  
ATOM   1758  NE  ARG A 218      10.356  -1.093 -10.854  1.00 98.27           N  
ATOM   1759  CZ  ARG A 218      10.142  -2.162 -11.594  1.00 98.27           C  
ATOM   1760  NH1 ARG A 218       8.989  -2.754 -11.624  1.00 98.27           N1+
ATOM   1761  NH2 ARG A 218      11.073  -2.648 -12.360  1.00 98.27           N  
ATOM   1762  N   THR A 219       7.621   5.177  -9.636  1.00 98.40           N  
ATOM   1763  CA  THR A 219       6.386   5.978  -9.658  1.00 98.40           C  
ATOM   1764  C   THR A 219       5.281   5.241 -10.410  1.00 98.40           C  
ATOM   1765  O   THR A 219       5.557   4.297 -11.157  1.00 98.40           O  
ATOM   1766  CB  THR A 219       6.606   7.376 -10.261  1.00 98.40           C  
ATOM   1767  CG2 THR A 219       7.730   8.156  -9.583  1.00 98.40           C  
ATOM   1768  OG1 THR A 219       6.934   7.285 -11.632  1.00 98.40           O  
ATOM   1769  N   ALA A 220       4.036   5.718 -10.319  1.00 98.41           N  
ATOM   1770  CA  ALA A 220       2.935   5.215 -11.148  1.00 98.41           C  
ATOM   1771  C   ALA A 220       3.278   5.206 -12.653  1.00 98.41           C  
ATOM   1772  O   ALA A 220       2.865   4.301 -13.377  1.00 98.41           O  
ATOM   1773  CB  ALA A 220       1.695   6.074 -10.872  1.00 98.41           C  
ATOM   1774  N   LEU A 221       4.091   6.163 -13.120  1.00 98.59           N  
ATOM   1775  CA  LEU A 221       4.533   6.227 -14.514  1.00 98.59           C  
ATOM   1776  C   LEU A 221       5.489   5.081 -14.880  1.00 98.59           C  
ATOM   1777  O   LEU A 221       5.351   4.506 -15.956  1.00 98.59           O  
ATOM   1778  CB  LEU A 221       5.138   7.617 -14.780  1.00 98.59           C  
ATOM   1779  CG  LEU A 221       5.430   7.904 -16.264  1.00 98.59           C  
ATOM   1780  CD1 LEU A 221       4.163   7.854 -17.121  1.00 98.59           C  
ATOM   1781  CD2 LEU A 221       6.041   9.296 -16.417  1.00 98.59           C  
ATOM   1782  N   HIS A 222       6.398   4.689 -13.980  1.00 98.52           N  
ATOM   1783  CA  HIS A 222       7.234   3.498 -14.177  1.00 98.52           C  
ATOM   1784  C   HIS A 222       6.379   2.227 -14.235  1.00 98.52           C  
ATOM   1785  O   HIS A 222       6.562   1.404 -15.129  1.00 98.52           O  
ATOM   1786  CB  HIS A 222       8.254   3.363 -13.043  1.00 98.52           C  
ATOM   1787  CG  HIS A 222       9.283   4.455 -12.980  1.00 98.52           C  
ATOM   1788  CD2 HIS A 222      10.536   4.425 -13.527  1.00 98.52           C  
ATOM   1789  ND1 HIS A 222       9.170   5.642 -12.294  1.00 98.52           N  
ATOM   1790  CE1 HIS A 222      10.337   6.292 -12.394  1.00 98.52           C  
ATOM   1791  NE2 HIS A 222      11.192   5.590 -13.143  1.00 98.52           N  
ATOM   1792  N   LEU A 223       5.403   2.093 -13.327  1.00 97.82           N  
ATOM   1793  CA  LEU A 223       4.475   0.958 -13.318  1.00 97.82           C  
ATOM   1794  C   LEU A 223       3.660   0.888 -14.619  1.00 97.82           C  
ATOM   1795  O   LEU A 223       3.489  -0.190 -15.177  1.00 97.82           O  
ATOM   1796  CB  LEU A 223       3.544   1.039 -12.092  1.00 97.82           C  
ATOM   1797  CG  LEU A 223       4.249   1.031 -10.721  1.00 97.82           C  
ATOM   1798  CD1 LEU A 223       3.210   1.179  -9.609  1.00 97.82           C  
ATOM   1799  CD2 LEU A 223       5.045  -0.253 -10.479  1.00 97.82           C  
ATOM   1800  N   ALA A 224       3.211   2.026 -15.153  1.00 98.39           N  
ATOM   1801  CA  ALA A 224       2.478   2.088 -16.417  1.00 98.39           C  
ATOM   1802  C   ALA A 224       3.316   1.615 -17.618  1.00 98.39           C  
ATOM   1803  O   ALA A 224       2.800   0.920 -18.501  1.00 98.39           O  
ATOM   1804  CB  ALA A 224       1.994   3.526 -16.616  1.00 98.39           C  
ATOM   1805  N   VAL A 225       4.612   1.953 -17.636  1.00 98.23           N  
ATOM   1806  CA  VAL A 225       5.567   1.435 -18.627  1.00 98.23           C  
ATOM   1807  C   VAL A 225       5.751  -0.067 -18.444  1.00 98.23           C  
ATOM   1808  O   VAL A 225       5.651  -0.815 -19.417  1.00 98.23           O  
ATOM   1809  CB  VAL A 225       6.924   2.162 -18.548  1.00 98.23           C  
ATOM   1810  CG1 VAL A 225       7.940   1.535 -19.514  1.00 98.23           C  
ATOM   1811  CG2 VAL A 225       6.762   3.638 -18.922  1.00 98.23           C  
ATOM   1812  N   ASP A 226       5.937  -0.537 -17.214  1.00 97.16           N  
ATOM   1813  CA  ASP A 226       6.108  -1.961 -16.934  1.00 97.16           C  
ATOM   1814  C   ASP A 226       4.879  -2.803 -17.267  1.00 97.16           C  
ATOM   1815  O   ASP A 226       5.014  -3.942 -17.709  1.00 97.16           O  
ATOM   1816  CB  ASP A 226       6.513  -2.173 -15.470  1.00 97.16           C  
ATOM   1817  CG  ASP A 226       8.022  -2.120 -15.259  1.00 97.16           C  
ATOM   1818  OD1 ASP A 226       8.764  -2.361 -16.237  1.00 97.16           O  
ATOM   1819  OD2 ASP A 226       8.426  -1.980 -14.086  1.00 97.16           O1-
ATOM   1820  N   LEU A 227       3.686  -2.240 -17.135  1.00 97.60           N  
ATOM   1821  CA  LEU A 227       2.431  -2.881 -17.523  1.00 97.60           C  
ATOM   1822  C   LEU A 227       2.117  -2.729 -19.011  1.00 97.60           C  
ATOM   1823  O   LEU A 227       1.130  -3.283 -19.487  1.00 97.60           O  
ATOM   1824  CB  LEU A 227       1.315  -2.311 -16.642  1.00 97.60           C  
ATOM   1825  CG  LEU A 227       1.490  -2.730 -15.176  1.00 97.60           C  
ATOM   1826  CD1 LEU A 227       0.575  -1.900 -14.301  1.00 97.60           C  
ATOM   1827  CD2 LEU A 227       1.167  -4.210 -14.952  1.00 97.60           C  
ATOM   1828  N   GLN A 228       2.949  -1.992 -19.753  1.00 98.21           N  
ATOM   1829  CA  GLN A 228       2.762  -1.700 -21.173  1.00 98.21           C  
ATOM   1830  C   GLN A 228       1.392  -1.070 -21.474  1.00 98.21           C  
ATOM   1831  O   GLN A 228       0.772  -1.369 -22.494  1.00 98.21           O  
ATOM   1832  CB  GLN A 228       3.081  -2.947 -22.022  1.00 98.21           C  
ATOM   1833  CG  GLN A 228       4.556  -3.360 -21.936  1.00 98.21           C  
ATOM   1834  CD  GLN A 228       5.445  -2.386 -22.694  1.00 98.21           C  
ATOM   1835  NE2 GLN A 228       6.125  -1.472 -22.047  1.00 98.21           N  
ATOM   1836  OE1 GLN A 228       5.550  -2.437 -23.907  1.00 98.21           O  
ATOM   1837  N   ASN A 229       0.938  -0.158 -20.607  1.00 98.17           N  
ATOM   1838  CA  ASN A 229      -0.358   0.509 -20.722  1.00 98.17           C  
ATOM   1839  C   ASN A 229      -0.209   1.958 -21.249  1.00 98.17           C  
ATOM   1840  O   ASN A 229       0.003   2.883 -20.459  1.00 98.17           O  
ATOM   1841  CB  ASN A 229      -1.077   0.405 -19.367  1.00 98.17           C  
ATOM   1842  CG  ASN A 229      -2.517   0.883 -19.443  1.00 98.17           C  
ATOM   1843  ND2 ASN A 229      -3.350   0.460 -18.523  1.00 98.17           N  
ATOM   1844  OD1 ASN A 229      -2.910   1.642 -20.317  1.00 98.17           O  
ATOM   1845  N   PRO A 230      -0.324   2.197 -22.574  1.00 97.91           N  
ATOM   1846  CA  PRO A 230      -0.151   3.530 -23.158  1.00 97.91           C  
ATOM   1847  C   PRO A 230      -1.239   4.526 -22.742  1.00 97.91           C  
ATOM   1848  O   PRO A 230      -0.982   5.730 -22.687  1.00 97.91           O  
ATOM   1849  CB  PRO A 230      -0.170   3.312 -24.675  1.00 97.91           C  
ATOM   1850  CG  PRO A 230      -1.011   2.047 -24.845  1.00 97.91           C  
ATOM   1851  CD  PRO A 230      -0.628   1.226 -23.618  1.00 97.91           C  
ATOM   1852  N   ASP A 231      -2.454   4.064 -22.447  1.00 98.32           N  
ATOM   1853  CA  ASP A 231      -3.546   4.951 -22.041  1.00 98.32           C  
ATOM   1854  C   ASP A 231      -3.322   5.460 -20.609  1.00 98.32           C  
ATOM   1855  O   ASP A 231      -3.488   6.653 -20.348  1.00 98.32           O  
ATOM   1856  CB  ASP A 231      -4.896   4.246 -22.230  1.00 98.32           C  
ATOM   1857  CG  ASP A 231      -5.155   3.860 -23.697  1.00 98.32           C  
ATOM   1858  OD1 ASP A 231      -4.849   4.674 -24.611  1.00 98.32           O  
ATOM   1859  OD2 ASP A 231      -5.629   2.727 -23.919  1.00 98.32           O1-
ATOM   1860  N   LEU A 232      -2.814   4.603 -19.714  1.00 98.58           N  
ATOM   1861  CA  LEU A 232      -2.370   5.007 -18.378  1.00 98.58           C  
ATOM   1862  C   LEU A 232      -1.180   5.973 -18.435  1.00 98.58           C  
ATOM   1863  O   LEU A 232      -1.201   6.989 -17.746  1.00 98.58           O  
ATOM   1864  CB  LEU A 232      -2.051   3.754 -17.550  1.00 98.58           C  
ATOM   1865  CG  LEU A 232      -1.569   4.044 -16.118  1.00 98.58           C  
ATOM   1866  CD1 LEU A 232      -2.596   4.797 -15.274  1.00 98.58           C  
ATOM   1867  CD2 LEU A 232      -1.259   2.719 -15.430  1.00 98.58           C  
ATOM   1868  N   VAL A 233      -0.180   5.716 -19.289  1.00 98.45           N  
ATOM   1869  CA  VAL A 233       0.930   6.663 -19.521  1.00 98.45           C  
ATOM   1870  C   VAL A 233       0.383   8.024 -19.958  1.00 98.45           C  
ATOM   1871  O   VAL A 233       0.731   9.043 -19.370  1.00 98.45           O  
ATOM   1872  CB  VAL A 233       1.934   6.107 -20.555  1.00 98.45           C  
ATOM   1873  CG1 VAL A 233       2.962   7.148 -21.021  1.00 98.45           C  
ATOM   1874  CG2 VAL A 233       2.714   4.924 -19.968  1.00 98.45           C  
ATOM   1875  N   SER A 234      -0.529   8.049 -20.936  1.00 98.14           N  
ATOM   1876  CA  SER A 234      -1.157   9.289 -21.422  1.00 98.14           C  
ATOM   1877  C   SER A 234      -1.848  10.067 -20.301  1.00 98.14           C  
ATOM   1878  O   SER A 234      -1.702  11.286 -20.207  1.00 98.14           O  
ATOM   1879  CB  SER A 234      -2.230   9.001 -22.478  1.00 98.14           C  
ATOM   1880  OG  SER A 234      -1.769   8.151 -23.503  1.00 98.14           O  
ATOM   1881  N   LEU A 235      -2.604   9.360 -19.457  1.00 98.51           N  
ATOM   1882  CA  LEU A 235      -3.324   9.955 -18.340  1.00 98.51           C  
ATOM   1883  C   LEU A 235      -2.364  10.524 -17.292  1.00 98.51           C  
ATOM   1884  O   LEU A 235      -2.512  11.677 -16.901  1.00 98.51           O  
ATOM   1885  CB  LEU A 235      -4.265   8.899 -17.739  1.00 98.51           C  
ATOM   1886  CG  LEU A 235      -5.032   9.406 -16.505  1.00 98.51           C  
ATOM   1887  CD1 LEU A 235      -5.944  10.589 -16.839  1.00 98.51           C  
ATOM   1888  CD2 LEU A 235      -5.880   8.272 -15.948  1.00 98.51           C  
ATOM   1889  N   LEU A 236      -1.358   9.754 -16.876  1.00 98.51           N  
ATOM   1890  CA  LEU A 236      -0.376  10.193 -15.884  1.00 98.51           C  
ATOM   1891  C   LEU A 236       0.402  11.427 -16.366  1.00 98.51           C  
ATOM   1892  O   LEU A 236       0.598  12.363 -15.593  1.00 98.51           O  
ATOM   1893  CB  LEU A 236       0.564   9.022 -15.562  1.00 98.51           C  
ATOM   1894  CG  LEU A 236      -0.101   7.879 -14.770  1.00 98.51           C  
ATOM   1895  CD1 LEU A 236       0.872   6.708 -14.710  1.00 98.51           C  
ATOM   1896  CD2 LEU A 236      -0.447   8.276 -13.334  1.00 98.51           C  
ATOM   1897  N   LEU A 237       0.765  11.484 -17.652  1.00 98.13           N  
ATOM   1898  CA  LEU A 237       1.381  12.671 -18.259  1.00 98.13           C  
ATOM   1899  C   LEU A 237       0.450  13.891 -18.210  1.00 98.13           C  
ATOM   1900  O   LEU A 237       0.877  14.976 -17.820  1.00 98.13           O  
ATOM   1901  CB  LEU A 237       1.772  12.363 -19.715  1.00 98.13           C  
ATOM   1902  CG  LEU A 237       2.917  11.350 -19.882  1.00 98.13           C  
ATOM   1903  CD1 LEU A 237       3.110  11.041 -21.369  1.00 98.13           C  
ATOM   1904  CD2 LEU A 237       4.230  11.867 -19.320  1.00 98.13           C  
ATOM   1905  N   LYS A 238      -0.836  13.720 -18.546  1.00 97.87           N  
ATOM   1906  CA  LYS A 238      -1.855  14.782 -18.435  1.00 97.87           C  
ATOM   1907  C   LYS A 238      -2.029  15.256 -16.984  1.00 97.87           C  
ATOM   1908  O   LYS A 238      -2.291  16.432 -16.755  1.00 97.87           O  
ATOM   1909  CB  LYS A 238      -3.172  14.253 -19.026  1.00 97.87           C  
ATOM   1910  CG  LYS A 238      -4.311  15.288 -19.058  1.00 97.87           C  
ATOM   1911  CD  LYS A 238      -5.635  14.589 -19.397  1.00 97.87           C  
ATOM   1912  CE  LYS A 238      -6.838  15.523 -19.203  1.00 97.87           C  
ATOM   1913  NZ  LYS A 238      -8.081  14.752 -18.903  1.00 97.87           N1+
ATOM   1914  N   CYS A 239      -1.856  14.353 -16.022  1.00 97.21           N  
ATOM   1915  CA  CYS A 239      -1.891  14.615 -14.585  1.00 97.21           C  
ATOM   1916  C   CYS A 239      -0.605  15.256 -14.025  1.00 97.21           C  
ATOM   1917  O   CYS A 239      -0.551  15.526 -12.828  1.00 97.21           O  
ATOM   1918  CB  CYS A 239      -2.213  13.288 -13.886  1.00 97.21           C  
ATOM   1919  SG  CYS A 239      -3.976  12.879 -14.069  1.00 97.21           S  
ATOM   1920  N   GLY A 240       0.414  15.519 -14.851  1.00 97.22           N  
ATOM   1921  CA  GLY A 240       1.652  16.175 -14.418  1.00 97.22           C  
ATOM   1922  C   GLY A 240       2.699  15.232 -13.817  1.00 97.22           C  
ATOM   1923  O   GLY A 240       3.513  15.673 -13.005  1.00 97.22           O  
ATOM   1924  N   ALA A 241       2.689  13.948 -14.190  1.00 98.29           N  
ATOM   1925  CA  ALA A 241       3.761  13.024 -13.830  1.00 98.29           C  
ATOM   1926  C   ALA A 241       5.115  13.499 -14.383  1.00 98.29           C  
ATOM   1927  O   ALA A 241       5.241  13.822 -15.566  1.00 98.29           O  
ATOM   1928  CB  ALA A 241       3.422  11.616 -14.330  1.00 98.29           C  
ATOM   1929  N   ASP A 242       6.137  13.502 -13.530  1.00 98.14           N  
ATOM   1930  CA  ASP A 242       7.505  13.835 -13.906  1.00 98.14           C  
ATOM   1931  C   ASP A 242       8.148  12.655 -14.646  1.00 98.14           C  
ATOM   1932  O   ASP A 242       8.475  11.616 -14.067  1.00 98.14           O  
ATOM   1933  CB  ASP A 242       8.312  14.264 -12.671  1.00 98.14           C  
ATOM   1934  CG  ASP A 242       9.731  14.736 -13.019  1.00 98.14           C  
ATOM   1935  OD1 ASP A 242      10.096  14.735 -14.222  1.00 98.14           O  
ATOM   1936  OD2 ASP A 242      10.457  15.086 -12.065  1.00 98.14           O1-
ATOM   1937  N   VAL A 243       8.349  12.831 -15.951  1.00 97.97           N  
ATOM   1938  CA  VAL A 243       8.984  11.849 -16.843  1.00 97.97           C  
ATOM   1939  C   VAL A 243      10.468  11.621 -16.557  1.00 97.97           C  
ATOM   1940  O   VAL A 243      11.045  10.684 -17.106  1.00 97.97           O  
ATOM   1941  CB  VAL A 243       8.829  12.267 -18.314  1.00 97.97           C  
ATOM   1942  CG1 VAL A 243       7.355  12.377 -18.695  1.00 97.97           C  
ATOM   1943  CG2 VAL A 243       9.519  13.599 -18.619  1.00 97.97           C  
ATOM   1944  N   ASN A 244      11.092  12.478 -15.746  1.00 97.56           N  
ATOM   1945  CA  ASN A 244      12.513  12.421 -15.409  1.00 97.56           C  
ATOM   1946  C   ASN A 244      12.766  11.879 -13.999  1.00 97.56           C  
ATOM   1947  O   ASN A 244      13.921  11.741 -13.597  1.00 97.56           O  
ATOM   1948  CB  ASN A 244      13.124  13.815 -15.592  1.00 97.56           C  
ATOM   1949  CG  ASN A 244      12.958  14.321 -17.007  1.00 97.56           C  
ATOM   1950  ND2 ASN A 244      12.318  15.451 -17.180  1.00 97.56           N  
ATOM   1951  OD1 ASN A 244      13.374  13.700 -17.973  1.00 97.56           O  
ATOM   1952  N   ARG A 245      11.714  11.552 -13.235  1.00 97.42           N  
ATOM   1953  CA  ARG A 245      11.875  10.869 -11.950  1.00 97.42           C  
ATOM   1954  C   ARG A 245      12.504   9.500 -12.178  1.00 97.42           C  
ATOM   1955  O   ARG A 245      12.051   8.774 -13.051  1.00 97.42           O  
ATOM   1956  CB  ARG A 245      10.520  10.754 -11.224  1.00 97.42           C  
ATOM   1957  CG  ARG A 245      10.436  11.652  -9.986  1.00 97.42           C  
ATOM   1958  CD  ARG A 245      11.464  11.221  -8.932  1.00 97.42           C  
ATOM   1959  NE  ARG A 245      11.217  11.871  -7.638  1.00 97.42           N  
ATOM   1960  CZ  ARG A 245      11.787  11.519  -6.503  1.00 97.42           C  
ATOM   1961  NH1 ARG A 245      12.786  10.686  -6.468  1.00 97.42           N1+
ATOM   1962  NH2 ARG A 245      11.337  11.965  -5.367  1.00 97.42           N  
ATOM   1963  N   VAL A 246      13.498   9.138 -11.371  1.00 97.50           N  
ATOM   1964  CA  VAL A 246      14.217   7.863 -11.508  1.00 97.50           C  
ATOM   1965  C   VAL A 246      13.937   6.901 -10.355  1.00 97.50           C  
ATOM   1966  O   VAL A 246      13.693   7.322  -9.220  1.00 97.50           O  
ATOM   1967  CB  VAL A 246      15.731   8.065 -11.711  1.00 97.50           C  
ATOM   1968  CG1 VAL A 246      16.017   8.835 -13.005  1.00 97.50           C  
ATOM   1969  CG2 VAL A 246      16.408   8.795 -10.543  1.00 97.50           C  
ATOM   1970  N   THR A 247      13.997   5.608 -10.664  1.00 97.71           N  
ATOM   1971  CA  THR A 247      14.077   4.498  -9.698  1.00 97.71           C  
ATOM   1972  C   THR A 247      15.355   4.569  -8.853  1.00 97.71           C  
ATOM   1973  O   THR A 247      16.263   5.350  -9.143  1.00 97.71           O  
ATOM   1974  CB  THR A 247      14.039   3.142 -10.427  1.00 97.71           C  
ATOM   1975  CG2 THR A 247      12.757   2.942 -11.228  1.00 97.71           C  
ATOM   1976  OG1 THR A 247      15.110   3.033 -11.330  1.00 97.71           O  
ATOM   1977  N   TYR A 248      15.476   3.723  -7.826  1.00 96.59           N  
ATOM   1978  CA  TYR A 248      16.712   3.613  -7.033  1.00 96.59           C  
ATOM   1979  C   TYR A 248      17.909   3.107  -7.844  1.00 96.59           C  
ATOM   1980  O   TYR A 248      19.047   3.416  -7.509  1.00 96.59           O  
ATOM   1981  CB  TYR A 248      16.468   2.707  -5.820  1.00 96.59           C  
ATOM   1982  CG  TYR A 248      15.420   3.187  -4.830  1.00 96.59           C  
ATOM   1983  CD1 TYR A 248      15.092   4.557  -4.702  1.00 96.59           C  
ATOM   1984  CD2 TYR A 248      14.794   2.242  -3.997  1.00 96.59           C  
ATOM   1985  CE1 TYR A 248      14.126   4.972  -3.768  1.00 96.59           C  
ATOM   1986  CE2 TYR A 248      13.842   2.660  -3.051  1.00 96.59           C  
ATOM   1987  CZ  TYR A 248      13.498   4.020  -2.940  1.00 96.59           C  
ATOM   1988  OH  TYR A 248      12.570   4.418  -2.033  1.00 96.59           O  
ATOM   1989  N   GLN A 249      17.652   2.398  -8.944  1.00 94.60           N  
ATOM   1990  CA  GLN A 249      18.667   1.985  -9.916  1.00 94.60           C  
ATOM   1991  C   GLN A 249      19.016   3.093 -10.930  1.00 94.60           C  
ATOM   1992  O   GLN A 249      19.778   2.858 -11.859  1.00 94.60           O  
ATOM   1993  CB  GLN A 249      18.178   0.714 -10.624  1.00 94.60           C  
ATOM   1994  CG  GLN A 249      18.010  -0.474  -9.664  1.00 94.60           C  
ATOM   1995  CD  GLN A 249      17.422  -1.709 -10.338  1.00 94.60           C  
ATOM   1996  NE2 GLN A 249      17.119  -2.741  -9.585  1.00 94.60           N  
ATOM   1997  OE1 GLN A 249      17.187  -1.782 -11.533  1.00 94.60           O  
ATOM   1998  N   GLY A 250      18.444   4.294 -10.796  1.00 95.30           N  
ATOM   1999  CA  GLY A 250      18.724   5.425 -11.684  1.00 95.30           C  
ATOM   2000  C   GLY A 250      17.973   5.404 -13.019  1.00 95.30           C  
ATOM   2001  O   GLY A 250      18.190   6.291 -13.840  1.00 95.30           O  
ATOM   2002  N   TYR A 251      17.063   4.449 -13.239  1.00 96.68           N  
ATOM   2003  CA  TYR A 251      16.277   4.378 -14.475  1.00 96.68           C  
ATOM   2004  C   TYR A 251      15.066   5.309 -14.456  1.00 96.68           C  
ATOM   2005  O   TYR A 251      14.292   5.268 -13.501  1.00 96.68           O  
ATOM   2006  CB  TYR A 251      15.825   2.943 -14.762  1.00 96.68           C  
ATOM   2007  CG  TYR A 251      16.970   1.971 -14.921  1.00 96.68           C  
ATOM   2008  CD1 TYR A 251      17.906   2.167 -15.954  1.00 96.68           C  
ATOM   2009  CD2 TYR A 251      17.111   0.884 -14.037  1.00 96.68           C  
ATOM   2010  CE1 TYR A 251      18.984   1.277 -16.100  1.00 96.68           C  
ATOM   2011  CE2 TYR A 251      18.199   0.002 -14.176  1.00 96.68           C  
ATOM   2012  CZ  TYR A 251      19.141   0.202 -15.205  1.00 96.68           C  
ATOM   2013  OH  TYR A 251      20.193  -0.641 -15.354  1.00 96.68           O  
ATOM   2014  N   SER A 252      14.878   6.077 -15.527  1.00 97.59           N  
ATOM   2015  CA  SER A 252      13.663   6.822 -15.865  1.00 97.59           C  
ATOM   2016  C   SER A 252      12.573   5.891 -16.424  1.00 97.59           C  
ATOM   2017  O   SER A 252      12.879   4.792 -16.907  1.00 97.59           O  
ATOM   2018  CB  SER A 252      14.007   7.919 -16.890  1.00 97.59           C  
ATOM   2019  OG  SER A 252      14.138   7.389 -18.204  1.00 97.59           O  
ATOM   2020  N   PRO A 253      11.298   6.325 -16.477  1.00 97.92           N  
ATOM   2021  CA  PRO A 253      10.242   5.568 -17.139  1.00 97.92           C  
ATOM   2022  C   PRO A 253      10.569   5.259 -18.605  1.00 97.92           C  
ATOM   2023  O   PRO A 253      10.233   4.184 -19.091  1.00 97.92           O  
ATOM   2024  CB  PRO A 253       8.981   6.432 -17.023  1.00 97.92           C  
ATOM   2025  CG  PRO A 253       9.244   7.299 -15.797  1.00 97.92           C  
ATOM   2026  CD  PRO A 253      10.751   7.515 -15.853  1.00 97.92           C  
ATOM   2027  N   TYR A 254      11.252   6.167 -19.312  1.00 97.91           N  
ATOM   2028  CA  TYR A 254      11.648   5.932 -20.700  1.00 97.91           C  
ATOM   2029  C   TYR A 254      12.694   4.821 -20.817  1.00 97.91           C  
ATOM   2030  O   TYR A 254      12.559   3.957 -21.680  1.00 97.91           O  
ATOM   2031  CB  TYR A 254      12.179   7.219 -21.329  1.00 97.91           C  
ATOM   2032  CG  TYR A 254      12.533   7.058 -22.794  1.00 97.91           C  
ATOM   2033  CD1 TYR A 254      13.811   6.611 -23.174  1.00 97.91           C  
ATOM   2034  CD2 TYR A 254      11.569   7.303 -23.783  1.00 97.91           C  
ATOM   2035  CE1 TYR A 254      14.147   6.477 -24.534  1.00 97.91           C  
ATOM   2036  CE2 TYR A 254      11.884   7.127 -25.141  1.00 97.91           C  
ATOM   2037  CZ  TYR A 254      13.180   6.746 -25.523  1.00 97.91           C  
ATOM   2038  OH  TYR A 254      13.486   6.624 -26.840  1.00 97.91           O  
ATOM   2039  N   GLN A 255      13.707   4.789 -19.946  1.00 96.70           N  
ATOM   2040  CA  GLN A 255      14.724   3.730 -19.961  1.00 96.70           C  
ATOM   2041  C   GLN A 255      14.109   2.335 -19.764  1.00 96.70           C  
ATOM   2042  O   GLN A 255      14.567   1.376 -20.380  1.00 96.70           O  
ATOM   2043  CB  GLN A 255      15.785   4.019 -18.890  1.00 96.70           C  
ATOM   2044  CG  GLN A 255      16.860   5.000 -19.394  1.00 96.70           C  
ATOM   2045  CD  GLN A 255      17.600   5.700 -18.254  1.00 96.70           C  
ATOM   2046  NE2 GLN A 255      18.871   5.991 -18.352  1.00 96.70           N  
ATOM   2047  OE1 GLN A 255      17.037   6.016 -17.228  1.00 96.70           O  
ATOM   2048  N   LEU A 256      13.012   2.221 -19.007  1.00 96.18           N  
ATOM   2049  CA  LEU A 256      12.279   0.957 -18.842  1.00 96.18           C  
ATOM   2050  C   LEU A 256      11.505   0.502 -20.096  1.00 96.18           C  
ATOM   2051  O   LEU A 256      10.938  -0.591 -20.103  1.00 96.18           O  
ATOM   2052  CB  LEU A 256      11.345   1.045 -17.621  1.00 96.18           C  
ATOM   2053  CG  LEU A 256      12.028   1.301 -16.266  1.00 96.18           C  
ATOM   2054  CD1 LEU A 256      10.979   1.167 -15.160  1.00 96.18           C  
ATOM   2055  CD2 LEU A 256      13.163   0.320 -15.963  1.00 96.18           C  
ATOM   2056  N   THR A 257      11.466   1.302 -21.168  1.00 96.93           N  
ATOM   2057  CA  THR A 257      10.865   0.893 -22.451  1.00 96.93           C  
ATOM   2058  C   THR A 257      11.775  -0.023 -23.269  1.00 96.93           C  
ATOM   2059  O   THR A 257      11.280  -0.775 -24.112  1.00 96.93           O  
ATOM   2060  CB  THR A 257      10.432   2.082 -23.322  1.00 96.93           C  
ATOM   2061  CG2 THR A 257       9.476   3.031 -22.603  1.00 96.93           C  
ATOM   2062  OG1 THR A 257      11.515   2.834 -23.807  1.00 96.93           O  
ATOM   2063  N   TRP A 258      13.089  -0.013 -23.016  1.00 94.79           N  
ATOM   2064  CA  TRP A 258      14.036  -0.869 -23.725  1.00 94.79           C  
ATOM   2065  C   TRP A 258      13.729  -2.353 -23.479  1.00 94.79           C  
ATOM   2066  O   TRP A 258      13.511  -2.792 -22.354  1.00 94.79           O  
ATOM   2067  CB  TRP A 258      15.473  -0.497 -23.344  1.00 94.79           C  
ATOM   2068  CG  TRP A 258      15.938   0.821 -23.890  1.00 94.79           C  
ATOM   2069  CD1 TRP A 258      16.222   1.927 -23.166  1.00 94.79           C  
ATOM   2070  CD2 TRP A 258      16.186   1.189 -25.282  1.00 94.79           C  
ATOM   2071  CE2 TRP A 258      16.618   2.550 -25.321  1.00 94.79           C  
ATOM   2072  CE3 TRP A 258      16.098   0.505 -26.515  1.00 94.79           C  
ATOM   2073  NE1 TRP A 258      16.612   2.955 -24.004  1.00 94.79           N  
ATOM   2074  CZ2 TRP A 258      16.950   3.197 -26.519  1.00 94.79           C  
ATOM   2075  CZ3 TRP A 258      16.425   1.146 -27.725  1.00 94.79           C  
ATOM   2076  CH2 TRP A 258      16.852   2.487 -27.728  1.00 94.79           C  
ATOM   2077  N   GLY A 259      13.665  -3.135 -24.561  1.00 93.73           N  
ATOM   2078  CA  GLY A 259      13.288  -4.554 -24.512  1.00 93.73           C  
ATOM   2079  C   GLY A 259      11.783  -4.819 -24.366  1.00 93.73           C  
ATOM   2080  O   GLY A 259      11.375  -5.978 -24.293  1.00 93.73           O  
ATOM   2081  N   ARG A 260      10.938  -3.779 -24.342  1.00 95.76           N  
ATOM   2082  CA  ARG A 260       9.477  -3.901 -24.229  1.00 95.76           C  
ATOM   2083  C   ARG A 260       8.787  -3.647 -25.581  1.00 95.76           C  
ATOM   2084  O   ARG A 260       9.322  -2.921 -26.415  1.00 95.76           O  
ATOM   2085  CB  ARG A 260       8.956  -2.973 -23.120  1.00 95.76           C  
ATOM   2086  CG  ARG A 260       9.736  -3.026 -21.795  1.00 95.76           C  
ATOM   2087  CD  ARG A 260       9.833  -4.429 -21.180  1.00 95.76           C  
ATOM   2088  NE  ARG A 260       8.525  -4.927 -20.710  1.00 95.76           N  
ATOM   2089  CZ  ARG A 260       7.969  -4.633 -19.549  1.00 95.76           C  
ATOM   2090  NH1 ARG A 260       8.550  -3.833 -18.696  1.00 95.76           N1+
ATOM   2091  NH2 ARG A 260       6.817  -5.161 -19.263  1.00 95.76           N  
ATOM   2092  N   PRO A 261       7.608  -4.241 -25.841  1.00 96.28           N  
ATOM   2093  CA  PRO A 261       6.999  -4.222 -27.177  1.00 96.28           C  
ATOM   2094  C   PRO A 261       6.364  -2.884 -27.605  1.00 96.28           C  
ATOM   2095  O   PRO A 261       6.186  -2.651 -28.801  1.00 96.28           O  
ATOM   2096  CB  PRO A 261       5.956  -5.348 -27.141  1.00 96.28           C  
ATOM   2097  CG  PRO A 261       5.577  -5.452 -25.664  1.00 96.28           C  
ATOM   2098  CD  PRO A 261       6.901  -5.167 -24.967  1.00 96.28           C  
ATOM   2099  N   SER A 262       5.962  -2.013 -26.674  1.00 95.65           N  
ATOM   2100  CA  SER A 262       5.147  -0.833 -26.988  1.00 95.65           C  
ATOM   2101  C   SER A 262       5.968   0.342 -27.523  1.00 95.65           C  
ATOM   2102  O   SER A 262       6.457   1.190 -26.775  1.00 95.65           O  
ATOM   2103  CB  SER A 262       4.321  -0.407 -25.776  1.00 95.65           C  
ATOM   2104  OG  SER A 262       3.415   0.624 -26.133  1.00 95.65           O  
ATOM   2105  N   THR A 263       6.009   0.468 -28.849  1.00 95.14           N  
ATOM   2106  CA  THR A 263       6.563   1.652 -29.529  1.00 95.14           C  
ATOM   2107  C   THR A 263       5.783   2.927 -29.210  1.00 95.14           C  
ATOM   2108  O   THR A 263       6.358   4.013 -29.185  1.00 95.14           O  
ATOM   2109  CB  THR A 263       6.568   1.459 -31.049  1.00 95.14           C  
ATOM   2110  CG2 THR A 263       7.461   0.297 -31.480  1.00 95.14           C  
ATOM   2111  OG1 THR A 263       5.265   1.176 -31.516  1.00 95.14           O  
ATOM   2112  N   ARG A 264       4.478   2.812 -28.920  1.00 97.07           N  
ATOM   2113  CA  ARG A 264       3.625   3.952 -28.557  1.00 97.07           C  
ATOM   2114  C   ARG A 264       4.085   4.604 -27.255  1.00 97.07           C  
ATOM   2115  O   ARG A 264       4.210   5.821 -27.219  1.00 97.07           O  
ATOM   2116  CB  ARG A 264       2.155   3.505 -28.507  1.00 97.07           C  
ATOM   2117  CG  ARG A 264       1.197   4.674 -28.223  1.00 97.07           C  
ATOM   2118  CD  ARG A 264      -0.260   4.234 -28.411  1.00 97.07           C  
ATOM   2119  NE  ARG A 264      -1.212   5.290 -28.015  1.00 97.07           N  
ATOM   2120  CZ  ARG A 264      -2.520   5.138 -27.876  1.00 97.07           C  
ATOM   2121  NH1 ARG A 264      -3.144   4.066 -28.280  1.00 97.07           N1+
ATOM   2122  NH2 ARG A 264      -3.235   6.039 -27.269  1.00 97.07           N  
ATOM   2123  N   ILE A 265       4.391   3.815 -26.223  1.00 97.70           N  
ATOM   2124  CA  ILE A 265       4.887   4.343 -24.939  1.00 97.70           C  
ATOM   2125  C   ILE A 265       6.235   5.038 -25.135  1.00 97.70           C  
ATOM   2126  O   ILE A 265       6.432   6.153 -24.654  1.00 97.70           O  
ATOM   2127  CB  ILE A 265       4.978   3.214 -23.891  1.00 97.70           C  
ATOM   2128  CG1 ILE A 265       3.552   2.772 -23.507  1.00 97.70           C  
ATOM   2129  CG2 ILE A 265       5.740   3.659 -22.633  1.00 97.70           C  
ATOM   2130  CD1 ILE A 265       3.498   1.549 -22.590  1.00 97.70           C  
ATOM   2131  N   GLN A 266       7.135   4.414 -25.899  1.00 96.12           N  
ATOM   2132  CA  GLN A 266       8.432   5.002 -26.215  1.00 96.12           C  
ATOM   2133  C   GLN A 266       8.276   6.347 -26.947  1.00 96.12           C  
ATOM   2134  O   GLN A 266       8.904   7.329 -26.570  1.00 96.12           O  
ATOM   2135  CB  GLN A 266       9.245   3.977 -27.014  1.00 96.12           C  
ATOM   2136  CG  GLN A 266      10.726   4.365 -27.084  1.00 96.12           C  
ATOM   2137  CD  GLN A 266      11.587   3.310 -27.768  1.00 96.12           C  
ATOM   2138  NE2 GLN A 266      12.886   3.506 -27.782  1.00 96.12           N  
ATOM   2139  OE1 GLN A 266      11.117   2.325 -28.318  1.00 96.12           O  
ATOM   2140  N   GLN A 267       7.371   6.453 -27.925  1.00 96.21           N  
ATOM   2141  CA  GLN A 267       7.086   7.723 -28.610  1.00 96.21           C  
ATOM   2142  C   GLN A 267       6.514   8.803 -27.683  1.00 96.21           C  
ATOM   2143  O   GLN A 267       6.844   9.978 -27.851  1.00 96.21           O  
ATOM   2144  CB  GLN A 267       6.089   7.484 -29.751  1.00 96.21           C  
ATOM   2145  CG  GLN A 267       6.728   6.783 -30.954  1.00 96.21           C  
ATOM   2146  CD  GLN A 267       5.705   6.409 -32.020  1.00 96.21           C  
ATOM   2147  NE2 GLN A 267       6.133   5.767 -33.084  1.00 96.21           N  
ATOM   2148  OE1 GLN A 267       4.517   6.680 -31.942  1.00 96.21           O  
ATOM   2149  N   GLN A 268       5.651   8.423 -26.736  1.00 95.75           N  
ATOM   2150  CA  GLN A 268       5.028   9.352 -25.788  1.00 95.75           C  
ATOM   2151  C   GLN A 268       6.038   9.934 -24.802  1.00 95.75           C  
ATOM   2152  O   GLN A 268       6.000  11.128 -24.520  1.00 95.75           O  
ATOM   2153  CB  GLN A 268       3.912   8.633 -25.019  1.00 95.75           C  
ATOM   2154  CG  GLN A 268       2.705   8.387 -25.923  1.00 95.75           C  
ATOM   2155  CD  GLN A 268       1.614   7.611 -25.211  1.00 95.75           C  
ATOM   2156  NE2 GLN A 268       0.476   8.238 -25.055  1.00 95.75           N  
ATOM   2157  OE1 GLN A 268       1.738   6.458 -24.828  1.00 95.75           O  
ATOM   2158  N   LEU A 269       6.938   9.096 -24.291  1.00 96.99           N  
ATOM   2159  CA  LEU A 269       7.920   9.498 -23.290  1.00 96.99           C  
ATOM   2160  C   LEU A 269       9.169  10.135 -23.917  1.00 96.99           C  
ATOM   2161  O   LEU A 269       9.690  11.105 -23.377  1.00 96.99           O  
ATOM   2162  CB  LEU A 269       8.248   8.272 -22.422  1.00 96.99           C  
ATOM   2163  CG  LEU A 269       7.094   7.769 -21.540  1.00 96.99           C  
ATOM   2164  CD1 LEU A 269       7.551   6.519 -20.793  1.00 96.99           C  
ATOM   2165  CD2 LEU A 269       6.652   8.806 -20.510  1.00 96.99           C  
ATOM   2166  N   GLY A 270       9.618   9.663 -25.084  1.00 93.91           N  
ATOM   2167  CA  GLY A 270      10.894  10.086 -25.683  1.00 93.91           C  
ATOM   2168  C   GLY A 270      10.964  11.557 -26.080  1.00 93.91           C  
ATOM   2169  O   GLY A 270      12.044  12.129 -26.134  1.00 93.91           O  
ATOM   2170  N   GLN A 271       9.815  12.190 -26.319  1.00 90.61           N  
ATOM   2171  CA  GLN A 271       9.738  13.627 -26.610  1.00 90.61           C  
ATOM   2172  C   GLN A 271       9.862  14.502 -25.352  1.00 90.61           C  
ATOM   2173  O   GLN A 271      10.050  15.709 -25.472  1.00 90.61           O  
ATOM   2174  CB  GLN A 271       8.408  13.916 -27.321  1.00 90.61           C  
ATOM   2175  CG  GLN A 271       8.341  13.269 -28.710  1.00 90.61           C  
ATOM   2176  CD  GLN A 271       6.947  13.378 -29.311  1.00 90.61           C  
ATOM   2177  NE2 GLN A 271       6.317  12.271 -29.632  1.00 90.61           N  
ATOM   2178  OE1 GLN A 271       6.383  14.443 -29.493  1.00 90.61           O  
ATOM   2179  N   LEU A 272       9.704  13.913 -24.163  1.00 94.92           N  
ATOM   2180  CA  LEU A 272       9.601  14.624 -22.887  1.00 94.92           C  
ATOM   2181  C   LEU A 272      10.782  14.328 -21.952  1.00 94.92           C  
ATOM   2182  O   LEU A 272      11.159  15.183 -21.153  1.00 94.92           O  
ATOM   2183  CB  LEU A 272       8.266  14.240 -22.218  1.00 94.92           C  
ATOM   2184  CG  LEU A 272       6.994  14.512 -23.040  1.00 94.92           C  
ATOM   2185  CD1 LEU A 272       5.776  13.990 -22.277  1.00 94.92           C  
ATOM   2186  CD2 LEU A 272       6.793  16.005 -23.306  1.00 94.92           C  
ATOM   2187  N   THR A 273      11.351  13.124 -22.026  1.00 95.76           N  
ATOM   2188  CA  THR A 273      12.471  12.700 -21.179  1.00 95.76           C  
ATOM   2189  C   THR A 273      13.776  13.383 -21.595  1.00 95.76           C  
ATOM   2190  O   THR A 273      14.107  13.428 -22.781  1.00 95.76           O  
ATOM   2191  CB  THR A 273      12.613  11.171 -21.207  1.00 95.76           C  
ATOM   2192  CG2 THR A 273      13.695  10.666 -20.257  1.00 95.76           C  
ATOM   2193  OG1 THR A 273      11.409  10.572 -20.780  1.00 95.76           O  
ATOM   2194  N   LEU A 274      14.543  13.878 -20.618  1.00 94.76           N  
ATOM   2195  CA  LEU A 274      15.866  14.477 -20.831  1.00 94.76           C  
ATOM   2196  C   LEU A 274      16.806  13.516 -21.568  1.00 94.76           C  
ATOM   2197  O   LEU A 274      16.819  12.322 -21.282  1.00 94.76           O  
ATOM   2198  CB  LEU A 274      16.493  14.857 -19.477  1.00 94.76           C  
ATOM   2199  CG  LEU A 274      15.815  16.020 -18.735  1.00 94.76           C  
ATOM   2200  CD1 LEU A 274      16.401  16.136 -17.326  1.00 94.76           C  
ATOM   2201  CD2 LEU A 274      16.022  17.354 -19.454  1.00 94.76           C  
ATOM   2202  N   GLU A 275      17.629  14.041 -22.477  1.00 91.68           N  
ATOM   2203  CA  GLU A 275      18.500  13.253 -23.366  1.00 91.68           C  
ATOM   2204  C   GLU A 275      19.399  12.257 -22.608  1.00 91.68           C  
ATOM   2205  O   GLU A 275      19.511  11.094 -22.994  1.00 91.68           O  
ATOM   2206  CB  GLU A 275      19.373  14.214 -24.195  1.00 91.68           C  
ATOM   2207  CG  GLU A 275      18.557  15.105 -25.152  1.00 91.68           C  
ATOM   2208  CD  GLU A 275      19.408  16.138 -25.916  1.00 91.68           C  
ATOM   2209  OE1 GLU A 275      18.807  16.895 -26.713  1.00 91.68           O  
ATOM   2210  OE2 GLU A 275      20.638  16.197 -25.689  1.00 91.68           O1-
ATOM   2211  N   ASN A 276      19.974  12.672 -21.474  1.00 92.59           N  
ATOM   2212  CA  ASN A 276      20.838  11.837 -20.631  1.00 92.59           C  
ATOM   2213  C   ASN A 276      20.090  10.733 -19.857  1.00 92.59           C  
ATOM   2214  O   ASN A 276      20.729   9.868 -19.270  1.00 92.59           O  
ATOM   2215  CB  ASN A 276      21.625  12.750 -19.675  1.00 92.59           C  
ATOM   2216  CG  ASN A 276      20.735  13.414 -18.637  1.00 92.59           C  
ATOM   2217  ND2 ASN A 276      20.984  13.199 -17.368  1.00 92.59           N  
ATOM   2218  OD1 ASN A 276      19.800  14.129 -18.956  1.00 92.59           O  
ATOM   2219  N   LEU A 277      18.756  10.763 -19.846  1.00 93.63           N  
ATOM   2220  CA  LEU A 277      17.885   9.771 -19.212  1.00 93.63           C  
ATOM   2221  C   LEU A 277      17.179   8.871 -20.239  1.00 93.63           C  
ATOM   2222  O   LEU A 277      16.232   8.171 -19.879  1.00 93.63           O  
ATOM   2223  CB  LEU A 277      16.873  10.491 -18.298  1.00 93.63           C  
ATOM   2224  CG  LEU A 277      17.470  11.234 -17.093  1.00 93.63           C  
ATOM   2225  CD1 LEU A 277      16.335  11.911 -16.323  1.00 93.63           C  
ATOM   2226  CD2 LEU A 277      18.207  10.296 -16.135  1.00 93.63           C  
ATOM   2227  N   GLN A 278      17.595   8.896 -21.513  1.00 91.40           N  
ATOM   2228  CA  GLN A 278      17.002   8.066 -22.571  1.00 91.40           C  
ATOM   2229  C   GLN A 278      17.770   6.766 -22.837  1.00 91.40           C  
ATOM   2230  O   GLN A 278      17.169   5.735 -23.155  1.00 91.40           O  
ATOM   2231  CB  GLN A 278      16.866   8.863 -23.875  1.00 91.40           C  
ATOM   2232  CG  GLN A 278      15.905  10.051 -23.730  1.00 91.40           C  
ATOM   2233  CD  GLN A 278      15.515  10.684 -25.060  1.00 91.40           C  
ATOM   2234  NE2 GLN A 278      14.932  11.860 -25.036  1.00 91.40           N  
ATOM   2235  OE1 GLN A 278      15.680  10.121 -26.133  1.00 91.40           O  
ATOM   2236  N   MET A 279      19.095   6.807 -22.712  1.00 87.76           N  
ATOM   2237  CA  MET A 279      19.971   5.663 -22.962  1.00 87.76           C  
ATOM   2238  C   MET A 279      20.224   4.895 -21.670  1.00 87.76           C  
ATOM   2239  O   MET A 279      20.361   5.504 -20.612  1.00 87.76           O  
ATOM   2240  CB  MET A 279      21.282   6.133 -23.606  1.00 87.76           C  
ATOM   2241  CG  MET A 279      21.048   6.770 -24.985  1.00 87.76           C  
ATOM   2242  SD  MET A 279      20.168   5.739 -26.200  1.00 87.76           S  
ATOM   2243  CE  MET A 279      21.345   4.369 -26.371  1.00 87.76           C  
ATOM   2244  N   LEU A 280      20.271   3.565 -21.739  1.00 84.27           N  
ATOM   2245  CA  LEU A 280      20.725   2.761 -20.604  1.00 84.27           C  
ATOM   2246  C   LEU A 280      22.206   3.077 -20.334  1.00 84.27           C  
ATOM   2247  O   LEU A 280      22.935   3.295 -21.307  1.00 84.27           O  
ATOM   2248  CB  LEU A 280      20.516   1.263 -20.894  1.00 84.27           C  
ATOM   2249  CG  LEU A 280      19.041   0.852 -21.047  1.00 84.27           C  
ATOM   2250  CD1 LEU A 280      18.947  -0.596 -21.523  1.00 84.27           C  
ATOM   2251  CD2 LEU A 280      18.261   0.979 -19.737  1.00 84.27           C  
ATOM   2252  N   PRO A 281      22.652   3.118 -19.064  1.00 76.70           N  
ATOM   2253  CA  PRO A 281      24.072   3.200 -18.755  1.00 76.70           C  
ATOM   2254  C   PRO A 281      24.824   2.109 -19.520  1.00 76.70           C  
ATOM   2255  O   PRO A 281      24.358   0.968 -19.592  1.00 76.70           O  
ATOM   2256  CB  PRO A 281      24.190   3.026 -17.235  1.00 76.70           C  
ATOM   2257  CG  PRO A 281      22.810   3.434 -16.721  1.00 76.70           C  
ATOM   2258  CD  PRO A 281      21.883   2.968 -17.841  1.00 76.70           C  
ATOM   2259  N   GLU A 282      25.959   2.468 -20.119  1.00 71.70           N  
ATOM   2260  CA  GLU A 282      26.908   1.461 -20.588  1.00 71.70           C  
ATOM   2261  C   GLU A 282      27.265   0.615 -19.363  1.00 71.70           C  
ATOM   2262  O   GLU A 282      27.486   1.175 -18.290  1.00 71.70           O  
ATOM   2263  CB  GLU A 282      28.137   2.123 -21.244  1.00 71.70           C  
ATOM   2264  CG  GLU A 282      27.733   2.914 -22.506  1.00 71.70           C  
ATOM   2265  CD  GLU A 282      28.895   3.571 -23.276  1.00 71.70           C  
ATOM   2266  OE1 GLU A 282      28.600   4.154 -24.349  1.00 71.70           O  
ATOM   2267  OE2 GLU A 282      30.058   3.501 -22.825  1.00 71.70           O1-
ATOM   2268  N   SER A 283      27.202  -0.714 -19.482  1.00 62.43           N  
ATOM   2269  CA  SER A 283      27.574  -1.607 -18.388  1.00 62.43           C  
ATOM   2270  C   SER A 283      28.996  -1.251 -17.970  1.00 62.43           C  
ATOM   2271  O   SER A 283      29.930  -1.573 -18.704  1.00 62.43           O  
ATOM   2272  CB  SER A 283      27.495  -3.073 -18.845  1.00 62.43           C  
ATOM   2273  OG  SER A 283      28.236  -3.267 -20.038  1.00 62.43           O  
ATOM   2274  N   GLU A 284      29.164  -0.541 -16.854  1.00 53.66           N  
ATOM   2275  CA  GLU A 284      30.478  -0.454 -16.239  1.00 53.66           C  
ATOM   2276  C   GLU A 284      30.845  -1.888 -15.887  1.00 53.66           C  
ATOM   2277  O   GLU A 284      30.040  -2.611 -15.291  1.00 53.66           O  
ATOM   2278  CB  GLU A 284      30.524   0.510 -15.040  1.00 53.66           C  
ATOM   2279  CG  GLU A 284      30.362   1.971 -15.505  1.00 53.66           C  
ATOM   2280  CD  GLU A 284      30.779   3.034 -14.468  1.00 53.66           C  
ATOM   2281  OE1 GLU A 284      30.826   4.227 -14.859  1.00 53.66           O  
ATOM   2282  OE2 GLU A 284      31.035   2.686 -13.295  1.00 53.66           O1-
ATOM   2283  N   ASP A 285      31.991  -2.317 -16.414  1.00 51.34           N  
ATOM   2284  CA  ASP A 285      32.533  -3.650 -16.230  1.00 51.34           C  
ATOM   2285  C   ASP A 285      32.338  -4.062 -14.771  1.00 51.34           C  
ATOM   2286  O   ASP A 285      32.685  -3.305 -13.866  1.00 51.34           O  
ATOM   2287  CB  ASP A 285      34.022  -3.642 -16.613  1.00 51.34           C  
ATOM   2288  CG  ASP A 285      34.255  -3.327 -18.096  1.00 51.34           C  
ATOM   2289  OD1 ASP A 285      33.681  -4.050 -18.944  1.00 51.34           O  
ATOM   2290  OD2 ASP A 285      35.046  -2.401 -18.390  1.00 51.34           O1-
ATOM   2291  N   GLU A 286      31.728  -5.229 -14.561  1.00 50.75           N  
ATOM   2292  CA  GLU A 286      31.581  -5.858 -13.253  1.00 50.75           C  
ATOM   2293  C   GLU A 286      32.957  -5.874 -12.568  1.00 50.75           C  
ATOM   2294  O   GLU A 286      33.761  -6.784 -12.788  1.00 50.75           O  
ATOM   2295  CB  GLU A 286      31.050  -7.297 -13.448  1.00 50.75           C  
ATOM   2296  CG  GLU A 286      29.598  -7.404 -13.969  1.00 50.75           C  
ATOM   2297  CD  GLU A 286      28.521  -7.751 -12.920  1.00 50.75           C  
ATOM   2298  OE1 GLU A 286      27.342  -7.863 -13.337  1.00 50.75           O  
ATOM   2299  OE2 GLU A 286      28.856  -7.967 -11.734  1.00 50.75           O1-
ATOM   2300  N   GLU A 287      33.256  -4.872 -11.735  1.00 45.17           N  
ATOM   2301  CA  GLU A 287      34.200  -5.057 -10.647  1.00 45.17           C  
ATOM   2302  C   GLU A 287      33.535  -6.094  -9.751  1.00 45.17           C  
ATOM   2303  O   GLU A 287      32.693  -5.793  -8.905  1.00 45.17           O  
ATOM   2304  CB  GLU A 287      34.573  -3.764  -9.895  1.00 45.17           C  
ATOM   2305  CG  GLU A 287      35.662  -2.946 -10.621  1.00 45.17           C  
ATOM   2306  CD  GLU A 287      36.420  -1.943  -9.720  1.00 45.17           C  
ATOM   2307  OE1 GLU A 287      37.418  -1.361 -10.215  1.00 45.17           O  
ATOM   2308  OE2 GLU A 287      36.056  -1.772  -8.533  1.00 45.17           O1-
ATOM   2309  N   SER A 288      33.872  -7.354 -10.025  1.00 42.96           N  
ATOM   2310  CA  SER A 288      33.624  -8.478  -9.149  1.00 42.96           C  
ATOM   2311  C   SER A 288      34.021  -8.041  -7.749  1.00 42.96           C  
ATOM   2312  O   SER A 288      35.208  -7.875  -7.456  1.00 42.96           O  
ATOM   2313  CB  SER A 288      34.462  -9.685  -9.599  1.00 42.96           C  
ATOM   2314  OG  SER A 288      35.832  -9.347  -9.717  1.00 42.96           O  
ATOM   2315  N   TYR A 289      33.034  -7.844  -6.881  1.00 45.90           N  
ATOM   2316  CA  TYR A 289      33.274  -7.816  -5.452  1.00 45.90           C  
ATOM   2317  C   TYR A 289      33.694  -9.231  -5.039  1.00 45.90           C  
ATOM   2318  O   TYR A 289      32.926  -9.971  -4.430  1.00 45.90           O  
ATOM   2319  CB  TYR A 289      32.045  -7.294  -4.692  1.00 45.90           C  
ATOM   2320  CG  TYR A 289      31.752  -5.816  -4.884  1.00 45.90           C  
ATOM   2321  CD1 TYR A 289      32.504  -4.851  -4.183  1.00 45.90           C  
ATOM   2322  CD2 TYR A 289      30.726  -5.405  -5.756  1.00 45.90           C  
ATOM   2323  CE1 TYR A 289      32.236  -3.479  -4.359  1.00 45.90           C  
ATOM   2324  CE2 TYR A 289      30.441  -4.035  -5.919  1.00 45.90           C  
ATOM   2325  CZ  TYR A 289      31.200  -3.071  -5.227  1.00 45.90           C  
ATOM   2326  OH  TYR A 289      30.937  -1.748  -5.398  1.00 45.90           O  
ATOM   2327  N   ASP A 290      34.942  -9.590  -5.340  1.00 44.17           N  
ATOM   2328  CA  ASP A 290      35.730 -10.536  -4.562  1.00 44.17           C  
ATOM   2329  C   ASP A 290      35.988  -9.864  -3.209  1.00 44.17           C  
ATOM   2330  O   ASP A 290      37.089  -9.435  -2.869  1.00 44.17           O  
ATOM   2331  CB  ASP A 290      37.035 -10.920  -5.290  1.00 44.17           C  
ATOM   2332  CG  ASP A 290      36.869 -11.958  -6.408  1.00 44.17           C  
ATOM   2333  OD1 ASP A 290      35.885 -12.732  -6.369  1.00 44.17           O  
ATOM   2334  OD2 ASP A 290      37.767 -12.006  -7.280  1.00 44.17           O1-
ATOM   2335  N   THR A 291      34.926  -9.710  -2.418  1.00 44.74           N  
ATOM   2336  CA  THR A 291      35.111  -9.651  -0.978  1.00 44.74           C  
ATOM   2337  C   THR A 291      35.403 -11.086  -0.595  1.00 44.74           C  
ATOM   2338  O   THR A 291      34.484 -11.893  -0.455  1.00 44.74           O  
ATOM   2339  CB  THR A 291      33.895  -9.077  -0.243  1.00 44.74           C  
ATOM   2340  CG2 THR A 291      34.198  -8.815   1.233  1.00 44.74           C  
ATOM   2341  OG1 THR A 291      33.560  -7.836  -0.819  1.00 44.74           O  
ATOM   2342  N   GLU A 292      36.690 -11.417  -0.493  1.00 42.86           N  
ATOM   2343  CA  GLU A 292      37.139 -12.535   0.320  1.00 42.86           C  
ATOM   2344  C   GLU A 292      36.469 -12.373   1.689  1.00 42.86           C  
ATOM   2345  O   GLU A 292      36.908 -11.604   2.543  1.00 42.86           O  
ATOM   2346  CB  GLU A 292      38.676 -12.556   0.454  1.00 42.86           C  
ATOM   2347  CG  GLU A 292      39.410 -12.879  -0.860  1.00 42.86           C  
ATOM   2348  CD  GLU A 292      40.898 -13.245  -0.660  1.00 42.86           C  
ATOM   2349  OE1 GLU A 292      41.489 -13.821  -1.603  1.00 42.86           O  
ATOM   2350  OE2 GLU A 292      41.452 -12.976   0.431  1.00 42.86           O1-
ATOM   2351  N   SER A 293      35.336 -13.047   1.888  1.00 45.59           N  
ATOM   2352  CA  SER A 293      34.862 -13.331   3.224  1.00 45.59           C  
ATOM   2353  C   SER A 293      35.930 -14.241   3.805  1.00 45.59           C  
ATOM   2354  O   SER A 293      36.011 -15.411   3.422  1.00 45.59           O  
ATOM   2355  CB  SER A 293      33.468 -13.978   3.214  1.00 45.59           C  
ATOM   2356  OG  SER A 293      33.473 -15.222   2.541  1.00 45.59           O  
ATOM   2357  N   GLU A 294      36.789 -13.683   4.656  1.00 45.67           N  
ATOM   2358  CA  GLU A 294      37.642 -14.444   5.555  1.00 45.67           C  
ATOM   2359  C   GLU A 294      36.762 -15.492   6.242  1.00 45.67           C  
ATOM   2360  O   GLU A 294      36.011 -15.211   7.178  1.00 45.67           O  
ATOM   2361  CB  GLU A 294      38.308 -13.526   6.594  1.00 45.67           C  
ATOM   2362  CG  GLU A 294      39.493 -12.722   6.035  1.00 45.67           C  
ATOM   2363  CD  GLU A 294      40.212 -11.902   7.126  1.00 45.67           C  
ATOM   2364  OE1 GLU A 294      41.431 -11.652   6.969  1.00 45.67           O  
ATOM   2365  OE2 GLU A 294      39.556 -11.532   8.127  1.00 45.67           O1-
ATOM   2366  N   PHE A 295      36.823 -16.708   5.706  1.00 42.34           N  
ATOM   2367  CA  PHE A 295      36.205 -17.908   6.235  1.00 42.34           C  
ATOM   2368  C   PHE A 295      36.995 -18.258   7.499  1.00 42.34           C  
ATOM   2369  O   PHE A 295      37.913 -19.074   7.494  1.00 42.34           O  
ATOM   2370  CB  PHE A 295      36.206 -18.995   5.137  1.00 42.34           C  
ATOM   2371  CG  PHE A 295      34.902 -19.752   4.980  1.00 42.34           C  
ATOM   2372  CD1 PHE A 295      34.669 -20.935   5.705  1.00 42.34           C  
ATOM   2373  CD2 PHE A 295      33.934 -19.290   4.069  1.00 42.34           C  
ATOM   2374  CE1 PHE A 295      33.476 -21.657   5.512  1.00 42.34           C  
ATOM   2375  CE2 PHE A 295      32.743 -20.011   3.874  1.00 42.34           C  
ATOM   2376  CZ  PHE A 295      32.514 -21.197   4.594  1.00 42.34           C  
ATOM   2377  N   THR A 296      36.713 -17.537   8.577  1.00 42.06           N  
ATOM   2378  CA  THR A 296      37.201 -17.872   9.906  1.00 42.06           C  
ATOM   2379  C   THR A 296      36.318 -18.998  10.426  1.00 42.06           C  
ATOM   2380  O   THR A 296      35.121 -18.825  10.646  1.00 42.06           O  
ATOM   2381  CB  THR A 296      37.259 -16.647  10.837  1.00 42.06           C  
ATOM   2382  CG2 THR A 296      38.547 -15.855  10.611  1.00 42.06           C  
ATOM   2383  OG1 THR A 296      36.203 -15.738  10.617  1.00 42.06           O  
ATOM   2384  N   GLU A 297      36.914 -20.186  10.549  1.00 41.49           N  
ATOM   2385  CA  GLU A 297      36.383 -21.311  11.318  1.00 41.49           C  
ATOM   2386  C   GLU A 297      36.010 -20.819  12.723  1.00 41.49           C  
ATOM   2387  O   GLU A 297      36.872 -20.686  13.592  1.00 41.49           O  
ATOM   2388  CB  GLU A 297      37.457 -22.415  11.445  1.00 41.49           C  
ATOM   2389  CG  GLU A 297      37.571 -23.354  10.238  1.00 41.49           C  
ATOM   2390  CD  GLU A 297      38.727 -24.367  10.384  1.00 41.49           C  
ATOM   2391  OE1 GLU A 297      38.526 -25.546  10.008  1.00 41.49           O  
ATOM   2392  OE2 GLU A 297      39.824 -23.961  10.832  1.00 41.49           O1-
ATOM   2393  N   PHE A 298      34.728 -20.541  12.951  1.00 43.38           N  
ATOM   2394  CA  PHE A 298      34.195 -20.381  14.294  1.00 43.38           C  
ATOM   2395  C   PHE A 298      33.519 -21.683  14.705  1.00 43.38           C  
ATOM   2396  O   PHE A 298      32.528 -22.135  14.133  1.00 43.38           O  
ATOM   2397  CB  PHE A 298      33.350 -19.115  14.437  1.00 43.38           C  
ATOM   2398  CG  PHE A 298      34.221 -17.903  14.721  1.00 43.38           C  
ATOM   2399  CD1 PHE A 298      34.640 -17.633  16.039  1.00 43.38           C  
ATOM   2400  CD2 PHE A 298      34.662 -17.076  13.671  1.00 43.38           C  
ATOM   2401  CE1 PHE A 298      35.485 -16.540  16.308  1.00 43.38           C  
ATOM   2402  CE2 PHE A 298      35.497 -15.977  13.942  1.00 43.38           C  
ATOM   2403  CZ  PHE A 298      35.912 -15.710  15.257  1.00 43.38           C  
ATOM   2404  N   THR A 299      34.174 -22.301  15.677  1.00 44.73           N  
ATOM   2405  CA  THR A 299      33.784 -23.478  16.436  1.00 44.73           C  
ATOM   2406  C   THR A 299      32.359 -23.370  16.968  1.00 44.73           C  
ATOM   2407  O   THR A 299      31.934 -22.307  17.413  1.00 44.73           O  
ATOM   2408  CB  THR A 299      34.761 -23.614  17.615  1.00 44.73           C  
ATOM   2409  CG2 THR A 299      36.132 -24.101  17.137  1.00 44.73           C  
ATOM   2410  OG1 THR A 299      34.978 -22.356  18.226  1.00 44.73           O  
ATOM   2411  N   GLU A 300      31.660 -24.502  16.938  1.00 42.59           N  
ATOM   2412  CA  GLU A 300      30.370 -24.752  17.581  1.00 42.59           C  
ATOM   2413  C   GLU A 300      30.434 -24.364  19.064  1.00 42.59           C  
ATOM   2414  O   GLU A 300      30.943 -25.145  19.853  1.00 42.59           O  
ATOM   2415  CB  GLU A 300      30.064 -26.267  17.470  1.00 42.59           C  
ATOM   2416  CG  GLU A 300      29.934 -26.806  16.035  1.00 42.59           C  
ATOM   2417  CD  GLU A 300      29.778 -28.340  15.962  1.00 42.59           C  
ATOM   2418  OE1 GLU A 300      29.340 -28.821  14.891  1.00 42.59           O  
ATOM   2419  OE2 GLU A 300      30.122 -29.048  16.937  1.00 42.59           O1-
ATOM   2420  N   ASP A 301      30.022 -23.142  19.413  1.00 46.89           N  
ATOM   2421  CA  ASP A 301      29.577 -22.699  20.745  1.00 46.89           C  
ATOM   2422  C   ASP A 301      29.461 -21.163  20.727  1.00 46.89           C  
ATOM   2423  O   ASP A 301      30.415 -20.481  21.075  1.00 46.89           O  
ATOM   2424  CB  ASP A 301      30.526 -23.137  21.895  1.00 46.89           C  
ATOM   2425  CG  ASP A 301      30.244 -24.538  22.471  1.00 46.89           C  
ATOM   2426  OD1 ASP A 301      29.080 -25.000  22.375  1.00 46.89           O  
ATOM   2427  OD2 ASP A 301      31.161 -25.089  23.131  1.00 46.89           O1-
ATOM   2428  N   GLU A 302      28.328 -20.620  20.256  1.00 46.19           N  
ATOM   2429  CA  GLU A 302      27.737 -19.317  20.653  1.00 46.19           C  
ATOM   2430  C   GLU A 302      26.636 -18.903  19.654  1.00 46.19           C  
ATOM   2431  O   GLU A 302      26.884 -18.291  18.618  1.00 46.19           O  
ATOM   2432  CB  GLU A 302      28.756 -18.161  20.851  1.00 46.19           C  
ATOM   2433  CG  GLU A 302      29.174 -18.045  22.338  1.00 46.19           C  
ATOM   2434  CD  GLU A 302      30.335 -17.070  22.614  1.00 46.19           C  
ATOM   2435  OE1 GLU A 302      30.878 -17.128  23.746  1.00 46.19           O  
ATOM   2436  OE2 GLU A 302      30.612 -16.195  21.762  1.00 46.19           O1-
ATOM   2437  N   LEU A 303      25.381 -19.229  19.975  1.00 45.01           N  
ATOM   2438  CA  LEU A 303      24.211 -18.547  19.414  1.00 45.01           C  
ATOM   2439  C   LEU A 303      23.722 -17.523  20.440  1.00 45.01           C  
ATOM   2440  O   LEU A 303      23.473 -17.894  21.591  1.00 45.01           O  
ATOM   2441  CB  LEU A 303      23.079 -19.550  19.106  1.00 45.01           C  
ATOM   2442  CG  LEU A 303      23.317 -20.494  17.916  1.00 45.01           C  
ATOM   2443  CD1 LEU A 303      22.193 -21.534  17.864  1.00 45.01           C  
ATOM   2444  CD2 LEU A 303      23.322 -19.747  16.581  1.00 45.01           C  
ATOM   2445  N   PRO A 304      23.453 -16.284  20.011  1.00 53.35           N  
ATOM   2446  CA  PRO A 304      22.243 -15.626  20.477  1.00 53.35           C  
ATOM   2447  C   PRO A 304      21.426 -15.062  19.311  1.00 53.35           C  
ATOM   2448  O   PRO A 304      21.911 -14.328  18.453  1.00 53.35           O  
ATOM   2449  CB  PRO A 304      22.685 -14.560  21.476  1.00 53.35           C  
ATOM   2450  CG  PRO A 304      24.161 -14.312  21.153  1.00 53.35           C  
ATOM   2451  CD  PRO A 304      24.501 -15.275  20.012  1.00 53.35           C  
ATOM   2452  N   TYR A 305      20.155 -15.450  19.317  1.00 53.96           N  
ATOM   2453  CA  TYR A 305      19.078 -14.933  18.486  1.00 53.96           C  
ATOM   2454  C   TYR A 305      18.738 -13.467  18.821  1.00 53.96           C  
ATOM   2455  O   TYR A 305      18.875 -13.045  19.965  1.00 53.96           O  
ATOM   2456  CB  TYR A 305      17.837 -15.812  18.745  1.00 53.96           C  
ATOM   2457  CG  TYR A 305      17.761 -17.117  17.971  1.00 53.96           C  
ATOM   2458  CD1 TYR A 305      16.872 -17.206  16.882  1.00 53.96           C  
ATOM   2459  CD2 TYR A 305      18.526 -18.243  18.344  1.00 53.96           C  
ATOM   2460  CE1 TYR A 305      16.751 -18.407  16.160  1.00 53.96           C  
ATOM   2461  CE2 TYR A 305      18.407 -19.448  17.622  1.00 53.96           C  
ATOM   2462  CZ  TYR A 305      17.520 -19.529  16.525  1.00 53.96           C  
ATOM   2463  OH  TYR A 305      17.402 -20.686  15.822  1.00 53.96           O  
ATOM   2464  N   ASP A 306      18.169 -12.792  17.816  1.00 50.01           N  
ATOM   2465  CA  ASP A 306      17.214 -11.671  17.882  1.00 50.01           C  
ATOM   2466  C   ASP A 306      17.650 -10.309  18.457  1.00 50.01           C  
ATOM   2467  O   ASP A 306      17.449 -10.014  19.629  1.00 50.01           O  
ATOM   2468  CB  ASP A 306      15.871 -12.135  18.496  1.00 50.01           C  
ATOM   2469  CG  ASP A 306      14.831 -12.566  17.462  1.00 50.01           C  
ATOM   2470  OD1 ASP A 306      14.798 -11.953  16.368  1.00 50.01           O  
ATOM   2471  OD2 ASP A 306      14.038 -13.476  17.790  1.00 50.01           O1-
ATOM   2472  N   ASP A 307      18.032  -9.397  17.553  1.00 52.86           N  
ATOM   2473  CA  ASP A 307      17.939  -7.943  17.758  1.00 52.86           C  
ATOM   2474  C   ASP A 307      16.935  -7.330  16.751  1.00 52.86           C  
ATOM   2475  O   ASP A 307      17.274  -6.511  15.892  1.00 52.86           O  
ATOM   2476  CB  ASP A 307      19.336  -7.277  17.722  1.00 52.86           C  
ATOM   2477  CG  ASP A 307      20.121  -7.266  19.047  1.00 52.86           C  
ATOM   2478  OD1 ASP A 307      19.571  -7.649  20.097  1.00 52.86           O  
ATOM   2479  OD2 ASP A 307      21.245  -6.703  19.039  1.00 52.86           O1-
ATOM   2480  N   CYS A 308      15.659  -7.727  16.837  1.00 54.82           N  
ATOM   2481  CA  CYS A 308      14.565  -7.001  16.184  1.00 54.82           C  
ATOM   2482  C   CYS A 308      14.222  -5.732  16.984  1.00 54.82           C  
ATOM   2483  O   CYS A 308      13.736  -5.793  18.113  1.00 54.82           O  
ATOM   2484  CB  CYS A 308      13.333  -7.903  16.012  1.00 54.82           C  
ATOM   2485  SG  CYS A 308      13.613  -9.141  14.711  1.00 54.82           S  
ATOM   2486  N   VAL A 309      14.433  -4.558  16.384  1.00 52.88           N  
ATOM   2487  CA  VAL A 309      14.084  -3.260  16.979  1.00 52.88           C  
ATOM   2488  C   VAL A 309      12.631  -2.908  16.647  1.00 52.88           C  
ATOM   2489  O   VAL A 309      12.327  -2.477  15.538  1.00 52.88           O  
ATOM   2490  CB  VAL A 309      15.061  -2.154  16.521  1.00 52.88           C  
ATOM   2491  CG1 VAL A 309      14.757  -0.817  17.216  1.00 52.88           C  
ATOM   2492  CG2 VAL A 309      16.518  -2.520  16.838  1.00 52.88           C  
ATOM   2493  N   PHE A 310      11.737  -3.018  17.630  1.00 47.83           N  
ATOM   2494  CA  PHE A 310      10.420  -2.370  17.623  1.00 47.83           C  
ATOM   2495  C   PHE A 310      10.412  -1.245  18.672  1.00 47.83           C  
ATOM   2496  O   PHE A 310      10.704  -1.472  19.841  1.00 47.83           O  
ATOM   2497  CB  PHE A 310       9.295  -3.400  17.857  1.00 47.83           C  
ATOM   2498  CG  PHE A 310       8.484  -3.749  16.618  1.00 47.83           C  
ATOM   2499  CD1 PHE A 310       7.311  -3.029  16.315  1.00 47.83           C  
ATOM   2500  CD2 PHE A 310       8.888  -4.800  15.774  1.00 47.83           C  
ATOM   2501  CE1 PHE A 310       6.549  -3.356  15.178  1.00 47.83           C  
ATOM   2502  CE2 PHE A 310       8.125  -5.130  14.638  1.00 47.83           C  
ATOM   2503  CZ  PHE A 310       6.956  -4.408  14.339  1.00 47.83           C  
ATOM   2504  N   GLY A 311      10.074  -0.014  18.275  1.00 52.51           N  
ATOM   2505  CA  GLY A 311       9.694   1.046  19.225  1.00 52.51           C  
ATOM   2506  C   GLY A 311      10.807   1.818  19.955  1.00 52.51           C  
ATOM   2507  O   GLY A 311      10.509   2.513  20.921  1.00 52.51           O  
ATOM   2508  N   GLY A 312      12.068   1.772  19.514  1.00 53.21           N  
ATOM   2509  CA  GLY A 312      13.096   2.720  19.982  1.00 53.21           C  
ATOM   2510  C   GLY A 312      13.582   2.550  21.432  1.00 53.21           C  
ATOM   2511  O   GLY A 312      14.263   3.437  21.946  1.00 53.21           O  
ATOM   2512  N   GLN A 313      13.297   1.422  22.086  1.00 51.39           N  
ATOM   2513  CA  GLN A 313      13.917   1.040  23.358  1.00 51.39           C  
ATOM   2514  C   GLN A 313      14.651  -0.292  23.204  1.00 51.39           C  
ATOM   2515  O   GLN A 313      14.066  -1.298  22.819  1.00 51.39           O  
ATOM   2516  CB  GLN A 313      12.877   0.999  24.489  1.00 51.39           C  
ATOM   2517  CG  GLN A 313      12.609   2.408  25.042  1.00 51.39           C  
ATOM   2518  CD  GLN A 313      11.596   2.428  26.182  1.00 51.39           C  
ATOM   2519  NE2 GLN A 313      11.590   3.462  26.996  1.00 51.39           N  
ATOM   2520  OE1 GLN A 313      10.786   1.542  26.376  1.00 51.39           O  
ATOM   2521  N   ARG A 314      15.953  -0.285  23.505  1.00 45.57           N  
ATOM   2522  CA  ARG A 314      16.795  -1.483  23.537  1.00 45.57           C  
ATOM   2523  C   ARG A 314      16.504  -2.220  24.847  1.00 45.57           C  
ATOM   2524  O   ARG A 314      16.881  -1.729  25.909  1.00 45.57           O  
ATOM   2525  CB  ARG A 314      18.268  -1.055  23.373  1.00 45.57           C  
ATOM   2526  CG  ARG A 314      19.174  -2.180  22.852  1.00 45.57           C  
ATOM   2527  CD  ARG A 314      20.606  -1.660  22.652  1.00 45.57           C  
ATOM   2528  NE  ARG A 314      21.434  -2.629  21.910  1.00 45.57           N  
ATOM   2529  CZ  ARG A 314      22.709  -2.512  21.586  1.00 45.57           C  
ATOM   2530  NH1 ARG A 314      23.428  -1.486  21.965  1.00 45.57           N1+
ATOM   2531  NH2 ARG A 314      23.280  -3.437  20.869  1.00 45.57           N  
ATOM   2532  N   LEU A 315      15.789  -3.341  24.779  1.00 50.92           N  
ATOM   2533  CA  LEU A 315      15.572  -4.213  25.932  1.00 50.92           C  
ATOM   2534  C   LEU A 315      16.889  -4.933  26.237  1.00 50.92           C  
ATOM   2535  O   LEU A 315      17.342  -5.770  25.466  1.00 50.92           O  
ATOM   2536  CB  LEU A 315      14.421  -5.200  25.647  1.00 50.92           C  
ATOM   2537  CG  LEU A 315      13.020  -4.557  25.599  1.00 50.92           C  
ATOM   2538  CD1 LEU A 315      12.001  -5.560  25.060  1.00 50.92           C  
ATOM   2539  CD2 LEU A 315      12.545  -4.102  26.983  1.00 50.92           C  
ATOM   2540  N   THR A 316      17.532  -4.567  27.341  1.00 56.34           N  
ATOM   2541  CA  THR A 316      18.577  -5.391  27.950  1.00 56.34           C  
ATOM   2542  C   THR A 316      17.902  -6.601  28.589  1.00 56.34           C  
ATOM   2543  O   THR A 316      17.054  -6.409  29.465  1.00 56.34           O  
ATOM   2544  CB  THR A 316      19.349  -4.600  29.019  1.00 56.34           C  
ATOM   2545  CG2 THR A 316      20.247  -3.530  28.395  1.00 56.34           C  
ATOM   2546  OG1 THR A 316      18.444  -3.940  29.880  1.00 56.34           O  
ATOM   2547  N   LEU A 317      18.255  -7.806  28.133  1.00 55.43           N  
ATOM   2548  CA  LEU A 317      18.025  -9.046  28.882  1.00 55.43           C  
ATOM   2549  C   LEU A 317      18.632  -8.956  30.291  1.00 55.43           C  
ATOM   2550  O   LEU A 317      19.692  -8.300  30.436  1.00 55.43           O  
ATOM   2551  CB  LEU A 317      18.605 -10.237  28.083  1.00 55.43           C  
ATOM   2552  CG  LEU A 317      17.783 -10.665  26.857  1.00 55.43           C  
ATOM   2553  CD1 LEU A 317      18.623 -11.583  25.972  1.00 55.43           C  
ATOM   2554  CD2 LEU A 317      16.524 -11.427  27.276  1.00 55.43           C  
ATOM   2555  OXT LEU A 317      18.003  -9.553  31.189  1.00 55.43           O1-
TER   
CONECT    1    2    4   29
CONECT    2    1    3   39
CONECT    3    2    6   28
CONECT    4    1    5   38
CONECT    5    4   33   28
CONECT    6    3   30
CONECT    7    8   29   31
CONECT    8    7    9   13
CONECT    9    8   11   14
CONECT   10   12   30   32
CONECT   11    9   12   15
CONECT   12   10   11   16
CONECT   13    8   17
CONECT   14    9   18   40
CONECT   15   11   19   42
CONECT   16   12   20
CONECT   17   13   18   41
CONECT   18   14   17   44
CONECT   19   15   20   45
CONECT   20   16   19   43
CONECT   21   22   34   33
CONECT   22   21   23   27
CONECT   23   22   24
CONECT   24   23   25   35
CONECT   25   24   26   36
CONECT   26   25   27   37
CONECT   27   22   26
CONECT   28    3    5
CONECT   29    1    7
CONECT   30    6   10
CONECT   31    7
CONECT   32   10
CONECT   33    5   21
CONECT   34   21
CONECT   35   24   46
CONECT   36   25   47
CONECT   37   26   48
CONECT   38    4   49
CONECT   39    2   50
CONECT   40   14   51
CONECT   41   17   52
CONECT   42   15   53
CONECT   43   20   54
CONECT   44   18   55
CONECT   45   19   56
CONECT   46   35
CONECT   47   36
CONECT   48   37
CONECT   49   38
CONECT   50   39
CONECT   51   40
CONECT   52   41
CONECT   53   42
CONECT   54   43
CONECT   55   44
CONECT   56   45
END
