# Supplementary material for: Screening potential anti-osteoarthritis compounds using molecular docking based on MAPK and NFκB pathways and validating their anti-osteoarthritis effect
Source: PLoS One. 2025 Mar 25;20(3):e0319686. doi: 10.1371/journal.pone.0319686 (PMC11936181; doi:10.1371/journal.pone.0319686)
Supplement: S4 Structure — (ZIP) [file pone.0319686.s004.zip › Configurations and complexes/complex/CorilaginJNK.pdb]

HETATM    1  C   LIG     1     -20.479  -1.040  -7.909  1.00  0.00      Cori C  
HETATM    2  C   LIG     1     -21.180  -2.391  -7.730  1.00  0.00      Cori C  
HETATM    3  C   LIG     1     -22.332  -2.335  -6.711  1.00  0.00      Cori C  
HETATM    4  C   LIG     1     -21.506   0.073  -8.166  1.00  0.00      Cori C  
HETATM    5  C   LIG     1     -22.665   0.045  -7.162  1.00  0.00      Cori C  
HETATM    6  C   LIG     1     -21.915  -2.346  -5.234  1.00  0.00      Cori C  
HETATM    7  C   LIG     1     -18.528  -1.304  -6.545  1.00  0.00      Cori C  
HETATM    8  C   LIG     1     -17.941  -0.801  -5.287  1.00  0.00      Cori C  
HETATM    9  C   LIG     1     -17.464  -1.684  -4.293  1.00  0.00      Cori C  
HETATM   10  C   LIG     1     -20.049  -3.084  -3.984  1.00  0.00      Cori C  
HETATM   11  C   LIG     1     -17.581  -3.152  -4.382  1.00  0.00      Cori C  
HETATM   12  C   LIG     1     -18.808  -3.834  -4.237  1.00  0.00      Cori C  
HETATM   13  C   LIG     1     -17.830   0.588  -5.129  1.00  0.00      Cori C  
HETATM   14  C   LIG     1     -16.874  -1.119  -3.146  1.00  0.00      Cori C  
HETATM   15  C   LIG     1     -16.432  -3.925  -4.620  1.00  0.00      Cori C  
HETATM   16  C   LIG     1     -18.884  -5.228  -4.332  1.00  0.00      Cori C  
HETATM   17  C   LIG     1     -17.247   1.116  -3.980  1.00  0.00      Cori C  
HETATM   18  C   LIG     1     -16.768   0.264  -2.991  1.00  0.00      Cori C  
HETATM   19  C   LIG     1     -16.504  -5.317  -4.714  1.00  0.00      Cori C  
HETATM   20  C   LIG     1     -17.729  -5.967  -4.572  1.00  0.00      Cori C  
HETATM   21  C   LIG     1     -22.827   1.902  -5.713  1.00  0.00      Cori C  
HETATM   22  C   LIG     1     -21.987   2.664  -4.755  1.00  0.00      Cori C  
HETATM   23  C   LIG     1     -21.955   4.042  -4.844  1.00  0.00      Cori C  
HETATM   24  C   LIG     1     -21.165   4.757  -3.945  1.00  0.00      Cori C  
HETATM   25  C   LIG     1     -20.425   4.081  -2.975  1.00  0.00      Cori C  
HETATM   26  C   LIG     1     -20.474   2.689  -2.905  1.00  0.00      Cori C  
HETATM   27  C   LIG     1     -21.264   1.974  -3.805  1.00  0.00      Cori C  
HETATM   28  O   LIG     1     -23.234  -1.259  -6.992  1.00  0.00      Cori O  
HETATM   29  O   LIG     1     -19.729  -0.694  -6.726  1.00  0.00      Cori O  
HETATM   30  O   LIG     1     -20.866  -3.304  -5.042  1.00  0.00      Cori O  
HETATM   31  O   LIG     1     -17.997  -2.140  -7.255  1.00  0.00      Cori O  
HETATM   32  O   LIG     1     -20.213  -2.328  -3.043  1.00  0.00      Cori O  
HETATM   33  O   LIG     1     -22.303   0.666  -5.933  1.00  0.00      Cori O  
HETATM   34  O   LIG     1     -23.843   2.353  -6.218  1.00  0.00      Cori O  
HETATM   35  O   LIG     1     -21.125   6.117  -4.024  1.00  0.00      Cori O  
HETATM   36  O   LIG     1     -19.654   4.782  -2.096  1.00  0.00      Cori O  
HETATM   37  O   LIG     1     -19.755   2.017  -1.964  1.00  0.00      Cori O  
HETATM   38  O   LIG     1     -22.056  -0.071  -9.474  1.00  0.00      Cori O  
HETATM   39  O   LIG     1     -21.731  -2.808  -8.983  1.00  0.00      Cori O  
HETATM   40  O   LIG     1     -16.415  -1.923  -2.138  1.00  0.00      Cori O  
HETATM   41  O   LIG     1     -17.147   2.468  -3.841  1.00  0.00      Cori O  
HETATM   42  O   LIG     1     -15.214  -3.323  -4.786  1.00  0.00      Cori O  
HETATM   43  O   LIG     1     -17.809  -7.324  -4.662  1.00  0.00      Cori O  
HETATM   44  O   LIG     1     -16.199   0.783  -1.865  1.00  0.00      Cori O  
HETATM   45  O   LIG     1     -15.375  -6.046  -4.951  1.00  0.00      Cori O  
HETATM   46  H   LIG     1     -20.314   6.384  -4.489  1.00  0.00      Cori H  
HETATM   47  H   LIG     1     -20.208   5.034  -1.336  1.00  0.00      Cori H  
HETATM   48  H   LIG     1     -19.342   2.674  -1.380  1.00  0.00      Cori H  
HETATM   49  H   LIG     1     -21.313  -0.134 -10.098  1.00  0.00      Cori H  
HETATM   50  H   LIG     1     -22.397  -3.491  -8.796  1.00  0.00      Cori H  
HETATM   51  H   LIG     1     -15.837  -1.433  -1.532  1.00  0.00      Cori H  
HETATM   52  H   LIG     1     -16.375   2.783  -4.342  1.00  0.00      Cori H  
HETATM   53  H   LIG     1     -14.687  -3.830  -5.427  1.00  0.00      Cori H  
HETATM   54  H   LIG     1     -18.019  -7.689  -3.784  1.00  0.00      Cori H  
HETATM   55  H   LIG     1     -15.592   1.497  -2.128  1.00  0.00      Cori H  
HETATM   56  H   LIG     1     -15.577  -6.991  -4.867  1.00  0.00      Cori H  
ATOM     57  N   PHE A  10      18.516   3.025  14.367  1.00 52.52           N  
ATOM     58  CA  PHE A  10      17.240   2.725  13.728  1.00 51.44           C  
ATOM     59  C   PHE A  10      17.411   2.454  12.236  1.00 49.74           C  
ATOM     60  O   PHE A  10      16.700   1.627  11.668  1.00 51.90           O  
ATOM     61  CB  PHE A  10      16.251   3.883  13.907  1.00 56.56           C  
ATOM     62  CG  PHE A  10      15.396   3.787  15.138  1.00 58.03           C  
ATOM     63  CD1 PHE A  10      15.492   2.700  15.996  1.00 65.38           C  
ATOM     64  CD2 PHE A  10      14.480   4.792  15.428  1.00 58.74           C  
ATOM     65  CE1 PHE A  10      14.698   2.625  17.132  1.00 69.87           C  
ATOM     66  CE2 PHE A  10      13.683   4.726  16.556  1.00 70.27           C  
ATOM     67  CZ  PHE A  10      13.790   3.641  17.412  1.00 72.29           C  
ATOM     68  N   TYR A  11      18.349   3.154  11.603  1.00 45.04           N  
ATOM     69  CA  TYR A  11      18.454   3.190  10.153  1.00 47.25           C  
ATOM     70  C   TYR A  11      19.765   2.595   9.659  1.00 48.60           C  
ATOM     71  O   TYR A  11      20.721   2.413  10.417  1.00 52.37           O  
ATOM     72  CB  TYR A  11      18.320   4.630   9.630  1.00 44.63           C  
ATOM     73  CG  TYR A  11      16.975   5.234   9.931  1.00 42.50           C  
ATOM     74  CD1 TYR A  11      16.729   5.865  11.141  1.00 45.13           C  
ATOM     75  CD2 TYR A  11      15.945   5.164   9.005  1.00 39.29           C  
ATOM     76  CE1 TYR A  11      15.495   6.403  11.426  1.00 44.69           C  
ATOM     77  CE2 TYR A  11      14.713   5.702   9.275  1.00 35.60           C  
ATOM     78  CZ  TYR A  11      14.489   6.318  10.484  1.00 36.80           C  
ATOM     79  OH  TYR A  11      13.249   6.853  10.753  1.00 49.32           O  
ATOM     80  N   SER A  12      19.770   2.315   8.358  1.00 44.03           N  
ATOM     81  CA  SER A  12      20.970   1.831   7.644  1.00 45.44           C  
ATOM     82  C   SER A  12      20.838   2.374   6.225  1.00 46.64           C  
ATOM     83  O   SER A  12      19.698   2.548   5.768  1.00 49.05           O  
ATOM     84  CB  SER A  12      21.060   0.332   7.628  1.00 52.53           C  
ATOM     85  OG  SER A  12      19.905  -0.268   7.060  1.00 51.02           O  
ATOM     86  N   VAL A  13      21.948   2.633   5.555  1.00 46.33           N  
ATOM     87  CA  VAL A  13      21.901   3.103   4.143  1.00 49.12           C  
ATOM     88  C   VAL A  13      22.356   1.972   3.221  1.00 54.36           C  
ATOM     89  O   VAL A  13      23.282   1.251   3.590  1.00 57.86           O  
ATOM     90  CB  VAL A  13      22.749   4.368   3.932  1.00 52.09           C  
ATOM     91  CG1 VAL A  13      22.437   5.057   2.616  1.00 55.95           C  
ATOM     92  CG2 VAL A  13      22.643   5.344   5.091  1.00 55.08           C  
ATOM     93  N   GLU A  14      21.694   1.813   2.085  1.00 50.27           N  
ATOM     94  CA  GLU A  14      22.044   0.772   1.096  1.00 53.77           C  
ATOM     95  C   GLU A  14      21.996   1.471  -0.250  1.00 58.42           C  
ATOM     96  O   GLU A  14      21.094   2.301  -0.445  1.00 58.71           O  
ATOM     97  CB  GLU A  14      21.029  -0.368   1.149  1.00 55.40           C  
ATOM     98  CG  GLU A  14      21.300  -1.388   2.247  1.00 64.19           C  
ATOM     99  CD  GLU A  14      20.265  -1.522   3.358  1.00 68.05           C  
ATOM    100  OE1 GLU A  14      19.149  -2.006   3.082  1.00 64.63           O  
ATOM    101  OE2 GLU A  14      20.587  -1.171   4.509  1.00 64.54           O1-
ATOM    102  N   VAL A  15      22.871   1.141  -1.189  1.00 57.16           N  
ATOM    103  CA  VAL A  15      22.764   1.860  -2.491  1.00 58.12           C  
ATOM    104  C   VAL A  15      22.122   0.963  -3.555  1.00 63.66           C  
ATOM    105  O   VAL A  15      22.602  -0.167  -3.728  1.00 61.49           O  
ATOM    106  CB  VAL A  15      24.142   2.376  -2.941  1.00 62.62           C  
ATOM    107  CG1 VAL A  15      24.027   3.334  -4.117  1.00 63.32           C  
ATOM    108  CG2 VAL A  15      24.903   3.029  -1.798  1.00 60.32           C  
ATOM    109  N   ALA A  16      21.053   1.432  -4.215  1.00 62.44           N  
ATOM    110  CA  ALA A  16      20.458   0.671  -5.340  1.00 65.89           C  
ATOM    111  C   ALA A  16      21.040   1.299  -6.600  1.00 72.56           C  
ATOM    112  O   ALA A  16      21.920   0.664  -7.197  1.00 76.29           O  
ATOM    113  CB  ALA A  16      18.963   0.735  -5.292  1.00 62.89           C  
ATOM    114  N   ASP A  17      20.550   2.460  -7.019  1.00 71.54           N  
ATOM    115  CA  ASP A  17      21.213   3.259  -8.091  1.00 68.66           C  
ATOM    116  C   ASP A  17      21.345   4.620  -7.415  1.00 71.05           C  
ATOM    117  O   ASP A  17      22.121   5.454  -7.904  1.00 68.15           O  
ATOM    118  CB  ASP A  17      20.404   3.270  -9.378  1.00 71.40           C  
ATOM    119  CG  ASP A  17      19.979   1.880  -9.818  1.00 79.64           C  
ATOM    120  OD1 ASP A  17      20.862   1.091 -10.204  1.00 84.93           O  
ATOM    121  OD2 ASP A  17      18.773   1.592  -9.753  1.00 79.26           O1-
ATOM    122  N   SER A  18      20.580   4.813  -6.334  1.00 70.61           N  
ATOM    123  CA  SER A  18      20.601   6.012  -5.472  1.00 66.77           C  
ATOM    124  C   SER A  18      20.592   5.441  -4.054  1.00 65.48           C  
ATOM    125  O   SER A  18      20.186   4.275  -3.899  1.00 65.64           O  
ATOM    126  CB  SER A  18      19.389   6.848  -5.729  1.00 59.80           C  
ATOM    127  OG  SER A  18      18.199   6.164  -5.365  1.00 59.58           O  
ATOM    128  N   THR A  19      21.018   6.188  -3.043  1.00 61.86           N  
ATOM    129  CA  THR A  19      21.091   5.580  -1.717  1.00 55.08           C  
ATOM    130  C   THR A  19      19.741   5.618  -1.003  1.00 51.55           C  
ATOM    131  O   THR A  19      19.070   6.655  -0.964  1.00 47.58           O  
ATOM    132  CB  THR A  19      22.167   6.248  -0.853  1.00 56.49           C  
ATOM    133  CG2 THR A  19      23.356   6.693  -1.688  1.00 58.02           C  
ATOM    134  OG1 THR A  19      21.611   7.367  -0.153  1.00 59.45           O  
ATOM    135  N   PHE A  20      19.388   4.476  -0.427  1.00 47.31           N  
ATOM    136  CA  PHE A  20      18.138   4.351   0.343  1.00 47.07           C  
ATOM    137  C   PHE A  20      18.503   4.219   1.818  1.00 44.18           C  
ATOM    138  O   PHE A  20      19.202   3.278   2.180  1.00 44.68           O  
ATOM    139  CB  PHE A  20      17.340   3.113  -0.091  1.00 43.56           C  
ATOM    140  CG  PHE A  20      16.341   3.312  -1.202  1.00 42.40           C  
ATOM    141  CD1 PHE A  20      16.720   3.851  -2.419  1.00 44.55           C  
ATOM    142  CD2 PHE A  20      15.021   2.925  -1.039  1.00 38.05           C  
ATOM    143  CE1 PHE A  20      15.798   4.015  -3.440  1.00 46.02           C  
ATOM    144  CE2 PHE A  20      14.101   3.088  -2.060  1.00 37.50           C  
ATOM    145  CZ  PHE A  20      14.492   3.630  -3.259  1.00 39.16           C  
ATOM    146  N   THR A  21      18.026   5.141   2.634  1.00 40.27           N  
ATOM    147  CA  THR A  21      18.241   5.111   4.078  1.00 37.98           C  
ATOM    148  C   THR A  21      16.934   4.711   4.749  1.00 37.59           C  
ATOM    149  O   THR A  21      15.979   5.495   4.776  1.00 33.14           O  
ATOM    150  CB  THR A  21      18.746   6.464   4.579  1.00 40.84           C  
ATOM    151  CG2 THR A  21      19.201   6.367   6.020  1.00 42.94           C  
ATOM    152  OG1 THR A  21      19.835   6.899   3.755  1.00 40.69           O  
ATOM    153  N   VAL A  22      16.924   3.474   5.243  1.00 35.70           N  
ATOM    154  CA  VAL A  22      15.642   2.896   5.704  1.00 37.17           C  
ATOM    155  C   VAL A  22      15.733   2.274   7.088  1.00 34.36           C  
ATOM    156  O   VAL A  22      16.831   1.982   7.541  1.00 42.92           O  
ATOM    157  CB  VAL A  22      15.177   1.828   4.690  1.00 37.79           C  
ATOM    158  CG1 VAL A  22      14.920   2.390   3.301  1.00 34.74           C  
ATOM    159  CG2 VAL A  22      16.125   0.641   4.618  1.00 37.72           C  
ATOM    160  N   LEU A  23      14.579   2.064   7.696  1.00 31.65           N  
ATOM    161  CA  LEU A  23      14.510   1.399   8.991  1.00 36.71           C  
ATOM    162  C   LEU A  23      15.076  -0.012   8.898  1.00 41.87           C  
ATOM    163  O   LEU A  23      14.903  -0.702   7.890  1.00 37.20           O  
ATOM    164  CB  LEU A  23      13.064   1.355   9.478  1.00 37.55           C  
ATOM    165  CG  LEU A  23      12.428   2.688   9.886  1.00 35.13           C  
ATOM    166  CD1 LEU A  23      10.922   2.551  10.028  1.00 35.26           C  
ATOM    167  CD2 LEU A  23      13.035   3.193  11.202  1.00 39.31           C  
ATOM    168  N   LYS A  24      15.760  -0.441   9.967  0.93 41.49           N  
ATOM    169  CA  LYS A  24      16.461  -1.723   9.964  0.93 45.72           C  
ATOM    170  C   LYS A  24      15.531  -2.897   9.687  0.93 40.80           C  
ATOM    171  O   LYS A  24      15.988  -3.930   9.191  0.93 43.80           O  
ATOM    172  CB  LYS A  24      17.177  -1.930  11.306  0.93 43.83           C  
ATOM    173  CG  LYS A  24      18.501  -1.179  11.428  0.93 50.78           C  
ATOM    174  CD  LYS A  24      19.188  -1.477  12.765  0.93 53.32           C  
ATOM    175  CE  LYS A  24      20.566  -0.833  12.862  0.93 57.61           C  
ATOM    176  NZ  LYS A  24      20.891   0.012  11.678  0.93 51.74           N1+
ATOM    177  N   ARG A  25      14.239  -2.757   9.980  1.00 42.36           N  
ATOM    178  CA  ARG A  25      13.289  -3.831   9.710  1.00 41.53           C  
ATOM    179  C   ARG A  25      13.187  -4.181   8.225  1.00 43.89           C  
ATOM    180  O   ARG A  25      12.733  -5.283   7.899  1.00 40.81           O  
ATOM    181  CB  ARG A  25      11.932  -3.437  10.288  1.00 42.17           C  
ATOM    182  CG  ARG A  25      11.315  -2.233   9.608  1.00 36.45           C  
ATOM    183  CD  ARG A  25       9.994  -1.882  10.234  1.00 38.14           C  
ATOM    184  NE  ARG A  25       8.933  -2.852  10.019  1.00 39.02           N  
ATOM    185  CZ  ARG A  25       7.699  -2.684  10.471  1.00 35.31           C  
ATOM    186  NH1 ARG A  25       7.370  -1.625  11.192  1.00 42.21           N1+
ATOM    187  NH2 ARG A  25       6.771  -3.592  10.188  1.00 41.55           N  
ATOM    188  N   TYR A  26      13.653  -3.289   7.345  1.00 38.62           N  
ATOM    189  CA  TYR A  26      13.588  -3.503   5.876  1.00 39.95           C  
ATOM    190  C   TYR A  26      14.951  -3.976   5.386  1.00 43.84           C  
ATOM    191  O   TYR A  26      15.894  -3.190   5.388  1.00 45.79           O  
ATOM    192  CB  TYR A  26      13.047  -2.264   5.155  1.00 34.53           C  
ATOM    193  CG  TYR A  26      11.718  -1.813   5.693  1.00 34.21           C  
ATOM    194  CD1 TYR A  26      10.628  -2.663   5.673  1.00 34.66           C  
ATOM    195  CD2 TYR A  26      11.560  -0.562   6.257  1.00 32.65           C  
ATOM    196  CE1 TYR A  26       9.405  -2.277   6.187  1.00 30.23           C  
ATOM    197  CE2 TYR A  26      10.343  -0.160   6.776  1.00 31.89           C  
ATOM    198  CZ  TYR A  26       9.262  -1.020   6.740  1.00 32.43           C  
ATOM    199  OH  TYR A  26       8.063  -0.635   7.251  1.00 28.33           O  
ATOM    200  N   GLN A  27      15.017  -5.229   4.935  1.00 47.35           N  
ATOM    201  CA  GLN A  27      16.263  -5.864   4.540  1.00 46.75           C  
ATOM    202  C   GLN A  27      16.212  -6.300   3.081  1.00 48.77           C  
ATOM    203  O   GLN A  27      15.139  -6.434   2.486  1.00 44.21           O  
ATOM    204  CB  GLN A  27      16.553  -7.078   5.435  1.00 47.62           C  
ATOM    205  CG  GLN A  27      17.094  -6.724   6.809  1.00 51.07           C  
ATOM    206  CD  GLN A  27      18.369  -5.915   6.725  1.00 54.12           C  
ATOM    207  NE2 GLN A  27      18.422  -4.809   7.468  1.00 51.90           N  
ATOM    208  OE1 GLN A  27      19.293  -6.268   5.987  1.00 53.12           O  
ATOM    209  N   GLN A  28      17.389  -6.589   2.533  1.00 44.51           N  
ATOM    210  CA  GLN A  28      17.503  -7.118   1.149  1.00 52.35           C  
ATOM    211  C   GLN A  28      16.750  -6.239   0.151  1.00 49.24           C  
ATOM    212  O   GLN A  28      15.832  -6.740  -0.511  1.00 47.19           O  
ATOM    213  CB  GLN A  28      17.044  -8.578   1.083  1.00 54.40           C  
ATOM    214  CG  GLN A  28      17.913  -9.530   1.891  1.00 57.49           C  
ATOM    215  CD  GLN A  28      17.091 -10.587   2.585  1.00 62.67           C  
ATOM    216  NE2 GLN A  28      17.097 -10.554   3.907  1.00 61.23           N  
ATOM    217  OE1 GLN A  28      16.457 -11.425   1.949  1.00 64.79           O  
ATOM    218  N   LEU A  29      17.224  -5.013  -0.015  1.00 42.30           N  
ATOM    219  CA  LEU A  29      16.548  -4.093  -0.954  1.00 49.20           C  
ATOM    220  C   LEU A  29      17.051  -4.370  -2.366  1.00 48.55           C  
ATOM    221  O   LEU A  29      18.255  -4.585  -2.533  1.00 46.98           O  
ATOM    222  CB  LEU A  29      16.789  -2.641  -0.532  1.00 44.72           C  
ATOM    223  CG  LEU A  29      15.694  -2.023   0.334  1.00 45.07           C  
ATOM    224  CD1 LEU A  29      15.849  -2.423   1.790  1.00 42.78           C  
ATOM    225  CD2 LEU A  29      15.697  -0.513   0.205  1.00 44.46           C  
ATOM    226  N   LYS A  30      16.132  -4.393  -3.342  1.00 43.35           N  
ATOM    227  CA  LYS A  30      16.497  -4.689  -4.757  1.00 42.68           C  
ATOM    228  C   LYS A  30      15.514  -3.985  -5.705  1.00 42.90           C  
ATOM    229  O   LYS A  30      14.292  -4.132  -5.512  1.00 42.49           O  
ATOM    230  CB  LYS A  30      16.512  -6.202  -5.008  1.00 44.16           C  
ATOM    231  CG  LYS A  30      15.368  -6.994  -4.389  1.00 50.18           C  
ATOM    232  CD  LYS A  30      15.823  -8.240  -3.666  1.00 58.79           C  
ATOM    233  CE  LYS A  30      14.677  -9.016  -3.053  1.00 57.33           C  
ATOM    234  NZ  LYS A  30      13.876  -8.178  -2.131  1.00 56.39           N1+
ATOM    235  N   PRO A  31      15.992  -3.234  -6.724  1.00 47.71           N  
ATOM    236  CA  PRO A  31      15.109  -2.485  -7.637  1.00 44.88           C  
ATOM    237  C   PRO A  31      14.080  -3.326  -8.408  1.00 49.19           C  
ATOM    238  O   PRO A  31      14.471  -4.310  -9.013  1.00 49.56           O  
ATOM    239  CB  PRO A  31      16.085  -1.858  -8.646  1.00 52.00           C  
ATOM    240  CG  PRO A  31      17.391  -1.777  -7.893  1.00 54.16           C  
ATOM    241  CD  PRO A  31      17.407  -3.022  -7.033  1.00 50.65           C  
ATOM    242  N   ILE A  32      12.805  -2.925  -8.372  1.00 44.22           N  
ATOM    243  CA  ILE A  32      11.743  -3.605  -9.108  1.00 40.64           C  
ATOM    244  C   ILE A  32      11.109  -2.720 -10.168  1.00 42.55           C  
ATOM    245  O   ILE A  32      10.216  -3.173 -10.885  1.00 43.92           O  
ATOM    246  CB  ILE A  32      10.647  -4.153  -8.170  1.00 41.96           C  
ATOM    247  CG1 ILE A  32       9.975  -3.003  -7.415  1.00 38.04           C  
ATOM    248  CG2 ILE A  32      11.210  -5.198  -7.223  1.00 39.29           C  
ATOM    249  CD1 ILE A  32       8.817  -3.440  -6.539  1.00 36.85           C  
ATOM    250  N   GLY A  33      11.513  -1.465 -10.272  1.00 41.51           N  
ATOM    251  CA  GLY A  33      10.925  -0.584 -11.256  1.00 42.97           C  
ATOM    252  C   GLY A  33      11.429   0.825 -11.056  1.00 45.32           C  
ATOM    253  O   GLY A  33      12.148   1.126 -10.097  1.00 43.44           O  
ATOM    254  N   SER A  34      11.027   1.687 -11.983  1.00 45.29           N  
ATOM    255  CA  SER A  34      11.517   3.053 -12.025  1.00 43.22           C  
ATOM    256  C   SER A  34      10.407   3.953 -12.546  1.00 46.06           C  
ATOM    257  O   SER A  34       9.676   3.574 -13.465  1.00 43.97           O  
ATOM    258  CB  SER A  34      12.770   3.148 -12.906  1.00 46.27           C  
ATOM    259  OG  SER A  34      13.221   4.483 -13.014  1.00 53.67           O  
ATOM    260  N   GLY A  35      10.275   5.134 -11.942  1.00 47.51           N  
ATOM    261  CA  GLY A  35       9.254   6.081 -12.346  1.00 48.85           C  
ATOM    262  C   GLY A  35       9.649   7.531 -12.151  1.00 47.47           C  
ATOM    263  O   GLY A  35      10.826   7.836 -11.931  1.00 44.45           O  
ATOM    264  N   ALA A  36       8.667   8.435 -12.234  1.00 45.90           N  
ATOM    265  CA  ALA A  36       8.946   9.860 -12.082  1.00 44.45           C  
ATOM    266  C   ALA A  36       9.512  10.185 -10.705  1.00 50.74           C  
ATOM    267  O   ALA A  36      10.317  11.114 -10.574  1.00 46.63           O  
ATOM    268  CB  ALA A  36       7.678  10.678 -12.339  1.00 45.46           C  
ATOM    269  N   GLN A  37       9.104   9.450  -9.668  1.00 44.92           N  
ATOM    270  CA  GLN A  37       9.633   9.677  -8.328  1.00 48.03           C  
ATOM    271  C   GLN A  37      10.862   8.832  -8.029  1.00 43.20           C  
ATOM    272  O   GLN A  37      11.255   8.729  -6.864  1.00 48.99           O  
ATOM    273  CB  GLN A  37       8.567   9.417  -7.249  1.00 46.46           C  
ATOM    274  CG  GLN A  37       7.095   9.671  -7.593  1.00 50.63           C  
ATOM    275  CD  GLN A  37       6.837  10.902  -8.435  1.00 52.41           C  
ATOM    276  NE2 GLN A  37       7.567  11.986  -8.162  1.00 55.94           N  
ATOM    277  OE1 GLN A  37       5.955  10.893  -9.296  1.00 50.88           O  
ATOM    278  N   GLY A  38      11.473   8.222  -9.038  1.00 44.09           N  
ATOM    279  CA  GLY A  38      12.707   7.496  -8.814  1.00 48.21           C  
ATOM    280  C   GLY A  38      12.567   5.987  -8.755  1.00 48.62           C  
ATOM    281  O   GLY A  38      11.711   5.401  -9.424  1.00 45.27           O  
ATOM    282  N   ILE A  39      13.406   5.350  -7.947  1.00 50.16           N  
ATOM    283  CA  ILE A  39      13.485   3.895  -7.885  1.00 49.36           C  
ATOM    284  C   ILE A  39      12.496   3.368  -6.855  1.00 43.32           C  
ATOM    285  O   ILE A  39      12.284   3.973  -5.796  1.00 45.75           O  
ATOM    286  CB  ILE A  39      14.925   3.443  -7.562  1.00 51.40           C  
ATOM    287  CG1 ILE A  39      15.922   4.099  -8.520  1.00 55.65           C  
ATOM    288  CG2 ILE A  39      15.064   1.927  -7.660  1.00 41.96           C  
ATOM    289  CD1 ILE A  39      15.964   3.455  -9.901  1.00 55.85           C  
ATOM    290  N   VAL A  40      11.875   2.236  -7.174  1.00 41.73           N  
ATOM    291  CA  VAL A  40      11.091   1.462  -6.221  1.00 34.81           C  
ATOM    292  C   VAL A  40      11.847   0.172  -5.944  1.00 39.37           C  
ATOM    293  O   VAL A  40      12.342  -0.478  -6.873  1.00 40.86           O  
ATOM    294  CB  VAL A  40       9.669   1.167  -6.748  1.00 36.18           C  
ATOM    295  CG1 VAL A  40       8.876   0.354  -5.737  1.00 34.98           C  
ATOM    296  CG2 VAL A  40       8.950   2.465  -7.072  1.00 37.27           C  
ATOM    297  N   CYS A  41      11.941  -0.195  -4.671  1.00 32.60           N  
ATOM    298  CA  CYS A  41      12.637  -1.411  -4.282  1.00 37.98           C  
ATOM    299  C   CYS A  41      11.669  -2.419  -3.686  1.00 38.09           C  
ATOM    300  O   CYS A  41      10.662  -2.051  -3.082  1.00 36.15           O  
ATOM    301  CB  CYS A  41      13.731  -1.112  -3.263  1.00 35.90           C  
ATOM    302  SG  CYS A  41      15.090  -0.184  -3.957  1.00 42.13           S  
ATOM    303  N   ALA A  42      11.984  -3.698  -3.851  1.00 38.18           N  
ATOM    304  CA  ALA A  42      11.391  -4.719  -3.007  1.00 34.50           C  
ATOM    305  C   ALA A  42      12.266  -4.892  -1.774  1.00 33.90           C  
ATOM    306  O   ALA A  42      13.468  -4.629  -1.812  1.00 40.71           O  
ATOM    307  CB  ALA A  42      11.256  -6.051  -3.753  1.00 34.71           C  
ATOM    308  N   ALA A  43      11.650  -5.300  -0.669  1.00 31.95           N  
ATOM    309  CA  ALA A  43      12.396  -5.556   0.554  1.00 37.94           C  
ATOM    310  C   ALA A  43      11.648  -6.576   1.393  1.00 39.00           C  
ATOM    311  O   ALA A  43      10.446  -6.796   1.221  1.00 34.87           O  
ATOM    312  CB  ALA A  43      12.620  -4.278   1.379  1.00 35.38           C  
ATOM    313  N   PHE A  44      12.370  -7.193   2.321  1.00 37.78           N  
ATOM    314  CA  PHE A  44      11.756  -8.080   3.293  1.00 40.32           C  
ATOM    315  C   PHE A  44      11.622  -7.337   4.612  1.00 37.06           C  
ATOM    316  O   PHE A  44      12.601  -6.785   5.121  1.00 45.54           O  
ATOM    317  CB  PHE A  44      12.567  -9.365   3.477  1.00 46.43           C  
ATOM    318  CG  PHE A  44      11.959 -10.317   4.464  1.00 46.29           C  
ATOM    319  CD1 PHE A  44      10.795 -11.002   4.152  1.00 47.54           C  
ATOM    320  CD2 PHE A  44      12.544 -10.533   5.698  1.00 48.41           C  
ATOM    321  CE1 PHE A  44      10.223 -11.874   5.054  1.00 46.39           C  
ATOM    322  CE2 PHE A  44      11.975 -11.409   6.600  1.00 45.05           C  
ATOM    323  CZ  PHE A  44      10.816 -12.079   6.279  1.00 48.67           C  
ATOM    324  N   ASP A  45      10.406  -7.302   5.141  1.00 38.10           N  
ATOM    325  CA  ASP A  45      10.111  -6.632   6.400  1.00 39.06           C  
ATOM    326  C   ASP A  45      10.238  -7.694   7.481  1.00 44.82           C  
ATOM    327  O   ASP A  45       9.302  -8.458   7.728  1.00 42.63           O  
ATOM    328  CB  ASP A  45       8.718  -6.012   6.362  1.00 39.96           C  
ATOM    329  CG  ASP A  45       8.297  -5.393   7.687  1.00 41.67           C  
ATOM    330  OD1 ASP A  45       9.002  -5.559   8.707  1.00 42.23           O  
ATOM    331  OD2 ASP A  45       7.235  -4.737   7.716  1.00 37.41           O1-
ATOM    332  N   THR A  46      11.403  -7.741   8.132  1.00 42.57           N  
ATOM    333  CA  THR A  46      11.644  -8.767   9.141  1.00 46.60           C  
ATOM    334  C   THR A  46      10.654  -8.683  10.293  1.00 49.29           C  
ATOM    335  O   THR A  46      10.427  -9.688  10.975  1.00 56.46           O  
ATOM    336  CB  THR A  46      13.073  -8.661   9.675  1.00 44.94           C  
ATOM    337  CG2 THR A  46      14.084  -8.778   8.545  1.00 41.30           C  
ATOM    338  OG1 THR A  46      13.245  -7.401  10.336  1.00 52.46           O  
ATOM    339  N   VAL A  47      10.047  -7.518  10.516  1.00 47.72           N  
ATOM    340  CA  VAL A  47       9.120  -7.371  11.631  1.00 47.19           C  
ATOM    341  C   VAL A  47       7.768  -7.986  11.298  1.00 51.52           C  
ATOM    342  O   VAL A  47       7.127  -8.604  12.156  1.00 54.04           O  
ATOM    343  CB  VAL A  47       8.992  -5.887  12.019  1.00 48.14           C  
ATOM    344  CG1 VAL A  47       7.737  -5.651  12.840  1.00 41.56           C  
ATOM    345  CG2 VAL A  47      10.229  -5.435  12.776  1.00 46.91           C  
ATOM    346  N   LEU A  48       7.310  -7.825  10.056  1.00 49.36           N  
ATOM    347  CA  LEU A  48       6.045  -8.400   9.623  1.00 48.79           C  
ATOM    348  C   LEU A  48       6.205  -9.795   9.037  1.00 47.61           C  
ATOM    349  O   LEU A  48       5.222 -10.542   8.968  1.00 45.46           O  
ATOM    350  CB  LEU A  48       5.383  -7.489   8.579  1.00 48.82           C  
ATOM    351  CG  LEU A  48       4.568  -6.303   9.094  1.00 45.27           C  
ATOM    352  CD1 LEU A  48       3.902  -5.552   7.945  1.00 47.15           C  
ATOM    353  CD2 LEU A  48       3.538  -6.768  10.110  1.00 55.62           C  
ATOM    354  N   GLY A  49       7.412 -10.161   8.620  1.00 41.75           N  
ATOM    355  CA  GLY A  49       7.631 -11.423   7.954  1.00 47.20           C  
ATOM    356  C   GLY A  49       7.198 -11.465   6.509  1.00 50.04           C  
ATOM    357  O   GLY A  49       7.231 -12.542   5.902  1.00 52.53           O  
ATOM    358  N   ILE A  50       6.805 -10.331   5.931  1.00 46.62           N  
ATOM    359  CA  ILE A  50       6.305 -10.286   4.564  1.00 46.12           C  
ATOM    360  C   ILE A  50       7.255  -9.458   3.705  1.00 44.26           C  
ATOM    361  O   ILE A  50       8.043  -8.645   4.198  1.00 42.00           O  
ATOM    362  CB  ILE A  50       4.876  -9.709   4.480  1.00 48.86           C  
ATOM    363  CG1 ILE A  50       4.866  -8.233   4.890  1.00 47.63           C  
ATOM    364  CG2 ILE A  50       3.921 -10.504   5.356  1.00 49.34           C  
ATOM    365  CD1 ILE A  50       3.485  -7.607   4.886  1.00 48.80           C  
ATOM    366  N   ASN A  51       7.165  -9.670   2.397  1.00 39.27           N  
ATOM    367  CA  ASN A  51       7.883  -8.830   1.454  1.00 36.96           C  
ATOM    368  C   ASN A  51       7.082  -7.559   1.196  1.00 33.51           C  
ATOM    369  O   ASN A  51       5.849  -7.564   1.252  1.00 34.38           O  
ATOM    370  CB  ASN A  51       8.129  -9.582   0.148  1.00 38.89           C  
ATOM    371  CG  ASN A  51       9.053 -10.770   0.332  1.00 44.68           C  
ATOM    372  ND2 ASN A  51       8.574 -11.954  -0.040  1.00 44.83           N  
ATOM    373  OD1 ASN A  51      10.181 -10.629   0.813  1.00 44.69           O  
ATOM    374  N   VAL A  52       7.794  -6.453   0.941  1.00 32.24           N  
ATOM    375  CA  VAL A  52       7.161  -5.144   0.776  1.00 27.14           C  
ATOM    376  C   VAL A  52       7.814  -4.389  -0.371  1.00 29.72           C  
ATOM    377  O   VAL A  52       8.895  -4.739  -0.841  1.00 28.64           O  
ATOM    378  CB  VAL A  52       7.222  -4.287   2.071  1.00 27.37           C  
ATOM    379  CG1 VAL A  52       6.349  -4.895   3.162  1.00 29.38           C  
ATOM    380  CG2 VAL A  52       8.664  -4.090   2.546  1.00 31.89           C  
ATOM    381  N   ALA A  53       7.134  -3.335  -0.834  1.00 27.94           N  
ATOM    382  CA  ALA A  53       7.722  -2.402  -1.782  1.00 23.59           C  
ATOM    383  C   ALA A  53       8.102  -1.125  -1.045  1.00 25.42           C  
ATOM    384  O   ALA A  53       7.386  -0.693  -0.135  1.00 26.20           O  
ATOM    385  CB  ALA A  53       6.768  -2.070  -2.937  1.00 25.53           C  
ATOM    386  N   VAL A  54       9.229  -0.528  -1.438  1.00 24.61           N  
ATOM    387  CA  VAL A  54       9.732   0.685  -0.788  1.00 29.41           C  
ATOM    388  C   VAL A  54      10.014   1.732  -1.850  1.00 26.82           C  
ATOM    389  O   VAL A  54      10.826   1.506  -2.755  1.00 30.29           O  
ATOM    390  CB  VAL A  54      10.991   0.425   0.057  1.00 29.43           C  
ATOM    391  CG1 VAL A  54      11.432   1.739   0.742  1.00 31.19           C  
ATOM    392  CG2 VAL A  54      10.718  -0.639   1.084  1.00 29.52           C  
ATOM    393  N   LYS A  55       9.348   2.880  -1.734  1.00 23.73           N  
ATOM    394  CA  LYS A  55       9.474   3.990  -2.665  1.00 25.12           C  
ATOM    395  C   LYS A  55      10.055   5.181  -1.923  1.00 27.11           C  
ATOM    396  O   LYS A  55       9.657   5.457  -0.789  1.00 25.94           O  
ATOM    397  CB  LYS A  55       8.101   4.355  -3.244  1.00 28.37           C  
ATOM    398  CG  LYS A  55       8.098   5.327  -4.402  1.00 38.56           C  
ATOM    399  CD  LYS A  55       6.655   5.598  -4.857  1.00 39.63           C  
ATOM    400  CE  LYS A  55       6.599   6.305  -6.202  1.00 46.37           C  
ATOM    401  NZ  LYS A  55       5.284   6.992  -6.383  1.00 46.03           N1+
ATOM    402  N   LYS A  56      10.977   5.891  -2.559  1.00 28.56           N  
ATOM    403  CA  LYS A  56      11.629   7.044  -1.945  1.00 27.72           C  
ATOM    404  C   LYS A  56      11.219   8.305  -2.690  1.00 28.35           C  
ATOM    405  O   LYS A  56      11.426   8.411  -3.907  1.00 27.85           O  
ATOM    406  CB  LYS A  56      13.147   6.882  -1.951  1.00 28.75           C  
ATOM    407  CG  LYS A  56      13.917   8.085  -1.385  1.00 31.87           C  
ATOM    408  CD  LYS A  56      15.342   8.080  -1.892  1.00 37.53           C  
ATOM    409  CE  LYS A  56      16.185   9.167  -1.228  1.00 37.81           C  
ATOM    410  NZ  LYS A  56      17.602   9.126  -1.731  1.00 44.20           N1+
ATOM    411  N   LEU A  57      10.637   9.258  -1.965  1.00 22.50           N  
ATOM    412  CA  LEU A  57      10.322  10.569  -2.516  1.00 24.91           C  
ATOM    413  C   LEU A  57      11.432  11.516  -2.081  1.00 28.56           C  
ATOM    414  O   LEU A  57      11.569  11.804  -0.888  1.00 26.05           O  
ATOM    415  CB  LEU A  57       8.948  11.056  -2.058  1.00 24.19           C  
ATOM    416  CG  LEU A  57       7.728  10.125  -2.132  1.00 32.73           C  
ATOM    417  CD1 LEU A  57       6.481  10.860  -1.684  1.00 28.02           C  
ATOM    418  CD2 LEU A  57       7.545   9.603  -3.550  1.00 32.58           C  
ATOM    419  N   SER A  58      12.231  11.981  -3.047  1.00 30.01           N  
ATOM    420  CA  SER A  58      13.374  12.855  -2.788  1.00 28.47           C  
ATOM    421  C   SER A  58      12.945  14.317  -2.843  1.00 28.48           C  
ATOM    422  O   SER A  58      12.494  14.791  -3.888  1.00 28.79           O  
ATOM    423  CB  SER A  58      14.491  12.609  -3.807  1.00 34.44           C  
ATOM    424  OG  SER A  58      14.887  11.248  -3.834  1.00 36.42           O  
ATOM    425  N   ARG A  59      13.099  15.024  -1.721  1.00 24.04           N  
ATOM    426  CA  ARG A  59      12.715  16.421  -1.539  1.00 25.71           C  
ATOM    427  C   ARG A  59      11.411  16.735  -2.272  1.00 27.35           C  
ATOM    428  O   ARG A  59      11.394  17.577  -3.174  1.00 26.89           O  
ATOM    429  CB  ARG A  59      13.831  17.365  -1.980  1.00 32.90           C  
ATOM    430  CG  ARG A  59      15.226  16.855  -1.604  1.00 39.10           C  
ATOM    431  CD  ARG A  59      16.313  17.943  -1.626  1.00 49.30           C  
ATOM    432  NE  ARG A  59      16.923  18.109  -2.943  1.00 60.32           N  
ATOM    433  CZ  ARG A  59      18.189  18.454  -3.152  1.00 63.71           C  
ATOM    434  NH1 ARG A  59      19.034  18.637  -2.149  1.00 61.21           N1+
ATOM    435  NH2 ARG A  59      18.621  18.613  -4.401  1.00 63.92           N  
ATOM    436  N   PRO A  60      10.307  16.070  -1.911  1.00 23.05           N  
ATOM    437  CA  PRO A  60       9.055  16.278  -2.648  1.00 25.44           C  
ATOM    438  C   PRO A  60       8.492  17.676  -2.492  1.00 26.52           C  
ATOM    439  O   PRO A  60       7.641  18.078  -3.296  1.00 28.89           O  
ATOM    440  CB  PRO A  60       8.127  15.208  -2.055  1.00 24.86           C  
ATOM    441  CG  PRO A  60       8.619  15.037  -0.669  1.00 22.42           C  
ATOM    442  CD  PRO A  60      10.133  15.098  -0.817  1.00 23.00           C  
ATOM    443  N   PHE A  61       8.965  18.446  -1.518  1.00 24.24           N  
ATOM    444  CA  PHE A  61       8.515  19.809  -1.300  1.00 23.08           C  
ATOM    445  C   PHE A  61       9.355  20.822  -2.068  1.00 24.67           C  
ATOM    446  O   PHE A  61       9.207  22.021  -1.826  1.00 29.71           O  
ATOM    447  CB  PHE A  61       8.584  20.148   0.198  1.00 21.97           C  
ATOM    448  CG  PHE A  61       9.899  19.780   0.801  1.00 24.22           C  
ATOM    449  CD1 PHE A  61      10.988  20.621   0.645  1.00 26.53           C  
ATOM    450  CD2 PHE A  61      10.076  18.565   1.434  1.00 25.49           C  
ATOM    451  CE1 PHE A  61      12.217  20.285   1.150  1.00 27.91           C  
ATOM    452  CE2 PHE A  61      11.320  18.215   1.951  1.00 24.89           C  
ATOM    453  CZ  PHE A  61      12.379  19.071   1.809  1.00 28.29           C  
ATOM    454  N   GLN A  62      10.258  20.363  -2.946  1.00 26.22           N  
ATOM    455  CA  GLN A  62      11.204  21.261  -3.619  1.00 27.54           C  
ATOM    456  C   GLN A  62      10.483  22.302  -4.464  1.00 31.12           C  
ATOM    457  O   GLN A  62      10.991  23.416  -4.647  1.00 30.99           O  
ATOM    458  CB  GLN A  62      12.163  20.454  -4.509  1.00 32.09           C  
ATOM    459  CG  GLN A  62      13.350  21.239  -5.106  1.00 39.35           C  
ATOM    460  CD  GLN A  62      13.064  21.946  -6.440  1.00 41.69           C  
ATOM    461  NE2 GLN A  62      13.867  22.969  -6.742  1.00 36.02           N  
ATOM    462  OE1 GLN A  62      12.165  21.562  -7.201  1.00 36.81           O  
ATOM    463  N   ASN A  63       9.312  21.962  -4.996  1.00 24.83           N  
ATOM    464  CA  ASN A  63       8.546  22.921  -5.777  1.00 24.72           C  
ATOM    465  C   ASN A  63       7.069  22.680  -5.520  1.00 26.31           C  
ATOM    466  O   ASN A  63       6.664  21.606  -5.070  1.00 24.27           O  
ATOM    467  CB  ASN A  63       8.872  22.824  -7.275  1.00 24.74           C  
ATOM    468  CG  ASN A  63       8.484  21.481  -7.871  1.00 25.85           C  
ATOM    469  ND2 ASN A  63       9.477  20.644  -8.151  1.00 23.74           N  
ATOM    470  OD1 ASN A  63       7.302  21.201  -8.072  1.00 25.96           O  
ATOM    471  N   GLN A  64       6.265  23.686  -5.862  1.00 28.02           N  
ATOM    472  CA  GLN A  64       4.843  23.669  -5.532  1.00 28.31           C  
ATOM    473  C   GLN A  64       4.106  22.513  -6.204  1.00 26.43           C  
ATOM    474  O   GLN A  64       3.208  21.911  -5.604  1.00 25.14           O  
ATOM    475  CB  GLN A  64       4.210  24.989  -5.958  1.00 32.59           C  
ATOM    476  CG  GLN A  64       4.598  26.150  -5.112  1.00 36.82           C  
ATOM    477  CD  GLN A  64       3.845  27.377  -5.522  1.00 43.39           C  
ATOM    478  NE2 GLN A  64       4.562  28.379  -6.009  1.00 44.62           N  
ATOM    479  OE1 GLN A  64       2.621  27.408  -5.448  1.00 47.32           O  
ATOM    480  N   THR A  65       4.425  22.241  -7.472  1.00 24.77           N  
ATOM    481  CA  THR A  65       3.769  21.167  -8.217  1.00 24.89           C  
ATOM    482  C   THR A  65       3.990  19.809  -7.557  1.00 23.76           C  
ATOM    483  O   THR A  65       3.034  19.067  -7.280  1.00 25.80           O  
ATOM    484  CB  THR A  65       4.306  21.142  -9.650  1.00 28.61           C  
ATOM    485  CG2 THR A  65       3.553  20.127 -10.488  1.00 28.90           C  
ATOM    486  OG1 THR A  65       4.237  22.460 -10.231  1.00 31.14           O  
ATOM    487  N   HIS A  66       5.256  19.444  -7.355  1.00 22.23           N  
ATOM    488  CA  HIS A  66       5.561  18.150  -6.760  1.00 19.65           C  
ATOM    489  C   HIS A  66       5.092  18.086  -5.320  1.00 20.87           C  
ATOM    490  O   HIS A  66       4.706  17.012  -4.846  1.00 22.48           O  
ATOM    491  CB  HIS A  66       7.063  17.872  -6.842  1.00 23.06           C  
ATOM    492  CG  HIS A  66       7.543  17.618  -8.243  1.00 28.26           C  
ATOM    493  CD2 HIS A  66       6.855  17.398  -9.389  1.00 29.00           C  
ATOM    494  ND1 HIS A  66       8.878  17.579  -8.586  1.00 28.93           N  
ATOM    495  CE1 HIS A  66       8.993  17.352  -9.883  1.00 27.11           C  
ATOM    496  NE2 HIS A  66       7.779  17.222 -10.392  1.00 27.08           N  
ATOM    497  N   ALA A  67       5.136  19.213  -4.604  1.00 20.03           N  
ATOM    498  CA  ALA A  67       4.680  19.204  -3.215  1.00 22.84           C  
ATOM    499  C   ALA A  67       3.197  18.870  -3.132  1.00 22.42           C  
ATOM    500  O   ALA A  67       2.785  18.015  -2.340  1.00 21.33           O  
ATOM    501  CB  ALA A  67       4.981  20.551  -2.540  1.00 22.84           C  
ATOM    502  N   LYS A  68       2.375  19.538  -3.942  1.00 19.15           N  
ATOM    503  CA  LYS A  68       0.946  19.280  -3.898  1.00 23.81           C  
ATOM    504  C   LYS A  68       0.660  17.832  -4.287  1.00 23.14           C  
ATOM    505  O   LYS A  68      -0.165  17.159  -3.651  1.00 24.14           O  
ATOM    506  CB  LYS A  68       0.216  20.284  -4.803  1.00 26.56           C  
ATOM    507  CG  LYS A  68      -1.283  20.094  -4.927  1.00 35.57           C  
ATOM    508  CD  LYS A  68      -1.870  21.247  -5.741  1.00 40.33           C  
ATOM    509  CE  LYS A  68      -3.366  21.393  -5.521  1.00 50.59           C  
ATOM    510  NZ  LYS A  68      -3.705  22.764  -5.033  1.00 58.65           N1+
ATOM    511  N   ARG A  69       1.372  17.316  -5.298  1.00 24.01           N  
ATOM    512  CA  ARG A  69       1.166  15.929  -5.708  1.00 23.98           C  
ATOM    513  C   ARG A  69       1.536  14.953  -4.596  1.00 24.45           C  
ATOM    514  O   ARG A  69       0.826  13.968  -4.371  1.00 22.14           O  
ATOM    515  CB  ARG A  69       1.987  15.608  -6.957  1.00 24.09           C  
ATOM    516  CG  ARG A  69       1.749  14.180  -7.491  1.00 36.08           C  
ATOM    517  CD  ARG A  69       3.011  13.474  -8.013  1.00 39.16           C  
ATOM    518  NE  ARG A  69       3.917  13.104  -6.928  1.00 43.47           N  
ATOM    519  CZ  ARG A  69       3.816  11.982  -6.226  1.00 41.56           C  
ATOM    520  NH1 ARG A  69       2.875  11.087  -6.486  1.00 42.03           N1+
ATOM    521  NH2 ARG A  69       4.673  11.756  -5.231  1.00 41.58           N  
ATOM    522  N   ALA A  70       2.676  15.182  -3.926  1.00 22.29           N  
ATOM    523  CA  ALA A  70       3.121  14.272  -2.874  1.00 23.20           C  
ATOM    524  C   ALA A  70       2.195  14.315  -1.671  1.00 25.13           C  
ATOM    525  O   ALA A  70       1.906  13.273  -1.071  1.00 20.74           O  
ATOM    526  CB  ALA A  70       4.548  14.600  -2.429  1.00 24.15           C  
ATOM    527  N   TYR A  71       1.751  15.518  -1.285  1.00 20.81           N  
ATOM    528  CA  TYR A  71       0.870  15.644  -0.137  1.00 20.36           C  
ATOM    529  C   TYR A  71      -0.445  14.930  -0.405  1.00 21.25           C  
ATOM    530  O   TYR A  71      -0.944  14.179   0.441  1.00 20.28           O  
ATOM    531  CB  TYR A  71       0.647  17.122   0.185  1.00 23.19           C  
ATOM    532  CG  TYR A  71      -0.320  17.340   1.316  1.00 25.32           C  
ATOM    533  CD1 TYR A  71       0.050  17.102   2.640  1.00 27.89           C  
ATOM    534  CD2 TYR A  71      -1.604  17.782   1.061  1.00 27.53           C  
ATOM    535  CE1 TYR A  71      -0.857  17.302   3.671  1.00 29.13           C  
ATOM    536  CE2 TYR A  71      -2.502  17.984   2.075  1.00 30.77           C  
ATOM    537  CZ  TYR A  71      -2.135  17.749   3.366  1.00 34.85           C  
ATOM    538  OH  TYR A  71      -3.075  17.966   4.338  1.00 37.18           O  
ATOM    539  N   ARG A  72      -0.984  15.106  -1.608  1.00 22.20           N  
ATOM    540  CA  ARG A  72      -2.228  14.438  -1.982  1.00 23.93           C  
ATOM    541  C   ARG A  72      -2.077  12.919  -1.924  1.00 20.95           C  
ATOM    542  O   ARG A  72      -2.951  12.215  -1.415  1.00 20.89           O  
ATOM    543  CB  ARG A  72      -2.630  14.882  -3.388  1.00 20.54           C  
ATOM    544  CG  ARG A  72      -3.826  14.155  -3.975  1.00 24.18           C  
ATOM    545  CD  ARG A  72      -4.242  14.864  -5.255  1.00 25.76           C  
ATOM    546  NE  ARG A  72      -5.370  14.215  -5.914  1.00 26.83           N  
ATOM    547  CZ  ARG A  72      -5.244  13.266  -6.830  1.00 32.25           C  
ATOM    548  NH1 ARG A  72      -4.065  12.766  -7.145  1.00 23.94           N1+
ATOM    549  NH2 ARG A  72      -6.332  12.792  -7.428  1.00 30.29           N  
ATOM    550  N   GLU A  73      -0.966  12.395  -2.454  1.00 19.58           N  
ATOM    551  CA  GLU A  73      -0.747  10.951  -2.452  1.00 21.79           C  
ATOM    552  C   GLU A  73      -0.644  10.397  -1.038  1.00 23.43           C  
ATOM    553  O   GLU A  73      -1.229   9.351  -0.731  1.00 21.55           O  
ATOM    554  CB  GLU A  73       0.512  10.602  -3.251  1.00 25.67           C  
ATOM    555  CG  GLU A  73       0.417   9.262  -4.005  1.00 33.46           C  
ATOM    556  CD  GLU A  73      -0.551   9.250  -5.227  1.00 37.48           C  
ATOM    557  OE1 GLU A  73      -1.001  10.308  -5.718  1.00 37.66           O  
ATOM    558  OE2 GLU A  73      -0.871   8.146  -5.700  1.00 38.17           O1-
ATOM    559  N   LEU A  74       0.094  11.083  -0.159  1.00 18.58           N  
ATOM    560  CA  LEU A  74       0.215  10.633   1.221  1.00 19.50           C  
ATOM    561  C   LEU A  74      -1.141  10.603   1.914  1.00 22.86           C  
ATOM    562  O   LEU A  74      -1.476   9.630   2.594  1.00 26.23           O  
ATOM    563  CB  LEU A  74       1.169  11.552   1.991  1.00 22.82           C  
ATOM    564  CG  LEU A  74       2.635  11.203   1.951  1.00 29.05           C  
ATOM    565  CD1 LEU A  74       3.415  12.458   2.327  1.00 25.54           C  
ATOM    566  CD2 LEU A  74       2.908  10.051   2.912  1.00 29.81           C  
ATOM    567  N   VAL A  75      -1.914  11.679   1.778  1.00 21.00           N  
ATOM    568  CA  VAL A  75      -3.196  11.768   2.469  1.00 24.66           C  
ATOM    569  C   VAL A  75      -4.148  10.699   1.945  1.00 25.43           C  
ATOM    570  O   VAL A  75      -4.862  10.041   2.719  1.00 25.05           O  
ATOM    571  CB  VAL A  75      -3.797  13.177   2.307  1.00 25.06           C  
ATOM    572  CG1 VAL A  75      -5.246  13.176   2.749  1.00 26.78           C  
ATOM    573  CG2 VAL A  75      -2.980  14.236   3.078  1.00 24.70           C  
ATOM    574  N   LEU A  76      -4.171  10.509   0.620  1.00 20.66           N  
ATOM    575  CA  LEU A  76      -5.113   9.560   0.025  1.00 21.83           C  
ATOM    576  C   LEU A  76      -4.695   8.121   0.296  1.00 23.93           C  
ATOM    577  O   LEU A  76      -5.541   7.269   0.596  1.00 25.92           O  
ATOM    578  CB  LEU A  76      -5.236   9.807  -1.479  1.00 19.52           C  
ATOM    579  CG  LEU A  76      -5.998  11.084  -1.859  1.00 22.83           C  
ATOM    580  CD1 LEU A  76      -5.935  11.339  -3.349  1.00 21.42           C  
ATOM    581  CD2 LEU A  76      -7.441  11.020  -1.390  1.00 26.59           C  
ATOM    582  N   LEU A  77      -3.400   7.818   0.166  1.00 22.07           N  
ATOM    583  CA  LEU A  77      -2.959   6.449   0.423  1.00 27.97           C  
ATOM    584  C   LEU A  77      -3.360   6.009   1.821  1.00 29.54           C  
ATOM    585  O   LEU A  77      -3.774   4.861   2.030  1.00 31.25           O  
ATOM    586  CB  LEU A  77      -1.450   6.324   0.262  1.00 25.64           C  
ATOM    587  CG  LEU A  77      -0.964   6.119  -1.169  1.00 27.24           C  
ATOM    588  CD1 LEU A  77       0.569   6.249  -1.190  1.00 28.48           C  
ATOM    589  CD2 LEU A  77      -1.444   4.816  -1.794  1.00 25.57           C  
ATOM    590  N   LYS A  78      -3.233   6.910   2.792  1.00 27.93           N  
ATOM    591  CA  LYS A  78      -3.598   6.581   4.164  1.00 30.89           C  
ATOM    592  C   LYS A  78      -5.100   6.352   4.294  1.00 28.59           C  
ATOM    593  O   LYS A  78      -5.541   5.309   4.790  1.00 30.86           O  
ATOM    594  CB  LYS A  78      -3.145   7.701   5.108  1.00 35.67           C  
ATOM    595  CG  LYS A  78      -3.562   7.493   6.568  1.00 38.88           C  
ATOM    596  CD  LYS A  78      -2.582   8.127   7.558  1.00 39.31           C  
ATOM    597  CE  LYS A  78      -2.691   9.653   7.588  1.00 49.31           C  
ATOM    598  NZ  LYS A  78      -1.385  10.363   7.861  1.00 51.63           N1+
ATOM    599  N   CYS A  79      -5.899   7.313   3.836  1.00 26.04           N  
ATOM    600  CA ACYS A  79      -7.339   7.332   4.073  0.62 26.46           C  
ATOM    601  CA BCYS A  79      -7.306   7.222   4.179  0.38 26.57           C  
ATOM    602  C   CYS A  79      -8.069   6.236   3.306  1.00 30.43           C  
ATOM    603  O   CYS A  79      -9.160   5.817   3.703  1.00 23.44           O  
ATOM    604  CB ACYS A  79      -7.900   8.692   3.662  0.62 28.08           C  
ATOM    605  CB BCYS A  79      -7.957   8.603   4.138  0.38 29.39           C  
ATOM    606  SG ACYS A  79      -7.455  10.062   4.752  0.62 39.10           S  
ATOM    607  SG BCYS A  79      -8.141   9.311   2.518  0.38 28.35           S  
ATOM    608  N   VAL A  80      -7.517   5.800   2.188  1.00 27.24           N  
ATOM    609  CA  VAL A  80      -8.204   4.823   1.343  1.00 23.74           C  
ATOM    610  C   VAL A  80      -7.814   3.425   1.779  1.00 22.95           C  
ATOM    611  O   VAL A  80      -6.649   3.142   2.079  1.00 25.61           O  
ATOM    612  CB  VAL A  80      -7.886   5.071  -0.141  1.00 21.59           C  
ATOM    613  CG1 VAL A  80      -8.368   3.899  -1.007  1.00 25.90           C  
ATOM    614  CG2 VAL A  80      -8.492   6.399  -0.583  1.00 23.51           C  
ATOM    615  N   ASN A  81      -8.795   2.532   1.825  1.00 20.64           N  
ATOM    616  CA  ASN A  81      -8.542   1.133   2.156  1.00 25.11           C  
ATOM    617  C   ASN A  81      -9.480   0.318   1.270  1.00 27.27           C  
ATOM    618  O   ASN A  81     -10.623   0.066   1.644  1.00 24.26           O  
ATOM    619  CB  ASN A  81      -8.776   0.864   3.641  1.00 28.12           C  
ATOM    620  CG  ASN A  81      -8.595  -0.603   4.009  1.00 39.90           C  
ATOM    621  ND2 ASN A  81      -9.350  -1.054   5.006  1.00 45.71           N  
ATOM    622  OD1 ASN A  81      -7.763  -1.315   3.428  1.00 37.67           O  
ATOM    623  N   HIS A  82      -9.009  -0.054   0.079  1.00 19.57           N  
ATOM    624  CA  HIS A  82      -9.831  -0.830  -0.841  1.00 20.25           C  
ATOM    625  C   HIS A  82      -8.942  -1.905  -1.445  1.00 20.09           C  
ATOM    626  O   HIS A  82      -7.761  -1.656  -1.701  1.00 19.64           O  
ATOM    627  CB  HIS A  82     -10.449   0.069  -1.926  1.00 18.41           C  
ATOM    628  CG  HIS A  82     -11.380  -0.660  -2.855  1.00 20.50           C  
ATOM    629  CD2 HIS A  82     -12.734  -0.726  -2.888  1.00 23.72           C  
ATOM    630  ND1 HIS A  82     -10.931  -1.475  -3.877  1.00 18.72           N  
ATOM    631  CE1 HIS A  82     -11.972  -1.988  -4.516  1.00 21.44           C  
ATOM    632  NE2 HIS A  82     -13.076  -1.556  -3.928  1.00 22.54           N  
ATOM    633  N   LYS A  83      -9.486  -3.117  -1.638  1.00 17.96           N  
ATOM    634  CA  LYS A  83      -8.607  -4.219  -2.029  1.00 16.35           C  
ATOM    635  C   LYS A  83      -8.007  -4.046  -3.421  1.00 19.33           C  
ATOM    636  O   LYS A  83      -7.044  -4.747  -3.738  1.00 20.17           O  
ATOM    637  CB  LYS A  83      -9.346  -5.566  -1.998  1.00 20.02           C  
ATOM    638  CG  LYS A  83     -10.588  -5.560  -2.855  1.00 25.86           C  
ATOM    639  CD  LYS A  83     -11.305  -6.914  -2.855  1.00 34.08           C  
ATOM    640  CE  LYS A  83     -12.769  -6.711  -3.255  1.00 43.23           C  
ATOM    641  NZ  LYS A  83     -13.553  -7.986  -3.236  1.00 53.65           N1+
ATOM    642  N   ASN A  84      -8.522  -3.137  -4.252  1.00 17.86           N  
ATOM    643  CA  ASN A  84      -7.976  -2.965  -5.600  1.00 15.66           C  
ATOM    644  C   ASN A  84      -7.231  -1.631  -5.742  1.00 19.69           C  
ATOM    645  O   ASN A  84      -6.990  -1.164  -6.868  1.00 16.12           O  
ATOM    646  CB  ASN A  84      -9.085  -3.072  -6.650  1.00 15.65           C  
ATOM    647  CG  ASN A  84      -9.789  -4.426  -6.609  1.00 17.66           C  
ATOM    648  ND2 ASN A  84      -9.024  -5.504  -6.742  1.00 18.75           N  
ATOM    649  OD1 ASN A  84     -11.007  -4.497  -6.387  1.00 20.94           O  
ATOM    650  N   ILE A  85      -6.883  -1.003  -4.619  1.00 18.40           N  
ATOM    651  CA  ILE A  85      -6.009   0.169  -4.576  1.00 19.66           C  
ATOM    652  C   ILE A  85      -4.826  -0.176  -3.681  1.00 18.32           C  
ATOM    653  O   ILE A  85      -5.013  -0.717  -2.587  1.00 17.11           O  
ATOM    654  CB  ILE A  85      -6.747   1.410  -4.045  1.00 19.04           C  
ATOM    655  CG1 ILE A  85      -8.041   1.686  -4.819  1.00 23.43           C  
ATOM    656  CG2 ILE A  85      -5.806   2.635  -4.048  1.00 17.84           C  
ATOM    657  CD1 ILE A  85      -7.845   2.082  -6.228  1.00 29.93           C  
ATOM    658  N   ILE A  86      -3.605   0.104  -4.143  1.00 18.75           N  
ATOM    659  CA  ILE A  86      -2.427  -0.350  -3.400  1.00 18.36           C  
ATOM    660  C   ILE A  86      -2.451   0.170  -1.956  1.00 23.61           C  
ATOM    661  O   ILE A  86      -2.797   1.328  -1.696  1.00 23.53           O  
ATOM    662  CB  ILE A  86      -1.145   0.062  -4.148  1.00 21.23           C  
ATOM    663  CG1 ILE A  86       0.051  -0.803  -3.729  1.00 28.68           C  
ATOM    664  CG2 ILE A  86      -0.853   1.549  -3.973  1.00 25.85           C  
ATOM    665  CD1 ILE A  86       0.098  -2.184  -4.383  1.00 25.15           C  
ATOM    666  N   SER A  87      -2.146  -0.729  -1.008  1.00 24.71           N  
ATOM    667  CA  SER A  87      -2.147  -0.421   0.423  1.00 28.48           C  
ATOM    668  C   SER A  87      -0.818   0.198   0.833  1.00 23.22           C  
ATOM    669  O   SER A  87       0.249  -0.306   0.470  1.00 22.68           O  
ATOM    670  CB  SER A  87      -2.387  -1.673   1.281  1.00 28.80           C  
ATOM    671  OG  SER A  87      -3.551  -2.391   0.895  1.00 36.20           O  
ATOM    672  N   LEU A  88      -0.909   1.276   1.601  1.00 24.82           N  
ATOM    673  CA  LEU A  88       0.207   1.878   2.320  1.00 20.53           C  
ATOM    674  C   LEU A  88       0.379   1.193   3.672  1.00 21.10           C  
ATOM    675  O   LEU A  88      -0.550   1.189   4.491  1.00 25.10           O  
ATOM    676  CB  LEU A  88      -0.068   3.368   2.519  1.00 25.35           C  
ATOM    677  CG  LEU A  88       0.999   4.233   3.174  1.00 27.94           C  
ATOM    678  CD1 LEU A  88       2.301   4.145   2.394  1.00 24.28           C  
ATOM    679  CD2 LEU A  88       0.493   5.659   3.220  1.00 31.11           C  
ATOM    680  N   LEU A  89       1.564   0.639   3.910  1.00 20.77           N  
ATOM    681  CA  LEU A  89       1.864  -0.098   5.132  1.00 24.99           C  
ATOM    682  C   LEU A  89       2.639   0.733   6.155  1.00 27.14           C  
ATOM    683  O   LEU A  89       2.444   0.554   7.367  1.00 24.48           O  
ATOM    684  CB  LEU A  89       2.677  -1.347   4.778  1.00 26.11           C  
ATOM    685  CG  LEU A  89       1.921  -2.337   3.864  1.00 25.42           C  
ATOM    686  CD1 LEU A  89       2.670  -3.639   3.740  1.00 29.03           C  
ATOM    687  CD2 LEU A  89       0.481  -2.566   4.356  1.00 29.18           C  
ATOM    688  N   ASN A  90       3.493   1.647   5.696  1.00 22.78           N  
ATOM    689  CA  ASN A  90       4.311   2.458   6.595  1.00 25.15           C  
ATOM    690  C   ASN A  90       4.811   3.670   5.834  1.00 26.84           C  
ATOM    691  O   ASN A  90       4.943   3.630   4.608  1.00 24.22           O  
ATOM    692  CB  ASN A  90       5.511   1.678   7.129  1.00 23.44           C  
ATOM    693  CG  ASN A  90       6.078   2.270   8.425  1.00 23.89           C  
ATOM    694  ND2 ASN A  90       7.228   1.771   8.837  1.00 32.30           N  
ATOM    695  OD1 ASN A  90       5.486   3.159   9.029  1.00 27.54           O  
ATOM    696  N   VAL A  91       5.094   4.743   6.575  1.00 23.21           N  
ATOM    697  CA  VAL A  91       5.714   5.954   6.034  1.00 19.79           C  
ATOM    698  C   VAL A  91       6.750   6.401   7.056  1.00 21.73           C  
ATOM    699  O   VAL A  91       6.471   6.390   8.258  1.00 25.38           O  
ATOM    700  CB  VAL A  91       4.697   7.092   5.791  1.00 23.34           C  
ATOM    701  CG1 VAL A  91       5.412   8.314   5.204  1.00 21.22           C  
ATOM    702  CG2 VAL A  91       3.581   6.646   4.873  1.00 26.21           C  
ATOM    703  N   PHE A  92       7.938   6.784   6.599  1.00 20.59           N  
ATOM    704  CA  PHE A  92       8.937   7.246   7.559  1.00 24.09           C  
ATOM    705  C   PHE A  92       9.907   8.207   6.887  1.00 24.55           C  
ATOM    706  O   PHE A  92      10.014   8.265   5.659  1.00 23.67           O  
ATOM    707  CB  PHE A  92       9.682   6.051   8.199  1.00 21.27           C  
ATOM    708  CG  PHE A  92      10.514   5.237   7.234  1.00 23.85           C  
ATOM    709  CD1 PHE A  92      11.781   5.654   6.846  1.00 23.13           C  
ATOM    710  CD2 PHE A  92      10.016   4.058   6.700  1.00 26.93           C  
ATOM    711  CE1 PHE A  92      12.539   4.904   5.952  1.00 28.42           C  
ATOM    712  CE2 PHE A  92      10.765   3.305   5.813  1.00 27.43           C  
ATOM    713  CZ  PHE A  92      12.025   3.724   5.433  1.00 28.52           C  
ATOM    714  N   THR A  93      10.588   9.004   7.715  1.00 22.34           N  
ATOM    715  CA  THR A  93      11.730   9.745   7.220  1.00 22.85           C  
ATOM    716  C   THR A  93      12.919   9.471   8.127  1.00 23.11           C  
ATOM    717  O   THR A  93      12.763   9.370   9.351  1.00 27.09           O  
ATOM    718  CB  THR A  93      11.487  11.266   7.159  1.00 23.65           C  
ATOM    719  CG2 THR A  93      11.047  11.819   8.515  1.00 22.48           C  
ATOM    720  OG1 THR A  93      12.703  11.902   6.729  1.00 24.38           O  
ATOM    721  N   PRO A  94      14.109   9.326   7.547  1.00 28.71           N  
ATOM    722  CA  PRO A  94      15.313   9.158   8.367  1.00 33.08           C  
ATOM    723  C   PRO A  94      15.797  10.451   8.994  1.00 31.69           C  
ATOM    724  O   PRO A  94      16.599  10.389   9.927  1.00 30.05           O  
ATOM    725  CB  PRO A  94      16.350   8.621   7.371  1.00 33.58           C  
ATOM    726  CG  PRO A  94      15.847   8.996   6.018  1.00 34.18           C  
ATOM    727  CD  PRO A  94      14.392   9.333   6.100  1.00 29.71           C  
ATOM    728  N   GLN A  95      15.325  11.609   8.548  1.00 26.09           N  
ATOM    729  CA  GLN A  95      15.788  12.865   9.136  1.00 27.94           C  
ATOM    730  C   GLN A  95      15.061  13.198  10.440  1.00 28.22           C  
ATOM    731  O   GLN A  95      13.900  12.842  10.647  1.00 27.08           O  
ATOM    732  CB  GLN A  95      15.667  14.003   8.116  1.00 26.36           C  
ATOM    733  CG  GLN A  95      16.682  13.835   6.983  1.00 25.80           C  
ATOM    734  CD  GLN A  95      16.165  13.077   5.792  1.00 29.81           C  
ATOM    735  NE2 GLN A  95      17.006  12.213   5.231  1.00 32.80           N  
ATOM    736  OE1 GLN A  95      15.021  13.240   5.391  1.00 25.40           O  
ATOM    737  N   LYS A  96      15.772  13.906  11.336  1.00 28.39           N  
ATOM    738  CA  LYS A  96      15.387  14.039  12.744  1.00 29.29           C  
ATOM    739  C   LYS A  96      14.597  15.296  13.084  1.00 29.18           C  
ATOM    740  O   LYS A  96      14.026  15.363  14.182  1.00 31.38           O  
ATOM    741  CB  LYS A  96      16.634  14.023  13.648  1.00 34.31           C  
ATOM    742  CG  LYS A  96      17.572  12.848  13.527  1.00 37.73           C  
ATOM    743  CD  LYS A  96      16.833  11.523  13.526  1.00 39.31           C  
ATOM    744  CE  LYS A  96      17.582  10.510  12.677  1.00 45.91           C  
ATOM    745  NZ  LYS A  96      16.971   9.149  12.725  1.00 42.26           N1+
ATOM    746  N   THR A  97      14.570  16.301  12.207  1.00 24.12           N  
ATOM    747  CA  THR A  97      13.885  17.556  12.488  1.00 22.51           C  
ATOM    748  C   THR A  97      13.189  18.034  11.228  1.00 22.07           C  
ATOM    749  O   THR A  97      13.529  17.618  10.120  1.00 24.13           O  
ATOM    750  CB  THR A  97      14.853  18.660  12.930  1.00 23.47           C  
ATOM    751  CG2 THR A  97      15.562  18.271  14.224  1.00 27.93           C  
ATOM    752  OG1 THR A  97      15.821  18.841  11.890  1.00 23.42           O  
ATOM    753  N   LEU A  98      12.221  18.933  11.411  1.00 22.10           N  
ATOM    754  CA  LEU A  98      11.612  19.601  10.263  1.00 22.52           C  
ATOM    755  C   LEU A  98      12.669  20.252   9.385  1.00 25.46           C  
ATOM    756  O   LEU A  98      12.638  20.123   8.157  1.00 22.10           O  
ATOM    757  CB  LEU A  98      10.588  20.642  10.726  1.00 22.84           C  
ATOM    758  CG  LEU A  98      10.094  21.634   9.671  1.00 25.29           C  
ATOM    759  CD1 LEU A  98       9.253  20.956   8.548  1.00 22.60           C  
ATOM    760  CD2 LEU A  98       9.276  22.708  10.344  1.00 32.76           C  
ATOM    761  N   GLU A  99      13.632  20.950   9.995  1.00 22.31           N  
ATOM    762  CA  GLU A  99      14.610  21.668   9.190  1.00 23.61           C  
ATOM    763  C   GLU A  99      15.434  20.720   8.327  1.00 24.56           C  
ATOM    764  O   GLU A  99      15.647  20.982   7.140  1.00 25.63           O  
ATOM    765  CB  GLU A  99      15.514  22.519  10.090  1.00 23.79           C  
ATOM    766  CG  GLU A  99      14.830  23.766  10.655  1.00 26.33           C  
ATOM    767  CD  GLU A  99      13.820  23.508  11.772  1.00 26.15           C  
ATOM    768  OE1 GLU A  99      13.734  22.372  12.306  1.00 28.98           O  
ATOM    769  OE2 GLU A  99      13.119  24.475  12.155  1.00 31.90           O1-
ATOM    770  N   GLU A 100      15.886  19.602   8.896  1.00 23.71           N  
ATOM    771  CA  GLU A 100      16.741  18.672   8.174  1.00 23.31           C  
ATOM    772  C   GLU A 100      15.966  17.750   7.236  1.00 24.51           C  
ATOM    773  O   GLU A 100      16.580  17.084   6.403  1.00 24.60           O  
ATOM    774  CB  GLU A 100      17.514  17.822   9.173  1.00 25.58           C  
ATOM    775  CG  GLU A 100      18.581  18.583   9.962  1.00 26.46           C  
ATOM    776  CD  GLU A 100      19.042  17.774  11.156  1.00 30.20           C  
ATOM    777  OE1 GLU A 100      18.224  17.593  12.077  1.00 30.77           O  
ATOM    778  OE2 GLU A 100      20.201  17.305  11.168  1.00 37.18           O1-
ATOM    779  N   PHE A 101      14.649  17.692   7.378  1.00 21.38           N  
ATOM    780  CA  PHE A 101      13.779  16.827   6.576  1.00 24.42           C  
ATOM    781  C   PHE A 101      14.085  16.955   5.087  1.00 24.68           C  
ATOM    782  O   PHE A 101      14.039  18.053   4.524  1.00 25.97           O  
ATOM    783  CB  PHE A 101      12.329  17.222   6.888  1.00 21.80           C  
ATOM    784  CG  PHE A 101      11.274  16.514   6.060  1.00 20.65           C  
ATOM    785  CD1 PHE A 101      11.305  15.140   5.880  1.00 22.06           C  
ATOM    786  CD2 PHE A 101      10.216  17.241   5.536  1.00 21.13           C  
ATOM    787  CE1 PHE A 101      10.307  14.502   5.133  1.00 24.24           C  
ATOM    788  CE2 PHE A 101       9.215  16.616   4.797  1.00 23.99           C  
ATOM    789  CZ  PHE A 101       9.260  15.249   4.608  1.00 23.06           C  
ATOM    790  N   GLN A 102      14.394  15.820   4.455  1.00 23.33           N  
ATOM    791  CA  GLN A 102      14.716  15.727   3.037  1.00 25.32           C  
ATOM    792  C   GLN A 102      13.811  14.750   2.302  1.00 29.64           C  
ATOM    793  O   GLN A 102      13.211  15.107   1.280  1.00 26.86           O  
ATOM    794  CB  GLN A 102      16.173  15.272   2.867  1.00 27.38           C  
ATOM    795  CG  GLN A 102      17.211  16.368   3.093  1.00 39.19           C  
ATOM    796  CD  GLN A 102      17.162  17.462   2.054  1.00 47.63           C  
ATOM    797  NE2 GLN A 102      18.022  17.343   1.046  1.00 55.07           N  
ATOM    798  OE1 GLN A 102      16.366  18.408   2.149  1.00 43.86           O  
ATOM    799  N   ASP A 103      13.689  13.525   2.809  1.00 24.36           N  
ATOM    800  CA  ASP A 103      13.157  12.410   2.034  1.00 23.90           C  
ATOM    801  C   ASP A 103      12.035  11.709   2.783  1.00 25.17           C  
ATOM    802  O   ASP A 103      12.054  11.594   4.012  1.00 22.54           O  
ATOM    803  CB  ASP A 103      14.259  11.396   1.725  1.00 26.99           C  
ATOM    804  CG  ASP A 103      15.430  12.009   0.973  1.00 31.17           C  
ATOM    805  OD1 ASP A 103      15.201  12.831   0.052  1.00 32.13           O  
ATOM    806  OD2 ASP A 103      16.581  11.656   1.306  1.00 34.14           O1-
ATOM    807  N   VAL A 104      11.059  11.222   2.013  1.00 22.15           N  
ATOM    808  CA  VAL A 104       9.935  10.456   2.526  1.00 20.56           C  
ATOM    809  C   VAL A 104      10.022   9.065   1.915  1.00 21.78           C  
ATOM    810  O   VAL A 104      10.168   8.936   0.694  1.00 23.49           O  
ATOM    811  CB  VAL A 104       8.592  11.106   2.151  1.00 21.79           C  
ATOM    812  CG1 VAL A 104       7.423  10.225   2.600  1.00 23.62           C  
ATOM    813  CG2 VAL A 104       8.477  12.523   2.712  1.00 21.22           C  
ATOM    814  N   TYR A 105       9.914   8.035   2.746  1.00 20.19           N  
ATOM    815  CA  TYR A 105       9.857   6.658   2.276  1.00 22.62           C  
ATOM    816  C   TYR A 105       8.446   6.108   2.473  1.00 22.78           C  
ATOM    817  O   TYR A 105       7.882   6.196   3.568  1.00 22.01           O  
ATOM    818  CB  TYR A 105      10.890   5.795   3.011  1.00 22.87           C  
ATOM    819  CG  TYR A 105      12.314   6.179   2.655  1.00 27.74           C  
ATOM    820  CD1 TYR A 105      12.935   7.267   3.260  1.00 25.17           C  
ATOM    821  CD2 TYR A 105      13.023   5.475   1.697  1.00 27.61           C  
ATOM    822  CE1 TYR A 105      14.243   7.627   2.918  1.00 29.78           C  
ATOM    823  CE2 TYR A 105      14.314   5.821   1.351  1.00 32.85           C  
ATOM    824  CZ  TYR A 105      14.924   6.894   1.970  1.00 34.19           C  
ATOM    825  OH  TYR A 105      16.210   7.221   1.617  1.00 33.94           O  
ATOM    826  N   LEU A 106       7.863   5.574   1.404  1.00 20.85           N  
ATOM    827  CA  LEU A 106       6.573   4.906   1.466  1.00 21.04           C  
ATOM    828  C   LEU A 106       6.800   3.405   1.364  1.00 21.14           C  
ATOM    829  O   LEU A 106       7.547   2.948   0.493  1.00 24.82           O  
ATOM    830  CB  LEU A 106       5.660   5.363   0.323  1.00 22.17           C  
ATOM    831  CG  LEU A 106       5.474   6.863   0.137  1.00 25.48           C  
ATOM    832  CD1 LEU A 106       4.650   7.133  -1.145  1.00 30.95           C  
ATOM    833  CD2 LEU A 106       4.804   7.458   1.353  1.00 25.35           C  
ATOM    834  N   VAL A 107       6.158   2.650   2.244  1.00 21.54           N  
ATOM    835  CA  VAL A 107       6.237   1.192   2.240  1.00 21.01           C  
ATOM    836  C   VAL A 107       4.863   0.683   1.818  1.00 21.83           C  
ATOM    837  O   VAL A 107       3.864   0.981   2.480  1.00 20.89           O  
ATOM    838  CB  VAL A 107       6.649   0.653   3.618  1.00 24.27           C  
ATOM    839  CG1 VAL A 107       6.789  -0.865   3.582  1.00 28.21           C  
ATOM    840  CG2 VAL A 107       7.953   1.307   4.064  1.00 25.92           C  
ATOM    841  N   MET A 108       4.811  -0.055   0.701  1.00 23.11           N  
ATOM    842  CA AMET A 108       3.560  -0.538   0.137  0.33 24.47           C  
ATOM    843  CA BMET A 108       3.572  -0.537   0.106  0.67 24.48           C  
ATOM    844  C   MET A 108       3.552  -2.059   0.089  1.00 21.46           C  
ATOM    845  O   MET A 108       4.595  -2.712   0.153  1.00 23.64           O  
ATOM    846  CB AMET A 108       3.340   0.000  -1.286  0.33 24.17           C  
ATOM    847  CB BMET A 108       3.412  -0.066  -1.357  0.67 24.03           C  
ATOM    848  CG AMET A 108       3.925   1.374  -1.551  0.33 29.11           C  
ATOM    849  CG BMET A 108       2.730   1.267  -1.549  0.67 29.48           C  
ATOM    850  SD AMET A 108       3.050   2.700  -0.695  0.33 27.04           S  
ATOM    851  SD BMET A 108       3.862   2.597  -1.103  0.67 36.33           S  
ATOM    852  CE AMET A 108       1.465   2.632  -1.512  0.33 28.72           C  
ATOM    853  CE BMET A 108       5.228   2.223  -2.211  0.67 30.17           C  
ATOM    854  N   GLU A 109       2.355  -2.624  -0.067  1.00 24.53           N  
ATOM    855  CA  GLU A 109       2.294  -4.062  -0.310  1.00 27.78           C  
ATOM    856  C   GLU A 109       2.990  -4.347  -1.641  1.00 27.29           C  
ATOM    857  O   GLU A 109       2.965  -3.525  -2.561  1.00 26.16           O  
ATOM    858  CB  GLU A 109       0.842  -4.563  -0.344  1.00 31.51           C  
ATOM    859  CG  GLU A 109      -0.043  -3.864  -1.338  1.00 33.54           C  
ATOM    860  CD  GLU A 109      -1.486  -4.358  -1.315  1.00 36.29           C  
ATOM    861  OE1 GLU A 109      -1.697  -5.588  -1.234  1.00 43.00           O  
ATOM    862  OE2 GLU A 109      -2.411  -3.524  -1.463  1.00 32.53           O1-
ATOM    863  N   LEU A 110       3.643  -5.504  -1.731  1.00 27.25           N  
ATOM    864  CA  LEU A 110       4.485  -5.842  -2.870  1.00 24.98           C  
ATOM    865  C   LEU A 110       3.706  -6.706  -3.855  1.00 26.68           C  
ATOM    866  O   LEU A 110       3.208  -7.778  -3.485  1.00 24.67           O  
ATOM    867  CB  LEU A 110       5.735  -6.588  -2.417  1.00 24.94           C  
ATOM    868  CG  LEU A 110       6.656  -6.980  -3.572  1.00 26.12           C  
ATOM    869  CD1 LEU A 110       7.112  -5.773  -4.368  1.00 27.03           C  
ATOM    870  CD2 LEU A 110       7.839  -7.801  -3.074  1.00 32.92           C  
ATOM    871  N   MET A 111       3.617  -6.262  -5.100  1.00 25.16           N  
ATOM    872  CA  MET A 111       2.944  -7.051  -6.118  1.00 23.88           C  
ATOM    873  C   MET A 111       4.001  -7.679  -7.029  1.00 24.81           C  
ATOM    874  O   MET A 111       5.196  -7.451  -6.856  1.00 26.62           O  
ATOM    875  CB  MET A 111       1.952  -6.172  -6.879  1.00 25.10           C  
ATOM    876  CG  MET A 111       0.885  -5.584  -5.943  1.00 23.10           C  
ATOM    877  SD  MET A 111      -0.229  -6.822  -5.285  1.00 32.27           S  
ATOM    878  CE  MET A 111      -1.578  -6.782  -6.483  1.00 29.26           C  
ATOM    879  N   ASP A 112       3.570  -8.492  -8.003  1.00 22.71           N  
ATOM    880  CA  ASP A 112       4.526  -9.260  -8.804  1.00 24.24           C  
ATOM    881  C   ASP A 112       4.925  -8.599 -10.119  1.00 29.59           C  
ATOM    882  O   ASP A 112       6.041  -8.833 -10.602  1.00 25.89           O  
ATOM    883  CB  ASP A 112       3.974 -10.654  -9.114  1.00 25.03           C  
ATOM    884  CG  ASP A 112       4.045 -11.595  -7.925  1.00 30.93           C  
ATOM    885  OD1 ASP A 112       5.085 -11.607  -7.230  1.00 35.50           O  
ATOM    886  OD2 ASP A 112       3.046 -12.300  -7.666  1.00 32.82           O1-
ATOM    887  N   ALA A 113       4.058  -7.789 -10.718  1.00 24.56           N  
ATOM    888  CA  ALA A 113       4.330  -7.221 -12.033  1.00 25.46           C  
ATOM    889  C   ALA A 113       3.328  -6.100 -12.259  1.00 25.26           C  
ATOM    890  O   ALA A 113       2.329  -5.993 -11.550  1.00 25.66           O  
ATOM    891  CB  ALA A 113       4.202  -8.271 -13.139  1.00 24.94           C  
ATOM    892  N   ASN A 114       3.585  -5.285 -13.272  1.00 25.35           N  
ATOM    893  CA  ASN A 114       2.542  -4.405 -13.775  1.00 20.86           C  
ATOM    894  C   ASN A 114       1.892  -5.056 -15.000  1.00 23.02           C  
ATOM    895  O   ASN A 114       2.294  -6.141 -15.449  1.00 22.88           O  
ATOM    896  CB  ASN A 114       3.115  -3.004 -14.035  1.00 20.83           C  
ATOM    897  CG  ASN A 114       4.151  -2.982 -15.144  1.00 23.41           C  
ATOM    898  ND2 ASN A 114       5.174  -2.146 -14.985  1.00 32.28           N  
ATOM    899  OD1 ASN A 114       4.042  -3.712 -16.121  1.00 24.56           O  
ATOM    900  N   LEU A 115       0.841  -4.414 -15.530  1.00 19.76           N  
ATOM    901  CA  LEU A 115       0.073  -5.024 -16.610  1.00 21.36           C  
ATOM    902  C   LEU A 115       0.832  -5.120 -17.928  1.00 24.50           C  
ATOM    903  O   LEU A 115       0.414  -5.888 -18.802  1.00 23.23           O  
ATOM    904  CB  LEU A 115      -1.228  -4.266 -16.859  1.00 21.15           C  
ATOM    905  CG  LEU A 115      -2.377  -4.575 -15.920  1.00 27.97           C  
ATOM    906  CD1 LEU A 115      -3.607  -3.786 -16.374  1.00 23.35           C  
ATOM    907  CD2 LEU A 115      -2.658  -6.076 -15.887  1.00 23.71           C  
ATOM    908  N   CYS A 116       1.907  -4.353 -18.105  1.00 21.23           N  
ATOM    909  CA  CYS A 116       2.731  -4.505 -19.303  1.00 24.81           C  
ATOM    910  C   CYS A 116       3.179  -5.948 -19.471  1.00 24.89           C  
ATOM    911  O   CYS A 116       3.264  -6.459 -20.597  1.00 25.82           O  
ATOM    912  CB  CYS A 116       3.965  -3.616 -19.227  1.00 25.18           C  
ATOM    913  SG  CYS A 116       3.637  -1.869 -18.963  1.00 30.29           S  
ATOM    914  N   GLN A 117       3.492  -6.617 -18.361  1.00 21.73           N  
ATOM    915  CA  GLN A 117       3.924  -8.012 -18.441  1.00 23.61           C  
ATOM    916  C   GLN A 117       2.760  -8.927 -18.794  1.00 24.87           C  
ATOM    917  O   GLN A 117       2.935  -9.932 -19.482  1.00 27.49           O  
ATOM    918  CB  GLN A 117       4.541  -8.432 -17.102  1.00 28.80           C  
ATOM    919  CG  GLN A 117       4.770  -9.940 -16.918  1.00 28.70           C  
ATOM    920  CD  GLN A 117       5.728 -10.524 -17.947  1.00 32.48           C  
ATOM    921  NE2 GLN A 117       5.468 -11.768 -18.382  1.00 36.28           N  
ATOM    922  OE1 GLN A 117       6.696  -9.874 -18.331  1.00 40.52           O  
ATOM    923  N   VAL A 118       1.559  -8.583 -18.343  1.00 23.82           N  
ATOM    924  CA  VAL A 118       0.415  -9.463 -18.519  1.00 23.78           C  
ATOM    925  C   VAL A 118      -0.086  -9.456 -19.953  1.00 24.45           C  
ATOM    926  O   VAL A 118      -0.723 -10.421 -20.396  1.00 24.73           O  
ATOM    927  CB  VAL A 118      -0.669  -9.026 -17.521  1.00 26.44           C  
ATOM    928  CG1 VAL A 118      -1.925  -9.862 -17.672  1.00 29.17           C  
ATOM    929  CG2 VAL A 118      -0.111  -9.102 -16.099  1.00 24.22           C  
ATOM    930  N   ILE A 119       0.218  -8.401 -20.709  1.00 25.95           N  
ATOM    931  CA  ILE A 119      -0.261  -8.287 -22.076  1.00 29.70           C  
ATOM    932  C   ILE A 119       0.224  -9.449 -22.933  1.00 32.52           C  
ATOM    933  O   ILE A 119      -0.444  -9.837 -23.897  1.00 32.32           O  
ATOM    934  CB  ILE A 119       0.167  -6.911 -22.627  1.00 31.54           C  
ATOM    935  CG1 ILE A 119      -0.812  -5.861 -22.103  1.00 34.29           C  
ATOM    936  CG2 ILE A 119       0.222  -6.895 -24.142  1.00 32.20           C  
ATOM    937  CD1 ILE A 119      -0.152  -4.581 -21.709  1.00 38.11           C  
ATOM    938  N   HIS A 120       1.357 -10.054 -22.578  1.00 28.33           N  
ATOM    939  CA  HIS A 120       1.943 -11.127 -23.370  1.00 32.42           C  
ATOM    940  C   HIS A 120       1.608 -12.514 -22.832  1.00 30.96           C  
ATOM    941  O   HIS A 120       2.166 -13.504 -23.316  1.00 30.69           O  
ATOM    942  CB  HIS A 120       3.467 -10.949 -23.436  1.00 36.31           C  
ATOM    943  CG  HIS A 120       3.887  -9.591 -23.904  1.00 41.85           C  
ATOM    944  CD2 HIS A 120       4.649  -8.637 -23.314  1.00 45.20           C  
ATOM    945  ND1 HIS A 120       3.469  -9.059 -25.106  1.00 45.47           N  
ATOM    946  CE1 HIS A 120       3.974  -7.845 -25.247  1.00 43.66           C  
ATOM    947  NE2 HIS A 120       4.693  -7.565 -24.174  1.00 42.72           N  
ATOM    948  N   MET A 121       0.704 -12.621 -21.858  1.00 24.89           N  
ATOM    949  CA  MET A 121       0.528 -13.878 -21.133  1.00 22.03           C  
ATOM    950  C   MET A 121      -0.674 -14.689 -21.601  1.00 22.39           C  
ATOM    951  O   MET A 121      -1.023 -15.679 -20.956  1.00 20.32           O  
ATOM    952  CB  MET A 121       0.429 -13.597 -19.639  1.00 22.31           C  
ATOM    953  CG  MET A 121       1.739 -12.994 -19.147  1.00 26.55           C  
ATOM    954  SD  MET A 121       1.978 -12.922 -17.377  1.00 28.09           S  
ATOM    955  CE  MET A 121       1.648 -14.610 -16.858  1.00 32.14           C  
ATOM    956  N   GLU A 122      -1.283 -14.315 -22.722  1.00 22.14           N  
ATOM    957  CA  GLU A 122      -2.301 -15.137 -23.377  1.00 24.46           C  
ATOM    958  C   GLU A 122      -3.413 -15.537 -22.412  1.00 27.88           C  
ATOM    959  O   GLU A 122      -3.744 -16.715 -22.266  1.00 26.14           O  
ATOM    960  CB  GLU A 122      -1.661 -16.391 -23.988  1.00 27.45           C  
ATOM    961  CG  GLU A 122      -0.563 -16.128 -24.974  1.00 25.69           C  
ATOM    962  CD  GLU A 122       0.198 -17.414 -25.317  1.00 31.84           C  
ATOM    963  OE1 GLU A 122       0.907 -17.962 -24.444  1.00 30.31           O  
ATOM    964  OE2 GLU A 122       0.058 -17.894 -26.453  1.00 33.14           O1-
ATOM    965  N   LEU A 123      -4.002 -14.550 -21.735  1.00 23.71           N  
ATOM    966  CA  LEU A 123      -4.991 -14.888 -20.714  1.00 23.68           C  
ATOM    967  C   LEU A 123      -6.310 -15.332 -21.340  1.00 21.09           C  
ATOM    968  O   LEU A 123      -6.683 -14.883 -22.427  1.00 23.75           O  
ATOM    969  CB  LEU A 123      -5.236 -13.678 -19.789  1.00 24.71           C  
ATOM    970  CG  LEU A 123      -4.484 -13.635 -18.459  1.00 32.13           C  
ATOM    971  CD1 LEU A 123      -3.044 -14.023 -18.583  1.00 34.52           C  
ATOM    972  CD2 LEU A 123      -4.591 -12.244 -17.860  1.00 31.73           C  
ATOM    973  N   ASP A 124      -7.028 -16.217 -20.630  1.00 20.80           N  
ATOM    974  CA  ASP A 124      -8.343 -16.695 -21.059  1.00 22.51           C  
ATOM    975  C   ASP A 124      -9.450 -15.777 -20.534  1.00 22.63           C  
ATOM    976  O   ASP A 124      -9.181 -14.759 -19.900  1.00 20.75           O  
ATOM    977  CB  ASP A 124      -8.573 -18.150 -20.627  1.00 27.85           C  
ATOM    978  CG  ASP A 124      -8.560 -18.350 -19.107  1.00 30.15           C  
ATOM    979  OD1 ASP A 124      -8.662 -17.373 -18.318  1.00 26.88           O  
ATOM    980  OD2 ASP A 124      -8.440 -19.524 -18.698  1.00 32.64           O1-
ATOM    981  N   HIS A 125     -10.713 -16.115 -20.831  1.00 21.49           N  
ATOM    982  CA  HIS A 125     -11.811 -15.225 -20.445  1.00 20.56           C  
ATOM    983  C   HIS A 125     -11.892 -15.059 -18.938  1.00 22.56           C  
ATOM    984  O   HIS A 125     -12.200 -13.963 -18.447  1.00 21.72           O  
ATOM    985  CB  HIS A 125     -13.153 -15.745 -20.969  1.00 21.83           C  
ATOM    986  CG  HIS A 125     -13.374 -15.490 -22.425  1.00 22.14           C  
ATOM    987  CD2 HIS A 125     -13.643 -16.335 -23.450  1.00 22.70           C  
ATOM    988  ND1 HIS A 125     -13.334 -14.226 -22.967  1.00 18.22           N  
ATOM    989  CE1 HIS A 125     -13.566 -14.301 -24.268  1.00 23.37           C  
ATOM    990  NE2 HIS A 125     -13.768 -15.568 -24.585  1.00 25.38           N  
ATOM    991  N   GLU A 126     -11.697 -16.150 -18.188  1.00 20.57           N  
ATOM    992  CA  GLU A 126     -11.848 -16.079 -16.743  1.00 23.21           C  
ATOM    993  C   GLU A 126     -10.844 -15.100 -16.150  1.00 23.73           C  
ATOM    994  O   GLU A 126     -11.200 -14.254 -15.324  1.00 22.84           O  
ATOM    995  CB  GLU A 126     -11.691 -17.463 -16.097  1.00 25.48           C  
ATOM    996  CG  GLU A 126     -12.776 -18.504 -16.449  1.00 36.91           C  
ATOM    997  CD  GLU A 126     -12.894 -18.885 -17.937  1.00 38.07           C  
ATOM    998  OE1 GLU A 126     -11.929 -18.718 -18.718  1.00 30.91           O  
ATOM    999  OE2 GLU A 126     -13.995 -19.335 -18.332  1.00 48.03           O1-
ATOM   1000  N   ARG A 127      -9.582 -15.197 -16.566  1.00 21.56           N  
ATOM   1001  CA  ARG A 127      -8.562 -14.309 -16.009  1.00 21.73           C  
ATOM   1002  C   ARG A 127      -8.719 -12.886 -16.539  1.00 19.59           C  
ATOM   1003  O   ARG A 127      -8.497 -11.915 -15.807  1.00 19.75           O  
ATOM   1004  CB  ARG A 127      -7.173 -14.841 -16.347  1.00 23.65           C  
ATOM   1005  CG  ARG A 127      -6.562 -15.787 -15.317  1.00 34.49           C  
ATOM   1006  CD  ARG A 127      -7.484 -16.944 -14.992  1.00 34.06           C  
ATOM   1007  NE  ARG A 127      -7.312 -18.055 -15.920  1.00 41.81           N  
ATOM   1008  CZ  ARG A 127      -6.414 -19.024 -15.780  1.00 39.11           C  
ATOM   1009  NH1 ARG A 127      -5.592 -19.062 -14.745  1.00 42.72           N1+
ATOM   1010  NH2 ARG A 127      -6.339 -19.976 -16.705  1.00 39.46           N  
ATOM   1011  N   MET A 128      -9.078 -12.735 -17.821  1.00 17.91           N  
ATOM   1012  CA  MET A 128      -9.224 -11.394 -18.380  1.00 19.27           C  
ATOM   1013  C   MET A 128     -10.372 -10.659 -17.709  1.00 19.42           C  
ATOM   1014  O   MET A 128     -10.235  -9.493 -17.299  1.00 18.08           O  
ATOM   1015  CB  MET A 128      -9.479 -11.475 -19.879  1.00 21.57           C  
ATOM   1016  CG  MET A 128      -9.511 -10.130 -20.507  1.00 30.69           C  
ATOM   1017  SD  MET A 128      -7.888  -9.907 -21.220  1.00 52.02           S  
ATOM   1018  CE  MET A 128      -8.019 -11.205 -22.455  1.00 13.94           C  
ATOM   1019  N   SER A 129     -11.517 -11.330 -17.582  1.00 18.11           N  
ATOM   1020  CA  SER A 129     -12.665 -10.657 -16.996  1.00 18.93           C  
ATOM   1021  C   SER A 129     -12.432 -10.368 -15.527  1.00 16.87           C  
ATOM   1022  O   SER A 129     -12.902  -9.341 -15.027  1.00 18.71           O  
ATOM   1023  CB  SER A 129     -13.960 -11.465 -17.195  1.00 18.54           C  
ATOM   1024  OG  SER A 129     -13.918 -12.744 -16.593  1.00 18.80           O  
ATOM   1025  N   TYR A 130     -11.674 -11.220 -14.838  1.00 16.90           N  
ATOM   1026  CA  TYR A 130     -11.413 -10.984 -13.420  1.00 19.12           C  
ATOM   1027  C   TYR A 130     -10.508  -9.773 -13.222  1.00 21.88           C  
ATOM   1028  O   TYR A 130     -10.748  -8.950 -12.329  1.00 17.13           O  
ATOM   1029  CB  TYR A 130     -10.788 -12.223 -12.798  1.00 19.58           C  
ATOM   1030  CG  TYR A 130     -10.573 -12.106 -11.309  1.00 23.65           C  
ATOM   1031  CD1 TYR A 130     -11.586 -11.643 -10.489  1.00 20.96           C  
ATOM   1032  CD2 TYR A 130      -9.360 -12.460 -10.731  1.00 25.76           C  
ATOM   1033  CE1 TYR A 130     -11.409 -11.547  -9.109  1.00 23.60           C  
ATOM   1034  CE2 TYR A 130      -9.173 -12.364  -9.357  1.00 26.25           C  
ATOM   1035  CZ  TYR A 130     -10.202 -11.909  -8.559  1.00 29.14           C  
ATOM   1036  OH  TYR A 130     -10.017 -11.806  -7.198  1.00 32.90           O  
ATOM   1037  N   LEU A 131      -9.457  -9.641 -14.042  1.00 16.69           N  
ATOM   1038  CA  LEU A 131      -8.654  -8.419 -14.000  1.00 17.04           C  
ATOM   1039  C   LEU A 131      -9.498  -7.186 -14.292  1.00 16.90           C  
ATOM   1040  O   LEU A 131      -9.362  -6.160 -13.610  1.00 16.67           O  
ATOM   1041  CB  LEU A 131      -7.495  -8.503 -14.993  1.00 18.45           C  
ATOM   1042  CG  LEU A 131      -6.384  -9.513 -14.713  1.00 22.42           C  
ATOM   1043  CD1 LEU A 131      -5.421  -9.496 -15.871  1.00 22.50           C  
ATOM   1044  CD2 LEU A 131      -5.642  -9.148 -13.414  1.00 22.60           C  
ATOM   1045  N   LEU A 132     -10.378  -7.257 -15.295  1.00 17.23           N  
ATOM   1046  CA  LEU A 132     -11.175  -6.084 -15.645  1.00 18.84           C  
ATOM   1047  C   LEU A 132     -12.168  -5.731 -14.544  1.00 17.28           C  
ATOM   1048  O   LEU A 132     -12.408  -4.547 -14.276  1.00 15.99           O  
ATOM   1049  CB  LEU A 132     -11.896  -6.305 -16.975  1.00 19.59           C  
ATOM   1050  CG  LEU A 132     -10.900  -6.363 -18.146  1.00 23.16           C  
ATOM   1051  CD1 LEU A 132     -11.509  -7.064 -19.353  1.00 26.44           C  
ATOM   1052  CD2 LEU A 132     -10.423  -4.968 -18.519  1.00 23.52           C  
ATOM   1053  N   TYR A 133     -12.755  -6.744 -13.905  1.00 17.49           N  
ATOM   1054  CA  TYR A 133     -13.663  -6.496 -12.802  1.00 17.48           C  
ATOM   1055  C   TYR A 133     -12.944  -5.739 -11.692  1.00 17.37           C  
ATOM   1056  O   TYR A 133     -13.465  -4.753 -11.152  1.00 17.09           O  
ATOM   1057  CB  TYR A 133     -14.210  -7.833 -12.274  1.00 14.96           C  
ATOM   1058  CG  TYR A 133     -14.980  -7.691 -10.988  1.00 19.23           C  
ATOM   1059  CD1 TYR A 133     -16.230  -7.080 -10.975  1.00 19.48           C  
ATOM   1060  CD2 TYR A 133     -14.434  -8.111  -9.778  1.00 22.16           C  
ATOM   1061  CE1 TYR A 133     -16.956  -6.933  -9.765  1.00 24.18           C  
ATOM   1062  CE2 TYR A 133     -15.136  -7.974  -8.589  1.00 22.84           C  
ATOM   1063  CZ  TYR A 133     -16.383  -7.385  -8.585  1.00 25.72           C  
ATOM   1064  OH  TYR A 133     -17.058  -7.254  -7.381  1.00 27.02           O  
ATOM   1065  N   GLN A 134     -11.732  -6.191 -11.354  1.00 16.15           N  
ATOM   1066  CA  GLN A 134     -10.980  -5.572 -10.267  1.00 17.53           C  
ATOM   1067  C   GLN A 134     -10.600  -4.143 -10.615  1.00 16.86           C  
ATOM   1068  O   GLN A 134     -10.686  -3.248  -9.763  1.00 18.68           O  
ATOM   1069  CB  GLN A 134      -9.735  -6.391  -9.973  1.00 16.37           C  
ATOM   1070  CG  GLN A 134     -10.064  -7.755  -9.350  1.00 15.93           C  
ATOM   1071  CD  GLN A 134      -8.800  -8.552  -9.144  1.00 18.55           C  
ATOM   1072  NE2 GLN A 134      -8.387  -9.292 -10.171  1.00 19.40           N  
ATOM   1073  OE1 GLN A 134      -8.180  -8.472  -8.102  1.00 20.90           O  
ATOM   1074  N   MET A 135     -10.191  -3.909 -11.869  1.00 14.34           N  
ATOM   1075  CA AMET A 135      -9.878  -2.555 -12.305  0.40 15.85           C  
ATOM   1076  CA BMET A 135      -9.882  -2.550 -12.312  0.60 15.87           C  
ATOM   1077  C   MET A 135     -11.091  -1.643 -12.146  1.00 16.10           C  
ATOM   1078  O   MET A 135     -10.987  -0.516 -11.637  1.00 16.94           O  
ATOM   1079  CB AMET A 135      -9.415  -2.607 -13.760  0.40 18.26           C  
ATOM   1080  CB BMET A 135      -9.449  -2.554 -13.783  0.60 18.26           C  
ATOM   1081  CG AMET A 135      -8.835  -1.345 -14.305  0.40 20.12           C  
ATOM   1082  CG BMET A 135      -8.055  -3.029 -14.046  0.60 19.41           C  
ATOM   1083  SD AMET A 135      -8.387  -1.672 -16.017  0.40 23.32           S  
ATOM   1084  SD BMET A 135      -7.731  -3.117 -15.827  0.60 25.90           S  
ATOM   1085  CE AMET A 135      -6.922  -2.670 -15.826  0.40 20.40           C  
ATOM   1086  CE BMET A 135      -7.847  -1.383 -16.224  0.60 25.05           C  
ATOM   1087  N   LEU A 136     -12.261  -2.119 -12.584  1.00 16.50           N  
ATOM   1088  CA  LEU A 136     -13.461  -1.301 -12.504  1.00 13.91           C  
ATOM   1089  C   LEU A 136     -13.889  -1.076 -11.057  1.00 17.78           C  
ATOM   1090  O   LEU A 136     -14.416  -0.004 -10.735  1.00 17.41           O  
ATOM   1091  CB  LEU A 136     -14.595  -1.941 -13.314  1.00 14.91           C  
ATOM   1092  CG  LEU A 136     -14.385  -1.910 -14.825  1.00 18.01           C  
ATOM   1093  CD1 LEU A 136     -15.316  -2.914 -15.565  1.00 19.17           C  
ATOM   1094  CD2 LEU A 136     -14.561  -0.478 -15.336  1.00 18.84           C  
ATOM   1095  N   CYS A 137     -13.702  -2.075 -10.183  1.00 17.81           N  
ATOM   1096  CA  CYS A 137     -13.961  -1.872  -8.754  1.00 16.06           C  
ATOM   1097  C   CYS A 137     -13.089  -0.776  -8.179  1.00 18.31           C  
ATOM   1098  O   CYS A 137     -13.561   0.065  -7.403  1.00 17.13           O  
ATOM   1099  CB  CYS A 137     -13.741  -3.154  -7.960  1.00 15.41           C  
ATOM   1100  SG  CYS A 137     -15.037  -4.389  -8.247  1.00 19.68           S  
ATOM   1101  N   GLY A 138     -11.794  -0.798  -8.506  1.00 16.38           N  
ATOM   1102  CA  GLY A 138     -10.908   0.243  -8.003  1.00 19.16           C  
ATOM   1103  C   GLY A 138     -11.278   1.621  -8.510  1.00 16.80           C  
ATOM   1104  O   GLY A 138     -11.261   2.597  -7.755  1.00 17.41           O  
ATOM   1105  N   ILE A 139     -11.635   1.719  -9.793  1.00 15.82           N  
ATOM   1106  CA  ILE A 139     -12.027   2.997 -10.369  1.00 14.80           C  
ATOM   1107  C   ILE A 139     -13.324   3.497  -9.750  1.00 17.13           C  
ATOM   1108  O   ILE A 139     -13.453   4.688  -9.439  1.00 18.10           O  
ATOM   1109  CB  ILE A 139     -12.148   2.881 -11.899  1.00 16.01           C  
ATOM   1110  CG1 ILE A 139     -10.775   2.561 -12.494  1.00 18.36           C  
ATOM   1111  CG2 ILE A 139     -12.753   4.162 -12.502  1.00 18.50           C  
ATOM   1112  CD1 ILE A 139     -10.873   1.946 -13.892  1.00 20.14           C  
ATOM   1113  N   LYS A 140     -14.314   2.605  -9.596  1.00 16.66           N  
ATOM   1114  CA  LYS A 140     -15.564   2.951  -8.913  1.00 18.57           C  
ATOM   1115  C   LYS A 140     -15.305   3.533  -7.527  1.00 20.00           C  
ATOM   1116  O   LYS A 140     -15.906   4.547  -7.141  1.00 19.02           O  
ATOM   1117  CB  LYS A 140     -16.431   1.692  -8.807  1.00 20.81           C  
ATOM   1118  CG  LYS A 140     -17.735   1.803  -8.032  1.00 27.45           C  
ATOM   1119  CD  LYS A 140     -18.652   2.828  -8.627  1.00 29.02           C  
ATOM   1120  CE  LYS A 140     -19.869   3.049  -7.716  1.00 34.71           C  
ATOM   1121  NZ  LYS A 140     -20.671   4.225  -8.156  1.00 38.77           N1+
ATOM   1122  N   HIS A 141     -14.397   2.916  -6.773  1.00 16.49           N  
ATOM   1123  CA  HIS A 141     -14.086   3.419  -5.436  1.00 17.35           C  
ATOM   1124  C   HIS A 141     -13.471   4.820  -5.491  1.00 21.41           C  
ATOM   1125  O   HIS A 141     -13.858   5.704  -4.712  1.00 19.98           O  
ATOM   1126  CB  HIS A 141     -13.171   2.439  -4.718  1.00 18.28           C  
ATOM   1127  CG  HIS A 141     -13.017   2.732  -3.256  1.00 19.76           C  
ATOM   1128  CD2 HIS A 141     -12.001   3.295  -2.562  1.00 19.81           C  
ATOM   1129  ND1 HIS A 141     -14.010   2.461  -2.336  1.00 25.83           N  
ATOM   1130  CE1 HIS A 141     -13.605   2.839  -1.132  1.00 24.44           C  
ATOM   1131  NE2 HIS A 141     -12.389   3.346  -1.239  1.00 22.80           N  
ATOM   1132  N   LEU A 142     -12.528   5.050  -6.419  1.00 17.37           N  
ATOM   1133  CA  LEU A 142     -11.982   6.390  -6.611  1.00 16.90           C  
ATOM   1134  C   LEU A 142     -13.078   7.388  -6.949  1.00 18.92           C  
ATOM   1135  O   LEU A 142     -13.131   8.486  -6.372  1.00 20.92           O  
ATOM   1136  CB  LEU A 142     -10.914   6.369  -7.727  1.00 15.76           C  
ATOM   1137  CG  LEU A 142      -9.664   5.557  -7.451  1.00 19.91           C  
ATOM   1138  CD1 LEU A 142      -8.721   5.698  -8.652  1.00 24.82           C  
ATOM   1139  CD2 LEU A 142      -8.984   6.026  -6.178  1.00 25.02           C  
ATOM   1140  N   HIS A 143     -13.980   7.023  -7.878  1.00 15.50           N  
ATOM   1141  CA  HIS A 143     -15.008   7.956  -8.320  1.00 19.70           C  
ATOM   1142  C   HIS A 143     -15.947   8.301  -7.173  1.00 18.34           C  
ATOM   1143  O   HIS A 143     -16.364   9.461  -7.032  1.00 19.93           O  
ATOM   1144  CB  HIS A 143     -15.802   7.385  -9.503  1.00 19.79           C  
ATOM   1145  CG  HIS A 143     -15.036   7.375 -10.792  1.00 18.76           C  
ATOM   1146  CD2 HIS A 143     -13.733   7.648 -11.051  1.00 18.11           C  
ATOM   1147  ND1 HIS A 143     -15.610   7.048 -12.003  1.00 18.98           N  
ATOM   1148  CE1 HIS A 143     -14.693   7.137 -12.958  1.00 17.23           C  
ATOM   1149  NE2 HIS A 143     -13.548   7.502 -12.407  1.00 18.40           N  
ATOM   1150  N   SER A 144     -16.287   7.303  -6.356  1.00 23.31           N  
ATOM   1151  CA ASER A 144     -17.137   7.534  -5.194  0.51 25.29           C  
ATOM   1152  CA BSER A 144     -17.136   7.529  -5.191  0.50 25.29           C  
ATOM   1153  C   SER A 144     -16.469   8.428  -4.164  1.00 27.99           C  
ATOM   1154  O   SER A 144     -17.168   9.087  -3.388  1.00 28.27           O  
ATOM   1155  CB ASER A 144     -17.528   6.201  -4.551  0.51 24.87           C  
ATOM   1156  CB BSER A 144     -17.503   6.191  -4.544  0.50 24.86           C  
ATOM   1157  OG ASER A 144     -16.464   5.664  -3.787  0.51 24.07           O  
ATOM   1158  OG BSER A 144     -18.321   5.411  -5.399  0.50 25.11           O  
ATOM   1159  N   ALA A 145     -15.144   8.465  -4.139  1.00 24.26           N  
ATOM   1160  CA  ALA A 145     -14.398   9.358  -3.266  1.00 27.56           C  
ATOM   1161  C   ALA A 145     -14.175  10.734  -3.879  1.00 24.62           C  
ATOM   1162  O   ALA A 145     -13.582  11.599  -3.223  1.00 29.45           O  
ATOM   1163  CB  ALA A 145     -13.049   8.738  -2.904  1.00 27.30           C  
ATOM   1164  N   GLY A 146     -14.650  10.969  -5.099  1.00 20.01           N  
ATOM   1165  CA  GLY A 146     -14.487  12.250  -5.746  1.00 21.48           C  
ATOM   1166  C   GLY A 146     -13.257  12.378  -6.616  1.00 25.12           C  
ATOM   1167  O   GLY A 146     -12.869  13.503  -6.951  1.00 22.01           O  
ATOM   1168  N   ILE A 147     -12.651  11.262  -7.017  1.00 21.79           N  
ATOM   1169  CA  ILE A 147     -11.371  11.252  -7.722  1.00 18.83           C  
ATOM   1170  C   ILE A 147     -11.588  10.643  -9.098  1.00 20.64           C  
ATOM   1171  O   ILE A 147     -11.952   9.464  -9.200  1.00 21.00           O  
ATOM   1172  CB  ILE A 147     -10.310  10.451  -6.960  1.00 20.08           C  
ATOM   1173  CG1 ILE A 147     -10.054  11.063  -5.574  1.00 24.26           C  
ATOM   1174  CG2 ILE A 147      -9.028  10.328  -7.783  1.00 24.03           C  
ATOM   1175  CD1 ILE A 147      -9.409  10.119  -4.635  1.00 28.19           C  
ATOM   1176  N   ILE A 148     -11.356  11.435 -10.150  1.00 17.28           N  
ATOM   1177  CA  ILE A 148     -11.238  10.893 -11.508  1.00 17.28           C  
ATOM   1178  C   ILE A 148      -9.756  10.678 -11.764  1.00 20.74           C  
ATOM   1179  O   ILE A 148      -8.957  11.609 -11.604  1.00 19.75           O  
ATOM   1180  CB  ILE A 148     -11.838  11.838 -12.557  1.00 18.57           C  
ATOM   1181  CG1 ILE A 148     -13.313  12.130 -12.272  1.00 20.10           C  
ATOM   1182  CG2 ILE A 148     -11.658  11.238 -13.974  1.00 17.71           C  
ATOM   1183  CD1 ILE A 148     -13.881  13.215 -13.168  1.00 25.19           C  
ATOM   1184  N   HIS A 149      -9.377   9.455 -12.148  1.00 18.33           N  
ATOM   1185  CA  HIS A 149      -7.953   9.125 -12.194  1.00 17.46           C  
ATOM   1186  C   HIS A 149      -7.243   9.885 -13.312  1.00 17.88           C  
ATOM   1187  O   HIS A 149      -6.218  10.537 -13.077  1.00 17.01           O  
ATOM   1188  CB  HIS A 149      -7.769   7.606 -12.345  1.00 14.97           C  
ATOM   1189  CG  HIS A 149      -6.349   7.150 -12.157  1.00 15.44           C  
ATOM   1190  CD2 HIS A 149      -5.756   6.480 -11.139  1.00 19.20           C  
ATOM   1191  ND1 HIS A 149      -5.355   7.404 -13.080  1.00 17.11           N  
ATOM   1192  CE1 HIS A 149      -4.213   6.899 -12.646  1.00 20.72           C  
ATOM   1193  NE2 HIS A 149      -4.427   6.334 -11.468  1.00 19.71           N  
ATOM   1194  N   ARG A 150      -7.742   9.770 -14.545  1.00 15.65           N  
ATOM   1195  CA  ARG A 150      -7.305  10.433 -15.773  1.00 14.96           C  
ATOM   1196  C   ARG A 150      -5.973   9.946 -16.337  1.00 18.62           C  
ATOM   1197  O   ARG A 150      -5.589  10.411 -17.428  1.00 20.62           O  
ATOM   1198  CB  ARG A 150      -7.212  11.964 -15.659  1.00 20.14           C  
ATOM   1199  CG  ARG A 150      -8.438  12.665 -15.109  1.00 19.52           C  
ATOM   1200  CD  ARG A 150      -8.007  14.030 -14.563  1.00 22.87           C  
ATOM   1201  NE  ARG A 150      -7.466  14.840 -15.653  1.00 23.28           N  
ATOM   1202  CZ  ARG A 150      -6.673  15.892 -15.493  1.00 32.39           C  
ATOM   1203  NH1 ARG A 150      -6.314  16.311 -14.293  1.00 29.49           N1+
ATOM   1204  NH2 ARG A 150      -6.232  16.542 -16.567  1.00 30.61           N  
ATOM   1205  N   ASP A 151      -5.270   9.026 -15.685  1.00 15.95           N  
ATOM   1206  CA  ASP A 151      -3.987   8.579 -16.241  1.00 20.43           C  
ATOM   1207  C   ASP A 151      -3.784   7.088 -16.035  1.00 18.96           C  
ATOM   1208  O   ASP A 151      -2.673   6.627 -15.760  1.00 18.40           O  
ATOM   1209  CB  ASP A 151      -2.817   9.362 -15.643  1.00 24.30           C  
ATOM   1210  CG  ASP A 151      -1.492   9.142 -16.412  1.00 29.12           C  
ATOM   1211  OD1 ASP A 151      -1.514   8.966 -17.655  1.00 29.72           O  
ATOM   1212  OD2 ASP A 151      -0.430   9.113 -15.763  1.00 32.13           O1-
ATOM   1213  N   LEU A 152      -4.850   6.305 -16.155  1.00 16.04           N  
ATOM   1214  CA  LEU A 152      -4.705   4.860 -16.057  1.00 13.77           C  
ATOM   1215  C   LEU A 152      -3.893   4.332 -17.234  1.00 18.36           C  
ATOM   1216  O   LEU A 152      -4.104   4.734 -18.381  1.00 17.79           O  
ATOM   1217  CB  LEU A 152      -6.083   4.196 -16.053  1.00 12.86           C  
ATOM   1218  CG  LEU A 152      -6.899   4.564 -14.822  1.00 16.40           C  
ATOM   1219  CD1 LEU A 152      -8.346   4.173 -15.087  1.00 19.76           C  
ATOM   1220  CD2 LEU A 152      -6.372   3.846 -13.569  1.00 18.28           C  
ATOM   1221  N   LYS A 153      -2.972   3.413 -16.955  1.00 16.18           N  
ATOM   1222  CA  LYS A 153      -2.191   2.803 -18.021  1.00 14.99           C  
ATOM   1223  C   LYS A 153      -1.587   1.519 -17.486  1.00 15.78           C  
ATOM   1224  O   LYS A 153      -1.565   1.304 -16.267  1.00 16.68           O  
ATOM   1225  CB  LYS A 153      -1.101   3.764 -18.532  1.00 21.09           C  
ATOM   1226  CG  LYS A 153      -0.195   4.283 -17.437  1.00 20.32           C  
ATOM   1227  CD  LYS A 153       0.602   5.499 -17.924  1.00 23.95           C  
ATOM   1228  CE  LYS A 153       1.422   6.060 -16.782  1.00 26.62           C  
ATOM   1229  NZ  LYS A 153       2.448   7.032 -17.263  1.00 34.07           N1+
ATOM   1230  N   PRO A 154      -1.125   0.627 -18.365  1.00 17.36           N  
ATOM   1231  CA  PRO A 154      -0.633  -0.670 -17.878  1.00 16.91           C  
ATOM   1232  C   PRO A 154       0.452  -0.532 -16.838  1.00 18.14           C  
ATOM   1233  O   PRO A 154       0.520  -1.355 -15.913  1.00 19.63           O  
ATOM   1234  CB  PRO A 154      -0.131  -1.343 -19.159  1.00 17.62           C  
ATOM   1235  CG  PRO A 154      -1.080  -0.809 -20.198  1.00 21.68           C  
ATOM   1236  CD  PRO A 154      -1.203   0.653 -19.836  1.00 18.42           C  
ATOM   1237  N   SER A 155       1.287   0.506 -16.929  1.00 19.23           N  
ATOM   1238  CA  SER A 155       2.410   0.591 -16.013  1.00 18.89           C  
ATOM   1239  C   SER A 155       2.025   1.023 -14.598  1.00 21.93           C  
ATOM   1240  O   SER A 155       2.819   0.801 -13.677  1.00 24.58           O  
ATOM   1241  CB  SER A 155       3.487   1.537 -16.548  1.00 22.16           C  
ATOM   1242  OG  SER A 155       3.036   2.877 -16.521  1.00 24.06           O  
ATOM   1243  N   ASN A 156       0.846   1.615 -14.368  1.00 18.87           N  
ATOM   1244  CA  ASN A 156       0.477   1.951 -12.992  1.00 17.46           C  
ATOM   1245  C   ASN A 156      -0.682   1.086 -12.487  1.00 19.95           C  
ATOM   1246  O   ASN A 156      -1.441   1.489 -11.601  1.00 20.09           O  
ATOM   1247  CB  ASN A 156       0.170   3.443 -12.806  1.00 21.23           C  
ATOM   1248  CG  ASN A 156      -0.930   3.996 -13.748  1.00 21.88           C  
ATOM   1249  ND2 ASN A 156      -0.874   5.310 -13.994  1.00 22.10           N  
ATOM   1250  OD1 ASN A 156      -1.823   3.287 -14.193  1.00 23.18           O  
ATOM   1251  N   ILE A 157      -0.802  -0.123 -13.033  1.00 17.45           N  
ATOM   1252  CA  ILE A 157      -1.680  -1.162 -12.517  1.00 17.22           C  
ATOM   1253  C   ILE A 157      -0.835  -2.407 -12.279  1.00 18.47           C  
ATOM   1254  O   ILE A 157      -0.105  -2.839 -13.176  1.00 20.05           O  
ATOM   1255  CB  ILE A 157      -2.834  -1.441 -13.497  1.00 18.87           C  
ATOM   1256  CG1 ILE A 157      -3.639  -0.148 -13.703  1.00 19.72           C  
ATOM   1257  CG2 ILE A 157      -3.715  -2.596 -13.013  1.00 19.57           C  
ATOM   1258  CD1 ILE A 157      -4.689  -0.234 -14.821  1.00 21.20           C  
ATOM   1259  N   VAL A 158      -0.911  -2.977 -11.068  1.00 16.01           N  
ATOM   1260  CA  VAL A 158      -0.030  -4.085 -10.720  1.00 19.49           C  
ATOM   1261  C   VAL A 158      -0.851  -5.301 -10.324  1.00 19.82           C  
ATOM   1262  O   VAL A 158      -2.003  -5.188  -9.889  1.00 17.50           O  
ATOM   1263  CB  VAL A 158       0.965  -3.701  -9.600  1.00 20.46           C  
ATOM   1264  CG1 VAL A 158       2.059  -2.799 -10.179  1.00 20.70           C  
ATOM   1265  CG2 VAL A 158       0.216  -3.014  -8.443  1.00 20.04           C  
ATOM   1266  N   VAL A 159      -0.245  -6.476 -10.496  1.00 20.14           N  
ATOM   1267  CA  VAL A 159      -0.943  -7.747 -10.374  1.00 20.31           C  
ATOM   1268  C   VAL A 159      -0.070  -8.726  -9.598  1.00 21.83           C  
ATOM   1269  O   VAL A 159       1.158  -8.626  -9.602  1.00 21.62           O  
ATOM   1270  CB  VAL A 159      -1.274  -8.329 -11.763  1.00 20.36           C  
ATOM   1271  CG1 VAL A 159      -2.413  -7.526 -12.435  1.00 22.17           C  
ATOM   1272  CG2 VAL A 159      -0.004  -8.372 -12.635  1.00 29.18           C  
ATOM   1273  N   LYS A 160      -0.711  -9.679  -8.930  1.00 23.03           N  
ATOM   1274  CA  LYS A 160      -0.007 -10.809  -8.334  1.00 26.89           C  
ATOM   1275  C   LYS A 160      -0.264 -12.059  -9.163  1.00 25.07           C  
ATOM   1276  O   LYS A 160      -1.168 -12.097  -9.994  1.00 21.45           O  
ATOM   1277  CB  LYS A 160      -0.443 -11.042  -6.884  1.00 26.66           C  
ATOM   1278  CG  LYS A 160       0.313 -10.201  -5.856  1.00 35.09           C  
ATOM   1279  CD  LYS A 160       0.176 -10.770  -4.450  1.00 41.62           C  
ATOM   1280  CE  LYS A 160       1.413 -11.567  -4.059  1.00 53.37           C  
ATOM   1281  NZ  LYS A 160       1.083 -12.715  -3.166  1.00 58.43           N1+
ATOM   1282  N   SER A 161       0.545 -13.099  -8.938  1.00 24.38           N  
ATOM   1283  CA ASER A 161       0.404 -14.328  -9.711  0.12 28.66           C  
ATOM   1284  CA BSER A 161       0.389 -14.309  -9.739  0.88 28.59           C  
ATOM   1285  C   SER A 161      -0.916 -15.045  -9.463  1.00 27.92           C  
ATOM   1286  O   SER A 161      -1.262 -15.948 -10.239  1.00 31.55           O  
ATOM   1287  CB ASER A 161       1.572 -15.269  -9.412  0.12 29.81           C  
ATOM   1288  CB BSER A 161       1.578 -15.254  -9.513  0.88 29.84           C  
ATOM   1289  OG ASER A 161       2.732 -14.833 -10.090  0.12 29.20           O  
ATOM   1290  OG BSER A 161       1.586 -15.718  -8.178  0.88 30.57           O  
ATOM   1291  N   ASP A 162      -1.652 -14.690  -8.406  1.00 23.52           N  
ATOM   1292  CA  ASP A 162      -2.979 -15.256  -8.189  1.00 30.36           C  
ATOM   1293  C   ASP A 162      -4.064 -14.452  -8.886  1.00 29.14           C  
ATOM   1294  O   ASP A 162      -5.246 -14.646  -8.594  1.00 29.74           O  
ATOM   1295  CB  ASP A 162      -3.312 -15.358  -6.691  1.00 29.90           C  
ATOM   1296  CG  ASP A 162      -3.340 -14.010  -5.981  1.00 36.28           C  
ATOM   1297  OD1 ASP A 162      -3.005 -12.973  -6.602  1.00 30.39           O  
ATOM   1298  OD2 ASP A 162      -3.747 -13.982  -4.797  1.00 34.71           O1-
ATOM   1299  N   CYS A 163      -3.678 -13.529  -9.765  1.00 25.63           N  
ATOM   1300  CA  CYS A 163      -4.554 -12.707 -10.609  1.00 23.51           C  
ATOM   1301  C   CYS A 163      -5.202 -11.559  -9.843  1.00 26.53           C  
ATOM   1302  O   CYS A 163      -6.111 -10.905 -10.399  1.00 24.87           O  
ATOM   1303  CB  CYS A 163      -5.657 -13.530 -11.283  1.00 28.98           C  
ATOM   1304  SG  CYS A 163      -6.067 -12.957 -12.912  1.00 32.93           S  
ATOM   1305  N   THR A 164      -4.795 -11.281  -8.605  1.00 24.63           N  
ATOM   1306  CA  THR A 164      -5.284 -10.093  -7.922  1.00 20.66           C  
ATOM   1307  C   THR A 164      -4.577  -8.853  -8.470  1.00 18.26           C  
ATOM   1308  O   THR A 164      -3.452  -8.918  -8.970  1.00 22.72           O  
ATOM   1309  CB  THR A 164      -5.089 -10.177  -6.406  1.00 27.93           C  
ATOM   1310  CG2 THR A 164      -5.927 -11.304  -5.809  1.00 29.99           C  
ATOM   1311  OG1 THR A 164      -3.710 -10.408  -6.120  1.00 28.31           O  
ATOM   1312  N   LEU A 165      -5.267  -7.719  -8.384  1.00 19.56           N  
ATOM   1313  CA  LEU A 165      -4.906  -6.515  -9.121  1.00 18.08           C  
ATOM   1314  C   LEU A 165      -5.106  -5.285  -8.246  1.00 20.93           C  
ATOM   1315  O   LEU A 165      -6.097  -5.189  -7.518  1.00 20.36           O  
ATOM   1316  CB  LEU A 165      -5.755  -6.410 -10.401  1.00 16.77           C  
ATOM   1317  CG  LEU A 165      -5.616  -5.132 -11.243  1.00 19.45           C  
ATOM   1318  CD1 LEU A 165      -5.835  -5.450 -12.723  1.00 16.01           C  
ATOM   1319  CD2 LEU A 165      -6.554  -3.980 -10.790  1.00 16.83           C  
ATOM   1320  N   LYS A 166      -4.168  -4.330  -8.326  1.00 16.70           N  
ATOM   1321  CA  LYS A 166      -4.329  -3.073  -7.614  1.00 17.64           C  
ATOM   1322  C   LYS A 166      -3.898  -1.912  -8.496  1.00 16.57           C  
ATOM   1323  O   LYS A 166      -2.911  -2.013  -9.228  1.00 19.92           O  
ATOM   1324  CB  LYS A 166      -3.519  -3.051  -6.309  1.00 21.94           C  
ATOM   1325  CG  LYS A 166      -4.152  -3.941  -5.228  1.00 25.45           C  
ATOM   1326  CD  LYS A 166      -3.134  -4.580  -4.339  1.00 33.53           C  
ATOM   1327  CE  LYS A 166      -3.746  -5.797  -3.638  1.00 31.86           C  
ATOM   1328  NZ  LYS A 166      -4.552  -5.416  -2.463  1.00 27.02           N1+
ATOM   1329  N   ILE A 167      -4.634  -0.817  -8.392  1.00 15.99           N  
ATOM   1330  CA  ILE A 167      -4.252   0.475  -8.975  1.00 16.58           C  
ATOM   1331  C   ILE A 167      -3.170   1.114  -8.103  1.00 19.34           C  
ATOM   1332  O   ILE A 167      -3.302   1.172  -6.879  1.00 16.29           O  
ATOM   1333  CB  ILE A 167      -5.492   1.374  -9.100  1.00 19.75           C  
ATOM   1334  CG1 ILE A 167      -6.503   0.688 -10.026  1.00 19.05           C  
ATOM   1335  CG2 ILE A 167      -5.119   2.761  -9.611  1.00 23.51           C  
ATOM   1336  CD1 ILE A 167      -7.765   1.454 -10.253  1.00 19.73           C  
ATOM   1337  N   LEU A 168      -2.087   1.598  -8.729  1.00 18.24           N  
ATOM   1338  CA  LEU A 168      -0.907   2.020  -7.970  1.00 21.03           C  
ATOM   1339  C   LEU A 168      -0.971   3.455  -7.442  1.00 23.53           C  
ATOM   1340  O   LEU A 168      -0.292   3.783  -6.455  1.00 27.81           O  
ATOM   1341  CB  LEU A 168       0.335   1.876  -8.849  1.00 23.87           C  
ATOM   1342  CG  LEU A 168       1.598   1.254  -8.305  1.00 33.02           C  
ATOM   1343  CD1 LEU A 168       1.280   0.123  -7.338  1.00 28.41           C  
ATOM   1344  CD2 LEU A 168       2.431   0.787  -9.496  1.00 31.48           C  
ATOM   1345  N   ASP A 169      -1.708   4.347  -8.091  1.00 21.13           N  
ATOM   1346  CA  ASP A 169      -1.691   5.743  -7.667  1.00 22.54           C  
ATOM   1347  C   ASP A 169      -3.053   6.374  -7.920  1.00 24.55           C  
ATOM   1348  O   ASP A 169      -3.934   5.760  -8.522  1.00 20.74           O  
ATOM   1349  CB  ASP A 169      -0.551   6.520  -8.354  1.00 25.85           C  
ATOM   1350  CG  ASP A 169      -0.671   6.557  -9.870  1.00 29.02           C  
ATOM   1351  OD1 ASP A 169      -1.701   7.025 -10.400  1.00 29.94           O  
ATOM   1352  OD2 ASP A 169       0.317   6.170 -10.547  1.00 33.72           O1-
ATOM   1353  N   PHE A 170      -3.215   7.625  -7.475  1.00 20.33           N  
ATOM   1354  CA  PHE A 170      -4.512   8.292  -7.540  1.00 19.33           C  
ATOM   1355  C   PHE A 170      -4.623   9.233  -8.734  1.00 22.42           C  
ATOM   1356  O   PHE A 170      -5.551  10.045  -8.809  1.00 27.13           O  
ATOM   1357  CB  PHE A 170      -4.787   9.005  -6.207  1.00 24.15           C  
ATOM   1358  CG  PHE A 170      -4.940   8.047  -5.054  1.00 22.88           C  
ATOM   1359  CD1 PHE A 170      -6.168   7.488  -4.752  1.00 25.25           C  
ATOM   1360  CD2 PHE A 170      -3.842   7.672  -4.305  1.00 24.23           C  
ATOM   1361  CE1 PHE A 170      -6.301   6.582  -3.694  1.00 21.46           C  
ATOM   1362  CE2 PHE A 170      -3.962   6.759  -3.265  1.00 24.98           C  
ATOM   1363  CZ  PHE A 170      -5.184   6.211  -2.968  1.00 22.44           C  
ATOM   1364  N   GLY A 171      -3.712   9.122  -9.690  1.00 20.11           N  
ATOM   1365  CA  GLY A 171      -3.909   9.843 -10.916  1.00 19.57           C  
ATOM   1366  C   GLY A 171      -3.597  11.321 -10.763  1.00 25.81           C  
ATOM   1367  O   GLY A 171      -2.833  11.747  -9.891  1.00 28.39           O  
ATOM   1368  N   LEU A 172      -4.190  12.107 -11.643  1.00 22.88           N  
ATOM   1369  CA  LEU A 172      -3.863  13.518 -11.798  1.00 26.51           C  
ATOM   1370  C   LEU A 172      -5.016  14.353 -11.258  1.00 24.55           C  
ATOM   1371  O   LEU A 172      -6.121  14.307 -11.803  1.00 26.52           O  
ATOM   1372  CB  LEU A 172      -3.605  13.845 -13.270  1.00 27.34           C  
ATOM   1373  CG  LEU A 172      -2.545  12.992 -13.983  1.00 33.10           C  
ATOM   1374  CD1 LEU A 172      -2.409  13.385 -15.445  1.00 32.52           C  
ATOM   1375  CD2 LEU A 172      -1.198  13.088 -13.272  1.00 36.30           C  
ATOM   1376  N   ALA A 173      -4.756  15.142 -10.222  1.00 29.12           N  
ATOM   1377  CA  ALA A 173      -5.753  16.100  -9.754  1.00 29.53           C  
ATOM   1378  C   ALA A 173      -6.102  17.103 -10.853  1.00 31.61           C  
ATOM   1379  O   ALA A 173      -5.282  17.424 -11.720  1.00 28.24           O  
ATOM   1380  CB  ALA A 173      -5.236  16.853  -8.525  1.00 31.97           C  
ATOM   1381  N   ARG A 174      -7.336  17.600 -10.814  1.00 28.54           N  
ATOM   1382  CA  ARG A 174      -7.736  18.660 -11.730  1.00 31.06           C  
ATOM   1383  C   ARG A 174      -7.052  19.946 -11.289  1.00 38.12           C  
ATOM   1384  O   ARG A 174      -7.214  20.385 -10.148  1.00 39.20           O  
ATOM   1385  CB  ARG A 174      -9.258  18.815 -11.756  1.00 35.54           C  
ATOM   1386  CG  ARG A 174      -9.792  19.687 -12.902  1.00 30.76           C  
ATOM   1387  CD  ARG A 174     -11.309  19.919 -12.810  1.00 33.65           C  
ATOM   1388  NE  ARG A 174     -12.115  18.752 -13.158  1.00 28.95           N  
ATOM   1389  CZ  ARG A 174     -12.528  18.459 -14.385  1.00 31.52           C  
ATOM   1390  NH1 ARG A 174     -12.168  19.190 -15.431  1.00 35.49           N1+
ATOM   1391  NH2 ARG A 174     -13.324  17.408 -14.569  1.00 29.71           N  
ATOM   1392  N   THR A 175      -6.252  20.531 -12.171  1.00 41.21           N  
ATOM   1393  CA  THR A 175      -5.501  21.714 -11.780  1.00 45.32           C  
ATOM   1394  C   THR A 175      -5.355  22.641 -12.976  1.00 45.68           C  
ATOM   1395  O   THR A 175      -5.183  22.183 -14.109  1.00 47.30           O  
ATOM   1396  CB  THR A 175      -4.127  21.329 -11.200  1.00 47.76           C  
ATOM   1397  CG2 THR A 175      -3.250  20.647 -12.251  1.00 46.66           C  
ATOM   1398  OG1 THR A 175      -3.471  22.497 -10.689  1.00 53.87           O  
ATOM   1399  N   ALA A 176      -5.479  23.940 -12.718  0.80 45.42           N  
ATOM   1400  CA  ALA A 176      -5.160  24.940 -13.724  0.80 48.52           C  
ATOM   1401  C   ALA A 176      -3.652  25.106 -13.785  0.80 40.90           C  
ATOM   1402  O   ALA A 176      -2.981  25.153 -12.752  0.80 41.76           O  
ATOM   1403  CB  ALA A 176      -5.826  26.276 -13.396  0.80 50.29           C  
ATOM   1404  N   CYS A 177      -3.108  25.163 -14.994  1.00 42.22           N  
ATOM   1405  CA  CYS A 177      -1.670  25.307 -15.129  1.00 40.87           C  
ATOM   1406  C   CYS A 177      -1.326  26.788 -15.232  1.00 38.87           C  
ATOM   1407  O   CYS A 177      -1.966  27.552 -15.963  1.00 31.97           O  
ATOM   1408  CB  CYS A 177      -1.123  24.503 -16.313  1.00 49.12           C  
ATOM   1409  SG  CYS A 177      -1.089  25.318 -17.903  1.00 60.48           S  
ATOM   1410  N   THR A 178      -0.363  27.194 -14.425  1.00 30.79           N  
ATOM   1411  CA  THR A 178       0.060  28.563 -14.272  1.00 27.84           C  
ATOM   1412  C   THR A 178       1.572  28.566 -14.433  1.00 26.50           C  
ATOM   1413  O   THR A 178       2.179  27.526 -14.700  1.00 28.48           O  
ATOM   1414  CB  THR A 178      -0.370  29.118 -12.907  1.00 34.93           C  
ATOM   1415  CG2 THR A 178      -1.833  28.758 -12.603  1.00 34.51           C  
ATOM   1416  OG1 THR A 178       0.473  28.558 -11.892  1.00 38.37           O  
ATOM   1417  N   ASN A 179       2.190  29.737 -14.286  1.00 26.81           N  
ATOM   1418  CA  ASN A 179       3.642  29.800 -14.400  1.00 28.23           C  
ATOM   1419  C   ASN A 179       4.346  29.072 -13.267  1.00 30.32           C  
ATOM   1420  O   ASN A 179       5.512  28.681 -13.425  1.00 25.93           O  
ATOM   1421  CB  ASN A 179       4.102  31.255 -14.453  1.00 24.91           C  
ATOM   1422  CG  ASN A 179       3.867  31.867 -15.808  1.00 26.31           C  
ATOM   1423  ND2 ASN A 179       2.865  32.724 -15.916  1.00 28.83           N  
ATOM   1424  OD1 ASN A 179       4.564  31.531 -16.759  1.00 28.02           O  
ATOM   1425  N   PHE A 180       3.662  28.866 -12.143  1.00 28.46           N  
ATOM   1426  CA  PHE A 180       4.298  28.313 -10.965  1.00 37.74           C  
ATOM   1427  C   PHE A 180       3.676  26.997 -10.522  1.00 33.91           C  
ATOM   1428  O   PHE A 180       4.271  26.303  -9.688  1.00 37.97           O  
ATOM   1429  CB  PHE A 180       4.261  29.354  -9.832  1.00 38.92           C  
ATOM   1430  CG  PHE A 180       4.767  30.707 -10.270  1.00 37.67           C  
ATOM   1431  CD1 PHE A 180       6.130  30.947 -10.397  1.00 43.01           C  
ATOM   1432  CD2 PHE A 180       3.877  31.721 -10.611  1.00 39.82           C  
ATOM   1433  CE1 PHE A 180       6.602  32.189 -10.834  1.00 40.30           C  
ATOM   1434  CE2 PHE A 180       4.337  32.970 -11.044  1.00 40.56           C  
ATOM   1435  CZ  PHE A 180       5.702  33.203 -11.153  1.00 42.95           C  
ATOM   1436  N   MET A 181       2.523  26.627 -11.081  1.00 30.17           N  
ATOM   1437  CA  MET A 181       1.902  25.305 -10.947  1.00 35.92           C  
ATOM   1438  C   MET A 181       1.976  24.631 -12.319  1.00 32.63           C  
ATOM   1439  O   MET A 181       1.079  24.766 -13.155  1.00 33.51           O  
ATOM   1440  CB  MET A 181       0.468  25.407 -10.457  1.00 40.69           C  
ATOM   1441  CG  MET A 181       0.334  25.282  -8.963  1.00 49.80           C  
ATOM   1442  SD  MET A 181       0.474  23.552  -8.491  1.00 54.85           S  
ATOM   1443  CE  MET A 181       0.841  23.712  -6.744  1.00 48.49           C  
ATOM   1444  N   MET A 182       3.041  23.884 -12.547  1.00 25.59           N  
ATOM   1445  CA  MET A 182       3.316  23.427 -13.893  1.00 23.16           C  
ATOM   1446  C   MET A 182       2.863  21.985 -14.083  1.00 29.39           C  
ATOM   1447  O   MET A 182       2.357  21.323 -13.170  1.00 28.31           O  
ATOM   1448  CB  MET A 182       4.793  23.612 -14.232  1.00 27.28           C  
ATOM   1449  CG  MET A 182       5.167  25.081 -14.376  1.00 25.25           C  
ATOM   1450  SD  MET A 182       6.958  25.276 -14.449  1.00 29.23           S  
ATOM   1451  CE  MET A 182       7.399  25.714 -12.785  1.00 29.30           C  
ATOM   1452  N   THR A 183       3.036  21.514 -15.309  1.00 28.33           N  
ATOM   1453  CA  THR A 183       2.520  20.226 -15.764  1.00 34.06           C  
ATOM   1454  C   THR A 183       3.688  19.330 -16.123  1.00 26.32           C  
ATOM   1455  O   THR A 183       4.429  19.645 -17.075  1.00 29.80           O  
ATOM   1456  CB  THR A 183       1.615  20.434 -16.984  1.00 36.34           C  
ATOM   1457  CG2 THR A 183       1.194  19.105 -17.588  1.00 36.48           C  
ATOM   1458  OG1 THR A 183       0.446  21.162 -16.584  1.00 43.61           O  
ATOM   1459  N   PRO A 184       3.921  18.219 -15.415  1.00 24.83           N  
ATOM   1460  CA  PRO A 184       4.962  17.290 -15.865  1.00 25.20           C  
ATOM   1461  C   PRO A 184       4.668  16.826 -17.286  1.00 26.31           C  
ATOM   1462  O   PRO A 184       3.511  16.662 -17.681  1.00 27.95           O  
ATOM   1463  CB  PRO A 184       4.877  16.138 -14.854  1.00 25.58           C  
ATOM   1464  CG  PRO A 184       4.279  16.798 -13.608  1.00 24.49           C  
ATOM   1465  CD  PRO A 184       3.263  17.750 -14.183  1.00 31.62           C  
ATOM   1466  N   TYR A 185       5.728  16.665 -18.067  1.00 24.00           N  
ATOM   1467  CA  TYR A 185       5.579  16.224 -19.443  1.00 26.64           C  
ATOM   1468  C   TYR A 185       5.116  14.773 -19.444  1.00 30.47           C  
ATOM   1469  O   TYR A 185       5.598  13.956 -18.657  1.00 29.50           O  
ATOM   1470  CB  TYR A 185       6.911  16.384 -20.186  1.00 26.60           C  
ATOM   1471  CG  TYR A 185       6.874  16.006 -21.651  1.00 30.44           C  
ATOM   1472  CD1 TYR A 185       6.481  16.927 -22.619  1.00 32.19           C  
ATOM   1473  CD2 TYR A 185       7.242  14.735 -22.062  1.00 29.55           C  
ATOM   1474  CE1 TYR A 185       6.451  16.579 -23.965  1.00 33.75           C  
ATOM   1475  CE2 TYR A 185       7.213  14.381 -23.395  1.00 33.73           C  
ATOM   1476  CZ  TYR A 185       6.815  15.301 -24.339  1.00 31.95           C  
ATOM   1477  OH  TYR A 185       6.797  14.926 -25.671  1.00 38.15           O  
ATOM   1478  N   VAL A 186       4.165  14.462 -20.318  1.00 29.75           N  
ATOM   1479  CA  VAL A 186       3.530  13.147 -20.361  1.00 32.00           C  
ATOM   1480  C   VAL A 186       4.203  12.335 -21.461  1.00 29.36           C  
ATOM   1481  O   VAL A 186       4.168  12.719 -22.638  1.00 27.62           O  
ATOM   1482  CB  VAL A 186       2.015  13.267 -20.609  1.00 30.28           C  
ATOM   1483  CG1 VAL A 186       1.361  11.876 -20.710  1.00 32.29           C  
ATOM   1484  CG2 VAL A 186       1.337  14.139 -19.538  1.00 31.83           C  
ATOM   1485  N   VAL A 187       4.807  11.209 -21.091  1.00 32.04           N  
ATOM   1486  CA  VAL A 187       5.453  10.373 -22.097  1.00 35.25           C  
ATOM   1487  C   VAL A 187       4.437   9.466 -22.786  1.00 30.04           C  
ATOM   1488  O   VAL A 187       4.347   9.430 -24.023  1.00 31.83           O  
ATOM   1489  CB  VAL A 187       6.586   9.550 -21.464  1.00 37.44           C  
ATOM   1490  CG1 VAL A 187       7.148   8.587 -22.496  1.00 35.28           C  
ATOM   1491  CG2 VAL A 187       7.667  10.464 -20.911  1.00 39.76           C  
ATOM   1492  N   THR A 188       3.660   8.721 -21.994  1.00 32.04           N  
ATOM   1493  CA  THR A 188       2.756   7.681 -22.486  1.00 27.97           C  
ATOM   1494  C   THR A 188       1.356   8.263 -22.640  1.00 26.91           C  
ATOM   1495  O   THR A 188       0.671   8.498 -21.637  1.00 29.70           O  
ATOM   1496  CB  THR A 188       2.727   6.495 -21.520  1.00 32.00           C  
ATOM   1497  CG2 THR A 188       1.905   5.322 -22.101  1.00 28.28           C  
ATOM   1498  OG1 THR A 188       4.067   6.071 -21.236  1.00 30.04           O  
ATOM   1499  N   ARG A 189       0.910   8.429 -23.891  1.00 26.36           N  
ATOM   1500  CA  ARG A 189      -0.374   9.064 -24.198  1.00 21.34           C  
ATOM   1501  C   ARG A 189      -1.371   8.124 -24.856  1.00 18.93           C  
ATOM   1502  O   ARG A 189      -2.473   8.561 -25.231  1.00 19.08           O  
ATOM   1503  CB  ARG A 189      -0.129  10.260 -25.112  1.00 25.88           C  
ATOM   1504  CG  ARG A 189       0.777  11.284 -24.457  1.00 27.76           C  
ATOM   1505  CD  ARG A 189       1.242  12.283 -25.474  1.00 35.28           C  
ATOM   1506  NE  ARG A 189       2.194  13.204 -24.874  1.00 35.51           N  
ATOM   1507  CZ  ARG A 189       2.701  14.250 -25.500  1.00 35.60           C  
ATOM   1508  NH1 ARG A 189       2.333  14.557 -26.734  1.00 36.38           N1+
ATOM   1509  NH2 ARG A 189       3.603  15.001 -24.874  1.00 35.55           N  
ATOM   1510  N   TYR A 190      -1.038   6.838 -24.970  1.00 16.12           N  
ATOM   1511  CA  TYR A 190      -1.843   5.925 -25.774  1.00 17.77           C  
ATOM   1512  C   TYR A 190      -3.184   5.599 -25.140  1.00 17.50           C  
ATOM   1513  O   TYR A 190      -4.045   5.032 -25.821  1.00 17.28           O  
ATOM   1514  CB  TYR A 190      -1.114   4.594 -25.958  1.00 19.02           C  
ATOM   1515  CG  TYR A 190       0.267   4.716 -26.536  1.00 19.23           C  
ATOM   1516  CD1 TYR A 190       0.538   5.587 -27.599  1.00 21.29           C  
ATOM   1517  CD2 TYR A 190       1.302   3.936 -26.041  1.00 22.25           C  
ATOM   1518  CE1 TYR A 190       1.823   5.664 -28.144  1.00 24.55           C  
ATOM   1519  CE2 TYR A 190       2.582   4.009 -26.579  1.00 27.75           C  
ATOM   1520  CZ  TYR A 190       2.831   4.872 -27.628  1.00 27.75           C  
ATOM   1521  OH  TYR A 190       4.098   4.939 -28.160  1.00 28.69           O  
ATOM   1522  N   TYR A 191      -3.356   5.868 -23.847  1.00 15.57           N  
ATOM   1523  CA  TYR A 191      -4.548   5.434 -23.119  1.00 16.37           C  
ATOM   1524  C   TYR A 191      -5.466   6.591 -22.782  1.00 17.50           C  
ATOM   1525  O   TYR A 191      -6.460   6.386 -22.078  1.00 16.80           O  
ATOM   1526  CB  TYR A 191      -4.156   4.662 -21.853  1.00 15.41           C  
ATOM   1527  CG  TYR A 191      -3.148   3.590 -22.199  1.00 18.21           C  
ATOM   1528  CD1 TYR A 191      -3.578   2.340 -22.619  1.00 19.78           C  
ATOM   1529  CD2 TYR A 191      -1.781   3.850 -22.190  1.00 17.50           C  
ATOM   1530  CE1 TYR A 191      -2.681   1.356 -23.008  1.00 18.19           C  
ATOM   1531  CE2 TYR A 191      -0.856   2.847 -22.574  1.00 19.57           C  
ATOM   1532  CZ  TYR A 191      -1.324   1.617 -22.978  1.00 20.68           C  
ATOM   1533  OH  TYR A 191      -0.457   0.625 -23.356  1.00 23.37           O  
ATOM   1534  N   ARG A 192      -5.174   7.791 -23.283  1.00 16.88           N  
ATOM   1535  CA  ARG A 192      -5.929   8.977 -22.907  1.00 18.21           C  
ATOM   1536  C   ARG A 192      -7.077   9.197 -23.894  1.00 19.79           C  
ATOM   1537  O   ARG A 192      -6.897   9.080 -25.110  1.00 19.77           O  
ATOM   1538  CB  ARG A 192      -4.970  10.177 -22.821  1.00 22.54           C  
ATOM   1539  CG  ARG A 192      -5.578  11.523 -22.511  1.00 28.88           C  
ATOM   1540  CD  ARG A 192      -4.767  12.665 -23.206  1.00 34.76           C  
ATOM   1541  NE  ARG A 192      -3.463  12.859 -22.587  1.00 46.98           N  
ATOM   1542  CZ  ARG A 192      -2.427  13.455 -23.164  1.00 43.60           C  
ATOM   1543  NH1 ARG A 192      -2.461  13.839 -24.431  1.00 35.84           N1+
ATOM   1544  NH2 ARG A 192      -1.332  13.681 -22.447  1.00 33.86           N  
ATOM   1545  N   ALA A 193      -8.263   9.484 -23.353  1.00 16.83           N  
ATOM   1546  CA  ALA A 193      -9.470   9.636 -24.156  1.00 15.59           C  
ATOM   1547  C   ALA A 193      -9.343  10.810 -25.126  1.00 19.82           C  
ATOM   1548  O   ALA A 193      -8.668  11.802 -24.841  1.00 21.45           O  
ATOM   1549  CB  ALA A 193     -10.691   9.846 -23.248  1.00 18.29           C  
ATOM   1550  N   PRO A 194     -10.007  10.729 -26.279  1.00 18.94           N  
ATOM   1551  CA  PRO A 194      -9.819  11.757 -27.306  1.00 21.08           C  
ATOM   1552  C   PRO A 194     -10.423  13.089 -26.951  1.00 25.55           C  
ATOM   1553  O   PRO A 194      -9.988  14.099 -27.518  1.00 24.70           O  
ATOM   1554  CB  PRO A 194     -10.486  11.141 -28.545  1.00 21.93           C  
ATOM   1555  CG  PRO A 194     -11.483  10.184 -27.981  1.00 22.60           C  
ATOM   1556  CD  PRO A 194     -10.828   9.602 -26.751  1.00 18.05           C  
ATOM   1557  N   GLU A 195     -11.405  13.147 -26.045  1.00 21.11           N  
ATOM   1558  CA  GLU A 195     -11.983  14.456 -25.758  1.00 25.22           C  
ATOM   1559  C   GLU A 195     -10.947  15.437 -25.218  1.00 28.06           C  
ATOM   1560  O   GLU A 195     -11.102  16.649 -25.407  1.00 26.50           O  
ATOM   1561  CB  GLU A 195     -13.202  14.344 -24.814  1.00 26.26           C  
ATOM   1562  CG  GLU A 195     -12.982  13.615 -23.496  1.00 27.03           C  
ATOM   1563  CD  GLU A 195     -13.262  12.112 -23.583  1.00 25.18           C  
ATOM   1564  OE1 GLU A 195     -13.105  11.525 -24.683  1.00 23.30           O  
ATOM   1565  OE2 GLU A 195     -13.605  11.516 -22.531  1.00 21.38           O1-
ATOM   1566  N   VAL A 196      -9.856  14.956 -24.626  1.00 25.68           N  
ATOM   1567  CA  VAL A 196      -8.833  15.872 -24.134  1.00 30.63           C  
ATOM   1568  C   VAL A 196      -8.172  16.617 -25.297  1.00 27.62           C  
ATOM   1569  O   VAL A 196      -8.180  17.854 -25.348  1.00 31.35           O  
ATOM   1570  CB  VAL A 196      -7.805  15.108 -23.289  1.00 32.06           C  
ATOM   1571  CG1 VAL A 196      -6.844  16.088 -22.629  1.00 33.99           C  
ATOM   1572  CG2 VAL A 196      -8.535  14.247 -22.254  1.00 34.39           C  
ATOM   1573  N   ILE A 197      -7.625  15.873 -26.264  1.00 26.79           N  
ATOM   1574  CA  ILE A 197      -6.951  16.495 -27.401  1.00 27.55           C  
ATOM   1575  C   ILE A 197      -7.921  17.183 -28.341  1.00 31.31           C  
ATOM   1576  O   ILE A 197      -7.486  17.977 -29.180  1.00 28.48           O  
ATOM   1577  CB  ILE A 197      -6.099  15.467 -28.174  1.00 26.85           C  
ATOM   1578  CG1 ILE A 197      -6.973  14.401 -28.848  1.00 26.06           C  
ATOM   1579  CG2 ILE A 197      -5.063  14.826 -27.250  1.00 30.27           C  
ATOM   1580  CD1 ILE A 197      -6.169  13.394 -29.707  1.00 30.22           C  
ATOM   1581  N   LEU A 198      -9.224  16.920 -28.208  1.00 24.08           N  
ATOM   1582  CA  LEU A 198     -10.245  17.632 -28.972  1.00 24.79           C  
ATOM   1583  C   LEU A 198     -10.640  18.950 -28.321  1.00 28.14           C  
ATOM   1584  O   LEU A 198     -11.457  19.689 -28.889  1.00 25.85           O  
ATOM   1585  CB  LEU A 198     -11.486  16.746 -29.143  1.00 24.61           C  
ATOM   1586  CG  LEU A 198     -11.335  15.585 -30.137  1.00 22.79           C  
ATOM   1587  CD1 LEU A 198     -12.500  14.625 -30.032  1.00 23.61           C  
ATOM   1588  CD2 LEU A 198     -11.173  16.078 -31.596  1.00 23.29           C  
ATOM   1589  N   GLY A 199     -10.078  19.264 -27.154  1.00 28.74           N  
ATOM   1590  CA  GLY A 199     -10.401  20.507 -26.480  1.00 29.73           C  
ATOM   1591  C   GLY A 199     -11.751  20.526 -25.808  1.00 32.02           C  
ATOM   1592  O   GLY A 199     -12.290  21.603 -25.552  1.00 29.15           O  
ATOM   1593  N   MET A 200     -12.316  19.360 -25.507  1.00 29.45           N  
ATOM   1594  CA  MET A 200     -13.683  19.264 -25.011  1.00 26.80           C  
ATOM   1595  C   MET A 200     -13.790  19.247 -23.489  1.00 29.80           C  
ATOM   1596  O   MET A 200     -14.911  19.324 -22.966  1.00 35.97           O  
ATOM   1597  CB  MET A 200     -14.335  17.992 -25.549  1.00 30.15           C  
ATOM   1598  CG  MET A 200     -14.724  18.067 -27.002  1.00 33.23           C  
ATOM   1599  SD  MET A 200     -15.428  16.501 -27.549  1.00 33.08           S  
ATOM   1600  CE  MET A 200     -16.843  16.365 -26.462  1.00 32.49           C  
ATOM   1601  N   GLY A 201     -12.685  19.118 -22.765  1.00 27.95           N  
ATOM   1602  CA  GLY A 201     -12.778  18.834 -21.344  1.00 28.22           C  
ATOM   1603  C   GLY A 201     -13.290  17.417 -21.138  1.00 29.55           C  
ATOM   1604  O   GLY A 201     -13.590  16.694 -22.087  1.00 32.05           O  
ATOM   1605  N   TYR A 202     -13.383  17.003 -19.877  1.00 23.60           N  
ATOM   1606  CA  TYR A 202     -13.597  15.581 -19.641  1.00 23.12           C  
ATOM   1607  C   TYR A 202     -14.498  15.363 -18.431  1.00 22.19           C  
ATOM   1608  O   TYR A 202     -14.683  16.244 -17.585  1.00 24.44           O  
ATOM   1609  CB  TYR A 202     -12.264  14.848 -19.439  1.00 24.82           C  
ATOM   1610  CG  TYR A 202     -11.537  15.360 -18.235  1.00 23.44           C  
ATOM   1611  CD1 TYR A 202     -10.708  16.478 -18.321  1.00 25.98           C  
ATOM   1612  CD2 TYR A 202     -11.738  14.782 -16.994  1.00 21.11           C  
ATOM   1613  CE1 TYR A 202     -10.075  16.979 -17.213  1.00 25.48           C  
ATOM   1614  CE2 TYR A 202     -11.107  15.271 -15.873  1.00 25.82           C  
ATOM   1615  CZ  TYR A 202     -10.275  16.371 -15.988  1.00 31.40           C  
ATOM   1616  OH  TYR A 202      -9.648  16.860 -14.866  1.00 27.19           O  
ATOM   1617  N   ALA A 203     -15.042  14.158 -18.352  1.00 20.18           N  
ATOM   1618  CA  ALA A 203     -15.851  13.772 -17.209  1.00 20.34           C  
ATOM   1619  C   ALA A 203     -15.320  12.455 -16.678  1.00 21.05           C  
ATOM   1620  O   ALA A 203     -14.261  12.005 -17.116  1.00 20.26           O  
ATOM   1621  CB  ALA A 203     -17.321  13.662 -17.603  1.00 22.12           C  
ATOM   1622  N   ALA A 204     -16.048  11.802 -15.768  1.00 18.11           N  
ATOM   1623  CA  ALA A 204     -15.485  10.632 -15.102  1.00 18.82           C  
ATOM   1624  C   ALA A 204     -15.228   9.474 -16.065  1.00 19.80           C  
ATOM   1625  O   ALA A 204     -14.308   8.679 -15.828  1.00 20.00           O  
ATOM   1626  CB  ALA A 204     -16.402  10.176 -13.969  1.00 25.56           C  
ATOM   1627  N   ASN A 205     -16.006   9.353 -17.137  1.00 17.54           N  
ATOM   1628  CA  ASN A 205     -15.801   8.220 -18.042  1.00 18.19           C  
ATOM   1629  C   ASN A 205     -14.617   8.412 -18.986  1.00 18.22           C  
ATOM   1630  O   ASN A 205     -14.402   7.575 -19.861  1.00 17.03           O  
ATOM   1631  CB  ASN A 205     -17.095   7.891 -18.814  1.00 19.04           C  
ATOM   1632  CG  ASN A 205     -17.453   8.905 -19.880  1.00 22.91           C  
ATOM   1633  ND2 ASN A 205     -18.580   8.661 -20.539  1.00 25.07           N  
ATOM   1634  OD1 ASN A 205     -16.750   9.885 -20.115  1.00 24.08           O  
ATOM   1635  N   VAL A 206     -13.817   9.457 -18.786  1.00 16.30           N  
ATOM   1636  CA  VAL A 206     -12.461   9.446 -19.328  1.00 17.13           C  
ATOM   1637  C   VAL A 206     -11.733   8.183 -18.886  1.00 17.33           C  
ATOM   1638  O   VAL A 206     -10.939   7.615 -19.645  1.00 16.37           O  
ATOM   1639  CB  VAL A 206     -11.725  10.742 -18.893  1.00 22.34           C  
ATOM   1640  CG1 VAL A 206     -11.095  10.629 -17.490  1.00 17.14           C  
ATOM   1641  CG2 VAL A 206     -10.729  11.180 -19.931  1.00 27.32           C  
ATOM   1642  N   ASP A 207     -12.032   7.682 -17.678  1.00 14.64           N  
ATOM   1643  CA  ASP A 207     -11.331   6.503 -17.185  1.00 15.24           C  
ATOM   1644  C   ASP A 207     -11.807   5.244 -17.901  1.00 16.22           C  
ATOM   1645  O   ASP A 207     -11.051   4.279 -18.025  1.00 17.59           O  
ATOM   1646  CB  ASP A 207     -11.548   6.377 -15.674  1.00 17.31           C  
ATOM   1647  CG  ASP A 207     -10.722   7.373 -14.875  1.00 18.32           C  
ATOM   1648  OD1 ASP A 207      -9.683   7.878 -15.388  1.00 16.80           O  
ATOM   1649  OD2 ASP A 207     -11.125   7.675 -13.719  1.00 16.52           O1-
ATOM   1650  N   ILE A 208     -13.060   5.237 -18.377  1.00 14.44           N  
ATOM   1651  CA  ILE A 208     -13.588   4.082 -19.094  1.00 15.43           C  
ATOM   1652  C   ILE A 208     -12.875   3.911 -20.431  1.00 16.64           C  
ATOM   1653  O   ILE A 208     -12.600   2.784 -20.868  1.00 15.55           O  
ATOM   1654  CB  ILE A 208     -15.111   4.234 -19.299  1.00 15.38           C  
ATOM   1655  CG1 ILE A 208     -15.858   3.946 -18.008  1.00 18.51           C  
ATOM   1656  CG2 ILE A 208     -15.575   3.295 -20.417  1.00 19.31           C  
ATOM   1657  CD1 ILE A 208     -15.739   2.497 -17.575  1.00 21.01           C  
ATOM   1658  N   TRP A 209     -12.564   5.022 -21.104  1.00 16.06           N  
ATOM   1659  CA  TRP A 209     -11.801   4.926 -22.348  1.00 15.79           C  
ATOM   1660  C   TRP A 209     -10.467   4.226 -22.098  1.00 13.82           C  
ATOM   1661  O   TRP A 209     -10.088   3.316 -22.837  1.00 13.72           O  
ATOM   1662  CB  TRP A 209     -11.572   6.316 -22.944  1.00 16.01           C  
ATOM   1663  CG  TRP A 209     -10.639   6.287 -24.152  1.00 16.82           C  
ATOM   1664  CD1 TRP A 209      -9.268   6.280 -24.134  1.00 14.94           C  
ATOM   1665  CD2 TRP A 209     -11.023   6.210 -25.534  1.00 19.10           C  
ATOM   1666  CE2 TRP A 209      -9.839   6.181 -26.301  1.00 19.34           C  
ATOM   1667  CE3 TRP A 209     -12.254   6.172 -26.200  1.00 16.98           C  
ATOM   1668  NE1 TRP A 209      -8.779   6.235 -25.434  1.00 16.44           N  
ATOM   1669  CZ2 TRP A 209      -9.853   6.130 -27.697  1.00 17.96           C  
ATOM   1670  CZ3 TRP A 209     -12.264   6.129 -27.593  1.00 17.06           C  
ATOM   1671  CH2 TRP A 209     -11.072   6.096 -28.323  1.00 19.29           C  
ATOM   1672  N   SER A 210      -9.766   4.614 -21.027  1.00 13.62           N  
ATOM   1673  CA  SER A 210      -8.490   3.964 -20.710  1.00 14.31           C  
ATOM   1674  C   SER A 210      -8.679   2.475 -20.450  1.00 15.63           C  
ATOM   1675  O   SER A 210      -7.850   1.651 -20.859  1.00 15.73           O  
ATOM   1676  CB  SER A 210      -7.838   4.622 -19.484  1.00 16.22           C  
ATOM   1677  OG  SER A 210      -7.739   6.037 -19.644  1.00 17.79           O  
ATOM   1678  N   VAL A 211      -9.738   2.100 -19.726  1.00 15.18           N  
ATOM   1679  CA  VAL A 211      -9.967   0.676 -19.483  1.00 16.78           C  
ATOM   1680  C   VAL A 211     -10.209  -0.057 -20.796  1.00 16.86           C  
ATOM   1681  O   VAL A 211      -9.744  -1.195 -20.994  1.00 17.57           O  
ATOM   1682  CB  VAL A 211     -11.145   0.483 -18.510  1.00 18.96           C  
ATOM   1683  CG1 VAL A 211     -11.543  -0.987 -18.394  1.00 18.91           C  
ATOM   1684  CG2 VAL A 211     -10.793   1.032 -17.142  1.00 19.55           C  
ATOM   1685  N   GLY A 212     -10.958   0.566 -21.698  1.00 15.82           N  
ATOM   1686  CA  GLY A 212     -11.153  -0.016 -23.021  1.00 16.35           C  
ATOM   1687  C   GLY A 212      -9.842  -0.232 -23.756  1.00 18.03           C  
ATOM   1688  O   GLY A 212      -9.655  -1.257 -24.420  1.00 17.01           O  
ATOM   1689  N   CYS A 213      -8.923   0.738 -23.662  1.00 15.99           N  
ATOM   1690  CA  CYS A 213      -7.629   0.610 -24.339  1.00 15.94           C  
ATOM   1691  C   CYS A 213      -6.783  -0.497 -23.715  1.00 17.92           C  
ATOM   1692  O   CYS A 213      -6.072  -1.226 -24.422  1.00 16.04           O  
ATOM   1693  CB  CYS A 213      -6.863   1.940 -24.279  1.00 15.35           C  
ATOM   1694  SG  CYS A 213      -7.512   3.284 -25.276  1.00 18.94           S  
ATOM   1695  N   ILE A 214      -6.830  -0.617 -22.390  1.00 16.16           N  
ATOM   1696  CA  ILE A 214      -6.077  -1.648 -21.688  1.00 16.20           C  
ATOM   1697  C   ILE A 214      -6.662  -3.016 -21.978  1.00 16.66           C  
ATOM   1698  O   ILE A 214      -5.931  -3.988 -22.199  1.00 20.05           O  
ATOM   1699  CB  ILE A 214      -6.067  -1.345 -20.183  1.00 15.27           C  
ATOM   1700  CG1 ILE A 214      -5.252  -0.073 -19.940  1.00 17.51           C  
ATOM   1701  CG2 ILE A 214      -5.486  -2.524 -19.376  1.00 17.57           C  
ATOM   1702  CD1 ILE A 214      -5.432   0.487 -18.505  1.00 17.77           C  
ATOM   1703  N   MET A 215      -7.991  -3.108 -22.007  1.00 16.93           N  
ATOM   1704  CA  MET A 215      -8.610  -4.389 -22.314  1.00 17.69           C  
ATOM   1705  C   MET A 215      -8.285  -4.811 -23.730  1.00 16.27           C  
ATOM   1706  O   MET A 215      -7.953  -5.978 -23.980  1.00 17.87           O  
ATOM   1707  CB  MET A 215     -10.120  -4.318 -22.073  1.00 18.92           C  
ATOM   1708  CG  MET A 215     -10.878  -5.600 -22.455  1.00 19.14           C  
ATOM   1709  SD  MET A 215     -12.658  -5.338 -22.371  1.00 24.22           S  
ATOM   1710  CE  MET A 215     -13.249  -7.000 -22.749  1.00 23.41           C  
ATOM   1711  N   GLY A 216      -8.333  -3.860 -24.660  1.00 17.20           N  
ATOM   1712  CA  GLY A 216      -8.021  -4.189 -26.040  1.00 16.69           C  
ATOM   1713  C   GLY A 216      -6.612  -4.720 -26.174  1.00 19.90           C  
ATOM   1714  O   GLY A 216      -6.370  -5.687 -26.899  1.00 21.15           O  
ATOM   1715  N   GLU A 217      -5.669  -4.112 -25.456  1.00 19.05           N  
ATOM   1716  CA  GLU A 217      -4.274  -4.533 -25.515  1.00 19.57           C  
ATOM   1717  C   GLU A 217      -4.059  -5.892 -24.855  1.00 21.62           C  
ATOM   1718  O   GLU A 217      -3.244  -6.704 -25.332  1.00 21.68           O  
ATOM   1719  CB  GLU A 217      -3.415  -3.432 -24.874  1.00 19.98           C  
ATOM   1720  CG  GLU A 217      -1.926  -3.666 -24.923  1.00 20.41           C  
ATOM   1721  CD  GLU A 217      -1.133  -2.437 -24.496  1.00 25.92           C  
ATOM   1722  OE1 GLU A 217      -1.714  -1.320 -24.406  1.00 22.58           O  
ATOM   1723  OE2 GLU A 217       0.084  -2.593 -24.255  1.00 29.76           O1-
ATOM   1724  N   LEU A 218      -4.780  -6.169 -23.761  1.00 18.29           N  
ATOM   1725  CA  LEU A 218      -4.693  -7.484 -23.133  1.00 21.87           C  
ATOM   1726  C   LEU A 218      -5.165  -8.573 -24.083  1.00 27.19           C  
ATOM   1727  O   LEU A 218      -4.644  -9.700 -24.060  1.00 23.58           O  
ATOM   1728  CB  LEU A 218      -5.536  -7.520 -21.858  1.00 21.65           C  
ATOM   1729  CG  LEU A 218      -4.926  -6.939 -20.576  1.00 29.46           C  
ATOM   1730  CD1 LEU A 218      -6.025  -6.777 -19.534  1.00 30.94           C  
ATOM   1731  CD2 LEU A 218      -3.803  -7.798 -20.025  1.00 30.20           C  
ATOM   1732  N   VAL A 219      -6.162  -8.260 -24.905  1.00 21.08           N  
ATOM   1733  CA  VAL A 219      -6.704  -9.260 -25.819  1.00 22.25           C  
ATOM   1734  C   VAL A 219      -5.814  -9.413 -27.040  1.00 25.15           C  
ATOM   1735  O   VAL A 219      -5.540 -10.532 -27.487  1.00 29.28           O  
ATOM   1736  CB  VAL A 219      -8.141  -8.874 -26.220  1.00 21.71           C  
ATOM   1737  CG1 VAL A 219      -8.596  -9.699 -27.420  1.00 28.87           C  
ATOM   1738  CG2 VAL A 219      -9.093  -9.002 -25.040  1.00 27.04           C  
ATOM   1739  N   LYS A 220      -5.330  -8.299 -27.597  1.00 20.61           N  
ATOM   1740  CA  LYS A 220      -4.627  -8.322 -28.882  1.00 23.25           C  
ATOM   1741  C   LYS A 220      -3.121  -8.448 -28.755  1.00 27.96           C  
ATOM   1742  O   LYS A 220      -2.464  -8.860 -29.720  1.00 31.55           O  
ATOM   1743  CB  LYS A 220      -4.909  -7.044 -29.671  1.00 25.75           C  
ATOM   1744  CG  LYS A 220      -6.154  -7.087 -30.485  1.00 28.59           C  
ATOM   1745  CD  LYS A 220      -6.071  -6.036 -31.591  1.00 27.31           C  
ATOM   1746  CE  LYS A 220      -7.302  -6.108 -32.399  1.00 27.49           C  
ATOM   1747  NZ  LYS A 220      -7.287  -5.247 -33.627  1.00 22.29           N1+
ATOM   1748  N   GLY A 221      -2.557  -8.073 -27.613  1.00 23.43           N  
ATOM   1749  CA  GLY A 221      -1.127  -8.127 -27.406  1.00 26.63           C  
ATOM   1750  C   GLY A 221      -0.350  -6.957 -27.962  1.00 32.73           C  
ATOM   1751  O   GLY A 221       0.886  -7.015 -27.980  1.00 34.26           O  
ATOM   1752  N   CYS A 222      -1.026  -5.898 -28.411  1.00 25.68           N  
ATOM   1753  CA  CYS A 222      -0.352  -4.696 -28.879  1.00 26.50           C  
ATOM   1754  C   CYS A 222      -1.176  -3.476 -28.477  1.00 24.13           C  
ATOM   1755  O   CYS A 222      -2.373  -3.576 -28.177  1.00 23.14           O  
ATOM   1756  CB  CYS A 222      -0.165  -4.705 -30.395  1.00 31.70           C  
ATOM   1757  SG  CYS A 222      -1.741  -4.774 -31.269  1.00 33.52           S  
ATOM   1758  N   VAL A 223      -0.526  -2.313 -28.507  1.00 21.33           N  
ATOM   1759  CA  VAL A 223      -1.207  -1.055 -28.193  1.00 21.21           C  
ATOM   1760  C   VAL A 223      -2.281  -0.776 -29.238  1.00 19.63           C  
ATOM   1761  O   VAL A 223      -2.011  -0.810 -30.451  1.00 23.14           O  
ATOM   1762  CB  VAL A 223      -0.193   0.098 -28.118  1.00 20.87           C  
ATOM   1763  CG1 VAL A 223      -0.913   1.446 -27.957  1.00 23.38           C  
ATOM   1764  CG2 VAL A 223       0.802  -0.136 -26.977  1.00 21.35           C  
ATOM   1765  N   ILE A 224      -3.503  -0.453 -28.781  1.00 19.50           N  
ATOM   1766  CA  ILE A 224      -4.608  -0.241 -29.717  1.00 19.88           C  
ATOM   1767  C   ILE A 224      -4.430   1.062 -30.507  1.00 19.88           C  
ATOM   1768  O   ILE A 224      -4.553   1.075 -31.734  1.00 21.70           O  
ATOM   1769  CB  ILE A 224      -5.966  -0.277 -28.988  1.00 19.29           C  
ATOM   1770  CG1 ILE A 224      -6.169  -1.607 -28.236  1.00 17.34           C  
ATOM   1771  CG2 ILE A 224      -7.103  -0.014 -29.982  1.00 20.97           C  
ATOM   1772  CD1 ILE A 224      -6.099  -2.875 -29.135  1.00 19.05           C  
ATOM   1773  N   PHE A 225      -4.149   2.171 -29.832  1.00 18.53           N  
ATOM   1774  CA  PHE A 225      -4.033   3.487 -30.477  1.00 20.07           C  
ATOM   1775  C   PHE A 225      -2.635   4.055 -30.220  1.00 22.23           C  
ATOM   1776  O   PHE A 225      -2.404   4.720 -29.211  1.00 21.64           O  
ATOM   1777  CB  PHE A 225      -5.107   4.445 -29.948  1.00 18.17           C  
ATOM   1778  CG  PHE A 225      -6.508   3.950 -30.136  1.00 21.66           C  
ATOM   1779  CD1 PHE A 225      -7.029   3.771 -31.414  1.00 21.58           C  
ATOM   1780  CD2 PHE A 225      -7.310   3.659 -29.043  1.00 19.74           C  
ATOM   1781  CE1 PHE A 225      -8.314   3.313 -31.593  1.00 24.97           C  
ATOM   1782  CE2 PHE A 225      -8.606   3.192 -29.222  1.00 19.54           C  
ATOM   1783  CZ  PHE A 225      -9.110   3.028 -30.502  1.00 23.62           C  
ATOM   1784  N   GLN A 226      -1.698   3.820 -31.139  1.00 22.00           N  
ATOM   1785  CA  GLN A 226      -0.289   4.083 -30.845  1.00 24.56           C  
ATOM   1786  C   GLN A 226       0.197   5.281 -31.659  1.00 29.04           C  
ATOM   1787  O   GLN A 226       0.928   5.134 -32.634  1.00 33.36           O  
ATOM   1788  CB  GLN A 226       0.575   2.818 -31.133  1.00 27.54           C  
ATOM   1789  CG  GLN A 226       1.991   2.933 -30.570  1.00 30.35           C  
ATOM   1790  CD  GLN A 226       2.733   1.617 -30.584  1.00 38.63           C  
ATOM   1791  NE2 GLN A 226       3.952   1.610 -30.058  1.00 42.52           N  
ATOM   1792  OE1 GLN A 226       2.215   0.617 -31.062  1.00 38.87           O  
ATOM   1793  N   GLY A 227      -0.201   6.476 -31.247  1.00 25.73           N  
ATOM   1794  CA  GLY A 227       0.186   7.684 -31.959  1.00 26.04           C  
ATOM   1795  C   GLY A 227       1.431   8.363 -31.405  1.00 29.63           C  
ATOM   1796  O   GLY A 227       1.723   8.302 -30.217  1.00 26.89           O  
ATOM   1797  N   THR A 228       2.154   9.054 -32.294  1.00 28.35           N  
ATOM   1798  CA  THR A 228       3.381   9.760 -31.927  1.00 31.10           C  
ATOM   1799  C   THR A 228       3.159  11.211 -31.499  1.00 36.48           C  
ATOM   1800  O   THR A 228       4.112  11.865 -31.057  1.00 36.08           O  
ATOM   1801  CB  THR A 228       4.362   9.728 -33.101  1.00 35.61           C  
ATOM   1802  CG2 THR A 228       4.829   8.309 -33.364  1.00 37.13           C  
ATOM   1803  OG1 THR A 228       3.710  10.229 -34.275  1.00 30.18           O  
ATOM   1804  N   ASP A 229       1.941  11.721 -31.610  1.00 26.00           N  
ATOM   1805  CA  ASP A 229       1.599  13.103 -31.292  1.00 26.45           C  
ATOM   1806  C   ASP A 229       0.087  13.189 -31.415  1.00 22.47           C  
ATOM   1807  O   ASP A 229      -0.562  12.208 -31.783  1.00 22.27           O  
ATOM   1808  CB  ASP A 229       2.300  14.106 -32.212  1.00 28.12           C  
ATOM   1809  CG  ASP A 229       2.233  13.697 -33.679  1.00 34.45           C  
ATOM   1810  OD1 ASP A 229       1.146  13.807 -34.280  1.00 29.98           O  
ATOM   1811  OD2 ASP A 229       3.248  13.192 -34.214  1.00 41.69           O1-
ATOM   1812  N   HIS A 230      -0.472  14.370 -31.126  1.00 22.45           N  
ATOM   1813  CA  HIS A 230      -1.926  14.516 -31.158  1.00 22.40           C  
ATOM   1814  C   HIS A 230      -2.485  14.209 -32.540  1.00 24.32           C  
ATOM   1815  O   HIS A 230      -3.529  13.555 -32.666  1.00 20.60           O  
ATOM   1816  CB  HIS A 230      -2.345  15.932 -30.754  1.00 26.53           C  
ATOM   1817  CG  HIS A 230      -2.175  16.249 -29.300  1.00 25.87           C  
ATOM   1818  CD2 HIS A 230      -1.385  15.703 -28.345  1.00 26.50           C  
ATOM   1819  ND1 HIS A 230      -2.868  17.274 -28.688  1.00 31.80           N  
ATOM   1820  CE1 HIS A 230      -2.525  17.333 -27.412  1.00 31.59           C  
ATOM   1821  NE2 HIS A 230      -1.630  16.387 -27.176  1.00 28.06           N  
ATOM   1822  N   ILE A 231      -1.817  14.703 -33.586  1.00 21.37           N  
ATOM   1823  CA  ILE A 231      -2.319  14.520 -34.941  1.00 20.12           C  
ATOM   1824  C   ILE A 231      -2.359  13.036 -35.276  1.00 21.58           C  
ATOM   1825  O   ILE A 231      -3.370  12.511 -35.753  1.00 23.73           O  
ATOM   1826  CB  ILE A 231      -1.441  15.291 -35.946  1.00 26.51           C  
ATOM   1827  CG1 ILE A 231      -1.480  16.814 -35.691  1.00 26.58           C  
ATOM   1828  CG2 ILE A 231      -1.838  14.944 -37.375  1.00 24.75           C  
ATOM   1829  CD1 ILE A 231      -2.849  17.414 -35.563  1.00 27.84           C  
ATOM   1830  N   ASP A 232      -1.241  12.342 -35.041  1.00 21.07           N  
ATOM   1831  CA  ASP A 232      -1.179  10.910 -35.314  1.00 23.20           C  
ATOM   1832  C   ASP A 232      -2.182  10.141 -34.463  1.00 21.62           C  
ATOM   1833  O   ASP A 232      -2.825   9.205 -34.950  1.00 22.46           O  
ATOM   1834  CB  ASP A 232       0.243  10.408 -35.068  1.00 27.51           C  
ATOM   1835  CG  ASP A 232       0.482   8.999 -35.603  1.00 33.01           C  
ATOM   1836  OD1 ASP A 232      -0.047   8.657 -36.686  1.00 31.26           O  
ATOM   1837  OD2 ASP A 232       1.206   8.236 -34.926  1.00 30.45           O1-
ATOM   1838  N   GLN A 233      -2.328  10.520 -33.182  1.00 19.48           N  
ATOM   1839  CA  GLN A 233      -3.267   9.816 -32.306  1.00 18.85           C  
ATOM   1840  C   GLN A 233      -4.696   9.903 -32.833  1.00 21.51           C  
ATOM   1841  O   GLN A 233      -5.433   8.908 -32.822  1.00 18.46           O  
ATOM   1842  CB  GLN A 233      -3.194  10.396 -30.890  1.00 20.35           C  
ATOM   1843  CG  GLN A 233      -4.009   9.640 -29.871  1.00 25.80           C  
ATOM   1844  CD  GLN A 233      -3.384   8.314 -29.473  1.00 29.64           C  
ATOM   1845  NE2 GLN A 233      -4.194   7.431 -28.916  1.00 26.35           N  
ATOM   1846  OE1 GLN A 233      -2.188   8.089 -29.663  1.00 31.32           O  
ATOM   1847  N   TRP A 234      -5.106  11.083 -33.297  1.00 20.56           N  
ATOM   1848  CA  TRP A 234      -6.469  11.226 -33.800  1.00 20.98           C  
ATOM   1849  C   TRP A 234      -6.680  10.376 -35.049  1.00 21.51           C  
ATOM   1850  O   TRP A 234      -7.720   9.722 -35.195  1.00 19.54           O  
ATOM   1851  CB  TRP A 234      -6.786  12.700 -34.079  1.00 17.86           C  
ATOM   1852  CG  TRP A 234      -8.191  12.908 -34.608  1.00 19.02           C  
ATOM   1853  CD1 TRP A 234      -8.547  13.306 -35.870  1.00 21.20           C  
ATOM   1854  CD2 TRP A 234      -9.415  12.657 -33.908  1.00 19.41           C  
ATOM   1855  CE2 TRP A 234     -10.477  12.949 -34.797  1.00 19.91           C  
ATOM   1856  CE3 TRP A 234      -9.720  12.211 -32.614  1.00 19.35           C  
ATOM   1857  NE1 TRP A 234      -9.922  13.358 -35.983  1.00 22.51           N  
ATOM   1858  CZ2 TRP A 234     -11.814  12.802 -34.437  1.00 18.50           C  
ATOM   1859  CZ3 TRP A 234     -11.046  12.070 -32.258  1.00 20.93           C  
ATOM   1860  CH2 TRP A 234     -12.078  12.376 -33.159  1.00 21.95           C  
ATOM   1861  N   ASN A 235      -5.701  10.358 -35.953  1.00 19.36           N  
ATOM   1862  CA  ASN A 235      -5.798   9.499 -37.131  1.00 21.02           C  
ATOM   1863  C   ASN A 235      -5.953   8.037 -36.736  1.00 24.47           C  
ATOM   1864  O   ASN A 235      -6.777   7.314 -37.302  1.00 21.01           O  
ATOM   1865  CB  ASN A 235      -4.564   9.660 -38.019  1.00 24.74           C  
ATOM   1866  CG  ASN A 235      -4.543  10.969 -38.773  1.00 27.89           C  
ATOM   1867  ND2 ASN A 235      -3.349  11.374 -39.203  1.00 25.69           N  
ATOM   1868  OD1 ASN A 235      -5.571  11.622 -38.949  1.00 25.84           O  
ATOM   1869  N   LYS A 236      -5.154   7.568 -35.773  1.00 18.53           N  
ATOM   1870  CA  LYS A 236      -5.251   6.157 -35.423  1.00 19.64           C  
ATOM   1871  C   LYS A 236      -6.596   5.830 -34.778  1.00 20.58           C  
ATOM   1872  O   LYS A 236      -7.109   4.716 -34.938  1.00 21.84           O  
ATOM   1873  CB  LYS A 236      -4.065   5.770 -34.535  1.00 22.64           C  
ATOM   1874  CG  LYS A 236      -2.787   5.663 -35.392  1.00 28.46           C  
ATOM   1875  CD  LYS A 236      -1.536   5.361 -34.606  1.00 33.95           C  
ATOM   1876  CE  LYS A 236      -0.375   4.934 -35.529  1.00 35.44           C  
ATOM   1877  NZ  LYS A 236      -0.354   5.673 -36.833  1.00 41.73           N1+
ATOM   1878  N   VAL A 237      -7.193   6.798 -34.090  1.00 17.17           N  
ATOM   1879  CA  VAL A 237      -8.523   6.596 -33.519  1.00 19.12           C  
ATOM   1880  C   VAL A 237      -9.578   6.491 -34.620  1.00 22.05           C  
ATOM   1881  O   VAL A 237     -10.375   5.546 -34.631  1.00 20.83           O  
ATOM   1882  CB  VAL A 237      -8.845   7.712 -32.519  1.00 20.79           C  
ATOM   1883  CG1 VAL A 237     -10.329   7.672 -32.127  1.00 21.75           C  
ATOM   1884  CG2 VAL A 237      -7.952   7.521 -31.275  1.00 18.20           C  
ATOM   1885  N   ILE A 238      -9.591   7.437 -35.566  1.00 19.33           N  
ATOM   1886  CA  ILE A 238     -10.685   7.444 -36.551  1.00 19.61           C  
ATOM   1887  C   ILE A 238     -10.532   6.323 -37.585  1.00 22.20           C  
ATOM   1888  O   ILE A 238     -11.535   5.826 -38.111  1.00 25.36           O  
ATOM   1889  CB  ILE A 238     -10.829   8.817 -37.237  1.00 19.96           C  
ATOM   1890  CG1 ILE A 238      -9.554   9.194 -37.994  1.00 22.18           C  
ATOM   1891  CG2 ILE A 238     -11.302   9.899 -36.246  1.00 22.01           C  
ATOM   1892  CD1 ILE A 238      -9.672  10.539 -38.771  1.00 23.05           C  
ATOM   1893  N   GLU A 239      -9.297   5.918 -37.907  1.00 22.76           N  
ATOM   1894  CA  GLU A 239      -9.064   4.779 -38.804  1.00 22.48           C  
ATOM   1895  C   GLU A 239      -9.690   3.490 -38.292  1.00 29.79           C  
ATOM   1896  O   GLU A 239     -10.111   2.643 -39.094  1.00 24.99           O  
ATOM   1897  CB  GLU A 239      -7.555   4.600 -39.006  1.00 25.14           C  
ATOM   1898  CG  GLU A 239      -6.941   5.795 -39.716  1.00 28.21           C  
ATOM   1899  CD  GLU A 239      -5.421   5.817 -39.687  1.00 36.50           C  
ATOM   1900  OE1 GLU A 239      -4.800   4.840 -39.215  1.00 37.18           O  
ATOM   1901  OE2 GLU A 239      -4.855   6.829 -40.154  1.00 34.69           O1-
ATOM   1902  N   GLN A 240      -9.762   3.319 -36.971  1.00 21.33           N  
ATOM   1903  CA  GLN A 240     -10.324   2.107 -36.391  1.00 21.06           C  
ATOM   1904  C   GLN A 240     -11.788   2.269 -35.997  1.00 21.90           C  
ATOM   1905  O   GLN A 240     -12.609   1.382 -36.271  1.00 22.77           O  
ATOM   1906  CB  GLN A 240      -9.502   1.688 -35.158  1.00 22.61           C  
ATOM   1907  CG  GLN A 240      -8.188   0.991 -35.512  1.00 25.17           C  
ATOM   1908  CD  GLN A 240      -7.482   0.407 -34.299  1.00 25.16           C  
ATOM   1909  NE2 GLN A 240      -6.233   0.810 -34.092  1.00 30.46           N  
ATOM   1910  OE1 GLN A 240      -8.066  -0.363 -33.534  1.00 28.31           O  
ATOM   1911  N   LEU A 241     -12.132   3.375 -35.338  1.00 21.13           N  
ATOM   1912  CA  LEU A 241     -13.487   3.558 -34.829  1.00 20.78           C  
ATOM   1913  C   LEU A 241     -14.394   4.288 -35.800  1.00 20.18           C  
ATOM   1914  O   LEU A 241     -15.616   4.243 -35.623  1.00 20.75           O  
ATOM   1915  CB  LEU A 241     -13.470   4.340 -33.515  1.00 18.84           C  
ATOM   1916  CG  LEU A 241     -12.707   3.644 -32.379  1.00 19.69           C  
ATOM   1917  CD1 LEU A 241     -12.854   4.473 -31.098  1.00 20.95           C  
ATOM   1918  CD2 LEU A 241     -13.151   2.202 -32.144  1.00 20.21           C  
ATOM   1919  N   GLY A 242     -13.831   4.978 -36.775  1.00 21.78           N  
ATOM   1920  CA  GLY A 242     -14.609   5.747 -37.731  1.00 20.78           C  
ATOM   1921  C   GLY A 242     -14.717   7.208 -37.346  1.00 25.87           C  
ATOM   1922  O   GLY A 242     -14.636   7.584 -36.169  1.00 23.78           O  
ATOM   1923  N   THR A 243     -14.885   8.053 -38.359  1.00 21.83           N  
ATOM   1924  CA  THR A 243     -15.201   9.455 -38.146  1.00 22.39           C  
ATOM   1925  C   THR A 243     -16.413   9.583 -37.236  1.00 25.11           C  
ATOM   1926  O   THR A 243     -17.415   8.888 -37.449  1.00 26.89           O  
ATOM   1927  CB  THR A 243     -15.488  10.125 -39.491  1.00 23.51           C  
ATOM   1928  CG2 THR A 243     -15.666  11.643 -39.339  1.00 25.32           C  
ATOM   1929  OG1 THR A 243     -14.420   9.804 -40.380  1.00 24.94           O  
ATOM   1930  N   PRO A 244     -16.361  10.438 -36.210  1.00 24.20           N  
ATOM   1931  CA  PRO A 244     -17.541  10.626 -35.353  1.00 27.26           C  
ATOM   1932  C   PRO A 244     -18.662  11.361 -36.074  1.00 31.62           C  
ATOM   1933  O   PRO A 244     -18.512  11.749 -37.236  1.00 28.14           O  
ATOM   1934  CB  PRO A 244     -16.997  11.423 -34.156  1.00 24.90           C  
ATOM   1935  CG  PRO A 244     -15.722  12.080 -34.657  1.00 25.53           C  
ATOM   1936  CD  PRO A 244     -15.199  11.254 -35.792  1.00 24.07           C  
ATOM   1937  N   SER A 245     -19.796  11.540 -35.400  1.00 32.24           N  
ATOM   1938  CA  SER A 245     -20.975  12.063 -36.078  1.00 37.31           C  
ATOM   1939  C   SER A 245     -20.792  13.528 -36.455  1.00 36.41           C  
ATOM   1940  O   SER A 245     -20.007  14.260 -35.852  1.00 33.54           O  
ATOM   1941  CB  SER A 245     -22.208  11.927 -35.190  1.00 34.80           C  
ATOM   1942  OG  SER A 245     -22.137  12.828 -34.097  1.00 39.56           O  
ATOM   1943  N   ALA A 246     -21.560  13.960 -37.460  1.00 40.35           N  
ATOM   1944  CA  ALA A 246     -21.534  15.364 -37.856  1.00 40.59           C  
ATOM   1945  C   ALA A 246     -21.910  16.271 -36.691  1.00 39.30           C  
ATOM   1946  O   ALA A 246     -21.331  17.354 -36.529  1.00 42.16           O  
ATOM   1947  CB  ALA A 246     -22.466  15.593 -39.048  1.00 42.76           C  
ATOM   1948  N   GLU A 247     -22.861  15.842 -35.852  1.00 36.63           N  
ATOM   1949  CA  GLU A 247     -23.260  16.668 -34.718  1.00 36.92           C  
ATOM   1950  C   GLU A 247     -22.138  16.773 -33.693  1.00 37.81           C  
ATOM   1951  O   GLU A 247     -21.948  17.830 -33.074  1.00 35.95           O  
ATOM   1952  CB  GLU A 247     -24.525  16.122 -34.044  1.00 41.92           C  
ATOM   1953  CG  GLU A 247     -25.819  16.126 -34.872  1.00 49.88           C  
ATOM   1954  CD  GLU A 247     -25.769  15.273 -36.134  1.00 55.36           C  
ATOM   1955  OE1 GLU A 247     -24.937  14.330 -36.209  1.00 48.84           O  
ATOM   1956  OE2 GLU A 247     -26.581  15.543 -37.050  1.00 57.16           O1-
ATOM   1957  N   PHE A 248     -21.397  15.683 -33.488  1.00 33.59           N  
ATOM   1958  CA  PHE A 248     -20.290  15.711 -32.538  1.00 32.82           C  
ATOM   1959  C   PHE A 248     -19.204  16.661 -33.025  1.00 30.03           C  
ATOM   1960  O   PHE A 248     -18.698  17.494 -32.261  1.00 31.92           O  
ATOM   1961  CB  PHE A 248     -19.737  14.292 -32.351  1.00 31.47           C  
ATOM   1962  CG  PHE A 248     -18.519  14.214 -31.473  1.00 30.98           C  
ATOM   1963  CD1 PHE A 248     -18.656  14.051 -30.099  1.00 29.57           C  
ATOM   1964  CD2 PHE A 248     -17.244  14.283 -32.016  1.00 25.70           C  
ATOM   1965  CE1 PHE A 248     -17.549  13.971 -29.277  1.00 26.45           C  
ATOM   1966  CE2 PHE A 248     -16.115  14.203 -31.195  1.00 24.24           C  
ATOM   1967  CZ  PHE A 248     -16.272  14.057 -29.823  1.00 25.83           C  
ATOM   1968  N   MET A 249     -18.838  16.540 -34.301  1.00 29.34           N  
ATOM   1969  CA  MET A 249     -17.797  17.384 -34.882  1.00 31.05           C  
ATOM   1970  C   MET A 249     -18.212  18.846 -34.869  1.00 36.63           C  
ATOM   1971  O   MET A 249     -17.405  19.732 -34.558  1.00 33.32           O  
ATOM   1972  CB  MET A 249     -17.509  16.909 -36.304  1.00 33.37           C  
ATOM   1973  CG  MET A 249     -17.011  15.469 -36.369  1.00 31.91           C  
ATOM   1974  SD  MET A 249     -16.052  15.098 -37.839  1.00 33.59           S  
ATOM   1975  CE  MET A 249     -17.341  15.072 -39.092  1.00 39.11           C  
ATOM   1976  N   ALA A 250     -19.485  19.112 -35.177  1.00 37.75           N  
ATOM   1977  CA  ALA A 250     -19.980  20.481 -35.238  1.00 36.45           C  
ATOM   1978  C   ALA A 250     -19.981  21.168 -33.879  1.00 35.46           C  
ATOM   1979  O   ALA A 250     -19.942  22.402 -33.827  1.00 42.29           O  
ATOM   1980  CB  ALA A 250     -21.389  20.491 -35.836  1.00 38.21           C  
ATOM   1981  N   ALA A 251     -20.010  20.410 -32.781  1.00 31.48           N  
ATOM   1982  CA  ALA A 251     -19.967  20.994 -31.447  1.00 34.14           C  
ATOM   1983  C   ALA A 251     -18.557  21.379 -30.998  1.00 34.79           C  
ATOM   1984  O   ALA A 251     -18.407  21.994 -29.937  1.00 33.82           O  
ATOM   1985  CB  ALA A 251     -20.575  20.029 -30.428  1.00 38.24           C  
ATOM   1986  N   LEU A 252     -17.536  21.043 -31.773  1.00 32.61           N  
ATOM   1987  CA  LEU A 252     -16.167  21.382 -31.418  1.00 30.63           C  
ATOM   1988  C   LEU A 252     -15.898  22.866 -31.648  1.00 35.17           C  
ATOM   1989  O   LEU A 252     -16.587  23.538 -32.419  1.00 35.94           O  
ATOM   1990  CB  LEU A 252     -15.195  20.540 -32.243  1.00 29.00           C  
ATOM   1991  CG  LEU A 252     -15.299  19.041 -31.962  1.00 28.07           C  
ATOM   1992  CD1 LEU A 252     -14.506  18.274 -32.977  1.00 24.16           C  
ATOM   1993  CD2 LEU A 252     -14.769  18.767 -30.561  1.00 28.96           C  
ATOM   1994  N   GLN A 253     -14.868  23.370 -30.969  1.00 32.89           N  
ATOM   1995  CA  GLN A 253     -14.406  24.728 -31.219  1.00 38.30           C  
ATOM   1996  C   GLN A 253     -13.914  24.880 -32.661  1.00 37.19           C  
ATOM   1997  O   GLN A 253     -13.414  23.920 -33.260  1.00 32.73           O  
ATOM   1998  CB  GLN A 253     -13.296  25.091 -30.242  1.00 35.89           C  
ATOM   1999  CG  GLN A 253     -13.814  25.521 -28.890  1.00 42.60           C  
ATOM   2000  CD  GLN A 253     -14.767  26.705 -29.005  1.00 53.88           C  
ATOM   2001  NE2 GLN A 253     -14.203  27.910 -29.109  1.00 54.96           N  
ATOM   2002  OE1 GLN A 253     -15.991  26.538 -29.043  1.00 48.65           O  
ATOM   2003  N   PRO A 254     -14.008  26.096 -33.226  1.00 38.91           N  
ATOM   2004  CA  PRO A 254     -13.800  26.269 -34.680  1.00 39.82           C  
ATOM   2005  C   PRO A 254     -12.513  25.705 -35.268  1.00 30.10           C  
ATOM   2006  O   PRO A 254     -12.574  25.021 -36.297  1.00 30.25           O  
ATOM   2007  CB  PRO A 254     -13.869  27.795 -34.839  1.00 38.29           C  
ATOM   2008  CG  PRO A 254     -14.805  28.214 -33.768  1.00 38.71           C  
ATOM   2009  CD  PRO A 254     -14.495  27.336 -32.594  1.00 36.61           C  
ATOM   2010  N   THR A 255     -11.343  25.999 -34.689  1.00 28.72           N  
ATOM   2011  CA  THR A 255     -10.110  25.481 -35.282  1.00 28.52           C  
ATOM   2012  C   THR A 255     -10.082  23.955 -35.257  1.00 25.66           C  
ATOM   2013  O   THR A 255      -9.705  23.310 -36.249  1.00 26.08           O  
ATOM   2014  CB  THR A 255      -8.896  26.057 -34.554  1.00 29.76           C  
ATOM   2015  CG2 THR A 255      -7.618  25.359 -34.989  1.00 30.20           C  
ATOM   2016  OG1 THR A 255      -8.787  27.460 -34.847  1.00 34.64           O  
ATOM   2017  N   VAL A 256     -10.477  23.364 -34.129  1.00 25.82           N  
ATOM   2018  CA  VAL A 256     -10.512  21.905 -34.019  1.00 24.09           C  
ATOM   2019  C   VAL A 256     -11.575  21.329 -34.944  1.00 25.77           C  
ATOM   2020  O   VAL A 256     -11.328  20.353 -35.663  1.00 24.69           O  
ATOM   2021  CB  VAL A 256     -10.753  21.489 -32.556  1.00 27.10           C  
ATOM   2022  CG1 VAL A 256     -10.934  19.982 -32.447  1.00 23.65           C  
ATOM   2023  CG2 VAL A 256      -9.591  21.940 -31.680  1.00 29.65           C  
ATOM   2024  N   ARG A 257     -12.780  21.911 -34.919  1.00 30.26           N  
ATOM   2025  CA  ARG A 257     -13.851  21.479 -35.817  1.00 30.50           C  
ATOM   2026  C   ARG A 257     -13.387  21.439 -37.269  1.00 26.45           C  
ATOM   2027  O   ARG A 257     -13.549  20.427 -37.962  1.00 26.28           O  
ATOM   2028  CB  ARG A 257     -15.064  22.405 -35.696  1.00 29.12           C  
ATOM   2029  CG  ARG A 257     -16.164  21.993 -36.674  1.00 34.33           C  
ATOM   2030  CD  ARG A 257     -17.359  22.943 -36.757  1.00 36.48           C  
ATOM   2031  NE  ARG A 257     -17.509  23.806 -35.594  1.00 45.18           N  
ATOM   2032  CZ  ARG A 257     -17.345  25.123 -35.609  1.00 46.87           C  
ATOM   2033  NH1 ARG A 257     -17.037  25.771 -36.725  1.00 49.12           N1+
ATOM   2034  NH2 ARG A 257     -17.500  25.810 -34.478  1.00 48.03           N  
ATOM   2035  N   ASN A 258     -12.832  22.552 -37.758  1.00 29.23           N  
ATOM   2036  CA  ASN A 258     -12.421  22.604 -39.155  1.00 31.66           C  
ATOM   2037  C   ASN A 258     -11.421  21.513 -39.468  1.00 28.33           C  
ATOM   2038  O   ASN A 258     -11.499  20.874 -40.521  1.00 29.07           O  
ATOM   2039  CB  ASN A 258     -11.824  23.970 -39.491  1.00 32.97           C  
ATOM   2040  CG  ASN A 258     -12.873  25.028 -39.664  1.00 39.37           C  
ATOM   2041  ND2 ASN A 258     -12.444  26.281 -39.706  1.00 43.09           N  
ATOM   2042  OD1 ASN A 258     -14.064  24.726 -39.760  1.00 42.66           O  
ATOM   2043  N   TYR A 259     -10.476  21.278 -38.554  1.00 27.08           N  
ATOM   2044  CA  TYR A 259      -9.460  20.263 -38.790  1.00 25.58           C  
ATOM   2045  C   TYR A 259     -10.076  18.868 -38.867  1.00 21.65           C  
ATOM   2046  O   TYR A 259      -9.790  18.096 -39.792  1.00 24.26           O  
ATOM   2047  CB  TYR A 259      -8.391  20.322 -37.686  1.00 22.80           C  
ATOM   2048  CG  TYR A 259      -7.381  19.234 -37.869  1.00 24.69           C  
ATOM   2049  CD1 TYR A 259      -6.395  19.335 -38.852  1.00 25.77           C  
ATOM   2050  CD2 TYR A 259      -7.462  18.054 -37.136  1.00 25.82           C  
ATOM   2051  CE1 TYR A 259      -5.500  18.326 -39.056  1.00 25.92           C  
ATOM   2052  CE2 TYR A 259      -6.576  17.033 -37.341  1.00 22.59           C  
ATOM   2053  CZ  TYR A 259      -5.587  17.177 -38.298  1.00 26.86           C  
ATOM   2054  OH  TYR A 259      -4.685  16.167 -38.521  1.00 26.58           O  
ATOM   2055  N   VAL A 260     -10.922  18.523 -37.891  1.00 24.46           N  
ATOM   2056  CA AVAL A 260     -11.440  17.162 -37.875  0.56 23.57           C  
ATOM   2057  CA BVAL A 260     -11.498  17.186 -37.818  0.44 23.59           C  
ATOM   2058  C   VAL A 260     -12.473  16.951 -38.972  1.00 25.68           C  
ATOM   2059  O   VAL A 260     -12.562  15.843 -39.520  1.00 24.53           O  
ATOM   2060  CB AVAL A 260     -12.001  16.779 -36.495  0.56 23.91           C  
ATOM   2061  CB BVAL A 260     -12.157  17.005 -36.437  0.44 23.78           C  
ATOM   2062  CG1AVAL A 260     -10.882  16.743 -35.455  0.56 21.19           C  
ATOM   2063  CG1BVAL A 260     -13.097  15.835 -36.427  0.44 22.72           C  
ATOM   2064  CG2AVAL A 260     -13.089  17.729 -36.091  0.56 22.12           C  
ATOM   2065  CG2BVAL A 260     -11.083  16.849 -35.352  0.44 21.47           C  
ATOM   2066  N   GLU A 261     -13.227  17.994 -39.356  1.00 26.27           N  
ATOM   2067  CA  GLU A 261     -14.130  17.845 -40.501  1.00 28.75           C  
ATOM   2068  C   GLU A 261     -13.365  17.727 -41.818  1.00 32.29           C  
ATOM   2069  O   GLU A 261     -13.873  17.124 -42.771  1.00 32.37           O  
ATOM   2070  CB  GLU A 261     -15.134  19.007 -40.576  1.00 30.63           C  
ATOM   2071  CG  GLU A 261     -16.157  19.037 -39.450  1.00 29.89           C  
ATOM   2072  CD  GLU A 261     -17.037  20.288 -39.449  1.00 40.58           C  
ATOM   2073  OE1 GLU A 261     -16.717  21.249 -40.180  1.00 41.67           O  
ATOM   2074  OE2 GLU A 261     -18.060  20.306 -38.716  1.00 35.62           O1-
ATOM   2075  N   ASN A 262     -12.150  18.282 -41.895  1.00 29.63           N  
ATOM   2076  CA  ASN A 262     -11.327  18.209 -43.103  1.00 31.88           C  
ATOM   2077  C   ASN A 262     -10.575  16.893 -43.251  1.00 34.71           C  
ATOM   2078  O   ASN A 262     -10.015  16.637 -44.325  1.00 30.79           O  
ATOM   2079  CB  ASN A 262     -10.290  19.343 -43.132  1.00 36.59           C  
ATOM   2080  CG  ASN A 262     -10.878  20.664 -43.569  1.00 42.36           C  
ATOM   2081  ND2 ASN A 262     -12.071  20.620 -44.145  1.00 44.23           N  
ATOM   2082  OD1 ASN A 262     -10.274  21.722 -43.365  1.00 43.44           O  
ATOM   2083  N   ARG A 263     -10.507  16.068 -42.207  1.00 28.84           N  
ATOM   2084  CA AARG A 263      -9.811  14.805 -42.341  0.52 29.17           C  
ATOM   2085  CA BARG A 263      -9.827  14.786 -42.315  0.48 29.19           C  
ATOM   2086  C   ARG A 263     -10.552  13.903 -43.328  1.00 25.52           C  
ATOM   2087  O   ARG A 263     -11.765  14.039 -43.524  1.00 31.63           O  
ATOM   2088  CB AARG A 263      -9.691  14.119 -40.980  0.52 27.16           C  
ATOM   2089  CB BARG A 263      -9.789  14.056 -40.965  0.48 27.13           C  
ATOM   2090  CG AARG A 263      -8.790  14.855 -39.981  0.52 26.62           C  
ATOM   2091  CG BARG A 263      -8.596  14.339 -40.013  0.48 26.31           C  
ATOM   2092  CD AARG A 263      -7.471  15.304 -40.618  0.52 28.82           C  
ATOM   2093  CD BARG A 263      -7.362  14.903 -40.695  0.48 28.44           C  
ATOM   2094  NE AARG A 263      -6.588  14.178 -40.886  0.52 29.62           N  
ATOM   2095  NE BARG A 263      -7.570  16.321 -40.960  0.48 28.43           N  
ATOM   2096  CZ AARG A 263      -5.772  14.092 -41.925  0.52 29.18           C  
ATOM   2097  CZ BARG A 263      -6.917  17.025 -41.868  0.48 29.21           C  
ATOM   2098  NH1AARG A 263      -5.682  15.065 -42.817  0.52 29.48           N1+
ATOM   2099  NH1BARG A 263      -5.918  16.500 -42.561  0.48 29.49           N1+
ATOM   2100  NH2AARG A 263      -5.023  13.005 -42.071  0.52 30.58           N  
ATOM   2101  NH2BARG A 263      -7.276  18.283 -42.086  0.48 27.25           N  
ATOM   2102  N   PRO A 264      -9.846  12.976 -43.963  1.00 29.09           N  
ATOM   2103  CA  PRO A 264     -10.540  11.950 -44.741  1.00 28.52           C  
ATOM   2104  C   PRO A 264     -11.530  11.239 -43.833  1.00 34.83           C  
ATOM   2105  O   PRO A 264     -11.319  11.115 -42.625  1.00 31.92           O  
ATOM   2106  CB  PRO A 264      -9.419  11.005 -45.180  1.00 29.44           C  
ATOM   2107  CG  PRO A 264      -8.193  11.792 -45.099  1.00 36.09           C  
ATOM   2108  CD  PRO A 264      -8.385  12.826 -44.027  1.00 29.22           C  
ATOM   2109  N   LYS A 265     -12.621  10.779 -44.415  1.00 29.86           N  
ATOM   2110  CA  LYS A 265     -13.647  10.116 -43.631  1.00 32.14           C  
ATOM   2111  C   LYS A 265     -13.425   8.609 -43.608  1.00 31.37           C  
ATOM   2112  O   LYS A 265     -12.938   8.017 -44.580  1.00 32.68           O  
ATOM   2113  CB  LYS A 265     -15.029  10.482 -44.172  1.00 33.76           C  
ATOM   2114  CG  LYS A 265     -15.162  12.003 -44.307  1.00 41.01           C  
ATOM   2115  CD  LYS A 265     -16.577  12.475 -44.597  1.00 43.91           C  
ATOM   2116  CE  LYS A 265     -16.729  13.976 -44.308  1.00 49.29           C  
ATOM   2117  NZ  LYS A 265     -16.376  14.362 -42.895  1.00 42.07           N1+
ATOM   2118  N   TYR A 266     -13.756   7.996 -42.465  1.00 28.30           N  
ATOM   2119  CA  TYR A 266     -13.585   6.563 -42.269  1.00 27.66           C  
ATOM   2120  C   TYR A 266     -14.869   5.962 -41.714  1.00 23.87           C  
ATOM   2121  O   TYR A 266     -15.527   6.565 -40.855  1.00 26.55           O  
ATOM   2122  CB  TYR A 266     -12.434   6.253 -41.299  1.00 26.70           C  
ATOM   2123  CG  TYR A 266     -11.082   6.661 -41.809  1.00 28.51           C  
ATOM   2124  CD1 TYR A 266     -10.356   5.836 -42.656  1.00 35.04           C  
ATOM   2125  CD2 TYR A 266     -10.541   7.893 -41.460  1.00 28.21           C  
ATOM   2126  CE1 TYR A 266      -9.110   6.217 -43.140  1.00 38.45           C  
ATOM   2127  CE2 TYR A 266      -9.296   8.289 -41.942  1.00 33.32           C  
ATOM   2128  CZ  TYR A 266      -8.590   7.446 -42.786  1.00 38.64           C  
ATOM   2129  OH  TYR A 266      -7.352   7.836 -43.259  1.00 38.60           O  
ATOM   2130  N   PRO A 267     -15.233   4.766 -42.177  1.00 23.81           N  
ATOM   2131  CA  PRO A 267     -16.451   4.122 -41.676  1.00 24.68           C  
ATOM   2132  C   PRO A 267     -16.263   3.540 -40.294  1.00 25.11           C  
ATOM   2133  O   PRO A 267     -17.234   3.442 -39.531  1.00 28.88           O  
ATOM   2134  CB  PRO A 267     -16.710   3.009 -42.703  1.00 25.90           C  
ATOM   2135  CG  PRO A 267     -15.377   2.689 -43.254  1.00 30.06           C  
ATOM   2136  CD  PRO A 267     -14.504   3.926 -43.134  1.00 27.60           C  
ATOM   2137  N   GLY A 268     -15.036   3.170 -39.946  1.00 24.74           N  
ATOM   2138  CA  GLY A 268     -14.829   2.411 -38.726  1.00 26.94           C  
ATOM   2139  C   GLY A 268     -14.811   0.938 -39.064  1.00 31.39           C  
ATOM   2140  O   GLY A 268     -15.530   0.489 -39.971  1.00 31.54           O  
ATOM   2141  N   ILE A 269     -13.960   0.183 -38.382  1.00 25.88           N  
ATOM   2142  CA  ILE A 269     -13.897  -1.258 -38.550  1.00 22.85           C  
ATOM   2143  C   ILE A 269     -14.876  -1.893 -37.576  1.00 29.55           C  
ATOM   2144  O   ILE A 269     -14.844  -1.597 -36.376  1.00 24.12           O  
ATOM   2145  CB  ILE A 269     -12.468  -1.768 -38.328  1.00 24.72           C  
ATOM   2146  CG1 ILE A 269     -11.514  -1.059 -39.297  1.00 30.50           C  
ATOM   2147  CG2 ILE A 269     -12.413  -3.279 -38.441  1.00 24.98           C  
ATOM   2148  CD1 ILE A 269     -10.059  -1.187 -38.924  1.00 29.89           C  
ATOM   2149  N   LYS A 270     -15.770  -2.742 -38.091  1.00 23.96           N  
ATOM   2150  CA  LYS A 270     -16.728  -3.407 -37.221  1.00 26.20           C  
ATOM   2151  C   LYS A 270     -15.992  -4.179 -36.130  1.00 22.62           C  
ATOM   2152  O   LYS A 270     -14.926  -4.754 -36.364  1.00 24.08           O  
ATOM   2153  CB  LYS A 270     -17.619  -4.348 -38.032  1.00 31.59           C  
ATOM   2154  CG  LYS A 270     -18.481  -3.632 -39.052  1.00 33.78           C  
ATOM   2155  CD  LYS A 270     -19.628  -2.920 -38.377  1.00 36.44           C  
ATOM   2156  CE  LYS A 270     -20.555  -2.257 -39.394  1.00 46.38           C  
ATOM   2157  NZ  LYS A 270     -21.124  -1.001 -38.817  1.00 48.44           N1+
ATOM   2158  N   PHE A 271     -16.545  -4.165 -34.916  1.00 23.71           N  
ATOM   2159  CA  PHE A 271     -15.810  -4.796 -33.828  1.00 22.90           C  
ATOM   2160  C   PHE A 271     -15.703  -6.296 -34.031  1.00 26.71           C  
ATOM   2161  O   PHE A 271     -14.778  -6.916 -33.494  1.00 24.41           O  
ATOM   2162  CB  PHE A 271     -16.451  -4.458 -32.478  1.00 22.47           C  
ATOM   2163  CG  PHE A 271     -15.936  -3.164 -31.867  1.00 28.10           C  
ATOM   2164  CD1 PHE A 271     -16.401  -1.939 -32.326  1.00 31.70           C  
ATOM   2165  CD2 PHE A 271     -14.988  -3.176 -30.845  1.00 24.68           C  
ATOM   2166  CE1 PHE A 271     -15.929  -0.748 -31.781  1.00 34.12           C  
ATOM   2167  CE2 PHE A 271     -14.519  -1.991 -30.287  1.00 22.62           C  
ATOM   2168  CZ  PHE A 271     -14.984  -0.776 -30.759  1.00 27.69           C  
ATOM   2169  N   GLU A 272     -16.602  -6.892 -34.827  1.00 21.63           N  
ATOM   2170  CA  GLU A 272     -16.434  -8.295 -35.177  1.00 28.02           C  
ATOM   2171  C   GLU A 272     -15.201  -8.527 -36.044  1.00 28.10           C  
ATOM   2172  O   GLU A 272     -14.659  -9.636 -36.041  1.00 27.82           O  
ATOM   2173  CB  GLU A 272     -17.705  -8.838 -35.854  1.00 31.37           C  
ATOM   2174  CG  GLU A 272     -19.008  -8.747 -35.003  1.00 35.66           C  
ATOM   2175  CD  GLU A 272     -19.549  -7.328 -34.721  1.00 38.78           C  
ATOM   2176  OE1 GLU A 272     -19.204  -6.353 -35.437  1.00 38.23           O  
ATOM   2177  OE2 GLU A 272     -20.383  -7.203 -33.792  1.00 43.56           O1-
ATOM   2178  N   GLU A 273     -14.725  -7.507 -36.756  1.00 26.45           N  
ATOM   2179  CA  GLU A 273     -13.492  -7.624 -37.519  1.00 26.96           C  
ATOM   2180  C   GLU A 273     -12.296  -7.133 -36.731  1.00 23.31           C  
ATOM   2181  O   GLU A 273     -11.183  -7.649 -36.900  1.00 27.67           O  
ATOM   2182  CB  GLU A 273     -13.577  -6.807 -38.815  1.00 30.44           C  
ATOM   2183  CG  GLU A 273     -14.629  -7.281 -39.794  1.00 35.39           C  
ATOM   2184  CD  GLU A 273     -14.475  -8.734 -40.136  1.00 43.17           C  
ATOM   2185  OE1 GLU A 273     -13.340  -9.148 -40.480  1.00 42.43           O  
ATOM   2186  OE2 GLU A 273     -15.490  -9.461 -40.038  1.00 48.74           O1-
ATOM   2187  N   LEU A 274     -12.514  -6.127 -35.886  1.00 25.15           N  
ATOM   2188  CA  LEU A 274     -11.428  -5.546 -35.119  1.00 22.73           C  
ATOM   2189  C   LEU A 274     -10.986  -6.496 -34.017  1.00 19.86           C  
ATOM   2190  O   LEU A 274      -9.795  -6.606 -33.725  1.00 22.92           O  
ATOM   2191  CB  LEU A 274     -11.885  -4.220 -34.524  1.00 28.11           C  
ATOM   2192  CG  LEU A 274     -10.804  -3.231 -34.141  1.00 30.67           C  
ATOM   2193  CD1 LEU A 274      -9.888  -2.996 -35.324  1.00 27.27           C  
ATOM   2194  CD2 LEU A 274     -11.491  -1.935 -33.731  1.00 30.52           C  
ATOM   2195  N   PHE A 275     -11.933  -7.191 -33.393  1.00 19.50           N  
ATOM   2196  CA  PHE A 275     -11.656  -8.153 -32.326  1.00 19.44           C  
ATOM   2197  C   PHE A 275     -12.353  -9.454 -32.698  1.00 20.08           C  
ATOM   2198  O   PHE A 275     -13.405  -9.784 -32.142  1.00 20.24           O  
ATOM   2199  CB  PHE A 275     -12.159  -7.634 -30.975  1.00 18.83           C  
ATOM   2200  CG  PHE A 275     -11.432  -6.426 -30.485  1.00 20.42           C  
ATOM   2201  CD1 PHE A 275     -10.243  -6.566 -29.784  1.00 19.82           C  
ATOM   2202  CD2 PHE A 275     -11.921  -5.143 -30.737  1.00 22.32           C  
ATOM   2203  CE1 PHE A 275      -9.541  -5.447 -29.333  1.00 23.80           C  
ATOM   2204  CE2 PHE A 275     -11.227  -4.022 -30.288  1.00 26.04           C  
ATOM   2205  CZ  PHE A 275     -10.029  -4.181 -29.588  1.00 26.04           C  
ATOM   2206  N   PRO A 276     -11.805 -10.203 -33.654  1.00 23.34           N  
ATOM   2207  CA  PRO A 276     -12.520 -11.371 -34.193  1.00 22.17           C  
ATOM   2208  C   PRO A 276     -12.518 -12.572 -33.250  1.00 21.57           C  
ATOM   2209  O   PRO A 276     -11.709 -12.677 -32.325  1.00 20.43           O  
ATOM   2210  CB  PRO A 276     -11.759 -11.676 -35.491  1.00 22.86           C  
ATOM   2211  CG  PRO A 276     -10.365 -11.133 -35.263  1.00 22.88           C  
ATOM   2212  CD  PRO A 276     -10.473 -10.002 -34.260  1.00 21.18           C  
ATOM   2213  N   ASP A 277     -13.465 -13.496 -33.498  1.00 21.14           N  
ATOM   2214  CA  ASP A 277     -13.637 -14.642 -32.603  1.00 23.59           C  
ATOM   2215  C   ASP A 277     -12.328 -15.379 -32.368  1.00 24.25           C  
ATOM   2216  O   ASP A 277     -12.056 -15.828 -31.251  1.00 23.83           O  
ATOM   2217  CB  ASP A 277     -14.664 -15.650 -33.146  1.00 25.33           C  
ATOM   2218  CG  ASP A 277     -16.098 -15.114 -33.206  1.00 36.11           C  
ATOM   2219  OD1 ASP A 277     -16.438 -14.127 -32.524  1.00 31.28           O  
ATOM   2220  OD2 ASP A 277     -16.914 -15.756 -33.903  1.00 34.12           O1-
ATOM   2221  N   TRP A 278     -11.494 -15.492 -33.395  1.00 22.67           N  
ATOM   2222  CA  TRP A 278     -10.363 -16.407 -33.334  1.00 24.99           C  
ATOM   2223  C   TRP A 278      -9.164 -15.865 -32.556  1.00 26.83           C  
ATOM   2224  O   TRP A 278      -8.166 -16.584 -32.407  1.00 25.18           O  
ATOM   2225  CB  TRP A 278      -9.964 -16.812 -34.766  1.00 25.03           C  
ATOM   2226  CG  TRP A 278      -9.815 -15.675 -35.739  1.00 25.34           C  
ATOM   2227  CD1 TRP A 278     -10.773 -15.203 -36.586  1.00 24.03           C  
ATOM   2228  CD2 TRP A 278      -8.639 -14.896 -36.001  1.00 24.17           C  
ATOM   2229  CE2 TRP A 278      -8.976 -13.967 -37.006  1.00 27.26           C  
ATOM   2230  CE3 TRP A 278      -7.338 -14.895 -35.491  1.00 25.30           C  
ATOM   2231  NE1 TRP A 278     -10.284 -14.184 -37.339  1.00 23.10           N  
ATOM   2232  CZ2 TRP A 278      -8.064 -13.041 -37.506  1.00 28.57           C  
ATOM   2233  CZ3 TRP A 278      -6.435 -13.984 -35.996  1.00 23.08           C  
ATOM   2234  CH2 TRP A 278      -6.801 -13.063 -36.986  1.00 25.42           C  
ATOM   2235  N   ILE A 279      -9.223 -14.634 -32.033  1.00 23.68           N  
ATOM   2236  CA  ILE A 279      -8.185 -14.177 -31.102  1.00 19.97           C  
ATOM   2237  C   ILE A 279      -8.612 -14.394 -29.648  1.00 22.02           C  
ATOM   2238  O   ILE A 279      -7.809 -14.156 -28.732  1.00 23.76           O  
ATOM   2239  CB  ILE A 279      -7.806 -12.694 -31.330  1.00 18.70           C  
ATOM   2240  CG1 ILE A 279      -8.972 -11.763 -30.996  1.00 23.49           C  
ATOM   2241  CG2 ILE A 279      -7.336 -12.440 -32.775  1.00 24.37           C  
ATOM   2242  CD1 ILE A 279      -8.559 -10.300 -30.930  1.00 25.20           C  
ATOM   2243  N   PHE A 280      -9.850 -14.841 -29.407  1.00 21.69           N  
ATOM   2244  CA  PHE A 280     -10.384 -15.186 -28.086  1.00 22.64           C  
ATOM   2245  C   PHE A 280     -10.481 -16.699 -27.923  1.00 26.51           C  
ATOM   2246  O   PHE A 280     -10.539 -17.445 -28.908  1.00 25.57           O  
ATOM   2247  CB  PHE A 280     -11.798 -14.626 -27.891  1.00 20.73           C  
ATOM   2248  CG  PHE A 280     -11.888 -13.132 -27.830  1.00 21.99           C  
ATOM   2249  CD1 PHE A 280     -11.755 -12.463 -26.617  1.00 22.72           C  
ATOM   2250  CD2 PHE A 280     -12.172 -12.400 -28.967  1.00 20.64           C  
ATOM   2251  CE1 PHE A 280     -11.886 -11.087 -26.550  1.00 18.31           C  
ATOM   2252  CE2 PHE A 280     -12.300 -11.010 -28.912  1.00 21.00           C  
ATOM   2253  CZ  PHE A 280     -12.156 -10.357 -27.684  1.00 22.52           C  
ATOM   2254  N   PRO A 281     -10.555 -17.188 -26.692  1.00 28.09           N  
ATOM   2255  CA  PRO A 281     -10.947 -18.588 -26.488  1.00 25.19           C  
ATOM   2256  C   PRO A 281     -12.300 -18.894 -27.125  1.00 29.83           C  
ATOM   2257  O   PRO A 281     -13.224 -18.083 -27.091  1.00 30.86           O  
ATOM   2258  CB  PRO A 281     -10.994 -18.725 -24.959  1.00 29.49           C  
ATOM   2259  CG  PRO A 281     -10.059 -17.664 -24.451  1.00 28.31           C  
ATOM   2260  CD  PRO A 281     -10.142 -16.521 -25.440  1.00 28.58           C  
ATOM   2261  N   SER A 282     -12.408 -20.092 -27.725  1.00 34.18           N  
ATOM   2262  CA  SER A 282     -13.679 -20.545 -28.284  1.00 40.23           C  
ATOM   2263  C   SER A 282     -13.844 -22.054 -28.159  1.00 42.87           C  
ATOM   2264  O   SER A 282     -14.513 -22.673 -28.994  1.00 48.55           O  
ATOM   2265  CB  SER A 282     -13.818 -20.144 -29.755  1.00 41.36           C  
ATOM   2266  OG  SER A 282     -12.919 -20.887 -30.566  1.00 46.87           O  
ATOM   2267  N   GLU A 283     -13.245 -22.656 -27.130  0.71 42.57           N  
ATOM   2268  CA  GLU A 283     -13.314 -24.105 -26.974  0.71 48.72           C  
ATOM   2269  C   GLU A 283     -14.748 -24.564 -26.747  0.71 47.46           C  
ATOM   2270  O   GLU A 283     -15.222 -25.504 -27.394  0.71 55.54           O  
ATOM   2271  CB  GLU A 283     -12.421 -24.549 -25.814  0.71 54.16           C  
ATOM   2272  CG  GLU A 283     -12.022 -26.028 -25.819  0.71 56.28           C  
ATOM   2273  CD  GLU A 283     -11.184 -26.438 -27.025  0.71 60.04           C  
ATOM   2274  OE1 GLU A 283     -11.688 -26.417 -28.169  0.71 62.13           O  
ATOM   2275  OE2 GLU A 283     -10.009 -26.801 -26.817  0.71 64.03           O1-
ATOM   2276  N   SER A 284     -15.456 -23.899 -25.845  1.00 43.69           N  
ATOM   2277  CA  SER A 284     -16.764 -24.321 -25.373  1.00 42.26           C  
ATOM   2278  C   SER A 284     -17.853 -23.361 -25.831  1.00 47.73           C  
ATOM   2279  O   SER A 284     -17.592 -22.271 -26.348  1.00 43.42           O  
ATOM   2280  CB  SER A 284     -16.774 -24.402 -23.845  1.00 49.33           C  
ATOM   2281  OG  SER A 284     -16.673 -23.098 -23.291  1.00 47.45           O  
ATOM   2282  N   GLU A 285     -19.098 -23.780 -25.608  0.95 41.51           N  
ATOM   2283  CA  GLU A 285     -20.223 -22.888 -25.851  0.95 46.31           C  
ATOM   2284  C   GLU A 285     -20.164 -21.685 -24.916  0.95 39.50           C  
ATOM   2285  O   GLU A 285     -20.548 -20.570 -25.294  0.95 36.21           O  
ATOM   2286  CB  GLU A 285     -21.536 -23.649 -25.671  0.95 51.24           C  
ATOM   2287  CG  GLU A 285     -21.896 -24.539 -26.849  0.95 54.65           C  
ATOM   2288  CD  GLU A 285     -21.716 -23.846 -28.191  0.95 55.07           C  
ATOM   2289  OE1 GLU A 285     -22.467 -22.884 -28.472  0.95 56.44           O  
ATOM   2290  OE2 GLU A 285     -20.824 -24.265 -28.965  0.95 54.86           O1-
ATOM   2291  N   ARG A 286     -19.687 -21.903 -23.687  1.00 39.13           N  
ATOM   2292  CA  ARG A 286     -19.472 -20.813 -22.739  1.00 37.72           C  
ATOM   2293  C   ARG A 286     -18.458 -19.806 -23.278  1.00 38.38           C  
ATOM   2294  O   ARG A 286     -18.662 -18.591 -23.168  1.00 33.17           O  
ATOM   2295  CB  ARG A 286     -18.993 -21.397 -21.410  1.00 45.88           C  
ATOM   2296  CG  ARG A 286     -18.855 -20.439 -20.244  1.00 47.14           C  
ATOM   2297  CD  ARG A 286     -17.886 -21.058 -19.224  1.00 56.23           C  
ATOM   2298  NE  ARG A 286     -18.244 -20.839 -17.827  1.00 66.94           N  
ATOM   2299  CZ  ARG A 286     -19.268 -21.417 -17.214  1.00 68.02           C  
ATOM   2300  NH1 ARG A 286     -20.071 -22.258 -17.848  1.00 62.85           N1+
ATOM   2301  NH2 ARG A 286     -19.484 -21.158 -15.927  1.00 70.79           N  
ATOM   2302  N   ASP A 287     -17.355 -20.295 -23.856  1.00 31.14           N  
ATOM   2303  CA  ASP A 287     -16.339 -19.405 -24.418  1.00 34.83           C  
ATOM   2304  C   ASP A 287     -16.909 -18.518 -25.520  1.00 32.74           C  
ATOM   2305  O   ASP A 287     -16.533 -17.342 -25.636  1.00 25.10           O  
ATOM   2306  CB  ASP A 287     -15.167 -20.215 -24.964  1.00 32.14           C  
ATOM   2307  CG  ASP A 287     -14.192 -20.657 -23.883  1.00 39.94           C  
ATOM   2308  OD1 ASP A 287     -14.137 -20.008 -22.812  1.00 40.16           O  
ATOM   2309  OD2 ASP A 287     -13.463 -21.647 -24.122  1.00 42.62           O1-
ATOM   2310  N   LYS A 288     -17.795 -19.071 -26.360  1.00 32.31           N  
ATOM   2311  CA  LYS A 288     -18.368 -18.305 -27.464  1.00 31.18           C  
ATOM   2312  C   LYS A 288     -19.305 -17.216 -26.954  1.00 29.02           C  
ATOM   2313  O   LYS A 288     -19.368 -16.117 -27.526  1.00 26.32           O  
ATOM   2314  CB  LYS A 288     -19.120 -19.245 -28.418  1.00 33.15           C  
ATOM   2315  CG  LYS A 288     -18.284 -20.407 -28.927  1.00 36.95           C  
ATOM   2316  CD  LYS A 288     -19.022 -21.210 -29.995  1.00 42.69           C  
ATOM   2317  CE  LYS A 288     -18.046 -21.895 -30.939  1.00 51.12           C  
ATOM   2318  NZ  LYS A 288     -17.215 -22.917 -30.239  1.00 54.23           N1+
ATOM   2319  N   ILE A 289     -20.048 -17.505 -25.881  1.00 25.52           N  
ATOM   2320  CA  ILE A 289     -20.889 -16.481 -25.276  1.00 26.29           C  
ATOM   2321  C   ILE A 289     -20.019 -15.382 -24.694  1.00 23.32           C  
ATOM   2322  O   ILE A 289     -20.281 -14.192 -24.893  1.00 24.06           O  
ATOM   2323  CB  ILE A 289     -21.801 -17.102 -24.204  1.00 28.87           C  
ATOM   2324  CG1 ILE A 289     -22.871 -17.983 -24.861  1.00 40.03           C  
ATOM   2325  CG2 ILE A 289     -22.444 -16.026 -23.352  1.00 32.91           C  
ATOM   2326  CD1 ILE A 289     -23.290 -19.167 -24.007  1.00 44.23           C  
ATOM   2327  N   LYS A 290     -18.950 -15.773 -24.001  1.00 24.98           N  
ATOM   2328  CA  LYS A 290     -18.073 -14.790 -23.369  1.00 24.42           C  
ATOM   2329  C   LYS A 290     -17.359 -13.931 -24.401  1.00 25.26           C  
ATOM   2330  O   LYS A 290     -17.169 -12.732 -24.179  1.00 22.93           O  
ATOM   2331  CB  LYS A 290     -17.068 -15.497 -22.460  1.00 20.12           C  
ATOM   2332  CG  LYS A 290     -17.722 -16.011 -21.159  1.00 28.80           C  
ATOM   2333  CD  LYS A 290     -16.755 -16.763 -20.263  1.00 34.22           C  
ATOM   2334  CE  LYS A 290     -17.419 -17.095 -18.919  1.00 38.03           C  
ATOM   2335  NZ  LYS A 290     -16.490 -17.824 -18.006  1.00 43.65           N1+
ATOM   2336  N   THR A 291     -16.952 -14.515 -25.534  1.00 21.27           N  
ATOM   2337  CA  THR A 291     -16.358 -13.704 -26.600  1.00 22.94           C  
ATOM   2338  C   THR A 291     -17.318 -12.623 -27.089  1.00 22.16           C  
ATOM   2339  O   THR A 291     -16.944 -11.450 -27.227  1.00 21.90           O  
ATOM   2340  CB  THR A 291     -15.912 -14.616 -27.743  1.00 21.20           C  
ATOM   2341  CG2 THR A 291     -15.530 -13.804 -29.009  1.00 21.51           C  
ATOM   2342  OG1 THR A 291     -14.803 -15.392 -27.306  1.00 23.49           O  
ATOM   2343  N   SER A 292     -18.567 -12.989 -27.360  1.00 21.10           N  
ATOM   2344  CA  SER A 292     -19.550 -11.983 -27.735  1.00 24.14           C  
ATOM   2345  C   SER A 292     -19.688 -10.915 -26.663  1.00 22.82           C  
ATOM   2346  O   SER A 292     -19.842  -9.731 -26.980  1.00 21.74           O  
ATOM   2347  CB  SER A 292     -20.909 -12.638 -27.984  1.00 30.63           C  
ATOM   2348  OG  SER A 292     -20.837 -13.488 -29.108  1.00 36.94           O  
ATOM   2349  N   GLN A 293     -19.673 -11.322 -25.386  1.00 22.03           N  
ATOM   2350  CA  GLN A 293     -19.817 -10.354 -24.303  1.00 21.02           C  
ATOM   2351  C   GLN A 293     -18.602  -9.444 -24.213  1.00 19.66           C  
ATOM   2352  O   GLN A 293     -18.744  -8.241 -23.977  1.00 20.39           O  
ATOM   2353  CB  GLN A 293     -20.010 -11.077 -22.975  1.00 24.23           C  
ATOM   2354  CG  GLN A 293     -21.326 -11.855 -22.870  1.00 28.26           C  
ATOM   2355  CD  GLN A 293     -21.361 -12.731 -21.629  1.00 25.99           C  
ATOM   2356  NE2 GLN A 293     -22.559 -13.145 -21.233  1.00 29.72           N  
ATOM   2357  OE1 GLN A 293     -20.324 -13.025 -21.026  1.00 28.80           O  
ATOM   2358  N   ALA A 294     -17.398 -10.009 -24.357  1.00 20.51           N  
ATOM   2359  CA  ALA A 294     -16.193  -9.182 -24.297  1.00 21.60           C  
ATOM   2360  C   ALA A 294     -16.191  -8.154 -25.416  1.00 21.01           C  
ATOM   2361  O   ALA A 294     -15.870  -6.981 -25.202  1.00 19.37           O  
ATOM   2362  CB  ALA A 294     -14.952 -10.065 -24.384  1.00 18.41           C  
ATOM   2363  N   ARG A 295     -16.552  -8.578 -26.627  1.00 19.65           N  
ATOM   2364  CA  ARG A 295     -16.590  -7.634 -27.734  1.00 18.53           C  
ATOM   2365  C   ARG A 295     -17.664  -6.563 -27.527  1.00 19.72           C  
ATOM   2366  O   ARG A 295     -17.444  -5.387 -27.842  1.00 18.96           O  
ATOM   2367  CB  ARG A 295     -16.801  -8.398 -29.040  1.00 16.60           C  
ATOM   2368  CG  ARG A 295     -16.798  -7.527 -30.260  1.00 20.19           C  
ATOM   2369  CD  ARG A 295     -17.312  -8.354 -31.453  1.00 23.31           C  
ATOM   2370  NE  ARG A 295     -16.363  -9.423 -31.710  1.00 24.24           N  
ATOM   2371  CZ  ARG A 295     -16.661 -10.715 -31.722  1.00 24.25           C  
ATOM   2372  NH1 ARG A 295     -17.900 -11.141 -31.538  1.00 26.65           N1+
ATOM   2373  NH2 ARG A 295     -15.682 -11.601 -31.894  1.00 23.79           N  
ATOM   2374  N   ASP A 296     -18.832  -6.951 -26.997  1.00 22.55           N  
ATOM   2375  CA  ASP A 296     -19.861  -5.965 -26.680  1.00 21.65           C  
ATOM   2376  C   ASP A 296     -19.346  -4.925 -25.693  1.00 21.22           C  
ATOM   2377  O   ASP A 296     -19.571  -3.723 -25.876  1.00 20.68           O  
ATOM   2378  CB  ASP A 296     -21.112  -6.645 -26.116  1.00 19.86           C  
ATOM   2379  CG  ASP A 296     -22.229  -5.663 -25.844  1.00 27.54           C  
ATOM   2380  OD1 ASP A 296     -22.829  -5.135 -26.805  1.00 29.78           O  
ATOM   2381  OD2 ASP A 296     -22.529  -5.421 -24.663  1.00 25.70           O1-
ATOM   2382  N   LEU A 297     -18.645  -5.363 -24.649  1.00 19.67           N  
ATOM   2383  CA  LEU A 297     -18.140  -4.395 -23.676  1.00 18.04           C  
ATOM   2384  C   LEU A 297     -17.104  -3.480 -24.313  1.00 19.36           C  
ATOM   2385  O   LEU A 297     -17.145  -2.261 -24.112  1.00 18.01           O  
ATOM   2386  CB  LEU A 297     -17.565  -5.122 -22.470  1.00 19.53           C  
ATOM   2387  CG  LEU A 297     -16.942  -4.235 -21.394  1.00 21.39           C  
ATOM   2388  CD1 LEU A 297     -18.006  -3.297 -20.793  1.00 19.93           C  
ATOM   2389  CD2 LEU A 297     -16.306  -5.146 -20.340  1.00 22.35           C  
ATOM   2390  N   LEU A 298     -16.189  -4.046 -25.106  1.00 17.38           N  
ATOM   2391  CA  LEU A 298     -15.191  -3.221 -25.796  1.00 20.53           C  
ATOM   2392  C   LEU A 298     -15.854  -2.168 -26.677  1.00 21.29           C  
ATOM   2393  O   LEU A 298     -15.449  -1.000 -26.679  1.00 18.66           O  
ATOM   2394  CB  LEU A 298     -14.270  -4.112 -26.633  1.00 18.73           C  
ATOM   2395  CG  LEU A 298     -13.053  -4.694 -25.938  1.00 25.01           C  
ATOM   2396  CD1 LEU A 298     -12.508  -5.874 -26.740  1.00 22.92           C  
ATOM   2397  CD2 LEU A 298     -12.004  -3.600 -25.759  1.00 21.64           C  
ATOM   2398  N   SER A 299     -16.917  -2.550 -27.395  1.00 20.79           N  
ATOM   2399  CA  SER A 299     -17.610  -1.616 -28.276  1.00 20.00           C  
ATOM   2400  C   SER A 299     -18.350  -0.514 -27.523  1.00 20.79           C  
ATOM   2401  O   SER A 299     -18.692   0.506 -28.135  1.00 23.86           O  
ATOM   2402  CB  SER A 299     -18.585  -2.385 -29.179  1.00 25.37           C  
ATOM   2403  OG  SER A 299     -19.790  -2.664 -28.489  1.00 21.18           O  
ATOM   2404  N   LYS A 300     -18.586  -0.679 -26.220  1.00 18.91           N  
ATOM   2405  CA  LYS A 300     -19.237   0.328 -25.403  1.00 18.03           C  
ATOM   2406  C   LYS A 300     -18.241   1.203 -24.631  1.00 15.89           C  
ATOM   2407  O   LYS A 300     -18.595   2.309 -24.220  1.00 18.76           O  
ATOM   2408  CB  LYS A 300     -20.198  -0.361 -24.432  1.00 21.93           C  
ATOM   2409  CG  LYS A 300     -21.470  -0.913 -25.130  1.00 25.00           C  
ATOM   2410  CD  LYS A 300     -22.320  -1.706 -24.137  1.00 28.77           C  
ATOM   2411  CE  LYS A 300     -23.662  -2.159 -24.719  1.00 33.30           C  
ATOM   2412  NZ  LYS A 300     -23.627  -2.389 -26.179  1.00 35.48           N1+
ATOM   2413  N   MET A 301     -16.989   0.768 -24.480  1.00 16.05           N  
ATOM   2414  CA  MET A 301     -15.945   1.568 -23.841  1.00 17.76           C  
ATOM   2415  C   MET A 301     -15.135   2.378 -24.857  1.00 15.25           C  
ATOM   2416  O   MET A 301     -14.830   3.552 -24.614  1.00 16.80           O  
ATOM   2417  CB  MET A 301     -15.002   0.631 -23.083  1.00 15.10           C  
ATOM   2418  CG  MET A 301     -15.735  -0.224 -22.030  1.00 19.49           C  
ATOM   2419  SD  MET A 301     -14.649  -0.876 -20.752  1.00 25.79           S  
ATOM   2420  CE  MET A 301     -13.891  -2.120 -21.683  1.00 23.33           C  
ATOM   2421  N   LEU A 302     -14.783   1.769 -25.991  1.00 17.31           N  
ATOM   2422  CA  LEU A 302     -14.014   2.449 -27.038  1.00 16.86           C  
ATOM   2423  C   LEU A 302     -14.972   3.199 -27.964  1.00 20.88           C  
ATOM   2424  O   LEU A 302     -15.241   2.812 -29.111  1.00 20.79           O  
ATOM   2425  CB  LEU A 302     -13.152   1.455 -27.801  1.00 18.32           C  
ATOM   2426  CG  LEU A 302     -12.076   0.818 -26.916  1.00 20.89           C  
ATOM   2427  CD1 LEU A 302     -11.243  -0.161 -27.751  1.00 19.68           C  
ATOM   2428  CD2 LEU A 302     -11.223   1.873 -26.234  1.00 18.45           C  
ATOM   2429  N   VAL A 303     -15.475   4.307 -27.427  1.00 17.14           N  
ATOM   2430  CA  VAL A 303     -16.474   5.152 -28.059  1.00 18.53           C  
ATOM   2431  C   VAL A 303     -15.960   6.581 -27.968  1.00 18.26           C  
ATOM   2432  O   VAL A 303     -15.734   7.086 -26.860  1.00 18.15           O  
ATOM   2433  CB  VAL A 303     -17.841   5.014 -27.360  1.00 21.20           C  
ATOM   2434  CG1 VAL A 303     -18.850   6.017 -27.920  1.00 23.26           C  
ATOM   2435  CG2 VAL A 303     -18.339   3.562 -27.435  1.00 20.83           C  
ATOM   2436  N   ILE A 304     -15.791   7.239 -29.122  1.00 18.51           N  
ATOM   2437  CA  ILE A 304     -15.176   8.568 -29.131  1.00 19.68           C  
ATOM   2438  C   ILE A 304     -16.028   9.572 -28.359  1.00 22.55           C  
ATOM   2439  O   ILE A 304     -15.511  10.372 -27.569  1.00 19.63           O  
ATOM   2440  CB  ILE A 304     -14.932   9.034 -30.579  1.00 19.76           C  
ATOM   2441  CG1 ILE A 304     -13.918   8.138 -31.299  1.00 19.71           C  
ATOM   2442  CG2 ILE A 304     -14.507  10.497 -30.592  1.00 19.50           C  
ATOM   2443  CD1 ILE A 304     -13.871   8.432 -32.837  1.00 20.61           C  
ATOM   2444  N   ASP A 305     -17.353   9.554 -28.578  1.00 18.38           N  
ATOM   2445  CA  ASP A 305     -18.237  10.529 -27.967  1.00 21.30           C  
ATOM   2446  C   ASP A 305     -18.476  10.153 -26.509  1.00 21.80           C  
ATOM   2447  O   ASP A 305     -19.107   9.128 -26.238  1.00 21.39           O  
ATOM   2448  CB  ASP A 305     -19.556  10.590 -28.748  1.00 22.00           C  
ATOM   2449  CG  ASP A 305     -20.483  11.668 -28.241  1.00 29.27           C  
ATOM   2450  OD1 ASP A 305     -20.213  12.246 -27.173  1.00 28.54           O  
ATOM   2451  OD2 ASP A 305     -21.484  11.953 -28.930  1.00 27.25           O1-
ATOM   2452  N   PRO A 306     -17.970  10.927 -25.546  1.00 20.71           N  
ATOM   2453  CA  PRO A 306     -18.151  10.536 -24.140  1.00 22.25           C  
ATOM   2454  C   PRO A 306     -19.613  10.506 -23.716  1.00 23.43           C  
ATOM   2455  O   PRO A 306     -19.959   9.791 -22.766  1.00 24.87           O  
ATOM   2456  CB  PRO A 306     -17.368  11.602 -23.356  1.00 25.63           C  
ATOM   2457  CG  PRO A 306     -17.101  12.702 -24.302  1.00 26.84           C  
ATOM   2458  CD  PRO A 306     -17.254  12.205 -25.701  1.00 21.72           C  
ATOM   2459  N   ASP A 307     -20.494  11.257 -24.379  1.00 26.14           N  
ATOM   2460  CA AASP A 307     -21.914  11.172 -24.049  0.48 27.57           C  
ATOM   2461  CA BASP A 307     -21.908  11.167 -24.028  0.52 27.57           C  
ATOM   2462  C   ASP A 307     -22.512   9.817 -24.401  1.00 26.34           C  
ATOM   2463  O   ASP A 307     -23.580   9.464 -23.877  1.00 28.34           O  
ATOM   2464  CB AASP A 307     -22.707  12.271 -24.762  0.48 27.99           C  
ATOM   2465  CB BASP A 307     -22.710  12.297 -24.685  0.52 27.99           C  
ATOM   2466  CG AASP A 307     -24.126  12.398 -24.230  0.48 32.36           C  
ATOM   2467  CG BASP A 307     -22.406  13.666 -24.089  0.52 31.73           C  
ATOM   2468  OD1AASP A 307     -24.303  12.912 -23.109  0.48 34.79           O  
ATOM   2469  OD1BASP A 307     -21.985  13.744 -22.911  0.52 34.50           O  
ATOM   2470  OD2AASP A 307     -25.062  11.959 -24.929  0.48 30.98           O1-
ATOM   2471  OD2BASP A 307     -22.595  14.672 -24.807  0.52 37.46           O1-
ATOM   2472  N   LYS A 308     -21.874   9.054 -25.280  1.00 23.88           N  
ATOM   2473  CA  LYS A 308     -22.378   7.733 -25.627  1.00 22.88           C  
ATOM   2474  C   LYS A 308     -21.551   6.606 -25.027  1.00 25.13           C  
ATOM   2475  O   LYS A 308     -21.908   5.433 -25.183  1.00 25.93           O  
ATOM   2476  CB  LYS A 308     -22.459   7.571 -27.145  1.00 25.40           C  
ATOM   2477  CG  LYS A 308     -23.280   8.666 -27.824  1.00 34.05           C  
ATOM   2478  CD  LYS A 308     -23.304   8.483 -29.326  1.00 39.50           C  
ATOM   2479  CE  LYS A 308     -24.314   9.423 -29.981  1.00 51.15           C  
ATOM   2480  NZ  LYS A 308     -25.443   9.738 -29.060  1.00 49.43           N1+
ATOM   2481  N   ARG A 309     -20.466   6.929 -24.333  1.00 23.33           N  
ATOM   2482  CA  ARG A 309     -19.602   5.912 -23.756  1.00 20.24           C  
ATOM   2483  C   ARG A 309     -20.203   5.404 -22.451  1.00 20.69           C  
ATOM   2484  O   ARG A 309     -20.784   6.175 -21.687  1.00 22.91           O  
ATOM   2485  CB  ARG A 309     -18.222   6.522 -23.506  1.00 19.82           C  
ATOM   2486  CG  ARG A 309     -17.133   5.536 -23.062  1.00 20.76           C  
ATOM   2487  CD  ARG A 309     -15.848   6.342 -22.777  1.00 18.36           C  
ATOM   2488  NE  ARG A 309     -15.458   7.182 -23.900  1.00 17.24           N  
ATOM   2489  CZ  ARG A 309     -14.822   8.347 -23.802  1.00 16.62           C  
ATOM   2490  NH1 ARG A 309     -14.490   8.868 -22.633  1.00 18.22           N1+
ATOM   2491  NH2 ARG A 309     -14.544   9.026 -24.907  1.00 17.08           N  
ATOM   2492  N   ILE A 310     -20.037   4.102 -22.190  1.00 19.31           N  
ATOM   2493  CA  ILE A 310     -20.577   3.475 -20.985  1.00 20.92           C  
ATOM   2494  C   ILE A 310     -19.934   4.064 -19.718  1.00 26.20           C  
ATOM   2495  O   ILE A 310     -18.784   4.522 -19.733  1.00 20.34           O  
ATOM   2496  CB  ILE A 310     -20.355   1.954 -21.102  1.00 22.55           C  
ATOM   2497  CG1 ILE A 310     -21.144   1.163 -20.073  1.00 30.56           C  
ATOM   2498  CG2 ILE A 310     -18.876   1.565 -20.983  1.00 24.11           C  
ATOM   2499  CD1 ILE A 310     -20.839  -0.327 -20.130  1.00 28.28           C  
ATOM   2500  N   SER A 311     -20.694   4.081 -18.616  1.00 22.38           N  
ATOM   2501  CA  SER A 311     -20.194   4.510 -17.305  1.00 20.40           C  
ATOM   2502  C   SER A 311     -19.542   3.346 -16.556  1.00 17.84           C  
ATOM   2503  O   SER A 311     -19.732   2.176 -16.895  1.00 18.57           O  
ATOM   2504  CB  SER A 311     -21.327   5.064 -16.438  1.00 24.65           C  
ATOM   2505  OG  SER A 311     -22.209   4.011 -16.072  1.00 22.09           O  
ATOM   2506  N   VAL A 312     -18.767   3.672 -15.508  1.00 17.30           N  
ATOM   2507  CA AVAL A 312     -18.178   2.622 -14.676  0.72 20.03           C  
ATOM   2508  CA BVAL A 312     -18.177   2.594 -14.718  0.28 20.03           C  
ATOM   2509  C   VAL A 312     -19.272   1.764 -14.063  1.00 19.28           C  
ATOM   2510  O   VAL A 312     -19.153   0.538 -13.963  1.00 17.95           O  
ATOM   2511  CB AVAL A 312     -17.287   3.243 -13.585  0.72 20.85           C  
ATOM   2512  CB BVAL A 312     -17.175   3.130 -13.674  0.28 20.85           C  
ATOM   2513  CG1AVAL A 312     -16.672   2.157 -12.708  0.72 17.83           C  
ATOM   2514  CG1BVAL A 312     -16.013   3.858 -14.351  0.28 22.04           C  
ATOM   2515  CG2AVAL A 312     -16.196   4.108 -14.227  0.72 22.91           C  
ATOM   2516  CG2BVAL A 312     -17.853   3.990 -12.625  0.28 20.31           C  
ATOM   2517  N   ASP A 313     -20.366   2.406 -13.624  1.00 21.76           N  
ATOM   2518  CA  ASP A 313     -21.438   1.633 -12.993  1.00 24.25           C  
ATOM   2519  C   ASP A 313     -22.048   0.642 -13.981  1.00 25.31           C  
ATOM   2520  O   ASP A 313     -22.350  -0.511 -13.623  1.00 25.83           O  
ATOM   2521  CB  ASP A 313     -22.523   2.568 -12.477  1.00 26.70           C  
ATOM   2522  CG  ASP A 313     -22.231   3.096 -11.095  1.00 33.62           C  
ATOM   2523  OD1 ASP A 313     -21.292   2.614 -10.436  1.00 38.71           O  
ATOM   2524  OD2 ASP A 313     -22.980   4.012 -10.665  1.00 47.05           O1-
ATOM   2525  N   GLU A 314     -22.254   1.085 -15.226  1.00 23.98           N  
ATOM   2526  CA  GLU A 314     -22.823   0.224 -16.254  1.00 24.11           C  
ATOM   2527  C   GLU A 314     -21.847  -0.882 -16.637  1.00 25.59           C  
ATOM   2528  O   GLU A 314     -22.254  -2.019 -16.906  1.00 22.03           O  
ATOM   2529  CB  GLU A 314     -23.189   1.039 -17.501  1.00 27.14           C  
ATOM   2530  CG  GLU A 314     -24.563   1.710 -17.506  1.00 38.52           C  
ATOM   2531  CD  GLU A 314     -24.658   3.001 -18.361  1.00 48.50           C  
ATOM   2532  OE1 GLU A 314     -23.629   3.559 -18.849  1.00 34.61           O  
ATOM   2533  OE2 GLU A 314     -25.806   3.476 -18.529  1.00 50.17           O1-
ATOM   2534  N   ALA A 315     -20.547  -0.560 -16.682  1.00 19.84           N  
ATOM   2535  CA  ALA A 315     -19.546  -1.568 -17.026  1.00 19.25           C  
ATOM   2536  C   ALA A 315     -19.485  -2.668 -15.974  1.00 20.16           C  
ATOM   2537  O   ALA A 315     -19.340  -3.846 -16.306  1.00 20.26           O  
ATOM   2538  CB  ALA A 315     -18.177  -0.903 -17.196  1.00 18.71           C  
ATOM   2539  N   LEU A 316     -19.632  -2.306 -14.700  1.00 19.55           N  
ATOM   2540  CA  LEU A 316     -19.596  -3.305 -13.641  1.00 19.16           C  
ATOM   2541  C   LEU A 316     -20.803  -4.238 -13.702  1.00 25.02           C  
ATOM   2542  O   LEU A 316     -20.714  -5.383 -13.251  1.00 29.14           O  
ATOM   2543  CB  LEU A 316     -19.549  -2.602 -12.284  1.00 19.51           C  
ATOM   2544  CG  LEU A 316     -18.165  -2.154 -11.829  1.00 19.68           C  
ATOM   2545  CD1 LEU A 316     -18.342  -1.134 -10.714  1.00 24.36           C  
ATOM   2546  CD2 LEU A 316     -17.370  -3.336 -11.328  1.00 21.58           C  
ATOM   2547  N   ARG A 317     -21.935  -3.762 -14.220  1.00 22.62           N  
ATOM   2548  CA  ARG A 317     -23.127  -4.586 -14.404  1.00 26.16           C  
ATOM   2549  C   ARG A 317     -23.091  -5.415 -15.683  1.00 28.17           C  
ATOM   2550  O   ARG A 317     -23.983  -6.252 -15.884  1.00 23.70           O  
ATOM   2551  CB  ARG A 317     -24.378  -3.702 -14.447  1.00 26.27           C  
ATOM   2552  CG  ARG A 317     -24.649  -2.909 -13.185  1.00 34.57           C  
ATOM   2553  CD  ARG A 317     -26.071  -2.314 -13.195  1.00 39.99           C  
ATOM   2554  NE  ARG A 317     -26.310  -1.382 -14.297  1.00 44.47           N  
ATOM   2555  CZ  ARG A 317     -26.261  -0.057 -14.191  1.00 47.69           C  
ATOM   2556  NH1 ARG A 317     -25.887   0.536 -13.066  1.00 42.81           N1+
ATOM   2557  NH2 ARG A 317     -26.584   0.692 -15.242  1.00 45.31           N  
ATOM   2558  N   HIS A 318     -22.105  -5.197 -16.553  1.00 20.24           N  
ATOM   2559  CA  HIS A 318     -22.087  -5.861 -17.850  1.00 23.18           C  
ATOM   2560  C   HIS A 318     -21.929  -7.370 -17.680  1.00 20.75           C  
ATOM   2561  O   HIS A 318     -21.163  -7.818 -16.825  1.00 20.70           O  
ATOM   2562  CB  HIS A 318     -20.937  -5.326 -18.712  1.00 20.65           C  
ATOM   2563  CG  HIS A 318     -21.010  -5.761 -20.143  1.00 21.27           C  
ATOM   2564  CD2 HIS A 318     -21.468  -5.131 -21.250  1.00 21.40           C  
ATOM   2565  ND1 HIS A 318     -20.565  -6.996 -20.559  1.00 21.12           N  
ATOM   2566  CE1 HIS A 318     -20.770  -7.119 -21.861  1.00 20.68           C  
ATOM   2567  NE2 HIS A 318     -21.310  -6.000 -22.306  1.00 20.15           N  
ATOM   2568  N   PRO A 319     -22.606  -8.180 -18.508  1.00 22.47           N  
ATOM   2569  CA  PRO A 319     -22.516  -9.646 -18.366  1.00 24.15           C  
ATOM   2570  C   PRO A 319     -21.096 -10.208 -18.356  1.00 24.96           C  
ATOM   2571  O   PRO A 319     -20.861 -11.231 -17.705  1.00 25.77           O  
ATOM   2572  CB  PRO A 319     -23.295 -10.159 -19.587  1.00 27.40           C  
ATOM   2573  CG  PRO A 319     -24.235  -9.078 -19.935  1.00 27.54           C  
ATOM   2574  CD  PRO A 319     -23.623  -7.764 -19.489  1.00 24.74           C  
ATOM   2575  N   TYR A 320     -20.140  -9.576 -19.056  1.00 21.77           N  
ATOM   2576  CA  TYR A 320     -18.765 -10.078 -19.068  1.00 21.45           C  
ATOM   2577  C   TYR A 320     -18.110  -9.960 -17.695  1.00 21.81           C  
ATOM   2578  O   TYR A 320     -17.257 -10.779 -17.339  1.00 22.21           O  
ATOM   2579  CB  TYR A 320     -17.935  -9.286 -20.087  1.00 20.29           C  
ATOM   2580  CG  TYR A 320     -16.578  -9.900 -20.392  1.00 21.42           C  
ATOM   2581  CD1 TYR A 320     -16.508 -11.190 -20.893  1.00 22.95           C  
ATOM   2582  CD2 TYR A 320     -15.383  -9.198 -20.205  1.00 23.17           C  
ATOM   2583  CE1 TYR A 320     -15.314 -11.767 -21.202  1.00 24.48           C  
ATOM   2584  CE2 TYR A 320     -14.160  -9.794 -20.523  1.00 23.31           C  
ATOM   2585  CZ  TYR A 320     -14.145 -11.073 -21.018  1.00 24.32           C  
ATOM   2586  OH  TYR A 320     -12.966 -11.723 -21.340  1.00 30.79           O  
ATOM   2587  N   ILE A 321     -18.500  -8.941 -16.938  1.00 19.45           N  
ATOM   2588  CA  ILE A 321     -17.812  -8.504 -15.730  1.00 17.78           C  
ATOM   2589  C   ILE A 321     -18.520  -8.988 -14.474  1.00 25.98           C  
ATOM   2590  O   ILE A 321     -17.882  -9.395 -13.504  1.00 23.79           O  
ATOM   2591  CB  ILE A 321     -17.746  -6.963 -15.748  1.00 18.37           C  
ATOM   2592  CG1 ILE A 321     -16.968  -6.457 -16.983  1.00 19.06           C  
ATOM   2593  CG2 ILE A 321     -17.196  -6.401 -14.404  1.00 22.00           C  
ATOM   2594  CD1 ILE A 321     -15.506  -6.895 -17.050  1.00 22.53           C  
ATOM   2595  N   THR A 322     -19.846  -8.932 -14.489  1.00 25.00           N  
ATOM   2596  CA  THR A 322     -20.636  -9.063 -13.273  1.00 28.04           C  
ATOM   2597  C   THR A 322     -20.640 -10.482 -12.706  1.00 27.63           C  
ATOM   2598  O   THR A 322     -21.002 -10.664 -11.537  1.00 27.63           O  
ATOM   2599  CB  THR A 322     -22.049  -8.551 -13.566  1.00 29.80           C  
ATOM   2600  CG2 THR A 322     -22.866  -9.587 -14.313  1.00 25.65           C  
ATOM   2601  OG1 THR A 322     -22.695  -8.182 -12.344  1.00 38.25           O  
ATOM   2602  N   VAL A 323     -20.163 -11.471 -13.464  1.00 26.35           N  
ATOM   2603  CA  VAL A 323     -19.990 -12.822 -12.935  1.00 24.74           C  
ATOM   2604  C   VAL A 323     -19.059 -12.854 -11.730  1.00 28.60           C  
ATOM   2605  O   VAL A 323     -19.054 -13.835 -10.979  1.00 26.27           O  
ATOM   2606  CB  VAL A 323     -19.435 -13.770 -14.016  1.00 31.01           C  
ATOM   2607  CG1 VAL A 323     -20.407 -13.887 -15.184  1.00 34.05           C  
ATOM   2608  CG2 VAL A 323     -18.043 -13.307 -14.474  1.00 28.09           C  
ATOM   2609  N   TRP A 324     -18.237 -11.823 -11.545  1.00 22.57           N  
ATOM   2610  CA  TRP A 324     -17.255 -11.800 -10.472  1.00 23.46           C  
ATOM   2611  C   TRP A 324     -17.758 -11.067  -9.242  1.00 25.39           C  
ATOM   2612  O   TRP A 324     -17.070 -11.043  -8.216  1.00 26.18           O  
ATOM   2613  CB  TRP A 324     -15.948 -11.168 -10.959  1.00 23.45           C  
ATOM   2614  CG  TRP A 324     -15.265 -12.039 -11.926  1.00 22.51           C  
ATOM   2615  CD1 TRP A 324     -15.071 -11.788 -13.247  1.00 20.53           C  
ATOM   2616  CD2 TRP A 324     -14.777 -13.363 -11.692  1.00 24.52           C  
ATOM   2617  CE2 TRP A 324     -14.254 -13.836 -12.914  1.00 23.52           C  
ATOM   2618  CE3 TRP A 324     -14.694 -14.181 -10.562  1.00 26.30           C  
ATOM   2619  NE1 TRP A 324     -14.439 -12.853 -13.844  1.00 19.09           N  
ATOM   2620  CZ2 TRP A 324     -13.658 -15.088 -13.039  1.00 27.69           C  
ATOM   2621  CZ3 TRP A 324     -14.106 -15.431 -10.690  1.00 29.09           C  
ATOM   2622  CH2 TRP A 324     -13.600 -15.874 -11.921  1.00 30.89           C  
ATOM   2623  N   TYR A 325     -18.935 -10.476  -9.320  1.00 23.88           N  
ATOM   2624  CA  TYR A 325     -19.490  -9.783  -8.167  1.00 30.62           C  
ATOM   2625  C   TYR A 325     -19.932 -10.815  -7.136  1.00 35.43           C  
ATOM   2626  O   TYR A 325     -20.713 -11.719  -7.455  1.00 38.04           O  
ATOM   2627  CB  TYR A 325     -20.667  -8.909  -8.582  1.00 31.90           C  
ATOM   2628  CG  TYR A 325     -21.388  -8.359  -7.368  1.00 40.70           C  
ATOM   2629  CD1 TYR A 325     -20.779  -7.407  -6.556  1.00 41.80           C  
ATOM   2630  CD2 TYR A 325     -22.650  -8.821  -7.007  1.00 39.91           C  
ATOM   2631  CE1 TYR A 325     -21.414  -6.909  -5.423  1.00 45.44           C  
ATOM   2632  CE2 TYR A 325     -23.297  -8.327  -5.875  1.00 46.67           C  
ATOM   2633  CZ  TYR A 325     -22.672  -7.370  -5.090  1.00 45.46           C  
ATOM   2634  OH  TYR A 325     -23.297  -6.874  -3.964  1.00 51.61           O  
ATOM   2635  N   ASP A 326     -19.423 -10.699  -5.912  1.00 36.22           N  
ATOM   2636  CA  ASP A 326     -19.832 -11.588  -4.829  1.00 41.03           C  
ATOM   2637  C   ASP A 326     -20.595 -10.780  -3.790  1.00 44.50           C  
ATOM   2638  O   ASP A 326     -19.995  -9.923  -3.116  1.00 41.02           O  
ATOM   2639  CB  ASP A 326     -18.621 -12.276  -4.192  1.00 42.79           C  
ATOM   2640  CG  ASP A 326     -19.011 -13.290  -3.114  1.00 46.12           C  
ATOM   2641  OD1 ASP A 326     -20.202 -13.361  -2.730  1.00 48.33           O  
ATOM   2642  OD2 ASP A 326     -18.121 -14.035  -2.660  1.00 46.00           O1-
ATOM   2643  N   PRO A 327     -21.898 -11.025  -3.608  0.72 47.48           N  
ATOM   2644  CA  PRO A 327     -22.657 -10.256  -2.608  0.72 42.93           C  
ATOM   2645  C   PRO A 327     -22.231 -10.536  -1.175  0.72 42.95           C  
ATOM   2646  O   PRO A 327     -22.514  -9.716  -0.295  0.72 42.80           O  
ATOM   2647  CB  PRO A 327     -24.111 -10.692  -2.854  0.72 45.24           C  
ATOM   2648  CG  PRO A 327     -24.103 -11.391  -4.196  0.72 45.54           C  
ATOM   2649  CD  PRO A 327     -22.747 -12.010  -4.300  0.72 40.95           C  
ATOM   2650  N   ALA A 328     -21.555 -11.656  -0.914  1.00 46.14           N  
ATOM   2651  CA  ALA A 328     -21.108 -11.996   0.434  1.00 44.77           C  
ATOM   2652  C   ALA A 328     -19.781 -11.347   0.817  1.00 43.31           C  
ATOM   2653  O   ALA A 328     -19.352 -11.483   1.968  1.00 38.16           O  
ATOM   2654  CB  ALA A 328     -20.984 -13.517   0.572  1.00 47.32           C  
ATOM   2655  N   GLU A 329     -19.116 -10.662  -0.109  0.70 37.74           N  
ATOM   2656  CA  GLU A 329     -17.822 -10.055   0.169  0.70 39.60           C  
ATOM   2657  C   GLU A 329     -18.003  -8.738   0.915  0.70 32.79           C  
ATOM   2658  O   GLU A 329     -18.940  -7.984   0.643  0.70 35.32           O  
ATOM   2659  CB  GLU A 329     -17.076  -9.824  -1.142  0.70 40.22           C  
ATOM   2660  CG  GLU A 329     -16.351 -11.055  -1.654  0.70 45.25           C  
ATOM   2661  CD  GLU A 329     -15.133 -10.704  -2.482  0.70 47.19           C  
ATOM   2662  OE1 GLU A 329     -14.987  -9.515  -2.831  0.70 49.64           O  
ATOM   2663  OE2 GLU A 329     -14.328 -11.613  -2.784  0.70 43.86           O1-
ATOM   2664  N   ALA A 330     -17.097  -8.461   1.856  1.00 39.53           N  
ATOM   2665  CA  ALA A 330     -17.144  -7.196   2.591  1.00 39.53           C  
ATOM   2666  C   ALA A 330     -16.906  -6.021   1.648  1.00 40.97           C  
ATOM   2667  O   ALA A 330     -15.921  -5.991   0.903  1.00 39.21           O  
ATOM   2668  CB  ALA A 330     -16.109  -7.180   3.722  1.00 34.33           C  
ATOM   2669  N   GLU A 331     -17.827  -5.064   1.668  0.71 36.84           N  
ATOM   2670  CA  GLU A 331     -17.648  -3.853   0.890  0.71 43.21           C  
ATOM   2671  C   GLU A 331     -16.567  -2.984   1.520  0.71 39.80           C  
ATOM   2672  O   GLU A 331     -16.165  -3.183   2.668  0.71 39.12           O  
ATOM   2673  CB  GLU A 331     -18.959  -3.076   0.798  0.71 44.52           C  
ATOM   2674  CG  GLU A 331     -20.012  -3.765  -0.041  0.71 48.91           C  
ATOM   2675  CD  GLU A 331     -21.239  -2.902  -0.259  0.71 55.38           C  
ATOM   2676  OE1 GLU A 331     -21.255  -1.750   0.226  0.71 57.12           O  
ATOM   2677  OE2 GLU A 331     -22.188  -3.380  -0.915  0.71 59.74           O1-
ATOM   2678  N   ALA A 332     -16.076  -2.026   0.739  0.80 38.31           N  
ATOM   2679  CA  ALA A 332     -15.155  -1.074   1.337  0.80 43.97           C  
ATOM   2680  C   ALA A 332     -15.899   0.207   1.654  0.80 43.97           C  
ATOM   2681  O   ALA A 332     -16.647   0.712   0.799  0.80 46.64           O  
ATOM   2682  CB  ALA A 332     -13.986  -0.773   0.402  0.80 38.67           C  
ATOM   2683  N   PRO A 333     -15.732   0.748   2.857  1.00 49.29           N  
ATOM   2684  CA  PRO A 333     -16.354   2.033   3.184  1.00 52.68           C  
ATOM   2685  C   PRO A 333     -15.736   3.144   2.358  1.00 52.51           C  
ATOM   2686  O   PRO A 333     -14.528   3.107   2.070  1.00 48.16           O  
ATOM   2687  CB  PRO A 333     -16.038   2.216   4.676  1.00 52.11           C  
ATOM   2688  CG  PRO A 333     -14.851   1.339   4.940  1.00 44.74           C  
ATOM   2689  CD  PRO A 333     -14.929   0.201   3.967  1.00 43.25           C  
ATOM   2690  N   PRO A 334     -16.525   4.133   1.943  1.00 53.63           N  
ATOM   2691  CA  PRO A 334     -15.948   5.338   1.343  1.00 53.46           C  
ATOM   2692  C   PRO A 334     -14.906   5.939   2.266  1.00 51.59           C  
ATOM   2693  O   PRO A 334     -15.040   5.881   3.499  1.00 45.30           O  
ATOM   2694  CB  PRO A 334     -17.156   6.272   1.174  1.00 52.42           C  
ATOM   2695  CG  PRO A 334     -18.327   5.353   1.078  1.00 51.96           C  
ATOM   2696  CD  PRO A 334     -18.000   4.160   1.945  1.00 53.19           C  
ATOM   2697  N   PRO A 335     -13.826   6.475   1.714  1.00 45.94           N  
ATOM   2698  CA  PRO A 335     -12.787   7.051   2.567  1.00 44.88           C  
ATOM   2699  C   PRO A 335     -13.285   8.330   3.212  1.00 42.67           C  
ATOM   2700  O   PRO A 335     -14.153   9.028   2.683  1.00 48.46           O  
ATOM   2701  CB  PRO A 335     -11.636   7.328   1.594  1.00 39.03           C  
ATOM   2702  CG  PRO A 335     -12.307   7.472   0.269  1.00 37.70           C  
ATOM   2703  CD  PRO A 335     -13.487   6.557   0.282  1.00 40.11           C  
ATOM   2704  N   GLN A 336     -12.729   8.634   4.372  1.00 43.66           N  
ATOM   2705  CA  GLN A 336     -13.048   9.875   5.062  1.00 46.74           C  
ATOM   2706  C   GLN A 336     -11.806  10.751   4.964  1.00 50.91           C  
ATOM   2707  O   GLN A 336     -10.892  10.665   5.784  1.00 53.93           O  
ATOM   2708  CB  GLN A 336     -13.497   9.612   6.486  1.00 45.44           C  
ATOM   2709  CG  GLN A 336     -14.778   8.788   6.521  1.00 48.38           C  
ATOM   2710  CD  GLN A 336     -15.919   9.439   5.737  1.00 46.35           C  
ATOM   2711  NE2 GLN A 336     -16.761   8.616   5.116  1.00 51.04           N  
ATOM   2712  OE1 GLN A 336     -16.041  10.663   5.693  1.00 50.02           O  
ATOM   2713  N   ILE A 337     -11.778  11.572   3.917  1.00 52.07           N  
ATOM   2714  CA  ILE A 337     -10.637  12.423   3.595  1.00 56.19           C  
ATOM   2715  C   ILE A 337     -10.713  13.635   4.517  1.00 58.57           C  
ATOM   2716  O   ILE A 337     -11.479  14.568   4.273  1.00 61.30           O  
ATOM   2717  CB  ILE A 337     -10.633  12.824   2.118  1.00 51.96           C  
ATOM   2718  CG1 ILE A 337     -10.610  11.568   1.242  1.00 50.20           C  
ATOM   2719  CG2 ILE A 337      -9.463  13.744   1.815  1.00 55.97           C  
ATOM   2720  CD1 ILE A 337     -11.073  11.791  -0.181  1.00 49.40           C  
ATOM   2721  N   TYR A 338      -9.916  13.616   5.589  0.74 56.92           N  
ATOM   2722  CA  TYR A 338     -10.022  14.634   6.628  0.74 60.59           C  
ATOM   2723  C   TYR A 338      -9.603  16.019   6.150  0.74 63.10           C  
ATOM   2724  O   TYR A 338     -10.009  17.017   6.757  0.74 65.26           O  
ATOM   2725  CB  TYR A 338      -9.194  14.219   7.844  0.74 63.05           C  
ATOM   2726  CG  TYR A 338      -7.800  13.734   7.509  0.74 57.27           C  
ATOM   2727  CD1 TYR A 338      -6.787  14.628   7.176  0.74 53.15           C  
ATOM   2728  CD2 TYR A 338      -7.496  12.378   7.535  0.74 58.04           C  
ATOM   2729  CE1 TYR A 338      -5.514  14.186   6.873  0.74 48.16           C  
ATOM   2730  CE2 TYR A 338      -6.225  11.926   7.237  0.74 53.70           C  
ATOM   2731  CZ  TYR A 338      -5.241  12.834   6.904  0.74 47.91           C  
ATOM   2732  OH  TYR A 338      -3.983  12.377   6.609  0.74 38.38           O  
ATOM   2733  N   ASP A 339      -8.809  16.108   5.082  1.00 62.05           N  
ATOM   2734  CA  ASP A 339      -8.404  17.389   4.507  1.00 61.74           C  
ATOM   2735  C   ASP A 339      -9.374  17.688   3.366  1.00 63.67           C  
ATOM   2736  O   ASP A 339      -9.204  17.199   2.246  1.00 63.65           O  
ATOM   2737  CB  ASP A 339      -6.951  17.336   4.040  1.00 56.08           C  
ATOM   2738  CG  ASP A 339      -6.492  18.621   3.347  1.00 56.50           C  
ATOM   2739  OD1 ASP A 339      -7.324  19.424   2.879  1.00 61.80           O  
ATOM   2740  OD2 ASP A 339      -5.265  18.838   3.279  1.00 56.37           O1-
ATOM   2741  N   ALA A 340     -10.391  18.504   3.655  0.80 66.96           N  
ATOM   2742  CA  ALA A 340     -11.375  18.856   2.636  0.80 65.44           C  
ATOM   2743  C   ALA A 340     -10.728  19.628   1.491  0.80 66.61           C  
ATOM   2744  O   ALA A 340     -10.862  19.254   0.320  0.80 65.31           O  
ATOM   2745  CB  ALA A 340     -12.512  19.664   3.261  0.80 66.71           C  
ATOM   2746  N   GLN A 341     -10.014  20.710   1.810  0.74 67.16           N  
ATOM   2747  CA  GLN A 341      -9.328  21.503   0.791  0.74 64.77           C  
ATOM   2748  C   GLN A 341      -8.060  20.775   0.342  0.74 66.66           C  
ATOM   2749  O   GLN A 341      -6.942  21.223   0.564  0.74 67.01           O  
ATOM   2750  CB  GLN A 341      -8.989  22.889   1.325  0.74 65.90           C  
ATOM   2751  CG  GLN A 341      -9.961  23.425   2.354  0.74 67.52           C  
ATOM   2752  CD  GLN A 341      -9.310  24.426   3.296  0.74 70.72           C  
ATOM   2753  NE2 GLN A 341     -10.107  25.350   3.821  0.74 71.12           N  
ATOM   2754  OE1 GLN A 341      -8.113  24.339   3.584  0.74 74.87           O  
ATOM   2755  N   LEU A 342      -8.249  19.607  -0.272  1.00 64.01           N  
ATOM   2756  CA  LEU A 342      -7.102  18.848  -0.755  1.00 60.28           C  
ATOM   2757  C   LEU A 342      -6.645  19.345  -2.124  1.00 61.50           C  
ATOM   2758  O   LEU A 342      -5.467  19.205  -2.472  1.00 59.56           O  
ATOM   2759  CB  LEU A 342      -7.450  17.355  -0.788  1.00 58.49           C  
ATOM   2760  CG  LEU A 342      -6.351  16.295  -0.914  1.00 47.53           C  
ATOM   2761  CD1 LEU A 342      -5.321  16.450   0.181  1.00 43.94           C  
ATOM   2762  CD2 LEU A 342      -6.958  14.904  -0.844  1.00 40.75           C  
ATOM   2763  N   GLU A 343      -7.553  19.953  -2.894  0.83 62.46           N  
ATOM   2764  CA  GLU A 343      -7.231  20.536  -4.188  0.83 59.80           C  
ATOM   2765  C   GLU A 343      -7.180  22.054  -4.172  0.83 58.85           C  
ATOM   2766  O   GLU A 343      -6.646  22.646  -5.113  0.83 57.99           O  
ATOM   2767  CB  GLU A 343      -8.260  20.102  -5.241  0.83 61.01           C  
ATOM   2768  CG  GLU A 343      -8.043  18.704  -5.772  0.83 59.83           C  
ATOM   2769  CD  GLU A 343      -9.044  17.725  -5.196  0.83 61.51           C  
ATOM   2770  OE1 GLU A 343      -9.586  18.002  -4.104  0.83 61.61           O  
ATOM   2771  OE2 GLU A 343      -9.273  16.669  -5.823  0.83 59.41           O1-
ATOM   2772  N   GLU A 344      -7.723  22.693  -3.137  0.81 58.52           N  
ATOM   2773  CA  GLU A 344      -7.781  24.143  -3.042  0.81 60.17           C  
ATOM   2774  C   GLU A 344      -6.600  24.727  -2.275  0.81 62.59           C  
ATOM   2775  O   GLU A 344      -6.700  25.846  -1.758  0.81 64.57           O  
ATOM   2776  CB  GLU A 344      -9.097  24.560  -2.383  0.81 61.98           C  
ATOM   2777  CG  GLU A 344     -10.328  24.226  -3.212  0.81 62.07           C  
ATOM   2778  CD  GLU A 344     -11.607  24.223  -2.388  0.81 64.75           C  
ATOM   2779  OE1 GLU A 344     -11.679  23.451  -1.402  0.81 61.47           O  
ATOM   2780  OE2 GLU A 344     -12.539  24.987  -2.729  0.81 58.80           O1-
ATOM   2781  N   ARG A 345      -5.488  24.002  -2.197  1.00 60.86           N  
ATOM   2782  CA  ARG A 345      -4.363  24.389  -1.354  1.00 56.09           C  
ATOM   2783  C   ARG A 345      -3.359  25.203  -2.156  1.00 53.21           C  
ATOM   2784  O   ARG A 345      -2.890  24.756  -3.209  1.00 59.90           O  
ATOM   2785  CB  ARG A 345      -3.667  23.154  -0.784  1.00 54.05           C  
ATOM   2786  CG  ARG A 345      -4.403  22.500   0.351  1.00 56.11           C  
ATOM   2787  CD  ARG A 345      -3.514  21.625   1.205  1.00 51.90           C  
ATOM   2788  NE  ARG A 345      -4.137  21.255   2.473  1.00 53.43           N  
ATOM   2789  CZ  ARG A 345      -4.087  21.968   3.589  1.00 53.23           C  
ATOM   2790  NH1 ARG A 345      -3.495  23.147   3.631  1.00 51.25           N1+
ATOM   2791  NH2 ARG A 345      -4.641  21.479   4.696  1.00 53.98           N  
ATOM   2792  N   GLU A 346      -3.015  26.384  -1.648  0.86 50.61           N  
ATOM   2793  CA  GLU A 346      -1.928  27.180  -2.205  0.86 49.73           C  
ATOM   2794  C   GLU A 346      -0.979  27.553  -1.076  0.86 47.39           C  
ATOM   2795  O   GLU A 346      -1.392  28.169  -0.087  0.86 42.56           O  
ATOM   2796  CB  GLU A 346      -2.457  28.426  -2.920  0.86 54.46           C  
ATOM   2797  CG  GLU A 346      -3.239  28.099  -4.183  0.86 62.57           C  
ATOM   2798  CD  GLU A 346      -2.336  27.758  -5.358  0.86 65.16           C  
ATOM   2799  OE1 GLU A 346      -1.114  28.003  -5.261  0.86 64.91           O  
ATOM   2800  OE2 GLU A 346      -2.847  27.236  -6.374  0.86 67.26           O1-
ATOM   2801  N   HIS A 347       0.286  27.168  -1.219  1.00 42.98           N  
ATOM   2802  CA  HIS A 347       1.243  27.313  -0.136  1.00 33.25           C  
ATOM   2803  C   HIS A 347       2.614  27.644  -0.699  1.00 29.25           C  
ATOM   2804  O   HIS A 347       2.973  27.222  -1.801  1.00 30.30           O  
ATOM   2805  CB  HIS A 347       1.356  26.030   0.690  1.00 31.10           C  
ATOM   2806  CG  HIS A 347       0.091  25.620   1.366  1.00 35.52           C  
ATOM   2807  CD2 HIS A 347      -0.726  24.562   1.156  1.00 33.06           C  
ATOM   2808  ND1 HIS A 347      -0.446  26.316   2.428  1.00 39.14           N  
ATOM   2809  CE1 HIS A 347      -1.547  25.709   2.836  1.00 40.76           C  
ATOM   2810  NE2 HIS A 347      -1.738  24.641   2.081  1.00 37.73           N  
ATOM   2811  N   ALA A 348       3.393  28.372   0.092  1.00 34.35           N  
ATOM   2812  CA  ALA A 348       4.802  28.514  -0.219  1.00 36.21           C  
ATOM   2813  C   ALA A 348       5.531  27.216   0.116  1.00 33.93           C  
ATOM   2814  O   ALA A 348       5.036  26.377   0.876  1.00 28.95           O  
ATOM   2815  CB  ALA A 348       5.412  29.684   0.551  1.00 39.64           C  
ATOM   2816  N   ILE A 349       6.726  27.071  -0.464  1.00 31.30           N  
ATOM   2817  CA  ILE A 349       7.530  25.858  -0.309  1.00 35.57           C  
ATOM   2818  C   ILE A 349       7.693  25.498   1.164  1.00 33.55           C  
ATOM   2819  O   ILE A 349       7.556  24.335   1.560  1.00 28.69           O  
ATOM   2820  CB  ILE A 349       8.902  26.044  -0.986  1.00 35.72           C  
ATOM   2821  CG1 ILE A 349       8.772  26.107  -2.506  1.00 41.80           C  
ATOM   2822  CG2 ILE A 349       9.834  24.907  -0.625  1.00 37.80           C  
ATOM   2823  CD1 ILE A 349       7.646  25.285  -3.067  1.00 38.62           C  
ATOM   2824  N   GLU A 350       7.997  26.492   1.997  1.00 30.47           N  
ATOM   2825  CA  GLU A 350       8.229  26.227   3.414  1.00 28.19           C  
ATOM   2826  C   GLU A 350       6.981  25.665   4.086  1.00 26.71           C  
ATOM   2827  O   GLU A 350       7.074  24.778   4.943  1.00 29.58           O  
ATOM   2828  CB  GLU A 350       8.719  27.501   4.119  1.00 33.50           C  
ATOM   2829  CG  GLU A 350       9.685  28.369   3.263  1.00 45.20           C  
ATOM   2830  CD  GLU A 350       8.982  29.199   2.169  1.00 46.10           C  
ATOM   2831  OE1 GLU A 350       8.123  30.045   2.515  1.00 56.41           O  
ATOM   2832  OE2 GLU A 350       9.309  29.027   0.972  1.00 38.30           O1-
ATOM   2833  N   GLU A 351       5.798  26.143   3.683  1.00 26.31           N  
ATOM   2834  CA  GLU A 351       4.567  25.632   4.268  1.00 25.59           C  
ATOM   2835  C   GLU A 351       4.266  24.225   3.775  1.00 23.34           C  
ATOM   2836  O   GLU A 351       3.779  23.390   4.546  1.00 22.58           O  
ATOM   2837  CB  GLU A 351       3.384  26.542   3.949  1.00 31.07           C  
ATOM   2838  CG  GLU A 351       3.630  28.026   4.079  1.00 41.07           C  
ATOM   2839  CD  GLU A 351       2.465  28.822   3.504  1.00 44.83           C  
ATOM   2840  OE1 GLU A 351       1.351  28.724   4.071  1.00 53.68           O  
ATOM   2841  OE2 GLU A 351       2.658  29.535   2.496  1.00 43.27           O1-
ATOM   2842  N   TRP A 352       4.539  23.943   2.495  1.00 25.77           N  
ATOM   2843  CA  TRP A 352       4.354  22.577   1.999  1.00 22.15           C  
ATOM   2844  C   TRP A 352       5.271  21.619   2.734  1.00 22.06           C  
ATOM   2845  O   TRP A 352       4.883  20.493   3.070  1.00 20.53           O  
ATOM   2846  CB  TRP A 352       4.655  22.500   0.503  1.00 24.23           C  
ATOM   2847  CG  TRP A 352       3.545  22.900  -0.418  1.00 26.43           C  
ATOM   2848  CD1 TRP A 352       3.567  23.926  -1.320  1.00 30.50           C  
ATOM   2849  CD2 TRP A 352       2.265  22.272  -0.555  1.00 23.51           C  
ATOM   2850  CE2 TRP A 352       1.553  22.986  -1.546  1.00 27.56           C  
ATOM   2851  CE3 TRP A 352       1.643  21.194   0.079  1.00 25.68           C  
ATOM   2852  NE1 TRP A 352       2.371  23.989  -1.996  1.00 29.16           N  
ATOM   2853  CZ2 TRP A 352       0.246  22.642  -1.931  1.00 28.79           C  
ATOM   2854  CZ3 TRP A 352       0.336  20.854  -0.304  1.00 27.99           C  
ATOM   2855  CH2 TRP A 352      -0.343  21.581  -1.293  1.00 22.56           C  
ATOM   2856  N   LYS A 353       6.510  22.044   2.962  1.00 21.38           N  
ATOM   2857  CA  LYS A 353       7.464  21.182   3.642  1.00 23.80           C  
ATOM   2858  C   LYS A 353       6.941  20.794   5.014  1.00 24.70           C  
ATOM   2859  O   LYS A 353       6.961  19.619   5.391  1.00 21.51           O  
ATOM   2860  CB  LYS A 353       8.822  21.884   3.749  1.00 21.70           C  
ATOM   2861  CG  LYS A 353       9.880  21.027   4.435  1.00 24.16           C  
ATOM   2862  CD  LYS A 353      11.232  21.724   4.465  1.00 24.51           C  
ATOM   2863  CE  LYS A 353      12.275  20.823   5.146  1.00 28.30           C  
ATOM   2864  NZ  LYS A 353      13.657  21.407   5.193  1.00 30.34           N1+
ATOM   2865  N   GLU A 354       6.433  21.769   5.770  1.00 21.90           N  
ATOM   2866  CA  GLU A 354       5.904  21.451   7.088  1.00 23.64           C  
ATOM   2867  C   GLU A 354       4.637  20.602   7.005  1.00 23.48           C  
ATOM   2868  O   GLU A 354       4.444  19.699   7.827  1.00 22.92           O  
ATOM   2869  CB  GLU A 354       5.637  22.724   7.890  1.00 25.44           C  
ATOM   2870  CG  GLU A 354       5.200  22.369   9.313  1.00 32.70           C  
ATOM   2871  CD  GLU A 354       5.365  23.496  10.308  1.00 41.97           C  
ATOM   2872  OE1 GLU A 354       5.293  24.671   9.889  1.00 48.37           O  
ATOM   2873  OE2 GLU A 354       5.551  23.191  11.511  1.00 43.03           O1-
ATOM   2874  N   LEU A 355       3.762  20.870   6.026  1.00 21.99           N  
ATOM   2875  CA  LEU A 355       2.550  20.054   5.893  1.00 21.94           C  
ATOM   2876  C   LEU A 355       2.912  18.592   5.648  1.00 23.46           C  
ATOM   2877  O   LEU A 355       2.373  17.680   6.294  1.00 22.67           O  
ATOM   2878  CB  LEU A 355       1.671  20.591   4.757  1.00 23.18           C  
ATOM   2879  CG  LEU A 355       0.605  21.604   5.163  1.00 36.94           C  
ATOM   2880  CD1 LEU A 355      -0.043  22.205   3.924  1.00 36.89           C  
ATOM   2881  CD2 LEU A 355      -0.424  20.956   6.080  1.00 34.27           C  
ATOM   2882  N   ILE A 356       3.871  18.357   4.747  1.00 19.77           N  
ATOM   2883  CA  ILE A 356       4.282  16.995   4.431  1.00 17.55           C  
ATOM   2884  C   ILE A 356       4.987  16.356   5.616  1.00 21.80           C  
ATOM   2885  O   ILE A 356       4.754  15.183   5.934  1.00 20.94           O  
ATOM   2886  CB  ILE A 356       5.153  16.994   3.167  1.00 20.49           C  
ATOM   2887  CG1 ILE A 356       4.290  17.390   1.956  1.00 21.49           C  
ATOM   2888  CG2 ILE A 356       5.787  15.638   2.958  1.00 18.81           C  
ATOM   2889  CD1 ILE A 356       5.081  17.738   0.714  1.00 22.71           C  
ATOM   2890  N   TYR A 357       5.866  17.109   6.283  1.00 19.64           N  
ATOM   2891  CA  TYR A 357       6.543  16.584   7.458  1.00 21.06           C  
ATOM   2892  C   TYR A 357       5.538  16.133   8.509  1.00 21.45           C  
ATOM   2893  O   TYR A 357       5.681  15.056   9.095  1.00 23.39           O  
ATOM   2894  CB  TYR A 357       7.450  17.650   8.055  1.00 22.92           C  
ATOM   2895  CG  TYR A 357       8.339  17.131   9.157  1.00 24.21           C  
ATOM   2896  CD1 TYR A 357       9.309  16.174   8.890  1.00 20.08           C  
ATOM   2897  CD2 TYR A 357       8.233  17.626  10.462  1.00 26.08           C  
ATOM   2898  CE1 TYR A 357      10.145  15.699   9.893  1.00 22.95           C  
ATOM   2899  CE2 TYR A 357       9.071  17.157  11.470  1.00 24.52           C  
ATOM   2900  CZ  TYR A 357      10.021  16.201  11.178  1.00 27.77           C  
ATOM   2901  OH  TYR A 357      10.861  15.738  12.174  1.00 26.07           O  
ATOM   2902  N   LYS A 358       4.515  16.949   8.765  1.00 22.07           N  
ATOM   2903  CA  LYS A 358       3.531  16.582   9.778  1.00 25.09           C  
ATOM   2904  C   LYS A 358       2.764  15.327   9.378  1.00 26.49           C  
ATOM   2905  O   LYS A 358       2.451  14.482  10.229  1.00 26.87           O  
ATOM   2906  CB  LYS A 358       2.568  17.733  10.030  1.00 23.29           C  
ATOM   2907  CG  LYS A 358       3.156  18.851  10.892  1.00 37.51           C  
ATOM   2908  CD  LYS A 358       2.127  19.946  11.156  1.00 38.70           C  
ATOM   2909  CE  LYS A 358       2.608  20.911  12.223  1.00 37.92           C  
ATOM   2910  NZ  LYS A 358       1.468  21.611  12.883  1.00 56.35           N1+
ATOM   2911  N   GLU A 359       2.452  15.188   8.089  1.00 26.10           N  
ATOM   2912  CA  GLU A 359       1.796  13.971   7.625  1.00 27.14           C  
ATOM   2913  C   GLU A 359       2.660  12.757   7.914  1.00 26.73           C  
ATOM   2914  O   GLU A 359       2.162  11.719   8.360  1.00 27.89           O  
ATOM   2915  CB  GLU A 359       1.507  14.060   6.127  1.00 27.73           C  
ATOM   2916  CG  GLU A 359       0.065  14.300   5.778  1.00 41.60           C  
ATOM   2917  CD  GLU A 359      -0.881  13.337   6.469  1.00 39.02           C  
ATOM   2918  OE1 GLU A 359      -0.772  12.109   6.262  1.00 46.29           O  
ATOM   2919  OE2 GLU A 359      -1.745  13.827   7.216  1.00 43.04           O1-
ATOM   2920  N   VAL A 360       3.964  12.872   7.663  1.00 20.03           N  
ATOM   2921  CA  VAL A 360       4.879  11.764   7.892  1.00 24.29           C  
ATOM   2922  C   VAL A 360       4.987  11.458   9.383  1.00 27.91           C  
ATOM   2923  O   VAL A 360       4.965  10.296   9.795  1.00 23.85           O  
ATOM   2924  CB  VAL A 360       6.256  12.088   7.280  1.00 23.31           C  
ATOM   2925  CG1 VAL A 360       7.311  11.103   7.749  1.00 24.08           C  
ATOM   2926  CG2 VAL A 360       6.174  12.154   5.741  1.00 23.26           C  
ATOM   2927  N   MET A 361       5.141  12.496  10.209  1.00 26.65           N  
ATOM   2928  CA  MET A 361       5.248  12.292  11.657  1.00 28.04           C  
ATOM   2929  C   MET A 361       3.975  11.710  12.262  1.00 33.53           C  
ATOM   2930  O   MET A 361       4.044  10.990  13.270  1.00 33.24           O  
ATOM   2931  CB  MET A 361       5.615  13.614  12.343  1.00 27.50           C  
ATOM   2932  CG  MET A 361       6.989  14.201  11.991  1.00 26.42           C  
ATOM   2933  SD  MET A 361       8.312  12.976  12.010  1.00 41.06           S  
ATOM   2934  CE  MET A 361       8.487  12.694  13.770  1.00 43.90           C  
ATOM   2935  N   ASP A 362       2.815  12.025  11.677  1.00 30.85           N  
ATOM   2936  CA  ASP A 362       1.524  11.523  12.128  1.00 33.56           C  
ATOM   2937  C   ASP A 362       1.452  10.008  12.012  1.00 39.02           C  
ATOM   2938  O   ASP A 362       0.573   9.384  12.613  1.00 41.21           O  
ATOM   2939  CB  ASP A 362       0.432  12.214  11.296  1.00 36.30           C  
ATOM   2940  CG  ASP A 362      -0.971  12.080  11.882  1.00 54.07           C  
ATOM   2941  OD1 ASP A 362      -1.236  11.181  12.704  1.00 58.26           O  
ATOM   2942  OD2 ASP A 362      -1.833  12.895  11.479  1.00 62.06           O1-
ATOM   2943  N   TRP A 363       2.380   9.401  11.279  1.00 37.18           N  
ATOM   2944  CA  TRP A 363       2.420   7.956  11.160  1.00 36.62           C  
ATOM   2945  C   TRP A 363       3.217   7.328  12.304  1.00 47.26           C  
ATOM   2946  O   TRP A 363       2.813   6.294  12.849  1.00 50.49           O  
ATOM   2947  CB  TRP A 363       3.008   7.565   9.794  1.00 39.97           C  
ATOM   2948  CG  TRP A 363       2.669   6.172   9.449  1.00 42.71           C  
ATOM   2949  CD1 TRP A 363       3.209   5.040   9.985  1.00 41.35           C  
ATOM   2950  CD2 TRP A 363       1.657   5.741   8.530  1.00 31.60           C  
ATOM   2951  CE2 TRP A 363       1.650   4.333   8.550  1.00 33.10           C  
ATOM   2952  CE3 TRP A 363       0.769   6.409   7.682  1.00 37.11           C  
ATOM   2953  NE1 TRP A 363       2.608   3.930   9.442  1.00 40.64           N  
ATOM   2954  CZ2 TRP A 363       0.793   3.578   7.759  1.00 29.29           C  
ATOM   2955  CZ3 TRP A 363      -0.091   5.652   6.899  1.00 34.25           C  
ATOM   2956  CH2 TRP A 363      -0.068   4.257   6.942  1.00 32.84           C  
ATOM   2957  N   GLU A 364       4.325   7.953  12.696  0.78 43.97           N  
ATOM   2958  CA  GLU A 364       5.123   7.509  13.837  0.78 50.68           C  
ATOM   2959  C   GLU A 364       4.352   7.653  15.149  0.78 56.31           C  
ATOM   2960  O   GLU A 364       3.810   6.680  15.675  0.78 54.95           O  
ATOM   2961  CB  GLU A 364       6.429   8.306  13.912  0.78 49.58           C  
ATOM   2962  CG  GLU A 364       7.501   7.678  14.790  0.78 58.04           C  
ATOM   2963  CD  GLU A 364       8.681   8.608  15.030  0.78 60.04           C  
ATOM   2964  OE1 GLU A 364       8.492   9.842  14.972  0.78 57.07           O  
ATOM   2965  OE2 GLU A 364       9.798   8.103  15.276  0.78 60.68           O1-
TER   
CONECT    1    2    4   29
CONECT    2    1    3   39
CONECT    3    2    6   28
CONECT    4    1    5   38
CONECT    5    4   33   28
CONECT    6    3   30
CONECT    7    8   29   31
CONECT    8    7    9   13
CONECT    9    8   11   14
CONECT   10   12   30   32
CONECT   11    9   12   15
CONECT   12   10   11   16
CONECT   13    8   17
CONECT   14    9   18   40
CONECT   15   11   19   42
CONECT   16   12   20
CONECT   17   13   18   41
CONECT   18   14   17   44
CONECT   19   15   20   45
CONECT   20   16   19   43
CONECT   21   22   34   33
CONECT   22   21   23   27
CONECT   23   22   24
CONECT   24   23   25   35
CONECT   25   24   26   36
CONECT   26   25   27   37
CONECT   27   22   26
CONECT   28    3    5
CONECT   29    1    7
CONECT   30    6   10
CONECT   31    7
CONECT   32   10
CONECT   33    5   21
CONECT   34   21
CONECT   35   24   46
CONECT   36   25   47
CONECT   37   26   48
CONECT   38    4   49
CONECT   39    2   50
CONECT   40   14   51
CONECT   41   17   52
CONECT   42   15   53
CONECT   43   20   54
CONECT   44   18   55
CONECT   45   19   56
CONECT   46   35
CONECT   47   36
CONECT   48   37
CONECT   49   38
CONECT   50   39
CONECT   51   40
CONECT   52   41
CONECT   53   42
CONECT   54   43
CONECT   55   44
CONECT   56   45
END
