# Supplementary material for: Screening potential anti-osteoarthritis compounds using molecular docking based on MAPK and NFκB pathways and validating their anti-osteoarthritis effect
Source: PLoS One. 2025 Mar 25;20(3):e0319686. doi: 10.1371/journal.pone.0319686 (PMC11936181; doi:10.1371/journal.pone.0319686)
Supplement: S4 Structure — (ZIP) [file pone.0319686.s004.zip › Configurations and complexes/complex/Corilaginp38.pdb]

HETATM    1  C   LIG     1      22.591   4.015   4.382  1.00  0.00      Cori C  
HETATM    2  C   LIG     1      22.274   3.871   2.890  1.00  0.00      Cori C  
HETATM    3  C   LIG     1      20.836   4.294   2.541  1.00  0.00      Cori C  
HETATM    4  C   LIG     1      22.194   5.410   4.888  1.00  0.00      Cori C  
HETATM    5  C   LIG     1      20.776   5.808   4.460  1.00  0.00      Cori C  
HETATM    6  C   LIG     1      19.742   3.273   2.881  1.00  0.00      Cori C  
HETATM    7  C   LIG     1      22.346   1.764   5.164  1.00  0.00      Cori C  
HETATM    8  C   LIG     1      21.459   0.943   6.011  1.00  0.00      Cori C  
HETATM    9  C   LIG     1      20.925  -0.280   5.548  1.00  0.00      Cori C  
HETATM   10  C   LIG     1      19.617   0.932   3.190  1.00  0.00      Cori C  
HETATM   11  C   LIG     1      21.131  -0.794   4.181  1.00  0.00      Cori C  
HETATM   12  C   LIG     1      20.514  -0.226   3.046  1.00  0.00      Cori C  
HETATM   13  C   LIG     1      21.199   1.394   7.314  1.00  0.00      Cori C  
HETATM   14  C   LIG     1      20.127  -1.024   6.439  1.00  0.00      Cori C  
HETATM   15  C   LIG     1      21.974  -1.900   3.977  1.00  0.00      Cori C  
HETATM   16  C   LIG     1      20.735  -0.736   1.762  1.00  0.00      Cori C  
HETATM   17  C   LIG     1      20.402   0.638   8.169  1.00  0.00      Cori C  
HETATM   18  C   LIG     1      19.869  -0.571   7.734  1.00  0.00      Cori C  
HETATM   19  C   LIG     1      22.197  -2.412   2.696  1.00  0.00      Cori C  
HETATM   20  C   LIG     1      21.579  -1.830   1.591  1.00  0.00      Cori C  
HETATM   21  C   LIG     1      18.538   5.737   5.210  1.00  0.00      Cori C  
HETATM   22  C   LIG     1      17.525   4.718   5.583  1.00  0.00      Cori C  
HETATM   23  C   LIG     1      17.364   4.393   6.914  1.00  0.00      Cori C  
HETATM   24  C   LIG     1      16.413   3.435   7.264  1.00  0.00      Cori C  
HETATM   25  C   LIG     1      15.641   2.824   6.276  1.00  0.00      Cori C  
HETATM   26  C   LIG     1      15.822   3.171   4.937  1.00  0.00      Cori C  
HETATM   27  C   LIG     1      16.774   4.128   4.587  1.00  0.00      Cori C  
HETATM   28  O   LIG     1      20.524   5.589   3.067  1.00  0.00      Cori O  
HETATM   29  O   LIG     1      21.865   3.035   5.154  1.00  0.00      Cori O  
HETATM   30  O   LIG     1      20.186   1.959   2.514  1.00  0.00      Cori O  
HETATM   31  O   LIG     1      23.320   1.326   4.578  1.00  0.00      Cori O  
HETATM   32  O   LIG     1      18.622   0.945   3.894  1.00  0.00      Cori O  
HETATM   33  O   LIG     1      19.794   5.224   5.310  1.00  0.00      Cori O  
HETATM   34  O   LIG     1      18.251   6.873   4.866  1.00  0.00      Cori O  
HETATM   35  O   LIG     1      16.246   3.105   8.576  1.00  0.00      Cori O  
HETATM   36  O   LIG     1      14.711   1.889   6.619  1.00  0.00      Cori O  
HETATM   37  O   LIG     1      15.077   2.580   3.962  1.00  0.00      Cori O  
HETATM   38  O   LIG     1      23.098   6.385   4.371  1.00  0.00      Cori O  
HETATM   39  O   LIG     1      23.163   4.701   2.136  1.00  0.00      Cori O  
HETATM   40  O   LIG     1      19.562  -2.205   6.040  1.00  0.00      Cori O  
HETATM   41  O   LIG     1      20.158   1.090   9.431  1.00  0.00      Cori O  
HETATM   42  O   LIG     1      22.616  -2.486   5.034  1.00  0.00      Cori O  
HETATM   43  O   LIG     1      21.790  -2.323   0.338  1.00  0.00      Cori O  
HETATM   44  O   LIG     1      19.087  -1.309   8.572  1.00  0.00      Cori O  
HETATM   45  O   LIG     1      23.025  -3.483   2.523  1.00  0.00      Cori O  
HETATM   46  H   LIG     1      16.002   3.902   9.075  1.00  0.00      Cori H  
HETATM   47  H   LIG     1      14.100   1.775   5.869  1.00  0.00      Cori H  
HETATM   48  H   LIG     1      14.363   3.192   3.721  1.00  0.00      Cori H  
HETATM   49  H   LIG     1      22.567   7.082   3.949  1.00  0.00      Cori H  
HETATM   50  H   LIG     1      23.760   4.115   1.640  1.00  0.00      Cori H  
HETATM   51  H   LIG     1      18.672  -2.066   5.681  1.00  0.00      Cori H  
HETATM   52  H   LIG     1      20.810   1.777   9.654  1.00  0.00      Cori H  
HETATM   53  H   LIG     1      23.484  -2.814   4.744  1.00  0.00      Cori H  
HETATM   54  H   LIG     1      21.639  -1.615  -0.312  1.00  0.00      Cori H  
HETATM   55  H   LIG     1      18.171  -0.988   8.501  1.00  0.00      Cori H  
HETATM   56  H   LIG     1      23.890  -3.288   2.916  1.00  0.00      Cori H  
ATOM     57  N   ARG A   5      25.023   4.715   6.740  1.00 64.87           N  
ATOM     58  CA  ARG A   5      24.456   3.706   7.666  1.00 59.69           C  
ATOM     59  C   ARG A   5      24.739   4.103   9.113  1.00 55.91           C  
ATOM     60  O   ARG A   5      25.896   4.213   9.489  1.00 56.11           O  
ATOM     61  CB  ARG A   5      25.091   2.339   7.428  1.00 60.15           C  
ATOM     62  CG  ARG A   5      24.698   1.342   8.504  1.00 61.27           C  
ATOM     63  CD  ARG A   5      25.518   0.084   8.528  1.00 62.09           C  
ATOM     64  NE  ARG A   5      24.841  -0.842   9.424  1.00 60.87           N  
ATOM     65  CZ  ARG A   5      25.323  -1.294  10.582  1.00 63.14           C  
ATOM     66  NH1 ARG A   5      26.531  -0.947  11.002  1.00 64.61           N1+
ATOM     67  NH2 ARG A   5      24.603  -2.128  11.312  1.00 60.82           N  
ATOM     68  N   PRO A   6      23.720   4.226  10.001  1.00 51.97           N  
ATOM     69  CA  PRO A   6      23.952   4.703  11.361  1.00 46.83           C  
ATOM     70  C   PRO A   6      24.785   3.731  12.204  1.00 42.31           C  
ATOM     71  O   PRO A   6      24.992   2.595  11.805  1.00 39.49           O  
ATOM     72  CB  PRO A   6      22.555   4.871  11.983  1.00 48.17           C  
ATOM     73  CG  PRO A   6      21.623   4.020  11.113  1.00 50.86           C  
ATOM     74  CD  PRO A   6      22.306   3.871   9.764  1.00 52.39           C  
ATOM     75  N   THR A   7      25.260   4.231  13.344  1.00 40.33           N  
ATOM     76  CA  THR A   7      25.988   3.456  14.372  1.00 41.06           C  
ATOM     77  C   THR A   7      24.968   2.864  15.336  1.00 39.65           C  
ATOM     78  O   THR A   7      24.152   3.632  15.865  1.00 39.86           O  
ATOM     79  CB  THR A   7      26.937   4.316  15.207  1.00 43.15           C  
ATOM     80  CG2 THR A   7      27.754   3.466  16.158  1.00 43.77           C  
ATOM     81  OG1 THR A   7      27.793   5.092  14.354  1.00 44.00           O  
ATOM     82  N   PHE A   8      25.012   1.558  15.537  1.00 36.61           N  
ATOM     83  CA  PHE A   8      24.104   0.828  16.459  1.00 36.12           C  
ATOM     84  C   PHE A   8      24.781   0.685  17.816  1.00 35.48           C  
ATOM     85  O   PHE A   8      25.996   0.681  17.848  1.00 33.27           O  
ATOM     86  CB  PHE A   8      23.745  -0.541  15.891  1.00 34.91           C  
ATOM     87  CG  PHE A   8      22.742  -0.473  14.783  1.00 33.28           C  
ATOM     88  CD1 PHE A   8      23.067   0.097  13.567  1.00 34.90           C  
ATOM     89  CD2 PHE A   8      21.456  -0.942  14.974  1.00 30.46           C  
ATOM     90  CE1 PHE A   8      22.126   0.176  12.552  1.00 35.06           C  
ATOM     91  CE2 PHE A   8      20.547  -0.926  13.936  1.00 29.61           C  
ATOM     92  CZ  PHE A   8      20.851  -0.315  12.749  1.00 30.75           C  
ATOM     93  N   TYR A   9      24.010   0.546  18.895  1.00 33.14           N  
ATOM     94  CA  TYR A   9      24.527   0.133  20.216  1.00 33.42           C  
ATOM     95  C   TYR A   9      23.612  -0.946  20.770  1.00 36.44           C  
ATOM     96  O   TYR A   9      22.427  -1.062  20.375  1.00 33.42           O  
ATOM     97  CB  TYR A   9      24.683   1.326  21.166  1.00 34.64           C  
ATOM     98  CG  TYR A   9      23.379   1.915  21.659  1.00 33.67           C  
ATOM     99  CD1 TYR A   9      22.607   2.737  20.857  1.00 33.68           C  
ATOM    100  CD2 TYR A   9      22.957   1.718  22.948  1.00 32.92           C  
ATOM    101  CE1 TYR A   9      21.431   3.317  21.303  1.00 30.79           C  
ATOM    102  CE2 TYR A   9      21.770   2.273  23.402  1.00 32.75           C  
ATOM    103  CZ  TYR A   9      21.002   3.065  22.575  1.00 29.85           C  
ATOM    104  OH  TYR A   9      19.854   3.637  23.041  1.00 32.63           O  
ATOM    105  N   ARG A  10      24.186  -1.757  21.641  1.00 35.63           N  
ATOM    106  CA  ARG A  10      23.589  -3.032  22.090  1.00 40.22           C  
ATOM    107  C   ARG A  10      23.304  -2.895  23.585  1.00 39.10           C  
ATOM    108  O   ARG A  10      24.144  -2.344  24.271  1.00 41.61           O  
ATOM    109  CB  ARG A  10      24.578  -4.152  21.695  1.00 41.67           C  
ATOM    110  CG  ARG A  10      24.178  -5.535  22.176  1.00 43.52           C  
ATOM    111  CD  ARG A  10      25.314  -6.548  22.101  1.00 46.77           C  
ATOM    112  NE  ARG A  10      24.832  -7.811  22.628  1.00 47.44           N  
ATOM    113  CZ  ARG A  10      24.235  -8.738  21.896  1.00 49.10           C  
ATOM    114  NH1 ARG A  10      24.103  -8.579  20.583  1.00 50.46           N1+
ATOM    115  NH2 ARG A  10      23.794  -9.838  22.479  1.00 47.65           N  
ATOM    116  N   GLN A  11      22.167  -3.374  24.061  1.00 38.02           N  
ATOM    117  CA  GLN A  11      21.901  -3.501  25.511  1.00 39.47           C  
ATOM    118  C   GLN A  11      20.908  -4.628  25.677  1.00 43.02           C  
ATOM    119  O   GLN A  11      20.326  -5.066  24.645  1.00 42.81           O  
ATOM    120  CB  GLN A  11      21.369  -2.206  26.135  1.00 39.41           C  
ATOM    121  CG  GLN A  11      19.937  -1.898  25.735  1.00 40.69           C  
ATOM    122  CD  GLN A  11      19.546  -0.498  26.137  1.00 40.25           C  
ATOM    123  NE2 GLN A  11      19.226  -0.331  27.410  1.00 38.73           N  
ATOM    124  OE1 GLN A  11      19.573   0.418  25.316  1.00 42.80           O  
ATOM    125  N   GLU A  12      20.740  -5.054  26.926  1.00 47.58           N  
ATOM    126  CA  GLU A  12      19.823  -6.131  27.333  1.00 48.39           C  
ATOM    127  C   GLU A  12      18.806  -5.467  28.237  1.00 45.77           C  
ATOM    128  O   GLU A  12      19.218  -4.857  29.187  1.00 47.46           O  
ATOM    129  CB  GLU A  12      20.577  -7.283  28.006  1.00 51.04           C  
ATOM    130  CG  GLU A  12      19.699  -8.523  28.158  1.00 55.23           C  
ATOM    131  CD  GLU A  12      20.335  -9.794  28.705  1.00 60.68           C  
ATOM    132  OE1 GLU A  12      21.526  -9.752  29.094  1.00 59.74           O  
ATOM    133  OE2 GLU A  12      19.608 -10.829  28.768  1.00 62.90           O1-
ATOM    134  N   LEU A  13      17.541  -5.484  27.859  1.00 48.41           N  
ATOM    135  CA  LEU A  13      16.402  -5.069  28.711  1.00 49.97           C  
ATOM    136  C   LEU A  13      15.501  -6.291  28.891  1.00 53.39           C  
ATOM    137  O   LEU A  13      14.893  -6.737  27.896  1.00 50.83           O  
ATOM    138  CB  LEU A  13      15.644  -3.932  28.020  1.00 49.33           C  
ATOM    139  CG  LEU A  13      16.360  -2.590  27.981  1.00 50.43           C  
ATOM    140  CD1 LEU A  13      15.883  -1.751  26.804  1.00 48.93           C  
ATOM    141  CD2 LEU A  13      16.166  -1.837  29.289  1.00 52.45           C  
ATOM    142  N   ASN A  14      15.510  -6.873  30.090  1.00 63.15           N  
ATOM    143  CA  ASN A  14      14.550  -7.929  30.509  1.00 64.49           C  
ATOM    144  C   ASN A  14      14.715  -9.172  29.642  1.00 63.26           C  
ATOM    145  O   ASN A  14      13.755  -9.530  28.946  1.00 61.19           O  
ATOM    146  CB  ASN A  14      13.122  -7.410  30.433  1.00 67.52           C  
ATOM    147  CG  ASN A  14      12.944  -6.185  31.297  1.00 70.81           C  
ATOM    148  ND2 ASN A  14      14.023  -5.480  31.613  1.00 71.23           N  
ATOM    149  OD1 ASN A  14      11.828  -5.887  31.689  1.00 75.69           O  
ATOM    150  N   LYS A  15      15.911  -9.757  29.640  1.00 62.72           N  
ATOM    151  CA  LYS A  15      16.198 -11.011  28.898  1.00 66.04           C  
ATOM    152  C   LYS A  15      16.268 -10.732  27.394  1.00 63.28           C  
ATOM    153  O   LYS A  15      16.845 -11.578  26.687  1.00 68.45           O  
ATOM    154  CB  LYS A  15      15.133 -12.075  29.211  1.00 68.65           C  
ATOM    155  CG  LYS A  15      15.039 -12.429  30.691  1.00 71.58           C  
ATOM    156  CD  LYS A  15      13.921 -13.377  31.069  1.00 74.81           C  
ATOM    157  CE  LYS A  15      14.167 -14.014  32.425  1.00 78.55           C  
ATOM    158  NZ  LYS A  15      13.091 -14.955  32.822  1.00 79.57           N1+
ATOM    159  N   THR A  16      15.700  -9.615  26.911  1.00 59.29           N  
ATOM    160  CA  THR A  16      15.671  -9.280  25.458  1.00 52.95           C  
ATOM    161  C   THR A  16      16.857  -8.370  25.153  1.00 47.82           C  
ATOM    162  O   THR A  16      17.054  -7.391  25.905  1.00 44.87           O  
ATOM    163  CB  THR A  16      14.354  -8.619  25.025  1.00 55.12           C  
ATOM    164  CG2 THR A  16      14.162  -8.624  23.523  1.00 55.33           C  
ATOM    165  OG1 THR A  16      13.246  -9.281  25.637  1.00 55.23           O  
ATOM    166  N   ILE A  17      17.576  -8.674  24.077  1.00 43.11           N  
ATOM    167  CA  ILE A  17      18.653  -7.812  23.509  1.00 43.61           C  
ATOM    168  C   ILE A  17      18.041  -6.766  22.547  1.00 39.17           C  
ATOM    169  O   ILE A  17      17.327  -7.139  21.625  1.00 35.59           O  
ATOM    170  CB  ILE A  17      19.681  -8.695  22.785  1.00 44.73           C  
ATOM    171  CG1 ILE A  17      20.239  -9.812  23.678  1.00 47.55           C  
ATOM    172  CG2 ILE A  17      20.758  -7.837  22.176  1.00 44.73           C  
ATOM    173  CD1 ILE A  17      21.070  -9.354  24.854  1.00 48.32           C  
ATOM    174  N   TRP A  18      18.393  -5.497  22.705  1.00 38.18           N  
ATOM    175  CA  TRP A  18      18.053  -4.416  21.746  1.00 35.11           C  
ATOM    176  C   TRP A  18      19.328  -3.890  21.109  1.00 34.29           C  
ATOM    177  O   TRP A  18      20.218  -3.483  21.868  1.00 34.72           O  
ATOM    178  CB  TRP A  18      17.293  -3.317  22.466  1.00 35.43           C  
ATOM    179  CG  TRP A  18      15.966  -3.765  22.975  1.00 37.16           C  
ATOM    180  CD1 TRP A  18      15.719  -4.488  24.101  1.00 38.83           C  
ATOM    181  CD2 TRP A  18      14.682  -3.446  22.411  1.00 36.11           C  
ATOM    182  CE2 TRP A  18      13.706  -4.059  23.227  1.00 37.85           C  
ATOM    183  CE3 TRP A  18      14.268  -2.714  21.302  1.00 35.51           C  
ATOM    184  NE1 TRP A  18      14.367  -4.669  24.260  1.00 40.56           N  
ATOM    185  CZ2 TRP A  18      12.342  -3.981  22.959  1.00 37.57           C  
ATOM    186  CZ3 TRP A  18      12.920  -2.657  21.020  1.00 33.84           C  
ATOM    187  CH2 TRP A  18      11.974  -3.285  21.834  1.00 36.23           C  
ATOM    188  N   GLU A  19      19.414  -3.924  19.776  1.00 33.38           N  
ATOM    189  CA  GLU A  19      20.496  -3.260  18.992  1.00 32.92           C  
ATOM    190  C   GLU A  19      19.812  -2.248  18.070  1.00 29.71           C  
ATOM    191  O   GLU A  19      19.222  -2.656  17.052  1.00 27.43           O  
ATOM    192  CB  GLU A  19      21.392  -4.204  18.176  1.00 36.01           C  
ATOM    193  CG  GLU A  19      21.706  -5.540  18.825  1.00 40.50           C  
ATOM    194  CD  GLU A  19      22.365  -6.504  17.837  1.00 45.77           C  
ATOM    195  OE1 GLU A  19      23.514  -6.193  17.420  1.00 45.53           O  
ATOM    196  OE2 GLU A  19      21.677  -7.491  17.381  1.00 43.92           O1-
ATOM    197  N   VAL A  20      19.905  -0.977  18.448  1.00 29.89           N  
ATOM    198  CA  VAL A  20      19.215   0.188  17.806  1.00 29.63           C  
ATOM    199  C   VAL A  20      20.237   1.279  17.498  1.00 29.36           C  
ATOM    200  O   VAL A  20      21.283   1.352  18.171  1.00 29.85           O  
ATOM    201  CB  VAL A  20      18.104   0.749  18.708  1.00 30.01           C  
ATOM    202  CG1 VAL A  20      17.140  -0.342  19.140  1.00 30.97           C  
ATOM    203  CG2 VAL A  20      18.652   1.457  19.948  1.00 30.15           C  
ATOM    204  N   PRO A  21      19.983   2.111  16.469  1.00 25.98           N  
ATOM    205  CA  PRO A  21      20.795   3.291  16.207  1.00 27.41           C  
ATOM    206  C   PRO A  21      20.899   4.198  17.430  1.00 27.77           C  
ATOM    207  O   PRO A  21      19.993   4.286  18.252  1.00 24.37           O  
ATOM    208  CB  PRO A  21      20.064   4.022  15.078  1.00 27.12           C  
ATOM    209  CG  PRO A  21      19.382   2.902  14.385  1.00 27.76           C  
ATOM    210  CD  PRO A  21      18.910   1.986  15.491  1.00 26.94           C  
ATOM    211  N   GLU A  22      22.055   4.866  17.532  1.00 28.70           N  
ATOM    212  CA  GLU A  22      22.365   5.829  18.610  1.00 29.64           C  
ATOM    213  C   GLU A  22      21.375   6.986  18.648  1.00 29.03           C  
ATOM    214  O   GLU A  22      21.184   7.529  19.729  1.00 30.25           O  
ATOM    215  CB  GLU A  22      23.801   6.305  18.404  1.00 32.16           C  
ATOM    216  CG  GLU A  22      24.737   5.105  18.600  1.00 35.61           C  
ATOM    217  CD  GLU A  22      26.182   5.442  18.876  1.00 39.94           C  
ATOM    218  OE1 GLU A  22      26.725   6.246  18.083  1.00 39.39           O  
ATOM    219  OE2 GLU A  22      26.714   4.923  19.907  1.00 43.30           O1-
ATOM    220  N   ARG A  23      20.758   7.315  17.512  1.00 30.18           N  
ATOM    221  CA  ARG A  23      19.552   8.200  17.436  1.00 28.84           C  
ATOM    222  C   ARG A  23      18.623   7.933  18.640  1.00 27.78           C  
ATOM    223  O   ARG A  23      18.023   8.893  19.165  1.00 26.37           O  
ATOM    224  CB  ARG A  23      18.860   7.952  16.088  1.00 29.53           C  
ATOM    225  CG  ARG A  23      17.554   8.701  15.868  1.00 32.01           C  
ATOM    226  CD  ARG A  23      16.958   8.370  14.538  1.00 31.07           C  
ATOM    227  NE  ARG A  23      15.692   9.036  14.426  1.00 33.48           N  
ATOM    228  CZ  ARG A  23      14.997   9.116  13.313  1.00 35.36           C  
ATOM    229  NH1 ARG A  23      15.485   8.597  12.192  1.00 36.77           N1+
ATOM    230  NH2 ARG A  23      13.824   9.710  13.318  1.00 31.78           N  
ATOM    231  N   TYR A  24      18.408   6.677  19.026  1.00 28.27           N  
ATOM    232  CA  TYR A  24      17.296   6.292  19.946  1.00 26.81           C  
ATOM    233  C   TYR A  24      17.894   6.101  21.343  1.00 28.68           C  
ATOM    234  O   TYR A  24      18.760   5.186  21.479  1.00 29.23           O  
ATOM    235  CB  TYR A  24      16.525   5.069  19.427  1.00 24.63           C  
ATOM    236  CG  TYR A  24      15.851   5.327  18.099  1.00 23.66           C  
ATOM    237  CD1 TYR A  24      14.808   6.223  18.002  1.00 23.13           C  
ATOM    238  CD2 TYR A  24      16.268   4.706  16.929  1.00 23.98           C  
ATOM    239  CE1 TYR A  24      14.215   6.513  16.780  1.00 23.34           C  
ATOM    240  CE2 TYR A  24      15.642   4.927  15.702  1.00 23.12           C  
ATOM    241  CZ  TYR A  24      14.635   5.872  15.632  1.00 22.63           C  
ATOM    242  OH  TYR A  24      14.067   6.157  14.442  1.00 23.97           O  
ATOM    243  N   GLN A  25      17.451   6.899  22.342  1.00 26.84           N  
ATOM    244  CA  GLN A  25      18.081   6.913  23.696  1.00 27.83           C  
ATOM    245  C   GLN A  25      17.050   6.608  24.780  1.00 29.81           C  
ATOM    246  O   GLN A  25      15.822   6.676  24.529  1.00 30.21           O  
ATOM    247  CB  GLN A  25      18.833   8.230  23.903  1.00 27.73           C  
ATOM    248  CG  GLN A  25      20.047   8.369  23.017  1.00 27.43           C  
ATOM    249  CD  GLN A  25      21.148   7.387  23.388  1.00 28.75           C  
ATOM    250  NE2 GLN A  25      21.904   6.910  22.408  1.00 28.18           N  
ATOM    251  OE1 GLN A  25      21.327   7.073  24.552  1.00 29.27           O  
ATOM    252  N   ASN A  26      17.522   6.256  25.957  1.00 30.72           N  
ATOM    253  CA  ASN A  26      16.657   6.077  27.152  1.00 34.69           C  
ATOM    254  C   ASN A  26      15.630   4.971  26.901  1.00 34.84           C  
ATOM    255  O   ASN A  26      14.509   5.094  27.414  1.00 31.46           O  
ATOM    256  CB  ASN A  26      15.903   7.346  27.567  1.00 38.04           C  
ATOM    257  CG  ASN A  26      16.841   8.526  27.700  1.00 42.62           C  
ATOM    258  ND2 ASN A  26      16.385   9.708  27.312  1.00 43.87           N  
ATOM    259  OD1 ASN A  26      17.991   8.354  28.123  1.00 46.20           O  
ATOM    260  N   LEU A  27      16.021   3.889  26.250  1.00 33.67           N  
ATOM    261  CA  LEU A  27      15.078   2.756  26.034  1.00 35.44           C  
ATOM    262  C   LEU A  27      14.544   2.269  27.375  1.00 37.46           C  
ATOM    263  O   LEU A  27      15.353   1.995  28.235  1.00 37.56           O  
ATOM    264  CB  LEU A  27      15.779   1.623  25.272  1.00 34.12           C  
ATOM    265  CG  LEU A  27      15.522   1.689  23.777  1.00 34.59           C  
ATOM    266  CD1 LEU A  27      16.162   2.928  23.174  1.00 33.24           C  
ATOM    267  CD2 LEU A  27      15.994   0.413  23.116  1.00 37.46           C  
ATOM    268  N   SER A  28      13.227   2.163  27.543  1.00 39.23           N  
ATOM    269  CA  SER A  28      12.624   1.535  28.744  1.00 41.89           C  
ATOM    270  C   SER A  28      11.387   0.734  28.342  1.00 40.76           C  
ATOM    271  O   SER A  28      10.556   1.217  27.585  1.00 36.44           O  
ATOM    272  CB  SER A  28      12.321   2.569  29.798  1.00 45.41           C  
ATOM    273  OG  SER A  28      11.005   3.040  29.678  1.00 47.43           O  
ATOM    274  N   PRO A  29      11.283  -0.536  28.777  1.00 45.11           N  
ATOM    275  CA  PRO A  29      10.141  -1.399  28.442  1.00 48.09           C  
ATOM    276  C   PRO A  29       8.764  -0.767  28.672  1.00 48.64           C  
ATOM    277  O   PRO A  29       8.631  -0.083  29.647  1.00 47.75           O  
ATOM    278  CB  PRO A  29      10.321  -2.563  29.430  1.00 47.80           C  
ATOM    279  CG  PRO A  29      11.813  -2.689  29.553  1.00 45.70           C  
ATOM    280  CD  PRO A  29      12.294  -1.244  29.579  1.00 45.74           C  
ATOM    281  N   VAL A  30       7.795  -1.005  27.787  1.00 53.49           N  
ATOM    282  CA  VAL A  30       6.361  -0.627  28.021  1.00 56.79           C  
ATOM    283  C   VAL A  30       5.561  -1.915  28.293  1.00 60.86           C  
ATOM    284  O   VAL A  30       4.805  -1.941  29.284  1.00 59.08           O  
ATOM    285  CB  VAL A  30       5.777   0.220  26.868  1.00 58.28           C  
ATOM    286  CG1 VAL A  30       6.851   0.899  26.043  1.00 58.75           C  
ATOM    287  CG2 VAL A  30       4.840  -0.544  25.931  1.00 60.43           C  
ATOM    288  N   GLY A  31       5.755  -2.954  27.469  1.00 64.99           N  
ATOM    289  CA  GLY A  31       4.942  -4.190  27.465  1.00 71.53           C  
ATOM    290  C   GLY A  31       5.607  -5.333  26.704  1.00 73.01           C  
ATOM    291  O   GLY A  31       6.217  -5.090  25.638  1.00 71.06           O  
ATOM    292  N   SER A  32       5.487  -6.555  27.231  1.00 74.88           N  
ATOM    293  CA  SER A  32       6.020  -7.804  26.627  1.00 76.13           C  
ATOM    294  C   SER A  32       7.535  -7.695  26.452  1.00 76.63           C  
ATOM    295  O   SER A  32       7.959  -7.911  25.310  1.00 82.96           O  
ATOM    296  CB  SER A  32       5.334  -8.100  25.320  1.00 74.92           C  
ATOM    297  OG  SER A  32       3.968  -8.391  25.541  1.00 71.09           O  
ATOM    298  N   GLY A  36       6.354  -9.853  19.749  1.00 57.57           N  
ATOM    299  CA  GLY A  36       7.653  -9.274  20.155  1.00 55.92           C  
ATOM    300  C   GLY A  36       7.587  -8.510  21.471  1.00 55.44           C  
ATOM    301  O   GLY A  36       6.809  -8.877  22.392  1.00 61.58           O  
ATOM    302  N   SER A  37       8.406  -7.476  21.582  1.00 50.81           N  
ATOM    303  CA  SER A  37       8.544  -6.665  22.803  1.00 43.93           C  
ATOM    304  C   SER A  37       8.762  -5.219  22.391  1.00 36.17           C  
ATOM    305  O   SER A  37       9.167  -4.949  21.245  1.00 31.19           O  
ATOM    306  CB  SER A  37       9.624  -7.175  23.654  1.00 48.66           C  
ATOM    307  OG  SER A  37      10.817  -7.192  22.904  1.00 58.31           O  
ATOM    308  N   VAL A  38       8.354  -4.326  23.279  1.00 32.60           N  
ATOM    309  CA  VAL A  38       8.174  -2.888  22.962  1.00 32.24           C  
ATOM    310  C   VAL A  38       8.892  -2.079  24.022  1.00 31.18           C  
ATOM    311  O   VAL A  38       8.694  -2.384  25.225  1.00 31.90           O  
ATOM    312  CB  VAL A  38       6.696  -2.503  22.902  1.00 32.44           C  
ATOM    313  CG1 VAL A  38       6.552  -1.020  22.592  1.00 31.39           C  
ATOM    314  CG2 VAL A  38       5.934  -3.373  21.895  1.00 32.25           C  
ATOM    315  N   CYS A  39       9.573  -1.032  23.583  1.00 29.62           N  
ATOM    316  CA ACYS A  39      10.294  -0.044  24.434  0.70 29.79           C  
ATOM    317  CA BCYS A  39      10.176  -0.047  24.512  0.30 29.73           C  
ATOM    318  C   CYS A  39       9.809   1.371  24.064  1.00 30.81           C  
ATOM    319  O   CYS A  39       9.531   1.598  22.844  1.00 29.99           O  
ATOM    320  CB ACYS A  39      11.799  -0.096  24.197  0.70 29.17           C  
ATOM    321  CB BCYS A  39      11.684  -0.206  24.588  0.30 29.51           C  
ATOM    322  SG ACYS A  39      12.602  -1.466  25.061  0.70 31.40           S  
ATOM    323  SG BCYS A  39      12.454   0.059  22.979  0.30 29.14           S  
ATOM    324  N   ALA A  40       9.726   2.269  25.051  1.00 27.47           N  
ATOM    325  CA  ALA A  40       9.699   3.713  24.834  1.00 26.50           C  
ATOM    326  C   ALA A  40      11.159   4.154  24.654  1.00 26.25           C  
ATOM    327  O   ALA A  40      12.058   3.610  25.327  1.00 25.34           O  
ATOM    328  CB  ALA A  40       9.042   4.393  25.999  1.00 27.64           C  
ATOM    329  N   ALA A  41      11.392   5.083  23.742  1.00 26.66           N  
ATOM    330  CA  ALA A  41      12.698   5.761  23.554  1.00 26.26           C  
ATOM    331  C   ALA A  41      12.564   7.259  23.353  1.00 26.27           C  
ATOM    332  O   ALA A  41      11.477   7.758  22.995  1.00 24.14           O  
ATOM    333  CB  ALA A  41      13.428   5.142  22.382  1.00 25.80           C  
ATOM    334  N   PHE A  42      13.708   7.956  23.488  1.00 26.30           N  
ATOM    335  CA  PHE A  42      13.835   9.348  23.038  1.00 27.93           C  
ATOM    336  C   PHE A  42      14.471   9.365  21.644  1.00 26.66           C  
ATOM    337  O   PHE A  42      15.568   8.849  21.458  1.00 24.36           O  
ATOM    338  CB  PHE A  42      14.577  10.188  24.080  1.00 30.65           C  
ATOM    339  CG  PHE A  42      14.610  11.642  23.712  1.00 32.71           C  
ATOM    340  CD1 PHE A  42      13.530  12.466  23.999  1.00 36.86           C  
ATOM    341  CD2 PHE A  42      15.699  12.189  23.060  1.00 35.68           C  
ATOM    342  CE1 PHE A  42      13.547  13.814  23.650  1.00 36.32           C  
ATOM    343  CE2 PHE A  42      15.716  13.541  22.715  1.00 35.27           C  
ATOM    344  CZ  PHE A  42      14.633  14.340  22.998  1.00 36.97           C  
ATOM    345  N   ASP A  43      13.794   9.973  20.679  1.00 24.43           N  
ATOM    346  CA  ASP A  43      14.304  10.158  19.302  1.00 24.94           C  
ATOM    347  C   ASP A  43      15.037  11.509  19.265  1.00 25.29           C  
ATOM    348  O   ASP A  43      14.373  12.608  19.159  1.00 24.26           O  
ATOM    349  CB  ASP A  43      13.184  10.233  18.294  1.00 24.57           C  
ATOM    350  CG  ASP A  43      13.619  10.322  16.847  1.00 25.46           C  
ATOM    351  OD1 ASP A  43      14.769  10.615  16.551  1.00 26.20           O  
ATOM    352  OD2 ASP A  43      12.763  10.051  16.014  1.00 27.27           O1-
ATOM    353  N   THR A  44      16.341  11.445  19.433  1.00 25.88           N  
ATOM    354  CA  THR A  44      17.229  12.655  19.438  1.00 27.70           C  
ATOM    355  C   THR A  44      17.151  13.439  18.111  1.00 29.99           C  
ATOM    356  O   THR A  44      17.448  14.674  18.125  1.00 28.27           O  
ATOM    357  CB  THR A  44      18.680  12.246  19.729  1.00 27.19           C  
ATOM    358  CG2 THR A  44      18.867  11.650  21.103  1.00 26.85           C  
ATOM    359  OG1 THR A  44      19.169  11.345  18.729  1.00 26.87           O  
ATOM    360  N   LYS A  45      16.799  12.803  16.986  1.00 32.35           N  
ATOM    361  CA  LYS A  45      16.762  13.487  15.664  1.00 36.07           C  
ATOM    362  C   LYS A  45      15.580  14.462  15.613  1.00 36.80           C  
ATOM    363  O   LYS A  45      15.697  15.537  14.967  1.00 36.75           O  
ATOM    364  CB  LYS A  45      16.746  12.463  14.534  1.00 40.69           C  
ATOM    365  CG  LYS A  45      17.097  13.029  13.168  1.00 44.05           C  
ATOM    366  CD  LYS A  45      16.618  12.135  12.048  1.00 48.55           C  
ATOM    367  CE  LYS A  45      16.179  12.849  10.786  1.00 49.60           C  
ATOM    368  NZ  LYS A  45      17.019  12.448   9.636  1.00 49.57           N1+
ATOM    369  N   THR A  46      14.483  14.167  16.311  1.00 35.81           N  
ATOM    370  CA  THR A  46      13.211  14.918  16.182  1.00 37.68           C  
ATOM    371  C   THR A  46      12.811  15.539  17.506  1.00 36.16           C  
ATOM    372  O   THR A  46      11.932  16.424  17.475  1.00 39.53           O  
ATOM    373  CB  THR A  46      12.050  14.023  15.720  1.00 38.07           C  
ATOM    374  CG2 THR A  46      12.396  13.193  14.508  1.00 39.27           C  
ATOM    375  OG1 THR A  46      11.738  13.153  16.799  1.00 39.17           O  
ATOM    376  N   GLY A  47      13.327  15.047  18.632  1.00 34.11           N  
ATOM    377  CA  GLY A  47      12.908  15.529  19.962  1.00 33.54           C  
ATOM    378  C   GLY A  47      11.590  14.901  20.432  1.00 34.76           C  
ATOM    379  O   GLY A  47      11.115  15.348  21.474  1.00 35.26           O  
ATOM    380  N   LEU A  48      11.085  13.865  19.734  1.00 35.05           N  
ATOM    381  CA  LEU A  48       9.796  13.169  20.043  1.00 35.21           C  
ATOM    382  C   LEU A  48      10.092  11.919  20.867  1.00 31.89           C  
ATOM    383  O   LEU A  48      11.105  11.262  20.612  1.00 29.10           O  
ATOM    384  CB  LEU A  48       9.080  12.655  18.787  1.00 39.71           C  
ATOM    385  CG  LEU A  48       8.882  13.559  17.563  1.00 44.91           C  
ATOM    386  CD1 LEU A  48       8.821  12.683  16.291  1.00 48.20           C  
ATOM    387  CD2 LEU A  48       7.628  14.440  17.693  1.00 42.76           C  
ATOM    388  N   ARG A  49       9.157  11.510  21.696  1.00 30.66           N  
ATOM    389  CA  ARG A  49       9.194  10.167  22.303  1.00 32.30           C  
ATOM    390  C   ARG A  49       8.559   9.156  21.335  1.00 28.63           C  
ATOM    391  O   ARG A  49       7.497   9.438  20.750  1.00 29.48           O  
ATOM    392  CB  ARG A  49       8.562  10.220  23.687  1.00 36.74           C  
ATOM    393  CG  ARG A  49       9.317  11.178  24.599  1.00 43.88           C  
ATOM    394  CD  ARG A  49       9.281  10.663  26.019  1.00 48.09           C  
ATOM    395  NE  ARG A  49       7.873  10.632  26.353  1.00 52.52           N  
ATOM    396  CZ  ARG A  49       7.293   9.754  27.159  1.00 54.87           C  
ATOM    397  NH1 ARG A  49       5.984   9.808  27.332  1.00 53.80           N1+
ATOM    398  NH2 ARG A  49       8.010   8.809  27.746  1.00 57.49           N  
ATOM    399  N   VAL A  50       9.182   7.983  21.209  1.00 25.63           N  
ATOM    400  CA  VAL A  50       8.773   6.926  20.238  1.00 25.08           C  
ATOM    401  C   VAL A  50       8.567   5.608  20.982  1.00 23.91           C  
ATOM    402  O   VAL A  50       9.009   5.440  22.165  1.00 22.49           O  
ATOM    403  CB  VAL A  50       9.806   6.777  19.107  1.00 25.22           C  
ATOM    404  CG1 VAL A  50       9.925   8.054  18.284  1.00 23.59           C  
ATOM    405  CG2 VAL A  50      11.168   6.334  19.673  1.00 24.18           C  
ATOM    406  N   ALA A  51       7.799   4.746  20.331  1.00 24.03           N  
ATOM    407  CA  ALA A  51       7.693   3.324  20.661  1.00 24.19           C  
ATOM    408  C   ALA A  51       8.459   2.532  19.592  1.00 22.26           C  
ATOM    409  O   ALA A  51       8.309   2.765  18.404  1.00 21.80           O  
ATOM    410  CB  ALA A  51       6.212   2.944  20.757  1.00 25.40           C  
ATOM    411  N   VAL A  52       9.243   1.574  20.048  1.00 22.13           N  
ATOM    412  CA  VAL A  52      10.070   0.699  19.205  1.00 23.87           C  
ATOM    413  C   VAL A  52       9.604  -0.747  19.433  1.00 24.19           C  
ATOM    414  O   VAL A  52       9.576  -1.176  20.592  1.00 25.70           O  
ATOM    415  CB  VAL A  52      11.539   0.852  19.567  1.00 25.82           C  
ATOM    416  CG1 VAL A  52      12.371   0.070  18.579  1.00 27.25           C  
ATOM    417  CG2 VAL A  52      11.935   2.318  19.627  1.00 26.25           C  
ATOM    418  N   LYS A  53       9.145  -1.429  18.375  1.00 24.36           N  
ATOM    419  CA  LYS A  53       8.761  -2.860  18.487  1.00 23.15           C  
ATOM    420  C   LYS A  53       9.916  -3.667  17.885  1.00 23.62           C  
ATOM    421  O   LYS A  53      10.315  -3.410  16.723  1.00 21.67           O  
ATOM    422  CB  LYS A  53       7.468  -3.198  17.749  1.00 24.76           C  
ATOM    423  CG  LYS A  53       7.053  -4.654  17.911  1.00 23.95           C  
ATOM    424  CD  LYS A  53       5.896  -5.089  17.079  1.00 25.01           C  
ATOM    425  CE  LYS A  53       5.528  -6.530  17.353  1.00 27.01           C  
ATOM    426  NZ  LYS A  53       4.467  -6.957  16.409  1.00 28.53           N1+
ATOM    427  N   LYS A  54      10.464  -4.599  18.644  1.00 24.36           N  
ATOM    428  CA  LYS A  54      11.432  -5.564  18.097  1.00 24.10           C  
ATOM    429  C   LYS A  54      10.671  -6.842  17.750  1.00 25.54           C  
ATOM    430  O   LYS A  54       9.975  -7.370  18.637  1.00 25.60           O  
ATOM    431  CB  LYS A  54      12.473  -5.958  19.134  1.00 25.46           C  
ATOM    432  CG  LYS A  54      13.524  -6.874  18.523  1.00 26.39           C  
ATOM    433  CD  LYS A  54      14.488  -7.467  19.502  1.00 26.82           C  
ATOM    434  CE  LYS A  54      15.524  -8.328  18.829  1.00 28.08           C  
ATOM    435  NZ  LYS A  54      16.241  -9.084  19.878  1.00 29.60           N1+
ATOM    436  N   LEU A  55      10.743  -7.324  16.536  1.00 28.92           N  
ATOM    437  CA  LEU A  55       9.966  -8.562  16.209  1.00 32.99           C  
ATOM    438  C   LEU A  55      10.739  -9.757  16.782  1.00 36.24           C  
ATOM    439  O   LEU A  55      11.940  -9.823  16.607  1.00 34.70           O  
ATOM    440  CB  LEU A  55       9.757  -8.628  14.695  1.00 32.75           C  
ATOM    441  CG  LEU A  55       8.767  -7.592  14.153  1.00 33.33           C  
ATOM    442  CD1 LEU A  55       8.318  -7.937  12.767  1.00 33.04           C  
ATOM    443  CD2 LEU A  55       7.572  -7.492  15.051  1.00 35.01           C  
ATOM    444  N   SER A  56      10.118 -10.662  17.522  1.00 42.89           N  
ATOM    445  CA  SER A  56      10.929 -11.804  18.046  1.00 46.59           C  
ATOM    446  C   SER A  56      10.961 -12.901  16.965  1.00 41.48           C  
ATOM    447  O   SER A  56       9.871 -13.245  16.440  1.00 44.80           O  
ATOM    448  CB  SER A  56      10.464 -12.299  19.419  1.00 49.66           C  
ATOM    449  OG  SER A  56       9.044 -12.462  19.465  1.00 52.47           O  
ATOM    450  N   ARG A  57      12.157 -13.331  16.549  1.00 41.24           N  
ATOM    451  CA  ARG A  57      12.319 -14.558  15.711  1.00 44.39           C  
ATOM    452  C   ARG A  57      11.466 -14.452  14.443  1.00 39.63           C  
ATOM    453  O   ARG A  57      10.610 -15.299  14.163  1.00 38.09           O  
ATOM    454  CB  ARG A  57      11.919 -15.782  16.542  1.00 48.48           C  
ATOM    455  CG  ARG A  57      12.745 -15.925  17.813  1.00 52.09           C  
ATOM    456  CD  ARG A  57      12.766 -17.344  18.336  1.00 57.81           C  
ATOM    457  NE  ARG A  57      12.486 -17.422  19.766  1.00 61.12           N  
ATOM    458  CZ  ARG A  57      11.486 -18.117  20.336  1.00 65.79           C  
ATOM    459  NH1 ARG A  57      10.616 -18.819  19.622  1.00 62.31           N1+
ATOM    460  NH2 ARG A  57      11.359 -18.098  21.650  1.00 67.46           N  
ATOM    461  N   PRO A  58      11.676 -13.379  13.655  1.00 33.18           N  
ATOM    462  CA  PRO A  58      10.762 -13.046  12.569  1.00 29.85           C  
ATOM    463  C   PRO A  58      10.718 -14.135  11.484  1.00 29.02           C  
ATOM    464  O   PRO A  58       9.757 -14.209  10.786  1.00 28.29           O  
ATOM    465  CB  PRO A  58      11.326 -11.709  12.058  1.00 30.28           C  
ATOM    466  CG  PRO A  58      12.770 -11.642  12.544  1.00 33.54           C  
ATOM    467  CD  PRO A  58      12.769 -12.412  13.834  1.00 32.55           C  
ATOM    468  N   PHE A  59      11.756 -14.968  11.350  1.00 27.82           N  
ATOM    469  CA  PHE A  59      11.898 -15.958  10.266  1.00 28.88           C  
ATOM    470  C   PHE A  59      11.984 -17.376  10.858  1.00 32.00           C  
ATOM    471  O   PHE A  59      12.542 -18.281  10.165  1.00 31.17           O  
ATOM    472  CB  PHE A  59      13.028 -15.553   9.313  1.00 30.55           C  
ATOM    473  CG  PHE A  59      12.936 -14.103   8.886  1.00 28.82           C  
ATOM    474  CD1 PHE A  59      11.866 -13.657   8.128  1.00 28.04           C  
ATOM    475  CD2 PHE A  59      13.929 -13.192   9.217  1.00 28.84           C  
ATOM    476  CE1 PHE A  59      11.745 -12.307   7.812  1.00 28.12           C  
ATOM    477  CE2 PHE A  59      13.829 -11.862   8.843  1.00 29.54           C  
ATOM    478  CZ  PHE A  59      12.746 -11.415   8.135  1.00 26.21           C  
ATOM    479  N   GLN A  60      11.298 -17.601  11.993  1.00 31.35           N  
ATOM    480  CA  GLN A  60      11.220 -18.909  12.715  1.00 31.85           C  
ATOM    481  C   GLN A  60      10.436 -19.983  11.923  1.00 29.95           C  
ATOM    482  O   GLN A  60      10.626 -21.229  12.164  1.00 26.33           O  
ATOM    483  CB  GLN A  60      10.470 -18.720  14.027  1.00 35.10           C  
ATOM    484  CG  GLN A  60      10.493 -19.980  14.871  1.00 39.80           C  
ATOM    485  CD  GLN A  60      11.290 -19.708  16.110  1.00 47.50           C  
ATOM    486  NE2 GLN A  60      12.639 -19.714  15.981  1.00 48.01           N  
ATOM    487  OE1 GLN A  60      10.662 -19.410  17.141  1.00 49.55           O  
ATOM    488  N   SER A  61       9.478 -19.541  11.098  1.00 25.92           N  
ATOM    489  CA  SER A  61       8.541 -20.392  10.351  1.00 25.29           C  
ATOM    490  C   SER A  61       8.029 -19.607   9.148  1.00 26.09           C  
ATOM    491  O   SER A  61       8.215 -18.371   9.112  1.00 24.82           O  
ATOM    492  CB  SER A  61       7.416 -20.858  11.226  1.00 25.25           C  
ATOM    493  OG  SER A  61       6.436 -19.844  11.419  1.00 28.12           O  
ATOM    494  N   ILE A  62       7.385 -20.296   8.216  1.00 24.08           N  
ATOM    495  CA  ILE A  62       6.820 -19.637   7.004  1.00 25.91           C  
ATOM    496  C   ILE A  62       5.795 -18.639   7.545  1.00 25.32           C  
ATOM    497  O   ILE A  62       5.778 -17.539   7.060  1.00 26.74           O  
ATOM    498  CB  ILE A  62       6.228 -20.682   6.024  1.00 27.13           C  
ATOM    499  CG1 ILE A  62       7.324 -21.522   5.363  1.00 29.46           C  
ATOM    500  CG2 ILE A  62       5.332 -20.020   4.974  1.00 27.08           C  
ATOM    501  CD1 ILE A  62       6.803 -22.722   4.573  1.00 32.52           C  
ATOM    502  N   ILE A  63       4.980 -19.039   8.522  1.00 25.72           N  
ATOM    503  CA  ILE A  63       3.895 -18.195   9.091  1.00 29.67           C  
ATOM    504  C   ILE A  63       4.459 -16.965   9.794  1.00 27.38           C  
ATOM    505  O   ILE A  63       3.838 -15.929   9.684  1.00 24.12           O  
ATOM    506  CB  ILE A  63       2.942 -18.995  10.022  1.00 35.02           C  
ATOM    507  CG1 ILE A  63       2.209 -20.086   9.240  1.00 38.60           C  
ATOM    508  CG2 ILE A  63       1.932 -18.081  10.694  1.00 36.34           C  
ATOM    509  CD1 ILE A  63       1.459 -19.611   7.997  1.00 40.97           C  
ATOM    510  N   HIS A  64       5.461 -17.101  10.645  1.00 25.72           N  
ATOM    511  CA  HIS A  64       6.174 -15.950  11.231  1.00 26.94           C  
ATOM    512  C   HIS A  64       6.745 -15.042  10.132  1.00 25.11           C  
ATOM    513  O   HIS A  64       6.694 -13.820  10.306  1.00 20.71           O  
ATOM    514  CB  HIS A  64       7.374 -16.411  12.050  1.00 29.90           C  
ATOM    515  CG  HIS A  64       7.078 -16.867  13.428  1.00 35.66           C  
ATOM    516  CD2 HIS A  64       7.266 -16.249  14.623  1.00 39.13           C  
ATOM    517  ND1 HIS A  64       6.708 -18.187  13.699  1.00 39.37           N  
ATOM    518  CE1 HIS A  64       6.611 -18.345  15.004  1.00 40.88           C  
ATOM    519  NE2 HIS A  64       6.939 -17.160  15.602  1.00 39.55           N  
ATOM    520  N   ALA A  65       7.386 -15.628   9.122  1.00 21.71           N  
ATOM    521  CA  ALA A  65       8.054 -14.808   8.101  1.00 21.12           C  
ATOM    522  C   ALA A  65       6.982 -13.993   7.357  1.00 20.83           C  
ATOM    523  O   ALA A  65       7.160 -12.815   7.112  1.00 18.96           O  
ATOM    524  CB  ALA A  65       8.782 -15.706   7.171  1.00 21.93           C  
ATOM    525  N   LYS A  66       5.871 -14.624   7.054  1.00 20.30           N  
ATOM    526  CA  LYS A  66       4.757 -13.942   6.350  1.00 21.58           C  
ATOM    527  C   LYS A  66       4.093 -12.903   7.251  1.00 20.03           C  
ATOM    528  O   LYS A  66       3.740 -11.814   6.723  1.00 19.56           O  
ATOM    529  CB  LYS A  66       3.761 -14.991   5.861  1.00 23.02           C  
ATOM    530  CG  LYS A  66       2.700 -14.453   4.909  1.00 24.70           C  
ATOM    531  CD  LYS A  66       1.712 -15.538   4.422  1.00 27.05           C  
ATOM    532  CE  LYS A  66       0.760 -14.968   3.377  1.00 28.56           C  
ATOM    533  NZ  LYS A  66       0.020 -16.061   2.700  1.00 32.30           N1+
ATOM    534  N   ARG A  67       3.972 -13.168   8.545  1.00 19.28           N  
ATOM    535  CA  ARG A  67       3.500 -12.180   9.560  1.00 21.42           C  
ATOM    536  C   ARG A  67       4.425 -10.952   9.608  1.00 19.51           C  
ATOM    537  O   ARG A  67       3.959  -9.832   9.687  1.00 17.01           O  
ATOM    538  CB  ARG A  67       3.492 -12.736  10.983  1.00 24.21           C  
ATOM    539  CG  ARG A  67       2.152 -13.221  11.486  1.00 29.46           C  
ATOM    540  CD  ARG A  67       2.238 -13.593  12.959  1.00 31.76           C  
ATOM    541  NE  ARG A  67       1.652 -14.908  13.105  1.00 40.29           N  
ATOM    542  CZ  ARG A  67       2.260 -15.994  13.624  1.00 40.74           C  
ATOM    543  NH1 ARG A  67       3.487 -15.941  14.116  1.00 40.08           N1+
ATOM    544  NH2 ARG A  67       1.592 -17.126  13.690  1.00 43.83           N  
ATOM    545  N   THR A  68       5.698 -11.211   9.541  1.00 19.46           N  
ATOM    546  CA  THR A  68       6.752 -10.161   9.519  1.00 18.77           C  
ATOM    547  C   THR A  68       6.529  -9.265   8.321  1.00 18.58           C  
ATOM    548  O   THR A  68       6.345  -8.005   8.497  1.00 18.49           O  
ATOM    549  CB  THR A  68       8.156 -10.777   9.565  1.00 18.89           C  
ATOM    550  CG2 THR A  68       9.211  -9.688   9.527  1.00 18.60           C  
ATOM    551  OG1 THR A  68       8.287 -11.463  10.818  1.00 17.74           O  
ATOM    552  N   TYR A  69       6.469  -9.877   7.157  1.00 18.68           N  
ATOM    553  CA  TYR A  69       6.243  -9.157   5.903  1.00 18.31           C  
ATOM    554  C   TYR A  69       4.915  -8.383   6.004  1.00 18.75           C  
ATOM    555  O   TYR A  69       4.808  -7.227   5.604  1.00 16.52           O  
ATOM    556  CB  TYR A  69       6.329 -10.141   4.751  1.00 18.66           C  
ATOM    557  CG  TYR A  69       6.156  -9.490   3.435  1.00 19.72           C  
ATOM    558  CD1 TYR A  69       7.132  -8.661   2.935  1.00 19.54           C  
ATOM    559  CD2 TYR A  69       4.987  -9.637   2.729  1.00 19.52           C  
ATOM    560  CE1 TYR A  69       6.956  -8.042   1.720  1.00 20.25           C  
ATOM    561  CE2 TYR A  69       4.843  -9.095   1.481  1.00 19.99           C  
ATOM    562  CZ  TYR A  69       5.824  -8.270   0.980  1.00 20.22           C  
ATOM    563  OH  TYR A  69       5.648  -7.706  -0.245  1.00 19.69           O  
ATOM    564  N   ARG A  70       3.870  -9.040   6.479  1.00 18.54           N  
ATOM    565  CA  ARG A  70       2.514  -8.448   6.503  1.00 18.99           C  
ATOM    566  C   ARG A  70       2.506  -7.189   7.341  1.00 18.27           C  
ATOM    567  O   ARG A  70       1.852  -6.264   6.908  1.00 18.14           O  
ATOM    568  CB  ARG A  70       1.521  -9.484   7.039  1.00 20.13           C  
ATOM    569  CG  ARG A  70       0.137  -8.912   7.381  1.00 23.11           C  
ATOM    570  CD  ARG A  70      -0.796  -9.894   8.117  1.00 23.82           C  
ATOM    571  NE  ARG A  70      -1.069 -11.063   7.285  1.00 25.31           N  
ATOM    572  CZ  ARG A  70      -0.609 -12.294   7.494  1.00 31.12           C  
ATOM    573  NH1 ARG A  70       0.068 -12.582   8.594  1.00 32.83           N1+
ATOM    574  NH2 ARG A  70      -0.841 -13.255   6.600  1.00 32.35           N  
ATOM    575  N   GLU A  71       3.082  -7.204   8.563  1.00 18.57           N  
ATOM    576  CA  GLU A  71       3.071  -6.051   9.502  1.00 19.20           C  
ATOM    577  C   GLU A  71       3.906  -4.930   8.895  1.00 18.41           C  
ATOM    578  O   GLU A  71       3.474  -3.741   8.910  1.00 16.65           O  
ATOM    579  CB  GLU A  71       3.589  -6.402  10.898  1.00 20.90           C  
ATOM    580  CG  GLU A  71       3.512  -5.244  11.869  1.00 22.59           C  
ATOM    581  CD  GLU A  71       3.671  -5.568  13.339  1.00 22.62           C  
ATOM    582  OE1 GLU A  71       4.329  -6.606  13.677  1.00 21.81           O  
ATOM    583  OE2 GLU A  71       3.049  -4.855  14.135  1.00 22.56           O1-
ATOM    584  N   LEU A  72       5.026  -5.267   8.289  1.00 17.99           N  
ATOM    585  CA  LEU A  72       5.871  -4.205   7.698  1.00 19.13           C  
ATOM    586  C   LEU A  72       5.137  -3.590   6.502  1.00 19.33           C  
ATOM    587  O   LEU A  72       5.057  -2.330   6.441  1.00 19.37           O  
ATOM    588  CB  LEU A  72       7.224  -4.775   7.283  1.00 19.32           C  
ATOM    589  CG  LEU A  72       8.187  -3.779   6.673  1.00 20.64           C  
ATOM    590  CD1 LEU A  72       8.217  -2.501   7.454  1.00 21.55           C  
ATOM    591  CD2 LEU A  72       9.591  -4.386   6.542  1.00 20.77           C  
ATOM    592  N   ARG A  73       4.567  -4.405   5.611  1.00 19.06           N  
ATOM    593  CA  ARG A  73       3.861  -3.846   4.436  1.00 20.58           C  
ATOM    594  C   ARG A  73       2.684  -2.981   4.922  1.00 20.01           C  
ATOM    595  O   ARG A  73       2.424  -1.906   4.325  1.00 21.82           O  
ATOM    596  CB  ARG A  73       3.234  -4.925   3.573  1.00 21.92           C  
ATOM    597  CG  ARG A  73       4.201  -5.671   2.705  1.00 24.27           C  
ATOM    598  CD  ARG A  73       4.777  -4.738   1.657  1.00 27.43           C  
ATOM    599  NE  ARG A  73       3.717  -4.094   0.904  1.00 28.79           N  
ATOM    600  CZ  ARG A  73       2.977  -4.716   0.009  1.00 31.74           C  
ATOM    601  NH1 ARG A  73       3.076  -6.018  -0.155  1.00 33.54           N1+
ATOM    602  NH2 ARG A  73       2.027  -4.072  -0.632  1.00 36.44           N  
ATOM    603  N   LEU A  74       1.921  -3.455   5.902  1.00 21.09           N  
ATOM    604  CA  LEU A  74       0.757  -2.671   6.388  1.00 22.12           C  
ATOM    605  C   LEU A  74       1.239  -1.345   6.984  1.00 20.94           C  
ATOM    606  O   LEU A  74       0.630  -0.323   6.689  1.00 21.24           O  
ATOM    607  CB  LEU A  74      -0.007  -3.409   7.475  1.00 23.25           C  
ATOM    608  CG  LEU A  74      -1.092  -4.307   6.943  1.00 27.65           C  
ATOM    609  CD1 LEU A  74      -1.385  -5.424   7.942  1.00 29.17           C  
ATOM    610  CD2 LEU A  74      -2.314  -3.461   6.647  1.00 28.01           C  
ATOM    611  N   LEU A  75       2.190  -1.388   7.889  1.00 19.97           N  
ATOM    612  CA  LEU A  75       2.647  -0.183   8.624  1.00 21.03           C  
ATOM    613  C   LEU A  75       3.275   0.797   7.638  1.00 21.67           C  
ATOM    614  O   LEU A  75       3.088   1.980   7.900  1.00 25.11           O  
ATOM    615  CB  LEU A  75       3.543  -0.557   9.808  1.00 20.95           C  
ATOM    616  CG  LEU A  75       2.791  -1.247  10.948  1.00 23.53           C  
ATOM    617  CD1 LEU A  75       3.725  -1.564  12.101  1.00 25.84           C  
ATOM    618  CD2 LEU A  75       1.626  -0.415  11.449  1.00 25.65           C  
ATOM    619  N   LYS A  76       3.903   0.352   6.547  1.00 20.63           N  
ATOM    620  CA  LYS A  76       4.428   1.309   5.525  1.00 21.73           C  
ATOM    621  C   LYS A  76       3.316   2.013   4.790  1.00 21.57           C  
ATOM    622  O   LYS A  76       3.508   3.125   4.450  1.00 21.89           O  
ATOM    623  CB  LYS A  76       5.341   0.643   4.487  1.00 21.88           C  
ATOM    624  CG  LYS A  76       6.708   0.322   5.089  1.00 23.84           C  
ATOM    625  CD  LYS A  76       7.730  -0.277   4.083  1.00 23.93           C  
ATOM    626  CE  LYS A  76       7.902   0.492   2.790  1.00 25.15           C  
ATOM    627  NZ  LYS A  76       9.012  -0.093   1.956  1.00 26.57           N1+
ATOM    628  N   HIS A  77       2.173   1.366   4.589  1.00 22.02           N  
ATOM    629  CA  HIS A  77       1.038   1.931   3.824  1.00 21.84           C  
ATOM    630  C   HIS A  77       0.205   2.904   4.683  1.00 20.54           C  
ATOM    631  O   HIS A  77      -0.354   3.846   4.096  1.00 21.11           O  
ATOM    632  CB  HIS A  77       0.222   0.766   3.233  1.00 24.98           C  
ATOM    633  CG  HIS A  77      -0.751   1.210   2.193  1.00 27.40           C  
ATOM    634  CD2 HIS A  77      -2.046   1.540   2.289  1.00 30.23           C  
ATOM    635  ND1 HIS A  77      -0.380   1.464   0.914  1.00 32.96           N  
ATOM    636  CE1 HIS A  77      -1.411   1.874   0.224  1.00 32.48           C  
ATOM    637  NE2 HIS A  77      -2.463   1.944   1.074  1.00 32.21           N  
ATOM    638  N   MET A  78       0.062   2.708   5.994  1.00 19.80           N  
ATOM    639  CA  MET A  78      -0.932   3.472   6.824  1.00 19.33           C  
ATOM    640  C   MET A  78      -0.411   4.898   7.052  1.00 19.38           C  
ATOM    641  O   MET A  78       0.576   4.996   7.723  1.00 18.18           O  
ATOM    642  CB  MET A  78      -1.130   2.810   8.180  1.00 19.62           C  
ATOM    643  CG  MET A  78      -1.819   1.476   8.152  1.00 20.91           C  
ATOM    644  SD  MET A  78      -3.452   1.435   7.450  1.00 22.34           S  
ATOM    645  CE  MET A  78      -3.020   0.960   5.787  1.00 25.12           C  
ATOM    646  N   LYS A  79      -1.053   5.932   6.469  1.00 20.09           N  
ATOM    647  CA  LYS A  79      -0.687   7.358   6.638  1.00 20.41           C  
ATOM    648  C   LYS A  79      -1.950   8.178   6.936  1.00 20.40           C  
ATOM    649  O   LYS A  79      -2.573   8.731   5.975  1.00 21.00           O  
ATOM    650  CB  LYS A  79      -0.034   7.800   5.340  1.00 23.24           C  
ATOM    651  CG  LYS A  79       1.333   7.142   5.135  1.00 25.51           C  
ATOM    652  CD  LYS A  79       1.998   7.485   3.826  1.00 29.97           C  
ATOM    653  CE  LYS A  79       3.313   6.727   3.701  1.00 33.79           C  
ATOM    654  NZ  LYS A  79       4.374   7.587   3.124  1.00 36.99           N1+
ATOM    655  N   HIS A  80      -2.363   8.129   8.187  1.00 19.95           N  
ATOM    656  CA  HIS A  80      -3.615   8.709   8.700  1.00 19.07           C  
ATOM    657  C   HIS A  80      -3.390   9.091  10.149  1.00 19.27           C  
ATOM    658  O   HIS A  80      -2.726   8.318  10.847  1.00 18.32           O  
ATOM    659  CB  HIS A  80      -4.762   7.682   8.497  1.00 17.66           C  
ATOM    660  CG  HIS A  80      -6.090   8.239   8.804  1.00 17.92           C  
ATOM    661  CD2 HIS A  80      -7.094   8.675   7.983  1.00 18.50           C  
ATOM    662  ND1 HIS A  80      -6.501   8.437  10.109  1.00 18.18           N  
ATOM    663  CE1 HIS A  80      -7.745   8.918  10.091  1.00 19.40           C  
ATOM    664  NE2 HIS A  80      -8.133   9.094   8.796  1.00 19.02           N  
ATOM    665  N   GLU A  81      -3.992  10.209  10.594  1.00 19.06           N  
ATOM    666  CA  GLU A  81      -3.899  10.733  11.984  1.00 20.93           C  
ATOM    667  C   GLU A  81      -4.398   9.756  13.048  1.00 19.94           C  
ATOM    668  O   GLU A  81      -3.841   9.793  14.140  1.00 18.69           O  
ATOM    669  CB  GLU A  81      -4.656  12.066  12.122  1.00 24.65           C  
ATOM    670  CG  GLU A  81      -3.987  13.171  11.286  1.00 28.03           C  
ATOM    671  CD  GLU A  81      -4.709  14.515  11.299  1.00 33.81           C  
ATOM    672  OE1 GLU A  81      -5.951  14.539  11.598  1.00 31.99           O  
ATOM    673  OE2 GLU A  81      -4.036  15.555  11.012  1.00 37.28           O1-
ATOM    674  N   ASN A  82      -5.345   8.858  12.723  1.00 18.64           N  
ATOM    675  CA  ASN A  82      -5.966   7.969  13.733  1.00 18.85           C  
ATOM    676  C   ASN A  82      -5.590   6.507  13.519  1.00 18.01           C  
ATOM    677  O   ASN A  82      -6.306   5.620  14.093  1.00 17.35           O  
ATOM    678  CB  ASN A  82      -7.471   8.166  13.697  1.00 17.80           C  
ATOM    679  CG  ASN A  82      -7.872   9.600  13.977  1.00 18.38           C  
ATOM    680  ND2 ASN A  82      -7.466  10.147  15.116  1.00 17.68           N  
ATOM    681  OD1 ASN A  82      -8.526  10.210  13.151  1.00 19.43           O  
ATOM    682  N   VAL A  83      -4.489   6.242  12.796  1.00 18.27           N  
ATOM    683  CA  VAL A  83      -3.933   4.886  12.569  1.00 18.09           C  
ATOM    684  C   VAL A  83      -2.423   4.938  12.846  1.00 20.41           C  
ATOM    685  O   VAL A  83      -1.780   5.952  12.471  1.00 19.10           O  
ATOM    686  CB  VAL A  83      -4.240   4.320  11.177  1.00 17.98           C  
ATOM    687  CG1 VAL A  83      -3.796   2.862  11.091  1.00 17.25           C  
ATOM    688  CG2 VAL A  83      -5.701   4.495  10.750  1.00 18.36           C  
ATOM    689  N   ILE A  84      -1.895   3.910  13.515  1.00 20.54           N  
ATOM    690  CA  ILE A  84      -0.429   3.809  13.706  1.00 22.38           C  
ATOM    691  C   ILE A  84       0.242   3.917  12.325  1.00 21.57           C  
ATOM    692  O   ILE A  84      -0.181   3.284  11.376  1.00 21.52           O  
ATOM    693  CB  ILE A  84      -0.057   2.589  14.578  1.00 23.36           C  
ATOM    694  CG1 ILE A  84       1.433   2.619  14.939  1.00 25.58           C  
ATOM    695  CG2 ILE A  84      -0.496   1.316  13.873  1.00 24.93           C  
ATOM    696  CD1 ILE A  84       2.005   1.373  15.643  1.00 26.51           C  
ATOM    697  N   GLY A  85       1.314   4.721  12.252  1.00 22.98           N  
ATOM    698  CA  GLY A  85       2.199   4.885  11.099  1.00 23.95           C  
ATOM    699  C   GLY A  85       3.669   4.661  11.474  1.00 23.53           C  
ATOM    700  O   GLY A  85       4.042   4.681  12.716  1.00 24.66           O  
ATOM    701  N   LEU A  86       4.496   4.476  10.459  1.00 22.56           N  
ATOM    702  CA  LEU A  86       5.920   4.151  10.685  1.00 23.18           C  
ATOM    703  C   LEU A  86       6.756   5.432  10.565  1.00 22.40           C  
ATOM    704  O   LEU A  86       6.764   5.988   9.443  1.00 21.28           O  
ATOM    705  CB  LEU A  86       6.438   3.162   9.629  1.00 25.70           C  
ATOM    706  CG  LEU A  86       6.427   1.679   9.927  1.00 29.82           C  
ATOM    707  CD1 LEU A  86       7.338   0.964   8.896  1.00 28.78           C  
ATOM    708  CD2 LEU A  86       6.886   1.393  11.357  1.00 28.91           C  
ATOM    709  N   LEU A  87       7.464   5.794  11.643  1.00 22.04           N  
ATOM    710  CA  LEU A  87       8.510   6.855  11.643  1.00 22.94           C  
ATOM    711  C   LEU A  87       9.808   6.274  11.064  1.00 23.13           C  
ATOM    712  O   LEU A  87      10.512   6.993  10.327  1.00 23.13           O  
ATOM    713  CB  LEU A  87       8.782   7.358  13.062  1.00 24.41           C  
ATOM    714  CG  LEU A  87       7.682   8.202  13.706  1.00 27.22           C  
ATOM    715  CD1 LEU A  87       8.140   8.681  15.073  1.00 27.10           C  
ATOM    716  CD2 LEU A  87       7.339   9.399  12.804  1.00 30.60           C  
ATOM    717  N   ASP A  88      10.141   5.033  11.449  1.00 23.17           N  
ATOM    718  CA  ASP A  88      11.394   4.371  11.009  1.00 22.89           C  
ATOM    719  C   ASP A  88      11.209   2.892  11.048  1.00 22.05           C  
ATOM    720  O   ASP A  88      10.278   2.402  11.772  1.00 22.66           O  
ATOM    721  CB  ASP A  88      12.518   4.810  11.934  1.00 23.32           C  
ATOM    722  CG  ASP A  88      13.923   4.552  11.428  1.00 23.93           C  
ATOM    723  OD1 ASP A  88      14.058   4.236  10.234  1.00 23.22           O  
ATOM    724  OD2 ASP A  88      14.855   4.696  12.261  1.00 23.93           O1-
ATOM    725  N   VAL A  89      12.084   2.209  10.329  1.00 22.20           N  
ATOM    726  CA  VAL A  89      12.253   0.740  10.393  1.00 22.53           C  
ATOM    727  C   VAL A  89      13.726   0.448  10.073  1.00 22.53           C  
ATOM    728  O   VAL A  89      14.256   1.060   9.147  1.00 21.06           O  
ATOM    729  CB  VAL A  89      11.335  -0.051   9.438  1.00 23.21           C  
ATOM    730  CG1 VAL A  89      11.379   0.431   8.023  1.00 25.18           C  
ATOM    731  CG2 VAL A  89      11.680  -1.529   9.443  1.00 24.58           C  
ATOM    732  N   PHE A  90      14.319  -0.443  10.837  1.00 23.07           N  
ATOM    733  CA  PHE A  90      15.773  -0.688  10.787  1.00 24.42           C  
ATOM    734  C   PHE A  90      16.061  -2.137  11.205  1.00 23.92           C  
ATOM    735  O   PHE A  90      15.290  -2.801  11.945  1.00 23.12           O  
ATOM    736  CB  PHE A  90      16.516   0.380  11.615  1.00 22.79           C  
ATOM    737  CG  PHE A  90      16.285   0.350  13.099  1.00 21.77           C  
ATOM    738  CD1 PHE A  90      16.833  -0.639  13.902  1.00 21.72           C  
ATOM    739  CD2 PHE A  90      15.458   1.277  13.681  1.00 21.04           C  
ATOM    740  CE1 PHE A  90      16.533  -0.684  15.252  1.00 21.86           C  
ATOM    741  CE2 PHE A  90      15.162   1.231  15.027  1.00 21.88           C  
ATOM    742  CZ  PHE A  90      15.713   0.252  15.818  1.00 22.07           C  
ATOM    743  N   THR A  91      17.230  -2.589  10.771  1.00 24.58           N  
ATOM    744  CA  THR A  91      17.899  -3.849  11.180  1.00 24.93           C  
ATOM    745  C   THR A  91      19.379  -3.565  11.420  1.00 25.73           C  
ATOM    746  O   THR A  91      19.993  -2.789  10.684  1.00 24.44           O  
ATOM    747  CB  THR A  91      17.730  -4.950  10.139  1.00 25.35           C  
ATOM    748  CG2 THR A  91      18.239  -4.615   8.757  1.00 25.52           C  
ATOM    749  OG1 THR A  91      18.309  -6.137  10.698  1.00 25.83           O  
ATOM    750  N   PRO A  92      20.005  -4.129  12.464  1.00 28.12           N  
ATOM    751  CA  PRO A  92      21.473  -4.010  12.560  1.00 30.76           C  
ATOM    752  C   PRO A  92      22.239  -4.796  11.470  1.00 33.08           C  
ATOM    753  O   PRO A  92      23.362  -4.457  11.126  1.00 32.33           O  
ATOM    754  CB  PRO A  92      21.716  -4.535  13.977  1.00 30.33           C  
ATOM    755  CG  PRO A  92      20.594  -5.501  14.213  1.00 30.56           C  
ATOM    756  CD  PRO A  92      19.387  -4.806  13.611  1.00 28.46           C  
ATOM    757  N   ALA A  93      21.590  -5.767  10.816  1.00 33.93           N  
ATOM    758  CA  ALA A  93      22.191  -6.536   9.686  1.00 33.77           C  
ATOM    759  C   ALA A  93      22.706  -5.592   8.583  1.00 35.64           C  
ATOM    760  O   ALA A  93      22.065  -4.563   8.278  1.00 32.96           O  
ATOM    761  CB  ALA A  93      21.148  -7.514   9.145  1.00 33.82           C  
ATOM    762  N   ARG A  94      23.849  -5.902   7.957  1.00 39.08           N  
ATOM    763  CA  ARG A  94      24.395  -5.063   6.848  1.00 42.32           C  
ATOM    764  C   ARG A  94      24.183  -5.786   5.510  1.00 42.30           C  
ATOM    765  O   ARG A  94      24.498  -5.165   4.481  1.00 43.84           O  
ATOM    766  CB  ARG A  94      25.866  -4.672   7.090  1.00 48.28           C  
ATOM    767  CG  ARG A  94      26.667  -5.628   7.970  1.00 52.28           C  
ATOM    768  CD  ARG A  94      28.186  -5.377   8.010  1.00 55.14           C  
ATOM    769  NE  ARG A  94      28.501  -3.957   7.852  1.00 57.47           N  
ATOM    770  CZ  ARG A  94      28.507  -3.056   8.843  1.00 55.80           C  
ATOM    771  NH1 ARG A  94      28.247  -3.438  10.086  1.00 52.43           N1+
ATOM    772  NH2 ARG A  94      28.790  -1.785   8.585  1.00 51.28           N  
ATOM    773  N   SER A  95      23.647  -7.022   5.515  1.00 40.22           N  
ATOM    774  CA  SER A  95      23.389  -7.839   4.297  1.00 38.81           C  
ATOM    775  C   SER A  95      22.100  -8.645   4.452  1.00 38.68           C  
ATOM    776  O   SER A  95      21.777  -9.066   5.609  1.00 37.75           O  
ATOM    777  CB  SER A  95      24.524  -8.803   4.029  1.00 39.39           C  
ATOM    778  OG  SER A  95      24.385  -9.958   4.881  1.00 41.37           O  
ATOM    779  N   LEU A  96      21.477  -8.992   3.318  1.00 38.92           N  
ATOM    780  CA  LEU A  96      20.368  -9.974   3.291  1.00 35.41           C  
ATOM    781  C   LEU A  96      20.811 -11.203   4.065  1.00 36.48           C  
ATOM    782  O   LEU A  96      20.041 -11.718   4.869  1.00 33.36           O  
ATOM    783  CB  LEU A  96      20.002 -10.335   1.853  1.00 37.19           C  
ATOM    784  CG  LEU A  96      18.903 -11.406   1.711  1.00 37.42           C  
ATOM    785  CD1 LEU A  96      17.666 -11.009   2.522  1.00 34.78           C  
ATOM    786  CD2 LEU A  96      18.540 -11.638   0.248  1.00 37.87           C  
ATOM    787  N   GLU A  97      22.023 -11.707   3.833  1.00 40.58           N  
ATOM    788  CA  GLU A  97      22.388 -13.026   4.412  1.00 41.90           C  
ATOM    789  C   GLU A  97      22.240 -12.976   5.920  1.00 39.23           C  
ATOM    790  O   GLU A  97      21.665 -13.915   6.494  1.00 40.48           O  
ATOM    791  CB  GLU A  97      23.825 -13.433   4.100  1.00 46.54           C  
ATOM    792  CG  GLU A  97      24.074 -13.566   2.624  1.00 51.89           C  
ATOM    793  CD  GLU A  97      24.546 -12.258   2.036  1.00 54.53           C  
ATOM    794  OE1 GLU A  97      23.676 -11.390   1.755  1.00 50.95           O  
ATOM    795  OE2 GLU A  97      25.811 -12.102   1.900  1.00 64.00           O1-
ATOM    796  N   GLU A  98      22.726 -11.921   6.550  1.00 38.40           N  
ATOM    797  CA  GLU A  98      22.733 -11.868   8.039  1.00 39.33           C  
ATOM    798  C   GLU A  98      21.420 -11.244   8.554  1.00 34.50           C  
ATOM    799  O   GLU A  98      21.191 -11.239   9.762  1.00 32.46           O  
ATOM    800  CB  GLU A  98      23.989 -11.137   8.523  1.00 43.69           C  
ATOM    801  CG  GLU A  98      23.948  -9.644   8.289  1.00 48.08           C  
ATOM    802  CD  GLU A  98      25.292  -8.930   8.135  1.00 53.15           C  
ATOM    803  OE1 GLU A  98      26.156  -9.464   7.374  1.00 51.63           O  
ATOM    804  OE2 GLU A  98      25.464  -7.807   8.744  1.00 49.76           O1-
ATOM    805  N   PHE A  99      20.544 -10.768   7.685  1.00 33.19           N  
ATOM    806  CA  PHE A  99      19.246 -10.178   8.124  1.00 29.99           C  
ATOM    807  C   PHE A  99      18.512 -11.160   9.030  1.00 31.37           C  
ATOM    808  O   PHE A  99      18.101 -12.207   8.532  1.00 33.71           O  
ATOM    809  CB  PHE A  99      18.432  -9.794   6.900  1.00 29.07           C  
ATOM    810  CG  PHE A  99      17.064  -9.174   7.144  1.00 27.34           C  
ATOM    811  CD1 PHE A  99      16.856  -8.239   8.145  1.00 26.17           C  
ATOM    812  CD2 PHE A  99      15.996  -9.518   6.340  1.00 26.13           C  
ATOM    813  CE1 PHE A  99      15.621  -7.633   8.334  1.00 26.71           C  
ATOM    814  CE2 PHE A  99      14.762  -8.896   6.510  1.00 25.95           C  
ATOM    815  CZ  PHE A  99      14.559  -7.979   7.517  1.00 25.83           C  
ATOM    816  N   ASN A 100      18.345 -10.872  10.329  1.00 30.51           N  
ATOM    817  CA  ASN A 100      17.555 -11.782  11.194  1.00 31.53           C  
ATOM    818  C   ASN A 100      16.782 -11.030  12.269  1.00 29.58           C  
ATOM    819  O   ASN A 100      16.259 -11.718  13.167  1.00 31.41           O  
ATOM    820  CB  ASN A 100      18.380 -12.876  11.882  1.00 34.26           C  
ATOM    821  CG  ASN A 100      17.559 -14.077  12.344  1.00 40.04           C  
ATOM    822  ND2 ASN A 100      16.402 -14.336  11.758  1.00 38.95           N  
ATOM    823  OD1 ASN A 100      17.932 -14.765  13.288  1.00 50.21           O  
ATOM    824  N   ASP A 101      16.684  -9.717  12.187  1.00 31.68           N  
ATOM    825  CA  ASP A 101      15.979  -8.896  13.215  1.00 31.45           C  
ATOM    826  C   ASP A 101      15.333  -7.705  12.543  1.00 29.66           C  
ATOM    827  O   ASP A 101      15.905  -7.189  11.601  1.00 28.94           O  
ATOM    828  CB  ASP A 101      16.932  -8.364  14.292  1.00 34.26           C  
ATOM    829  CG  ASP A 101      16.969  -9.346  15.449  1.00 41.55           C  
ATOM    830  OD1 ASP A 101      15.877 -10.003  15.736  1.00 43.51           O  
ATOM    831  OD2 ASP A 101      18.069  -9.557  15.994  1.00 43.53           O1-
ATOM    832  N   VAL A 102      14.148  -7.331  13.010  1.00 27.88           N  
ATOM    833  CA  VAL A 102      13.398  -6.196  12.421  1.00 28.16           C  
ATOM    834  C   VAL A 102      12.934  -5.344  13.581  1.00 23.72           C  
ATOM    835  O   VAL A 102      12.293  -5.921  14.486  1.00 22.88           O  
ATOM    836  CB  VAL A 102      12.200  -6.647  11.555  1.00 30.90           C  
ATOM    837  CG1 VAL A 102      11.368  -5.439  11.111  1.00 32.63           C  
ATOM    838  CG2 VAL A 102      12.658  -7.403  10.344  1.00 32.49           C  
ATOM    839  N   TYR A 103      13.179  -4.033  13.516  1.00 21.24           N  
ATOM    840  CA  TYR A 103      12.608  -3.086  14.507  1.00 20.93           C  
ATOM    841  C   TYR A 103      11.697  -2.071  13.823  1.00 19.42           C  
ATOM    842  O   TYR A 103      12.001  -1.517  12.742  1.00 18.25           O  
ATOM    843  CB  TYR A 103      13.713  -2.342  15.249  1.00 21.75           C  
ATOM    844  CG  TYR A 103      14.662  -3.222  16.002  1.00 22.06           C  
ATOM    845  CD1 TYR A 103      15.632  -3.971  15.360  1.00 22.96           C  
ATOM    846  CD2 TYR A 103      14.650  -3.227  17.372  1.00 25.11           C  
ATOM    847  CE1 TYR A 103      16.510  -4.797  16.071  1.00 23.78           C  
ATOM    848  CE2 TYR A 103      15.574  -3.973  18.096  1.00 25.96           C  
ATOM    849  CZ  TYR A 103      16.475  -4.798  17.447  1.00 25.15           C  
ATOM    850  OH  TYR A 103      17.368  -5.513  18.234  1.00 26.72           O  
ATOM    851  N   LEU A 104      10.585  -1.785  14.487  1.00 21.04           N  
ATOM    852  CA  LEU A 104       9.584  -0.809  13.987  1.00 21.57           C  
ATOM    853  C   LEU A 104       9.482   0.371  14.960  1.00 20.62           C  
ATOM    854  O   LEU A 104       9.459   0.160  16.188  1.00 22.46           O  
ATOM    855  CB  LEU A 104       8.236  -1.513  13.782  1.00 21.71           C  
ATOM    856  CG  LEU A 104       8.248  -2.797  12.936  1.00 22.42           C  
ATOM    857  CD1 LEU A 104       6.885  -3.490  13.011  1.00 23.62           C  
ATOM    858  CD2 LEU A 104       8.563  -2.507  11.475  1.00 23.05           C  
ATOM    859  N   VAL A 105       9.405   1.573  14.418  1.00 20.44           N  
ATOM    860  CA  VAL A 105       9.360   2.791  15.262  1.00 19.62           C  
ATOM    861  C   VAL A 105       8.121   3.602  14.929  1.00 19.17           C  
ATOM    862  O   VAL A 105       7.873   3.840  13.756  1.00 20.59           O  
ATOM    863  CB  VAL A 105      10.628   3.651  15.078  1.00 19.58           C  
ATOM    864  CG1 VAL A 105      10.592   4.826  16.049  1.00 18.75           C  
ATOM    865  CG2 VAL A 105      11.915   2.875  15.238  1.00 19.82           C  
ATOM    866  N   THR A 106       7.395   4.032  15.939  1.00 20.41           N  
ATOM    867  CA  THR A 106       6.208   4.907  15.774  1.00 21.00           C  
ATOM    868  C   THR A 106       6.145   5.929  16.899  1.00 22.25           C  
ATOM    869  O   THR A 106       6.902   5.784  17.863  1.00 21.02           O  
ATOM    870  CB  THR A 106       4.917   4.064  15.731  1.00 21.31           C  
ATOM    871  CG2 THR A 106       4.599   3.366  17.032  1.00 21.23           C  
ATOM    872  OG1 THR A 106       3.857   4.928  15.333  1.00 21.78           O  
ATOM    873  N   HIS A 107       5.188   6.875  16.805  1.00 24.83           N  
ATOM    874  CA  HIS A 107       4.950   7.949  17.802  1.00 27.90           C  
ATOM    875  C   HIS A 107       4.443   7.297  19.078  1.00 26.64           C  
ATOM    876  O   HIS A 107       3.540   6.463  18.972  1.00 26.07           O  
ATOM    877  CB  HIS A 107       3.859   8.931  17.369  1.00 32.28           C  
ATOM    878  CG  HIS A 107       4.246   9.985  16.395  1.00 39.20           C  
ATOM    879  CD2 HIS A 107       4.696  11.245  16.583  1.00 45.02           C  
ATOM    880  ND1 HIS A 107       4.019   9.847  15.026  1.00 45.08           N  
ATOM    881  CE1 HIS A 107       4.387  10.946  14.393  1.00 44.54           C  
ATOM    882  NE2 HIS A 107       4.843  11.817  15.332  1.00 49.12           N  
ATOM    883  N   LEU A 108       4.986   7.664  20.229  1.00 26.01           N  
ATOM    884  CA  LEU A 108       4.563   7.098  21.515  1.00 25.31           C  
ATOM    885  C   LEU A 108       3.359   7.919  21.971  1.00 25.96           C  
ATOM    886  O   LEU A 108       3.511   9.128  22.045  1.00 23.95           O  
ATOM    887  CB  LEU A 108       5.674   7.229  22.534  1.00 26.63           C  
ATOM    888  CG  LEU A 108       5.282   6.798  23.934  1.00 28.08           C  
ATOM    889  CD1 LEU A 108       4.946   5.321  23.963  1.00 28.48           C  
ATOM    890  CD2 LEU A 108       6.378   7.151  24.930  1.00 28.78           C  
ATOM    891  N   MET A 109       2.227   7.271  22.226  1.00 23.82           N  
ATOM    892  CA  MET A 109       0.988   7.952  22.666  1.00 24.34           C  
ATOM    893  C   MET A 109       0.982   7.900  24.188  1.00 24.52           C  
ATOM    894  O   MET A 109       0.746   8.912  24.787  1.00 24.02           O  
ATOM    895  CB  MET A 109      -0.253   7.266  22.071  1.00 25.73           C  
ATOM    896  CG  MET A 109      -0.302   7.271  20.561  1.00 25.00           C  
ATOM    897  SD  MET A 109      -0.363   8.870  19.731  1.00 26.74           S  
ATOM    898  CE  MET A 109      -2.096   9.309  19.837  1.00 28.61           C  
ATOM    899  N   GLY A 110       1.339   6.768  24.795  1.00 26.29           N  
ATOM    900  CA  GLY A 110       1.640   6.704  26.245  1.00 26.98           C  
ATOM    901  C   GLY A 110       0.602   5.941  27.051  1.00 27.50           C  
ATOM    902  O   GLY A 110       0.943   5.448  28.117  1.00 29.41           O  
ATOM    903  N   ALA A 111      -0.622   5.766  26.539  1.00 27.12           N  
ATOM    904  CA  ALA A 111      -1.717   5.060  27.240  1.00 26.57           C  
ATOM    905  C   ALA A 111      -2.619   4.371  26.204  1.00 26.56           C  
ATOM    906  O   ALA A 111      -2.496   4.631  24.992  1.00 24.92           O  
ATOM    907  CB  ALA A 111      -2.515   6.000  28.124  1.00 28.28           C  
ATOM    908  N   ASP A 112      -3.363   3.392  26.675  1.00 27.94           N  
ATOM    909  CA  ASP A 112      -4.462   2.777  25.895  1.00 28.92           C  
ATOM    910  C   ASP A 112      -5.810   3.154  26.525  1.00 30.27           C  
ATOM    911  O   ASP A 112      -5.840   3.835  27.585  1.00 30.65           O  
ATOM    912  CB  ASP A 112      -4.240   1.274  25.758  1.00 30.16           C  
ATOM    913  CG  ASP A 112      -4.467   0.487  27.015  1.00 29.84           C  
ATOM    914  OD1 ASP A 112      -5.281   0.917  27.816  1.00 31.59           O  
ATOM    915  OD2 ASP A 112      -3.780  -0.508  27.187  1.00 32.19           O1-
ATOM    916  N   LEU A 113      -6.894   2.780  25.857  1.00 30.38           N  
ATOM    917  CA  LEU A 113      -8.248   3.203  26.275  1.00 33.83           C  
ATOM    918  C   LEU A 113      -8.669   2.478  27.561  1.00 35.69           C  
ATOM    919  O   LEU A 113      -9.413   3.077  28.286  1.00 39.04           O  
ATOM    920  CB  LEU A 113      -9.206   2.963  25.113  1.00 32.59           C  
ATOM    921  CG  LEU A 113     -10.530   3.692  25.207  1.00 33.53           C  
ATOM    922  CD1 LEU A 113     -10.369   5.195  25.266  1.00 35.49           C  
ATOM    923  CD2 LEU A 113     -11.432   3.343  24.048  1.00 32.37           C  
ATOM    924  N   ASN A 114      -8.180   1.279  27.880  1.00 41.79           N  
ATOM    925  CA  ASN A 114      -8.353   0.657  29.226  1.00 45.66           C  
ATOM    926  C   ASN A 114      -7.883   1.620  30.316  1.00 51.48           C  
ATOM    927  O   ASN A 114      -8.671   1.850  31.271  1.00 47.51           O  
ATOM    928  CB  ASN A 114      -7.581  -0.647  29.358  1.00 50.24           C  
ATOM    929  CG  ASN A 114      -8.348  -1.767  28.716  1.00 52.03           C  
ATOM    930  ND2 ASN A 114      -9.649  -1.770  28.939  1.00 50.66           N  
ATOM    931  OD1 ASN A 114      -7.779  -2.604  28.014  1.00 59.13           O  
ATOM    932  N   ASN A 115      -6.674   2.181  30.154  1.00 48.57           N  
ATOM    933  CA  ASN A 115      -6.051   3.147  31.091  1.00 52.80           C  
ATOM    934  C   ASN A 115      -6.989   4.334  31.264  1.00 58.33           C  
ATOM    935  O   ASN A 115      -7.313   4.663  32.414  1.00 62.27           O  
ATOM    936  CB  ASN A 115      -4.681   3.639  30.616  1.00 54.55           C  
ATOM    937  CG  ASN A 115      -3.660   2.522  30.505  1.00 55.34           C  
ATOM    938  ND2 ASN A 115      -2.679   2.670  29.621  1.00 48.43           N  
ATOM    939  OD1 ASN A 115      -3.758   1.531  31.230  1.00 57.31           O  
ATOM    940  N   ILE A 116      -7.398   4.954  30.159  1.00 58.30           N  
ATOM    941  CA  ILE A 116      -8.398   6.059  30.157  1.00 57.33           C  
ATOM    942  C   ILE A 116      -9.801   5.451  30.378  1.00 59.11           C  
ATOM    943  O   ILE A 116     -10.128   5.083  31.540  1.00 57.56           O  
ATOM    944  CB  ILE A 116      -8.271   6.850  28.839  1.00 58.38           C  
ATOM    945  CG1 ILE A 116      -7.895   8.323  29.044  1.00 59.85           C  
ATOM    946  CG2 ILE A 116      -9.534   6.705  28.013  1.00 58.58           C  
ATOM    947  CD1 ILE A 116      -6.447   8.647  28.786  1.00 58.48           C  
ATOM    948  N   LEU A 122     -15.206  10.301  31.987  1.00 44.01           N  
ATOM    949  CA  LEU A 122     -15.548  10.690  30.594  1.00 43.93           C  
ATOM    950  C   LEU A 122     -16.949  11.301  30.524  1.00 42.20           C  
ATOM    951  O   LEU A 122     -17.955  10.602  30.818  1.00 41.30           O  
ATOM    952  CB  LEU A 122     -15.500   9.484  29.654  1.00 46.25           C  
ATOM    953  CG  LEU A 122     -14.199   8.689  29.623  1.00 47.88           C  
ATOM    954  CD1 LEU A 122     -14.293   7.626  28.540  1.00 50.40           C  
ATOM    955  CD2 LEU A 122     -12.973   9.575  29.392  1.00 49.09           C  
ATOM    956  N   THR A 123     -17.022  12.540  30.053  1.00 38.91           N  
ATOM    957  CA  THR A 123     -18.308  13.156  29.668  1.00 39.96           C  
ATOM    958  C   THR A 123     -18.793  12.519  28.359  1.00 37.02           C  
ATOM    959  O   THR A 123     -18.027  11.711  27.736  1.00 38.39           O  
ATOM    960  CB  THR A 123     -18.234  14.686  29.561  1.00 40.96           C  
ATOM    961  CG2 THR A 123     -17.698  15.340  30.821  1.00 41.07           C  
ATOM    962  OG1 THR A 123     -17.491  15.030  28.380  1.00 40.58           O  
ATOM    963  N   ASP A 124     -19.995  12.914  27.967  1.00 36.20           N  
ATOM    964  CA  ASP A 124     -20.600  12.605  26.648  1.00 35.48           C  
ATOM    965  C   ASP A 124     -19.669  13.162  25.579  1.00 36.40           C  
ATOM    966  O   ASP A 124     -19.475  12.455  24.596  1.00 31.83           O  
ATOM    967  CB  ASP A 124     -22.014  13.158  26.441  1.00 36.16           C  
ATOM    968  CG  ASP A 124     -22.687  12.513  25.218  1.00 35.82           C  
ATOM    969  OD1 ASP A 124     -22.705  11.246  25.154  1.00 31.31           O  
ATOM    970  OD2 ASP A 124     -23.047  13.277  24.267  1.00 33.72           O1-
ATOM    971  N   ASP A 125     -19.108  14.366  25.795  1.00 35.53           N  
ATOM    972  CA  ASP A 125     -18.285  15.037  24.757  1.00 37.89           C  
ATOM    973  C   ASP A 125     -17.028  14.193  24.563  1.00 33.52           C  
ATOM    974  O   ASP A 125     -16.523  14.161  23.422  1.00 33.22           O  
ATOM    975  CB  ASP A 125     -17.915  16.492  25.067  1.00 43.81           C  
ATOM    976  CG  ASP A 125     -19.110  17.414  25.277  1.00 52.30           C  
ATOM    977  OD1 ASP A 125     -19.956  17.119  26.202  1.00 59.40           O  
ATOM    978  OD2 ASP A 125     -19.192  18.423  24.537  1.00 55.17           O1-
ATOM    979  N   HIS A 126     -16.492  13.610  25.632  1.00 31.34           N  
ATOM    980  CA  HIS A 126     -15.251  12.807  25.544  1.00 31.74           C  
ATOM    981  C   HIS A 126     -15.590  11.550  24.750  1.00 30.98           C  
ATOM    982  O   HIS A 126     -14.828  11.162  23.875  1.00 30.35           O  
ATOM    983  CB  HIS A 126     -14.659  12.519  26.931  1.00 35.86           C  
ATOM    984  CG  HIS A 126     -14.247  13.760  27.688  1.00 39.46           C  
ATOM    985  CD2 HIS A 126     -13.871  14.996  27.254  1.00 40.18           C  
ATOM    986  ND1 HIS A 126     -14.236  13.824  29.091  1.00 43.10           N  
ATOM    987  CE1 HIS A 126     -13.851  15.032  29.470  1.00 44.12           C  
ATOM    988  NE2 HIS A 126     -13.651  15.793  28.353  1.00 42.96           N  
ATOM    989  N   VAL A 127     -16.731  10.937  25.010  1.00 28.37           N  
ATOM    990  CA  VAL A 127     -17.127   9.729  24.253  1.00 27.56           C  
ATOM    991  C   VAL A 127     -17.286  10.090  22.772  1.00 26.39           C  
ATOM    992  O   VAL A 127     -16.741   9.373  21.902  1.00 23.06           O  
ATOM    993  CB  VAL A 127     -18.363   9.045  24.822  1.00 28.06           C  
ATOM    994  CG1 VAL A 127     -18.781   7.924  23.859  1.00 28.58           C  
ATOM    995  CG2 VAL A 127     -18.120   8.508  26.212  1.00 29.31           C  
ATOM    996  N   GLN A 128     -17.901  11.225  22.473  1.00 26.62           N  
ATOM    997  CA  GLN A 128     -18.066  11.673  21.065  1.00 27.73           C  
ATOM    998  C   GLN A 128     -16.695  11.731  20.392  1.00 25.44           C  
ATOM    999  O   GLN A 128     -16.567  11.316  19.200  1.00 22.36           O  
ATOM   1000  CB  GLN A 128     -18.640  13.084  20.957  1.00 29.64           C  
ATOM   1001  CG  GLN A 128     -20.111  13.151  21.281  1.00 30.56           C  
ATOM   1002  CD  GLN A 128     -20.612  14.558  21.486  1.00 32.88           C  
ATOM   1003  NE2 GLN A 128     -21.517  14.670  22.444  1.00 32.13           N  
ATOM   1004  OE1 GLN A 128     -20.191  15.509  20.807  1.00 35.70           O  
ATOM   1005  N   PHE A 129     -15.731  12.346  21.074  1.00 24.00           N  
ATOM   1006  CA  PHE A 129     -14.434  12.640  20.421  1.00 23.95           C  
ATOM   1007  C   PHE A 129     -13.658  11.320  20.191  1.00 21.71           C  
ATOM   1008  O   PHE A 129     -13.034  11.122  19.078  1.00 19.39           O  
ATOM   1009  CB  PHE A 129     -13.649  13.669  21.255  1.00 23.68           C  
ATOM   1010  CG  PHE A 129     -12.307  14.000  20.655  1.00 24.26           C  
ATOM   1011  CD1 PHE A 129     -12.197  14.293  19.308  1.00 24.70           C  
ATOM   1012  CD2 PHE A 129     -11.149  14.024  21.434  1.00 25.67           C  
ATOM   1013  CE1 PHE A 129     -10.977  14.689  18.777  1.00 25.75           C  
ATOM   1014  CE2 PHE A 129      -9.934  14.382  20.893  1.00 24.11           C  
ATOM   1015  CZ  PHE A 129      -9.849  14.728  19.570  1.00 24.35           C  
ATOM   1016  N   LEU A 130     -13.703  10.437  21.182  1.00 21.19           N  
ATOM   1017  CA  LEU A 130     -12.948   9.151  21.150  1.00 21.68           C  
ATOM   1018  C   LEU A 130     -13.558   8.234  20.087  1.00 21.44           C  
ATOM   1019  O   LEU A 130     -12.835   7.696  19.276  1.00 20.11           O  
ATOM   1020  CB  LEU A 130     -12.985   8.504  22.533  1.00 21.34           C  
ATOM   1021  CG  LEU A 130     -12.050   9.186  23.552  1.00 21.79           C  
ATOM   1022  CD1 LEU A 130     -12.378   8.754  24.934  1.00 22.31           C  
ATOM   1023  CD2 LEU A 130     -10.575   8.914  23.272  1.00 21.75           C  
ATOM   1024  N   ILE A 131     -14.882   8.136  20.049  1.00 21.60           N  
ATOM   1025  CA  ILE A 131     -15.521   7.242  19.062  1.00 20.78           C  
ATOM   1026  C   ILE A 131     -15.410   7.859  17.677  1.00 21.02           C  
ATOM   1027  O   ILE A 131     -15.124   7.084  16.717  1.00 19.21           O  
ATOM   1028  CB  ILE A 131     -16.951   6.884  19.459  1.00 21.33           C  
ATOM   1029  CG1 ILE A 131     -16.985   6.283  20.850  1.00 21.24           C  
ATOM   1030  CG2 ILE A 131     -17.520   5.967  18.383  1.00 21.52           C  
ATOM   1031  CD1 ILE A 131     -16.140   5.012  20.962  1.00 22.31           C  
ATOM   1032  N   TYR A 132     -15.550   9.196  17.534  1.00 20.14           N  
ATOM   1033  CA  TYR A 132     -15.341   9.876  16.226  1.00 19.67           C  
ATOM   1034  C   TYR A 132     -13.971   9.471  15.650  1.00 19.96           C  
ATOM   1035  O   TYR A 132     -13.837   9.247  14.444  1.00 20.24           O  
ATOM   1036  CB  TYR A 132     -15.358  11.405  16.389  1.00 20.88           C  
ATOM   1037  CG  TYR A 132     -15.025  12.154  15.137  1.00 21.04           C  
ATOM   1038  CD1 TYR A 132     -15.914  12.162  14.080  1.00 20.93           C  
ATOM   1039  CD2 TYR A 132     -13.760  12.677  14.930  1.00 22.07           C  
ATOM   1040  CE1 TYR A 132     -15.594  12.759  12.878  1.00 22.30           C  
ATOM   1041  CE2 TYR A 132     -13.442  13.313  13.742  1.00 22.68           C  
ATOM   1042  CZ  TYR A 132     -14.373  13.375  12.727  1.00 21.95           C  
ATOM   1043  OH  TYR A 132     -14.040  13.910  11.529  1.00 25.47           O  
ATOM   1044  N   GLN A 133     -12.935   9.479  16.486  1.00 20.27           N  
ATOM   1045  CA  GLN A 133     -11.538   9.246  16.045  1.00 19.12           C  
ATOM   1046  C   GLN A 133     -11.433   7.774  15.614  1.00 18.53           C  
ATOM   1047  O   GLN A 133     -10.833   7.513  14.595  1.00 17.58           O  
ATOM   1048  CB  GLN A 133     -10.585   9.599  17.179  1.00 19.42           C  
ATOM   1049  CG  GLN A 133     -10.370  11.091  17.339  1.00 20.87           C  
ATOM   1050  CD  GLN A 133      -9.394  11.339  18.455  1.00 20.48           C  
ATOM   1051  NE2 GLN A 133      -9.883  11.419  19.682  1.00 19.59           N  
ATOM   1052  OE1 GLN A 133      -8.201  11.434  18.184  1.00 21.82           O  
ATOM   1053  N   ILE A 134     -11.997   6.850  16.390  1.00 18.67           N  
ATOM   1054  CA  ILE A 134     -11.954   5.413  16.051  1.00 17.90           C  
ATOM   1055  C   ILE A 134     -12.593   5.263  14.672  1.00 17.71           C  
ATOM   1056  O   ILE A 134     -12.045   4.528  13.816  1.00 16.92           O  
ATOM   1057  CB  ILE A 134     -12.658   4.522  17.092  1.00 18.35           C  
ATOM   1058  CG1 ILE A 134     -11.940   4.541  18.444  1.00 19.09           C  
ATOM   1059  CG2 ILE A 134     -12.731   3.136  16.522  1.00 18.41           C  
ATOM   1060  CD1 ILE A 134     -12.704   3.964  19.606  1.00 18.98           C  
ATOM   1061  N   LEU A 135     -13.759   5.889  14.465  1.00 16.54           N  
ATOM   1062  CA  LEU A 135     -14.496   5.693  13.162  1.00 16.31           C  
ATOM   1063  C   LEU A 135     -13.745   6.377  12.026  1.00 15.91           C  
ATOM   1064  O   LEU A 135     -13.731   5.832  10.942  1.00 15.18           O  
ATOM   1065  CB  LEU A 135     -15.924   6.186  13.306  1.00 16.93           C  
ATOM   1066  CG  LEU A 135     -16.770   5.315  14.206  1.00 17.17           C  
ATOM   1067  CD1 LEU A 135     -18.020   6.108  14.613  1.00 17.80           C  
ATOM   1068  CD2 LEU A 135     -17.088   4.007  13.459  1.00 18.78           C  
ATOM   1069  N   ARG A 136     -13.052   7.496  12.270  1.00 16.38           N  
ATOM   1070  CA  ARG A 136     -12.347   8.210  11.189  1.00 17.48           C  
ATOM   1071  C   ARG A 136     -11.149   7.337  10.755  1.00 16.72           C  
ATOM   1072  O   ARG A 136     -10.889   7.204   9.550  1.00 17.16           O  
ATOM   1073  CB  ARG A 136     -11.966   9.588  11.763  1.00 19.48           C  
ATOM   1074  CG  ARG A 136     -11.291  10.515  10.765  1.00 21.08           C  
ATOM   1075  CD  ARG A 136     -10.948  11.865  11.385  1.00 23.33           C  
ATOM   1076  NE  ARG A 136     -10.298  12.646  10.353  1.00 25.09           N  
ATOM   1077  CZ  ARG A 136      -9.025  13.021  10.413  1.00 29.42           C  
ATOM   1078  NH1 ARG A 136      -8.264  12.676  11.442  1.00 29.23           N1+
ATOM   1079  NH2 ARG A 136      -8.495  13.717   9.429  1.00 28.48           N  
ATOM   1080  N   GLY A 137     -10.451   6.731  11.704  1.00 16.56           N  
ATOM   1081  CA  GLY A 137      -9.372   5.742  11.405  1.00 16.82           C  
ATOM   1082  C   GLY A 137      -9.923   4.487  10.697  1.00 16.86           C  
ATOM   1083  O   GLY A 137      -9.338   4.002   9.711  1.00 15.81           O  
ATOM   1084  N   LEU A 138     -11.057   3.998  11.140  1.00 16.32           N  
ATOM   1085  CA  LEU A 138     -11.655   2.792  10.534  1.00 17.31           C  
ATOM   1086  C   LEU A 138     -12.150   3.057   9.118  1.00 17.58           C  
ATOM   1087  O   LEU A 138     -11.992   2.165   8.266  1.00 17.61           O  
ATOM   1088  CB  LEU A 138     -12.759   2.351  11.482  1.00 18.54           C  
ATOM   1089  CG  LEU A 138     -13.175   0.916  11.358  1.00 20.36           C  
ATOM   1090  CD1 LEU A 138     -11.919  -0.037  11.536  1.00 20.50           C  
ATOM   1091  CD2 LEU A 138     -14.253   0.655  12.409  1.00 20.96           C  
ATOM   1092  N   LYS A 139     -12.726   4.234   8.864  1.00 18.26           N  
ATOM   1093  CA  LYS A 139     -13.076   4.616   7.482  1.00 19.44           C  
ATOM   1094  C   LYS A 139     -11.846   4.399   6.614  1.00 19.67           C  
ATOM   1095  O   LYS A 139     -11.957   3.847   5.503  1.00 20.55           O  
ATOM   1096  CB  LYS A 139     -13.549   6.070   7.341  1.00 20.73           C  
ATOM   1097  CG  LYS A 139     -13.921   6.469   5.932  1.00 20.35           C  
ATOM   1098  CD  LYS A 139     -14.329   7.883   5.779  1.00 21.55           C  
ATOM   1099  CE  LYS A 139     -14.622   8.200   4.313  1.00 21.75           C  
ATOM   1100  NZ  LYS A 139     -14.779   9.656   4.164  1.00 23.53           N1+
ATOM   1101  N   TYR A 140     -10.709   4.870   7.091  1.00 19.33           N  
ATOM   1102  CA  TYR A 140      -9.464   4.858   6.296  1.00 19.32           C  
ATOM   1103  C   TYR A 140      -9.049   3.391   6.049  1.00 18.77           C  
ATOM   1104  O   TYR A 140      -8.703   2.966   4.915  1.00 19.95           O  
ATOM   1105  CB  TYR A 140      -8.412   5.724   7.002  1.00 18.63           C  
ATOM   1106  CG  TYR A 140      -7.073   5.700   6.301  1.00 19.85           C  
ATOM   1107  CD1 TYR A 140      -6.751   6.606   5.300  1.00 19.50           C  
ATOM   1108  CD2 TYR A 140      -6.096   4.761   6.667  1.00 19.78           C  
ATOM   1109  CE1 TYR A 140      -5.490   6.604   4.689  1.00 20.95           C  
ATOM   1110  CE2 TYR A 140      -4.865   4.731   6.037  1.00 21.27           C  
ATOM   1111  CZ  TYR A 140      -4.549   5.651   5.054  1.00 21.24           C  
ATOM   1112  OH  TYR A 140      -3.318   5.574   4.462  1.00 21.52           O  
ATOM   1113  N   ILE A 141      -8.976   2.613   7.123  1.00 19.52           N  
ATOM   1114  CA  ILE A 141      -8.500   1.191   7.062  1.00 19.02           C  
ATOM   1115  C   ILE A 141      -9.432   0.386   6.117  1.00 19.27           C  
ATOM   1116  O   ILE A 141      -8.917  -0.284   5.159  1.00 18.74           O  
ATOM   1117  CB  ILE A 141      -8.448   0.578   8.476  1.00 18.85           C  
ATOM   1118  CG1 ILE A 141      -7.332   1.172   9.333  1.00 19.31           C  
ATOM   1119  CG2 ILE A 141      -8.293  -0.927   8.401  1.00 18.69           C  
ATOM   1120  CD1 ILE A 141      -7.471   0.953  10.816  1.00 19.00           C  
ATOM   1121  N   HIS A 142     -10.743   0.520   6.312  1.00 18.79           N  
ATOM   1122  CA  HIS A 142     -11.752  -0.200   5.493  1.00 18.51           C  
ATOM   1123  C   HIS A 142     -11.647   0.213   4.023  1.00 19.70           C  
ATOM   1124  O   HIS A 142     -11.901  -0.659   3.108  1.00 19.93           O  
ATOM   1125  CB  HIS A 142     -13.182   0.042   6.047  1.00 18.03           C  
ATOM   1126  CG  HIS A 142     -13.436  -0.713   7.306  1.00 19.00           C  
ATOM   1127  CD2 HIS A 142     -12.695  -1.656   7.945  1.00 17.74           C  
ATOM   1128  ND1 HIS A 142     -14.598  -0.533   8.034  1.00 18.30           N  
ATOM   1129  CE1 HIS A 142     -14.533  -1.279   9.090  1.00 18.06           C  
ATOM   1130  NE2 HIS A 142     -13.367  -1.985   9.064  1.00 17.68           N  
ATOM   1131  N   SER A 143     -11.236   1.456   3.742  1.00 19.58           N  
ATOM   1132  CA  SER A 143     -11.081   1.950   2.349  1.00 20.32           C  
ATOM   1133  C   SER A 143      -9.921   1.263   1.623  1.00 20.04           C  
ATOM   1134  O   SER A 143      -9.922   1.265   0.408  1.00 20.77           O  
ATOM   1135  CB  SER A 143     -10.997   3.462   2.268  1.00 21.42           C  
ATOM   1136  OG  SER A 143      -9.706   3.905   2.673  1.00 20.85           O  
ATOM   1137  N   ALA A 144      -8.990   0.665   2.343  1.00 20.93           N  
ATOM   1138  CA  ALA A 144      -7.865  -0.148   1.802  1.00 21.71           C  
ATOM   1139  C   ALA A 144      -8.230  -1.630   1.680  1.00 23.25           C  
ATOM   1140  O   ALA A 144      -7.278  -2.411   1.389  1.00 23.08           O  
ATOM   1141  CB  ALA A 144      -6.714  -0.035   2.738  1.00 20.14           C  
ATOM   1142  N   ASP A 145      -9.483  -1.978   1.978  1.00 25.19           N  
ATOM   1143  CA  ASP A 145      -9.998  -3.384   2.019  1.00 27.52           C  
ATOM   1144  C   ASP A 145      -9.299  -4.199   3.120  1.00 23.94           C  
ATOM   1145  O   ASP A 145      -9.035  -5.362   2.883  1.00 22.87           O  
ATOM   1146  CB  ASP A 145      -9.807  -4.143   0.697  1.00 32.06           C  
ATOM   1147  CG  ASP A 145     -10.270  -3.349  -0.501  1.00 39.50           C  
ATOM   1148  OD1 ASP A 145     -11.379  -2.721  -0.435  1.00 44.18           O  
ATOM   1149  OD2 ASP A 145      -9.493  -3.304  -1.472  1.00 53.14           O1-
ATOM   1150  N   ILE A 146      -9.026  -3.588   4.259  1.00 19.97           N  
ATOM   1151  CA  ILE A 146      -8.439  -4.286   5.428  1.00 20.33           C  
ATOM   1152  C   ILE A 146      -9.551  -4.366   6.446  1.00 19.95           C  
ATOM   1153  O   ILE A 146     -10.352  -3.368   6.524  1.00 21.67           O  
ATOM   1154  CB  ILE A 146      -7.253  -3.459   5.983  1.00 20.64           C  
ATOM   1155  CG1 ILE A 146      -6.178  -3.316   4.918  1.00 21.96           C  
ATOM   1156  CG2 ILE A 146      -6.707  -3.996   7.303  1.00 20.65           C  
ATOM   1157  CD1 ILE A 146      -5.203  -2.192   5.254  1.00 24.55           C  
ATOM   1158  N   ILE A 147      -9.672  -5.504   7.078  1.00 18.38           N  
ATOM   1159  CA  ILE A 147     -10.523  -5.636   8.274  1.00 17.67           C  
ATOM   1160  C   ILE A 147      -9.556  -5.687   9.437  1.00 16.94           C  
ATOM   1161  O   ILE A 147      -8.600  -6.546   9.376  1.00 16.89           O  
ATOM   1162  CB  ILE A 147     -11.364  -6.929   8.205  1.00 17.85           C  
ATOM   1163  CG1 ILE A 147     -12.133  -6.949   6.884  1.00 20.12           C  
ATOM   1164  CG2 ILE A 147     -12.238  -7.071   9.464  1.00 17.57           C  
ATOM   1165  CD1 ILE A 147     -13.111  -8.115   6.743  1.00 21.79           C  
ATOM   1166  N   HIS A 148      -9.866  -5.037  10.527  1.00 16.37           N  
ATOM   1167  CA  HIS A 148      -8.952  -5.041  11.701  1.00 16.62           C  
ATOM   1168  C   HIS A 148      -9.069  -6.408  12.397  1.00 17.23           C  
ATOM   1169  O   HIS A 148      -8.047  -7.128  12.562  1.00 15.02           O  
ATOM   1170  CB  HIS A 148      -9.205  -3.868  12.661  1.00 15.93           C  
ATOM   1171  CG  HIS A 148      -8.264  -3.811  13.818  1.00 15.17           C  
ATOM   1172  CD2 HIS A 148      -7.279  -2.923  14.128  1.00 15.47           C  
ATOM   1173  ND1 HIS A 148      -8.245  -4.749  14.787  1.00 15.91           N  
ATOM   1174  CE1 HIS A 148      -7.262  -4.493  15.649  1.00 16.58           C  
ATOM   1175  NE2 HIS A 148      -6.682  -3.344  15.286  1.00 15.90           N  
ATOM   1176  N   ARG A 149     -10.294  -6.777  12.783  1.00 18.20           N  
ATOM   1177  CA  ARG A 149     -10.693  -8.107  13.347  1.00 19.97           C  
ATOM   1178  C   ARG A 149     -10.448  -8.213  14.842  1.00 19.49           C  
ATOM   1179  O   ARG A 149     -10.927  -9.163  15.429  1.00 19.25           O  
ATOM   1180  CB  ARG A 149      -9.945  -9.307  12.752  1.00 22.38           C  
ATOM   1181  CG  ARG A 149      -9.975  -9.427  11.244  1.00 24.51           C  
ATOM   1182  CD  ARG A 149      -9.277 -10.732  10.859  1.00 29.98           C  
ATOM   1183  NE  ARG A 149      -9.667 -11.013   9.485  1.00 32.38           N  
ATOM   1184  CZ  ARG A 149      -9.190 -10.370   8.418  1.00 34.87           C  
ATOM   1185  NH1 ARG A 149      -9.663 -10.684   7.214  1.00 34.02           N1+
ATOM   1186  NH2 ARG A 149      -8.230  -9.449   8.560  1.00 32.14           N  
ATOM   1187  N   ASP A 150      -9.688  -7.325  15.463  1.00 19.56           N  
ATOM   1188  CA  ASP A 150      -9.426  -7.411  16.905  1.00 21.04           C  
ATOM   1189  C   ASP A 150      -9.451  -6.009  17.536  1.00 20.19           C  
ATOM   1190  O   ASP A 150      -8.653  -5.728  18.431  1.00 18.92           O  
ATOM   1191  CB  ASP A 150      -8.163  -8.254  17.159  1.00 23.08           C  
ATOM   1192  CG  ASP A 150      -8.107  -8.786  18.594  1.00 25.40           C  
ATOM   1193  OD1 ASP A 150      -9.188  -8.815  19.285  1.00 27.22           O  
ATOM   1194  OD2 ASP A 150      -6.981  -9.006  19.090  1.00 29.20           O1-
ATOM   1195  N   LEU A 151     -10.445  -5.180  17.204  1.00 20.76           N  
ATOM   1196  CA  LEU A 151     -10.613  -3.877  17.878  1.00 21.15           C  
ATOM   1197  C   LEU A 151     -11.073  -4.091  19.320  1.00 22.06           C  
ATOM   1198  O   LEU A 151     -12.028  -4.796  19.526  1.00 23.26           O  
ATOM   1199  CB  LEU A 151     -11.622  -2.994  17.140  1.00 21.73           C  
ATOM   1200  CG  LEU A 151     -11.213  -2.236  15.908  1.00 23.88           C  
ATOM   1201  CD1 LEU A 151     -12.363  -1.336  15.445  1.00 24.49           C  
ATOM   1202  CD2 LEU A 151      -9.950  -1.375  16.100  1.00 24.44           C  
ATOM   1203  N   LYS A 152     -10.409  -3.471  20.293  1.00 23.51           N  
ATOM   1204  CA  LYS A 152     -10.690  -3.606  21.739  1.00 23.42           C  
ATOM   1205  C   LYS A 152      -9.867  -2.518  22.432  1.00 22.85           C  
ATOM   1206  O   LYS A 152      -9.027  -1.961  21.752  1.00 21.71           O  
ATOM   1207  CB  LYS A 152     -10.344  -5.001  22.246  1.00 24.47           C  
ATOM   1208  CG  LYS A 152      -8.879  -5.388  22.100  1.00 27.62           C  
ATOM   1209  CD  LYS A 152      -8.636  -6.828  22.428  1.00 28.81           C  
ATOM   1210  CE  LYS A 152      -7.153  -7.094  22.479  1.00 31.29           C  
ATOM   1211  NZ  LYS A 152      -6.891  -8.524  22.306  1.00 33.70           N1+
ATOM   1212  N   PRO A 153     -10.223  -2.082  23.672  1.00 22.46           N  
ATOM   1213  CA  PRO A 153      -9.626  -0.894  24.291  1.00 22.27           C  
ATOM   1214  C   PRO A 153      -8.099  -0.947  24.281  1.00 22.74           C  
ATOM   1215  O   PRO A 153      -7.503   0.125  24.088  1.00 21.63           O  
ATOM   1216  CB  PRO A 153     -10.215  -0.903  25.712  1.00 22.74           C  
ATOM   1217  CG  PRO A 153     -11.616  -1.508  25.473  1.00 22.53           C  
ATOM   1218  CD  PRO A 153     -11.335  -2.637  24.512  1.00 21.73           C  
ATOM   1219  N   SER A 154      -7.531  -2.142  24.474  1.00 23.40           N  
ATOM   1220  CA  SER A 154      -6.072  -2.378  24.535  1.00 24.59           C  
ATOM   1221  C   SER A 154      -5.396  -2.214  23.165  1.00 22.53           C  
ATOM   1222  O   SER A 154      -4.139  -1.866  23.146  1.00 23.17           O  
ATOM   1223  CB  SER A 154      -5.728  -3.697  25.194  1.00 26.42           C  
ATOM   1224  OG  SER A 154      -6.055  -4.777  24.364  1.00 28.66           O  
ATOM   1225  N   ASN A 155      -6.133  -2.210  22.067  1.00 19.71           N  
ATOM   1226  CA  ASN A 155      -5.567  -1.870  20.727  1.00 19.26           C  
ATOM   1227  C   ASN A 155      -5.828  -0.407  20.323  1.00 20.58           C  
ATOM   1228  O   ASN A 155      -5.762  -0.097  19.104  1.00 22.53           O  
ATOM   1229  CB  ASN A 155      -6.065  -2.793  19.665  1.00 19.40           C  
ATOM   1230  CG  ASN A 155      -5.291  -4.098  19.664  1.00 19.94           C  
ATOM   1231  ND2 ASN A 155      -5.942  -5.166  19.224  1.00 18.43           N  
ATOM   1232  OD1 ASN A 155      -4.119  -4.075  20.033  1.00 19.50           O  
ATOM   1233  N   LEU A 156      -6.196   0.458  21.266  1.00 19.51           N  
ATOM   1234  CA  LEU A 156      -6.435   1.879  20.984  1.00 20.88           C  
ATOM   1235  C   LEU A 156      -5.529   2.718  21.874  1.00 20.54           C  
ATOM   1236  O   LEU A 156      -5.780   2.723  23.080  1.00 23.09           O  
ATOM   1237  CB  LEU A 156      -7.906   2.176  21.281  1.00 21.13           C  
ATOM   1238  CG  LEU A 156      -8.860   1.435  20.361  1.00 21.34           C  
ATOM   1239  CD1 LEU A 156     -10.269   1.646  20.814  1.00 22.58           C  
ATOM   1240  CD2 LEU A 156      -8.687   1.838  18.914  1.00 20.16           C  
ATOM   1241  N   ALA A 157      -4.597   3.430  21.235  1.00 21.37           N  
ATOM   1242  CA  ALA A 157      -3.520   4.221  21.886  1.00 22.57           C  
ATOM   1243  C   ALA A 157      -3.968   5.663  22.022  1.00 22.38           C  
ATOM   1244  O   ALA A 157      -4.436   6.202  20.984  1.00 21.83           O  
ATOM   1245  CB  ALA A 157      -2.245   4.173  21.079  1.00 21.41           C  
ATOM   1246  N   VAL A 158      -3.829   6.231  23.222  1.00 21.40           N  
ATOM   1247  CA  VAL A 158      -4.409   7.581  23.513  1.00 23.80           C  
ATOM   1248  C   VAL A 158      -3.316   8.421  24.172  1.00 23.54           C  
ATOM   1249  O   VAL A 158      -2.641   7.893  25.090  1.00 24.70           O  
ATOM   1250  CB  VAL A 158      -5.701   7.473  24.352  1.00 23.79           C  
ATOM   1251  CG1 VAL A 158      -6.377   8.805  24.521  1.00 25.05           C  
ATOM   1252  CG2 VAL A 158      -6.718   6.509  23.713  1.00 23.51           C  
ATOM   1253  N   ASN A 159      -3.086   9.640  23.680  1.00 23.92           N  
ATOM   1254  CA  ASN A 159      -2.054  10.529  24.289  1.00 23.85           C  
ATOM   1255  C   ASN A 159      -2.765  11.403  25.335  1.00 25.28           C  
ATOM   1256  O   ASN A 159      -3.955  11.208  25.570  1.00 22.58           O  
ATOM   1257  CB  ASN A 159      -1.219  11.271  23.244  1.00 24.08           C  
ATOM   1258  CG  ASN A 159      -2.011  12.281  22.438  1.00 25.74           C  
ATOM   1259  ND2 ASN A 159      -1.504  12.695  21.274  1.00 25.67           N  
ATOM   1260  OD1 ASN A 159      -3.087  12.681  22.886  1.00 24.19           O  
ATOM   1261  N   GLU A 160      -2.031  12.325  25.984  1.00 26.43           N  
ATOM   1262  CA  GLU A 160      -2.581  13.250  27.008  1.00 29.70           C  
ATOM   1263  C   GLU A 160      -3.618  14.219  26.424  1.00 28.56           C  
ATOM   1264  O   GLU A 160      -4.418  14.700  27.217  1.00 32.42           O  
ATOM   1265  CB  GLU A 160      -1.494  14.156  27.604  1.00 34.05           C  
ATOM   1266  CG  GLU A 160      -0.183  13.450  27.904  1.00 41.45           C  
ATOM   1267  CD  GLU A 160       0.724  14.318  28.772  1.00 47.88           C  
ATOM   1268  OE1 GLU A 160       1.484  15.160  28.196  1.00 49.03           O  
ATOM   1269  OE2 GLU A 160       0.548  14.249  30.013  1.00 52.73           O1-
ATOM   1270  N   ASP A 161      -3.551  14.568  25.143  1.00 28.13           N  
ATOM   1271  CA  ASP A 161      -4.538  15.405  24.410  1.00 29.95           C  
ATOM   1272  C   ASP A 161      -5.810  14.595  24.055  1.00 28.43           C  
ATOM   1273  O   ASP A 161      -6.713  15.193  23.416  1.00 29.22           O  
ATOM   1274  CB  ASP A 161      -3.904  15.996  23.136  1.00 33.02           C  
ATOM   1275  CG  ASP A 161      -3.137  17.320  23.305  1.00 39.68           C  
ATOM   1276  OD1 ASP A 161      -2.814  17.649  24.440  1.00 37.50           O  
ATOM   1277  OD2 ASP A 161      -2.851  18.020  22.268  1.00 43.68           O1-
ATOM   1278  N   CYS A 162      -5.993  13.366  24.544  1.00 29.51           N  
ATOM   1279  CA  CYS A 162      -7.091  12.405  24.127  1.00 28.83           C  
ATOM   1280  C   CYS A 162      -7.138  12.272  22.584  1.00 27.71           C  
ATOM   1281  O   CYS A 162      -8.172  11.836  21.996  1.00 24.73           O  
ATOM   1282  CB  CYS A 162      -8.416  12.749  24.823  1.00 36.24           C  
ATOM   1283  SG  CYS A 162      -8.295  12.392  26.613  1.00 49.08           S  
ATOM   1284  N   GLU A 163      -5.991  12.445  21.910  1.00 25.23           N  
ATOM   1285  CA  GLU A 163      -5.869  12.014  20.490  1.00 26.95           C  
ATOM   1286  C   GLU A 163      -5.674  10.485  20.469  1.00 23.78           C  
ATOM   1287  O   GLU A 163      -4.993   9.947  21.349  1.00 23.19           O  
ATOM   1288  CB  GLU A 163      -4.762  12.759  19.728  1.00 29.08           C  
ATOM   1289  CG  GLU A 163      -4.994  14.242  19.740  1.00 32.44           C  
ATOM   1290  CD  GLU A 163      -3.811  15.052  19.291  1.00 36.57           C  
ATOM   1291  OE1 GLU A 163      -2.672  14.567  19.382  1.00 35.28           O  
ATOM   1292  OE2 GLU A 163      -4.069  16.172  18.839  1.00 47.05           O1-
ATOM   1293  N   LEU A 164      -6.260   9.808  19.489  1.00 23.43           N  
ATOM   1294  CA  LEU A 164      -6.345   8.321  19.490  1.00 22.38           C  
ATOM   1295  C   LEU A 164      -5.809   7.743  18.184  1.00 22.22           C  
ATOM   1296  O   LEU A 164      -6.072   8.312  17.124  1.00 20.72           O  
ATOM   1297  CB  LEU A 164      -7.819   7.967  19.720  1.00 22.83           C  
ATOM   1298  CG  LEU A 164      -8.190   6.490  19.637  1.00 21.72           C  
ATOM   1299  CD1 LEU A 164      -9.363   6.184  20.573  1.00 21.80           C  
ATOM   1300  CD2 LEU A 164      -8.514   6.118  18.176  1.00 22.42           C  
ATOM   1301  N   LYS A 165      -5.096   6.612  18.264  1.00 21.88           N  
ATOM   1302  CA  LYS A 165      -4.670   5.847  17.071  1.00 22.33           C  
ATOM   1303  C   LYS A 165      -5.064   4.384  17.220  1.00 20.35           C  
ATOM   1304  O   LYS A 165      -4.854   3.813  18.293  1.00 20.21           O  
ATOM   1305  CB  LYS A 165      -3.154   5.933  16.866  1.00 23.87           C  
ATOM   1306  CG  LYS A 165      -2.679   7.309  16.477  1.00 26.20           C  
ATOM   1307  CD  LYS A 165      -1.199   7.372  16.221  1.00 29.56           C  
ATOM   1308  CE  LYS A 165      -0.701   8.786  15.988  1.00 33.67           C  
ATOM   1309  NZ  LYS A 165      -0.962   9.153  14.577  1.00 37.90           N1+
ATOM   1310  N   ILE A 166      -5.563   3.783  16.138  1.00 19.63           N  
ATOM   1311  CA  ILE A 166      -5.841   2.319  16.077  1.00 17.95           C  
ATOM   1312  C   ILE A 166      -4.504   1.604  15.844  1.00 17.91           C  
ATOM   1313  O   ILE A 166      -3.732   2.015  14.928  1.00 17.39           O  
ATOM   1314  CB  ILE A 166      -6.803   1.998  14.931  1.00 17.95           C  
ATOM   1315  CG1 ILE A 166      -8.135   2.731  15.155  1.00 18.29           C  
ATOM   1316  CG2 ILE A 166      -6.926   0.500  14.770  1.00 17.63           C  
ATOM   1317  CD1 ILE A 166      -8.990   2.771  13.927  1.00 18.63           C  
ATOM   1318  N   LEU A 167      -4.239   0.598  16.643  1.00 19.47           N  
ATOM   1319  CA  LEU A 167      -3.064  -0.295  16.447  1.00 19.24           C  
ATOM   1320  C   LEU A 167      -3.484  -1.760  16.609  1.00 19.53           C  
ATOM   1321  O   LEU A 167      -4.708  -2.068  16.819  1.00 16.28           O  
ATOM   1322  CB  LEU A 167      -1.947   0.102  17.417  1.00 21.93           C  
ATOM   1323  CG  LEU A 167      -2.269   0.157  18.907  1.00 25.36           C  
ATOM   1324  CD1 LEU A 167      -2.243  -1.205  19.536  1.00 26.65           C  
ATOM   1325  CD2 LEU A 167      -1.224   1.087  19.579  1.00 30.00           C  
ATOM   1326  N   ASP A 168      -2.514  -2.673  16.457  1.00 17.78           N  
ATOM   1327  CA  ASP A 168      -2.776  -4.099  16.728  1.00 20.38           C  
ATOM   1328  C   ASP A 168      -1.515  -4.672  17.372  1.00 22.50           C  
ATOM   1329  O   ASP A 168      -0.488  -4.771  16.641  1.00 19.14           O  
ATOM   1330  CB  ASP A 168      -3.148  -4.853  15.452  1.00 19.95           C  
ATOM   1331  CG  ASP A 168      -3.685  -6.247  15.708  1.00 22.38           C  
ATOM   1332  OD1 ASP A 168      -3.468  -6.790  16.817  1.00 24.58           O  
ATOM   1333  OD2 ASP A 168      -4.097  -6.823  14.736  1.00 24.51           O1-
ATOM   1334  N   PHE A 169      -1.599  -4.975  18.660  1.00 27.65           N  
ATOM   1335  CA  PHE A 169      -0.509  -5.632  19.425  1.00 32.39           C  
ATOM   1336  C   PHE A 169      -0.398  -7.103  19.020  1.00 36.61           C  
ATOM   1337  O   PHE A 169       0.668  -7.692  19.318  1.00 40.45           O  
ATOM   1338  CB  PHE A 169      -0.752  -5.604  20.935  1.00 37.18           C  
ATOM   1339  CG  PHE A 169      -0.105  -4.491  21.708  1.00 41.86           C  
ATOM   1340  CD1 PHE A 169       1.192  -4.627  22.211  1.00 45.76           C  
ATOM   1341  CD2 PHE A 169      -0.824  -3.350  22.053  1.00 47.19           C  
ATOM   1342  CE1 PHE A 169       1.772  -3.614  22.967  1.00 46.72           C  
ATOM   1343  CE2 PHE A 169      -0.239  -2.339  22.822  1.00 48.02           C  
ATOM   1344  CZ  PHE A 169       1.054  -2.467  23.274  1.00 46.07           C  
ATOM   1345  N   GLY A 170      -1.441  -7.703  18.448  1.00 36.63           N  
ATOM   1346  CA  GLY A 170      -1.536  -9.170  18.282  1.00 43.66           C  
ATOM   1347  C   GLY A 170      -1.569  -9.877  19.626  1.00 42.38           C  
ATOM   1348  O   GLY A 170      -0.955 -10.956  19.680  1.00 53.89           O  
ATOM   1349  N   ALA A 184      -9.940  -9.892  27.513  1.00 58.64           N  
ATOM   1350  CA  ALA A 184     -10.461 -11.002  26.675  1.00 50.46           C  
ATOM   1351  C   ALA A 184     -10.896 -10.457  25.309  1.00 48.44           C  
ATOM   1352  O   ALA A 184     -11.796  -9.585  25.251  1.00 41.45           O  
ATOM   1353  CB  ALA A 184     -11.580 -11.697  27.398  1.00 49.55           C  
ATOM   1354  N   THR A 185     -10.291 -10.951  24.234  1.00 42.21           N  
ATOM   1355  CA  THR A 185     -10.603 -10.519  22.848  1.00 39.11           C  
ATOM   1356  C   THR A 185     -12.071 -10.765  22.566  1.00 36.68           C  
ATOM   1357  O   THR A 185     -12.730  -9.810  21.883  1.00 30.81           O  
ATOM   1358  CB  THR A 185      -9.725 -11.198  21.782  1.00 42.50           C  
ATOM   1359  CG2 THR A 185     -10.436 -11.570  20.497  1.00 45.85           C  
ATOM   1360  OG1 THR A 185      -8.702 -10.236  21.493  1.00 37.86           O  
ATOM   1361  N   ARG A 186     -12.562 -11.911  23.092  1.00 32.95           N  
ATOM   1362  CA  ARG A 186     -13.888 -12.405  22.700  1.00 31.42           C  
ATOM   1363  C   ARG A 186     -14.918 -11.348  23.114  1.00 28.40           C  
ATOM   1364  O   ARG A 186     -15.931 -11.269  22.450  1.00 25.68           O  
ATOM   1365  CB  ARG A 186     -14.142 -13.813  23.216  1.00 33.95           C  
ATOM   1366  CG  ARG A 186     -14.509 -13.903  24.677  1.00 38.10           C  
ATOM   1367  CD  ARG A 186     -14.694 -15.345  25.136  1.00 41.52           C  
ATOM   1368  NE  ARG A 186     -14.391 -15.367  26.565  1.00 45.23           N  
ATOM   1369  CZ  ARG A 186     -13.170 -15.365  27.100  1.00 47.20           C  
ATOM   1370  NH1 ARG A 186     -12.097 -15.405  26.333  1.00 50.03           N1+
ATOM   1371  NH2 ARG A 186     -13.025 -15.353  28.409  1.00 49.28           N  
ATOM   1372  N   TRP A 187     -14.661 -10.504  24.110  1.00 24.60           N  
ATOM   1373  CA  TRP A 187     -15.723  -9.619  24.661  1.00 25.69           C  
ATOM   1374  C   TRP A 187     -16.207  -8.608  23.609  1.00 24.32           C  
ATOM   1375  O   TRP A 187     -17.309  -8.102  23.776  1.00 21.40           O  
ATOM   1376  CB  TRP A 187     -15.272  -8.880  25.920  1.00 27.85           C  
ATOM   1377  CG  TRP A 187     -14.990  -9.758  27.090  1.00 30.28           C  
ATOM   1378  CD1 TRP A 187     -15.379 -11.048  27.291  1.00 31.93           C  
ATOM   1379  CD2 TRP A 187     -14.344  -9.331  28.298  1.00 32.98           C  
ATOM   1380  CE2 TRP A 187     -14.327 -10.446  29.170  1.00 34.01           C  
ATOM   1381  CE3 TRP A 187     -13.787  -8.117  28.731  1.00 34.62           C  
ATOM   1382  NE1 TRP A 187     -14.947 -11.477  28.519  1.00 33.20           N  
ATOM   1383  CZ2 TRP A 187     -13.754 -10.386  30.447  1.00 36.15           C  
ATOM   1384  CZ3 TRP A 187     -13.220  -8.057  29.991  1.00 35.85           C  
ATOM   1385  CH2 TRP A 187     -13.202  -9.179  30.830  1.00 35.84           C  
ATOM   1386  N   TYR A 188     -15.345  -8.234  22.646  1.00 20.90           N  
ATOM   1387  CA  TYR A 188     -15.568  -7.168  21.632  1.00 21.19           C  
ATOM   1388  C   TYR A 188     -15.804  -7.781  20.248  1.00 20.65           C  
ATOM   1389  O   TYR A 188     -15.945  -7.094  19.228  1.00 20.51           O  
ATOM   1390  CB  TYR A 188     -14.366  -6.228  21.634  1.00 21.43           C  
ATOM   1391  CG  TYR A 188     -14.141  -5.624  23.000  1.00 21.03           C  
ATOM   1392  CD1 TYR A 188     -14.865  -4.518  23.417  1.00 20.68           C  
ATOM   1393  CD2 TYR A 188     -13.231  -6.173  23.876  1.00 21.53           C  
ATOM   1394  CE1 TYR A 188     -14.734  -4.018  24.697  1.00 21.84           C  
ATOM   1395  CE2 TYR A 188     -13.083  -5.695  25.166  1.00 23.03           C  
ATOM   1396  CZ  TYR A 188     -13.806  -4.574  25.562  1.00 23.87           C  
ATOM   1397  OH  TYR A 188     -13.702  -4.085  26.830  1.00 26.38           O  
ATOM   1398  N   ARG A 189     -15.901  -9.086  20.206  1.00 21.46           N  
ATOM   1399  CA  ARG A 189     -15.967  -9.842  18.946  1.00 22.40           C  
ATOM   1400  C   ARG A 189     -17.408  -9.983  18.426  1.00 20.87           C  
ATOM   1401  O   ARG A 189     -18.303 -10.352  19.219  1.00 21.65           O  
ATOM   1402  CB  ARG A 189     -15.348 -11.218  19.151  1.00 26.85           C  
ATOM   1403  CG  ARG A 189     -14.872 -11.773  17.838  1.00 34.88           C  
ATOM   1404  CD  ARG A 189     -13.424 -11.316  17.630  1.00 40.76           C  
ATOM   1405  NE  ARG A 189     -12.604 -12.470  17.746  1.00 44.17           N  
ATOM   1406  CZ  ARG A 189     -11.508 -12.738  17.052  1.00 46.38           C  
ATOM   1407  NH1 ARG A 189     -10.990 -11.913  16.154  1.00 44.22           N1+
ATOM   1408  NH2 ARG A 189     -10.943 -13.900  17.277  1.00 47.27           N  
ATOM   1409  N   ALA A 190     -17.555  -9.780  17.122  1.00 18.13           N  
ATOM   1410  CA  ALA A 190     -18.808  -9.979  16.358  1.00 19.29           C  
ATOM   1411  C   ALA A 190     -19.385 -11.364  16.605  1.00 18.93           C  
ATOM   1412  O   ALA A 190     -18.659 -12.372  16.586  1.00 17.37           O  
ATOM   1413  CB  ALA A 190     -18.508  -9.737  14.905  1.00 18.90           C  
ATOM   1414  N   PRO A 191     -20.736 -11.487  16.785  1.00 19.37           N  
ATOM   1415  CA  PRO A 191     -21.352 -12.803  17.011  1.00 19.02           C  
ATOM   1416  C   PRO A 191     -21.112 -13.796  15.864  1.00 19.45           C  
ATOM   1417  O   PRO A 191     -20.892 -15.044  16.118  1.00 21.46           O  
ATOM   1418  CB  PRO A 191     -22.838 -12.479  17.189  1.00 19.70           C  
ATOM   1419  CG  PRO A 191     -23.025 -11.088  16.594  1.00 19.09           C  
ATOM   1420  CD  PRO A 191     -21.712 -10.363  16.773  1.00 18.18           C  
ATOM   1421  N   GLU A 192     -21.015 -13.291  14.629  1.00 19.08           N  
ATOM   1422  CA  GLU A 192     -20.760 -14.148  13.445  1.00 17.31           C  
ATOM   1423  C   GLU A 192     -19.377 -14.759  13.559  1.00 19.19           C  
ATOM   1424  O   GLU A 192     -19.168 -15.808  12.930  1.00 19.26           O  
ATOM   1425  CB  GLU A 192     -20.987 -13.474  12.101  1.00 16.16           C  
ATOM   1426  CG  GLU A 192     -20.153 -12.210  11.872  1.00 15.64           C  
ATOM   1427  CD  GLU A 192     -20.761 -10.896  12.335  1.00 15.33           C  
ATOM   1428  OE1 GLU A 192     -21.463 -10.861  13.399  1.00 15.53           O  
ATOM   1429  OE2 GLU A 192     -20.465  -9.877  11.667  1.00 15.72           O1-
ATOM   1430  N   ILE A 193     -18.415 -14.078  14.197  1.00 20.28           N  
ATOM   1431  CA  ILE A 193     -17.082 -14.702  14.436  1.00 23.42           C  
ATOM   1432  C   ILE A 193     -17.163 -15.786  15.525  1.00 24.60           C  
ATOM   1433  O   ILE A 193     -16.553 -16.791  15.309  1.00 26.92           O  
ATOM   1434  CB  ILE A 193     -15.970 -13.655  14.714  1.00 24.25           C  
ATOM   1435  CG1 ILE A 193     -15.882 -12.613  13.588  1.00 23.89           C  
ATOM   1436  CG2 ILE A 193     -14.651 -14.400  14.880  1.00 26.80           C  
ATOM   1437  CD1 ILE A 193     -14.830 -11.540  13.830  1.00 25.88           C  
ATOM   1438  N   MET A 194     -17.908 -15.595  16.621  1.00 27.64           N  
ATOM   1439  CA  MET A 194     -18.077 -16.644  17.656  1.00 28.76           C  
ATOM   1440  C   MET A 194     -18.683 -17.867  16.947  1.00 29.76           C  
ATOM   1441  O   MET A 194     -18.369 -18.990  17.292  1.00 26.62           O  
ATOM   1442  CB  MET A 194     -19.023 -16.144  18.756  1.00 32.38           C  
ATOM   1443  CG  MET A 194     -18.586 -14.865  19.481  1.00 34.51           C  
ATOM   1444  SD  MET A 194     -17.127 -15.199  20.496  1.00 31.43           S  
ATOM   1445  CE  MET A 194     -15.854 -14.984  19.264  1.00 31.16           C  
ATOM   1446  N   LEU A 195     -19.564 -17.628  15.960  1.00 27.90           N  
ATOM   1447  CA  LEU A 195     -20.295 -18.717  15.268  1.00 26.59           C  
ATOM   1448  C   LEU A 195     -19.384 -19.396  14.244  1.00 27.17           C  
ATOM   1449  O   LEU A 195     -19.758 -20.444  13.806  1.00 24.94           O  
ATOM   1450  CB  LEU A 195     -21.564 -18.138  14.616  1.00 26.84           C  
ATOM   1451  CG  LEU A 195     -22.650 -19.181  14.329  1.00 26.86           C  
ATOM   1452  CD1 LEU A 195     -23.242 -19.723  15.609  1.00 26.97           C  
ATOM   1453  CD2 LEU A 195     -23.734 -18.652  13.385  1.00 27.07           C  
ATOM   1454  N   ASN A 196     -18.247 -18.777  13.895  1.00 25.52           N  
ATOM   1455  CA  ASN A 196     -17.210 -19.316  12.987  1.00 26.93           C  
ATOM   1456  C   ASN A 196     -17.696 -19.214  11.542  1.00 26.44           C  
ATOM   1457  O   ASN A 196     -17.385 -20.080  10.721  1.00 24.00           O  
ATOM   1458  CB  ASN A 196     -16.841 -20.754  13.356  1.00 31.23           C  
ATOM   1459  CG  ASN A 196     -15.559 -21.205  12.697  1.00 32.24           C  
ATOM   1460  ND2 ASN A 196     -14.543 -20.353  12.698  1.00 32.11           N  
ATOM   1461  OD1 ASN A 196     -15.507 -22.312  12.164  1.00 36.32           O  
ATOM   1462  N   TRP A 197     -18.410 -18.140  11.205  1.00 24.90           N  
ATOM   1463  CA  TRP A 197     -18.733 -17.887   9.783  1.00 22.68           C  
ATOM   1464  C   TRP A 197     -17.464 -17.424   9.069  1.00 26.23           C  
ATOM   1465  O   TRP A 197     -16.876 -16.385   9.505  1.00 23.51           O  
ATOM   1466  CB  TRP A 197     -19.822 -16.849   9.663  1.00 21.59           C  
ATOM   1467  CG  TRP A 197     -20.349 -16.641   8.289  1.00 20.20           C  
ATOM   1468  CD1 TRP A 197     -20.561 -17.564   7.305  1.00 20.77           C  
ATOM   1469  CD2 TRP A 197     -20.792 -15.386   7.771  1.00 20.14           C  
ATOM   1470  CE2 TRP A 197     -21.305 -15.631   6.482  1.00 20.55           C  
ATOM   1471  CE3 TRP A 197     -20.834 -14.094   8.273  1.00 19.13           C  
ATOM   1472  NE1 TRP A 197     -21.148 -16.961   6.223  1.00 21.53           N  
ATOM   1473  CZ2 TRP A 197     -21.801 -14.611   5.671  1.00 20.03           C  
ATOM   1474  CZ3 TRP A 197     -21.370 -13.110   7.492  1.00 20.22           C  
ATOM   1475  CH2 TRP A 197     -21.876 -13.364   6.219  1.00 19.43           C  
ATOM   1476  N   MET A 198     -17.087 -18.159   8.039  1.00 28.60           N  
ATOM   1477  CA  MET A 198     -15.976 -17.858   7.091  1.00 32.53           C  
ATOM   1478  C   MET A 198     -16.117 -16.559   6.284  1.00 29.47           C  
ATOM   1479  O   MET A 198     -15.101 -16.066   5.852  1.00 30.63           O  
ATOM   1480  CB  MET A 198     -15.946 -19.008   6.091  1.00 41.04           C  
ATOM   1481  CG  MET A 198     -14.610 -19.197   5.476  1.00 49.18           C  
ATOM   1482  SD  MET A 198     -14.643 -20.773   4.572  1.00 56.44           S  
ATOM   1483  CE  MET A 198     -14.622 -21.899   5.972  1.00 55.97           C  
ATOM   1484  N   HIS A 199     -17.288 -15.952   6.091  1.00 25.47           N  
ATOM   1485  CA  HIS A 199     -17.509 -14.915   5.053  1.00 24.96           C  
ATOM   1486  C   HIS A 199     -17.877 -13.577   5.693  1.00 24.45           C  
ATOM   1487  O   HIS A 199     -18.548 -12.781   5.051  1.00 23.95           O  
ATOM   1488  CB  HIS A 199     -18.575 -15.416   4.053  1.00 24.56           C  
ATOM   1489  CG  HIS A 199     -18.110 -16.624   3.304  1.00 24.62           C  
ATOM   1490  CD2 HIS A 199     -18.518 -17.923   3.362  1.00 24.15           C  
ATOM   1491  ND1 HIS A 199     -17.100 -16.556   2.373  1.00 23.39           N  
ATOM   1492  CE1 HIS A 199     -16.928 -17.755   1.857  1.00 24.62           C  
ATOM   1493  NE2 HIS A 199     -17.742 -18.641   2.525  1.00 25.04           N  
ATOM   1494  N   TYR A 200     -17.451 -13.361   6.929  1.00 24.83           N  
ATOM   1495  CA  TYR A 200     -17.753 -12.126   7.668  1.00 26.52           C  
ATOM   1496  C   TYR A 200     -17.102 -10.956   6.909  1.00 27.93           C  
ATOM   1497  O   TYR A 200     -16.046 -11.191   6.261  1.00 28.36           O  
ATOM   1498  CB  TYR A 200     -17.231 -12.218   9.102  1.00 27.83           C  
ATOM   1499  CG  TYR A 200     -15.736 -12.384   9.221  1.00 29.97           C  
ATOM   1500  CD1 TYR A 200     -14.903 -11.272   9.332  1.00 30.96           C  
ATOM   1501  CD2 TYR A 200     -15.138 -13.646   9.243  1.00 31.96           C  
ATOM   1502  CE1 TYR A 200     -13.532 -11.419   9.467  1.00 33.19           C  
ATOM   1503  CE2 TYR A 200     -13.764 -13.807   9.360  1.00 34.31           C  
ATOM   1504  CZ  TYR A 200     -12.961 -12.681   9.471  1.00 34.60           C  
ATOM   1505  OH  TYR A 200     -11.618 -12.810   9.595  1.00 38.05           O  
ATOM   1506  N   ASN A 201     -17.660  -9.763   7.069  1.00 26.52           N  
ATOM   1507  CA  ASN A 201     -17.330  -8.522   6.310  1.00 26.85           C  
ATOM   1508  C   ASN A 201     -16.756  -7.462   7.258  1.00 26.40           C  
ATOM   1509  O   ASN A 201     -16.592  -7.763   8.477  1.00 23.11           O  
ATOM   1510  CB  ASN A 201     -18.534  -7.925   5.595  1.00 29.03           C  
ATOM   1511  CG  ASN A 201     -19.731  -7.638   6.482  1.00 30.07           C  
ATOM   1512  ND2 ASN A 201     -20.885  -8.196   6.112  1.00 30.58           N  
ATOM   1513  OD1 ASN A 201     -19.674  -6.830   7.421  1.00 28.97           O  
ATOM   1514  N   GLN A 202     -16.526  -6.243   6.737  1.00 23.65           N  
ATOM   1515  CA  GLN A 202     -15.882  -5.183   7.531  1.00 23.84           C  
ATOM   1516  C   GLN A 202     -16.683  -4.831   8.775  1.00 22.25           C  
ATOM   1517  O   GLN A 202     -16.081  -4.224   9.669  1.00 18.33           O  
ATOM   1518  CB  GLN A 202     -15.702  -3.973   6.649  1.00 26.03           C  
ATOM   1519  CG  GLN A 202     -14.563  -4.288   5.718  1.00 29.81           C  
ATOM   1520  CD  GLN A 202     -14.241  -3.163   4.761  1.00 31.30           C  
ATOM   1521  NE2 GLN A 202     -12.976  -3.156   4.294  1.00 32.25           N  
ATOM   1522  OE1 GLN A 202     -15.124  -2.369   4.455  1.00 30.60           O  
ATOM   1523  N   THR A 203     -17.997  -5.108   8.818  1.00 20.01           N  
ATOM   1524  CA  THR A 203     -18.815  -4.556   9.932  1.00 20.08           C  
ATOM   1525  C   THR A 203     -18.550  -5.361  11.216  1.00 17.51           C  
ATOM   1526  O   THR A 203     -19.103  -5.034  12.244  1.00 16.83           O  
ATOM   1527  CB  THR A 203     -20.317  -4.549   9.605  1.00 23.45           C  
ATOM   1528  CG2 THR A 203     -20.699  -3.749   8.373  1.00 24.25           C  
ATOM   1529  OG1 THR A 203     -20.591  -5.933   9.445  1.00 24.32           O  
ATOM   1530  N   VAL A 204     -17.725  -6.392  11.190  1.00 16.81           N  
ATOM   1531  CA  VAL A 204     -17.247  -7.019  12.446  1.00 15.49           C  
ATOM   1532  C   VAL A 204     -16.530  -5.944  13.279  1.00 14.55           C  
ATOM   1533  O   VAL A 204     -16.648  -5.975  14.507  1.00 14.76           O  
ATOM   1534  CB  VAL A 204     -16.384  -8.292  12.237  1.00 15.58           C  
ATOM   1535  CG1 VAL A 204     -17.055  -9.429  11.442  1.00 15.75           C  
ATOM   1536  CG2 VAL A 204     -15.016  -7.950  11.630  1.00 16.40           C  
ATOM   1537  N   ASP A 205     -15.863  -4.997  12.638  1.00 13.75           N  
ATOM   1538  CA  ASP A 205     -15.108  -3.958  13.343  1.00 14.39           C  
ATOM   1539  C   ASP A 205     -16.124  -2.961  13.931  1.00 14.49           C  
ATOM   1540  O   ASP A 205     -15.877  -2.401  14.972  1.00 13.92           O  
ATOM   1541  CB  ASP A 205     -14.122  -3.295  12.364  1.00 14.47           C  
ATOM   1542  CG  ASP A 205     -12.915  -4.142  11.982  1.00 15.00           C  
ATOM   1543  OD1 ASP A 205     -12.533  -5.022  12.722  1.00 15.11           O  
ATOM   1544  OD2 ASP A 205     -12.320  -3.814  10.966  1.00 17.04           O1-
ATOM   1545  N   ILE A 206     -17.249  -2.716  13.227  1.00 15.37           N  
ATOM   1546  CA  ILE A 206     -18.293  -1.734  13.710  1.00 15.29           C  
ATOM   1547  C   ILE A 206     -18.946  -2.346  14.957  1.00 15.40           C  
ATOM   1548  O   ILE A 206     -19.246  -1.640  15.877  1.00 16.07           O  
ATOM   1549  CB  ILE A 206     -19.319  -1.447  12.597  1.00 16.58           C  
ATOM   1550  CG1 ILE A 206     -18.693  -0.702  11.417  1.00 17.71           C  
ATOM   1551  CG2 ILE A 206     -20.567  -0.686  13.123  1.00 17.38           C  
ATOM   1552  CD1 ILE A 206     -18.157   0.678  11.727  1.00 19.27           C  
ATOM   1553  N   TRP A 207     -19.182  -3.663  14.975  1.00 16.39           N  
ATOM   1554  CA  TRP A 207     -19.626  -4.367  16.188  1.00 16.04           C  
ATOM   1555  C   TRP A 207     -18.692  -4.003  17.340  1.00 15.39           C  
ATOM   1556  O   TRP A 207     -19.146  -3.665  18.412  1.00 14.50           O  
ATOM   1557  CB  TRP A 207     -19.721  -5.883  15.964  1.00 16.07           C  
ATOM   1558  CG  TRP A 207     -20.237  -6.608  17.155  1.00 16.59           C  
ATOM   1559  CD1 TRP A 207     -19.542  -7.036  18.258  1.00 17.71           C  
ATOM   1560  CD2 TRP A 207     -21.612  -6.847  17.438  1.00 18.12           C  
ATOM   1561  CE2 TRP A 207     -21.666  -7.476  18.703  1.00 19.00           C  
ATOM   1562  CE3 TRP A 207     -22.788  -6.582  16.711  1.00 18.91           C  
ATOM   1563  NE1 TRP A 207     -20.383  -7.580  19.191  1.00 18.01           N  
ATOM   1564  CZ2 TRP A 207     -22.874  -7.862  19.275  1.00 19.47           C  
ATOM   1565  CZ3 TRP A 207     -23.972  -7.006  17.269  1.00 19.17           C  
ATOM   1566  CH2 TRP A 207     -24.001  -7.633  18.511  1.00 19.43           C  
ATOM   1567  N   SER A 208     -17.401  -4.225  17.153  1.00 17.19           N  
ATOM   1568  CA  SER A 208     -16.399  -3.996  18.218  1.00 17.27           C  
ATOM   1569  C   SER A 208     -16.538  -2.545  18.706  1.00 17.84           C  
ATOM   1570  O   SER A 208     -16.522  -2.317  19.944  1.00 18.36           O  
ATOM   1571  CB  SER A 208     -15.041  -4.279  17.732  1.00 18.31           C  
ATOM   1572  OG  SER A 208     -14.901  -5.630  17.303  1.00 16.50           O  
ATOM   1573  N   VAL A 209     -16.628  -1.584  17.785  1.00 18.13           N  
ATOM   1574  CA  VAL A 209     -16.735  -0.133  18.161  1.00 19.28           C  
ATOM   1575  C   VAL A 209     -17.993   0.072  19.013  1.00 20.34           C  
ATOM   1576  O   VAL A 209     -17.965   0.766  20.021  1.00 18.61           O  
ATOM   1577  CB  VAL A 209     -16.800   0.791  16.955  1.00 19.61           C  
ATOM   1578  CG1 VAL A 209     -16.999   2.215  17.439  1.00 21.03           C  
ATOM   1579  CG2 VAL A 209     -15.551   0.665  16.090  1.00 19.56           C  
ATOM   1580  N   GLY A 210     -19.069  -0.593  18.621  1.00 20.55           N  
ATOM   1581  CA  GLY A 210     -20.301  -0.589  19.429  1.00 18.94           C  
ATOM   1582  C   GLY A 210     -20.039  -1.056  20.834  1.00 19.24           C  
ATOM   1583  O   GLY A 210     -20.515  -0.400  21.738  1.00 20.57           O  
ATOM   1584  N   CYS A 211     -19.321  -2.167  21.019  1.00 19.56           N  
ATOM   1585  CA  CYS A 211     -19.040  -2.725  22.339  1.00 19.46           C  
ATOM   1586  C   CYS A 211     -18.183  -1.719  23.115  1.00 19.26           C  
ATOM   1587  O   CYS A 211     -18.439  -1.549  24.328  1.00 21.29           O  
ATOM   1588  CB  CYS A 211     -18.360  -4.088  22.293  1.00 18.69           C  
ATOM   1589  SG  CYS A 211     -19.416  -5.340  21.548  1.00 19.17           S  
ATOM   1590  N   ILE A 212     -17.218  -1.093  22.446  1.00 19.42           N  
ATOM   1591  CA  ILE A 212     -16.358  -0.077  23.125  1.00 18.85           C  
ATOM   1592  C   ILE A 212     -17.174   1.140  23.552  1.00 20.45           C  
ATOM   1593  O   ILE A 212     -16.980   1.617  24.653  1.00 23.91           O  
ATOM   1594  CB  ILE A 212     -15.168   0.279  22.204  1.00 19.61           C  
ATOM   1595  CG1 ILE A 212     -14.291  -0.948  21.961  1.00 17.67           C  
ATOM   1596  CG2 ILE A 212     -14.390   1.433  22.814  1.00 19.47           C  
ATOM   1597  CD1 ILE A 212     -13.339  -0.810  20.901  1.00 17.80           C  
ATOM   1598  N   MET A 213     -17.966   1.723  22.668  1.00 21.07           N  
ATOM   1599  CA  MET A 213     -18.752   2.943  22.975  1.00 21.24           C  
ATOM   1600  C   MET A 213     -19.655   2.641  24.174  1.00 22.79           C  
ATOM   1601  O   MET A 213     -19.665   3.404  25.127  1.00 25.66           O  
ATOM   1602  CB  MET A 213     -19.566   3.324  21.755  1.00 21.01           C  
ATOM   1603  CG  MET A 213     -20.424   4.566  21.906  1.00 22.24           C  
ATOM   1604  SD  MET A 213     -21.095   5.052  20.343  1.00 25.04           S  
ATOM   1605  CE  MET A 213     -22.379   6.207  20.893  1.00 26.79           C  
ATOM   1606  N   ALA A 214     -20.349   1.501  24.167  1.00 23.07           N  
ATOM   1607  CA  ALA A 214     -21.200   1.049  25.283  1.00 23.58           C  
ATOM   1608  C   ALA A 214     -20.398   1.131  26.589  1.00 26.17           C  
ATOM   1609  O   ALA A 214     -20.904   1.752  27.599  1.00 27.98           O  
ATOM   1610  CB  ALA A 214     -21.756  -0.331  25.055  1.00 23.31           C  
ATOM   1611  N   GLU A 215     -19.245   0.509  26.627  1.00 25.71           N  
ATOM   1612  CA  GLU A 215     -18.426   0.434  27.848  1.00 27.10           C  
ATOM   1613  C   GLU A 215     -17.965   1.840  28.295  1.00 29.96           C  
ATOM   1614  O   GLU A 215     -17.778   2.053  29.508  1.00 34.69           O  
ATOM   1615  CB  GLU A 215     -17.253  -0.446  27.480  1.00 26.91           C  
ATOM   1616  CG  GLU A 215     -16.398  -0.761  28.647  1.00 30.06           C  
ATOM   1617  CD  GLU A 215     -15.334  -1.788  28.363  1.00 31.12           C  
ATOM   1618  OE1 GLU A 215     -15.554  -2.700  27.549  1.00 28.77           O  
ATOM   1619  OE2 GLU A 215     -14.279  -1.653  28.991  1.00 32.77           O1-
ATOM   1620  N   LEU A 216     -17.748   2.771  27.368  1.00 29.15           N  
ATOM   1621  CA  LEU A 216     -17.305   4.149  27.709  1.00 30.12           C  
ATOM   1622  C   LEU A 216     -18.497   4.916  28.287  1.00 30.26           C  
ATOM   1623  O   LEU A 216     -18.258   5.840  29.045  1.00 29.82           O  
ATOM   1624  CB  LEU A 216     -16.811   4.900  26.471  1.00 29.78           C  
ATOM   1625  CG  LEU A 216     -15.511   4.414  25.820  1.00 29.15           C  
ATOM   1626  CD1 LEU A 216     -15.000   5.493  24.881  1.00 28.39           C  
ATOM   1627  CD2 LEU A 216     -14.442   4.031  26.858  1.00 29.38           C  
ATOM   1628  N   LEU A 217     -19.704   4.653  27.793  1.00 29.78           N  
ATOM   1629  CA  LEU A 217     -20.896   5.396  28.229  1.00 30.79           C  
ATOM   1630  C   LEU A 217     -21.263   4.888  29.635  1.00 33.03           C  
ATOM   1631  O   LEU A 217     -21.597   5.711  30.476  1.00 35.21           O  
ATOM   1632  CB  LEU A 217     -22.042   5.199  27.242  1.00 29.20           C  
ATOM   1633  CG  LEU A 217     -21.933   5.937  25.915  1.00 29.68           C  
ATOM   1634  CD1 LEU A 217     -22.895   5.357  24.887  1.00 31.15           C  
ATOM   1635  CD2 LEU A 217     -22.163   7.419  26.053  1.00 30.34           C  
ATOM   1636  N   THR A 218     -21.153   3.593  29.902  1.00 33.59           N  
ATOM   1637  CA  THR A 218     -21.784   2.904  31.062  1.00 36.19           C  
ATOM   1638  C   THR A 218     -20.770   2.582  32.134  1.00 37.78           C  
ATOM   1639  O   THR A 218     -21.168   2.299  33.265  1.00 41.10           O  
ATOM   1640  CB  THR A 218     -22.404   1.543  30.708  1.00 34.53           C  
ATOM   1641  CG2 THR A 218     -23.470   1.680  29.656  1.00 35.14           C  
ATOM   1642  OG1 THR A 218     -21.415   0.576  30.305  1.00 36.68           O  
ATOM   1643  N   GLY A 219     -19.517   2.493  31.755  1.00 38.01           N  
ATOM   1644  CA  GLY A 219     -18.463   2.042  32.664  1.00 40.51           C  
ATOM   1645  C   GLY A 219     -18.419   0.546  32.873  1.00 41.74           C  
ATOM   1646  O   GLY A 219     -17.540   0.140  33.630  1.00 45.36           O  
ATOM   1647  N   ARG A 220     -19.251  -0.268  32.208  1.00 41.98           N  
ATOM   1648  CA  ARG A 220     -19.179  -1.758  32.306  1.00 38.09           C  
ATOM   1649  C   ARG A 220     -18.907  -2.411  30.934  1.00 33.28           C  
ATOM   1650  O   ARG A 220     -19.466  -1.968  29.940  1.00 30.88           O  
ATOM   1651  CB  ARG A 220     -20.514  -2.384  32.731  1.00 41.97           C  
ATOM   1652  CG  ARG A 220     -21.182  -1.809  33.970  1.00 47.31           C  
ATOM   1653  CD  ARG A 220     -22.505  -2.523  34.236  1.00 48.11           C  
ATOM   1654  NE  ARG A 220     -22.820  -2.462  35.667  1.00 52.18           N  
ATOM   1655  CZ  ARG A 220     -23.616  -3.301  36.339  1.00 50.24           C  
ATOM   1656  NH1 ARG A 220     -24.231  -4.291  35.713  1.00 46.40           N1+
ATOM   1657  NH2 ARG A 220     -23.775  -3.144  37.644  1.00 49.22           N  
ATOM   1658  N   THR A 221     -18.166  -3.511  30.905  1.00 30.94           N  
ATOM   1659  CA  THR A 221     -18.106  -4.422  29.744  1.00 31.42           C  
ATOM   1660  C   THR A 221     -19.522  -4.767  29.310  1.00 30.23           C  
ATOM   1661  O   THR A 221     -20.273  -5.267  30.171  1.00 30.15           O  
ATOM   1662  CB  THR A 221     -17.412  -5.739  30.068  1.00 31.28           C  
ATOM   1663  CG2 THR A 221     -17.146  -6.548  28.826  1.00 32.15           C  
ATOM   1664  OG1 THR A 221     -16.201  -5.360  30.721  1.00 33.18           O  
ATOM   1665  N   LEU A 222     -19.865  -4.531  28.038  1.00 27.29           N  
ATOM   1666  CA  LEU A 222     -21.230  -4.857  27.571  1.00 26.52           C  
ATOM   1667  C   LEU A 222     -21.442  -6.363  27.698  1.00 24.53           C  
ATOM   1668  O   LEU A 222     -22.452  -6.798  28.265  1.00 23.31           O  
ATOM   1669  CB  LEU A 222     -21.391  -4.360  26.140  1.00 26.22           C  
ATOM   1670  CG  LEU A 222     -22.764  -3.801  25.702  1.00 29.19           C  
ATOM   1671  CD1 LEU A 222     -22.984  -3.962  24.217  1.00 25.49           C  
ATOM   1672  CD2 LEU A 222     -23.981  -4.219  26.511  1.00 28.41           C  
ATOM   1673  N   PHE A 223     -20.551  -7.159  27.132  1.00 22.45           N  
ATOM   1674  CA  PHE A 223     -20.739  -8.616  26.957  1.00 23.13           C  
ATOM   1675  C   PHE A 223     -19.541  -9.392  27.527  1.00 25.14           C  
ATOM   1676  O   PHE A 223     -18.674  -9.870  26.811  1.00 24.48           O  
ATOM   1677  CB  PHE A 223     -20.955  -9.026  25.494  1.00 21.55           C  
ATOM   1678  CG  PHE A 223     -22.079  -8.340  24.756  1.00 22.14           C  
ATOM   1679  CD1 PHE A 223     -23.405  -8.505  25.139  1.00 22.74           C  
ATOM   1680  CD2 PHE A 223     -21.799  -7.568  23.633  1.00 20.80           C  
ATOM   1681  CE1 PHE A 223     -24.421  -7.903  24.396  1.00 23.57           C  
ATOM   1682  CE2 PHE A 223     -22.803  -6.958  22.902  1.00 20.59           C  
ATOM   1683  CZ  PHE A 223     -24.112  -7.138  23.278  1.00 20.90           C  
ATOM   1684  N   PRO A 224     -19.446  -9.551  28.844  1.00 28.72           N  
ATOM   1685  CA  PRO A 224     -18.267 -10.197  29.439  1.00 31.68           C  
ATOM   1686  C   PRO A 224     -18.391 -11.728  29.452  1.00 32.39           C  
ATOM   1687  O   PRO A 224     -18.455 -12.309  30.492  1.00 33.55           O  
ATOM   1688  CB  PRO A 224     -18.250  -9.609  30.858  1.00 31.62           C  
ATOM   1689  CG  PRO A 224     -19.698  -9.308  31.157  1.00 29.71           C  
ATOM   1690  CD  PRO A 224     -20.371  -9.020  29.835  1.00 29.64           C  
ATOM   1691  N   GLY A 225     -18.391 -12.344  28.275  1.00 33.25           N  
ATOM   1692  CA  GLY A 225     -18.553 -13.803  28.145  1.00 33.51           C  
ATOM   1693  C   GLY A 225     -17.337 -14.572  28.656  1.00 33.65           C  
ATOM   1694  O   GLY A 225     -16.180 -14.065  28.529  1.00 28.86           O  
ATOM   1695  N   THR A 226     -17.590 -15.763  29.200  1.00 34.65           N  
ATOM   1696  CA  THR A 226     -16.539 -16.644  29.786  1.00 36.17           C  
ATOM   1697  C   THR A 226     -15.942 -17.571  28.717  1.00 34.70           C  
ATOM   1698  O   THR A 226     -14.898 -18.118  29.004  1.00 39.64           O  
ATOM   1699  CB  THR A 226     -17.091 -17.364  31.025  1.00 36.15           C  
ATOM   1700  CG2 THR A 226     -17.487 -16.398  32.120  1.00 35.91           C  
ATOM   1701  OG1 THR A 226     -18.239 -18.116  30.652  1.00 37.20           O  
ATOM   1702  N   ASP A 227     -16.572 -17.735  27.545  1.00 32.20           N  
ATOM   1703  CA  ASP A 227     -16.230 -18.673  26.435  1.00 30.19           C  
ATOM   1704  C   ASP A 227     -17.107 -18.269  25.247  1.00 28.03           C  
ATOM   1705  O   ASP A 227     -17.977 -17.400  25.465  1.00 27.99           O  
ATOM   1706  CB  ASP A 227     -16.475 -20.125  26.863  1.00 31.92           C  
ATOM   1707  CG  ASP A 227     -17.907 -20.464  27.274  1.00 31.77           C  
ATOM   1708  OD1 ASP A 227     -18.789 -20.237  26.521  1.00 29.63           O  
ATOM   1709  OD2 ASP A 227     -18.104 -20.984  28.351  1.00 36.05           O1-
ATOM   1710  N   HIS A 228     -16.929 -18.851  24.073  1.00 26.63           N  
ATOM   1711  CA  HIS A 228     -17.594 -18.459  22.792  1.00 26.77           C  
ATOM   1712  C   HIS A 228     -19.116 -18.743  22.868  1.00 27.49           C  
ATOM   1713  O   HIS A 228     -19.899 -17.925  22.321  1.00 26.25           O  
ATOM   1714  CB  HIS A 228     -16.978 -19.228  21.610  1.00 27.53           C  
ATOM   1715  CG  HIS A 228     -15.652 -18.731  21.123  1.00 28.21           C  
ATOM   1716  CD2 HIS A 228     -15.093 -18.828  19.907  1.00 27.34           C  
ATOM   1717  ND1 HIS A 228     -14.814 -17.971  21.886  1.00 32.93           N  
ATOM   1718  CE1 HIS A 228     -13.738 -17.661  21.155  1.00 32.43           C  
ATOM   1719  NE2 HIS A 228     -13.910 -18.173  19.922  1.00 29.29           N  
ATOM   1720  N   ILE A 229     -19.508 -19.789  23.591  1.00 27.23           N  
ATOM   1721  CA  ILE A 229     -20.943 -20.131  23.861  1.00 30.25           C  
ATOM   1722  C   ILE A 229     -21.596 -19.097  24.800  1.00 29.61           C  
ATOM   1723  O   ILE A 229     -22.617 -18.492  24.369  1.00 25.66           O  
ATOM   1724  CB  ILE A 229     -21.079 -21.586  24.372  1.00 34.29           C  
ATOM   1725  CG1 ILE A 229     -20.695 -22.559  23.245  1.00 35.95           C  
ATOM   1726  CG2 ILE A 229     -22.482 -21.838  24.934  1.00 33.84           C  
ATOM   1727  CD1 ILE A 229     -20.482 -24.002  23.713  1.00 42.89           C  
ATOM   1728  N   ASP A 230     -20.968 -18.815  25.946  1.00 29.45           N  
ATOM   1729  CA  ASP A 230     -21.394 -17.778  26.917  1.00 31.70           C  
ATOM   1730  C   ASP A 230     -21.465 -16.401  26.222  1.00 28.52           C  
ATOM   1731  O   ASP A 230     -22.479 -15.674  26.437  1.00 26.39           O  
ATOM   1732  CB  ASP A 230     -20.532 -17.786  28.201  1.00 33.93           C  
ATOM   1733  CG  ASP A 230     -21.108 -16.865  29.276  1.00 34.48           C  
ATOM   1734  OD1 ASP A 230     -22.297 -16.979  29.555  1.00 35.89           O  
ATOM   1735  OD2 ASP A 230     -20.412 -15.973  29.743  1.00 35.59           O1-
ATOM   1736  N   GLN A 231     -20.483 -16.074  25.377  1.00 25.41           N  
ATOM   1737  CA  GLN A 231     -20.392 -14.779  24.685  1.00 25.80           C  
ATOM   1738  C   GLN A 231     -21.615 -14.664  23.747  1.00 26.03           C  
ATOM   1739  O   GLN A 231     -22.285 -13.621  23.786  1.00 24.72           O  
ATOM   1740  CB  GLN A 231     -19.083 -14.683  23.882  1.00 25.45           C  
ATOM   1741  CG  GLN A 231     -18.881 -13.318  23.228  1.00 25.07           C  
ATOM   1742  CD  GLN A 231     -18.548 -12.282  24.271  1.00 23.73           C  
ATOM   1743  NE2 GLN A 231     -18.955 -11.051  24.033  1.00 23.82           N  
ATOM   1744  OE1 GLN A 231     -17.880 -12.575  25.255  1.00 25.57           O  
ATOM   1745  N   LEU A 232     -21.910 -15.709  22.960  1.00 25.59           N  
ATOM   1746  CA  LEU A 232     -23.055 -15.671  22.023  1.00 26.83           C  
ATOM   1747  C   LEU A 232     -24.371 -15.471  22.791  1.00 26.69           C  
ATOM   1748  O   LEU A 232     -25.203 -14.672  22.339  1.00 23.97           O  
ATOM   1749  CB  LEU A 232     -23.085 -16.958  21.202  1.00 28.15           C  
ATOM   1750  CG  LEU A 232     -24.133 -16.994  20.107  1.00 31.48           C  
ATOM   1751  CD1 LEU A 232     -24.068 -15.757  19.189  1.00 31.16           C  
ATOM   1752  CD2 LEU A 232     -23.953 -18.281  19.312  1.00 32.34           C  
ATOM   1753  N   LYS A 233     -24.536 -16.160  23.913  1.00 27.32           N  
ATOM   1754  CA  LYS A 233     -25.767 -16.063  24.761  1.00 30.19           C  
ATOM   1755  C   LYS A 233     -25.949 -14.646  25.327  1.00 28.05           C  
ATOM   1756  O   LYS A 233     -27.050 -14.113  25.250  1.00 27.04           O  
ATOM   1757  CB  LYS A 233     -25.695 -17.172  25.799  1.00 32.72           C  
ATOM   1758  CG  LYS A 233     -25.717 -18.545  25.135  1.00 37.94           C  
ATOM   1759  CD  LYS A 233     -26.395 -19.671  25.894  1.00 43.74           C  
ATOM   1760  CE  LYS A 233     -25.443 -20.374  26.844  1.00 48.57           C  
ATOM   1761  NZ  LYS A 233     -26.093 -21.514  27.537  1.00 54.26           N1+
ATOM   1762  N   LEU A 234     -24.905 -14.041  25.855  1.00 25.85           N  
ATOM   1763  CA  LEU A 234     -24.941 -12.642  26.325  1.00 25.65           C  
ATOM   1764  C   LEU A 234     -25.337 -11.714  25.176  1.00 23.43           C  
ATOM   1765  O   LEU A 234     -26.169 -10.871  25.407  1.00 23.48           O  
ATOM   1766  CB  LEU A 234     -23.576 -12.275  26.932  1.00 26.52           C  
ATOM   1767  CG  LEU A 234     -23.300 -12.934  28.276  1.00 29.36           C  
ATOM   1768  CD1 LEU A 234     -21.954 -12.595  28.841  1.00 30.28           C  
ATOM   1769  CD2 LEU A 234     -24.356 -12.552  29.338  1.00 31.15           C  
ATOM   1770  N   ILE A 235     -24.739 -11.839  23.976  1.00 22.08           N  
ATOM   1771  CA  ILE A 235     -25.083 -11.019  22.774  1.00 20.69           C  
ATOM   1772  C   ILE A 235     -26.575 -11.167  22.410  1.00 20.91           C  
ATOM   1773  O   ILE A 235     -27.256 -10.120  22.206  1.00 21.25           O  
ATOM   1774  CB  ILE A 235     -24.174 -11.398  21.593  1.00 20.11           C  
ATOM   1775  CG1 ILE A 235     -22.703 -11.047  21.874  1.00 20.24           C  
ATOM   1776  CG2 ILE A 235     -24.701 -10.784  20.320  1.00 19.42           C  
ATOM   1777  CD1 ILE A 235     -21.767 -11.600  20.786  1.00 20.65           C  
ATOM   1778  N   LEU A 236     -27.081 -12.396  22.327  1.00 20.95           N  
ATOM   1779  CA  LEU A 236     -28.441 -12.607  21.791  1.00 23.78           C  
ATOM   1780  C   LEU A 236     -29.470 -12.128  22.818  1.00 24.78           C  
ATOM   1781  O   LEU A 236     -30.592 -11.815  22.391  1.00 27.83           O  
ATOM   1782  CB  LEU A 236     -28.622 -14.078  21.434  1.00 23.79           C  
ATOM   1783  CG  LEU A 236     -27.707 -14.531  20.289  1.00 23.73           C  
ATOM   1784  CD1 LEU A 236     -28.022 -15.937  19.882  1.00 25.36           C  
ATOM   1785  CD2 LEU A 236     -27.772 -13.595  19.077  1.00 24.09           C  
ATOM   1786  N   ARG A 237     -29.098 -12.030  24.088  1.00 27.30           N  
ATOM   1787  CA  ARG A 237     -29.971 -11.487  25.178  1.00 30.33           C  
ATOM   1788  C   ARG A 237     -30.287 -10.020  24.874  1.00 28.82           C  
ATOM   1789  O   ARG A 237     -31.432  -9.613  25.074  1.00 26.49           O  
ATOM   1790  CB  ARG A 237     -29.323 -11.636  26.555  1.00 35.63           C  
ATOM   1791  CG  ARG A 237     -30.287 -11.558  27.730  1.00 44.86           C  
ATOM   1792  CD  ARG A 237     -29.630 -11.953  29.053  1.00 53.97           C  
ATOM   1793  NE  ARG A 237     -28.774 -10.876  29.569  1.00 62.45           N  
ATOM   1794  CZ  ARG A 237     -27.819 -10.993  30.512  1.00 63.10           C  
ATOM   1795  NH1 ARG A 237     -27.560 -12.157  31.095  1.00 66.35           N1+
ATOM   1796  NH2 ARG A 237     -27.132  -9.928  30.880  1.00 58.91           N  
ATOM   1797  N   LEU A 238     -29.310  -9.249  24.388  1.00 24.76           N  
ATOM   1798  CA  LEU A 238     -29.537  -7.838  24.018  1.00 23.96           C  
ATOM   1799  C   LEU A 238     -30.177  -7.718  22.640  1.00 22.96           C  
ATOM   1800  O   LEU A 238     -31.147  -6.958  22.511  1.00 21.80           O  
ATOM   1801  CB  LEU A 238     -28.210  -7.059  24.074  1.00 23.68           C  
ATOM   1802  CG  LEU A 238     -28.356  -5.555  23.813  1.00 23.21           C  
ATOM   1803  CD1 LEU A 238     -29.140  -4.859  24.913  1.00 23.91           C  
ATOM   1804  CD2 LEU A 238     -27.002  -4.889  23.638  1.00 23.01           C  
ATOM   1805  N   VAL A 239     -29.580  -8.319  21.594  1.00 22.18           N  
ATOM   1806  CA  VAL A 239     -29.957  -8.005  20.195  1.00 22.16           C  
ATOM   1807  C   VAL A 239     -31.035  -8.956  19.684  1.00 22.81           C  
ATOM   1808  O   VAL A 239     -31.448  -8.809  18.515  1.00 24.89           O  
ATOM   1809  CB  VAL A 239     -28.682  -7.948  19.318  1.00 23.42           C  
ATOM   1810  CG1 VAL A 239     -27.667  -6.954  19.909  1.00 22.95           C  
ATOM   1811  CG2 VAL A 239     -28.049  -9.320  19.144  1.00 23.95           C  
ATOM   1812  N   GLY A 240     -31.506  -9.901  20.502  1.00 24.42           N  
ATOM   1813  CA  GLY A 240     -32.517 -10.909  20.095  1.00 24.56           C  
ATOM   1814  C   GLY A 240     -31.872 -12.124  19.450  1.00 25.27           C  
ATOM   1815  O   GLY A 240     -30.716 -12.020  18.901  1.00 26.60           O  
ATOM   1816  N   THR A 241     -32.541 -13.267  19.446  1.00 24.24           N  
ATOM   1817  CA  THR A 241     -32.149 -14.395  18.574  1.00 24.08           C  
ATOM   1818  C   THR A 241     -32.392 -13.943  17.136  1.00 23.25           C  
ATOM   1819  O   THR A 241     -33.219 -13.070  16.882  1.00 22.80           O  
ATOM   1820  CB  THR A 241     -32.918 -15.673  18.932  1.00 24.18           C  
ATOM   1821  CG2 THR A 241     -32.265 -16.379  20.101  1.00 26.33           C  
ATOM   1822  OG1 THR A 241     -34.268 -15.304  19.245  1.00 24.37           O  
ATOM   1823  N   PRO A 242     -31.736 -14.546  16.128  1.00 23.70           N  
ATOM   1824  CA  PRO A 242     -32.025 -14.228  14.726  1.00 22.72           C  
ATOM   1825  C   PRO A 242     -33.488 -14.296  14.246  1.00 22.76           C  
ATOM   1826  O   PRO A 242     -34.144 -15.284  14.527  1.00 21.98           O  
ATOM   1827  CB  PRO A 242     -31.250 -15.300  13.966  1.00 22.41           C  
ATOM   1828  CG  PRO A 242     -30.129 -15.649  14.868  1.00 22.79           C  
ATOM   1829  CD  PRO A 242     -30.682 -15.568  16.274  1.00 23.57           C  
ATOM   1830  N   GLY A 243     -33.872 -13.317  13.452  1.00 23.31           N  
ATOM   1831  CA  GLY A 243     -35.143 -13.338  12.696  1.00 26.30           C  
ATOM   1832  C   GLY A 243     -34.987 -14.093  11.396  1.00 27.31           C  
ATOM   1833  O   GLY A 243     -33.869 -14.559  11.063  1.00 24.96           O  
ATOM   1834  N   ALA A 244     -36.072 -14.207  10.646  1.00 25.67           N  
ATOM   1835  CA  ALA A 244     -36.197 -15.166   9.538  1.00 26.01           C  
ATOM   1836  C   ALA A 244     -35.200 -14.796   8.415  1.00 24.40           C  
ATOM   1837  O   ALA A 244     -34.529 -15.729   7.848  1.00 24.86           O  
ATOM   1838  CB  ALA A 244     -37.638 -15.181   9.088  1.00 26.06           C  
ATOM   1839  N   GLU A 245     -35.052 -13.505   8.139  1.00 23.12           N  
ATOM   1840  CA  GLU A 245     -34.208 -12.978   7.041  1.00 24.69           C  
ATOM   1841  C   GLU A 245     -32.756 -13.370   7.326  1.00 22.72           C  
ATOM   1842  O   GLU A 245     -32.006 -13.732   6.368  1.00 22.80           O  
ATOM   1843  CB  GLU A 245     -34.344 -11.472   6.882  1.00 26.80           C  
ATOM   1844  CG  GLU A 245     -33.413 -10.918   5.812  1.00 32.32           C  
ATOM   1845  CD  GLU A 245     -33.485  -9.427   5.462  1.00 37.36           C  
ATOM   1846  OE1 GLU A 245     -33.669  -8.548   6.366  1.00 37.74           O  
ATOM   1847  OE2 GLU A 245     -33.280  -9.141   4.275  1.00 42.99           O1-
ATOM   1848  N   LEU A 246     -32.369 -13.271   8.587  1.00 20.95           N  
ATOM   1849  CA  LEU A 246     -30.979 -13.634   8.929  1.00 20.92           C  
ATOM   1850  C   LEU A 246     -30.856 -15.170   8.927  1.00 20.61           C  
ATOM   1851  O   LEU A 246     -29.826 -15.668   8.417  1.00 18.23           O  
ATOM   1852  CB  LEU A 246     -30.548 -13.022  10.257  1.00 19.70           C  
ATOM   1853  CG  LEU A 246     -29.188 -13.533  10.721  1.00 18.54           C  
ATOM   1854  CD1 LEU A 246     -28.082 -13.176   9.707  1.00 18.76           C  
ATOM   1855  CD2 LEU A 246     -28.874 -12.918  12.075  1.00 19.52           C  
ATOM   1856  N   LEU A 247     -31.811 -15.914   9.500  1.00 20.84           N  
ATOM   1857  CA  LEU A 247     -31.680 -17.401   9.524  1.00 22.68           C  
ATOM   1858  C   LEU A 247     -31.458 -17.962   8.104  1.00 21.32           C  
ATOM   1859  O   LEU A 247     -30.778 -19.028   7.991  1.00 20.58           O  
ATOM   1860  CB  LEU A 247     -32.929 -18.028  10.150  1.00 24.33           C  
ATOM   1861  CG  LEU A 247     -33.095 -17.954  11.666  1.00 26.13           C  
ATOM   1862  CD1 LEU A 247     -34.525 -18.456  12.067  1.00 27.46           C  
ATOM   1863  CD2 LEU A 247     -32.011 -18.745  12.382  1.00 26.15           C  
ATOM   1864  N   LYS A 248     -32.066 -17.348   7.068  1.00 22.52           N  
ATOM   1865  CA  LYS A 248     -32.016 -17.860   5.683  1.00 23.90           C  
ATOM   1866  C   LYS A 248     -30.602 -17.766   5.148  1.00 23.00           C  
ATOM   1867  O   LYS A 248     -30.333 -18.446   4.168  1.00 23.33           O  
ATOM   1868  CB  LYS A 248     -32.911 -17.068   4.735  1.00 29.29           C  
ATOM   1869  CG  LYS A 248     -34.392 -17.302   4.919  1.00 34.24           C  
ATOM   1870  CD  LYS A 248     -35.225 -16.155   4.372  1.00 39.60           C  
ATOM   1871  CE  LYS A 248     -35.248 -16.078   2.861  1.00 43.43           C  
ATOM   1872  NZ  LYS A 248     -36.351 -15.187   2.400  1.00 46.58           N1+
ATOM   1873  N   LYS A 249     -29.711 -16.988   5.784  1.00 20.62           N  
ATOM   1874  CA  LYS A 249     -28.359 -16.740   5.221  1.00 21.10           C  
ATOM   1875  C   LYS A 249     -27.361 -17.707   5.854  1.00 19.52           C  
ATOM   1876  O   LYS A 249     -26.131 -17.557   5.566  1.00 19.10           O  
ATOM   1877  CB  LYS A 249     -27.920 -15.300   5.509  1.00 20.81           C  
ATOM   1878  CG  LYS A 249     -28.729 -14.211   4.845  1.00 22.62           C  
ATOM   1879  CD  LYS A 249     -28.352 -12.871   5.356  1.00 23.70           C  
ATOM   1880  CE  LYS A 249     -29.354 -11.821   4.956  1.00 24.74           C  
ATOM   1881  NZ  LYS A 249     -28.739 -10.554   5.351  1.00 23.18           N1+
ATOM   1882  N   ILE A 250     -27.834 -18.569   6.772  1.00 19.11           N  
ATOM   1883  CA  ILE A 250     -26.956 -19.441   7.607  1.00 19.19           C  
ATOM   1884  C   ILE A 250     -26.852 -20.811   6.945  1.00 20.87           C  
ATOM   1885  O   ILE A 250     -27.870 -21.554   6.932  1.00 20.73           O  
ATOM   1886  CB  ILE A 250     -27.350 -19.570   9.090  1.00 18.32           C  
ATOM   1887  CG1 ILE A 250     -27.523 -18.222   9.784  1.00 18.39           C  
ATOM   1888  CG2 ILE A 250     -26.326 -20.468   9.803  1.00 17.77           C  
ATOM   1889  CD1 ILE A 250     -28.115 -18.252  11.185  1.00 17.61           C  
ATOM   1890  N   SER A 251     -25.694 -21.125   6.369  1.00 22.75           N  
ATOM   1891  CA  SER A 251     -25.479 -22.394   5.611  1.00 25.89           C  
ATOM   1892  C   SER A 251     -25.457 -23.589   6.578  1.00 25.09           C  
ATOM   1893  O   SER A 251     -26.144 -24.594   6.371  1.00 26.49           O  
ATOM   1894  CB  SER A 251     -24.203 -22.337   4.816  1.00 27.29           C  
ATOM   1895  OG  SER A 251     -24.058 -23.565   4.073  1.00 30.03           O  
ATOM   1896  N   SER A 252     -24.704 -23.466   7.636  1.00 23.83           N  
ATOM   1897  CA  SER A 252     -24.447 -24.568   8.583  1.00 26.52           C  
ATOM   1898  C   SER A 252     -25.730 -25.047   9.295  1.00 25.40           C  
ATOM   1899  O   SER A 252     -26.231 -24.339  10.141  1.00 24.57           O  
ATOM   1900  CB  SER A 252     -23.434 -24.109   9.588  1.00 26.81           C  
ATOM   1901  OG  SER A 252     -23.400 -24.998  10.681  1.00 26.86           O  
ATOM   1902  N   GLU A 253     -26.050 -26.316   9.085  1.00 27.55           N  
ATOM   1903  CA  GLU A 253     -27.073 -27.108   9.804  1.00 29.02           C  
ATOM   1904  C   GLU A 253     -26.721 -27.123  11.292  1.00 28.17           C  
ATOM   1905  O   GLU A 253     -27.588 -26.777  12.122  1.00 27.05           O  
ATOM   1906  CB  GLU A 253     -27.109 -28.485   9.122  1.00 33.34           C  
ATOM   1907  CG  GLU A 253     -28.420 -29.181   9.099  1.00 38.49           C  
ATOM   1908  CD  GLU A 253     -29.648 -28.379   8.685  1.00 39.29           C  
ATOM   1909  OE1 GLU A 253     -29.666 -27.698   7.611  1.00 36.23           O  
ATOM   1910  OE2 GLU A 253     -30.617 -28.510   9.434  1.00 46.46           O1-
ATOM   1911  N   SER A 254     -25.485 -27.451  11.700  1.00 25.63           N  
ATOM   1912  CA  SER A 254     -25.225 -27.497  13.146  1.00 26.67           C  
ATOM   1913  C   SER A 254     -25.474 -26.100  13.737  1.00 26.75           C  
ATOM   1914  O   SER A 254     -26.131 -26.033  14.829  1.00 24.90           O  
ATOM   1915  CB  SER A 254     -23.860 -28.061  13.514  1.00 28.22           C  
ATOM   1916  OG  SER A 254     -22.886 -27.152  13.091  1.00 32.16           O  
ATOM   1917  N   ALA A 255     -24.966 -25.025  13.118  1.00 24.11           N  
ATOM   1918  CA  ALA A 255     -25.142 -23.647  13.634  1.00 25.75           C  
ATOM   1919  C   ALA A 255     -26.641 -23.324  13.789  1.00 24.78           C  
ATOM   1920  O   ALA A 255     -27.068 -22.842  14.836  1.00 25.13           O  
ATOM   1921  CB  ALA A 255     -24.457 -22.614  12.740  1.00 26.65           C  
ATOM   1922  N   ARG A 256     -27.416 -23.529  12.755  1.00 27.36           N  
ATOM   1923  CA  ARG A 256     -28.870 -23.255  12.852  1.00 27.85           C  
ATOM   1924  C   ARG A 256     -29.484 -24.149  13.950  1.00 29.43           C  
ATOM   1925  O   ARG A 256     -30.308 -23.611  14.779  1.00 28.18           O  
ATOM   1926  CB  ARG A 256     -29.500 -23.438  11.475  1.00 30.68           C  
ATOM   1927  CG  ARG A 256     -29.872 -22.100  10.862  1.00 32.46           C  
ATOM   1928  CD  ARG A 256     -30.560 -22.213   9.508  1.00 34.06           C  
ATOM   1929  NE  ARG A 256     -29.679 -22.861   8.555  1.00 33.49           N  
ATOM   1930  CZ  ARG A 256     -29.744 -24.126   8.203  1.00 35.33           C  
ATOM   1931  NH1 ARG A 256     -28.882 -24.593   7.316  1.00 36.22           N1+
ATOM   1932  NH2 ARG A 256     -30.686 -24.919   8.706  1.00 38.04           N  
ATOM   1933  N   ASN A 257     -29.117 -25.444  14.008  1.00 29.42           N  
ATOM   1934  CA  ASN A 257     -29.721 -26.374  15.016  1.00 31.98           C  
ATOM   1935  C   ASN A 257     -29.525 -25.790  16.403  1.00 33.03           C  
ATOM   1936  O   ASN A 257     -30.491 -25.772  17.177  1.00 35.05           O  
ATOM   1937  CB  ASN A 257     -29.198 -27.816  14.950  1.00 33.53           C  
ATOM   1938  CG  ASN A 257     -29.831 -28.571  13.799  1.00 34.82           C  
ATOM   1939  ND2 ASN A 257     -29.153 -29.584  13.298  1.00 38.04           N  
ATOM   1940  OD1 ASN A 257     -30.920 -28.214  13.340  1.00 36.95           O  
ATOM   1941  N   TYR A 258     -28.333 -25.295  16.692  1.00 32.31           N  
ATOM   1942  CA  TYR A 258     -27.972 -24.733  18.020  1.00 34.18           C  
ATOM   1943  C   TYR A 258     -28.788 -23.441  18.281  1.00 32.37           C  
ATOM   1944  O   TYR A 258     -29.442 -23.293  19.337  1.00 35.15           O  
ATOM   1945  CB  TYR A 258     -26.470 -24.431  18.126  1.00 33.73           C  
ATOM   1946  CG  TYR A 258     -26.129 -23.912  19.491  1.00 33.79           C  
ATOM   1947  CD1 TYR A 258     -26.038 -24.760  20.592  1.00 35.63           C  
ATOM   1948  CD2 TYR A 258     -25.954 -22.563  19.689  1.00 33.11           C  
ATOM   1949  CE1 TYR A 258     -25.799 -24.256  21.863  1.00 36.49           C  
ATOM   1950  CE2 TYR A 258     -25.705 -22.042  20.943  1.00 33.55           C  
ATOM   1951  CZ  TYR A 258     -25.644 -22.883  22.038  1.00 36.24           C  
ATOM   1952  OH  TYR A 258     -25.421 -22.326  23.269  1.00 40.06           O  
ATOM   1953  N   ILE A 259     -28.743 -22.499  17.348  1.00 31.38           N  
ATOM   1954  CA  ILE A 259     -29.344 -21.134  17.556  1.00 31.88           C  
ATOM   1955  C   ILE A 259     -30.870 -21.221  17.713  1.00 30.76           C  
ATOM   1956  O   ILE A 259     -31.454 -20.549  18.601  1.00 30.39           O  
ATOM   1957  CB  ILE A 259     -28.963 -20.204  16.393  1.00 32.21           C  
ATOM   1958  CG1 ILE A 259     -27.445 -20.048  16.309  1.00 33.53           C  
ATOM   1959  CG2 ILE A 259     -29.624 -18.859  16.531  1.00 32.93           C  
ATOM   1960  CD1 ILE A 259     -26.818 -19.511  17.570  1.00 33.88           C  
ATOM   1961  N   GLN A 260     -31.487 -21.954  16.820  1.00 29.70           N  
ATOM   1962  CA  GLN A 260     -32.964 -22.102  16.772  1.00 29.65           C  
ATOM   1963  C   GLN A 260     -33.475 -22.989  17.926  1.00 29.86           C  
ATOM   1964  O   GLN A 260     -34.682 -22.899  18.234  1.00 27.30           O  
ATOM   1965  CB  GLN A 260     -33.335 -22.653  15.405  1.00 28.84           C  
ATOM   1966  CG  GLN A 260     -33.124 -21.640  14.283  1.00 27.14           C  
ATOM   1967  CD  GLN A 260     -33.692 -22.221  13.018  1.00 27.20           C  
ATOM   1968  NE2 GLN A 260     -34.991 -22.035  12.834  1.00 27.93           N  
ATOM   1969  OE1 GLN A 260     -33.041 -22.962  12.267  1.00 28.87           O  
ATOM   1970  N   SER A 261     -32.593 -23.776  18.561  1.00 28.12           N  
ATOM   1971  CA  SER A 261     -32.880 -24.588  19.771  1.00 31.16           C  
ATOM   1972  C   SER A 261     -32.764 -23.763  21.040  1.00 32.31           C  
ATOM   1973  O   SER A 261     -33.307 -24.233  22.000  1.00 34.07           O  
ATOM   1974  CB  SER A 261     -32.014 -25.846  19.843  1.00 31.35           C  
ATOM   1975  OG  SER A 261     -32.410 -26.694  18.801  1.00 30.88           O  
ATOM   1976  N   LEU A 262     -32.153 -22.573  21.035  1.00 31.25           N  
ATOM   1977  CA  LEU A 262     -32.140 -21.717  22.234  1.00 34.13           C  
ATOM   1978  C   LEU A 262     -33.560 -21.208  22.502  1.00 36.50           C  
ATOM   1979  O   LEU A 262     -34.357 -21.112  21.522  1.00 37.13           O  
ATOM   1980  CB  LEU A 262     -31.245 -20.503  22.022  1.00 35.09           C  
ATOM   1981  CG  LEU A 262     -29.761 -20.783  21.853  1.00 35.05           C  
ATOM   1982  CD1 LEU A 262     -29.027 -19.485  21.619  1.00 35.03           C  
ATOM   1983  CD2 LEU A 262     -29.215 -21.496  23.070  1.00 37.70           C  
ATOM   1984  N   THR A 263     -33.817 -20.812  23.748  1.00 35.63           N  
ATOM   1985  CA  THR A 263     -35.051 -20.074  24.082  1.00 39.24           C  
ATOM   1986  C   THR A 263     -34.990 -18.788  23.271  1.00 36.95           C  
ATOM   1987  O   THR A 263     -33.989 -18.106  23.383  1.00 32.55           O  
ATOM   1988  CB  THR A 263     -35.217 -19.906  25.592  1.00 42.02           C  
ATOM   1989  CG2 THR A 263     -36.349 -18.955  25.958  1.00 41.65           C  
ATOM   1990  OG1 THR A 263     -35.474 -21.250  26.016  1.00 39.42           O  
ATOM   1991  N   GLN A 264     -36.007 -18.560  22.434  1.00 35.88           N  
ATOM   1992  CA  GLN A 264     -36.047 -17.412  21.510  1.00 35.55           C  
ATOM   1993  C   GLN A 264     -36.181 -16.108  22.317  1.00 34.41           C  
ATOM   1994  O   GLN A 264     -36.785 -16.111  23.369  1.00 30.20           O  
ATOM   1995  CB  GLN A 264     -37.040 -17.685  20.383  1.00 35.21           C  
ATOM   1996  CG  GLN A 264     -36.658 -18.929  19.552  1.00 36.70           C  
ATOM   1997  CD  GLN A 264     -35.233 -18.941  18.998  1.00 38.94           C  
ATOM   1998  NE2 GLN A 264     -34.996 -18.138  17.973  1.00 32.73           N  
ATOM   1999  OE1 GLN A 264     -34.333 -19.676  19.461  1.00 42.16           O  
ATOM   2000  N   MET A 265     -35.472 -15.062  21.873  1.00 32.85           N  
ATOM   2001  CA  MET A 265     -35.285 -13.797  22.619  1.00 35.54           C  
ATOM   2002  C   MET A 265     -35.548 -12.623  21.682  1.00 31.48           C  
ATOM   2003  O   MET A 265     -35.041 -12.589  20.559  1.00 30.29           O  
ATOM   2004  CB  MET A 265     -33.871 -13.682  23.187  1.00 39.25           C  
ATOM   2005  CG  MET A 265     -33.553 -14.760  24.215  1.00 46.09           C  
ATOM   2006  SD  MET A 265     -33.823 -14.216  25.900  1.00 58.91           S  
ATOM   2007  CE  MET A 265     -35.434 -14.902  26.276  1.00 54.81           C  
ATOM   2008  N   PRO A 266     -36.347 -11.624  22.117  1.00 30.77           N  
ATOM   2009  CA  PRO A 266     -36.587 -10.424  21.319  1.00 30.13           C  
ATOM   2010  C   PRO A 266     -35.424  -9.447  21.484  1.00 28.88           C  
ATOM   2011  O   PRO A 266     -34.779  -9.477  22.561  1.00 28.34           O  
ATOM   2012  CB  PRO A 266     -37.802  -9.789  21.994  1.00 29.53           C  
ATOM   2013  CG  PRO A 266     -37.620 -10.140  23.455  1.00 30.48           C  
ATOM   2014  CD  PRO A 266     -37.060 -11.560  23.422  1.00 31.54           C  
ATOM   2015  N   LYS A 267     -35.240  -8.594  20.483  1.00 28.75           N  
ATOM   2016  CA  LYS A 267     -34.366  -7.402  20.620  1.00 33.17           C  
ATOM   2017  C   LYS A 267     -34.816  -6.556  21.822  1.00 33.25           C  
ATOM   2018  O   LYS A 267     -35.999  -6.189  21.883  1.00 32.84           O  
ATOM   2019  CB  LYS A 267     -34.398  -6.554  19.347  1.00 34.27           C  
ATOM   2020  CG  LYS A 267     -33.354  -5.435  19.313  1.00 35.24           C  
ATOM   2021  CD  LYS A 267     -33.560  -4.498  18.115  1.00 38.55           C  
ATOM   2022  CE  LYS A 267     -33.172  -3.080  18.411  1.00 42.75           C  
ATOM   2023  NZ  LYS A 267     -34.103  -2.493  19.395  1.00 46.75           N1+
ATOM   2024  N   MET A 268     -33.909  -6.210  22.736  1.00 31.35           N  
ATOM   2025  CA  MET A 268     -34.262  -5.338  23.880  1.00 32.36           C  
ATOM   2026  C   MET A 268     -34.418  -3.870  23.431  1.00 32.17           C  
ATOM   2027  O   MET A 268     -34.077  -3.501  22.272  1.00 27.55           O  
ATOM   2028  CB  MET A 268     -33.236  -5.448  25.002  1.00 34.74           C  
ATOM   2029  CG  MET A 268     -33.300  -6.766  25.705  1.00 34.96           C  
ATOM   2030  SD  MET A 268     -32.115  -6.687  27.037  1.00 42.33           S  
ATOM   2031  CE  MET A 268     -32.433  -8.252  27.859  1.00 42.58           C  
ATOM   2032  N   ASN A 269     -35.096  -3.082  24.253  1.00 32.32           N  
ATOM   2033  CA  ASN A 269     -35.276  -1.656  23.961  1.00 33.90           C  
ATOM   2034  C   ASN A 269     -34.011  -0.947  24.418  1.00 30.77           C  
ATOM   2035  O   ASN A 269     -33.753  -0.895  25.627  1.00 29.55           O  
ATOM   2036  CB  ASN A 269     -36.520  -1.098  24.623  1.00 37.58           C  
ATOM   2037  CG  ASN A 269     -36.635   0.378  24.353  1.00 41.30           C  
ATOM   2038  ND2 ASN A 269     -37.856   0.840  24.157  1.00 44.31           N  
ATOM   2039  OD1 ASN A 269     -35.631   1.095  24.333  1.00 45.76           O  
ATOM   2040  N   PHE A 270     -33.206  -0.479  23.471  1.00 31.44           N  
ATOM   2041  CA  PHE A 270     -31.883   0.128  23.779  1.00 30.32           C  
ATOM   2042  C   PHE A 270     -32.087   1.387  24.625  1.00 29.57           C  
ATOM   2043  O   PHE A 270     -31.282   1.618  25.507  1.00 30.20           O  
ATOM   2044  CB  PHE A 270     -31.066   0.450  22.529  1.00 29.69           C  
ATOM   2045  CG  PHE A 270     -30.240  -0.708  21.995  1.00 29.78           C  
ATOM   2046  CD1 PHE A 270     -30.813  -1.961  21.760  1.00 28.59           C  
ATOM   2047  CD2 PHE A 270     -28.932  -0.501  21.567  1.00 28.65           C  
ATOM   2048  CE1 PHE A 270     -30.051  -3.003  21.207  1.00 29.54           C  
ATOM   2049  CE2 PHE A 270     -28.208  -1.525  20.965  1.00 27.77           C  
ATOM   2050  CZ  PHE A 270     -28.768  -2.761  20.766  1.00 27.22           C  
ATOM   2051  N   ALA A 271     -33.150   2.154  24.379  1.00 32.58           N  
ATOM   2052  CA  ALA A 271     -33.483   3.340  25.199  1.00 35.38           C  
ATOM   2053  C   ALA A 271     -33.572   2.928  26.676  1.00 36.86           C  
ATOM   2054  O   ALA A 271     -33.123   3.707  27.490  1.00 36.21           O  
ATOM   2055  CB  ALA A 271     -34.717   4.045  24.696  1.00 35.69           C  
ATOM   2056  N   ASN A 272     -34.083   1.729  27.000  1.00 39.26           N  
ATOM   2057  CA  ASN A 272     -34.137   1.178  28.388  1.00 42.03           C  
ATOM   2058  C   ASN A 272     -32.779   0.725  28.903  1.00 39.26           C  
ATOM   2059  O   ASN A 272     -32.460   1.010  30.054  1.00 43.77           O  
ATOM   2060  CB  ASN A 272     -35.009  -0.072  28.517  1.00 43.76           C  
ATOM   2061  CG  ASN A 272     -36.468   0.291  28.532  1.00 48.85           C  
ATOM   2062  ND2 ASN A 272     -37.329  -0.580  28.010  1.00 50.08           N  
ATOM   2063  OD1 ASN A 272     -36.787   1.375  28.997  1.00 51.88           O  
ATOM   2064  N   VAL A 273     -32.086  -0.107  28.134  1.00 36.33           N  
ATOM   2065  CA  VAL A 273     -30.797  -0.699  28.551  1.00 34.23           C  
ATOM   2066  C   VAL A 273     -29.821   0.431  28.870  1.00 33.33           C  
ATOM   2067  O   VAL A 273     -29.088   0.287  29.828  1.00 35.98           O  
ATOM   2068  CB  VAL A 273     -30.248  -1.627  27.440  1.00 32.89           C  
ATOM   2069  CG1 VAL A 273     -28.847  -2.059  27.762  1.00 30.78           C  
ATOM   2070  CG2 VAL A 273     -31.169  -2.831  27.205  1.00 33.52           C  
ATOM   2071  N   PHE A 274     -29.730   1.451  28.010  1.00 32.54           N  
ATOM   2072  CA  PHE A 274     -28.675   2.505  28.110  1.00 32.91           C  
ATOM   2073  C   PHE A 274     -29.269   3.843  28.594  1.00 33.51           C  
ATOM   2074  O   PHE A 274     -28.645   4.898  28.344  1.00 35.72           O  
ATOM   2075  CB  PHE A 274     -27.966   2.714  26.775  1.00 30.81           C  
ATOM   2076  CG  PHE A 274     -27.229   1.490  26.297  1.00 30.63           C  
ATOM   2077  CD1 PHE A 274     -25.974   1.189  26.805  1.00 30.29           C  
ATOM   2078  CD2 PHE A 274     -27.806   0.610  25.374  1.00 31.13           C  
ATOM   2079  CE1 PHE A 274     -25.313   0.026  26.408  1.00 28.41           C  
ATOM   2080  CE2 PHE A 274     -27.112  -0.519  24.949  1.00 30.25           C  
ATOM   2081  CZ  PHE A 274     -25.890  -0.816  25.501  1.00 28.18           C  
ATOM   2082  N   ILE A 275     -30.386   3.776  29.312  1.00 36.42           N  
ATOM   2083  CA  ILE A 275     -31.064   4.952  29.957  1.00 38.34           C  
ATOM   2084  C   ILE A 275     -30.025   5.725  30.786  1.00 37.37           C  
ATOM   2085  O   ILE A 275     -29.165   5.136  31.543  1.00 34.64           O  
ATOM   2086  CB  ILE A 275     -32.362   4.558  30.723  1.00 39.59           C  
ATOM   2087  CG1 ILE A 275     -33.169   5.790  31.183  1.00 40.49           C  
ATOM   2088  CG2 ILE A 275     -32.098   3.597  31.877  1.00 40.54           C  
ATOM   2089  CD1 ILE A 275     -34.667   5.524  31.293  1.00 39.93           C  
ATOM   2090  N   GLY A 276     -30.074   7.031  30.590  1.00 38.08           N  
ATOM   2091  CA  GLY A 276     -29.115   7.968  31.175  1.00 38.48           C  
ATOM   2092  C   GLY A 276     -28.186   8.472  30.123  1.00 36.95           C  
ATOM   2093  O   GLY A 276     -27.768   9.591  30.281  1.00 37.95           O  
ATOM   2094  N   ALA A 277     -27.814   7.652  29.128  1.00 35.51           N  
ATOM   2095  CA  ALA A 277     -26.918   8.076  28.024  1.00 33.91           C  
ATOM   2096  C   ALA A 277     -27.619   9.098  27.121  1.00 32.43           C  
ATOM   2097  O   ALA A 277     -28.828   9.039  26.982  1.00 32.29           O  
ATOM   2098  CB  ALA A 277     -26.461   6.892  27.209  1.00 32.99           C  
ATOM   2099  N   ASN A 278     -26.845   9.955  26.472  1.00 30.76           N  
ATOM   2100  CA  ASN A 278     -27.343  10.844  25.395  1.00 30.50           C  
ATOM   2101  C   ASN A 278     -28.167   9.989  24.415  1.00 29.98           C  
ATOM   2102  O   ASN A 278     -27.682   9.030  23.780  1.00 28.71           O  
ATOM   2103  CB  ASN A 278     -26.158  11.611  24.806  1.00 29.65           C  
ATOM   2104  CG  ASN A 278     -26.530  12.518  23.661  1.00 30.57           C  
ATOM   2105  ND2 ASN A 278     -25.575  13.317  23.205  1.00 31.11           N  
ATOM   2106  OD1 ASN A 278     -27.638  12.426  23.118  1.00 31.27           O  
ATOM   2107  N   PRO A 279     -29.466  10.275  24.241  1.00 29.02           N  
ATOM   2108  CA  PRO A 279     -30.289   9.505  23.296  1.00 28.16           C  
ATOM   2109  C   PRO A 279     -29.700   9.442  21.865  1.00 28.00           C  
ATOM   2110  O   PRO A 279     -29.990   8.533  21.083  1.00 26.12           O  
ATOM   2111  CB  PRO A 279     -31.639  10.248  23.297  1.00 28.90           C  
ATOM   2112  CG  PRO A 279     -31.666  10.983  24.616  1.00 28.58           C  
ATOM   2113  CD  PRO A 279     -30.233  11.321  24.954  1.00 30.29           C  
ATOM   2114  N   LEU A 280     -28.911  10.431  21.473  1.00 27.98           N  
ATOM   2115  CA  LEU A 280     -28.267  10.353  20.136  1.00 29.25           C  
ATOM   2116  C   LEU A 280     -27.191   9.247  20.166  1.00 28.14           C  
ATOM   2117  O   LEU A 280     -26.972   8.577  19.125  1.00 28.38           O  
ATOM   2118  CB  LEU A 280     -27.654  11.707  19.781  1.00 31.40           C  
ATOM   2119  CG  LEU A 280     -28.365  12.579  18.751  1.00 30.48           C  
ATOM   2120  CD1 LEU A 280     -27.391  13.662  18.251  1.00 30.65           C  
ATOM   2121  CD2 LEU A 280     -28.967  11.777  17.593  1.00 30.45           C  
ATOM   2122  N   ALA A 281     -26.491   9.083  21.289  1.00 28.61           N  
ATOM   2123  CA  ALA A 281     -25.474   8.029  21.458  1.00 28.37           C  
ATOM   2124  C   ALA A 281     -26.195   6.686  21.336  1.00 30.46           C  
ATOM   2125  O   ALA A 281     -25.647   5.805  20.693  1.00 29.71           O  
ATOM   2126  CB  ALA A 281     -24.787   8.133  22.795  1.00 29.41           C  
ATOM   2127  N   VAL A 282     -27.375   6.543  21.963  1.00 27.02           N  
ATOM   2128  CA  VAL A 282     -28.132   5.264  22.027  1.00 27.51           C  
ATOM   2129  C   VAL A 282     -28.581   4.921  20.597  1.00 26.51           C  
ATOM   2130  O   VAL A 282     -28.571   3.743  20.189  1.00 26.77           O  
ATOM   2131  CB  VAL A 282     -29.315   5.366  23.011  1.00 28.19           C  
ATOM   2132  CG1 VAL A 282     -30.068   4.072  23.051  1.00 28.41           C  
ATOM   2133  CG2 VAL A 282     -28.916   5.787  24.439  1.00 28.85           C  
ATOM   2134  N   ASP A 283     -29.022   5.918  19.852  1.00 27.78           N  
ATOM   2135  CA  ASP A 283     -29.505   5.728  18.467  1.00 28.10           C  
ATOM   2136  C   ASP A 283     -28.360   5.169  17.619  1.00 26.41           C  
ATOM   2137  O   ASP A 283     -28.597   4.265  16.877  1.00 25.90           O  
ATOM   2138  CB  ASP A 283     -29.981   7.057  17.867  1.00 29.73           C  
ATOM   2139  CG  ASP A 283     -30.538   6.889  16.471  1.00 30.09           C  
ATOM   2140  OD1 ASP A 283     -31.699   6.463  16.355  1.00 32.55           O  
ATOM   2141  OD2 ASP A 283     -29.793   7.120  15.506  1.00 29.28           O1-
ATOM   2142  N   LEU A 284     -27.160   5.758  17.703  1.00 26.13           N  
ATOM   2143  CA  LEU A 284     -25.959   5.207  17.011  1.00 26.37           C  
ATOM   2144  C   LEU A 284     -25.623   3.780  17.498  1.00 24.98           C  
ATOM   2145  O   LEU A 284     -25.287   2.948  16.622  1.00 24.34           O  
ATOM   2146  CB  LEU A 284     -24.752   6.139  17.188  1.00 27.78           C  
ATOM   2147  CG  LEU A 284     -23.480   5.659  16.464  1.00 28.35           C  
ATOM   2148  CD1 LEU A 284     -23.716   5.704  14.983  1.00 28.71           C  
ATOM   2149  CD2 LEU A 284     -22.236   6.499  16.829  1.00 28.43           C  
ATOM   2150  N   LEU A 285     -25.585   3.496  18.811  1.00 26.40           N  
ATOM   2151  CA  LEU A 285     -25.385   2.124  19.373  1.00 27.28           C  
ATOM   2152  C   LEU A 285     -26.320   1.124  18.696  1.00 28.11           C  
ATOM   2153  O   LEU A 285     -25.863  -0.012  18.393  1.00 27.46           O  
ATOM   2154  CB  LEU A 285     -25.604   2.029  20.881  1.00 28.14           C  
ATOM   2155  CG  LEU A 285     -24.467   2.492  21.768  1.00 28.28           C  
ATOM   2156  CD1 LEU A 285     -24.859   2.373  23.212  1.00 29.45           C  
ATOM   2157  CD2 LEU A 285     -23.209   1.680  21.496  1.00 29.17           C  
ATOM   2158  N   GLU A 286     -27.572   1.487  18.489  1.00 27.89           N  
ATOM   2159  CA  GLU A 286     -28.550   0.571  17.826  1.00 28.67           C  
ATOM   2160  C   GLU A 286     -28.133   0.328  16.368  1.00 25.78           C  
ATOM   2161  O   GLU A 286     -28.439  -0.754  15.900  1.00 27.78           O  
ATOM   2162  CB  GLU A 286     -29.971   1.153  17.827  1.00 31.87           C  
ATOM   2163  CG  GLU A 286     -30.600   1.161  19.190  1.00 33.83           C  
ATOM   2164  CD  GLU A 286     -32.079   1.482  19.126  1.00 40.00           C  
ATOM   2165  OE1 GLU A 286     -32.897   0.544  18.800  1.00 45.42           O  
ATOM   2166  OE2 GLU A 286     -32.386   2.637  19.350  1.00 42.11           O1-
ATOM   2167  N   LYS A 287     -27.512   1.299  15.679  1.00 20.66           N  
ATOM   2168  CA  LYS A 287     -27.164   1.131  14.251  1.00 21.02           C  
ATOM   2169  C   LYS A 287     -25.879   0.268  14.131  1.00 20.54           C  
ATOM   2170  O   LYS A 287     -25.709  -0.397  13.069  1.00 20.07           O  
ATOM   2171  CB  LYS A 287     -27.076   2.470  13.549  1.00 22.74           C  
ATOM   2172  CG  LYS A 287     -28.436   3.191  13.533  1.00 24.22           C  
ATOM   2173  CD  LYS A 287     -28.372   4.490  12.820  1.00 27.73           C  
ATOM   2174  CE  LYS A 287     -29.732   5.024  12.411  1.00 28.60           C  
ATOM   2175  NZ  LYS A 287     -30.495   5.261  13.642  1.00 31.30           N1+
ATOM   2176  N   MET A 288     -25.011   0.316  15.151  1.00 20.59           N  
ATOM   2177  CA  MET A 288     -23.783  -0.511  15.225  1.00 21.66           C  
ATOM   2178  C   MET A 288     -24.065  -1.951  15.664  1.00 22.36           C  
ATOM   2179  O   MET A 288     -23.382  -2.875  15.142  1.00 21.70           O  
ATOM   2180  CB  MET A 288     -22.730   0.108  16.159  1.00 22.22           C  
ATOM   2181  CG  MET A 288     -22.275   1.466  15.639  1.00 25.61           C  
ATOM   2182  SD  MET A 288     -21.075   2.214  16.772  1.00 29.77           S  
ATOM   2183  CE  MET A 288     -20.288   3.399  15.693  1.00 34.01           C  
ATOM   2184  N   LEU A 289     -24.921  -2.158  16.641  1.00 20.56           N  
ATOM   2185  CA  LEU A 289     -25.110  -3.478  17.250  1.00 22.27           C  
ATOM   2186  C   LEU A 289     -26.344  -4.198  16.662  1.00 24.65           C  
ATOM   2187  O   LEU A 289     -26.925  -5.020  17.360  1.00 27.68           O  
ATOM   2188  CB  LEU A 289     -25.203  -3.267  18.756  1.00 21.55           C  
ATOM   2189  CG  LEU A 289     -23.926  -2.758  19.433  1.00 22.94           C  
ATOM   2190  CD1 LEU A 289     -24.176  -2.604  20.926  1.00 23.40           C  
ATOM   2191  CD2 LEU A 289     -22.738  -3.724  19.183  1.00 21.97           C  
ATOM   2192  N   VAL A 290     -26.703  -3.958  15.417  1.00 25.93           N  
ATOM   2193  CA  VAL A 290     -27.695  -4.813  14.690  1.00 24.63           C  
ATOM   2194  C   VAL A 290     -27.095  -6.206  14.448  1.00 22.12           C  
ATOM   2195  O   VAL A 290     -25.912  -6.381  14.137  1.00 19.95           O  
ATOM   2196  CB  VAL A 290     -28.289  -4.155  13.436  1.00 26.51           C  
ATOM   2197  CG1 VAL A 290     -27.283  -3.685  12.478  1.00 29.94           C  
ATOM   2198  CG2 VAL A 290     -29.334  -5.040  12.713  1.00 28.94           C  
ATOM   2199  N   LEU A 291     -27.877  -7.244  14.731  1.00 21.44           N  
ATOM   2200  CA  LEU A 291     -27.344  -8.601  14.740  1.00 20.20           C  
ATOM   2201  C   LEU A 291     -26.911  -8.974  13.326  1.00 20.01           C  
ATOM   2202  O   LEU A 291     -25.804  -9.552  13.172  1.00 18.87           O  
ATOM   2203  CB  LEU A 291     -28.407  -9.572  15.268  1.00 20.95           C  
ATOM   2204  CG  LEU A 291     -27.931 -11.027  15.187  1.00 21.84           C  
ATOM   2205  CD1 LEU A 291     -26.667 -11.257  16.026  1.00 21.94           C  
ATOM   2206  CD2 LEU A 291     -29.053 -11.945  15.668  1.00 22.19           C  
ATOM   2207  N   ASP A 292     -27.760  -8.747  12.322  1.00 18.52           N  
ATOM   2208  CA  ASP A 292     -27.405  -9.091  10.933  1.00 18.06           C  
ATOM   2209  C   ASP A 292     -26.323  -8.099  10.428  1.00 18.21           C  
ATOM   2210  O   ASP A 292     -26.626  -6.892  10.277  1.00 17.47           O  
ATOM   2211  CB  ASP A 292     -28.640  -9.089  10.059  1.00 19.01           C  
ATOM   2212  CG  ASP A 292     -28.363  -9.535   8.631  1.00 20.07           C  
ATOM   2213  OD1 ASP A 292     -27.124  -9.584   8.174  1.00 19.08           O  
ATOM   2214  OD2 ASP A 292     -29.388  -9.858   7.940  1.00 20.53           O1-
ATOM   2215  N   SER A 293     -25.116  -8.606  10.152  1.00 16.91           N  
ATOM   2216  CA  SER A 293     -23.945  -7.774   9.765  1.00 17.55           C  
ATOM   2217  C   SER A 293     -24.276  -6.996   8.509  1.00 17.64           C  
ATOM   2218  O   SER A 293     -23.767  -5.896   8.333  1.00 19.06           O  
ATOM   2219  CB  SER A 293     -22.663  -8.609   9.628  1.00 16.85           C  
ATOM   2220  OG  SER A 293     -22.740  -9.388   8.460  1.00 17.30           O  
ATOM   2221  N   ASP A 294     -25.143  -7.508   7.665  1.00 19.22           N  
ATOM   2222  CA  ASP A 294     -25.519  -6.815   6.420  1.00 20.38           C  
ATOM   2223  C   ASP A 294     -26.321  -5.542   6.757  1.00 20.32           C  
ATOM   2224  O   ASP A 294     -26.441  -4.728   5.885  1.00 21.64           O  
ATOM   2225  CB  ASP A 294     -26.381  -7.691   5.519  1.00 22.81           C  
ATOM   2226  CG  ASP A 294     -25.643  -8.840   4.872  1.00 25.38           C  
ATOM   2227  OD1 ASP A 294     -24.460  -8.662   4.538  1.00 25.81           O  
ATOM   2228  OD2 ASP A 294     -26.285  -9.888   4.683  1.00 25.59           O1-
ATOM   2229  N   LYS A 295     -26.864  -5.383   7.956  1.00 20.29           N  
ATOM   2230  CA  LYS A 295     -27.731  -4.207   8.278  1.00 23.19           C  
ATOM   2231  C   LYS A 295     -26.980  -3.191   9.141  1.00 21.34           C  
ATOM   2232  O   LYS A 295     -27.573  -2.141   9.418  1.00 18.09           O  
ATOM   2233  CB  LYS A 295     -29.011  -4.677   8.971  1.00 25.03           C  
ATOM   2234  CG  LYS A 295     -29.938  -5.467   8.064  1.00 29.81           C  
ATOM   2235  CD  LYS A 295     -29.886  -5.048   6.636  1.00 34.68           C  
ATOM   2236  CE  LYS A 295     -30.916  -5.701   5.725  1.00 42.38           C  
ATOM   2237  NZ  LYS A 295     -30.356  -5.798   4.338  1.00 45.44           N1+
ATOM   2238  N   ARG A 296     -25.768  -3.531   9.618  1.00 18.95           N  
ATOM   2239  CA  ARG A 296     -24.946  -2.626  10.459  1.00 20.13           C  
ATOM   2240  C   ARG A 296     -24.481  -1.406   9.649  1.00 19.79           C  
ATOM   2241  O   ARG A 296     -24.147  -1.523   8.460  1.00 20.24           O  
ATOM   2242  CB  ARG A 296     -23.701  -3.317  11.035  1.00 19.89           C  
ATOM   2243  CG  ARG A 296     -24.025  -4.433  11.990  1.00 20.35           C  
ATOM   2244  CD  ARG A 296     -22.807  -5.039  12.611  1.00 18.93           C  
ATOM   2245  NE  ARG A 296     -23.212  -6.301  13.090  1.00 18.46           N  
ATOM   2246  CZ  ARG A 296     -22.455  -7.405  13.118  1.00 18.54           C  
ATOM   2247  NH1 ARG A 296     -23.040  -8.515  13.539  1.00 18.39           N1+
ATOM   2248  NH2 ARG A 296     -21.220  -7.400  12.628  1.00 16.20           N  
ATOM   2249  N   ILE A 297     -24.440  -0.272  10.323  1.00 19.73           N  
ATOM   2250  CA  ILE A 297     -23.895   0.993   9.762  1.00 20.49           C  
ATOM   2251  C   ILE A 297     -22.405   0.767   9.398  1.00 20.66           C  
ATOM   2252  O   ILE A 297     -21.684  -0.015  10.090  1.00 20.60           O  
ATOM   2253  CB  ILE A 297     -24.194   2.122  10.758  1.00 20.84           C  
ATOM   2254  CG1 ILE A 297     -24.054   3.526  10.196  1.00 21.23           C  
ATOM   2255  CG2 ILE A 297     -23.354   2.027  12.016  1.00 20.67           C  
ATOM   2256  CD1 ILE A 297     -24.587   4.534  11.129  1.00 20.96           C  
ATOM   2257  N   THR A 298     -21.947   1.381   8.320  1.00 21.64           N  
ATOM   2258  CA  THR A 298     -20.499   1.417   7.972  1.00 20.44           C  
ATOM   2259  C   THR A 298     -19.786   2.527   8.750  1.00 19.55           C  
ATOM   2260  O   THR A 298     -20.419   3.468   9.333  1.00 17.17           O  
ATOM   2261  CB  THR A 298     -20.343   1.598   6.460  1.00 21.35           C  
ATOM   2262  CG2 THR A 298     -21.226   0.634   5.675  1.00 21.05           C  
ATOM   2263  OG1 THR A 298     -20.631   2.964   6.134  1.00 20.58           O  
ATOM   2264  N   ALA A 299     -18.476   2.516   8.685  1.00 19.28           N  
ATOM   2265  CA  ALA A 299     -17.710   3.619   9.287  1.00 20.21           C  
ATOM   2266  C   ALA A 299     -18.031   4.953   8.596  1.00 21.17           C  
ATOM   2267  O   ALA A 299     -18.231   5.943   9.305  1.00 22.05           O  
ATOM   2268  CB  ALA A 299     -16.244   3.309   9.193  1.00 20.52           C  
ATOM   2269  N   ALA A 300     -18.069   5.004   7.267  1.00 22.33           N  
ATOM   2270  CA  ALA A 300     -18.368   6.286   6.568  1.00 24.26           C  
ATOM   2271  C   ALA A 300     -19.740   6.811   6.995  1.00 24.97           C  
ATOM   2272  O   ALA A 300     -19.896   8.008   7.260  1.00 25.52           O  
ATOM   2273  CB  ALA A 300     -18.259   6.122   5.069  1.00 24.25           C  
ATOM   2274  N   GLN A 301     -20.754   5.952   7.003  1.00 23.73           N  
ATOM   2275  CA  GLN A 301     -22.110   6.381   7.427  1.00 22.87           C  
ATOM   2276  C   GLN A 301     -22.135   6.853   8.884  1.00 21.77           C  
ATOM   2277  O   GLN A 301     -22.870   7.855   9.221  1.00 22.63           O  
ATOM   2278  CB  GLN A 301     -23.064   5.210   7.201  1.00 23.04           C  
ATOM   2279  CG  GLN A 301     -23.280   4.863   5.722  1.00 23.63           C  
ATOM   2280  CD  GLN A 301     -24.049   3.557   5.597  1.00 24.54           C  
ATOM   2281  NE2 GLN A 301     -24.707   3.342   4.481  1.00 27.18           N  
ATOM   2282  OE1 GLN A 301     -24.090   2.753   6.497  1.00 22.74           O  
ATOM   2283  N   ALA A 302     -21.432   6.178   9.788  1.00 20.36           N  
ATOM   2284  CA  ALA A 302     -21.397   6.519  11.208  1.00 20.13           C  
ATOM   2285  C   ALA A 302     -20.809   7.919  11.409  1.00 19.90           C  
ATOM   2286  O   ALA A 302     -21.332   8.624  12.290  1.00 19.74           O  
ATOM   2287  CB  ALA A 302     -20.677   5.464  11.997  1.00 18.95           C  
ATOM   2288  N   LEU A 303     -19.851   8.362  10.573  1.00 20.53           N  
ATOM   2289  CA  LEU A 303     -19.202   9.697  10.740  1.00 21.78           C  
ATOM   2290  C   LEU A 303     -20.209  10.822  10.481  1.00 23.63           C  
ATOM   2291  O   LEU A 303     -20.014  11.862  11.071  1.00 24.89           O  
ATOM   2292  CB  LEU A 303     -18.023   9.810   9.791  1.00 21.99           C  
ATOM   2293  CG  LEU A 303     -16.865   8.898  10.198  1.00 21.95           C  
ATOM   2294  CD1 LEU A 303     -15.897   8.735   9.040  1.00 22.04           C  
ATOM   2295  CD2 LEU A 303     -16.221   9.484  11.482  1.00 22.64           C  
ATOM   2296  N   ALA A 304     -21.165  10.595   9.580  1.00 24.89           N  
ATOM   2297  CA  ALA A 304     -22.243  11.533   9.194  1.00 25.74           C  
ATOM   2298  C   ALA A 304     -23.400  11.494  10.201  1.00 26.39           C  
ATOM   2299  O   ALA A 304     -24.280  12.356  10.046  1.00 25.64           O  
ATOM   2300  CB  ALA A 304     -22.729  11.263   7.794  1.00 26.94           C  
ATOM   2301  N   HIS A 305     -23.422  10.588  11.185  1.00 25.48           N  
ATOM   2302  CA  HIS A 305     -24.482  10.537  12.224  1.00 26.68           C  
ATOM   2303  C   HIS A 305     -24.457  11.797  13.099  1.00 27.75           C  
ATOM   2304  O   HIS A 305     -23.390  12.292  13.430  1.00 26.15           O  
ATOM   2305  CB  HIS A 305     -24.466   9.250  13.022  1.00 27.09           C  
ATOM   2306  CG  HIS A 305     -25.596   9.059  13.992  1.00 27.51           C  
ATOM   2307  CD2 HIS A 305     -26.658   8.202  13.961  1.00 25.79           C  
ATOM   2308  ND1 HIS A 305     -25.618   9.666  15.261  1.00 26.63           N  
ATOM   2309  CE1 HIS A 305     -26.672   9.201  15.929  1.00 24.53           C  
ATOM   2310  NE2 HIS A 305     -27.309   8.304  15.159  1.00 24.25           N  
ATOM   2311  N   ALA A 306     -25.649  12.286  13.484  1.00 27.04           N  
ATOM   2312  CA  ALA A 306     -25.807  13.573  14.211  1.00 28.37           C  
ATOM   2313  C   ALA A 306     -25.021  13.585  15.539  1.00 27.95           C  
ATOM   2314  O   ALA A 306     -24.655  14.685  16.002  1.00 26.47           O  
ATOM   2315  CB  ALA A 306     -27.301  13.845  14.423  1.00 28.97           C  
ATOM   2316  N   TYR A 307     -24.678  12.416  16.115  1.00 27.37           N  
ATOM   2317  CA  TYR A 307     -23.905  12.330  17.378  1.00 26.81           C  
ATOM   2318  C   TYR A 307     -22.546  13.030  17.272  1.00 27.80           C  
ATOM   2319  O   TYR A 307     -22.057  13.601  18.297  1.00 26.06           O  
ATOM   2320  CB  TYR A 307     -23.714  10.876  17.769  1.00 26.78           C  
ATOM   2321  CG  TYR A 307     -23.096  10.699  19.129  1.00 26.11           C  
ATOM   2322  CD1 TYR A 307     -23.667  11.254  20.269  1.00 26.55           C  
ATOM   2323  CD2 TYR A 307     -21.921   9.979  19.283  1.00 25.43           C  
ATOM   2324  CE1 TYR A 307     -23.107  11.049  21.520  1.00 25.69           C  
ATOM   2325  CE2 TYR A 307     -21.387   9.713  20.529  1.00 24.44           C  
ATOM   2326  CZ  TYR A 307     -21.984  10.240  21.661  1.00 25.32           C  
ATOM   2327  OH  TYR A 307     -21.401   9.969  22.890  1.00 24.84           O  
ATOM   2328  N   PHE A 308     -21.972  13.031  16.058  1.00 27.91           N  
ATOM   2329  CA  PHE A 308     -20.646  13.628  15.768  1.00 27.10           C  
ATOM   2330  C   PHE A 308     -20.748  14.997  15.093  1.00 27.38           C  
ATOM   2331  O   PHE A 308     -19.723  15.474  14.588  1.00 25.03           O  
ATOM   2332  CB  PHE A 308     -19.808  12.659  14.928  1.00 24.35           C  
ATOM   2333  CG  PHE A 308     -19.680  11.292  15.536  1.00 23.22           C  
ATOM   2334  CD1 PHE A 308     -19.086  11.112  16.757  1.00 23.45           C  
ATOM   2335  CD2 PHE A 308     -20.133  10.164  14.869  1.00 22.89           C  
ATOM   2336  CE1 PHE A 308     -18.992   9.847  17.331  1.00 23.71           C  
ATOM   2337  CE2 PHE A 308     -20.022   8.895  15.433  1.00 23.63           C  
ATOM   2338  CZ  PHE A 308     -19.481   8.739  16.676  1.00 23.21           C  
ATOM   2339  N   ALA A 309     -21.897  15.688  15.156  1.00 30.99           N  
ATOM   2340  CA  ALA A 309     -22.066  17.038  14.536  1.00 31.03           C  
ATOM   2341  C   ALA A 309     -20.904  17.974  14.898  1.00 29.03           C  
ATOM   2342  O   ALA A 309     -20.500  18.792  14.051  1.00 29.98           O  
ATOM   2343  CB  ALA A 309     -23.398  17.684  14.936  1.00 31.75           C  
ATOM   2344  N   GLN A 310     -20.353  17.884  16.096  1.00 29.72           N  
ATOM   2345  CA  GLN A 310     -19.328  18.877  16.547  1.00 33.78           C  
ATOM   2346  C   GLN A 310     -17.971  18.576  15.916  1.00 32.52           C  
ATOM   2347  O   GLN A 310     -17.113  19.470  15.900  1.00 32.87           O  
ATOM   2348  CB  GLN A 310     -19.247  18.863  18.068  1.00 38.02           C  
ATOM   2349  CG  GLN A 310     -20.568  19.298  18.696  1.00 44.63           C  
ATOM   2350  CD  GLN A 310     -20.465  19.386  20.200  1.00 54.49           C  
ATOM   2351  NE2 GLN A 310     -21.152  20.380  20.754  1.00 58.23           N  
ATOM   2352  OE1 GLN A 310     -19.786  18.579  20.865  1.00 60.71           O  
ATOM   2353  N   TYR A 311     -17.784  17.348  15.420  1.00 30.66           N  
ATOM   2354  CA  TYR A 311     -16.480  16.833  14.925  1.00 28.19           C  
ATOM   2355  C   TYR A 311     -16.519  16.554  13.432  1.00 27.00           C  
ATOM   2356  O   TYR A 311     -15.509  16.803  12.766  1.00 28.53           O  
ATOM   2357  CB  TYR A 311     -16.115  15.602  15.736  1.00 27.74           C  
ATOM   2358  CG  TYR A 311     -15.881  15.909  17.185  1.00 29.70           C  
ATOM   2359  CD1 TYR A 311     -14.751  16.602  17.600  1.00 31.36           C  
ATOM   2360  CD2 TYR A 311     -16.803  15.546  18.146  1.00 31.63           C  
ATOM   2361  CE1 TYR A 311     -14.551  16.926  18.942  1.00 31.33           C  
ATOM   2362  CE2 TYR A 311     -16.601  15.847  19.490  1.00 34.82           C  
ATOM   2363  CZ  TYR A 311     -15.476  16.548  19.895  1.00 33.30           C  
ATOM   2364  OH  TYR A 311     -15.326  16.855  21.219  1.00 34.51           O  
ATOM   2365  N   HIS A 312     -17.655  16.110  12.884  1.00 27.47           N  
ATOM   2366  CA  HIS A 312     -17.740  15.609  11.490  1.00 27.62           C  
ATOM   2367  C   HIS A 312     -17.323  16.676  10.494  1.00 28.94           C  
ATOM   2368  O   HIS A 312     -17.895  17.746  10.505  1.00 31.23           O  
ATOM   2369  CB  HIS A 312     -19.107  15.068  11.160  1.00 26.74           C  
ATOM   2370  CG  HIS A 312     -19.319  14.700   9.729  1.00 28.43           C  
ATOM   2371  CD2 HIS A 312     -20.324  15.038   8.869  1.00 30.22           C  
ATOM   2372  ND1 HIS A 312     -18.541  13.792   9.064  1.00 28.15           N  
ATOM   2373  CE1 HIS A 312     -19.042  13.580   7.849  1.00 30.13           C  
ATOM   2374  NE2 HIS A 312     -20.137  14.372   7.695  1.00 29.40           N  
ATOM   2375  N   ASP A 313     -16.396  16.366   9.613  1.00 28.82           N  
ATOM   2376  CA  ASP A 313     -16.143  17.183   8.400  1.00 30.35           C  
ATOM   2377  C   ASP A 313     -15.797  16.271   7.235  1.00 30.24           C  
ATOM   2378  O   ASP A 313     -14.728  15.643   7.180  1.00 26.31           O  
ATOM   2379  CB  ASP A 313     -15.052  18.217   8.692  1.00 32.02           C  
ATOM   2380  CG  ASP A 313     -14.621  19.000   7.454  1.00 35.14           C  
ATOM   2381  OD1 ASP A 313     -15.106  18.699   6.317  1.00 35.99           O  
ATOM   2382  OD2 ASP A 313     -13.806  19.897   7.634  1.00 39.38           O1-
ATOM   2383  N   PRO A 314     -16.685  16.169   6.239  1.00 31.82           N  
ATOM   2384  CA  PRO A 314     -16.483  15.219   5.148  1.00 34.40           C  
ATOM   2385  C   PRO A 314     -15.273  15.606   4.281  1.00 37.19           C  
ATOM   2386  O   PRO A 314     -14.793  14.780   3.564  1.00 39.05           O  
ATOM   2387  CB  PRO A 314     -17.816  15.242   4.386  1.00 34.15           C  
ATOM   2388  CG  PRO A 314     -18.390  16.574   4.734  1.00 34.49           C  
ATOM   2389  CD  PRO A 314     -17.975  16.862   6.162  1.00 35.21           C  
ATOM   2390  N   ASP A 315     -14.755  16.827   4.394  1.00 36.68           N  
ATOM   2391  CA  ASP A 315     -13.530  17.209   3.647  1.00 38.57           C  
ATOM   2392  C   ASP A 315     -12.283  16.790   4.432  1.00 34.82           C  
ATOM   2393  O   ASP A 315     -11.191  16.984   3.896  1.00 31.25           O  
ATOM   2394  CB  ASP A 315     -13.488  18.712   3.336  1.00 42.19           C  
ATOM   2395  CG  ASP A 315     -14.687  19.171   2.547  1.00 45.02           C  
ATOM   2396  OD1 ASP A 315     -15.033  18.484   1.558  1.00 50.52           O  
ATOM   2397  OD2 ASP A 315     -15.263  20.193   2.933  1.00 51.85           O1-
ATOM   2398  N   ASP A 316     -12.423  16.345   5.686  1.00 32.92           N  
ATOM   2399  CA  ASP A 316     -11.237  15.992   6.513  1.00 32.55           C  
ATOM   2400  C   ASP A 316     -11.376  14.573   7.089  1.00 29.00           C  
ATOM   2401  O   ASP A 316     -11.044  14.371   8.238  1.00 25.86           O  
ATOM   2402  CB  ASP A 316     -11.016  17.062   7.559  1.00 34.56           C  
ATOM   2403  CG  ASP A 316      -9.669  16.988   8.236  1.00 35.66           C  
ATOM   2404  OD1 ASP A 316      -8.708  16.435   7.638  1.00 38.50           O  
ATOM   2405  OD2 ASP A 316      -9.637  17.381   9.383  1.00 37.60           O1-
ATOM   2406  N   GLU A 317     -11.863  13.663   6.259  1.00 26.76           N  
ATOM   2407  CA  GLU A 317     -12.104  12.244   6.599  1.00 26.26           C  
ATOM   2408  C   GLU A 317     -11.550  11.433   5.440  1.00 24.43           C  
ATOM   2409  O   GLU A 317     -12.266  10.732   4.742  1.00 26.08           O  
ATOM   2410  CB  GLU A 317     -13.592  12.076   6.881  1.00 25.28           C  
ATOM   2411  CG  GLU A 317     -13.964  12.520   8.287  1.00 26.57           C  
ATOM   2412  CD  GLU A 317     -15.439  12.740   8.581  1.00 26.65           C  
ATOM   2413  OE1 GLU A 317     -16.244  12.308   7.777  1.00 26.68           O  
ATOM   2414  OE2 GLU A 317     -15.754  13.401   9.622  1.00 29.46           O1-
ATOM   2415  N   PRO A 318     -10.230  11.438   5.235  1.00 24.08           N  
ATOM   2416  CA  PRO A 318      -9.676  10.870   4.029  1.00 24.68           C  
ATOM   2417  C   PRO A 318      -9.769   9.342   3.983  1.00 23.12           C  
ATOM   2418  O   PRO A 318      -9.933   8.698   5.018  1.00 22.37           O  
ATOM   2419  CB  PRO A 318      -8.236  11.391   4.015  1.00 25.50           C  
ATOM   2420  CG  PRO A 318      -7.914  11.576   5.473  1.00 26.37           C  
ATOM   2421  CD  PRO A 318      -9.222  11.889   6.186  1.00 25.36           C  
ATOM   2422  N   VAL A 319      -9.668   8.817   2.761  1.00 24.93           N  
ATOM   2423  CA  VAL A 319      -9.571   7.359   2.424  1.00 25.22           C  
ATOM   2424  C   VAL A 319      -8.129   7.023   2.073  1.00 25.25           C  
ATOM   2425  O   VAL A 319      -7.357   7.945   1.780  1.00 25.13           O  
ATOM   2426  CB  VAL A 319     -10.524   6.974   1.281  1.00 26.53           C  
ATOM   2427  CG1 VAL A 319     -11.999   7.170   1.712  1.00 27.15           C  
ATOM   2428  CG2 VAL A 319     -10.233   7.695  -0.035  1.00 27.05           C  
ATOM   2429  N   ALA A 320      -7.802   5.736   2.042  1.00 25.08           N  
ATOM   2430  CA  ALA A 320      -6.449   5.214   1.778  1.00 25.90           C  
ATOM   2431  C   ALA A 320      -6.188   5.094   0.276  1.00 26.54           C  
ATOM   2432  O   ALA A 320      -7.094   4.726  -0.485  1.00 25.87           O  
ATOM   2433  CB  ALA A 320      -6.255   3.885   2.476  1.00 23.11           C  
ATOM   2434  N   ASP A 321      -4.935   5.312  -0.098  1.00 31.11           N  
ATOM   2435  CA  ASP A 321      -4.334   4.847  -1.375  1.00 35.29           C  
ATOM   2436  C   ASP A 321      -4.552   3.352  -1.495  1.00 35.02           C  
ATOM   2437  O   ASP A 321      -4.678   2.659  -0.484  1.00 30.42           O  
ATOM   2438  CB  ASP A 321      -2.832   5.116  -1.435  1.00 37.43           C  
ATOM   2439  CG  ASP A 321      -2.489   6.594  -1.528  1.00 38.41           C  
ATOM   2440  OD1 ASP A 321      -3.411   7.398  -1.662  1.00 41.19           O  
ATOM   2441  OD2 ASP A 321      -1.305   6.916  -1.527  1.00 40.26           O1-
ATOM   2442  N   PRO A 322      -4.632   2.837  -2.743  1.00 40.02           N  
ATOM   2443  CA  PRO A 322      -4.838   1.404  -2.988  1.00 42.06           C  
ATOM   2444  C   PRO A 322      -3.742   0.589  -2.287  1.00 35.10           C  
ATOM   2445  O   PRO A 322      -2.588   1.005  -2.348  1.00 35.30           O  
ATOM   2446  CB  PRO A 322      -4.790   1.248  -4.528  1.00 42.99           C  
ATOM   2447  CG  PRO A 322      -4.156   2.551  -5.010  1.00 46.03           C  
ATOM   2448  CD  PRO A 322      -4.597   3.604  -4.001  1.00 43.72           C  
ATOM   2449  N   TYR A 323      -4.139  -0.473  -1.607  1.00 31.92           N  
ATOM   2450  CA  TYR A 323      -3.238  -1.382  -0.829  1.00 31.92           C  
ATOM   2451  C   TYR A 323      -3.189  -2.762  -1.492  1.00 32.74           C  
ATOM   2452  O   TYR A 323      -4.188  -3.486  -1.537  1.00 29.58           O  
ATOM   2453  CB  TYR A 323      -3.662  -1.538   0.634  1.00 28.88           C  
ATOM   2454  CG  TYR A 323      -2.817  -2.484   1.449  1.00 28.03           C  
ATOM   2455  CD1 TYR A 323      -1.449  -2.312   1.611  1.00 27.03           C  
ATOM   2456  CD2 TYR A 323      -3.387  -3.617   1.995  1.00 26.88           C  
ATOM   2457  CE1 TYR A 323      -0.677  -3.223   2.320  1.00 28.72           C  
ATOM   2458  CE2 TYR A 323      -2.640  -4.515   2.734  1.00 28.49           C  
ATOM   2459  CZ  TYR A 323      -1.282  -4.321   2.913  1.00 32.16           C  
ATOM   2460  OH  TYR A 323      -0.603  -5.250   3.675  1.00 37.88           O  
ATOM   2461  N   ASP A 324      -2.004  -3.143  -1.950  1.00 35.42           N  
ATOM   2462  CA  ASP A 324      -1.802  -4.462  -2.592  1.00 36.78           C  
ATOM   2463  C   ASP A 324      -1.624  -5.515  -1.497  1.00 38.03           C  
ATOM   2464  O   ASP A 324      -0.545  -5.483  -0.816  1.00 38.40           O  
ATOM   2465  CB  ASP A 324      -0.587  -4.380  -3.505  1.00 37.48           C  
ATOM   2466  CG  ASP A 324      -0.174  -5.719  -4.076  1.00 36.27           C  
ATOM   2467  OD1 ASP A 324      -1.066  -6.597  -4.294  1.00 33.79           O  
ATOM   2468  OD2 ASP A 324       1.033  -5.840  -4.309  1.00 37.59           O1-
ATOM   2469  N   GLN A 325      -2.620  -6.382  -1.348  1.00 35.04           N  
ATOM   2470  CA  GLN A 325      -2.553  -7.576  -0.482  1.00 38.97           C  
ATOM   2471  C   GLN A 325      -2.583  -8.896  -1.285  1.00 33.77           C  
ATOM   2472  O   GLN A 325      -2.895  -9.913  -0.675  1.00 31.46           O  
ATOM   2473  CB  GLN A 325      -3.641  -7.538   0.591  1.00 43.10           C  
ATOM   2474  CG  GLN A 325      -5.076  -7.313   0.153  1.00 46.70           C  
ATOM   2475  CD  GLN A 325      -5.947  -7.013   1.365  1.00 51.39           C  
ATOM   2476  NE2 GLN A 325      -7.162  -6.504   1.150  1.00 48.33           N  
ATOM   2477  OE1 GLN A 325      -5.527  -7.220   2.506  1.00 46.31           O  
ATOM   2478  N   SER A 326      -2.233  -8.893  -2.578  1.00 34.17           N  
ATOM   2479  CA  SER A 326      -2.195 -10.133  -3.421  1.00 33.83           C  
ATOM   2480  C   SER A 326      -1.282 -11.198  -2.747  1.00 31.68           C  
ATOM   2481  O   SER A 326      -1.699 -12.386  -2.688  1.00 33.25           O  
ATOM   2482  CB  SER A 326      -1.836  -9.821  -4.856  1.00 31.35           C  
ATOM   2483  OG  SER A 326      -0.569  -9.199  -4.985  1.00 32.03           O  
ATOM   2484  N   PHE A 327      -0.233 -10.744  -2.049  1.00 29.40           N  
ATOM   2485  CA  PHE A 327       0.736 -11.604  -1.308  1.00 26.02           C  
ATOM   2486  C   PHE A 327       0.033 -12.548  -0.335  1.00 26.35           C  
ATOM   2487  O   PHE A 327       0.552 -13.677  -0.080  1.00 24.88           O  
ATOM   2488  CB  PHE A 327       1.769 -10.777  -0.536  1.00 25.48           C  
ATOM   2489  CG  PHE A 327       1.326 -10.092   0.739  1.00 23.92           C  
ATOM   2490  CD1 PHE A 327       1.338 -10.775   1.953  1.00 25.48           C  
ATOM   2491  CD2 PHE A 327       0.869  -8.771   0.718  1.00 25.00           C  
ATOM   2492  CE1 PHE A 327       0.984 -10.140   3.136  1.00 24.22           C  
ATOM   2493  CE2 PHE A 327       0.464  -8.146   1.901  1.00 24.82           C  
ATOM   2494  CZ  PHE A 327       0.500  -8.862   3.103  1.00 23.56           C  
ATOM   2495  N   GLU A 328      -1.060 -12.109   0.282  1.00 24.96           N  
ATOM   2496  CA  GLU A 328      -1.816 -13.008   1.177  1.00 26.89           C  
ATOM   2497  C   GLU A 328      -2.114 -14.356   0.517  1.00 28.96           C  
ATOM   2498  O   GLU A 328      -2.170 -15.325   1.239  1.00 27.97           O  
ATOM   2499  CB  GLU A 328      -3.106 -12.310   1.676  1.00 28.78           C  
ATOM   2500  CG  GLU A 328      -2.791 -11.069   2.512  1.00 28.52           C  
ATOM   2501  CD  GLU A 328      -2.229 -11.401   3.885  1.00 27.44           C  
ATOM   2502  OE1 GLU A 328      -1.858 -12.584   4.106  1.00 28.25           O  
ATOM   2503  OE2 GLU A 328      -2.133 -10.479   4.730  1.00 24.93           O1-
ATOM   2504  N   SER A 329      -2.326 -14.479  -0.786  1.00 33.27           N  
ATOM   2505  CA  SER A 329      -2.691 -15.822  -1.347  1.00 35.55           C  
ATOM   2506  C   SER A 329      -1.427 -16.623  -1.714  1.00 36.50           C  
ATOM   2507  O   SER A 329      -1.549 -17.846  -1.992  1.00 36.05           O  
ATOM   2508  CB  SER A 329      -3.600 -15.693  -2.521  1.00 37.51           C  
ATOM   2509  OG  SER A 329      -3.014 -14.834  -3.488  1.00 41.18           O  
ATOM   2510  N   ARG A 330      -0.240 -16.011  -1.606  1.00 32.83           N  
ATOM   2511  CA  ARG A 330       1.013 -16.683  -2.059  1.00 30.55           C  
ATOM   2512  C   ARG A 330       1.475 -17.653  -0.975  1.00 28.27           C  
ATOM   2513  O   ARG A 330       1.369 -17.295   0.228  1.00 25.13           O  
ATOM   2514  CB  ARG A 330       2.168 -15.712  -2.243  1.00 32.27           C  
ATOM   2515  CG  ARG A 330       1.874 -14.494  -3.082  1.00 36.66           C  
ATOM   2516  CD  ARG A 330       2.419 -14.574  -4.459  1.00 36.41           C  
ATOM   2517  NE  ARG A 330       1.267 -14.275  -5.238  1.00 41.49           N  
ATOM   2518  CZ  ARG A 330       0.820 -13.062  -5.520  1.00 38.81           C  
ATOM   2519  NH1 ARG A 330       1.416 -11.955  -5.079  1.00 38.10           N1+
ATOM   2520  NH2 ARG A 330      -0.269 -13.000  -6.245  1.00 38.58           N  
ATOM   2521  N   ASP A 331       2.116 -18.738  -1.414  1.00 26.45           N  
ATOM   2522  CA  ASP A 331       2.740 -19.840  -0.634  1.00 27.93           C  
ATOM   2523  C   ASP A 331       4.231 -19.854  -0.986  1.00 24.36           C  
ATOM   2524  O   ASP A 331       4.638 -20.460  -2.011  1.00 22.45           O  
ATOM   2525  CB  ASP A 331       2.094 -21.199  -0.968  1.00 30.48           C  
ATOM   2526  CG  ASP A 331       0.669 -21.330  -0.407  1.00 36.18           C  
ATOM   2527  OD1 ASP A 331       0.342 -20.615   0.569  1.00 37.19           O  
ATOM   2528  OD2 ASP A 331      -0.138 -22.072  -0.988  1.00 38.88           O1-
ATOM   2529  N   LEU A 332       5.036 -19.170  -0.193  1.00 23.91           N  
ATOM   2530  CA  LEU A 332       6.456 -18.921  -0.558  1.00 24.07           C  
ATOM   2531  C   LEU A 332       7.321 -19.589   0.517  1.00 24.31           C  
ATOM   2532  O   LEU A 332       6.829 -19.891   1.631  1.00 21.81           O  
ATOM   2533  CB  LEU A 332       6.705 -17.399  -0.589  1.00 21.58           C  
ATOM   2534  CG  LEU A 332       5.837 -16.606  -1.570  1.00 21.61           C  
ATOM   2535  CD1 LEU A 332       6.258 -15.139  -1.575  1.00 21.52           C  
ATOM   2536  CD2 LEU A 332       5.909 -17.187  -2.981  1.00 20.72           C  
ATOM   2537  N   LEU A 333       8.583 -19.753   0.188  1.00 23.62           N  
ATOM   2538  CA  LEU A 333       9.627 -20.210   1.143  1.00 24.87           C  
ATOM   2539  C   LEU A 333       9.990 -19.134   2.146  1.00 23.13           C  
ATOM   2540  O   LEU A 333       9.873 -17.948   1.798  1.00 21.99           O  
ATOM   2541  CB  LEU A 333      10.863 -20.640   0.359  1.00 27.04           C  
ATOM   2542  CG  LEU A 333      10.581 -21.732  -0.657  1.00 29.45           C  
ATOM   2543  CD1 LEU A 333      11.806 -21.926  -1.538  1.00 31.50           C  
ATOM   2544  CD2 LEU A 333      10.134 -23.025   0.023  1.00 32.38           C  
ATOM   2545  N   ILE A 334      10.426 -19.543   3.352  1.00 22.15           N  
ATOM   2546  CA  ILE A 334      10.918 -18.594   4.394  1.00 23.31           C  
ATOM   2547  C   ILE A 334      11.875 -17.606   3.742  1.00 23.40           C  
ATOM   2548  O   ILE A 334      11.741 -16.394   3.959  1.00 22.51           O  
ATOM   2549  CB  ILE A 334      11.547 -19.284   5.622  1.00 24.51           C  
ATOM   2550  CG1 ILE A 334      10.494 -20.082   6.385  1.00 26.52           C  
ATOM   2551  CG2 ILE A 334      12.275 -18.277   6.525  1.00 24.64           C  
ATOM   2552  CD1 ILE A 334      11.043 -20.959   7.530  1.00 27.94           C  
ATOM   2553  N   ASP A 335      12.873 -18.081   2.988  1.00 23.61           N  
ATOM   2554  CA  ASP A 335      13.871 -17.158   2.408  1.00 23.39           C  
ATOM   2555  C   ASP A 335      13.252 -16.151   1.453  1.00 20.98           C  
ATOM   2556  O   ASP A 335      13.836 -15.070   1.249  1.00 19.49           O  
ATOM   2557  CB  ASP A 335      14.896 -17.927   1.579  1.00 27.46           C  
ATOM   2558  CG  ASP A 335      15.913 -18.581   2.481  1.00 33.04           C  
ATOM   2559  OD1 ASP A 335      16.294 -17.931   3.464  1.00 36.71           O  
ATOM   2560  OD2 ASP A 335      16.280 -19.723   2.196  1.00 40.19           O1-
ATOM   2561  N   GLU A 336      12.179 -16.542   0.773  1.00 19.75           N  
ATOM   2562  CA  GLU A 336      11.484 -15.567  -0.099  1.00 19.62           C  
ATOM   2563  C   GLU A 336      10.778 -14.490   0.734  1.00 18.57           C  
ATOM   2564  O   GLU A 336      10.916 -13.333   0.354  1.00 18.48           O  
ATOM   2565  CB  GLU A 336      10.564 -16.297  -1.077  1.00 18.86           C  
ATOM   2566  CG  GLU A 336      11.345 -17.237  -2.010  1.00 18.64           C  
ATOM   2567  CD  GLU A 336      10.520 -18.061  -2.922  1.00 18.75           C  
ATOM   2568  OE1 GLU A 336       9.579 -18.705  -2.418  1.00 18.54           O  
ATOM   2569  OE2 GLU A 336      10.840 -18.081  -4.114  1.00 19.24           O1-
ATOM   2570  N   TRP A 337      10.026 -14.857   1.796  1.00 19.00           N  
ATOM   2571  CA  TRP A 337       9.339 -13.874   2.684  1.00 19.11           C  
ATOM   2572  C   TRP A 337      10.405 -12.936   3.277  1.00 20.58           C  
ATOM   2573  O   TRP A 337      10.201 -11.693   3.350  1.00 19.29           O  
ATOM   2574  CB  TRP A 337       8.530 -14.601   3.764  1.00 18.23           C  
ATOM   2575  CG  TRP A 337       7.275 -15.249   3.273  1.00 18.46           C  
ATOM   2576  CD1 TRP A 337       6.964 -16.581   3.346  1.00 18.19           C  
ATOM   2577  CD2 TRP A 337       6.176 -14.624   2.552  1.00 18.83           C  
ATOM   2578  CE2 TRP A 337       5.232 -15.630   2.279  1.00 17.82           C  
ATOM   2579  CE3 TRP A 337       5.868 -13.313   2.168  1.00 18.70           C  
ATOM   2580  NE1 TRP A 337       5.728 -16.802   2.802  1.00 19.15           N  
ATOM   2581  CZ2 TRP A 337       4.036 -15.392   1.586  1.00 18.97           C  
ATOM   2582  CZ3 TRP A 337       4.672 -13.065   1.507  1.00 18.62           C  
ATOM   2583  CH2 TRP A 337       3.761 -14.087   1.218  1.00 18.34           C  
ATOM   2584  N   LYS A 338      11.554 -13.511   3.615  1.00 21.45           N  
ATOM   2585  CA  LYS A 338      12.698 -12.766   4.212  1.00 23.59           C  
ATOM   2586  C   LYS A 338      13.301 -11.766   3.208  1.00 24.56           C  
ATOM   2587  O   LYS A 338      13.517 -10.585   3.554  1.00 25.09           O  
ATOM   2588  CB  LYS A 338      13.731 -13.771   4.719  1.00 26.64           C  
ATOM   2589  CG  LYS A 338      15.027 -13.134   5.202  1.00 29.17           C  
ATOM   2590  CD  LYS A 338      15.967 -14.100   5.893  1.00 31.69           C  
ATOM   2591  CE  LYS A 338      17.394 -13.642   5.731  1.00 34.85           C  
ATOM   2592  NZ  LYS A 338      18.336 -14.525   6.451  1.00 36.52           N1+
ATOM   2593  N   SER A 339      13.497 -12.134   1.958  1.00 24.88           N  
ATOM   2594  CA  SER A 339      14.107 -11.210   0.974  1.00 24.73           C  
ATOM   2595  C   SER A 339      13.102 -10.093   0.660  1.00 24.51           C  
ATOM   2596  O   SER A 339      13.506  -8.912   0.492  1.00 23.81           O  
ATOM   2597  CB  SER A 339      14.589 -11.967  -0.255  1.00 25.09           C  
ATOM   2598  OG  SER A 339      14.877 -11.096  -1.331  1.00 25.85           O  
ATOM   2599  N   LEU A 340      11.822 -10.450   0.590  1.00 24.12           N  
ATOM   2600  CA  LEU A 340      10.756  -9.462   0.327  1.00 24.28           C  
ATOM   2601  C   LEU A 340      10.764  -8.423   1.468  1.00 22.72           C  
ATOM   2602  O   LEU A 340      10.613  -7.267   1.172  1.00 24.50           O  
ATOM   2603  CB  LEU A 340       9.439 -10.226   0.202  1.00 23.85           C  
ATOM   2604  CG  LEU A 340       9.181 -10.936  -1.128  1.00 24.70           C  
ATOM   2605  CD1 LEU A 340       7.936 -11.842  -1.017  1.00 24.27           C  
ATOM   2606  CD2 LEU A 340       9.024  -9.953  -2.315  1.00 24.83           C  
ATOM   2607  N   THR A 341      10.940  -8.867   2.717  1.00 22.71           N  
ATOM   2608  CA  THR A 341      10.870  -8.078   3.964  1.00 22.09           C  
ATOM   2609  C   THR A 341      12.081  -7.177   3.937  1.00 22.10           C  
ATOM   2610  O   THR A 341      11.907  -5.984   4.151  1.00 20.29           O  
ATOM   2611  CB  THR A 341      10.852  -8.918   5.232  1.00 21.49           C  
ATOM   2612  CG2 THR A 341      11.010  -8.097   6.492  1.00 22.41           C  
ATOM   2613  OG1 THR A 341       9.646  -9.676   5.279  1.00 19.66           O  
ATOM   2614  N   TYR A 342      13.202  -7.737   3.496  1.00 21.17           N  
ATOM   2615  CA  TYR A 342      14.487  -6.972   3.392  1.00 23.39           C  
ATOM   2616  C   TYR A 342      14.364  -5.857   2.359  1.00 24.10           C  
ATOM   2617  O   TYR A 342      14.802  -4.719   2.682  1.00 26.45           O  
ATOM   2618  CB  TYR A 342      15.687  -7.894   3.112  1.00 24.02           C  
ATOM   2619  CG  TYR A 342      17.031  -7.218   3.270  1.00 26.08           C  
ATOM   2620  CD1 TYR A 342      17.508  -6.858   4.522  1.00 27.03           C  
ATOM   2621  CD2 TYR A 342      17.862  -6.995   2.172  1.00 28.81           C  
ATOM   2622  CE1 TYR A 342      18.741  -6.219   4.679  1.00 29.27           C  
ATOM   2623  CE2 TYR A 342      19.142  -6.478   2.332  1.00 28.26           C  
ATOM   2624  CZ  TYR A 342      19.571  -6.063   3.577  1.00 29.09           C  
ATOM   2625  OH  TYR A 342      20.803  -5.476   3.696  1.00 30.44           O  
ATOM   2626  N   ASP A 343      13.768  -6.102   1.207  1.00 25.33           N  
ATOM   2627  CA  ASP A 343      13.585  -5.053   0.171  1.00 27.55           C  
ATOM   2628  C   ASP A 343      12.656  -3.943   0.680  1.00 27.96           C  
ATOM   2629  O   ASP A 343      12.872  -2.776   0.346  1.00 25.91           O  
ATOM   2630  CB  ASP A 343      12.938  -5.539  -1.126  1.00 29.47           C  
ATOM   2631  CG  ASP A 343      13.654  -6.639  -1.895  1.00 30.47           C  
ATOM   2632  OD1 ASP A 343      14.839  -6.769  -1.709  1.00 31.56           O  
ATOM   2633  OD2 ASP A 343      12.926  -7.409  -2.608  1.00 38.08           O1-
ATOM   2634  N   GLU A 344      11.648  -4.303   1.448  1.00 26.80           N  
ATOM   2635  CA  GLU A 344      10.764  -3.310   2.116  1.00 25.61           C  
ATOM   2636  C   GLU A 344      11.501  -2.462   3.157  1.00 24.03           C  
ATOM   2637  O   GLU A 344      11.125  -1.273   3.315  1.00 25.80           O  
ATOM   2638  CB  GLU A 344       9.588  -4.029   2.757  1.00 25.26           C  
ATOM   2639  CG  GLU A 344       8.593  -4.560   1.739  1.00 26.05           C  
ATOM   2640  CD  GLU A 344       7.871  -3.537   0.863  1.00 28.70           C  
ATOM   2641  OE1 GLU A 344       7.584  -2.390   1.296  1.00 29.57           O  
ATOM   2642  OE2 GLU A 344       7.520  -3.907  -0.263  1.00 32.98           O1-
ATOM   2643  N   VAL A 345      12.401  -3.027   3.951  1.00 24.34           N  
ATOM   2644  CA  VAL A 345      13.193  -2.245   4.947  1.00 24.75           C  
ATOM   2645  C   VAL A 345      14.048  -1.240   4.154  1.00 27.32           C  
ATOM   2646  O   VAL A 345      14.115  -0.067   4.580  1.00 26.24           O  
ATOM   2647  CB  VAL A 345      14.085  -3.138   5.837  1.00 24.67           C  
ATOM   2648  CG1 VAL A 345      15.043  -2.290   6.670  1.00 25.88           C  
ATOM   2649  CG2 VAL A 345      13.306  -4.108   6.753  1.00 24.44           C  
ATOM   2650  N   ILE A 346      14.717  -1.694   3.075  1.00 28.27           N  
ATOM   2651  CA  ILE A 346      15.687  -0.891   2.285  1.00 30.96           C  
ATOM   2652  C   ILE A 346      14.963   0.268   1.604  1.00 32.03           C  
ATOM   2653  O   ILE A 346      15.588   1.331   1.557  1.00 32.86           O  
ATOM   2654  CB  ILE A 346      16.429  -1.712   1.196  1.00 34.60           C  
ATOM   2655  CG1 ILE A 346      17.298  -2.860   1.734  1.00 36.70           C  
ATOM   2656  CG2 ILE A 346      17.228  -0.768   0.308  1.00 36.12           C  
ATOM   2657  CD1 ILE A 346      18.058  -2.551   3.025  1.00 38.49           C  
ATOM   2658  N   SER A 347      13.770   0.057   1.038  1.00 29.03           N  
ATOM   2659  CA  SER A 347      13.002   1.056   0.273  1.00 27.95           C  
ATOM   2660  C   SER A 347      12.283   2.045   1.211  1.00 27.10           C  
ATOM   2661  O   SER A 347      11.648   2.979   0.700  1.00 28.85           O  
ATOM   2662  CB  SER A 347      12.049   0.376  -0.671  1.00 29.17           C  
ATOM   2663  OG  SER A 347      11.089  -0.437   0.023  1.00 27.31           O  
ATOM   2664  N   PHE A 348      12.318   1.857   2.538  1.00 27.22           N  
ATOM   2665  CA  PHE A 348      11.543   2.711   3.469  1.00 26.10           C  
ATOM   2666  C   PHE A 348      11.983   4.177   3.296  1.00 28.28           C  
ATOM   2667  O   PHE A 348      13.207   4.458   3.381  1.00 28.34           O  
ATOM   2668  CB  PHE A 348      11.766   2.342   4.935  1.00 25.47           C  
ATOM   2669  CG  PHE A 348      11.030   3.269   5.857  1.00 25.11           C  
ATOM   2670  CD1 PHE A 348       9.653   3.216   5.924  1.00 24.25           C  
ATOM   2671  CD2 PHE A 348      11.685   4.223   6.619  1.00 25.01           C  
ATOM   2672  CE1 PHE A 348       8.944   4.108   6.720  1.00 24.03           C  
ATOM   2673  CE2 PHE A 348      10.982   5.075   7.450  1.00 24.05           C  
ATOM   2674  CZ  PHE A 348       9.617   5.023   7.499  1.00 24.76           C  
ATOM   2675  N   VAL A 349      11.036   5.084   3.158  1.00 30.78           N  
ATOM   2676  CA  VAL A 349      11.292   6.562   3.183  1.00 35.35           C  
ATOM   2677  C   VAL A 349      10.533   7.200   4.333  1.00 33.15           C  
ATOM   2678  O   VAL A 349       9.326   7.118   4.398  1.00 30.27           O  
ATOM   2679  CB  VAL A 349      10.937   7.234   1.849  1.00 38.78           C  
ATOM   2680  CG1 VAL A 349      11.309   8.722   1.874  1.00 39.28           C  
ATOM   2681  CG2 VAL A 349      11.654   6.509   0.716  1.00 39.35           C  
ATOM   2682  N   PRO A 350      11.220   7.825   5.305  1.00 34.94           N  
ATOM   2683  CA  PRO A 350      10.535   8.353   6.475  1.00 36.99           C  
ATOM   2684  C   PRO A 350       9.597   9.483   6.075  1.00 38.62           C  
ATOM   2685  O   PRO A 350       9.771  10.111   5.029  1.00 35.99           O  
ATOM   2686  CB  PRO A 350      11.653   8.868   7.379  1.00 36.91           C  
ATOM   2687  CG  PRO A 350      12.797   9.100   6.453  1.00 35.33           C  
ATOM   2688  CD  PRO A 350      12.656   8.121   5.306  1.00 36.55           C  
ATOM   2689  N   PRO A 351       8.580   9.757   6.915  1.00 43.72           N  
ATOM   2690  CA  PRO A 351       7.658  10.859   6.667  1.00 48.29           C  
ATOM   2691  C   PRO A 351       8.411  12.151   6.984  1.00 50.21           C  
ATOM   2692  O   PRO A 351       9.322  12.140   7.815  1.00 48.79           O  
ATOM   2693  CB  PRO A 351       6.489  10.568   7.633  1.00 48.25           C  
ATOM   2694  CG  PRO A 351       7.125   9.788   8.792  1.00 47.20           C  
ATOM   2695  CD  PRO A 351       8.362   9.122   8.228  1.00 46.32           C  
ATOM   2696  N   PRO A 352       8.125  13.254   6.261  1.00 53.92           N  
ATOM   2697  CA  PRO A 352       8.566  14.601   6.654  1.00 53.16           C  
ATOM   2698  C   PRO A 352       8.417  15.004   8.135  1.00 53.64           C  
ATOM   2699  O   PRO A 352       9.400  15.549   8.712  1.00 54.14           O  
ATOM   2700  CB  PRO A 352       7.631  15.445   5.771  1.00 56.02           C  
ATOM   2701  CG  PRO A 352       7.567  14.668   4.473  1.00 55.13           C  
ATOM   2702  CD  PRO A 352       7.465  13.232   4.940  1.00 55.34           C  
TER   
CONECT    1    2    4   29
CONECT    2    1    3   39
CONECT    3    2    6   28
CONECT    4    1    5   38
CONECT    5    4   33   28
CONECT    6    3   30
CONECT    7    8   29   31
CONECT    8    7    9   13
CONECT    9    8   11   14
CONECT   10   12   30   32
CONECT   11    9   12   15
CONECT   12   10   11   16
CONECT   13    8   17
CONECT   14    9   18   40
CONECT   15   11   19   42
CONECT   16   12   20
CONECT   17   13   18   41
CONECT   18   14   17   44
CONECT   19   15   20   45
CONECT   20   16   19   43
CONECT   21   22   34   33
CONECT   22   21   23   27
CONECT   23   22   24
CONECT   24   23   25   35
CONECT   25   24   26   36
CONECT   26   25   27   37
CONECT   27   22   26
CONECT   28    3    5
CONECT   29    1    7
CONECT   30    6   10
CONECT   31    7
CONECT   32   10
CONECT   33    5   21
CONECT   34   21
CONECT   35   24   46
CONECT   36   25   47
CONECT   37   26   48
CONECT   38    4   49
CONECT   39    2   50
CONECT   40   14   51
CONECT   41   17   52
CONECT   42   15   53
CONECT   43   20   54
CONECT   44   18   55
CONECT   45   19   56
CONECT   46   35
CONECT   47   36
CONECT   48   37
CONECT   49   38
CONECT   50   39
CONECT   51   40
CONECT   52   41
CONECT   53   42
CONECT   54   43
CONECT   55   44
CONECT   56   45
END
