# Supplementary material for: Screening potential anti-osteoarthritis compounds using molecular docking based on MAPK and NFκB pathways and validating their anti-osteoarthritis effect
Source: PLoS One. 2025 Mar 25;20(3):e0319686. doi: 10.1371/journal.pone.0319686 (PMC11936181; doi:10.1371/journal.pone.0319686)
Supplement: S4 Structure — (ZIP) [file pone.0319686.s004.zip › Configurations and complexes/complex/protopineERK.pdb]

HETATM    1  N   LIG     1       8.154  13.316  42.682  1.00  0.00      prot N  
HETATM    2  C   LIG     1       9.572  13.221  43.068  1.00  0.00      prot C  
HETATM    3  C   LIG     1      10.277  11.959  42.608  1.00  0.00      prot C  
HETATM    4  C   LIG     1       7.422  14.284  43.517  1.00  0.00      prot C  
HETATM    5  C   LIG     1       7.191  13.817  44.967  1.00  0.00      prot C  
HETATM    6  C   LIG     1       9.774  10.646  42.798  1.00  0.00      prot C  
HETATM    7  C   LIG     1       6.255  12.635  45.086  1.00  0.00      prot C  
HETATM    8  C   LIG     1       8.400  10.336  43.359  1.00  0.00      prot C  
HETATM    9  C   LIG     1       6.681  11.289  44.962  1.00  0.00      prot C  
HETATM   10  C   LIG     1      11.543  12.070  42.030  1.00  0.00      prot C  
HETATM   11  C   LIG     1       8.097  10.945  44.709  1.00  0.00      prot C  
HETATM   12  C   LIG     1      12.280  10.976  41.637  1.00  0.00      prot C  
HETATM   13  C   LIG     1       4.886  12.888  45.296  1.00  0.00      prot C  
HETATM   14  C   LIG     1      10.553   9.535  42.376  1.00  0.00      prot C  
HETATM   15  C   LIG     1       8.022  13.665  41.263  1.00  0.00      prot C  
HETATM   16  C   LIG     1       5.780  10.218  45.050  1.00  0.00      prot C  
HETATM   17  C   LIG     1       4.017  11.817  45.382  1.00  0.00      prot C  
HETATM   18  C   LIG     1       4.453  10.520  45.262  1.00  0.00      prot C  
HETATM   19  C   LIG     1      11.813   9.693  41.796  1.00  0.00      prot C  
HETATM   20  C   LIG     1      13.431  12.750  41.194  1.00  0.00      prot C  
HETATM   21  C   LIG     1       2.313  10.500  45.579  1.00  0.00      prot C  
HETATM   22  O   LIG     1      12.211  13.236  41.785  1.00  0.00      prot O  
HETATM   23  O   LIG     1      13.482  11.315  41.098  1.00  0.00      prot O  
HETATM   24  O   LIG     1       2.673  11.896  45.583  1.00  0.00      prot O  
HETATM   25  O   LIG     1       3.438   9.620  45.375  1.00  0.00      prot O  
HETATM   26  O   LIG     1       8.927  11.125  45.592  1.00  0.00      prot O  
ATOM     27  N   GLY A  10      16.277  18.403  68.456  1.00 38.45           N  
ATOM     28  CA  GLY A  10      15.040  18.760  67.772  1.00 37.02           C  
ATOM     29  C   GLY A  10      14.934  18.120  66.406  1.00 35.14           C  
ATOM     30  O   GLY A  10      15.899  17.555  65.906  1.00 35.90           O  
ATOM     31  N   PRO A  11      13.752  18.191  65.787  1.00 33.19           N  
ATOM     32  CA  PRO A  11      13.577  17.535  64.473  1.00 32.42           C  
ATOM     33  C   PRO A  11      14.343  18.206  63.356  1.00 33.18           C  
ATOM     34  O   PRO A  11      14.646  19.400  63.437  1.00 33.56           O  
ATOM     35  CB  PRO A  11      12.074  17.647  64.223  1.00 32.61           C  
ATOM     36  CG  PRO A  11      11.601  18.761  65.090  1.00 34.37           C  
ATOM     37  CD  PRO A  11      12.520  18.842  66.250  1.00 32.69           C  
ATOM     38  N   GLU A  12      14.645  17.457  62.290  1.00 32.22           N  
ATOM     39  CA  GLU A  12      15.078  18.043  61.010  1.00 32.04           C  
ATOM     40  C   GLU A  12      14.050  19.061  60.527  1.00 30.82           C  
ATOM     41  O   GLU A  12      12.842  18.829  60.654  1.00 30.00           O  
ATOM     42  CB  GLU A  12      15.176  16.962  59.935  1.00 33.74           C  
ATOM     43  CG  GLU A  12      16.348  16.000  60.060  1.00 37.94           C  
ATOM     44  CD  GLU A  12      17.691  16.503  59.551  1.00 44.51           C  
ATOM     45  OE1 GLU A  12      17.760  17.661  59.076  1.00 48.40           O  
ATOM     46  OE2 GLU A  12      18.680  15.733  59.629  1.00 42.43           O1-
ATOM     47  N   MET A  13      14.520  20.205  60.015  1.00 30.65           N  
ATOM     48  CA  MET A  13      13.616  21.225  59.494  1.00 29.50           C  
ATOM     49  C   MET A  13      13.948  21.393  58.018  1.00 29.45           C  
ATOM     50  O   MET A  13      15.116  21.296  57.642  1.00 31.16           O  
ATOM     51  CB  MET A  13      13.826  22.578  60.193  1.00 30.18           C  
ATOM     52  CG  MET A  13      13.647  22.555  61.725  1.00 32.00           C  
ATOM     53  SD  MET A  13      12.010  22.069  62.299  1.00 33.74           S  
ATOM     54  CE  MET A  13      11.107  23.489  61.991  1.00 25.30           C  
ATOM     55  N   VAL A  14      12.923  21.638  57.204  1.00 29.26           N  
ATOM     56  CA  VAL A  14      13.082  21.922  55.780  1.00 29.02           C  
ATOM     57  C   VAL A  14      12.140  23.049  55.469  1.00 30.49           C  
ATOM     58  O   VAL A  14      10.939  22.919  55.682  1.00 30.23           O  
ATOM     59  CB  VAL A  14      12.744  20.691  54.899  1.00 28.14           C  
ATOM     60  CG1 VAL A  14      12.822  21.056  53.399  1.00 28.66           C  
ATOM     61  CG2 VAL A  14      13.665  19.524  55.220  1.00 28.79           C  
ATOM     62  N   ARG A  15      12.675  24.177  54.964  1.00 32.60           N  
ATOM     63  CA  ARG A  15      11.859  25.352  54.667  1.00 34.57           C  
ATOM     64  C   ARG A  15      10.966  25.794  55.843  1.00 34.68           C  
ATOM     65  O   ARG A  15       9.811  26.134  55.664  1.00 35.51           O  
ATOM     66  CB  ARG A  15      11.049  25.118  53.388  1.00 37.36           C  
ATOM     67  CG  ARG A  15      11.972  24.801  52.220  1.00 41.67           C  
ATOM     68  CD  ARG A  15      11.314  24.978  50.882  1.00 46.36           C  
ATOM     69  NE  ARG A  15      12.297  24.839  49.808  1.00 50.27           N  
ATOM     70  CZ  ARG A  15      12.092  25.195  48.543  1.00 53.14           C  
ATOM     71  NH1 ARG A  15      13.048  25.023  47.635  1.00 53.14           N1+
ATOM     72  NH2 ARG A  15      10.929  25.722  48.173  1.00 53.71           N  
ATOM     73  N   GLY A  16      11.525  25.767  57.044  1.00 34.54           N  
ATOM     74  CA  GLY A  16      10.824  26.230  58.233  1.00 34.18           C  
ATOM     75  C   GLY A  16       9.773  25.295  58.787  1.00 34.08           C  
ATOM     76  O   GLY A  16       9.026  25.667  59.708  1.00 35.71           O  
ATOM     77  N   GLN A  17       9.696  24.051  58.241  1.00 31.64           N  
ATOM     78  CA  GLN A  17       8.658  23.115  58.652  1.00 29.74           C  
ATOM     79  C   GLN A  17       9.306  21.859  59.186  1.00 26.75           C  
ATOM     80  O   GLN A  17      10.391  21.471  58.756  1.00 27.30           O  
ATOM     81  CB  GLN A  17       7.789  22.728  57.457  1.00 32.57           C  
ATOM     82  CG  GLN A  17       7.082  23.921  56.841  1.00 39.62           C  
ATOM     83  CD  GLN A  17       6.548  23.548  55.486  1.00 47.18           C  
ATOM     84  NE2 GLN A  17       6.913  24.317  54.457  1.00 50.02           N  
ATOM     85  OE1 GLN A  17       5.807  22.567  55.348  1.00 47.40           O  
ATOM     86  N   VAL A  18       8.606  21.215  60.153  1.00 25.80           N  
ATOM     87  CA  VAL A  18       9.087  19.985  60.747  1.00 24.10           C  
ATOM     88  C   VAL A  18       9.105  18.894  59.675  1.00 22.83           C  
ATOM     89  O   VAL A  18       8.102  18.707  58.970  1.00 24.07           O  
ATOM     90  CB  VAL A  18       8.183  19.573  61.937  1.00 24.97           C  
ATOM     91  CG1 VAL A  18       8.555  18.190  62.451  1.00 25.24           C  
ATOM     92  CG2 VAL A  18       8.251  20.619  63.071  1.00 26.41           C  
ATOM     93  N   PHE A  19      10.216  18.229  59.556  1.00 22.32           N  
ATOM     94  CA  PHE A  19      10.293  17.066  58.662  1.00 21.01           C  
ATOM     95  C   PHE A  19      11.038  16.018  59.442  1.00 20.48           C  
ATOM     96  O   PHE A  19      12.217  15.787  59.278  1.00 22.63           O  
ATOM     97  CB  PHE A  19      10.965  17.464  57.344  1.00 21.51           C  
ATOM     98  CG  PHE A  19      10.592  16.522  56.221  1.00 21.07           C  
ATOM     99  CD1 PHE A  19       9.432  16.712  55.495  1.00 22.88           C  
ATOM    100  CD2 PHE A  19      11.358  15.421  55.955  1.00 22.18           C  
ATOM    101  CE1 PHE A  19       9.073  15.816  54.483  1.00 22.99           C  
ATOM    102  CE2 PHE A  19      10.992  14.532  54.930  1.00 23.24           C  
ATOM    103  CZ  PHE A  19       9.859  14.752  54.221  1.00 23.26           C  
ATOM    104  N   ASP A  20      10.285  15.358  60.316  1.00 20.77           N  
ATOM    105  CA  ASP A  20      10.915  14.619  61.416  1.00 20.49           C  
ATOM    106  C   ASP A  20      11.217  13.157  61.137  1.00 20.84           C  
ATOM    107  O   ASP A  20      10.519  12.270  61.607  1.00 23.14           O  
ATOM    108  CB  ASP A  20      10.046  14.742  62.660  1.00 21.07           C  
ATOM    109  CG  ASP A  20      10.761  14.311  63.955  1.00 24.39           C  
ATOM    110  OD1 ASP A  20      11.969  13.991  63.899  1.00 24.92           O  
ATOM    111  OD2 ASP A  20      10.099  14.276  64.995  1.00 26.82           O1-
ATOM    112  N   VAL A  21      12.256  12.931  60.388  1.00 21.92           N  
ATOM    113  CA  VAL A  21      12.542  11.591  59.860  1.00 23.15           C  
ATOM    114  C   VAL A  21      13.484  10.813  60.719  1.00 26.82           C  
ATOM    115  O   VAL A  21      13.548   9.585  60.591  1.00 28.92           O  
ATOM    116  CB  VAL A  21      13.000  11.665  58.392  1.00 20.53           C  
ATOM    117  CG1 VAL A  21      11.816  12.108  57.546  1.00 23.39           C  
ATOM    118  CG2 VAL A  21      14.175  12.600  58.185  1.00 21.86           C  
ATOM    119  N   GLY A  22      14.193  11.495  61.628  1.00 28.18           N  
ATOM    120  CA  GLY A  22      14.950  10.838  62.677  1.00 28.09           C  
ATOM    121  C   GLY A  22      16.334  10.587  62.172  1.00 27.37           C  
ATOM    122  O   GLY A  22      16.642  10.792  60.981  1.00 28.09           O  
ATOM    123  N   PRO A  23      17.202  10.096  63.071  1.00 25.95           N  
ATOM    124  CA  PRO A  23      18.614  10.011  62.732  1.00 24.19           C  
ATOM    125  C   PRO A  23      18.948   9.033  61.651  1.00 23.04           C  
ATOM    126  O   PRO A  23      20.026   9.173  61.093  1.00 23.97           O  
ATOM    127  CB  PRO A  23      19.291   9.654  64.076  1.00 25.19           C  
ATOM    128  CG  PRO A  23      18.247   9.039  64.863  1.00 26.76           C  
ATOM    129  CD  PRO A  23      16.935   9.626  64.441  1.00 26.19           C  
ATOM    130  N   ARG A  24      18.051   8.069  61.305  1.00 22.55           N  
ATOM    131  CA  ARG A  24      18.367   7.169  60.187  1.00 23.00           C  
ATOM    132  C   ARG A  24      18.516   7.937  58.887  1.00 21.52           C  
ATOM    133  O   ARG A  24      19.354   7.540  58.075  1.00 21.96           O  
ATOM    134  CB  ARG A  24      17.312   6.080  60.035  1.00 23.95           C  
ATOM    135  CG  ARG A  24      17.550   5.175  58.814  1.00 24.29           C  
ATOM    136  CD  ARG A  24      16.653   3.952  58.847  1.00 24.48           C  
ATOM    137  NE  ARG A  24      16.805   3.244  57.584  1.00 26.26           N  
ATOM    138  CZ  ARG A  24      16.234   2.081  57.284  1.00 33.45           C  
ATOM    139  NH1 ARG A  24      15.452   1.470  58.164  1.00 37.18           N1+
ATOM    140  NH2 ARG A  24      16.432   1.527  56.094  1.00 34.49           N  
ATOM    141  N   TYR A  25      17.766   9.017  58.703  1.00 20.76           N  
ATOM    142  CA  TYR A  25      17.679   9.743  57.452  1.00 20.55           C  
ATOM    143  C   TYR A  25      18.196  11.171  57.629  1.00 23.10           C  
ATOM    144  O   TYR A  25      17.631  11.956  58.385  1.00 24.62           O  
ATOM    145  CB  TYR A  25      16.224   9.772  56.958  1.00 19.36           C  
ATOM    146  CG  TYR A  25      15.653   8.384  56.785  1.00 18.61           C  
ATOM    147  CD1 TYR A  25      14.763   7.849  57.721  1.00 18.05           C  
ATOM    148  CD2 TYR A  25      15.997   7.600  55.689  1.00 18.50           C  
ATOM    149  CE1 TYR A  25      14.304   6.547  57.598  1.00 19.18           C  
ATOM    150  CE2 TYR A  25      15.523   6.310  55.551  1.00 18.05           C  
ATOM    151  CZ  TYR A  25      14.619   5.817  56.466  1.00 18.66           C  
ATOM    152  OH  TYR A  25      14.144   4.541  56.343  1.00 19.82           O  
ATOM    153  N   THR A  26      19.262  11.482  56.889  1.00 24.64           N  
ATOM    154  CA  THR A  26      19.964  12.767  57.069  1.00 27.18           C  
ATOM    155  C   THR A  26      20.094  13.523  55.735  1.00 29.29           C  
ATOM    156  O   THR A  26      19.639  13.003  54.704  1.00 29.30           O  
ATOM    157  CB  THR A  26      21.328  12.497  57.738  1.00 29.61           C  
ATOM    158  CG2 THR A  26      21.156  11.942  59.138  1.00 31.45           C  
ATOM    159  OG1 THR A  26      22.091  11.612  56.917  1.00 30.85           O  
ATOM    160  N   ASN A  27      20.662  14.744  55.716  1.00 29.69           N  
ATOM    161  CA  ASN A  27      20.984  15.469  54.479  1.00 30.56           C  
ATOM    162  C   ASN A  27      19.743  15.583  53.583  1.00 29.04           C  
ATOM    163  O   ASN A  27      19.736  15.136  52.432  1.00 30.30           O  
ATOM    164  CB  ASN A  27      22.159  14.797  53.770  1.00 34.99           C  
ATOM    165  CG  ASN A  27      22.926  15.699  52.819  1.00 44.44           C  
ATOM    166  ND2 ASN A  27      23.998  15.155  52.244  1.00 46.94           N  
ATOM    167  OD1 ASN A  27      22.585  16.879  52.588  1.00 47.18           O  
ATOM    168  N   LEU A  28      18.716  16.179  54.132  1.00 27.18           N  
ATOM    169  CA ALEU A  28      17.448  16.366  53.451  0.50 27.52           C  
ATOM    170  CA BLEU A  28      17.457  16.366  53.429  0.50 27.51           C  
ATOM    171  C   LEU A  28      17.543  17.399  52.325  1.00 28.85           C  
ATOM    172  O   LEU A  28      18.314  18.364  52.427  1.00 29.62           O  
ATOM    173  CB ALEU A  28      16.380  16.814  54.454  0.50 27.43           C  
ATOM    174  CB BLEU A  28      16.375  16.804  54.403  0.50 27.40           C  
ATOM    175  CG ALEU A  28      15.791  15.731  55.373  0.50 28.48           C  
ATOM    176  CG BLEU A  28      15.854  15.740  55.359  0.50 28.41           C  
ATOM    177  CD1ALEU A  28      16.839  15.098  56.250  0.50 28.68           C  
ATOM    178  CD1BLEU A  28      15.330  16.387  56.566  0.50 29.81           C  
ATOM    179  CD2ALEU A  28      14.676  16.309  56.212  0.50 29.22           C  
ATOM    180  CD2BLEU A  28      14.767  14.907  54.699  0.50 28.27           C  
ATOM    181  N   SER A  29      16.754  17.194  51.264  1.00 28.33           N  
ATOM    182  CA ASER A  29      16.599  18.157  50.181  0.50 28.75           C  
ATOM    183  CA BSER A  29      16.603  18.139  50.163  0.50 28.48           C  
ATOM    184  C   SER A  29      15.148  18.179  49.787  1.00 28.18           C  
ATOM    185  O   SER A  29      14.559  17.102  49.547  1.00 26.21           O  
ATOM    186  CB ASER A  29      17.459  17.766  48.987  0.50 31.53           C  
ATOM    187  CB BSER A  29      17.417  17.684  48.960  0.50 30.55           C  
ATOM    188  OG ASER A  29      17.269  18.674  47.912  0.50 34.64           O  
ATOM    189  OG BSER A  29      18.810  17.808  49.183  0.50 32.11           O  
ATOM    190  N   TYR A  30      14.546  19.363  49.719  1.00 27.26           N  
ATOM    191  CA  TYR A  30      13.172  19.577  49.297  1.00 27.11           C  
ATOM    192  C   TYR A  30      12.992  19.063  47.855  1.00 27.46           C  
ATOM    193  O   TYR A  30      13.899  19.238  47.019  1.00 29.79           O  
ATOM    194  CB  TYR A  30      12.822  21.084  49.367  1.00 27.86           C  
ATOM    195  CG  TYR A  30      11.411  21.446  48.994  1.00 30.12           C  
ATOM    196  CD1 TYR A  30      10.359  21.238  49.875  1.00 30.98           C  
ATOM    197  CD2 TYR A  30      11.121  22.035  47.769  1.00 32.12           C  
ATOM    198  CE1 TYR A  30       9.064  21.606  49.551  1.00 32.20           C  
ATOM    199  CE2 TYR A  30       9.823  22.383  47.426  1.00 32.69           C  
ATOM    200  CZ  TYR A  30       8.800  22.194  48.331  1.00 34.08           C  
ATOM    201  OH  TYR A  30       7.511  22.546  47.989  1.00 37.76           O  
ATOM    202  N   ILE A  31      11.857  18.420  47.584  1.00 26.98           N  
ATOM    203  CA  ILE A  31      11.475  18.062  46.212  1.00 28.41           C  
ATOM    204  C   ILE A  31      10.233  18.837  45.800  1.00 30.42           C  
ATOM    205  O   ILE A  31      10.214  19.433  44.710  1.00 31.52           O  
ATOM    206  CB  ILE A  31      11.270  16.532  46.094  1.00 26.86           C  
ATOM    207  CG1 ILE A  31      12.562  15.797  46.326  1.00 26.10           C  
ATOM    208  CG2 ILE A  31      10.679  16.155  44.683  1.00 28.16           C  
ATOM    209  CD1 ILE A  31      12.437  14.224  46.238  1.00 23.95           C  
ATOM    210  N   GLY A  32       9.192  18.846  46.629  1.00 30.70           N  
ATOM    211  CA  GLY A  32       7.906  19.402  46.227  1.00 32.36           C  
ATOM    212  C   GLY A  32       6.801  19.193  47.232  1.00 33.66           C  
ATOM    213  O   GLY A  32       7.065  18.753  48.347  1.00 33.06           O  
ATOM    214  N   GLU A  33       5.567  19.527  46.857  1.00 34.95           N  
ATOM    215  CA  GLU A  33       4.370  19.333  47.660  1.00 36.82           C  
ATOM    216  C   GLU A  33       3.570  18.162  47.115  1.00 38.45           C  
ATOM    217  O   GLU A  33       3.197  18.172  45.941  1.00 39.34           O  
ATOM    218  CB  GLU A  33       3.487  20.607  47.633  1.00 38.87           C  
ATOM    219  CG  GLU A  33       4.093  21.796  48.365  1.00 43.79           C  
ATOM    220  CD  GLU A  33       4.520  21.516  49.795  1.00 47.96           C  
ATOM    221  OE1 GLU A  33       3.708  20.948  50.564  1.00 46.13           O  
ATOM    222  OE2 GLU A  33       5.672  21.861  50.142  1.00 50.90           O1-
ATOM    223  N   GLY A  34       3.316  17.155  47.956  1.00 37.84           N  
ATOM    224  CA  GLY A  34       2.341  16.108  47.664  1.00 36.75           C  
ATOM    225  C   GLY A  34       0.953  16.474  48.148  1.00 36.28           C  
ATOM    226  O   GLY A  34       0.732  17.582  48.664  1.00 36.53           O  
ATOM    227  N   ALA A  35       0.002  15.541  47.998  1.00 35.10           N  
ATOM    228  CA  ALA A  35      -1.405  15.770  48.327  1.00 34.12           C  
ATOM    229  C   ALA A  35      -1.633  16.181  49.786  1.00 31.70           C  
ATOM    230  O   ALA A  35      -2.469  17.040  50.061  1.00 32.12           O  
ATOM    231  CB  ALA A  35      -2.220  14.522  48.022  1.00 34.75           C  
ATOM    232  N   TYR A  36      -0.898  15.551  50.716  1.00 29.22           N  
ATOM    233  CA  TYR A  36      -1.103  15.763  52.158  1.00 27.67           C  
ATOM    234  C   TYR A  36       0.162  16.255  52.862  1.00 26.61           C  
ATOM    235  O   TYR A  36       0.212  16.168  54.088  1.00 27.34           O  
ATOM    236  CB  TYR A  36      -1.608  14.448  52.823  1.00 28.26           C  
ATOM    237  CG  TYR A  36      -2.727  13.791  52.040  1.00 28.71           C  
ATOM    238  CD1 TYR A  36      -3.909  14.467  51.774  1.00 29.93           C  
ATOM    239  CD2 TYR A  36      -2.575  12.523  51.513  1.00 30.05           C  
ATOM    240  CE1 TYR A  36      -4.921  13.881  51.020  1.00 30.45           C  
ATOM    241  CE2 TYR A  36      -3.587  11.922  50.774  1.00 31.27           C  
ATOM    242  CZ  TYR A  36      -4.756  12.606  50.524  1.00 31.42           C  
ATOM    243  OH  TYR A  36      -5.744  11.988  49.782  1.00 32.52           O  
ATOM    244  N   GLY A  37       1.152  16.743  52.130  1.00 25.17           N  
ATOM    245  CA  GLY A  37       2.358  17.278  52.741  1.00 25.65           C  
ATOM    246  C   GLY A  37       3.580  17.395  51.887  1.00 25.64           C  
ATOM    247  O   GLY A  37       3.593  16.977  50.726  1.00 26.64           O  
ATOM    248  N   MET A  38       4.628  17.907  52.461  1.00 25.20           N  
ATOM    249  CA  MET A  38       5.898  18.131  51.793  1.00 25.41           C  
ATOM    250  C   MET A  38       6.576  16.790  51.405  1.00 23.77           C  
ATOM    251  O   MET A  38       6.430  15.792  52.124  1.00 22.31           O  
ATOM    252  CB  MET A  38       6.833  18.936  52.746  1.00 27.42           C  
ATOM    253  CG  MET A  38       8.239  19.050  52.292  1.00 28.81           C  
ATOM    254  SD  MET A  38       9.212  19.952  53.534  1.00 34.17           S  
ATOM    255  CE  MET A  38       8.653  21.562  53.213  1.00 34.77           C  
ATOM    256  N   VAL A  39       7.336  16.772  50.292  1.00 23.22           N  
ATOM    257  CA  VAL A  39       8.141  15.648  49.874  1.00 22.98           C  
ATOM    258  C   VAL A  39       9.603  16.053  49.794  1.00 23.15           C  
ATOM    259  O   VAL A  39       9.930  17.121  49.246  1.00 25.16           O  
ATOM    260  CB  VAL A  39       7.643  15.073  48.510  1.00 25.83           C  
ATOM    261  CG1 VAL A  39       8.365  13.785  48.207  1.00 26.93           C  
ATOM    262  CG2 VAL A  39       6.135  14.857  48.518  1.00 27.82           C  
ATOM    263  N   CYS A  40      10.490  15.242  50.313  1.00 21.86           N  
ATOM    264  CA  CYS A  40      11.956  15.398  50.304  1.00 23.19           C  
ATOM    265  C   CYS A  40      12.715  14.157  49.890  1.00 23.30           C  
ATOM    266  O   CYS A  40      12.133  13.076  49.874  1.00 23.37           O  
ATOM    267  CB  CYS A  40      12.423  15.781  51.710  1.00 24.32           C  
ATOM    268  SG  CYS A  40      11.883  17.411  52.317  1.00 27.32           S  
ATOM    269  N   SER A  41      14.000  14.280  49.549  1.00 20.97           N  
ATOM    270  CA  SER A  41      14.930  13.175  49.547  1.00 19.85           C  
ATOM    271  C   SER A  41      15.815  13.250  50.791  1.00 21.07           C  
ATOM    272  O   SER A  41      15.946  14.322  51.391  1.00 23.36           O  
ATOM    273  CB  SER A  41      15.800  13.132  48.295  1.00 22.63           C  
ATOM    274  OG  SER A  41      16.592  14.306  48.138  1.00 25.97           O  
ATOM    275  N   ALA A  42      16.405  12.160  51.141  1.00 19.95           N  
ATOM    276  CA  ALA A  42      17.310  12.082  52.301  1.00 21.12           C  
ATOM    277  C   ALA A  42      18.260  10.944  52.106  1.00 21.75           C  
ATOM    278  O   ALA A  42      18.057  10.058  51.269  1.00 22.03           O  
ATOM    279  CB  ALA A  42      16.475  11.871  53.558  1.00 21.48           C  
ATOM    280  N   TYR A  43      19.383  10.948  52.861  1.00 21.55           N  
ATOM    281  CA  TYR A  43      20.284   9.818  52.891  1.00 22.43           C  
ATOM    282  C   TYR A  43      19.881   8.777  53.946  1.00 21.99           C  
ATOM    283  O   TYR A  43      19.741   9.144  55.112  1.00 22.64           O  
ATOM    284  CB  TYR A  43      21.727  10.323  53.154  1.00 24.25           C  
ATOM    285  CG  TYR A  43      22.768   9.234  53.041  1.00 27.57           C  
ATOM    286  CD1 TYR A  43      23.104   8.687  51.810  1.00 29.57           C  
ATOM    287  CD2 TYR A  43      23.451   8.780  54.160  1.00 30.46           C  
ATOM    288  CE1 TYR A  43      24.047   7.667  51.705  1.00 31.29           C  
ATOM    289  CE2 TYR A  43      24.399   7.767  54.066  1.00 32.20           C  
ATOM    290  CZ  TYR A  43      24.700   7.218  52.835  1.00 32.89           C  
ATOM    291  OH  TYR A  43      25.656   6.227  52.735  1.00 36.81           O  
ATOM    292  N   ASP A  44      19.720   7.473  53.576  1.00 21.21           N  
ATOM    293  CA  ASP A  44      19.380   6.359  54.450  1.00 21.76           C  
ATOM    294  C   ASP A  44      20.719   5.827  54.960  1.00 24.67           C  
ATOM    295  O   ASP A  44      21.494   5.232  54.192  1.00 25.40           O  
ATOM    296  CB  ASP A  44      18.592   5.285  53.662  1.00 22.63           C  
ATOM    297  CG  ASP A  44      18.159   4.102  54.460  1.00 28.22           C  
ATOM    298  OD1 ASP A  44      18.688   3.910  55.572  1.00 28.49           O  
ATOM    299  OD2 ASP A  44      17.298   3.367  53.990  1.00 27.57           O1-
ATOM    300  N   ASN A  45      21.000   6.067  56.241  1.00 24.86           N  
ATOM    301  CA  ASN A  45      22.285   5.650  56.841  1.00 28.12           C  
ATOM    302  C   ASN A  45      22.357   4.131  57.087  1.00 32.39           C  
ATOM    303  O   ASN A  45      23.465   3.627  57.364  1.00 34.62           O  
ATOM    304  CB  ASN A  45      22.525   6.439  58.140  1.00 28.45           C  
ATOM    305  CG  ASN A  45      22.906   7.878  57.875  1.00 32.03           C  
ATOM    306  ND2 ASN A  45      21.987   8.792  57.871  1.00 31.59           N  
ATOM    307  OD1 ASN A  45      24.082   8.186  57.662  1.00 33.00           O  
ATOM    308  N   VAL A  46      21.238   3.386  56.990  1.00 32.68           N  
ATOM    309  CA  VAL A  46      21.290   1.919  57.089  1.00 33.47           C  
ATOM    310  C   VAL A  46      21.599   1.293  55.722  1.00 35.71           C  
ATOM    311  O   VAL A  46      22.548   0.502  55.605  1.00 36.41           O  
ATOM    312  CB  VAL A  46      19.997   1.335  57.706  1.00 33.65           C  
ATOM    313  CG1 VAL A  46      19.984  -0.186  57.633  1.00 33.91           C  
ATOM    314  CG2 VAL A  46      19.815   1.814  59.139  1.00 33.45           C  
ATOM    315  N   ASN A  47      20.811   1.627  54.683  1.00 35.22           N  
ATOM    316  CA  ASN A  47      21.011   1.050  53.341  1.00 34.88           C  
ATOM    317  C   ASN A  47      22.002   1.816  52.458  1.00 34.61           C  
ATOM    318  O   ASN A  47      22.292   1.355  51.345  1.00 35.94           O  
ATOM    319  CB  ASN A  47      19.671   0.899  52.622  1.00 36.22           C  
ATOM    320  CG  ASN A  47      18.657   0.010  53.308  1.00 41.13           C  
ATOM    321  ND2 ASN A  47      19.073  -1.042  54.030  1.00 43.12           N  
ATOM    322  OD1 ASN A  47      17.451   0.236  53.190  1.00 43.15           O  
ATOM    323  N   LYS A  48      22.521   2.957  52.928  1.00 33.06           N  
ATOM    324  CA  LYS A  48      23.595   3.704  52.267  1.00 33.35           C  
ATOM    325  C   LYS A  48      23.256   4.219  50.873  1.00 33.82           C  
ATOM    326  O   LYS A  48      24.115   4.287  49.992  1.00 34.97           O  
ATOM    327  CB  LYS A  48      24.915   2.877  52.225  1.00 34.93           C  
ATOM    328  CG  LYS A  48      25.309   2.232  53.553  1.00 41.07           C  
ATOM    329  CD  LYS A  48      25.561   3.274  54.627  1.00 45.46           C  
ATOM    330  CE  LYS A  48      26.221   2.715  55.861  1.00 49.51           C  
ATOM    331  NZ  LYS A  48      26.355   3.761  56.917  1.00 52.07           N1+
ATOM    332  N   VAL A  49      21.990   4.595  50.670  1.00 31.88           N  
ATOM    333  CA  VAL A  49      21.486   5.204  49.431  1.00 29.96           C  
ATOM    334  C   VAL A  49      20.610   6.378  49.799  1.00 25.89           C  
ATOM    335  O   VAL A  49      20.091   6.440  50.937  1.00 24.02           O  
ATOM    336  CB  VAL A  49      20.670   4.177  48.591  1.00 33.22           C  
ATOM    337  CG1 VAL A  49      21.564   3.050  48.088  1.00 35.48           C  
ATOM    338  CG2 VAL A  49      19.500   3.605  49.404  1.00 33.02           C  
ATOM    339  N   ARG A  50      20.417   7.306  48.879  1.00 23.88           N  
ATOM    340  CA  ARG A  50      19.383   8.305  49.020  1.00 23.15           C  
ATOM    341  C   ARG A  50      18.018   7.702  48.705  1.00 20.43           C  
ATOM    342  O   ARG A  50      17.922   6.800  47.869  1.00 21.27           O  
ATOM    343  CB  ARG A  50      19.655   9.554  48.187  1.00 23.33           C  
ATOM    344  CG  ARG A  50      20.882  10.362  48.724  1.00 25.03           C  
ATOM    345  CD  ARG A  50      20.987  11.748  48.079  1.00 28.13           C  
ATOM    346  NE  ARG A  50      19.944  12.718  48.424  1.00 27.20           N  
ATOM    347  CZ  ARG A  50      19.899  13.414  49.558  1.00 26.52           C  
ATOM    348  NH1 ARG A  50      20.841  13.255  50.481  1.00 29.65           N1+
ATOM    349  NH2 ARG A  50      18.915  14.282  49.777  1.00 26.17           N  
ATOM    350  N   VAL A  51      17.011   8.190  49.414  1.00 18.79           N  
ATOM    351  CA  VAL A  51      15.617   7.719  49.385  1.00 17.09           C  
ATOM    352  C   VAL A  51      14.703   8.920  49.258  1.00 17.72           C  
ATOM    353  O   VAL A  51      15.020  10.071  49.481  1.00 18.77           O  
ATOM    354  CB  VAL A  51      15.285   6.864  50.625  1.00 18.62           C  
ATOM    355  CG1 VAL A  51      16.082   5.586  50.686  1.00 21.04           C  
ATOM    356  CG2 VAL A  51      15.430   7.687  51.908  1.00 17.67           C  
ATOM    357  N   ALA A  52      13.447   8.652  48.855  1.00 16.16           N  
ATOM    358  CA  ALA A  52      12.397   9.627  48.802  1.00 16.74           C  
ATOM    359  C   ALA A  52      11.528   9.500  50.073  1.00 17.33           C  
ATOM    360  O   ALA A  52      11.274   8.370  50.516  1.00 17.63           O  
ATOM    361  CB  ALA A  52      11.518   9.371  47.541  1.00 16.58           C  
ATOM    362  N   ILE A  53      11.091  10.622  50.619  1.00 16.89           N  
ATOM    363  CA  ILE A  53      10.254  10.629  51.803  1.00 15.24           C  
ATOM    364  C   ILE A  53       9.118  11.580  51.640  1.00 17.35           C  
ATOM    365  O   ILE A  53       9.309  12.795  51.423  1.00 19.32           O  
ATOM    366  CB  ILE A  53      11.077  10.974  53.087  1.00 15.87           C  
ATOM    367  CG1 ILE A  53      12.308  10.127  53.202  1.00 16.25           C  
ATOM    368  CG2 ILE A  53      10.118  10.827  54.266  1.00 16.88           C  
ATOM    369  CD1 ILE A  53      13.148  10.289  54.559  1.00 18.97           C  
ATOM    370  N   LYS A  54       7.876  11.101  51.786  1.00 16.10           N  
ATOM    371  CA  LYS A  54       6.683  11.906  51.754  1.00 16.64           C  
ATOM    372  C   LYS A  54       6.135  12.115  53.147  1.00 17.83           C  
ATOM    373  O   LYS A  54       5.900  11.132  53.844  1.00 18.33           O  
ATOM    374  CB  LYS A  54       5.522  11.190  50.946  1.00 19.40           C  
ATOM    375  CG  LYS A  54       5.763  11.012  49.512  1.00 24.63           C  
ATOM    376  CD  LYS A  54       4.503  10.437  48.820  1.00 24.86           C  
ATOM    377  CE  LYS A  54       3.783   9.201  49.409  1.00 29.28           C  
ATOM    378  NZ  LYS A  54       2.643   8.740  48.489  1.00 26.93           N1+
ATOM    379  N   LYS A  55       5.932  13.364  53.554  1.00 17.85           N  
ATOM    380  CA  LYS A  55       5.227  13.664  54.788  1.00 17.27           C  
ATOM    381  C   LYS A  55       3.748  13.717  54.531  1.00 18.58           C  
ATOM    382  O   LYS A  55       3.273  14.448  53.639  1.00 19.53           O  
ATOM    383  CB  LYS A  55       5.683  15.023  55.312  1.00 19.40           C  
ATOM    384  CG  LYS A  55       5.065  15.355  56.672  1.00 21.00           C  
ATOM    385  CD  LYS A  55       5.570  16.724  57.188  1.00 23.23           C  
ATOM    386  CE  LYS A  55       4.887  17.097  58.458  1.00 26.82           C  
ATOM    387  NZ  LYS A  55       5.333  18.441  58.941  1.00 28.73           N1+
ATOM    388  N   ILE A  56       2.949  12.976  55.269  1.00 17.42           N  
ATOM    389  CA  ILE A  56       1.531  12.849  55.139  1.00 18.35           C  
ATOM    390  C   ILE A  56       0.787  13.201  56.430  1.00 21.32           C  
ATOM    391  O   ILE A  56       1.032  12.550  57.450  1.00 21.81           O  
ATOM    392  CB  ILE A  56       1.146  11.396  54.731  1.00 21.26           C  
ATOM    393  CG1 ILE A  56       1.908  10.898  53.515  1.00 24.95           C  
ATOM    394  CG2 ILE A  56      -0.351  11.237  54.512  1.00 22.05           C  
ATOM    395  CD1 ILE A  56       1.828  11.660  52.331  1.00 30.47           C  
ATOM    396  N   SER A  57      -0.128  14.156  56.385  1.00 21.80           N  
ATOM    397  CA  SER A  57      -0.840  14.612  57.571  1.00 21.19           C  
ATOM    398  C   SER A  57      -2.316  14.530  57.223  1.00 22.32           C  
ATOM    399  O   SER A  57      -2.927  15.538  56.846  1.00 24.24           O  
ATOM    400  CB  SER A  57      -0.459  16.061  57.910  1.00 22.24           C  
ATOM    401  OG  SER A  57       0.939  16.210  57.976  1.00 27.43           O  
ATOM    402  N   PRO A  58      -2.918  13.334  57.313  1.00 20.73           N  
ATOM    403  CA  PRO A  58      -4.284  13.103  56.847  1.00 21.08           C  
ATOM    404  C   PRO A  58      -5.373  13.079  57.905  1.00 21.95           C  
ATOM    405  O   PRO A  58      -6.512  12.872  57.542  1.00 21.55           O  
ATOM    406  CB  PRO A  58      -4.156  11.693  56.251  1.00 21.62           C  
ATOM    407  CG  PRO A  58      -3.284  11.016  57.247  1.00 21.31           C  
ATOM    408  CD  PRO A  58      -2.319  12.059  57.773  1.00 21.01           C  
ATOM    409  N   PHE A  59      -5.046  13.252  59.192  1.00 21.75           N  
ATOM    410  CA  PHE A  59      -5.933  12.779  60.253  1.00 23.12           C  
ATOM    411  C   PHE A  59      -7.109  13.687  60.516  1.00 26.06           C  
ATOM    412  O   PHE A  59      -8.051  13.236  61.176  1.00 26.95           O  
ATOM    413  CB  PHE A  59      -5.139  12.494  61.527  1.00 22.14           C  
ATOM    414  CG  PHE A  59      -4.121  11.399  61.318  1.00 21.08           C  
ATOM    415  CD1 PHE A  59      -4.505  10.156  60.845  1.00 21.26           C  
ATOM    416  CD2 PHE A  59      -2.786  11.617  61.564  1.00 21.33           C  
ATOM    417  CE1 PHE A  59      -3.564   9.157  60.618  1.00 20.93           C  
ATOM    418  CE2 PHE A  59      -1.847  10.613  61.324  1.00 22.35           C  
ATOM    419  CZ  PHE A  59      -2.243   9.398  60.854  1.00 21.08           C  
ATOM    420  N   GLU A  60      -7.099  14.913  60.001  1.00 27.30           N  
ATOM    421  CA  GLU A  60      -8.240  15.819  60.148  1.00 29.09           C  
ATOM    422  C   GLU A  60      -9.421  15.502  59.216  1.00 29.43           C  
ATOM    423  O   GLU A  60     -10.513  16.081  59.396  1.00 28.50           O  
ATOM    424  CB  GLU A  60      -7.788  17.266  59.907  1.00 32.63           C  
ATOM    425  CG  GLU A  60      -6.796  17.782  60.933  1.00 42.34           C  
ATOM    426  CD  GLU A  60      -6.963  19.264  61.239  1.00 56.40           C  
ATOM    427  OE1 GLU A  60      -6.907  20.078  60.285  1.00 58.94           O  
ATOM    428  OE2 GLU A  60      -7.151  19.612  62.431  1.00 60.43           O1-
ATOM    429  N   HIS A  61      -9.263  14.601  58.221  1.00 30.57           N  
ATOM    430  CA  HIS A  61     -10.313  14.325  57.238  1.00 30.93           C  
ATOM    431  C   HIS A  61     -10.416  12.873  56.888  1.00 29.88           C  
ATOM    432  O   HIS A  61      -9.387  12.263  56.570  1.00 28.15           O  
ATOM    433  CB  HIS A  61     -10.006  15.121  55.954  1.00 34.41           C  
ATOM    434  CG  HIS A  61     -10.203  16.588  56.163  1.00 41.51           C  
ATOM    435  CD2 HIS A  61     -11.348  17.279  56.353  1.00 43.53           C  
ATOM    436  ND1 HIS A  61      -9.130  17.461  56.237  1.00 44.78           N  
ATOM    437  CE1 HIS A  61      -9.660  18.658  56.447  1.00 45.51           C  
ATOM    438  NE2 HIS A  61     -10.992  18.592  56.526  1.00 45.24           N  
ATOM    439  N   GLN A  62     -11.633  12.310  56.924  1.00 28.81           N  
ATOM    440  CA  GLN A  62     -11.933  10.915  56.601  1.00 28.75           C  
ATOM    441  C   GLN A  62     -11.378  10.537  55.230  1.00 27.68           C  
ATOM    442  O   GLN A  62     -10.754   9.500  55.101  1.00 26.21           O  
ATOM    443  CB  GLN A  62     -13.463  10.661  56.631  1.00 31.55           C  
ATOM    444  CG  GLN A  62     -13.879   9.219  56.234  1.00 36.39           C  
ATOM    445  CD  GLN A  62     -15.335   9.057  55.861  1.00 47.38           C  
ATOM    446  NE2 GLN A  62     -15.974   7.968  56.298  1.00 50.02           N  
ATOM    447  OE1 GLN A  62     -15.913   9.889  55.159  1.00 51.71           O  
ATOM    448  N   THR A  63     -11.608  11.361  54.190  1.00 27.75           N  
ATOM    449  CA  THR A  63     -11.207  11.006  52.824  1.00 27.16           C  
ATOM    450  C   THR A  63      -9.684  10.877  52.710  1.00 24.89           C  
ATOM    451  O   THR A  63      -9.169   9.938  52.070  1.00 23.98           O  
ATOM    452  CB  THR A  63     -11.722  12.067  51.842  1.00 30.54           C  
ATOM    453  CG2 THR A  63     -13.221  12.048  51.724  1.00 29.95           C  
ATOM    454  OG1 THR A  63     -11.311  13.356  52.306  1.00 35.81           O  
ATOM    455  N   TYR A  64      -8.953  11.804  53.327  1.00 24.08           N  
ATOM    456  CA  TYR A  64      -7.488  11.746  53.336  1.00 23.94           C  
ATOM    457  C   TYR A  64      -7.022  10.464  54.035  1.00 21.10           C  
ATOM    458  O   TYR A  64      -6.069   9.803  53.602  1.00 20.86           O  
ATOM    459  CB  TYR A  64      -6.868  12.946  54.087  1.00 27.03           C  
ATOM    460  CG  TYR A  64      -7.196  14.341  53.583  1.00 31.40           C  
ATOM    461  CD1 TYR A  64      -7.990  14.532  52.457  1.00 34.04           C  
ATOM    462  CD2 TYR A  64      -6.696  15.465  54.224  1.00 34.82           C  
ATOM    463  CE1 TYR A  64      -8.293  15.809  51.998  1.00 36.53           C  
ATOM    464  CE2 TYR A  64      -6.978  16.745  53.765  1.00 37.00           C  
ATOM    465  CZ  TYR A  64      -7.777  16.914  52.650  1.00 38.98           C  
ATOM    466  OH  TYR A  64      -8.084  18.181  52.192  1.00 43.44           O  
ATOM    467  N   CYS A  65      -7.667  10.118  55.133  1.00 21.78           N  
ATOM    468  CA  CYS A  65      -7.337   8.890  55.843  1.00 21.55           C  
ATOM    469  C   CYS A  65      -7.593   7.687  54.981  1.00 21.13           C  
ATOM    470  O   CYS A  65      -6.783   6.768  54.978  1.00 21.04           O  
ATOM    471  CB  CYS A  65      -8.134   8.804  57.139  1.00 22.28           C  
ATOM    472  SG  CYS A  65      -7.559   9.905  58.460  1.00 24.30           S  
ATOM    473  N   GLN A  66      -8.713   7.688  54.208  1.00 21.23           N  
ATOM    474  CA  GLN A  66      -9.050   6.545  53.380  1.00 22.08           C  
ATOM    475  C   GLN A  66      -7.999   6.407  52.291  1.00 21.25           C  
ATOM    476  O   GLN A  66      -7.529   5.295  52.097  1.00 20.94           O  
ATOM    477  CB  GLN A  66     -10.427   6.705  52.744  1.00 24.50           C  
ATOM    478  CG  GLN A  66     -11.558   6.616  53.721  1.00 28.79           C  
ATOM    479  CD  GLN A  66     -12.893   6.935  53.095  1.00 36.73           C  
ATOM    480  NE2 GLN A  66     -13.948   6.452  53.737  1.00 40.05           N  
ATOM    481  OE1 GLN A  66     -13.011   7.613  52.065  1.00 36.20           O  
ATOM    482  N   ARG A  67      -7.611   7.533  51.605  1.00 19.51           N  
ATOM    483  CA  ARG A  67      -6.664   7.362  50.492  1.00 18.37           C  
ATOM    484  C   ARG A  67      -5.333   6.897  51.035  1.00 18.78           C  
ATOM    485  O   ARG A  67      -4.645   6.101  50.388  1.00 18.44           O  
ATOM    486  CB  ARG A  67      -6.441   8.639  49.693  1.00 19.39           C  
ATOM    487  CG  ARG A  67      -7.685   9.271  49.032  1.00 21.06           C  
ATOM    488  CD  ARG A  67      -8.452   8.429  48.134  1.00 21.81           C  
ATOM    489  NE  ARG A  67      -9.443   9.248  47.429  1.00 23.25           N  
ATOM    490  CZ  ARG A  67     -10.277   8.768  46.495  1.00 24.75           C  
ATOM    491  NH1 ARG A  67     -10.215   7.486  46.125  1.00 20.56           N1+
ATOM    492  NH2 ARG A  67     -11.150   9.572  45.903  1.00 26.28           N  
ATOM    493  N   THR A  68      -4.928   7.386  52.221  1.00 18.69           N  
ATOM    494  CA  THR A  68      -3.607   7.080  52.780  1.00 18.01           C  
ATOM    495  C   THR A  68      -3.591   5.642  53.192  1.00 17.48           C  
ATOM    496  O   THR A  68      -2.618   4.946  52.922  1.00 17.13           O  
ATOM    497  CB  THR A  68      -3.351   8.004  54.010  1.00 18.73           C  
ATOM    498  CG2 THR A  68      -2.027   7.660  54.744  1.00 18.20           C  
ATOM    499  OG1 THR A  68      -3.245   9.339  53.561  1.00 20.53           O  
ATOM    500  N   LEU A  69      -4.619   5.175  53.878  1.00 17.52           N  
ATOM    501  CA  LEU A  69      -4.665   3.803  54.347  1.00 17.48           C  
ATOM    502  C   LEU A  69      -4.705   2.848  53.180  1.00 18.54           C  
ATOM    503  O   LEU A  69      -4.042   1.858  53.216  1.00 16.96           O  
ATOM    504  CB  LEU A  69      -5.883   3.589  55.307  1.00 18.14           C  
ATOM    505  CG  LEU A  69      -6.096   2.184  55.844  1.00 21.52           C  
ATOM    506  CD1 LEU A  69      -4.928   1.700  56.617  1.00 23.21           C  
ATOM    507  CD2 LEU A  69      -7.379   2.116  56.690  1.00 24.50           C  
ATOM    508  N   ARG A  70      -5.524   3.130  52.132  1.00 18.61           N  
ATOM    509  CA  ARG A  70      -5.561   2.222  50.985  1.00 18.95           C  
ATOM    510  C   ARG A  70      -4.207   2.101  50.340  1.00 16.23           C  
ATOM    511  O   ARG A  70      -3.816   0.993  50.030  1.00 16.92           O  
ATOM    512  CB  ARG A  70      -6.536   2.639  49.864  1.00 21.75           C  
ATOM    513  CG  ARG A  70      -7.989   2.559  50.242  1.00 25.38           C  
ATOM    514  CD  ARG A  70      -8.858   2.581  48.982  1.00 28.11           C  
ATOM    515  NE  ARG A  70     -10.223   2.849  49.410  1.00 28.22           N  
ATOM    516  CZ  ARG A  70     -10.859   4.015  49.377  1.00 31.42           C  
ATOM    517  NH1 ARG A  70     -12.099   4.109  49.834  1.00 32.02           N1+
ATOM    518  NH2 ARG A  70     -10.272   5.094  48.865  1.00 29.20           N  
ATOM    519  N   GLU A  71      -3.512   3.231  50.130  1.00 15.76           N  
ATOM    520  CA AGLU A  71      -2.172   3.149  49.480  0.50 15.26           C  
ATOM    521  CA BGLU A  71      -2.210   3.172  49.495  0.50 15.61           C  
ATOM    522  C   GLU A  71      -1.209   2.372  50.316  1.00 15.35           C  
ATOM    523  O   GLU A  71      -0.458   1.562  49.825  1.00 14.77           O  
ATOM    524  CB AGLU A  71      -1.484   4.506  49.121  0.50 16.14           C  
ATOM    525  CB BGLU A  71      -1.719   4.589  49.247  0.50 17.87           C  
ATOM    526  CG AGLU A  71      -0.018   4.336  48.678  0.50 16.91           C  
ATOM    527  CG BGLU A  71      -0.338   4.657  48.640  0.50 20.02           C  
ATOM    528  CD AGLU A  71       0.650   5.572  48.132  0.50 20.81           C  
ATOM    529  CD BGLU A  71      -0.106   5.916  47.833  0.50 19.52           C  
ATOM    530  OE1AGLU A  71       0.960   5.563  46.915  0.50 16.61           O  
ATOM    531  OE1BGLU A  71      -0.797   6.930  48.080  0.50 21.96           O  
ATOM    532  OE2AGLU A  71       0.888   6.528  48.912  0.50 22.64           O1-
ATOM    533  OE2BGLU A  71       0.760   5.886  46.933  0.50 17.56           O1-
ATOM    534  N   ILE A  72      -1.201   2.638  51.657  1.00 14.68           N  
ATOM    535  CA  ILE A  72      -0.289   1.895  52.516  1.00 14.43           C  
ATOM    536  C   ILE A  72      -0.601   0.396  52.469  1.00 15.07           C  
ATOM    537  O   ILE A  72       0.281  -0.403  52.307  1.00 15.35           O  
ATOM    538  CB  ILE A  72      -0.365   2.456  53.969  1.00 15.56           C  
ATOM    539  CG1 ILE A  72       0.263   3.813  53.996  1.00 15.66           C  
ATOM    540  CG2 ILE A  72       0.368   1.541  54.914  1.00 17.21           C  
ATOM    541  CD1 ILE A  72       0.093   4.629  55.345  1.00 18.67           C  
ATOM    542  N   LYS A  73      -1.901   0.035  52.620  1.00 15.07           N  
ATOM    543  CA  LYS A  73      -2.250  -1.388  52.576  1.00 16.47           C  
ATOM    544  C   LYS A  73      -1.841  -2.045  51.273  1.00 15.95           C  
ATOM    545  O   LYS A  73      -1.290  -3.130  51.260  1.00 16.84           O  
ATOM    546  CB  LYS A  73      -3.746  -1.587  52.813  1.00 18.52           C  
ATOM    547  CG  LYS A  73      -4.180  -1.339  54.266  1.00 23.99           C  
ATOM    548  CD  LYS A  73      -5.708  -1.526  54.447  1.00 31.78           C  
ATOM    549  CE  LYS A  73      -6.052  -2.966  54.732  1.00 39.69           C  
ATOM    550  NZ  LYS A  73      -7.428  -3.086  55.278  1.00 43.41           N1+
ATOM    551  N   ILE A  74      -2.120  -1.350  50.139  1.00 14.55           N  
ATOM    552  CA  ILE A  74      -1.776  -1.944  48.851  1.00 14.67           C  
ATOM    553  C   ILE A  74      -0.269  -2.118  48.703  1.00 13.97           C  
ATOM    554  O   ILE A  74       0.205  -3.186  48.373  1.00 15.14           O  
ATOM    555  CB  ILE A  74      -2.362  -1.062  47.701  1.00 14.86           C  
ATOM    556  CG1 ILE A  74      -3.889  -1.190  47.688  1.00 16.27           C  
ATOM    557  CG2 ILE A  74      -1.772  -1.463  46.399  1.00 15.27           C  
ATOM    558  CD1 ILE A  74      -4.625  -0.069  46.846  1.00 17.44           C  
ATOM    559  N   LEU A  75       0.494  -1.053  48.945  1.00 13.85           N  
ATOM    560  CA  LEU A  75       1.914  -1.110  48.696  1.00 14.03           C  
ATOM    561  C   LEU A  75       2.683  -2.013  49.628  1.00 14.17           C  
ATOM    562  O   LEU A  75       3.698  -2.556  49.251  1.00 15.51           O  
ATOM    563  CB  LEU A  75       2.521   0.251  48.714  1.00 15.16           C  
ATOM    564  CG  LEU A  75       2.049   1.150  47.528  1.00 17.62           C  
ATOM    565  CD1 LEU A  75       2.771   2.446  47.586  1.00 20.87           C  
ATOM    566  CD2 LEU A  75       2.239   0.447  46.136  1.00 18.39           C  
ATOM    567  N   LEU A  76       2.158  -2.171  50.869  1.00 14.46           N  
ATOM    568  CA  LEU A  76       2.812  -3.127  51.791  1.00 15.91           C  
ATOM    569  C   LEU A  76       2.489  -4.576  51.397  1.00 17.98           C  
ATOM    570  O   LEU A  76       3.333  -5.443  51.597  1.00 19.87           O  
ATOM    571  CB  LEU A  76       2.410  -2.904  53.239  1.00 17.17           C  
ATOM    572  CG  LEU A  76       2.897  -1.614  53.833  1.00 18.42           C  
ATOM    573  CD1 LEU A  76       2.352  -1.498  55.268  1.00 18.07           C  
ATOM    574  CD2 LEU A  76       4.415  -1.543  53.861  1.00 20.54           C  
ATOM    575  N   ARG A  77       1.344  -4.823  50.796  1.00 15.82           N  
ATOM    576  CA  ARG A  77       1.036  -6.202  50.342  1.00 16.50           C  
ATOM    577  C   ARG A  77       1.741  -6.543  49.040  1.00 17.11           C  
ATOM    578  O   ARG A  77       2.274  -7.660  48.873  1.00 19.65           O  
ATOM    579  CB  ARG A  77      -0.416  -6.454  50.155  1.00 19.62           C  
ATOM    580  CG  ARG A  77      -0.668  -7.966  49.875  1.00 22.49           C  
ATOM    581  CD  ARG A  77      -2.094  -8.282  49.680  1.00 23.57           C  
ATOM    582  NE  ARG A  77      -2.869  -8.025  50.889  1.00 24.66           N  
ATOM    583  CZ  ARG A  77      -4.142  -8.321  51.050  1.00 23.67           C  
ATOM    584  NH1 ARG A  77      -4.820  -8.921  50.080  1.00 23.32           N1+
ATOM    585  NH2 ARG A  77      -4.752  -8.026  52.182  1.00 25.52           N  
ATOM    586  N   PHE A  78       1.802  -5.583  48.104  1.00 13.76           N  
ATOM    587  CA  PHE A  78       2.407  -5.843  46.806  1.00 14.17           C  
ATOM    588  C   PHE A  78       3.885  -6.029  46.889  1.00 15.10           C  
ATOM    589  O   PHE A  78       4.573  -5.308  47.644  1.00 15.93           O  
ATOM    590  CB  PHE A  78       2.083  -4.687  45.867  1.00 14.28           C  
ATOM    591  CG  PHE A  78       0.715  -4.584  45.289  1.00 14.82           C  
ATOM    592  CD1 PHE A  78      -0.304  -5.417  45.703  1.00 15.32           C  
ATOM    593  CD2 PHE A  78       0.421  -3.605  44.378  1.00 14.82           C  
ATOM    594  CE1 PHE A  78      -1.572  -5.342  45.120  1.00 15.77           C  
ATOM    595  CE2 PHE A  78      -0.833  -3.536  43.802  1.00 15.19           C  
ATOM    596  CZ  PHE A  78      -1.814  -4.379  44.184  1.00 15.86           C  
ATOM    597  N   ARG A  79       4.411  -6.919  46.077  1.00 15.02           N  
ATOM    598  CA  ARG A  79       5.828  -7.072  45.910  1.00 14.93           C  
ATOM    599  C   ARG A  79       6.092  -7.383  44.478  1.00 14.25           C  
ATOM    600  O   ARG A  79       5.871  -8.503  44.028  1.00 15.99           O  
ATOM    601  CB  ARG A  79       6.368  -8.196  46.837  1.00 18.61           C  
ATOM    602  CG  ARG A  79       7.872  -8.246  46.752  1.00 25.62           C  
ATOM    603  CD  ARG A  79       8.496  -9.200  47.748  1.00 32.93           C  
ATOM    604  NE  ARG A  79       9.942  -8.935  47.770  1.00 44.14           N  
ATOM    605  CZ  ARG A  79      10.642  -8.386  48.768  1.00 50.75           C  
ATOM    606  NH1 ARG A  79      10.042  -8.029  49.905  1.00 52.18           N1+
ATOM    607  NH2 ARG A  79      11.951  -8.199  48.643  1.00 52.77           N  
ATOM    608  N   HIS A  80       6.546  -6.393  43.722  1.00 13.48           N  
ATOM    609  CA  HIS A  80       6.800  -6.567  42.306  1.00 12.87           C  
ATOM    610  C   HIS A  80       7.843  -5.622  41.829  1.00 12.16           C  
ATOM    611  O   HIS A  80       7.835  -4.452  42.240  1.00 13.13           O  
ATOM    612  CB  HIS A  80       5.503  -6.289  41.532  1.00 12.43           C  
ATOM    613  CG  HIS A  80       5.536  -6.661  40.079  1.00 11.68           C  
ATOM    614  CD2 HIS A  80       5.053  -7.777  39.486  1.00 12.02           C  
ATOM    615  ND1 HIS A  80       6.106  -5.855  39.140  1.00 11.89           N  
ATOM    616  CE1 HIS A  80       5.922  -6.469  37.982  1.00 12.57           C  
ATOM    617  NE2 HIS A  80       5.306  -7.648  38.139  1.00 11.77           N  
ATOM    618  N   GLU A  81       8.714  -6.036  40.943  1.00 12.67           N  
ATOM    619  CA  GLU A  81       9.791  -5.239  40.436  1.00 13.59           C  
ATOM    620  C   GLU A  81       9.378  -3.960  39.775  1.00 13.02           C  
ATOM    621  O   GLU A  81      10.156  -3.007  39.761  1.00 13.91           O  
ATOM    622  CB  GLU A  81      10.597  -6.052  39.378  1.00 15.61           C  
ATOM    623  CG  GLU A  81      11.397  -7.210  39.908  1.00 23.91           C  
ATOM    624  CD  GLU A  81      12.142  -7.964  38.818  1.00 31.78           C  
ATOM    625  OE1 GLU A  81      13.065  -8.739  39.181  1.00 35.82           O  
ATOM    626  OE2 GLU A  81      11.824  -7.780  37.617  1.00 26.59           O1-
ATOM    627  N   ASN A  82       8.173  -3.912  39.175  1.00 11.52           N  
ATOM    628  CA  ASN A  82       7.695  -2.730  38.475  1.00 10.59           C  
ATOM    629  C   ASN A  82       6.708  -1.934  39.250  1.00 10.86           C  
ATOM    630  O   ASN A  82       5.998  -1.128  38.664  1.00 11.21           O  
ATOM    631  CB  ASN A  82       7.136  -3.127  37.089  1.00 11.03           C  
ATOM    632  CG  ASN A  82       8.137  -3.819  36.254  1.00 12.14           C  
ATOM    633  ND2 ASN A  82       9.243  -3.149  35.903  1.00 12.13           N  
ATOM    634  OD1 ASN A  82       7.942  -5.000  35.891  1.00 12.65           O  
ATOM    635  N   ILE A  83       6.672  -2.091  40.581  1.00 11.30           N  
ATOM    636  CA  ILE A  83       5.809  -1.332  41.468  1.00 11.61           C  
ATOM    637  C   ILE A  83       6.625  -0.803  42.606  1.00 11.24           C  
ATOM    638  O   ILE A  83       7.356  -1.562  43.243  1.00 12.79           O  
ATOM    639  CB  ILE A  83       4.636  -2.178  41.957  1.00 11.76           C  
ATOM    640  CG1 ILE A  83       3.854  -2.803  40.764  1.00 12.06           C  
ATOM    641  CG2 ILE A  83       3.754  -1.344  42.873  1.00 12.82           C  
ATOM    642  CD1 ILE A  83       2.777  -3.764  41.218  1.00 14.03           C  
ATOM    643  N   ILE A  84       6.509   0.481  42.898  1.00 11.06           N  
ATOM    644  CA  ILE A  84       7.261   1.077  44.008  1.00 12.21           C  
ATOM    645  C   ILE A  84       6.833   0.372  45.325  1.00 12.58           C  
ATOM    646  O   ILE A  84       5.667   0.055  45.540  1.00 14.44           O  
ATOM    647  CB  ILE A  84       7.017   2.590  44.056  1.00 12.85           C  
ATOM    648  CG1 ILE A  84       8.112   3.278  44.900  1.00 14.25           C  
ATOM    649  CG2 ILE A  84       5.661   2.882  44.620  1.00 13.81           C  
ATOM    650  CD1 ILE A  84       9.396   3.306  44.363  1.00 18.25           C  
ATOM    651  N   GLY A  85       7.789   0.158  46.186  1.00 14.15           N  
ATOM    652  CA  GLY A  85       7.506  -0.410  47.504  1.00 14.85           C  
ATOM    653  C   GLY A  85       7.423   0.668  48.561  1.00 15.95           C  
ATOM    654  O   GLY A  85       7.626   1.852  48.260  1.00 18.41           O  
ATOM    655  N   ILE A  86       7.139   0.286  49.776  1.00 15.30           N  
ATOM    656  CA  ILE A  86       7.361   1.184  50.932  1.00 15.56           C  
ATOM    657  C   ILE A  86       8.478   0.579  51.701  1.00 17.42           C  
ATOM    658  O   ILE A  86       8.345  -0.533  52.162  1.00 19.92           O  
ATOM    659  CB  ILE A  86       6.093   1.315  51.730  1.00 16.15           C  
ATOM    660  CG1 ILE A  86       5.068   2.137  50.964  1.00 15.70           C  
ATOM    661  CG2 ILE A  86       6.436   1.976  53.088  1.00 16.77           C  
ATOM    662  CD1 ILE A  86       3.717   2.193  51.644  1.00 17.15           C  
ATOM    663  N   ASN A  87       9.574   1.297  51.871  1.00 16.03           N  
ATOM    664  CA  ASN A  87      10.757   0.767  52.565  1.00 17.15           C  
ATOM    665  C   ASN A  87      10.650   0.950  54.074  1.00 17.74           C  
ATOM    666  O   ASN A  87      11.214   0.133  54.830  1.00 19.56           O  
ATOM    667  CB  ASN A  87      12.014   1.506  52.127  1.00 19.21           C  
ATOM    668  CG  ASN A  87      12.309   1.415  50.656  1.00 21.16           C  
ATOM    669  ND2 ASN A  87      13.360   2.072  50.237  1.00 24.20           N  
ATOM    670  OD1 ASN A  87      11.602   0.771  49.892  1.00 22.31           O  
ATOM    671  N   ASP A  88      10.016   2.016  54.506  1.00 15.69           N  
ATOM    672  CA  ASP A  88       9.901   2.388  55.914  1.00 15.63           C  
ATOM    673  C   ASP A  88       8.777   3.336  56.060  1.00 15.86           C  
ATOM    674  O   ASP A  88       8.410   4.045  55.128  1.00 14.82           O  
ATOM    675  CB  ASP A  88      11.226   3.015  56.375  1.00 16.93           C  
ATOM    676  CG  ASP A  88      11.437   3.130  57.862  1.00 21.94           C  
ATOM    677  OD1 ASP A  88      10.648   2.539  58.619  1.00 20.88           O  
ATOM    678  OD2 ASP A  88      12.453   3.808  58.268  1.00 22.42           O1-
ATOM    679  N   ILE A  89       8.170   3.369  57.257  1.00 16.83           N  
ATOM    680  CA  ILE A  89       7.161   4.331  57.615  1.00 15.98           C  
ATOM    681  C   ILE A  89       7.532   4.871  58.998  1.00 17.00           C  
ATOM    682  O   ILE A  89       7.768   4.082  59.945  1.00 18.87           O  
ATOM    683  CB  ILE A  89       5.746   3.782  57.613  1.00 17.49           C  
ATOM    684  CG1 ILE A  89       5.400   3.262  56.201  1.00 16.84           C  
ATOM    685  CG2 ILE A  89       4.791   4.870  57.989  1.00 18.77           C  
ATOM    686  CD1 ILE A  89       3.979   2.606  56.071  1.00 18.41           C  
ATOM    687  N   ILE A  90       7.624   6.182  59.105  1.00 16.47           N  
ATOM    688  CA  ILE A  90       8.069   6.841  60.325  1.00 17.25           C  
ATOM    689  C   ILE A  90       6.894   7.527  60.893  1.00 16.93           C  
ATOM    690  O   ILE A  90       6.155   8.253  60.239  1.00 16.68           O  
ATOM    691  CB  ILE A  90       9.160   7.854  60.022  1.00 18.29           C  
ATOM    692  CG1 ILE A  90      10.314   7.260  59.257  1.00 20.98           C  
ATOM    693  CG2 ILE A  90       9.600   8.546  61.307  1.00 20.07           C  
ATOM    694  CD1 ILE A  90      11.127   8.293  58.409  1.00 24.07           C  
ATOM    695  N   ARG A  91       6.638   7.295  62.213  1.00 17.19           N  
ATOM    696  CA  ARG A  91       5.584   7.977  62.931  1.00 18.22           C  
ATOM    697  C   ARG A  91       5.863   7.873  64.437  1.00 18.87           C  
ATOM    698  O   ARG A  91       6.724   7.106  64.845  1.00 18.76           O  
ATOM    699  CB  ARG A  91       4.164   7.547  62.521  1.00 19.70           C  
ATOM    700  CG  ARG A  91       3.773   6.065  62.450  1.00 21.90           C  
ATOM    701  CD  ARG A  91       3.447   5.593  63.805  1.00 21.36           C  
ATOM    702  NE  ARG A  91       2.887   4.229  63.838  1.00 18.20           N  
ATOM    703  CZ  ARG A  91       3.012   3.412  64.893  1.00 18.40           C  
ATOM    704  NH1 ARG A  91       3.698   3.798  65.965  1.00 18.74           N1+
ATOM    705  NH2 ARG A  91       2.482   2.195  64.867  1.00 19.11           N  
ATOM    706  N   ALA A  92       5.107   8.624  65.212  1.00 19.17           N  
ATOM    707  CA  ALA A  92       5.328   8.692  66.664  1.00 18.67           C  
ATOM    708  C   ALA A  92       4.963   7.354  67.261  1.00 18.36           C  
ATOM    709  O   ALA A  92       4.232   6.561  66.708  1.00 18.05           O  
ATOM    710  CB  ALA A  92       4.473   9.774  67.263  1.00 21.09           C  
ATOM    711  N   PRO A  93       5.462   7.082  68.471  1.00 17.11           N  
ATOM    712  CA  PRO A  93       5.164   5.775  69.100  1.00 16.94           C  
ATOM    713  C   PRO A  93       3.770   5.574  69.599  1.00 17.17           C  
ATOM    714  O   PRO A  93       3.417   4.417  69.853  1.00 19.01           O  
ATOM    715  CB  PRO A  93       6.166   5.710  70.247  1.00 17.77           C  
ATOM    716  CG  PRO A  93       6.439   7.145  70.546  1.00 18.50           C  
ATOM    717  CD  PRO A  93       6.422   7.862  69.273  1.00 16.64           C  
ATOM    718  N   THR A  94       3.013   6.608  69.741  1.00 16.85           N  
ATOM    719  CA  THR A  94       1.690   6.501  70.296  1.00 16.83           C  
ATOM    720  C   THR A  94       0.710   7.178  69.385  1.00 19.94           C  
ATOM    721  O   THR A  94       1.060   8.106  68.666  1.00 19.32           O  
ATOM    722  CB  THR A  94       1.598   7.123  71.686  1.00 19.39           C  
ATOM    723  CG2 THR A  94       2.560   6.513  72.651  1.00 20.53           C  
ATOM    724  OG1 THR A  94       1.777   8.544  71.636  1.00 19.20           O  
ATOM    725  N   ILE A  95      -0.556   6.770  69.421  1.00 19.67           N  
ATOM    726  CA  ILE A  95      -1.594   7.395  68.602  1.00 22.01           C  
ATOM    727  C   ILE A  95      -1.764   8.831  68.985  1.00 23.99           C  
ATOM    728  O   ILE A  95      -1.982   9.654  68.111  1.00 25.02           O  
ATOM    729  CB  ILE A  95      -2.998   6.726  68.636  1.00 26.43           C  
ATOM    730  CG1 ILE A  95      -3.000   5.405  67.945  1.00 32.34           C  
ATOM    731  CG2 ILE A  95      -4.152   7.635  68.018  1.00 29.29           C  
ATOM    732  CD1 ILE A  95      -4.479   4.683  67.765  1.00 35.87           C  
ATOM    733  N   GLU A  96      -1.706   9.138  70.316  1.00 24.39           N  
ATOM    734  CA  GLU A  96      -1.864  10.483  70.834  1.00 25.43           C  
ATOM    735  C   GLU A  96      -0.834  11.416  70.254  1.00 25.41           C  
ATOM    736  O   GLU A  96      -1.191  12.541  69.912  1.00 29.25           O  
ATOM    737  CB  GLU A  96      -1.750  10.486  72.369  1.00 27.05           C  
ATOM    738  CG  GLU A  96      -2.895   9.796  73.090  1.00 33.54           C  
ATOM    739  CD  GLU A  96      -2.742   8.309  73.326  1.00 35.70           C  
ATOM    740  OE1 GLU A  96      -3.585   7.731  74.049  1.00 39.18           O  
ATOM    741  OE2 GLU A  96      -1.785   7.713  72.793  1.00 28.06           O1-
ATOM    742  N   GLN A  97       0.429  10.977  70.123  1.00 20.84           N  
ATOM    743  CA  GLN A  97       1.491  11.802  69.618  1.00 19.87           C  
ATOM    744  C   GLN A  97       1.574  11.763  68.061  1.00 20.57           C  
ATOM    745  O   GLN A  97       2.369  12.532  67.552  1.00 22.14           O  
ATOM    746  CB  GLN A  97       2.805  11.328  70.222  1.00 21.00           C  
ATOM    747  CG  GLN A  97       2.856  11.595  71.758  1.00 21.82           C  
ATOM    748  CD  GLN A  97       4.033  10.939  72.388  1.00 23.10           C  
ATOM    749  NE2 GLN A  97       4.957  11.697  72.951  1.00 24.12           N  
ATOM    750  OE1 GLN A  97       4.204   9.709  72.351  1.00 20.48           O  
ATOM    751  N   MET A  98       0.878  10.862  67.400  1.00 20.20           N  
ATOM    752  CA  MET A  98       0.986  10.749  65.934  1.00 19.76           C  
ATOM    753  C   MET A  98       0.105  11.770  65.250  1.00 23.18           C  
ATOM    754  O   MET A  98      -1.118  11.679  65.316  1.00 25.22           O  
ATOM    755  CB  MET A  98       0.573   9.357  65.496  1.00 19.93           C  
ATOM    756  CG  MET A  98       0.649   9.203  63.948  1.00 19.78           C  
ATOM    757  SD  MET A  98       0.269   7.524  63.341  1.00 20.79           S  
ATOM    758  CE  MET A  98      -1.343   7.453  63.686  1.00 23.94           C  
ATOM    759  N   LYS A  99       0.729  12.707  64.577  1.00 23.00           N  
ATOM    760  CA  LYS A  99      -0.042  13.644  63.727  1.00 24.57           C  
ATOM    761  C   LYS A  99       0.355  13.518  62.226  1.00 25.23           C  
ATOM    762  O   LYS A  99      -0.423  13.902  61.354  1.00 28.01           O  
ATOM    763  CB  LYS A  99       0.155  15.086  64.201  1.00 30.06           C  
ATOM    764  CG  LYS A  99      -0.129  15.315  65.694  1.00 40.65           C  
ATOM    765  CD  LYS A  99       0.100  16.777  66.091  1.00 49.84           C  
ATOM    766  CE  LYS A  99      -0.833  17.247  67.193  1.00 55.67           C  
ATOM    767  NZ  LYS A  99      -0.595  16.533  68.482  1.00 58.81           N1+
ATOM    768  N   ASP A 100       1.514  13.044  61.959  1.00 22.93           N  
ATOM    769  CA  ASP A 100       2.049  12.906  60.616  1.00 23.88           C  
ATOM    770  C   ASP A 100       2.566  11.469  60.482  1.00 24.05           C  
ATOM    771  O   ASP A 100       2.940  10.769  61.461  1.00 24.99           O  
ATOM    772  CB  ASP A 100       3.257  13.845  60.484  1.00 26.86           C  
ATOM    773  CG  ASP A 100       3.015  15.290  60.879  1.00 34.26           C  
ATOM    774  OD1 ASP A 100       3.788  15.813  61.705  1.00 38.64           O  
ATOM    775  OD2 ASP A 100       2.053  15.904  60.349  1.00 33.26           O1-
ATOM    776  N   VAL A 101       2.632  11.032  59.247  1.00 20.65           N  
ATOM    777  CA  VAL A 101       3.321   9.815  58.880  1.00 19.53           C  
ATOM    778  C   VAL A 101       4.299  10.139  57.767  1.00 17.39           C  
ATOM    779  O   VAL A 101       3.935  10.962  56.909  1.00 20.02           O  
ATOM    780  CB  VAL A 101       2.273   8.746  58.488  1.00 23.64           C  
ATOM    781  CG1 VAL A 101       2.887   7.492  58.026  1.00 26.46           C  
ATOM    782  CG2 VAL A 101       1.356   8.434  59.674  1.00 26.01           C  
ATOM    783  N   TYR A 102       5.452   9.526  57.738  1.00 15.42           N  
ATOM    784  CA  TYR A 102       6.414   9.743  56.653  1.00 16.15           C  
ATOM    785  C   TYR A 102       6.643   8.413  55.965  1.00 16.39           C  
ATOM    786  O   TYR A 102       6.984   7.410  56.572  1.00 17.21           O  
ATOM    787  CB  TYR A 102       7.745  10.250  57.165  1.00 16.93           C  
ATOM    788  CG  TYR A 102       7.661  11.553  57.912  1.00 18.77           C  
ATOM    789  CD1 TYR A 102       7.147  11.604  59.207  1.00 19.22           C  
ATOM    790  CD2 TYR A 102       8.078  12.736  57.324  1.00 19.92           C  
ATOM    791  CE1 TYR A 102       7.058  12.805  59.891  1.00 20.47           C  
ATOM    792  CE2 TYR A 102       7.976  13.945  58.002  1.00 21.17           C  
ATOM    793  CZ  TYR A 102       7.446  13.965  59.274  1.00 20.31           C  
ATOM    794  OH  TYR A 102       7.360  15.168  59.975  1.00 22.40           O  
ATOM    795  N   ILE A 103       6.433   8.402  54.664  1.00 15.93           N  
ATOM    796  CA  ILE A 103       6.589   7.171  53.866  1.00 14.61           C  
ATOM    797  C   ILE A 103       7.894   7.241  53.115  1.00 14.54           C  
ATOM    798  O   ILE A 103       8.083   8.209  52.326  1.00 15.97           O  
ATOM    799  CB  ILE A 103       5.387   7.015  52.944  1.00 15.20           C  
ATOM    800  CG1 ILE A 103       4.093   6.811  53.781  1.00 18.48           C  
ATOM    801  CG2 ILE A 103       5.552   5.809  52.048  1.00 17.31           C  
ATOM    802  CD1 ILE A 103       2.768   6.585  53.000  1.00 22.60           C  
ATOM    803  N   VAL A 104       8.750   6.262  53.288  1.00 13.92           N  
ATOM    804  CA  VAL A 104      10.072   6.224  52.686  1.00 14.04           C  
ATOM    805  C   VAL A 104      10.020   5.214  51.566  1.00 14.91           C  
ATOM    806  O   VAL A 104       9.594   4.080  51.747  1.00 15.68           O  
ATOM    807  CB  VAL A 104      11.122   5.772  53.705  1.00 14.86           C  
ATOM    808  CG1 VAL A 104      12.503   5.815  53.100  1.00 16.46           C  
ATOM    809  CG2 VAL A 104      11.048   6.603  54.995  1.00 16.77           C  
ATOM    810  N   GLN A 105      10.501   5.645  50.406  1.00 14.23           N  
ATOM    811  CA  GLN A 105      10.513   4.816  49.178  1.00 14.13           C  
ATOM    812  C   GLN A 105      11.807   4.997  48.447  1.00 15.50           C  
ATOM    813  O   GLN A 105      12.575   5.956  48.670  1.00 15.85           O  
ATOM    814  CB  GLN A 105       9.328   5.201  48.292  1.00 13.58           C  
ATOM    815  CG  GLN A 105       8.025   5.044  48.995  1.00 13.34           C  
ATOM    816  CD  GLN A 105       6.871   5.476  48.174  1.00 13.84           C  
ATOM    817  NE2 GLN A 105       6.029   4.549  47.710  1.00 14.45           N  
ATOM    818  OE1 GLN A 105       6.677   6.652  47.951  1.00 15.48           O  
ATOM    819  N   ASP A 106      12.085   4.088  47.515  1.00 16.11           N  
ATOM    820  CA  ASP A 106      13.250   4.244  46.647  1.00 16.14           C  
ATOM    821  C   ASP A 106      13.220   5.570  45.908  1.00 15.10           C  
ATOM    822  O   ASP A 106      12.167   6.019  45.462  1.00 16.13           O  
ATOM    823  CB  ASP A 106      13.307   3.115  45.604  1.00 17.67           C  
ATOM    824  CG  ASP A 106      13.479   1.696  46.129  1.00 24.01           C  
ATOM    825  OD1 ASP A 106      13.127   0.715  45.374  1.00 25.52           O  
ATOM    826  OD2 ASP A 106      13.960   1.538  47.278  1.00 23.44           O1-
ATOM    827  N   LEU A 107      14.402   6.202  45.773  1.00 16.21           N  
ATOM    828  CA  LEU A 107      14.537   7.442  45.017  1.00 16.41           C  
ATOM    829  C   LEU A 107      15.059   7.049  43.640  1.00 17.59           C  
ATOM    830  O   LEU A 107      16.135   6.445  43.513  1.00 18.78           O  
ATOM    831  CB  LEU A 107      15.528   8.391  45.695  1.00 18.12           C  
ATOM    832  CG  LEU A 107      15.633   9.754  45.046  1.00 19.68           C  
ATOM    833  CD1 LEU A 107      14.371  10.557  45.178  1.00 20.90           C  
ATOM    834  CD2 LEU A 107      16.828  10.511  45.662  1.00 20.29           C  
ATOM    835  N   MET A 108      14.289   7.386  42.624  1.00 14.64           N  
ATOM    836  CA  MET A 108      14.654   7.042  41.258  1.00 15.21           C  
ATOM    837  C   MET A 108      15.353   8.200  40.624  1.00 15.10           C  
ATOM    838  O   MET A 108      15.511   9.245  41.237  1.00 18.29           O  
ATOM    839  CB  MET A 108      13.314   6.585  40.567  1.00 16.24           C  
ATOM    840  CG  MET A 108      12.691   5.357  41.355  1.00 20.19           C  
ATOM    841  SD  MET A 108      13.536   3.818  40.963  1.00 23.79           S  
ATOM    842  CE  MET A 108      12.599   3.366  39.370  1.00 20.73           C  
ATOM    843  N   GLU A 109      15.813   8.052  39.413  1.00 15.69           N  
ATOM    844  CA AGLU A 109      16.552   9.075  38.677  0.50 16.47           C  
ATOM    845  CA BGLU A 109      16.552   9.103  38.692  0.50 15.73           C  
ATOM    846  C   GLU A 109      15.625  10.125  38.127  1.00 16.84           C  
ATOM    847  O   GLU A 109      15.896  11.317  38.152  1.00 17.68           O  
ATOM    848  CB AGLU A 109      17.294   8.401  37.523  0.50 18.65           C  
ATOM    849  CB BGLU A 109      17.391   8.510  37.555  0.50 15.05           C  
ATOM    850  CG AGLU A 109      18.098   9.317  36.613  0.50 25.89           C  
ATOM    851  CG BGLU A 109      18.369   9.475  36.870  0.50 17.31           C  
ATOM    852  CD AGLU A 109      19.414   9.802  37.181  0.50 33.41           C  
ATOM    853  CD BGLU A 109      19.272   8.838  35.819  0.50 23.37           C  
ATOM    854  OE1AGLU A 109      19.740   9.450  38.338  0.50 32.69           O  
ATOM    855  OE1BGLU A 109      18.856   8.792  34.646  0.50 22.98           O  
ATOM    856  OE2AGLU A 109      20.123  10.534  36.454  0.50 35.95           O1-
ATOM    857  OE2BGLU A 109      20.373   8.359  36.165  0.50 24.80           O1-
ATOM    858  N   THR A 110      14.461   9.684  37.584  1.00 15.45           N  
ATOM    859  CA  THR A 110      13.555  10.595  36.919  1.00 14.98           C  
ATOM    860  C   THR A 110      12.166   9.966  36.853  1.00 13.90           C  
ATOM    861  O   THR A 110      11.996   8.858  37.353  1.00 13.66           O  
ATOM    862  CB  THR A 110      14.148  10.991  35.563  1.00 16.69           C  
ATOM    863  CG2 THR A 110      14.152   9.873  34.575  1.00 17.77           C  
ATOM    864  OG1 THR A 110      13.377  12.102  35.073  1.00 18.66           O  
ATOM    865  N   ASP A 111      11.236  10.651  36.268  1.00 14.69           N  
ATOM    866  CA  ASP A 111       9.945  10.069  35.938  1.00 13.84           C  
ATOM    867  C   ASP A 111       9.714  10.302  34.467  1.00 13.76           C  
ATOM    868  O   ASP A 111      10.431  11.028  33.792  1.00 15.32           O  
ATOM    869  CB  ASP A 111       8.855  10.623  36.836  1.00 14.27           C  
ATOM    870  CG  ASP A 111       8.565  12.064  36.665  1.00 18.09           C  
ATOM    871  OD1 ASP A 111       8.408  12.501  35.518  1.00 19.97           O  
ATOM    872  OD2 ASP A 111       8.432  12.780  37.719  1.00 20.19           O1-
ATOM    873  N   LEU A 112       8.687   9.605  33.919  1.00 13.17           N  
ATOM    874  CA  LEU A 112       8.455   9.670  32.507  1.00 13.38           C  
ATOM    875  C   LEU A 112       7.932  11.035  32.088  1.00 14.34           C  
ATOM    876  O   LEU A 112       8.179  11.452  30.956  1.00 15.94           O  
ATOM    877  CB  LEU A 112       7.472   8.565  32.099  1.00 13.30           C  
ATOM    878  CG  LEU A 112       7.254   8.397  30.604  1.00 13.87           C  
ATOM    879  CD1 LEU A 112       8.515   7.985  29.827  1.00 15.25           C  
ATOM    880  CD2 LEU A 112       6.160   7.369  30.342  1.00 15.69           C  
ATOM    881  N   TYR A 113       7.286  11.770  32.962  1.00 13.32           N  
ATOM    882  CA  TYR A 113       6.841  13.142  32.662  1.00 15.00           C  
ATOM    883  C   TYR A 113       8.075  14.024  32.371  1.00 16.03           C  
ATOM    884  O   TYR A 113       8.089  14.712  31.354  1.00 16.69           O  
ATOM    885  CB  TYR A 113       6.053  13.721  33.857  1.00 15.86           C  
ATOM    886  CG  TYR A 113       5.639  15.155  33.645  1.00 19.90           C  
ATOM    887  CD1 TYR A 113       6.416  16.204  34.119  1.00 23.72           C  
ATOM    888  CD2 TYR A 113       4.477  15.460  32.978  1.00 23.57           C  
ATOM    889  CE1 TYR A 113       6.040  17.526  33.899  1.00 26.30           C  
ATOM    890  CE2 TYR A 113       4.083  16.772  32.764  1.00 26.51           C  
ATOM    891  CZ  TYR A 113       4.860  17.799  33.239  1.00 28.71           C  
ATOM    892  OH  TYR A 113       4.455  19.106  33.025  1.00 32.29           O  
ATOM    893  N   LYS A 114       9.054  14.005  33.243  1.00 15.89           N  
ATOM    894  CA  LYS A 114      10.268  14.821  33.041  1.00 16.20           C  
ATOM    895  C   LYS A 114      11.035  14.348  31.847  1.00 17.34           C  
ATOM    896  O   LYS A 114      11.525  15.184  31.049  1.00 17.92           O  
ATOM    897  CB  LYS A 114      11.154  14.803  34.285  1.00 18.39           C  
ATOM    898  CG  LYS A 114      10.459  15.450  35.478  1.00 21.61           C  
ATOM    899  CD  LYS A 114      11.400  15.746  36.623  1.00 28.46           C  
ATOM    900  CE  LYS A 114      11.634  14.537  37.443  1.00 29.32           C  
ATOM    901  NZ  LYS A 114      12.722  14.792  38.479  1.00 32.43           N1+
ATOM    902  N   LEU A 115      11.105  13.037  31.633  1.00 17.39           N  
ATOM    903  CA  LEU A 115      11.779  12.531  30.435  1.00 17.86           C  
ATOM    904  C   LEU A 115      11.148  12.955  29.133  1.00 18.16           C  
ATOM    905  O   LEU A 115      11.849  13.326  28.196  1.00 20.59           O  
ATOM    906  CB  LEU A 115      11.814  10.999  30.512  1.00 20.23           C  
ATOM    907  CG  LEU A 115      12.883  10.324  29.756  1.00 24.44           C  
ATOM    908  CD1 LEU A 115      14.288  10.621  30.392  1.00 23.61           C  
ATOM    909  CD2 LEU A 115      12.669   8.855  29.821  1.00 26.01           C  
ATOM    910  N   LEU A 116       9.835  12.901  29.025  1.00 17.63           N  
ATOM    911  CA  LEU A 116       9.164  13.281  27.795  1.00 18.14           C  
ATOM    912  C   LEU A 116       9.244  14.762  27.518  1.00 18.72           C  
ATOM    913  O   LEU A 116       9.121  15.130  26.362  1.00 19.61           O  
ATOM    914  CB  LEU A 116       7.745  12.817  27.827  1.00 19.54           C  
ATOM    915  CG  LEU A 116       7.577  11.270  27.839  1.00 21.15           C  
ATOM    916  CD1 LEU A 116       6.140  10.882  27.922  1.00 23.04           C  
ATOM    917  CD2 LEU A 116       8.147  10.614  26.522  1.00 23.56           C  
ATOM    918  N   LYS A 117       9.483  15.598  28.522  1.00 19.71           N  
ATOM    919  CA  LYS A 117       9.608  17.059  28.338  1.00 22.05           C  
ATOM    920  C   LYS A 117      10.879  17.397  27.548  1.00 22.32           C  
ATOM    921  O   LYS A 117      10.922  18.413  26.824  1.00 24.26           O  
ATOM    922  CB  LYS A 117       9.674  17.698  29.729  1.00 28.30           C  
ATOM    923  CG  LYS A 117       9.380  19.176  29.877  1.00 38.93           C  
ATOM    924  CD  LYS A 117       8.931  19.469  31.359  1.00 45.50           C  
ATOM    925  CE  LYS A 117       9.906  19.059  32.465  1.00 50.99           C  
ATOM    926  NZ  LYS A 117       9.271  19.064  33.826  1.00 54.86           N1+
ATOM    927  N   THR A 118      11.915  16.563  27.670  1.00 22.43           N  
ATOM    928  CA  THR A 118      13.248  16.855  27.232  1.00 24.30           C  
ATOM    929  C   THR A 118      13.883  15.845  26.263  1.00 22.28           C  
ATOM    930  O   THR A 118      14.875  16.207  25.591  1.00 24.31           O  
ATOM    931  CB  THR A 118      14.180  16.905  28.508  1.00 30.43           C  
ATOM    932  CG2 THR A 118      13.919  18.173  29.367  1.00 33.08           C  
ATOM    933  OG1 THR A 118      13.985  15.706  29.300  1.00 34.07           O  
ATOM    934  N   GLN A 119      13.394  14.605  26.182  1.00 18.01           N  
ATOM    935  CA  GLN A 119      14.107  13.528  25.537  1.00 16.47           C  
ATOM    936  C   GLN A 119      13.259  12.850  24.534  1.00 16.05           C  
ATOM    937  O   GLN A 119      12.109  12.481  24.852  1.00 18.19           O  
ATOM    938  CB  GLN A 119      14.550  12.465  26.521  1.00 16.73           C  
ATOM    939  CG  GLN A 119      15.439  12.983  27.651  1.00 20.68           C  
ATOM    940  CD  GLN A 119      16.701  13.587  27.224  1.00 23.47           C  
ATOM    941  NE2 GLN A 119      17.144  14.631  27.909  1.00 27.31           N  
ATOM    942  OE1 GLN A 119      17.321  13.176  26.270  1.00 21.17           O  
ATOM    943  N   HIS A 120      13.756  12.654  23.353  1.00 16.79           N  
ATOM    944  CA  HIS A 120      13.175  11.783  22.359  1.00 17.85           C  
ATOM    945  C   HIS A 120      13.432  10.333  22.800  1.00 17.64           C  
ATOM    946  O   HIS A 120      14.575   9.976  23.162  1.00 18.64           O  
ATOM    947  CB  HIS A 120      13.834  12.053  20.983  1.00 21.97           C  
ATOM    948  CG  HIS A 120      13.475  11.066  19.927  1.00 27.78           C  
ATOM    949  CD2 HIS A 120      14.158   9.973  19.516  1.00 30.02           C  
ATOM    950  ND1 HIS A 120      12.301  11.177  19.194  1.00 31.00           N  
ATOM    951  CE1 HIS A 120      12.305  10.131  18.375  1.00 31.50           C  
ATOM    952  NE2 HIS A 120      13.411   9.387  18.534  1.00 30.75           N  
ATOM    953  N   LEU A 121      12.393   9.491  22.764  1.00 15.43           N  
ATOM    954  CA  LEU A 121      12.568   8.093  23.119  1.00 14.95           C  
ATOM    955  C   LEU A 121      12.833   7.298  21.904  1.00 16.66           C  
ATOM    956  O   LEU A 121      12.113   7.460  20.940  1.00 18.46           O  
ATOM    957  CB  LEU A 121      11.289   7.576  23.756  1.00 15.96           C  
ATOM    958  CG  LEU A 121      11.127   7.852  25.236  1.00 18.86           C  
ATOM    959  CD1 LEU A 121      11.387   9.258  25.630  1.00 22.46           C  
ATOM    960  CD2 LEU A 121       9.841   7.355  25.758  1.00 16.92           C  
ATOM    961  N   SER A 122      13.824   6.433  21.930  1.00 15.96           N  
ATOM    962  CA  SER A 122      13.971   5.469  20.831  1.00 17.77           C  
ATOM    963  C   SER A 122      12.804   4.475  20.790  1.00 16.52           C  
ATOM    964  O   SER A 122      12.164   4.237  21.813  1.00 14.53           O  
ATOM    965  CB  SER A 122      15.269   4.693  20.920  1.00 17.43           C  
ATOM    966  OG  SER A 122      15.217   3.607  21.841  1.00 17.12           O  
ATOM    967  N   ASN A 123      12.522   3.831  19.646  1.00 17.13           N  
ATOM    968  CA  ASN A 123      11.493   2.783  19.604  1.00 17.52           C  
ATOM    969  C   ASN A 123      11.826   1.707  20.583  1.00 15.52           C  
ATOM    970  O   ASN A 123      10.904   1.171  21.218  1.00 15.00           O  
ATOM    971  CB  ASN A 123      11.273   2.175  18.209  1.00 19.52           C  
ATOM    972  CG  ASN A 123      10.193   1.087  18.240  1.00 20.62           C  
ATOM    973  ND2 ASN A 123      10.557  -0.141  17.929  1.00 25.81           N  
ATOM    974  OD1 ASN A 123       9.028   1.325  18.618  1.00 19.08           O  
ATOM    975  N   ASP A 124      13.092   1.372  20.787  1.00 15.08           N  
ATOM    976  CA  ASP A 124      13.452   0.341  21.719  1.00 15.61           C  
ATOM    977  C   ASP A 124      13.114   0.752  23.147  1.00 14.48           C  
ATOM    978  O   ASP A 124      12.687  -0.084  23.973  1.00 14.59           O  
ATOM    979  CB  ASP A 124      14.936  -0.012  21.635  1.00 17.09           C  
ATOM    980  CG  ASP A 124      15.322  -0.750  20.395  1.00 25.25           C  
ATOM    981  OD1 ASP A 124      14.485  -1.463  19.838  1.00 25.36           O  
ATOM    982  OD2 ASP A 124      16.498  -0.648  19.993  1.00 27.41           O1-
ATOM    983  N   HIS A 125      13.283   2.035  23.486  1.00 12.62           N  
ATOM    984  CA  HIS A 125      12.917   2.504  24.798  1.00 12.64           C  
ATOM    985  C   HIS A 125      11.414   2.509  24.934  1.00 12.98           C  
ATOM    986  O   HIS A 125      10.925   2.121  26.015  1.00 12.47           O  
ATOM    987  CB  HIS A 125      13.416   3.916  25.104  1.00 12.58           C  
ATOM    988  CG  HIS A 125      14.884   3.959  25.420  1.00 13.77           C  
ATOM    989  CD2 HIS A 125      15.484   3.940  26.617  1.00 13.91           C  
ATOM    990  ND1 HIS A 125      15.835   3.999  24.435  1.00 16.49           N  
ATOM    991  CE1 HIS A 125      17.001   4.014  25.064  1.00 16.16           C  
ATOM    992  NE2 HIS A 125      16.834   3.966  26.379  1.00 15.53           N  
ATOM    993  N   ILE A 126      10.655   2.917  23.970  1.00 12.13           N  
ATOM    994  CA  ILE A 126       9.163   2.903  24.047  1.00 11.74           C  
ATOM    995  C   ILE A 126       8.694   1.481  24.307  1.00 11.70           C  
ATOM    996  O   ILE A 126       7.876   1.249  25.217  1.00 12.44           O  
ATOM    997  CB  ILE A 126       8.579   3.438  22.756  1.00 12.39           C  
ATOM    998  CG1 ILE A 126       8.981   4.929  22.576  1.00 13.85           C  
ATOM    999  CG2 ILE A 126       7.041   3.315  22.762  1.00 12.43           C  
ATOM   1000  CD1 ILE A 126       8.519   5.539  21.321  1.00 18.22           C  
ATOM   1001  N   CYS A 127       9.260   0.523  23.599  1.00 12.52           N  
ATOM   1002  CA  CYS A 127       8.907  -0.842  23.740  1.00 13.43           C  
ATOM   1003  C   CYS A 127       9.188  -1.351  25.132  1.00 12.39           C  
ATOM   1004  O   CYS A 127       8.294  -1.979  25.754  1.00 13.05           O  
ATOM   1005  CB  CYS A 127       9.623  -1.630  22.652  1.00 14.09           C  
ATOM   1006  SG  CYS A 127       9.040  -3.320  22.469  1.00 17.61           S  
ATOM   1007  N   TYR A 128      10.367  -1.106  25.640  1.00 12.35           N  
ATOM   1008  CA  TYR A 128      10.747  -1.554  26.930  1.00 13.29           C  
ATOM   1009  C   TYR A 128       9.924  -0.904  28.041  1.00 12.13           C  
ATOM   1010  O   TYR A 128       9.518  -1.544  29.030  1.00 11.95           O  
ATOM   1011  CB  TYR A 128      12.266  -1.299  27.132  1.00 13.48           C  
ATOM   1012  CG  TYR A 128      12.810  -1.782  28.457  1.00 14.89           C  
ATOM   1013  CD1 TYR A 128      12.552  -3.072  28.913  1.00 17.46           C  
ATOM   1014  CD2 TYR A 128      13.670  -0.998  29.203  1.00 15.68           C  
ATOM   1015  CE1 TYR A 128      13.125  -3.555  30.085  1.00 20.38           C  
ATOM   1016  CE2 TYR A 128      14.274  -1.478  30.355  1.00 18.74           C  
ATOM   1017  CZ  TYR A 128      13.952  -2.736  30.818  1.00 21.29           C  
ATOM   1018  OH  TYR A 128      14.480  -3.269  31.989  1.00 26.11           O  
ATOM   1019  N   PHE A 129       9.686   0.419  27.925  1.00 10.93           N  
ATOM   1020  CA  PHE A 129       8.864   1.091  28.929  1.00 10.35           C  
ATOM   1021  C   PHE A 129       7.450   0.529  28.918  1.00 10.83           C  
ATOM   1022  O   PHE A 129       6.901   0.275  29.986  1.00 11.08           O  
ATOM   1023  CB  PHE A 129       8.780   2.616  28.672  1.00 11.10           C  
ATOM   1024  CG  PHE A 129      10.044   3.409  28.912  1.00 12.65           C  
ATOM   1025  CD1 PHE A 129      11.069   2.928  29.695  1.00 16.65           C  
ATOM   1026  CD2 PHE A 129      10.206   4.611  28.301  1.00 15.13           C  
ATOM   1027  CE1 PHE A 129      12.227   3.694  29.903  1.00 17.83           C  
ATOM   1028  CE2 PHE A 129      11.375   5.334  28.464  1.00 15.43           C  
ATOM   1029  CZ  PHE A 129      12.351   4.908  29.291  1.00 15.64           C  
ATOM   1030  N   LEU A 130       6.861   0.322  27.752  1.00 10.80           N  
ATOM   1031  CA  LEU A 130       5.516  -0.194  27.672  1.00 10.73           C  
ATOM   1032  C   LEU A 130       5.455  -1.587  28.244  1.00 10.51           C  
ATOM   1033  O   LEU A 130       4.518  -1.885  28.990  1.00 10.08           O  
ATOM   1034  CB  LEU A 130       5.050  -0.210  26.236  1.00 11.16           C  
ATOM   1035  CG  LEU A 130       3.599  -0.663  26.057  1.00 12.23           C  
ATOM   1036  CD1 LEU A 130       2.620   0.208  26.749  1.00 12.66           C  
ATOM   1037  CD2 LEU A 130       3.251  -0.848  24.603  1.00 13.08           C  
ATOM   1038  N   TYR A 131       6.417  -2.427  27.963  1.00 10.64           N  
ATOM   1039  CA  TYR A 131       6.471  -3.769  28.549  1.00 10.65           C  
ATOM   1040  C   TYR A 131       6.428  -3.704  30.027  1.00 11.64           C  
ATOM   1041  O   TYR A 131       5.648  -4.423  30.658  1.00 10.91           O  
ATOM   1042  CB  TYR A 131       7.738  -4.504  28.080  1.00 11.34           C  
ATOM   1043  CG  TYR A 131       7.820  -5.867  28.710  1.00 11.20           C  
ATOM   1044  CD1 TYR A 131       6.897  -6.843  28.394  1.00 12.32           C  
ATOM   1045  CD2 TYR A 131       8.761  -6.140  29.681  1.00 11.90           C  
ATOM   1046  CE1 TYR A 131       6.953  -8.081  29.002  1.00 12.51           C  
ATOM   1047  CE2 TYR A 131       8.820  -7.380  30.289  1.00 12.71           C  
ATOM   1048  CZ  TYR A 131       7.870  -8.312  29.984  1.00 12.39           C  
ATOM   1049  OH  TYR A 131       7.939  -9.515  30.637  1.00 13.66           O  
ATOM   1050  N   GLN A 132       7.277  -2.845  30.647  1.00 10.17           N  
ATOM   1051  CA  GLN A 132       7.339  -2.804  32.102  1.00 10.91           C  
ATOM   1052  C   GLN A 132       6.065  -2.230  32.704  1.00  9.90           C  
ATOM   1053  O   GLN A 132       5.655  -2.696  33.757  1.00 10.22           O  
ATOM   1054  CB  GLN A 132       8.539  -1.962  32.517  1.00 10.40           C  
ATOM   1055  CG  GLN A 132       9.889  -2.608  32.125  1.00 10.88           C  
ATOM   1056  CD  GLN A 132      11.010  -1.708  32.588  1.00 11.68           C  
ATOM   1057  NE2 GLN A 132      11.352  -0.808  31.721  1.00 13.37           N  
ATOM   1058  OE1 GLN A 132      11.441  -1.811  33.721  1.00 12.75           O  
ATOM   1059  N   ILE A 133       5.466  -1.221  32.074  1.00  9.40           N  
ATOM   1060  CA  ILE A 133       4.198  -0.741  32.565  1.00  9.75           C  
ATOM   1061  C   ILE A 133       3.154  -1.862  32.607  1.00  9.74           C  
ATOM   1062  O   ILE A 133       2.456  -2.036  33.602  1.00  9.78           O  
ATOM   1063  CB  ILE A 133       3.692   0.421  31.643  1.00  9.71           C  
ATOM   1064  CG1 ILE A 133       4.604   1.646  31.756  1.00 10.54           C  
ATOM   1065  CG2 ILE A 133       2.269   0.804  32.117  1.00 11.26           C  
ATOM   1066  CD1 ILE A 133       4.439   2.603  30.579  1.00 11.82           C  
ATOM   1067  N   LEU A 134       3.050  -2.591  31.511  1.00 10.01           N  
ATOM   1068  CA  LEU A 134       2.066  -3.644  31.432  1.00 10.19           C  
ATOM   1069  C   LEU A 134       2.406  -4.806  32.346  1.00 10.29           C  
ATOM   1070  O   LEU A 134       1.471  -5.405  32.897  1.00 10.37           O  
ATOM   1071  CB  LEU A 134       1.926  -4.121  29.982  1.00 10.64           C  
ATOM   1072  CG  LEU A 134       1.297  -3.119  28.996  1.00 11.14           C  
ATOM   1073  CD1 LEU A 134       1.513  -3.596  27.601  1.00 12.95           C  
ATOM   1074  CD2 LEU A 134      -0.148  -2.927  29.301  1.00 12.36           C  
ATOM   1075  N   ARG A 135       3.666  -5.095  32.548  1.00  9.96           N  
ATOM   1076  CA  ARG A 135       4.066  -6.146  33.474  1.00 10.46           C  
ATOM   1077  C   ARG A 135       3.642  -5.801  34.900  1.00 10.73           C  
ATOM   1078  O   ARG A 135       3.059  -6.615  35.618  1.00 10.64           O  
ATOM   1079  CB  ARG A 135       5.574  -6.350  33.364  1.00 11.25           C  
ATOM   1080  CG  ARG A 135       6.105  -7.519  34.208  1.00 10.78           C  
ATOM   1081  CD  ARG A 135       7.520  -7.749  33.898  1.00 11.79           C  
ATOM   1082  NE  ARG A 135       8.114  -8.832  34.653  1.00 12.61           N  
ATOM   1083  CZ  ARG A 135       8.977  -8.726  35.641  1.00 16.69           C  
ATOM   1084  NH1 ARG A 135       9.504  -9.822  36.192  1.00 17.19           N1+
ATOM   1085  NH2 ARG A 135       9.314  -7.531  36.126  1.00 18.13           N  
ATOM   1086  N   GLY A 136       3.896  -4.565  35.303  1.00  9.99           N  
ATOM   1087  CA  GLY A 136       3.404  -4.100  36.592  1.00 10.01           C  
ATOM   1088  C   GLY A 136       1.911  -4.085  36.673  1.00 10.21           C  
ATOM   1089  O   GLY A 136       1.343  -4.509  37.669  1.00 10.24           O  
ATOM   1090  N   LEU A 137       1.248  -3.618  35.636  1.00  9.60           N  
ATOM   1091  CA  LEU A 137      -0.200  -3.574  35.646  1.00  9.92           C  
ATOM   1092  C   LEU A 137      -0.835  -4.948  35.695  1.00  9.53           C  
ATOM   1093  O   LEU A 137      -1.865  -5.138  36.310  1.00  9.85           O  
ATOM   1094  CB  LEU A 137      -0.725  -2.753  34.440  1.00 10.86           C  
ATOM   1095  CG  LEU A 137      -2.187  -2.416  34.469  1.00 10.36           C  
ATOM   1096  CD1 LEU A 137      -2.530  -1.553  35.653  1.00 11.85           C  
ATOM   1097  CD2 LEU A 137      -2.539  -1.680  33.158  1.00 12.10           C  
ATOM   1098  N   LYS A 138      -0.207  -5.941  35.070  1.00 10.04           N  
ATOM   1099  CA  LYS A 138      -0.697  -7.324  35.170  1.00 10.01           C  
ATOM   1100  C   LYS A 138      -0.791  -7.713  36.614  1.00 10.59           C  
ATOM   1101  O   LYS A 138      -1.783  -8.323  37.044  1.00 10.65           O  
ATOM   1102  CB  LYS A 138       0.180  -8.257  34.361  1.00 10.27           C  
ATOM   1103  CG  LYS A 138      -0.224  -9.723  34.504  1.00 12.47           C  
ATOM   1104  CD  LYS A 138       0.705 -10.646  33.828  1.00 12.18           C  
ATOM   1105  CE  LYS A 138       0.220 -12.090  34.068  1.00 14.26           C  
ATOM   1106  NZ  LYS A 138       1.193 -13.051  33.492  1.00 15.95           N1+
ATOM   1107  N   TYR A 139       0.254  -7.393  37.389  1.00 11.11           N  
ATOM   1108  CA  TYR A 139       0.267  -7.760  38.779  1.00 10.81           C  
ATOM   1109  C   TYR A 139      -0.806  -7.026  39.543  1.00 10.64           C  
ATOM   1110  O   TYR A 139      -1.579  -7.615  40.319  1.00 10.76           O  
ATOM   1111  CB  TYR A 139       1.658  -7.523  39.353  1.00 11.05           C  
ATOM   1112  CG  TYR A 139       1.811  -7.894  40.799  1.00 12.03           C  
ATOM   1113  CD1 TYR A 139       1.439  -7.016  41.811  1.00 13.10           C  
ATOM   1114  CD2 TYR A 139       2.328  -9.123  41.170  1.00 12.55           C  
ATOM   1115  CE1 TYR A 139       1.638  -7.328  43.144  1.00 15.29           C  
ATOM   1116  CE2 TYR A 139       2.518  -9.438  42.503  1.00 13.68           C  
ATOM   1117  CZ  TYR A 139       2.160  -8.541  43.468  1.00 14.69           C  
ATOM   1118  OH  TYR A 139       2.362  -8.805  44.824  1.00 16.34           O  
ATOM   1119  N   ILE A 140      -0.918  -5.694  39.361  1.00 10.37           N  
ATOM   1120  CA  ILE A 140      -1.943  -4.884  40.033  1.00 10.61           C  
ATOM   1121  C   ILE A 140      -3.319  -5.467  39.761  1.00 10.27           C  
ATOM   1122  O   ILE A 140      -4.128  -5.714  40.680  1.00 10.91           O  
ATOM   1123  CB  ILE A 140      -1.849  -3.432  39.530  1.00 10.44           C  
ATOM   1124  CG1 ILE A 140      -0.471  -2.839  39.890  1.00 10.66           C  
ATOM   1125  CG2 ILE A 140      -2.987  -2.593  40.160  1.00 11.50           C  
ATOM   1126  CD1 ILE A 140      -0.185  -1.492  39.225  1.00 12.08           C  
ATOM   1127  N   HIS A 141      -3.646  -5.693  38.470  1.00  9.75           N  
ATOM   1128  CA  HIS A 141      -4.964  -6.180  38.087  1.00 10.35           C  
ATOM   1129  C   HIS A 141      -5.196  -7.585  38.586  1.00 10.97           C  
ATOM   1130  O   HIS A 141      -6.341  -7.924  38.976  1.00 11.47           O  
ATOM   1131  CB  HIS A 141      -5.108  -6.114  36.556  1.00 10.25           C  
ATOM   1132  CG  HIS A 141      -5.410  -4.729  36.096  1.00 10.75           C  
ATOM   1133  CD2 HIS A 141      -5.480  -3.558  36.775  1.00 10.79           C  
ATOM   1134  ND1 HIS A 141      -5.686  -4.489  34.727  1.00 10.28           N  
ATOM   1135  CE1 HIS A 141      -5.899  -3.179  34.644  1.00 10.84           C  
ATOM   1136  NE2 HIS A 141      -5.809  -2.576  35.870  1.00 11.63           N  
ATOM   1137  N   SER A 142      -4.136  -8.405  38.663  1.00 11.33           N  
ATOM   1138  CA  SER A 142      -4.293  -9.736  39.246  1.00 12.22           C  
ATOM   1139  C   SER A 142      -4.638  -9.716  40.707  1.00 13.19           C  
ATOM   1140  O   SER A 142      -5.161 -10.710  41.208  1.00 13.93           O  
ATOM   1141  CB  SER A 142      -3.040 -10.583  39.007  1.00 12.85           C  
ATOM   1142  OG  SER A 142      -1.986 -10.293  39.909  1.00 12.97           O  
ATOM   1143  N   ALA A 143      -4.345  -8.625  41.389  1.00 12.21           N  
ATOM   1144  CA  ALA A 143      -4.737  -8.471  42.782  1.00 13.32           C  
ATOM   1145  C   ALA A 143      -6.073  -7.848  42.910  1.00 13.60           C  
ATOM   1146  O   ALA A 143      -6.470  -7.533  44.048  1.00 13.81           O  
ATOM   1147  CB  ALA A 143      -3.691  -7.597  43.486  1.00 14.00           C  
ATOM   1148  N   ASN A 144      -6.834  -7.729  41.836  1.00 12.31           N  
ATOM   1149  CA  ASN A 144      -8.148  -7.104  41.849  1.00 13.46           C  
ATOM   1150  C   ASN A 144      -8.097  -5.646  42.200  1.00 13.21           C  
ATOM   1151  O   ASN A 144      -9.079  -5.132  42.731  1.00 14.57           O  
ATOM   1152  CB  ASN A 144      -9.135  -7.857  42.792  1.00 15.94           C  
ATOM   1153  CG  ASN A 144     -10.535  -7.712  42.478  1.00 20.90           C  
ATOM   1154  ND2 ASN A 144     -11.362  -7.663  43.507  1.00 21.92           N  
ATOM   1155  OD1 ASN A 144     -10.905  -7.660  41.338  1.00 21.36           O  
ATOM   1156  N   VAL A 145      -7.002  -4.967  41.919  1.00 12.15           N  
ATOM   1157  CA  VAL A 145      -6.826  -3.560  42.195  1.00 12.11           C  
ATOM   1158  C   VAL A 145      -6.754  -2.813  40.865  1.00 11.26           C  
ATOM   1159  O   VAL A 145      -6.208  -3.272  39.902  1.00 12.14           O  
ATOM   1160  CB  VAL A 145      -5.558  -3.362  43.031  1.00 11.93           C  
ATOM   1161  CG1 VAL A 145      -5.188  -1.906  43.203  1.00 12.68           C  
ATOM   1162  CG2 VAL A 145      -5.750  -4.006  44.402  1.00 13.87           C  
ATOM   1163  N   LEU A 146      -7.285  -1.616  40.882  1.00 11.75           N  
ATOM   1164  CA  LEU A 146      -7.177  -0.647  39.800  1.00 10.94           C  
ATOM   1165  C   LEU A 146      -6.327   0.500  40.265  1.00 11.53           C  
ATOM   1166  O   LEU A 146      -6.495   0.970  41.397  1.00 12.27           O  
ATOM   1167  CB  LEU A 146      -8.563  -0.102  39.510  1.00 12.87           C  
ATOM   1168  CG  LEU A 146      -9.655  -1.144  39.303  1.00 13.62           C  
ATOM   1169  CD1 LEU A 146     -10.971  -0.442  39.091  1.00 15.57           C  
ATOM   1170  CD2 LEU A 146      -9.313  -2.021  38.137  1.00 14.96           C  
ATOM   1171  N   HIS A 147      -5.405   0.958  39.428  1.00 10.68           N  
ATOM   1172  CA  HIS A 147      -4.550   2.072  39.813  1.00 10.82           C  
ATOM   1173  C   HIS A 147      -5.303   3.376  39.764  1.00 12.31           C  
ATOM   1174  O   HIS A 147      -5.294   4.165  40.723  1.00 12.34           O  
ATOM   1175  CB  HIS A 147      -3.284   2.085  38.959  1.00 10.92           C  
ATOM   1176  CG  HIS A 147      -2.350   3.165  39.331  1.00 10.69           C  
ATOM   1177  CD2 HIS A 147      -1.135   3.088  39.938  1.00 11.91           C  
ATOM   1178  ND1 HIS A 147      -2.602   4.460  39.032  1.00 11.40           N  
ATOM   1179  CE1 HIS A 147      -1.563   5.152  39.472  1.00 12.16           C  
ATOM   1180  NE2 HIS A 147      -0.653   4.345  40.026  1.00 11.83           N  
ATOM   1181  N   ARG A 148      -5.905   3.611  38.647  1.00 10.66           N  
ATOM   1182  CA  ARG A 148      -6.850   4.734  38.406  1.00 11.78           C  
ATOM   1183  C   ARG A 148      -6.206   6.046  38.217  1.00 13.61           C  
ATOM   1184  O   ARG A 148      -6.947   7.011  37.987  1.00 15.54           O  
ATOM   1185  CB  ARG A 148      -7.956   4.806  39.464  1.00 12.97           C  
ATOM   1186  CG  ARG A 148      -8.739   3.491  39.473  1.00 12.44           C  
ATOM   1187  CD  ARG A 148      -9.827   3.457  40.478  1.00 13.16           C  
ATOM   1188  NE  ARG A 148     -10.992   4.273  40.189  1.00 14.84           N  
ATOM   1189  CZ  ARG A 148     -11.434   5.306  40.885  1.00 15.92           C  
ATOM   1190  NH1 ARG A 148     -12.594   5.868  40.573  1.00 15.82           N1+
ATOM   1191  NH2 ARG A 148     -10.728   5.803  41.891  1.00 16.22           N  
ATOM   1192  N   ASP A 149      -4.886   6.175  38.242  1.00 11.68           N  
ATOM   1193  CA  ASP A 149      -4.253   7.454  37.936  1.00 12.43           C  
ATOM   1194  C   ASP A 149      -2.941   7.249  37.241  1.00 11.98           C  
ATOM   1195  O   ASP A 149      -1.946   7.942  37.525  1.00 12.55           O  
ATOM   1196  CB  ASP A 149      -4.147   8.366  39.164  1.00 13.58           C  
ATOM   1197  CG  ASP A 149      -3.997   9.849  38.857  1.00 17.14           C  
ATOM   1198  OD1 ASP A 149      -4.373  10.282  37.775  1.00 16.30           O  
ATOM   1199  OD2 ASP A 149      -3.507  10.580  39.760  1.00 20.92           O1-
ATOM   1200  N   LEU A 150      -2.894   6.328  36.274  1.00 10.72           N  
ATOM   1201  CA  LEU A 150      -1.676   6.144  35.522  1.00 10.54           C  
ATOM   1202  C   LEU A 150      -1.445   7.322  34.623  1.00 11.16           C  
ATOM   1203  O   LEU A 150      -2.345   7.743  33.899  1.00 12.35           O  
ATOM   1204  CB  LEU A 150      -1.752   4.842  34.689  1.00 10.64           C  
ATOM   1205  CG  LEU A 150      -1.824   3.584  35.521  1.00 11.74           C  
ATOM   1206  CD1 LEU A 150      -2.217   2.366  34.666  1.00 12.85           C  
ATOM   1207  CD2 LEU A 150      -0.525   3.315  36.275  1.00 12.53           C  
ATOM   1208  N   LYS A 151      -0.224   7.836  34.636  1.00 10.97           N  
ATOM   1209  CA  LYS A 151       0.193   8.972  33.828  1.00 11.70           C  
ATOM   1210  C   LYS A 151       1.707   9.052  33.925  1.00 11.60           C  
ATOM   1211  O   LYS A 151       2.301   8.414  34.776  1.00 11.60           O  
ATOM   1212  CB  LYS A 151      -0.429  10.281  34.359  1.00 12.59           C  
ATOM   1213  CG  LYS A 151      -0.193  10.606  35.772  1.00 13.59           C  
ATOM   1214  CD  LYS A 151      -0.923  11.865  36.140  1.00 14.91           C  
ATOM   1215  CE  LYS A 151      -0.744  12.112  37.546  1.00 16.59           C  
ATOM   1216  NZ  LYS A 151      -1.353  13.470  37.838  1.00 19.12           N1+
ATOM   1217  N   PRO A 152       2.353   9.768  33.020  1.00 11.80           N  
ATOM   1218  CA  PRO A 152       3.806   9.812  33.029  1.00 11.54           C  
ATOM   1219  C   PRO A 152       4.474  10.155  34.358  1.00 13.15           C  
ATOM   1220  O   PRO A 152       5.501   9.530  34.660  1.00 12.82           O  
ATOM   1221  CB  PRO A 152       4.143  10.817  31.893  1.00 13.18           C  
ATOM   1222  CG  PRO A 152       2.998  10.683  30.986  1.00 13.49           C  
ATOM   1223  CD  PRO A 152       1.798  10.518  31.887  1.00 13.08           C  
ATOM   1224  N   SER A 153       3.941  11.087  35.158  1.00 13.26           N  
ATOM   1225  CA  SER A 153       4.614  11.425  36.404  1.00 13.29           C  
ATOM   1226  C   SER A 153       4.521  10.361  37.445  1.00 14.04           C  
ATOM   1227  O   SER A 153       5.237  10.427  38.455  1.00 16.14           O  
ATOM   1228  CB  SER A 153       4.090  12.755  36.928  1.00 14.48           C  
ATOM   1229  OG  SER A 153       2.704  12.687  37.191  1.00 17.27           O  
ATOM   1230  N   ASN A 154       3.669   9.341  37.244  1.00 12.18           N  
ATOM   1231  CA  ASN A 154       3.577   8.223  38.144  1.00 11.96           C  
ATOM   1232  C   ASN A 154       4.327   7.024  37.661  1.00 12.29           C  
ATOM   1233  O   ASN A 154       4.170   5.916  38.201  1.00 13.18           O  
ATOM   1234  CB  ASN A 154       2.099   7.895  38.399  1.00 13.03           C  
ATOM   1235  CG  ASN A 154       1.458   8.914  39.280  1.00 14.30           C  
ATOM   1236  ND2 ASN A 154       0.144   8.994  39.240  1.00 14.26           N  
ATOM   1237  OD1 ASN A 154       2.164   9.619  40.057  1.00 15.09           O  
ATOM   1238  N   LEU A 155       5.230   7.214  36.719  1.00 11.92           N  
ATOM   1239  CA  LEU A 155       6.120   6.167  36.194  1.00 11.84           C  
ATOM   1240  C   LEU A 155       7.536   6.587  36.421  1.00 12.03           C  
ATOM   1241  O   LEU A 155       7.996   7.553  35.782  1.00 13.16           O  
ATOM   1242  CB  LEU A 155       5.812   5.896  34.689  1.00 11.69           C  
ATOM   1243  CG  LEU A 155       4.353   5.535  34.413  1.00 11.74           C  
ATOM   1244  CD1 LEU A 155       4.125   5.393  32.929  1.00 13.61           C  
ATOM   1245  CD2 LEU A 155       3.946   4.260  35.092  1.00 11.68           C  
ATOM   1246  N   LEU A 156       8.223   5.880  37.269  1.00 11.29           N  
ATOM   1247  CA  LEU A 156       9.562   6.262  37.712  1.00 11.80           C  
ATOM   1248  C   LEU A 156      10.581   5.422  37.014  1.00 11.45           C  
ATOM   1249  O   LEU A 156      10.375   4.230  36.771  1.00 12.79           O  
ATOM   1250  CB  LEU A 156       9.689   6.060  39.206  1.00 11.46           C  
ATOM   1251  CG  LEU A 156       8.576   6.653  40.055  1.00 12.88           C  
ATOM   1252  CD1 LEU A 156       8.861   6.436  41.513  1.00 14.66           C  
ATOM   1253  CD2 LEU A 156       8.478   8.179  39.810  1.00 14.94           C  
ATOM   1254  N   LEU A 157      11.753   6.004  36.742  1.00 11.90           N  
ATOM   1255  CA ALEU A 157      12.847   5.338  35.996  0.50 12.36           C  
ATOM   1256  CA BLEU A 157      12.845   5.361  36.007  0.50 12.18           C  
ATOM   1257  C   LEU A 157      14.149   5.467  36.755  1.00 13.07           C  
ATOM   1258  O   LEU A 157      14.438   6.561  37.270  1.00 13.51           O  
ATOM   1259  CB ALEU A 157      13.108   5.939  34.589  0.50 13.55           C  
ATOM   1260  CB BLEU A 157      12.991   6.052  34.637  0.50 13.02           C  
ATOM   1261  CG ALEU A 157      12.043   5.806  33.500  0.50 17.28           C  
ATOM   1262  CG BLEU A 157      11.736   5.946  33.776  0.50 15.32           C  
ATOM   1263  CD1ALEU A 157      10.905   6.732  33.731  0.50 17.46           C  
ATOM   1264  CD1BLEU A 157      11.730   6.976  32.680  0.50 17.57           C  
ATOM   1265  CD2ALEU A 157      12.585   6.275  32.247  0.50 21.09           C  
ATOM   1266  CD2BLEU A 157      11.547   4.470  33.323  0.50 12.81           C  
ATOM   1267  N   ASN A 158      14.901   4.424  36.810  1.00 12.89           N  
ATOM   1268  CA  ASN A 158      16.251   4.527  37.369  1.00 13.53           C  
ATOM   1269  C   ASN A 158      17.220   4.812  36.237  1.00 13.73           C  
ATOM   1270  O   ASN A 158      16.845   5.069  35.090  1.00 13.98           O  
ATOM   1271  CB  ASN A 158      16.577   3.231  38.134  1.00 14.23           C  
ATOM   1272  CG  ASN A 158      16.820   2.034  37.302  1.00 16.80           C  
ATOM   1273  ND2 ASN A 158      17.041   0.857  37.911  1.00 20.08           N  
ATOM   1274  OD1 ASN A 158      16.806   2.108  36.116  1.00 14.81           O  
ATOM   1275  N   THR A 159      18.534   4.824  36.555  1.00 14.07           N  
ATOM   1276  CA ATHR A 159      19.518   5.276  35.547  0.50 14.06           C  
ATOM   1277  CA BTHR A 159      19.552   5.238  35.618  0.50 14.54           C  
ATOM   1278  C   THR A 159      19.669   4.276  34.416  1.00 15.03           C  
ATOM   1279  O   THR A 159      20.250   4.635  33.378  1.00 16.52           O  
ATOM   1280  CB ATHR A 159      20.909   5.571  36.094  0.50 16.46           C  
ATOM   1281  CB BTHR A 159      20.881   5.438  36.399  0.50 18.16           C  
ATOM   1282  CG2ATHR A 159      20.893   6.516  37.276  0.50 16.60           C  
ATOM   1283  CG2BTHR A 159      21.450   4.155  36.929  0.50 20.10           C  
ATOM   1284  OG1ATHR A 159      21.547   4.344  36.401  0.50 17.94           O  
ATOM   1285  OG1BTHR A 159      21.775   6.135  35.555  0.50 19.83           O  
ATOM   1286  N   THR A 160      19.211   3.032  34.580  1.00 14.94           N  
ATOM   1287  CA  THR A 160      19.208   2.055  33.525  1.00 15.79           C  
ATOM   1288  C   THR A 160      17.830   1.793  32.942  1.00 14.97           C  
ATOM   1289  O   THR A 160      17.657   0.752  32.298  1.00 16.80           O  
ATOM   1290  CB  THR A 160      19.861   0.774  34.008  1.00 18.04           C  
ATOM   1291  CG2 THR A 160      21.384   0.936  34.201  1.00 20.29           C  
ATOM   1292  OG1 THR A 160      19.310   0.364  35.226  1.00 19.70           O  
ATOM   1293  N   ASP A 162      14.969   0.993  34.195  1.00 13.34           N  
ATOM   1294  CA  ASP A 162      14.003   0.142  34.857  1.00 13.17           C  
ATOM   1295  C   ASP A 162      12.915   1.027  35.426  1.00 12.41           C  
ATOM   1296  O   ASP A 162      13.172   2.102  35.935  1.00 13.09           O  
ATOM   1297  CB  ASP A 162      14.653  -0.684  35.928  1.00 18.05           C  
ATOM   1298  CG  ASP A 162      15.836  -1.498  35.383  1.00 23.14           C  
ATOM   1299  OD1 ASP A 162      15.641  -2.262  34.405  1.00 27.17           O  
ATOM   1300  OD2 ASP A 162      16.997  -1.307  35.895  1.00 25.31           O1-
ATOM   1301  N   LEU A 163      11.686   0.578  35.315  1.00 11.85           N  
ATOM   1302  CA  LEU A 163      10.489   1.354  35.538  1.00 11.57           C  
ATOM   1303  C   LEU A 163       9.722   0.835  36.735  1.00 12.55           C  
ATOM   1304  O   LEU A 163       9.561  -0.382  36.916  1.00 12.48           O  
ATOM   1305  CB  LEU A 163       9.627   1.374  34.259  1.00 11.58           C  
ATOM   1306  CG  LEU A 163       8.356   2.138  34.295  1.00 11.56           C  
ATOM   1307  CD1 LEU A 163       8.005   2.686  32.935  1.00 12.91           C  
ATOM   1308  CD2 LEU A 163       7.187   1.309  34.804  1.00 12.86           C  
ATOM   1309  N   LYS A 164       9.197   1.767  37.550  1.00 11.04           N  
ATOM   1310  CA  LYS A 164       8.269   1.411  38.626  1.00 11.48           C  
ATOM   1311  C   LYS A 164       7.060   2.311  38.606  1.00 10.72           C  
ATOM   1312  O   LYS A 164       7.169   3.539  38.464  1.00 11.76           O  
ATOM   1313  CB  LYS A 164       8.915   1.491  40.022  1.00 13.04           C  
ATOM   1314  CG  LYS A 164      10.102   0.607  40.174  1.00 13.92           C  
ATOM   1315  CD  LYS A 164      10.660   0.583  41.595  1.00 15.25           C  
ATOM   1316  CE  LYS A 164      11.988  -0.105  41.734  1.00 18.27           C  
ATOM   1317  NZ  LYS A 164      11.858  -1.527  41.481  1.00 19.96           N1+
ATOM   1318  N   ILE A 165       5.904   1.724  38.805  1.00 10.23           N  
ATOM   1319  CA  ILE A 165       4.658   2.456  38.938  1.00  9.95           C  
ATOM   1320  C   ILE A 165       4.507   2.909  40.401  1.00  9.98           C  
ATOM   1321  O   ILE A 165       4.738   2.164  41.321  1.00 11.44           O  
ATOM   1322  CB  ILE A 165       3.465   1.501  38.580  1.00 10.29           C  
ATOM   1323  CG1 ILE A 165       3.570   1.038  37.137  1.00 10.31           C  
ATOM   1324  CG2 ILE A 165       2.098   2.159  38.836  1.00 11.70           C  
ATOM   1325  CD1 ILE A 165       2.609  -0.183  36.757  1.00 11.71           C  
ATOM   1326  N   CYS A 166       4.098   4.172  40.532  1.00 11.30           N  
ATOM   1327  CA ACYS A 166       3.981   4.826  41.801  0.50 11.85           C  
ATOM   1328  CA BCYS A 166       3.883   4.731  41.874  0.50 10.24           C  
ATOM   1329  C   CYS A 166       2.581   5.448  41.961  1.00 12.11           C  
ATOM   1330  O   CYS A 166       1.826   5.537  40.983  1.00 12.25           O  
ATOM   1331  CB ACYS A 166       5.121   5.855  41.832  0.50 14.52           C  
ATOM   1332  CB BCYS A 166       5.046   5.658  42.233  0.50 10.51           C  
ATOM   1333  SG ACYS A 166       5.289   6.795  43.347  0.50 19.85           S  
ATOM   1334  SG BCYS A 166       4.925   7.261  41.377  0.50 11.00           S  
ATOM   1335  N   ASP A 167       2.228   5.911  43.171  1.00 12.65           N  
ATOM   1336  CA  ASP A 167       1.071   6.722  43.522  1.00 14.22           C  
ATOM   1337  C   ASP A 167      -0.209   5.964  43.420  1.00 13.36           C  
ATOM   1338  O   ASP A 167      -0.927   6.035  42.424  1.00 14.72           O  
ATOM   1339  CB  ASP A 167       1.019   8.032  42.775  1.00 15.33           C  
ATOM   1340  CG  ASP A 167      -0.011   9.003  43.350  1.00 23.17           C  
ATOM   1341  OD1 ASP A 167      -0.853   8.568  44.177  1.00 20.97           O  
ATOM   1342  OD2 ASP A 167       0.031  10.203  42.972  1.00 30.57           O1-
ATOM   1343  N   PHE A 168      -0.518   5.219  44.466  1.00 13.30           N  
ATOM   1344  CA  PHE A 168      -1.767   4.493  44.567  1.00 13.51           C  
ATOM   1345  C   PHE A 168      -2.820   5.253  45.392  1.00 14.17           C  
ATOM   1346  O   PHE A 168      -3.725   4.640  45.928  1.00 15.11           O  
ATOM   1347  CB  PHE A 168      -1.542   3.070  45.094  1.00 13.80           C  
ATOM   1348  CG  PHE A 168      -0.828   2.174  44.094  1.00 13.02           C  
ATOM   1349  CD1 PHE A 168       0.497   2.406  43.739  1.00 14.16           C  
ATOM   1350  CD2 PHE A 168      -1.494   1.142  43.486  1.00 14.38           C  
ATOM   1351  CE1 PHE A 168       1.130   1.611  42.779  1.00 14.97           C  
ATOM   1352  CE2 PHE A 168      -0.866   0.352  42.558  1.00 13.39           C  
ATOM   1353  CZ  PHE A 168       0.439   0.551  42.230  1.00 13.57           C  
ATOM   1354  N   GLY A 169      -2.740   6.589  45.341  1.00 14.85           N  
ATOM   1355  CA  GLY A 169      -3.647   7.438  46.118  1.00 16.74           C  
ATOM   1356  C   GLY A 169      -5.032   7.534  45.543  1.00 17.35           C  
ATOM   1357  O   GLY A 169      -5.858   8.133  46.225  1.00 19.95           O  
ATOM   1358  N   LEU A 170      -5.371   7.000  44.388  1.00 14.93           N  
ATOM   1359  CA  LEU A 170      -6.733   6.860  43.893  1.00 13.65           C  
ATOM   1360  C   LEU A 170      -7.070   5.435  43.595  1.00 12.92           C  
ATOM   1361  O   LEU A 170      -8.134   5.177  42.993  1.00 14.21           O  
ATOM   1362  CB  LEU A 170      -6.932   7.774  42.645  1.00 15.62           C  
ATOM   1363  CG  LEU A 170      -6.848   9.287  42.910  1.00 18.49           C  
ATOM   1364  CD1 LEU A 170      -6.855  10.008  41.624  1.00 19.50           C  
ATOM   1365  CD2 LEU A 170      -7.828   9.792  43.980  1.00 20.41           C  
ATOM   1366  N   ALA A 171      -6.278   4.472  44.010  1.00 12.68           N  
ATOM   1367  CA  ALA A 171      -6.515   3.085  43.680  1.00 12.49           C  
ATOM   1368  C   ALA A 171      -7.734   2.585  44.399  1.00 14.24           C  
ATOM   1369  O   ALA A 171      -8.086   3.036  45.513  1.00 15.76           O  
ATOM   1370  CB  ALA A 171      -5.282   2.251  44.024  1.00 13.32           C  
ATOM   1371  N   ARG A 172      -8.370   1.581  43.812  1.00 12.78           N  
ATOM   1372  CA  ARG A 172      -9.549   0.959  44.400  1.00 13.68           C  
ATOM   1373  C   ARG A 172      -9.572  -0.499  44.039  1.00 14.60           C  
ATOM   1374  O   ARG A 172      -9.010  -0.897  43.023  1.00 14.51           O  
ATOM   1375  CB  ARG A 172     -10.867   1.567  43.838  1.00 15.37           C  
ATOM   1376  CG  ARG A 172     -11.093   3.054  44.190  1.00 18.78           C  
ATOM   1377  CD  ARG A 172     -11.135   3.400  45.657  1.00 25.65           C  
ATOM   1378  NE  ARG A 172     -12.200   2.707  46.396  1.00 30.43           N  
ATOM   1379  CZ  ARG A 172     -13.437   3.165  46.596  1.00 36.70           C  
ATOM   1380  NH1 ARG A 172     -13.813   4.339  46.094  1.00 36.30           N1+
ATOM   1381  NH2 ARG A 172     -14.306   2.449  47.290  1.00 40.58           N  
ATOM   1382  N   VAL A 173     -10.256  -1.329  44.839  1.00 15.67           N  
ATOM   1383  CA  VAL A 173     -10.585  -2.666  44.438  1.00 14.10           C  
ATOM   1384  C   VAL A 173     -11.564  -2.633  43.302  1.00 15.81           C  
ATOM   1385  O   VAL A 173     -12.532  -1.833  43.329  1.00 16.49           O  
ATOM   1386  CB  VAL A 173     -11.112  -3.461  45.657  1.00 16.29           C  
ATOM   1387  CG1 VAL A 173     -11.539  -4.852  45.248  1.00 17.25           C  
ATOM   1388  CG2 VAL A 173     -10.061  -3.494  46.746  1.00 17.08           C  
ATOM   1389  N   ALA A 174     -11.374  -3.456  42.264  1.00 14.67           N  
ATOM   1390  CA  ALA A 174     -12.235  -3.445  41.118  1.00 15.72           C  
ATOM   1391  C   ALA A 174     -13.650  -3.790  41.522  1.00 16.57           C  
ATOM   1392  O   ALA A 174     -13.884  -4.601  42.459  1.00 17.76           O  
ATOM   1393  CB  ALA A 174     -11.710  -4.404  40.050  1.00 16.68           C  
ATOM   1394  N   ASP A 175     -14.621  -3.152  40.870  1.00 16.44           N  
ATOM   1395  CA  ASP A 175     -16.021  -3.399  41.191  1.00 17.97           C  
ATOM   1396  C   ASP A 175     -16.867  -3.262  39.919  1.00 18.46           C  
ATOM   1397  O   ASP A 175     -17.690  -2.337  39.812  1.00 18.97           O  
ATOM   1398  CB  ASP A 175     -16.481  -2.436  42.277  1.00 18.45           C  
ATOM   1399  CG  ASP A 175     -17.847  -2.718  42.893  1.00 21.03           C  
ATOM   1400  OD1 ASP A 175     -18.489  -3.681  42.462  1.00 22.60           O  
ATOM   1401  OD2 ASP A 175     -18.238  -1.959  43.799  1.00 25.54           O1-
ATOM   1402  N   PRO A 176     -16.638  -4.130  38.949  1.00 21.11           N  
ATOM   1403  CA  PRO A 176     -17.316  -3.979  37.659  1.00 23.76           C  
ATOM   1404  C   PRO A 176     -18.833  -4.020  37.740  1.00 26.22           C  
ATOM   1405  O   PRO A 176     -19.497  -3.371  36.907  1.00 28.00           O  
ATOM   1406  CB  PRO A 176     -16.719  -5.097  36.786  1.00 25.94           C  
ATOM   1407  CG  PRO A 176     -16.123  -6.045  37.717  1.00 26.03           C  
ATOM   1408  CD  PRO A 176     -15.701  -5.274  38.935  1.00 22.85           C  
ATOM   1409  N   ASP A 177     -19.408  -4.728  38.721  1.00 24.43           N  
ATOM   1410  CA  ASP A 177     -20.870  -4.768  38.843  1.00 25.42           C  
ATOM   1411  C   ASP A 177     -21.484  -3.458  39.280  1.00 25.52           C  
ATOM   1412  O   ASP A 177     -22.717  -3.305  39.106  1.00 26.66           O  
ATOM   1413  CB  ASP A 177     -21.342  -5.856  39.817  1.00 29.83           C  
ATOM   1414  CG  ASP A 177     -20.965  -7.268  39.423  1.00 39.48           C  
ATOM   1415  OD1 ASP A 177     -21.141  -8.183  40.262  1.00 42.52           O  
ATOM   1416  OD2 ASP A 177     -20.491  -7.465  38.276  1.00 42.67           O1-
ATOM   1417  N   HIS A 178     -20.714  -2.529  39.825  1.00 23.41           N  
ATOM   1418  CA  HIS A 178     -21.167  -1.230  40.321  1.00 22.48           C  
ATOM   1419  C   HIS A 178     -20.468  -0.072  39.547  1.00 20.07           C  
ATOM   1420  O   HIS A 178     -20.261   0.979  40.111  1.00 23.99           O  
ATOM   1421  CB  HIS A 178     -20.980  -1.106  41.837  1.00 25.30           C  
ATOM   1422  CG  HIS A 178     -21.741  -2.159  42.594  1.00 28.60           C  
ATOM   1423  CD2 HIS A 178     -22.992  -2.124  43.119  1.00 32.21           C  
ATOM   1424  ND1 HIS A 178     -21.194  -3.413  42.825  1.00 29.68           N  
ATOM   1425  CE1 HIS A 178     -22.113  -4.095  43.503  1.00 31.81           C  
ATOM   1426  NE2 HIS A 178     -23.216  -3.359  43.695  1.00 33.09           N  
ATOM   1427  N   ASP A 179     -20.181  -0.272  38.283  1.00 17.65           N  
ATOM   1428  CA  ASP A 179     -19.472   0.746  37.470  1.00 17.05           C  
ATOM   1429  C   ASP A 179     -20.388   1.789  36.880  1.00 16.54           C  
ATOM   1430  O   ASP A 179     -19.905   2.868  36.523  1.00 16.70           O  
ATOM   1431  CB  ASP A 179     -18.690   0.028  36.353  1.00 16.29           C  
ATOM   1432  CG  ASP A 179     -17.733   0.962  35.620  1.00 18.69           C  
ATOM   1433  OD1 ASP A 179     -16.808   1.431  36.244  1.00 19.38           O  
ATOM   1434  OD2 ASP A 179     -17.945   1.230  34.416  1.00 18.17           O1-
ATOM   1435  N   HIS A 180     -21.674   1.522  36.753  1.00 16.49           N  
ATOM   1436  CA  HIS A 180     -22.552   2.425  36.009  1.00 16.68           C  
ATOM   1437  C   HIS A 180     -22.904   3.650  36.799  1.00 16.65           C  
ATOM   1438  O   HIS A 180     -23.196   3.615  38.008  1.00 18.66           O  
ATOM   1439  CB  HIS A 180     -23.861   1.772  35.590  1.00 18.79           C  
ATOM   1440  CG  HIS A 180     -24.409   2.513  34.420  1.00 25.76           C  
ATOM   1441  CD2 HIS A 180     -24.086   2.379  33.121  1.00 27.95           C  
ATOM   1442  ND1 HIS A 180     -25.323   3.574  34.542  1.00 26.16           N  
ATOM   1443  CE1 HIS A 180     -25.492   4.050  33.297  1.00 17.49           C  
ATOM   1444  NE2 HIS A 180     -24.821   3.313  32.430  1.00 28.17           N  
ATOM   1445  N   THR A 181     -22.952   4.769  36.094  1.00 15.17           N  
ATOM   1446  CA  THR A 181     -23.376   6.041  36.637  1.00 15.62           C  
ATOM   1447  C   THR A 181     -23.982   6.856  35.485  1.00 14.70           C  
ATOM   1448  O   THR A 181     -23.965   6.469  34.340  1.00 15.03           O  
ATOM   1449  CB  THR A 181     -22.179   6.744  37.340  1.00 16.85           C  
ATOM   1450  CG2 THR A 181     -21.090   7.185  36.334  1.00 16.30           C  
ATOM   1451  OG1 THR A 181     -22.656   7.907  38.069  1.00 20.33           O  
ATOM   1452  N   GLY A 182     -24.485   8.022  35.854  1.00 16.41           N  
ATOM   1453  CA  GLY A 182     -25.113   8.916  34.901  1.00 16.01           C  
ATOM   1454  C   GLY A 182     -24.131   9.756  34.136  1.00 15.45           C  
ATOM   1455  O   GLY A 182     -22.928   9.741  34.403  1.00 16.18           O  
ATOM   1456  N   PHE A 183     -24.641  10.483  33.201  1.00 14.38           N  
ATOM   1457  CA  PHE A 183     -23.865  11.353  32.341  1.00 14.82           C  
ATOM   1458  C   PHE A 183     -23.274  12.527  33.136  1.00 14.79           C  
ATOM   1459  O   PHE A 183     -23.965  13.115  33.995  1.00 17.22           O  
ATOM   1460  CB  PHE A 183     -24.836  11.848  31.244  1.00 14.49           C  
ATOM   1461  CG  PHE A 183     -24.246  12.777  30.245  1.00 14.17           C  
ATOM   1462  CD1 PHE A 183     -23.069  12.472  29.582  1.00 15.65           C  
ATOM   1463  CD2 PHE A 183     -24.927  13.918  29.864  1.00 15.86           C  
ATOM   1464  CE1 PHE A 183     -22.535  13.344  28.656  1.00 16.87           C  
ATOM   1465  CE2 PHE A 183     -24.404  14.759  28.921  1.00 16.50           C  
ATOM   1466  CZ  PHE A 183     -23.236  14.475  28.326  1.00 15.91           C  
ATOM   1467  N   LEU A 184     -22.048  12.866  32.863  1.00 14.20           N  
ATOM   1468  CA  LEU A 184     -21.386  14.013  33.517  1.00 16.22           C  
ATOM   1469  C   LEU A 184     -21.163  13.857  35.007  1.00 17.23           C  
ATOM   1470  O   LEU A 184     -21.253  14.830  35.777  1.00 20.54           O  
ATOM   1471  CB  LEU A 184     -22.119  15.331  33.250  1.00 19.31           C  
ATOM   1472  CG  LEU A 184     -22.501  15.620  31.825  1.00 21.80           C  
ATOM   1473  CD1 LEU A 184     -23.444  16.829  31.749  1.00 23.73           C  
ATOM   1474  CD2 LEU A 184     -21.305  15.817  31.014  1.00 22.08           C  
ATOM   1475  N   THR A 185     -20.856  12.658  35.431  1.00 14.51           N  
ATOM   1476  CA  THR A 185     -20.539  12.404  36.825  1.00 15.08           C  
ATOM   1477  C   THR A 185     -19.104  12.899  37.069  1.00 15.55           C  
ATOM   1478  O   THR A 185     -18.177  12.590  36.287  1.00 16.50           O  
ATOM   1479  CB  THR A 185     -20.638  10.892  37.129  1.00 15.47           C  
ATOM   1480  CG2 THR A 185     -20.254  10.586  38.538  1.00 17.88           C  
ATOM   1481  OG1 THR A 185     -22.024  10.449  36.963  1.00 17.26           O  
ATOM   1482  N   GLU A 186     -18.897  13.642  38.135  1.00 15.83           N  
ATOM   1483  CA  GLU A 186     -17.577  14.169  38.460  1.00 16.21           C  
ATOM   1484  C   GLU A 186     -16.597  13.026  38.726  1.00 16.92           C  
ATOM   1485  O   GLU A 186     -16.961  11.972  39.203  1.00 16.74           O  
ATOM   1486  CB  GLU A 186     -17.653  15.060  39.696  1.00 20.11           C  
ATOM   1487  CG  GLU A 186     -18.504  16.311  39.564  1.00 27.35           C  
ATOM   1488  CD  GLU A 186     -18.091  17.384  38.574  1.00 38.17           C  
ATOM   1489  OE1 GLU A 186     -16.916  17.429  38.146  1.00 40.59           O  
ATOM   1490  OE2 GLU A 186     -18.973  18.200  38.228  1.00 42.02           O1-
ATOM   1491  N   TYR A 187     -15.359  13.265  38.406  1.00 16.66           N  
ATOM   1492  CA  TYR A 187     -14.326  12.238  38.524  1.00 15.24           C  
ATOM   1493  C   TYR A 187     -13.033  12.780  39.067  1.00 17.35           C  
ATOM   1494  O   TYR A 187     -12.702  13.902  38.789  1.00 20.44           O  
ATOM   1495  CB  TYR A 187     -14.040  11.647  37.143  1.00 15.58           C  
ATOM   1496  CG  TYR A 187     -13.343  10.283  37.212  1.00 15.28           C  
ATOM   1497  CD1 TYR A 187     -13.961   9.205  37.815  1.00 15.67           C  
ATOM   1498  CD2 TYR A 187     -12.102  10.086  36.654  1.00 14.70           C  
ATOM   1499  CE1 TYR A 187     -13.355   7.982  37.905  1.00 16.32           C  
ATOM   1500  CE2 TYR A 187     -11.499   8.821  36.684  1.00 14.85           C  
ATOM   1501  CZ  TYR A 187     -12.131   7.796  37.350  1.00 15.24           C  
ATOM   1502  OH  TYR A 187     -11.602   6.538  37.459  1.00 18.43           O  
ATOM   1503  N   VAL A 188     -12.296  11.975  39.804  1.00 16.77           N  
ATOM   1504  CA  VAL A 188     -11.116  12.438  40.564  1.00 19.58           C  
ATOM   1505  C   VAL A 188      -9.801  12.378  39.817  1.00 20.28           C  
ATOM   1506  O   VAL A 188      -8.914  13.218  40.053  1.00 23.67           O  
ATOM   1507  CB  VAL A 188     -10.989  11.572  41.857  1.00 22.32           C  
ATOM   1508  CG1 VAL A 188     -12.075  11.936  42.848  1.00 23.79           C  
ATOM   1509  CG2 VAL A 188     -11.032  10.057  41.585  1.00 24.90           C  
ATOM   1510  N   ALA A 189      -9.638  11.424  38.934  1.00 16.72           N  
ATOM   1511  CA  ALA A 189      -8.339  11.183  38.342  1.00 16.16           C  
ATOM   1512  C   ALA A 189      -7.978  12.135  37.247  1.00 14.47           C  
ATOM   1513  O   ALA A 189      -8.812  12.844  36.672  1.00 16.51           O  
ATOM   1514  CB  ALA A 189      -8.285   9.763  37.852  1.00 18.00           C  
ATOM   1515  N   THR A 190      -6.654  12.227  36.901  1.00 14.52           N  
ATOM   1516  CA  THR A 190      -6.141  13.241  35.993  1.00 14.51           C  
ATOM   1517  C   THR A 190      -6.869  13.299  34.661  1.00 14.83           C  
ATOM   1518  O   THR A 190      -6.983  12.266  33.982  1.00 15.00           O  
ATOM   1519  CB  THR A 190      -4.632  12.990  35.793  1.00 14.84           C  
ATOM   1520  CG2 THR A 190      -3.956  14.072  35.022  1.00 15.75           C  
ATOM   1521  OG1 THR A 190      -4.002  12.870  37.092  1.00 15.42           O  
ATOM   1522  N   ARG A 191      -7.318  14.475  34.254  1.00 14.55           N  
ATOM   1523  CA  ARG A 191      -8.199  14.582  33.144  1.00 13.39           C  
ATOM   1524  C   ARG A 191      -7.721  13.967  31.841  1.00 14.44           C  
ATOM   1525  O   ARG A 191      -8.448  13.253  31.159  1.00 13.74           O  
ATOM   1526  CB  ARG A 191      -8.534  16.077  32.948  1.00 15.75           C  
ATOM   1527  CG  ARG A 191      -9.674  16.308  31.930  1.00 17.33           C  
ATOM   1528  CD  ARG A 191      -9.939  17.767  31.549  1.00 20.42           C  
ATOM   1529  NE  ARG A 191     -10.085  18.521  32.792  1.00 19.11           N  
ATOM   1530  CZ  ARG A 191      -9.218  19.409  33.297  1.00 25.50           C  
ATOM   1531  NH1 ARG A 191      -8.110  19.732  32.634  1.00 24.31           N1+
ATOM   1532  NH2 ARG A 191      -9.467  19.995  34.463  1.00 28.41           N  
ATOM   1533  N   TRP A 192      -6.459  14.239  31.488  1.00 13.21           N  
ATOM   1534  CA  TRP A 192      -5.972  13.875  30.177  1.00 12.83           C  
ATOM   1535  C   TRP A 192      -5.908  12.364  29.946  1.00 12.96           C  
ATOM   1536  O   TRP A 192      -5.817  11.961  28.811  1.00 12.78           O  
ATOM   1537  CB  TRP A 192      -4.594  14.456  29.915  1.00 13.67           C  
ATOM   1538  CG  TRP A 192      -4.540  15.948  29.918  1.00 14.74           C  
ATOM   1539  CD1 TRP A 192      -5.564  16.830  29.834  1.00 17.82           C  
ATOM   1540  CD2 TRP A 192      -3.346  16.696  29.942  1.00 16.46           C  
ATOM   1541  CE2 TRP A 192      -3.699  18.054  29.894  1.00 18.20           C  
ATOM   1542  CE3 TRP A 192      -1.994  16.340  30.001  1.00 16.79           C  
ATOM   1543  NE1 TRP A 192      -5.076  18.120  29.834  1.00 18.37           N  
ATOM   1544  CZ2 TRP A 192      -2.738  19.059  29.935  1.00 19.83           C  
ATOM   1545  CZ3 TRP A 192      -1.061  17.336  30.113  1.00 19.03           C  
ATOM   1546  CH2 TRP A 192      -1.432  18.676  29.969  1.00 19.54           C  
ATOM   1547  N   TYR A 193      -5.959  11.603  30.999  1.00 12.51           N  
ATOM   1548  CA  TYR A 193      -5.793  10.151  30.875  1.00 12.01           C  
ATOM   1549  C   TYR A 193      -7.092   9.427  31.145  1.00 11.24           C  
ATOM   1550  O   TYR A 193      -7.075   8.201  31.285  1.00 11.52           O  
ATOM   1551  CB  TYR A 193      -4.644   9.706  31.839  1.00 11.31           C  
ATOM   1552  CG  TYR A 193      -3.363  10.443  31.511  1.00 12.02           C  
ATOM   1553  CD1 TYR A 193      -3.069  11.661  32.113  1.00 12.74           C  
ATOM   1554  CD2 TYR A 193      -2.534  10.024  30.492  1.00 12.16           C  
ATOM   1555  CE1 TYR A 193      -1.977  12.411  31.731  1.00 13.38           C  
ATOM   1556  CE2 TYR A 193      -1.420  10.778  30.109  1.00 13.29           C  
ATOM   1557  CZ  TYR A 193      -1.196  12.006  30.713  1.00 12.95           C  
ATOM   1558  OH  TYR A 193      -0.099  12.750  30.316  1.00 14.86           O  
ATOM   1559  N   ARG A 194      -8.232  10.118  31.208  1.00 11.92           N  
ATOM   1560  CA  ARG A 194      -9.536   9.520  31.432  1.00 12.03           C  
ATOM   1561  C   ARG A 194     -10.127   8.902  30.241  1.00 11.86           C  
ATOM   1562  O   ARG A 194     -10.164   9.517  29.171  1.00 11.65           O  
ATOM   1563  CB  ARG A 194     -10.523  10.590  31.917  1.00 13.24           C  
ATOM   1564  CG  ARG A 194     -10.272  11.196  33.284  1.00 13.75           C  
ATOM   1565  CD  ARG A 194     -11.235  12.397  33.507  1.00 13.85           C  
ATOM   1566  NE  ARG A 194     -10.889  13.068  34.731  1.00 15.05           N  
ATOM   1567  CZ  ARG A 194     -11.327  14.252  35.115  1.00 17.52           C  
ATOM   1568  NH1 ARG A 194     -12.257  14.895  34.392  1.00 18.10           N1+
ATOM   1569  NH2 ARG A 194     -10.894  14.781  36.261  1.00 18.39           N  
ATOM   1570  N   ALA A 195     -10.586   7.670  30.382  1.00 11.14           N  
ATOM   1571  CA  ALA A 195     -11.255   6.987  29.290  1.00 11.13           C  
ATOM   1572  C   ALA A 195     -12.575   7.671  28.922  1.00 11.96           C  
ATOM   1573  O   ALA A 195     -13.191   8.322  29.780  1.00 12.11           O  
ATOM   1574  CB  ALA A 195     -11.530   5.559  29.723  1.00 12.21           C  
ATOM   1575  N   PRO A 196     -13.035   7.509  27.692  1.00 11.42           N  
ATOM   1576  CA  PRO A 196     -14.274   8.208  27.309  1.00 12.69           C  
ATOM   1577  C   PRO A 196     -15.460   7.880  28.163  1.00 12.04           C  
ATOM   1578  O   PRO A 196     -16.277   8.799  28.453  1.00 13.07           O  
ATOM   1579  CB  PRO A 196     -14.433   7.820  25.835  1.00 13.90           C  
ATOM   1580  CG  PRO A 196     -13.590   6.601  25.605  1.00 12.62           C  
ATOM   1581  CD  PRO A 196     -12.473   6.732  26.591  1.00 11.76           C  
ATOM   1582  N   GLU A 197     -15.572   6.668  28.596  1.00 11.19           N  
ATOM   1583  CA  GLU A 197     -16.741   6.283  29.378  1.00 11.13           C  
ATOM   1584  C   GLU A 197     -16.840   7.002  30.689  1.00 11.53           C  
ATOM   1585  O   GLU A 197     -17.951   7.051  31.246  1.00 12.03           O  
ATOM   1586  CB  GLU A 197     -16.833   4.778  29.562  1.00 12.03           C  
ATOM   1587  CG  GLU A 197     -15.609   4.161  30.251  1.00 12.82           C  
ATOM   1588  CD  GLU A 197     -14.439   3.727  29.390  1.00 13.23           C  
ATOM   1589  OE1 GLU A 197     -14.326   4.135  28.214  1.00 13.01           O  
ATOM   1590  OE2 GLU A 197     -13.600   2.957  29.928  1.00 13.84           O1-
ATOM   1591  N   ILE A 198     -15.726   7.548  31.251  1.00 11.43           N  
ATOM   1592  CA  ILE A 198     -15.870   8.315  32.485  1.00 12.13           C  
ATOM   1593  C   ILE A 198     -16.868   9.474  32.342  1.00 12.66           C  
ATOM   1594  O   ILE A 198     -17.596   9.730  33.276  1.00 13.25           O  
ATOM   1595  CB  ILE A 198     -14.478   8.832  32.902  1.00 12.62           C  
ATOM   1596  CG1 ILE A 198     -13.542   7.716  33.307  1.00 13.47           C  
ATOM   1597  CG2 ILE A 198     -14.565   9.908  33.965  1.00 14.04           C  
ATOM   1598  CD1 ILE A 198     -14.045   6.853  34.423  1.00 15.27           C  
ATOM   1599  N   MET A 199     -16.851  10.086  31.204  1.00 12.89           N  
ATOM   1600  CA  MET A 199     -17.691  11.284  30.986  1.00 13.92           C  
ATOM   1601  C   MET A 199     -19.100  10.883  30.597  1.00 16.28           C  
ATOM   1602  O   MET A 199     -20.010  11.757  30.584  1.00 17.98           O  
ATOM   1603  CB  MET A 199     -17.081  12.189  29.915  1.00 14.37           C  
ATOM   1604  CG  MET A 199     -15.804  12.862  30.339  1.00 15.05           C  
ATOM   1605  SD  MET A 199     -14.288  11.883  30.539  1.00 15.36           S  
ATOM   1606  CE  MET A 199     -13.817  11.672  28.873  1.00 16.96           C  
ATOM   1607  N   LEU A 200     -19.319   9.608  30.302  1.00 12.31           N  
ATOM   1608  CA  LEU A 200     -20.595   9.118  29.806  1.00 12.49           C  
ATOM   1609  C   LEU A 200     -21.351   8.325  30.828  1.00 12.15           C  
ATOM   1610  O   LEU A 200     -22.513   8.641  31.094  1.00 13.55           O  
ATOM   1611  CB  LEU A 200     -20.331   8.257  28.549  1.00 12.62           C  
ATOM   1612  CG  LEU A 200     -19.721   9.012  27.379  1.00 13.85           C  
ATOM   1613  CD1 LEU A 200     -19.216   8.056  26.333  1.00 13.55           C  
ATOM   1614  CD2 LEU A 200     -20.794   9.942  26.721  1.00 14.14           C  
ATOM   1615  N   ASN A 201     -20.783   7.245  31.381  1.00 12.79           N  
ATOM   1616  CA  ASN A 201     -21.536   6.316  32.207  1.00 13.05           C  
ATOM   1617  C   ASN A 201     -20.738   5.442  33.112  1.00 13.57           C  
ATOM   1618  O   ASN A 201     -21.278   4.474  33.606  1.00 14.63           O  
ATOM   1619  CB  ASN A 201     -22.421   5.424  31.288  1.00 15.02           C  
ATOM   1620  CG  ASN A 201     -21.613   4.475  30.440  1.00 18.12           C  
ATOM   1621  ND2 ASN A 201     -22.277   3.532  29.793  1.00 20.07           N  
ATOM   1622  OD1 ASN A 201     -20.392   4.560  30.373  1.00 18.84           O  
ATOM   1623  N   SER A 202     -19.505   5.760  33.408  1.00 13.53           N  
ATOM   1624  CA  SER A 202     -18.620   4.892  34.190  1.00 13.14           C  
ATOM   1625  C   SER A 202     -18.008   5.613  35.367  1.00 13.89           C  
ATOM   1626  O   SER A 202     -17.585   6.749  35.292  1.00 14.46           O  
ATOM   1627  CB  SER A 202     -17.514   4.408  33.297  1.00 13.90           C  
ATOM   1628  OG  SER A 202     -16.570   3.605  34.034  1.00 15.05           O  
ATOM   1629  N   LYS A 203     -17.915   4.875  36.496  1.00 14.03           N  
ATOM   1630  CA  LYS A 203     -17.220   5.329  37.717  1.00 14.32           C  
ATOM   1631  C   LYS A 203     -15.735   4.964  37.751  1.00 14.22           C  
ATOM   1632  O   LYS A 203     -15.065   5.260  38.751  1.00 15.03           O  
ATOM   1633  CB  LYS A 203     -17.908   4.696  38.909  1.00 15.62           C  
ATOM   1634  CG  LYS A 203     -19.336   5.147  39.124  1.00 19.55           C  
ATOM   1635  CD  LYS A 203     -19.884   4.516  40.430  1.00 26.25           C  
ATOM   1636  CE  LYS A 203     -21.332   4.743  40.690  1.00 36.76           C  
ATOM   1637  NZ  LYS A 203     -21.699   4.267  42.060  1.00 40.94           N1+
ATOM   1638  N   GLY A 204     -15.223   4.292  36.731  1.00 13.44           N  
ATOM   1639  CA  GLY A 204     -13.824   3.925  36.746  1.00 13.78           C  
ATOM   1640  C   GLY A 204     -13.527   2.770  37.674  1.00 13.86           C  
ATOM   1641  O   GLY A 204     -12.435   2.725  38.286  1.00 14.30           O  
ATOM   1642  N   TYR A 205     -14.434   1.820  37.768  1.00 13.13           N  
ATOM   1643  CA  TYR A 205     -14.309   0.643  38.648  1.00 13.32           C  
ATOM   1644  C   TYR A 205     -14.041  -0.633  37.902  1.00 14.20           C  
ATOM   1645  O   TYR A 205     -14.158  -1.732  38.451  1.00 14.43           O  
ATOM   1646  CB  TYR A 205     -15.576   0.495  39.458  1.00 15.24           C  
ATOM   1647  CG  TYR A 205     -15.871   1.527  40.527  1.00 17.49           C  
ATOM   1648  CD1 TYR A 205     -15.021   2.565  40.784  1.00 19.17           C  
ATOM   1649  CD2 TYR A 205     -17.052   1.482  41.234  1.00 19.03           C  
ATOM   1650  CE1 TYR A 205     -15.288   3.509  41.784  1.00 21.37           C  
ATOM   1651  CE2 TYR A 205     -17.346   2.430  42.210  1.00 21.75           C  
ATOM   1652  CZ  TYR A 205     -16.461   3.447  42.472  1.00 23.99           C  
ATOM   1653  OH  TYR A 205     -16.708   4.371  43.478  1.00 28.09           O  
ATOM   1654  N   THR A 206     -13.578  -0.525  36.661  1.00 13.90           N  
ATOM   1655  CA ATHR A 206     -13.283  -1.672  35.799  0.50 14.28           C  
ATOM   1656  CA BTHR A 206     -13.167  -1.726  35.916  0.50 14.07           C  
ATOM   1657  C   THR A 206     -11.791  -1.574  35.334  1.00 13.64           C  
ATOM   1658  O   THR A 206     -11.307  -0.467  35.141  1.00 15.10           O  
ATOM   1659  CB ATHR A 206     -14.298  -1.665  34.602  0.50 15.71           C  
ATOM   1660  CB BTHR A 206     -14.154  -2.084  34.818  0.50 14.60           C  
ATOM   1661  CG2ATHR A 206     -14.133  -2.786  33.657  0.50 18.38           C  
ATOM   1662  CG2BTHR A 206     -13.933  -1.273  33.607  0.50  9.96           C  
ATOM   1663  OG1ATHR A 206     -15.647  -1.807  35.126  0.50 16.28           O  
ATOM   1664  OG1BTHR A 206     -14.108  -3.468  34.461  0.50 24.00           O  
ATOM   1665  N   LYS A 207     -11.171  -2.701  35.079  1.00 12.47           N  
ATOM   1666  CA  LYS A 207      -9.802  -2.738  34.666  1.00 12.15           C  
ATOM   1667  C   LYS A 207      -9.529  -1.971  33.359  1.00 11.58           C  
ATOM   1668  O   LYS A 207      -8.428  -1.468  33.171  1.00 12.02           O  
ATOM   1669  CB  LYS A 207      -9.373  -4.195  34.548  1.00 12.29           C  
ATOM   1670  CG  LYS A 207      -9.219  -4.879  35.911  1.00 12.96           C  
ATOM   1671  CD  LYS A 207      -9.014  -6.330  35.800  1.00 13.67           C  
ATOM   1672  CE  LYS A 207      -8.950  -6.906  37.195  1.00 14.57           C  
ATOM   1673  NZ  LYS A 207      -8.720  -8.389  37.114  1.00 15.55           N1+
ATOM   1674  N   SER A 208     -10.530  -1.911  32.488  1.00 11.28           N  
ATOM   1675  CA  SER A 208     -10.388  -1.178  31.240  1.00 11.26           C  
ATOM   1676  C   SER A 208     -10.066   0.273  31.410  1.00 11.20           C  
ATOM   1677  O   SER A 208      -9.509   0.881  30.499  1.00 11.36           O  
ATOM   1678  CB  SER A 208     -11.654  -1.322  30.419  1.00 12.47           C  
ATOM   1679  OG  SER A 208     -12.805  -0.957  31.147  1.00 14.30           O  
ATOM   1680  N   ILE A 209     -10.323   0.838  32.589  1.00 10.86           N  
ATOM   1681  CA  ILE A 209      -9.968   2.227  32.837  1.00 11.63           C  
ATOM   1682  C   ILE A 209      -8.451   2.441  32.781  1.00 11.70           C  
ATOM   1683  O   ILE A 209      -7.967   3.449  32.288  1.00 12.15           O  
ATOM   1684  CB  ILE A 209     -10.563   2.705  34.226  1.00 13.40           C  
ATOM   1685  CG1 ILE A 209     -10.652   4.224  34.315  1.00 18.53           C  
ATOM   1686  CG2 ILE A 209      -9.830   2.235  35.442  1.00 16.12           C  
ATOM   1687  CD1 ILE A 209     -11.463   4.829  33.330  1.00 22.40           C  
ATOM   1688  N   ASP A 210      -7.715   1.471  33.302  1.00 10.20           N  
ATOM   1689  CA  ASP A 210      -6.278   1.595  33.334  1.00 10.10           C  
ATOM   1690  C   ASP A 210      -5.644   1.360  31.982  1.00 10.21           C  
ATOM   1691  O   ASP A 210      -4.655   1.981  31.622  1.00 10.49           O  
ATOM   1692  CB  ASP A 210      -5.697   0.620  34.383  1.00 10.71           C  
ATOM   1693  CG  ASP A 210      -5.836   0.995  35.833  1.00 10.85           C  
ATOM   1694  OD1 ASP A 210      -5.879   2.206  36.125  1.00 11.37           O  
ATOM   1695  OD2 ASP A 210      -5.792   0.059  36.667  1.00 12.07           O1-
ATOM   1696  N   ILE A 211      -6.216   0.456  31.173  1.00  9.83           N  
ATOM   1697  CA  ILE A 211      -5.692   0.219  29.852  1.00 10.30           C  
ATOM   1698  C   ILE A 211      -5.810   1.474  29.005  1.00 10.28           C  
ATOM   1699  O   ILE A 211      -4.899   1.770  28.258  1.00 10.45           O  
ATOM   1700  CB  ILE A 211      -6.392  -0.984  29.209  1.00 11.22           C  
ATOM   1701  CG1 ILE A 211      -6.083  -2.266  29.965  1.00 14.49           C  
ATOM   1702  CG2 ILE A 211      -6.035  -1.026  27.762  1.00 11.33           C  
ATOM   1703  CD1 ILE A 211      -4.748  -2.682  29.997  1.00 17.42           C  
ATOM   1704  N   TRP A 212      -6.949   2.189  29.105  1.00  9.70           N  
ATOM   1705  CA  TRP A 212      -7.014   3.468  28.365  1.00  9.95           C  
ATOM   1706  C   TRP A 212      -5.863   4.397  28.733  1.00 10.21           C  
ATOM   1707  O   TRP A 212      -5.211   4.943  27.844  1.00  9.70           O  
ATOM   1708  CB  TRP A 212      -8.358   4.143  28.642  1.00 10.44           C  
ATOM   1709  CG  TRP A 212      -8.503   5.427  27.897  1.00 10.34           C  
ATOM   1710  CD1 TRP A 212      -8.072   6.659  28.302  1.00  9.91           C  
ATOM   1711  CD2 TRP A 212      -8.990   5.576  26.572  1.00  9.80           C  
ATOM   1712  CE2 TRP A 212      -8.865   6.946  26.245  1.00 10.65           C  
ATOM   1713  CE3 TRP A 212      -9.574   4.702  25.656  1.00 10.71           C  
ATOM   1714  NE1 TRP A 212      -8.296   7.585  27.306  1.00 12.16           N  
ATOM   1715  CZ2 TRP A 212      -9.279   7.419  25.015  1.00 11.21           C  
ATOM   1716  CZ3 TRP A 212      -9.972   5.198  24.451  1.00 11.42           C  
ATOM   1717  CH2 TRP A 212      -9.819   6.547  24.163  1.00 11.86           C  
ATOM   1718  N   SER A 213      -5.637   4.536  30.029  1.00  9.99           N  
ATOM   1719  CA  SER A 213      -4.541   5.423  30.437  1.00 10.40           C  
ATOM   1720  C   SER A 213      -3.178   4.961  29.889  1.00  9.51           C  
ATOM   1721  O   SER A 213      -2.371   5.781  29.446  1.00 10.33           O  
ATOM   1722  CB  SER A 213      -4.450   5.511  31.955  1.00  9.99           C  
ATOM   1723  OG  SER A 213      -5.682   5.899  32.530  1.00 12.04           O  
ATOM   1724  N   VAL A 214      -2.923   3.654  29.883  1.00  9.54           N  
ATOM   1725  CA  VAL A 214      -1.697   3.155  29.252  1.00  9.64           C  
ATOM   1726  C   VAL A 214      -1.630   3.483  27.781  1.00 10.22           C  
ATOM   1727  O   VAL A 214      -0.571   3.856  27.261  1.00 10.21           O  
ATOM   1728  CB  VAL A 214      -1.542   1.642  29.489  1.00 11.09           C  
ATOM   1729  CG1 VAL A 214      -0.284   1.139  28.757  1.00 12.29           C  
ATOM   1730  CG2 VAL A 214      -1.458   1.326  30.982  1.00 12.21           C  
ATOM   1731  N   GLY A 215      -2.736   3.365  27.066  1.00 10.55           N  
ATOM   1732  CA  GLY A 215      -2.761   3.770  25.668  1.00  9.98           C  
ATOM   1733  C   GLY A 215      -2.433   5.247  25.499  1.00  9.57           C  
ATOM   1734  O   GLY A 215      -1.650   5.600  24.618  1.00 10.69           O  
ATOM   1735  N   CYS A 216      -2.919   6.108  26.408  1.00 10.12           N  
ATOM   1736  CA  CYS A 216      -2.573   7.512  26.344  1.00 11.23           C  
ATOM   1737  C   CYS A 216      -1.093   7.707  26.589  1.00 11.88           C  
ATOM   1738  O   CYS A 216      -0.488   8.613  25.960  1.00 11.74           O  
ATOM   1739  CB  CYS A 216      -3.373   8.296  27.392  1.00 10.89           C  
ATOM   1740  SG  CYS A 216      -5.136   8.417  27.063  1.00 12.12           S  
ATOM   1741  N   ILE A 217      -0.508   6.944  27.502  1.00 11.22           N  
ATOM   1742  CA  ILE A 217       0.912   7.047  27.763  1.00 11.46           C  
ATOM   1743  C   ILE A 217       1.729   6.583  26.579  1.00 11.07           C  
ATOM   1744  O   ILE A 217       2.757   7.204  26.257  1.00 11.67           O  
ATOM   1745  CB  ILE A 217       1.231   6.265  29.048  1.00 11.17           C  
ATOM   1746  CG1 ILE A 217       0.581   6.962  30.279  1.00 12.26           C  
ATOM   1747  CG2 ILE A 217       2.751   6.177  29.229  1.00 12.36           C  
ATOM   1748  CD1 ILE A 217       0.398   6.077  31.436  1.00 12.69           C  
ATOM   1749  N   LEU A 218       1.334   5.497  25.930  1.00 10.35           N  
ATOM   1750  CA  LEU A 218       2.026   5.062  24.723  1.00 10.96           C  
ATOM   1751  C   LEU A 218       1.995   6.147  23.663  1.00 11.87           C  
ATOM   1752  O   LEU A 218       3.050   6.426  23.062  1.00 12.22           O  
ATOM   1753  CB  LEU A 218       1.400   3.735  24.224  1.00 10.85           C  
ATOM   1754  CG  LEU A 218       1.907   3.232  22.877  1.00 12.18           C  
ATOM   1755  CD1 LEU A 218       3.422   2.996  22.894  1.00 11.94           C  
ATOM   1756  CD2 LEU A 218       1.213   1.916  22.521  1.00 13.16           C  
ATOM   1757  N   ALA A 219       0.846   6.728  23.408  1.00 11.75           N  
ATOM   1758  CA  ALA A 219       0.760   7.817  22.438  1.00 12.79           C  
ATOM   1759  C   ALA A 219       1.689   8.959  22.818  1.00 12.93           C  
ATOM   1760  O   ALA A 219       2.387   9.520  21.917  1.00 14.49           O  
ATOM   1761  CB  ALA A 219      -0.693   8.316  22.365  1.00 13.22           C  
ATOM   1762  N   GLU A 220       1.764   9.296  24.073  1.00 12.73           N  
ATOM   1763  CA  GLU A 220       2.600  10.382  24.531  1.00 13.43           C  
ATOM   1764  C   GLU A 220       4.062  10.035  24.384  1.00 14.58           C  
ATOM   1765  O   GLU A 220       4.881  10.913  24.063  1.00 16.80           O  
ATOM   1766  CB  GLU A 220       2.229  10.745  25.954  1.00 14.60           C  
ATOM   1767  CG  GLU A 220       2.760  12.027  26.447  1.00 16.10           C  
ATOM   1768  CD  GLU A 220       2.086  12.545  27.683  1.00 15.89           C  
ATOM   1769  OE1 GLU A 220       0.978  12.092  28.051  1.00 14.99           O  
ATOM   1770  OE2 GLU A 220       2.664  13.469  28.279  1.00 18.30           O1-
ATOM   1771  N   MET A 221       4.462   8.788  24.546  1.00 13.35           N  
ATOM   1772  CA  MET A 221       5.839   8.351  24.292  1.00 12.98           C  
ATOM   1773  C   MET A 221       6.145   8.430  22.805  1.00 13.54           C  
ATOM   1774  O   MET A 221       7.347   8.686  22.469  1.00 15.85           O  
ATOM   1775  CB  MET A 221       6.069   6.927  24.774  1.00 12.00           C  
ATOM   1776  CG  MET A 221       6.048   6.812  26.254  1.00 13.25           C  
ATOM   1777  SD  MET A 221       6.752   5.230  26.872  1.00 13.84           S  
ATOM   1778  CE  MET A 221       5.388   4.057  26.495  1.00 12.19           C  
ATOM   1779  N   LEU A 222       5.205   8.248  21.911  1.00 14.29           N  
ATOM   1780  CA  LEU A 222       5.491   8.272  20.480  1.00 15.53           C  
ATOM   1781  C   LEU A 222       5.705   9.696  20.007  1.00 16.80           C  
ATOM   1782  O   LEU A 222       6.513   9.852  19.074  1.00 19.52           O  
ATOM   1783  CB  LEU A 222       4.345   7.664  19.707  1.00 16.22           C  
ATOM   1784  CG  LEU A 222       4.186   6.153  19.914  1.00 16.91           C  
ATOM   1785  CD1 LEU A 222       2.822   5.656  19.408  1.00 17.66           C  
ATOM   1786  CD2 LEU A 222       5.259   5.358  19.219  1.00 17.83           C  
ATOM   1787  N   SER A 223       5.114  10.713  20.588  1.00 16.36           N  
ATOM   1788  CA  SER A 223       5.213  12.074  20.076  1.00 17.22           C  
ATOM   1789  C   SER A 223       5.727  13.101  21.065  1.00 17.90           C  
ATOM   1790  O   SER A 223       5.902  14.263  20.681  1.00 18.95           O  
ATOM   1791  CB  SER A 223       3.835  12.522  19.622  1.00 20.93           C  
ATOM   1792  OG  SER A 223       3.015  12.580  20.774  1.00 23.07           O  
ATOM   1793  N   ASN A 224       5.937  12.746  22.316  1.00 16.22           N  
ATOM   1794  CA  ASN A 224       6.287  13.689  23.384  1.00 15.96           C  
ATOM   1795  C   ASN A 224       5.231  14.735  23.692  1.00 19.62           C  
ATOM   1796  O   ASN A 224       5.550  15.843  24.165  1.00 24.92           O  
ATOM   1797  CB  ASN A 224       7.625  14.408  23.078  1.00 16.26           C  
ATOM   1798  CG  ASN A 224       8.764  13.440  23.081  1.00 16.16           C  
ATOM   1799  ND2 ASN A 224       9.466  13.363  24.172  1.00 16.54           N  
ATOM   1800  OD1 ASN A 224       9.039  12.759  22.092  1.00 17.65           O  
ATOM   1801  N   ARG A 225       3.988  14.444  23.400  1.00 17.39           N  
ATOM   1802  CA  ARG A 225       2.908  15.394  23.710  1.00 17.47           C  
ATOM   1803  C   ARG A 225       1.719  14.587  24.110  1.00 15.44           C  
ATOM   1804  O   ARG A 225       1.470  13.511  23.520  1.00 15.78           O  
ATOM   1805  CB  ARG A 225       2.535  16.234  22.486  1.00 20.44           C  
ATOM   1806  CG  ARG A 225       1.808  15.509  21.387  1.00 31.52           C  
ATOM   1807  CD  ARG A 225       2.008  15.918  19.934  1.00 39.92           C  
ATOM   1808  NE  ARG A 225       1.412  14.853  19.115  1.00 43.74           N  
ATOM   1809  CZ  ARG A 225       1.671  14.610  17.830  1.00 47.60           C  
ATOM   1810  NH1 ARG A 225       1.061  13.602  17.201  1.00 46.38           N1+
ATOM   1811  NH2 ARG A 225       2.541  15.367  17.161  1.00 48.04           N  
ATOM   1812  N   PRO A 226       0.950  15.040  25.094  1.00 15.43           N  
ATOM   1813  CA  PRO A 226      -0.268  14.310  25.424  1.00 14.40           C  
ATOM   1814  C   PRO A 226      -1.200  14.218  24.232  1.00 15.03           C  
ATOM   1815  O   PRO A 226      -1.397  15.180  23.477  1.00 15.91           O  
ATOM   1816  CB  PRO A 226      -0.889  15.121  26.572  1.00 16.73           C  
ATOM   1817  CG  PRO A 226      -0.204  16.392  26.599  1.00 21.09           C  
ATOM   1818  CD  PRO A 226       1.095  16.255  25.927  1.00 16.73           C  
ATOM   1819  N   ILE A 227      -1.785  13.056  24.052  1.00 13.15           N  
ATOM   1820  CA  ILE A 227      -2.663  12.837  22.909  1.00 13.38           C  
ATOM   1821  C   ILE A 227      -4.009  13.534  23.058  1.00 14.38           C  
ATOM   1822  O   ILE A 227      -4.499  14.066  22.049  1.00 14.89           O  
ATOM   1823  CB  ILE A 227      -2.795  11.351  22.577  1.00 12.92           C  
ATOM   1824  CG1 ILE A 227      -3.729  11.155  21.374  1.00 15.33           C  
ATOM   1825  CG2 ILE A 227      -3.282  10.481  23.786  1.00 13.27           C  
ATOM   1826  CD1 ILE A 227      -3.779   9.800  20.790  1.00 16.26           C  
ATOM   1827  N   PHE A 228      -4.562  13.644  24.272  1.00 13.25           N  
ATOM   1828  CA  PHE A 228      -5.893  14.186  24.506  1.00 13.37           C  
ATOM   1829  C   PHE A 228      -5.834  15.215  25.646  1.00 14.41           C  
ATOM   1830  O   PHE A 228      -6.256  14.987  26.732  1.00 14.32           O  
ATOM   1831  CB  PHE A 228      -6.864  13.070  24.897  1.00 13.29           C  
ATOM   1832  CG  PHE A 228      -6.970  11.918  23.954  1.00 13.87           C  
ATOM   1833  CD1 PHE A 228      -7.343  12.082  22.642  1.00 13.80           C  
ATOM   1834  CD2 PHE A 228      -6.784  10.631  24.411  1.00 12.76           C  
ATOM   1835  CE1 PHE A 228      -7.483  10.991  21.815  1.00 13.84           C  
ATOM   1836  CE2 PHE A 228      -6.857   9.569  23.568  1.00 13.78           C  
ATOM   1837  CZ  PHE A 228      -7.241   9.732  22.272  1.00 13.67           C  
ATOM   1838  N   PRO A 229      -5.241  16.405  25.384  1.00 15.54           N  
ATOM   1839  CA  PRO A 229      -5.077  17.432  26.413  1.00 16.52           C  
ATOM   1840  C   PRO A 229      -6.315  18.284  26.640  1.00 18.22           C  
ATOM   1841  O   PRO A 229      -6.295  19.505  26.372  1.00 19.99           O  
ATOM   1842  CB  PRO A 229      -3.859  18.222  25.894  1.00 17.55           C  
ATOM   1843  CG  PRO A 229      -4.048  18.206  24.479  1.00 16.64           C  
ATOM   1844  CD  PRO A 229      -4.565  16.796  24.150  1.00 17.21           C  
ATOM   1845  N   GLY A 230      -7.399  17.668  27.127  1.00 16.90           N  
ATOM   1846  CA  GLY A 230      -8.617  18.447  27.369  1.00 18.02           C  
ATOM   1847  C   GLY A 230      -8.392  19.507  28.427  1.00 18.88           C  
ATOM   1848  O   GLY A 230      -7.705  19.327  29.430  1.00 21.00           O  
ATOM   1849  N   LYS A 231      -9.090  20.669  28.233  1.00 21.43           N  
ATOM   1850  CA  LYS A 231      -8.954  21.784  29.196  1.00 24.24           C  
ATOM   1851  C   LYS A 231     -10.011  21.783  30.340  1.00 24.32           C  
ATOM   1852  O   LYS A 231      -9.888  22.520  31.344  1.00 27.10           O  
ATOM   1853  CB  LYS A 231      -8.954  23.118  28.409  1.00 26.47           C  
ATOM   1854  CG  LYS A 231      -7.755  23.236  27.448  1.00 31.65           C  
ATOM   1855  CD  LYS A 231      -7.777  24.577  26.697  1.00 36.28           C  
ATOM   1856  CE  LYS A 231      -6.666  24.787  25.689  1.00 41.45           C  
ATOM   1857  NZ  LYS A 231      -6.825  23.926  24.472  1.00 45.05           N1+
ATOM   1858  N   HIS A 232     -11.055  21.020  30.183  1.00 22.91           N  
ATOM   1859  CA  HIS A 232     -12.131  20.915  31.161  1.00 22.13           C  
ATOM   1860  C   HIS A 232     -12.868  19.596  30.867  1.00 22.44           C  
ATOM   1861  O   HIS A 232     -12.628  18.934  29.844  1.00 20.08           O  
ATOM   1862  CB  HIS A 232     -13.081  22.171  31.049  1.00 24.07           C  
ATOM   1863  CG  HIS A 232     -13.734  22.285  29.698  1.00 23.13           C  
ATOM   1864  CD2 HIS A 232     -14.776  21.582  29.221  1.00 27.64           C  
ATOM   1865  ND1 HIS A 232     -13.313  23.206  28.724  1.00 31.00           N  
ATOM   1866  CE1 HIS A 232     -14.091  22.991  27.682  1.00 29.88           C  
ATOM   1867  NE2 HIS A 232     -14.978  21.999  27.919  1.00 29.09           N  
ATOM   1868  N   TYR A 233     -13.783  19.250  31.764  1.00 21.70           N  
ATOM   1869  CA  TYR A 233     -14.361  17.925  31.839  1.00 20.86           C  
ATOM   1870  C   TYR A 233     -14.838  17.404  30.495  1.00 20.07           C  
ATOM   1871  O   TYR A 233     -14.424  16.345  29.992  1.00 19.64           O  
ATOM   1872  CB  TYR A 233     -15.496  17.948  32.864  1.00 19.52           C  
ATOM   1873  CG  TYR A 233     -16.158  16.618  33.073  1.00 18.05           C  
ATOM   1874  CD1 TYR A 233     -15.814  15.813  34.142  1.00 19.47           C  
ATOM   1875  CD2 TYR A 233     -17.175  16.186  32.234  1.00 18.49           C  
ATOM   1876  CE1 TYR A 233     -16.452  14.613  34.367  1.00 18.42           C  
ATOM   1877  CE2 TYR A 233     -17.807  14.983  32.446  1.00 17.59           C  
ATOM   1878  CZ  TYR A 233     -17.445  14.203  33.515  1.00 18.01           C  
ATOM   1879  OH  TYR A 233     -18.136  13.033  33.741  1.00 18.14           O  
ATOM   1880  N   LEU A 234     -15.754  18.146  29.842  1.00 21.25           N  
ATOM   1881  CA  LEU A 234     -16.335  17.662  28.609  1.00 19.37           C  
ATOM   1882  C   LEU A 234     -15.397  17.822  27.403  1.00 21.69           C  
ATOM   1883  O   LEU A 234     -15.484  17.056  26.418  1.00 21.91           O  
ATOM   1884  CB  LEU A 234     -17.723  18.298  28.430  1.00 20.69           C  
ATOM   1885  CG  LEU A 234     -18.768  17.504  27.569  1.00 23.73           C  
ATOM   1886  CD1 LEU A 234     -18.999  16.033  28.017  1.00 24.80           C  
ATOM   1887  CD2 LEU A 234     -20.096  18.211  27.622  1.00 24.11           C  
ATOM   1888  N   ASP A 235     -14.495  18.777  27.454  1.00 20.74           N  
ATOM   1889  CA  ASP A 235     -13.468  18.921  26.390  1.00 21.53           C  
ATOM   1890  C   ASP A 235     -12.617  17.666  26.233  1.00 20.19           C  
ATOM   1891  O   ASP A 235     -12.191  17.367  25.139  1.00 20.06           O  
ATOM   1892  CB  ASP A 235     -12.520  20.087  26.672  1.00 22.48           C  
ATOM   1893  CG  ASP A 235     -11.657  20.591  25.548  1.00 28.84           C  
ATOM   1894  OD1 ASP A 235     -12.128  20.609  24.400  1.00 25.65           O  
ATOM   1895  OD2 ASP A 235     -10.500  20.984  25.823  1.00 26.05           O1-
ATOM   1896  N   GLN A 236     -12.449  16.951  27.328  1.00 17.97           N  
ATOM   1897  CA  GLN A 236     -11.677  15.708  27.279  1.00 16.26           C  
ATOM   1898  C   GLN A 236     -12.300  14.712  26.284  1.00 16.30           C  
ATOM   1899  O   GLN A 236     -11.668  14.072  25.446  1.00 17.08           O  
ATOM   1900  CB  GLN A 236     -11.590  15.170  28.693  1.00 16.00           C  
ATOM   1901  CG  GLN A 236     -10.605  13.979  28.768  1.00 13.53           C  
ATOM   1902  CD  GLN A 236      -9.244  14.407  28.377  1.00 16.04           C  
ATOM   1903  NE2 GLN A 236      -8.504  13.541  27.692  1.00 14.56           N  
ATOM   1904  OE1 GLN A 236      -8.809  15.555  28.619  1.00 15.45           O  
ATOM   1905  N   LEU A 237     -13.646  14.642  26.345  1.00 17.39           N  
ATOM   1906  CA  LEU A 237     -14.370  13.736  25.408  1.00 17.78           C  
ATOM   1907  C   LEU A 237     -14.297  14.222  23.960  1.00 19.35           C  
ATOM   1908  O   LEU A 237     -14.121  13.424  23.048  1.00 19.24           O  
ATOM   1909  CB  LEU A 237     -15.808  13.573  25.887  1.00 18.51           C  
ATOM   1910  CG  LEU A 237     -16.694  12.615  25.111  1.00 18.90           C  
ATOM   1911  CD1 LEU A 237     -16.143  11.135  25.041  1.00 19.85           C  
ATOM   1912  CD2 LEU A 237     -18.102  12.637  25.709  1.00 18.05           C  
ATOM   1913  N   ASN A 238     -14.375  15.533  23.763  1.00 21.20           N  
ATOM   1914  CA  ASN A 238     -14.284  16.026  22.390  1.00 23.73           C  
ATOM   1915  C   ASN A 238     -12.884  15.784  21.815  1.00 21.62           C  
ATOM   1916  O   ASN A 238     -12.774  15.462  20.661  1.00 21.70           O  
ATOM   1917  CB  ASN A 238     -14.644  17.496  22.299  1.00 30.40           C  
ATOM   1918  CG  ASN A 238     -16.038  17.794  21.700  1.00 41.58           C  
ATOM   1919  ND2 ASN A 238     -16.290  19.075  21.480  1.00 45.88           N  
ATOM   1920  OD1 ASN A 238     -16.892  16.899  21.415  1.00 43.18           O  
ATOM   1921  N   HIS A 239     -11.790  15.895  22.640  1.00 19.74           N  
ATOM   1922  CA  HIS A 239     -10.432  15.522  22.167  1.00 18.55           C  
ATOM   1923  C   HIS A 239     -10.450  14.047  21.722  1.00 16.19           C  
ATOM   1924  O   HIS A 239      -9.956  13.719  20.702  1.00 15.99           O  
ATOM   1925  CB  HIS A 239      -9.382  15.812  23.246  1.00 18.04           C  
ATOM   1926  CG  HIS A 239      -8.881  17.229  23.208  1.00 20.25           C  
ATOM   1927  CD2 HIS A 239      -9.468  18.359  23.683  1.00 23.42           C  
ATOM   1928  ND1 HIS A 239      -7.695  17.566  22.597  1.00 23.44           N  
ATOM   1929  CE1 HIS A 239      -7.579  18.885  22.716  1.00 25.14           C  
ATOM   1930  NE2 HIS A 239      -8.616  19.409  23.380  1.00 25.51           N  
ATOM   1931  N   ILE A 240     -11.029  13.188  22.534  1.00 14.60           N  
ATOM   1932  CA  ILE A 240     -10.989  11.737  22.241  1.00 14.72           C  
ATOM   1933  C   ILE A 240     -11.717  11.471  20.945  1.00 15.43           C  
ATOM   1934  O   ILE A 240     -11.247  10.800  20.053  1.00 15.95           O  
ATOM   1935  CB  ILE A 240     -11.578  10.915  23.397  1.00 13.52           C  
ATOM   1936  CG1 ILE A 240     -10.682  11.045  24.641  1.00 13.96           C  
ATOM   1937  CG2 ILE A 240     -11.752   9.485  23.005  1.00 13.97           C  
ATOM   1938  CD1 ILE A 240     -11.348  10.566  25.906  1.00 15.03           C  
ATOM   1939  N   LEU A 241     -12.966  12.040  20.829  1.00 16.28           N  
ATOM   1940  CA  LEU A 241     -13.742  11.858  19.606  1.00 17.42           C  
ATOM   1941  C   LEU A 241     -13.121  12.540  18.395  1.00 18.20           C  
ATOM   1942  O   LEU A 241     -13.314  12.054  17.301  1.00 17.82           O  
ATOM   1943  CB  LEU A 241     -15.177  12.337  19.799  1.00 18.03           C  
ATOM   1944  CG  LEU A 241     -15.929  11.685  20.979  1.00 18.95           C  
ATOM   1945  CD1 LEU A 241     -17.324  12.329  21.153  1.00 19.65           C  
ATOM   1946  CD2 LEU A 241     -16.029  10.219  20.734  1.00 22.93           C  
ATOM   1947  N   GLY A 242     -12.346  13.592  18.601  1.00 17.80           N  
ATOM   1948  CA  GLY A 242     -11.640  14.236  17.499  1.00 18.90           C  
ATOM   1949  C   GLY A 242     -10.594  13.370  16.856  1.00 19.03           C  
ATOM   1950  O   GLY A 242     -10.180  13.644  15.728  1.00 19.47           O  
ATOM   1951  N   ILE A 243     -10.114  12.304  17.568  1.00 17.52           N  
ATOM   1952  CA  ILE A 243      -9.190  11.353  16.956  1.00 16.93           C  
ATOM   1953  C   ILE A 243      -9.836  10.021  16.604  1.00 16.26           C  
ATOM   1954  O   ILE A 243      -9.630   9.475  15.539  1.00 16.37           O  
ATOM   1955  CB  ILE A 243      -7.942  11.177  17.885  1.00 17.45           C  
ATOM   1956  CG1 ILE A 243      -7.103  12.521  17.825  1.00 20.00           C  
ATOM   1957  CG2 ILE A 243      -7.105   9.952  17.528  1.00 17.22           C  
ATOM   1958  CD1 ILE A 243      -5.963  12.728  18.774  1.00 21.93           C  
ATOM   1959  N   LEU A 244     -10.614   9.458  17.536  1.00 15.69           N  
ATOM   1960  CA  LEU A 244     -11.241   8.155  17.259  1.00 16.45           C  
ATOM   1961  C   LEU A 244     -12.421   8.262  16.241  1.00 16.71           C  
ATOM   1962  O   LEU A 244     -12.739   7.259  15.625  1.00 17.51           O  
ATOM   1963  CB  LEU A 244     -11.839   7.535  18.536  1.00 15.53           C  
ATOM   1964  CG  LEU A 244     -10.842   6.763  19.452  1.00 17.64           C  
ATOM   1965  CD1 LEU A 244      -9.517   7.384  19.730  1.00 20.29           C  
ATOM   1966  CD2 LEU A 244     -11.519   6.203  20.632  1.00 15.78           C  
ATOM   1967  N   GLY A 245     -12.955   9.447  16.132  1.00 16.17           N  
ATOM   1968  CA  GLY A 245     -14.141   9.690  15.321  1.00 15.98           C  
ATOM   1969  C   GLY A 245     -15.378   9.315  16.044  1.00 15.42           C  
ATOM   1970  O   GLY A 245     -15.377   8.842  17.204  1.00 17.31           O  
ATOM   1971  N   SER A 246     -16.505   9.513  15.382  1.00 14.27           N  
ATOM   1972  CA  SER A 246     -17.807   9.264  15.991  1.00 13.96           C  
ATOM   1973  C   SER A 246     -17.974   7.816  16.322  1.00 14.22           C  
ATOM   1974  O   SER A 246     -17.568   6.964  15.552  1.00 16.26           O  
ATOM   1975  CB  SER A 246     -18.920   9.608  14.986  1.00 14.62           C  
ATOM   1976  OG  SER A 246     -18.891  10.980  14.688  1.00 16.49           O  
ATOM   1977  N   PRO A 247     -18.568   7.454  17.453  1.00 14.17           N  
ATOM   1978  CA  PRO A 247     -18.800   6.048  17.729  1.00 14.75           C  
ATOM   1979  C   PRO A 247     -19.766   5.375  16.804  1.00 13.53           C  
ATOM   1980  O   PRO A 247     -20.725   5.999  16.304  1.00 14.70           O  
ATOM   1981  CB  PRO A 247     -19.353   6.006  19.162  1.00 17.10           C  
ATOM   1982  CG  PRO A 247     -19.675   7.334  19.468  1.00 19.74           C  
ATOM   1983  CD  PRO A 247     -18.957   8.295  18.571  1.00 15.58           C  
ATOM   1984  N   SER A 248     -19.587   4.115  16.602  1.00 14.00           N  
ATOM   1985  CA  SER A 248     -20.448   3.305  15.745  1.00 15.72           C  
ATOM   1986  C   SER A 248     -21.752   3.108  16.399  1.00 15.49           C  
ATOM   1987  O   SER A 248     -21.967   3.306  17.601  1.00 14.27           O  
ATOM   1988  CB  SER A 248     -19.789   1.945  15.494  1.00 16.38           C  
ATOM   1989  OG  SER A 248     -19.773   1.214  16.726  1.00 16.52           O  
ATOM   1990  N   GLN A 249     -22.761   2.689  15.598  1.00 16.32           N  
ATOM   1991  CA  GLN A 249     -24.044   2.378  16.144  1.00 15.67           C  
ATOM   1992  C   GLN A 249     -23.984   1.303  17.222  1.00 15.67           C  
ATOM   1993  O   GLN A 249     -24.633   1.382  18.259  1.00 15.98           O  
ATOM   1994  CB  GLN A 249     -24.991   1.932  15.004  1.00 18.21           C  
ATOM   1995  CG  GLN A 249     -26.417   1.655  15.467  1.00 23.02           C  
ATOM   1996  CD  GLN A 249     -27.119   2.933  15.822  1.00 31.65           C  
ATOM   1997  NE2 GLN A 249     -27.409   3.725  14.811  1.00 32.83           N  
ATOM   1998  OE1 GLN A 249     -27.412   3.234  16.989  1.00 37.26           O  
ATOM   1999  N   GLU A 250     -23.196   0.253  16.969  1.00 17.34           N  
ATOM   2000  CA  GLU A 250     -23.061  -0.839  17.909  1.00 17.78           C  
ATOM   2001  C   GLU A 250     -22.486  -0.284  19.238  1.00 16.61           C  
ATOM   2002  O   GLU A 250     -23.031  -0.613  20.301  1.00 18.00           O  
ATOM   2003  CB  GLU A 250     -22.126  -1.917  17.362  1.00 22.39           C  
ATOM   2004  CG  GLU A 250     -21.907  -3.041  18.358  1.00 30.04           C  
ATOM   2005  CD  GLU A 250     -21.269  -4.262  17.747  1.00 40.63           C  
ATOM   2006  OE1 GLU A 250     -21.783  -4.771  16.723  1.00 43.57           O  
ATOM   2007  OE2 GLU A 250     -20.253  -4.717  18.311  1.00 39.39           O1-
ATOM   2008  N   ASP A 251     -21.482   0.566  19.198  1.00 15.12           N  
ATOM   2009  CA  ASP A 251     -20.909   1.121  20.393  1.00 15.92           C  
ATOM   2010  C   ASP A 251     -21.838   2.065  21.105  1.00 15.92           C  
ATOM   2011  O   ASP A 251     -21.895   2.064  22.370  1.00 17.24           O  
ATOM   2012  CB  ASP A 251     -19.587   1.744  20.096  1.00 16.59           C  
ATOM   2013  CG  ASP A 251     -18.464   0.730  19.817  1.00 19.05           C  
ATOM   2014  OD1 ASP A 251     -17.382   1.180  19.427  1.00 20.08           O  
ATOM   2015  OD2 ASP A 251     -18.693  -0.505  20.001  1.00 17.90           O1-
ATOM   2016  N   LEU A 252     -22.606   2.850  20.356  1.00 15.76           N  
ATOM   2017  CA  LEU A 252     -23.644   3.654  20.997  1.00 17.52           C  
ATOM   2018  C   LEU A 252     -24.712   2.851  21.631  1.00 18.57           C  
ATOM   2019  O   LEU A 252     -25.226   3.210  22.724  1.00 20.01           O  
ATOM   2020  CB  LEU A 252     -24.306   4.550  19.959  1.00 18.48           C  
ATOM   2021  CG  LEU A 252     -23.486   5.667  19.522  1.00 23.36           C  
ATOM   2022  CD1 LEU A 252     -24.196   6.466  18.428  1.00 26.75           C  
ATOM   2023  CD2 LEU A 252     -23.178   6.626  20.693  1.00 26.47           C  
ATOM   2024  N   ASN A 253     -25.088   1.745  21.006  1.00 18.38           N  
ATOM   2025  CA  ASN A 253     -26.144   0.896  21.574  1.00 21.32           C  
ATOM   2026  C   ASN A 253     -25.740   0.307  22.888  1.00 20.91           C  
ATOM   2027  O   ASN A 253     -26.613  -0.047  23.697  1.00 23.73           O  
ATOM   2028  CB  ASN A 253     -26.594  -0.195  20.618  1.00 24.10           C  
ATOM   2029  CG  ASN A 253     -27.418   0.263  19.429  1.00 26.80           C  
ATOM   2030  ND2 ASN A 253     -27.947   1.452  19.408  1.00 25.05           N  
ATOM   2031  OD1 ASN A 253     -27.548  -0.486  18.432  1.00 30.55           O  
ATOM   2032  N   CYS A 254     -24.443   0.200  23.164  1.00 19.91           N  
ATOM   2033  CA  CYS A 254     -23.962  -0.291  24.421  1.00 19.52           C  
ATOM   2034  C   CYS A 254     -24.134   0.709  25.561  1.00 19.90           C  
ATOM   2035  O   CYS A 254     -24.045   0.317  26.737  1.00 23.52           O  
ATOM   2036  CB  CYS A 254     -22.505  -0.713  24.297  1.00 19.31           C  
ATOM   2037  SG  CYS A 254     -22.240  -2.180  23.276  1.00 24.08           S  
ATOM   2038  N   ILE A 255     -24.359   1.985  25.277  1.00 17.60           N  
ATOM   2039  CA  ILE A 255     -24.570   3.019  26.285  1.00 16.94           C  
ATOM   2040  C   ILE A 255     -26.091   3.173  26.476  1.00 16.18           C  
ATOM   2041  O   ILE A 255     -26.814   3.810  25.650  1.00 17.53           O  
ATOM   2042  CB  ILE A 255     -23.994   4.322  25.800  1.00 17.39           C  
ATOM   2043  CG1 ILE A 255     -22.463   4.141  25.549  1.00 18.05           C  
ATOM   2044  CG2 ILE A 255     -24.285   5.457  26.796  1.00 17.74           C  
ATOM   2045  CD1 ILE A 255     -21.925   5.180  24.812  1.00 18.84           C  
ATOM   2046  N   ILE A 256     -26.591   2.604  27.534  1.00 15.92           N  
ATOM   2047  CA  ILE A 256     -28.067   2.572  27.717  1.00 16.69           C  
ATOM   2048  C   ILE A 256     -28.540   3.917  28.242  1.00 16.84           C  
ATOM   2049  O   ILE A 256     -29.686   4.331  27.966  1.00 15.95           O  
ATOM   2050  CB  ILE A 256     -28.489   1.381  28.574  1.00 20.83           C  
ATOM   2051  CG1 ILE A 256     -30.023   1.121  28.382  1.00 23.70           C  
ATOM   2052  CG2 ILE A 256     -28.203   1.587  30.069  1.00 25.30           C  
ATOM   2053  CD1 ILE A 256     -30.547  -0.127  28.974  1.00 27.22           C  
ATOM   2054  N   ASN A 257     -27.707   4.614  29.038  1.00 14.94           N  
ATOM   2055  CA  ASN A 257     -28.137   5.868  29.599  1.00 16.11           C  
ATOM   2056  C   ASN A 257     -28.516   6.874  28.521  1.00 15.30           C  
ATOM   2057  O   ASN A 257     -27.643   7.162  27.662  1.00 14.92           O  
ATOM   2058  CB  ASN A 257     -27.008   6.408  30.495  1.00 17.57           C  
ATOM   2059  CG  ASN A 257     -27.481   7.632  31.218  1.00 21.62           C  
ATOM   2060  ND2 ASN A 257     -28.013   7.481  32.442  1.00 24.02           N  
ATOM   2061  OD1 ASN A 257     -27.300   8.747  30.663  1.00 23.03           O  
ATOM   2062  N   LEU A 258     -29.710   7.371  28.549  1.00 14.63           N  
ATOM   2063  CA  LEU A 258     -30.209   8.171  27.487  1.00 17.03           C  
ATOM   2064  C   LEU A 258     -29.529   9.484  27.373  1.00 16.86           C  
ATOM   2065  O   LEU A 258     -29.282   9.923  26.257  1.00 15.41           O  
ATOM   2066  CB  LEU A 258     -31.732   8.409  27.627  1.00 19.17           C  
ATOM   2067  CG  LEU A 258     -32.599   7.473  26.867  1.00 25.27           C  
ATOM   2068  CD1 LEU A 258     -34.054   7.570  27.257  1.00 28.55           C  
ATOM   2069  CD2 LEU A 258     -32.417   7.681  25.369  1.00 24.99           C  
ATOM   2070  N   LYS A 259     -29.205  10.141  28.501  1.00 14.98           N  
ATOM   2071  CA  LYS A 259     -28.566  11.427  28.410  1.00 15.73           C  
ATOM   2072  C   LYS A 259     -27.200  11.312  27.739  1.00 14.25           C  
ATOM   2073  O   LYS A 259     -26.861  12.126  26.895  1.00 14.63           O  
ATOM   2074  CB  LYS A 259     -28.428  12.155  29.741  1.00 17.59           C  
ATOM   2075  CG  LYS A 259     -29.745  12.734  30.264  1.00 23.69           C  
ATOM   2076  CD  LYS A 259     -29.521  13.628  31.470  1.00 26.69           C  
ATOM   2077  CE  LYS A 259     -30.796  14.365  31.873  1.00 35.11           C  
ATOM   2078  NZ  LYS A 259     -30.576  15.228  33.084  1.00 38.62           N1+
ATOM   2079  N   ALA A 260     -26.449  10.283  28.132  1.00 12.74           N  
ATOM   2080  CA  ALA A 260     -25.151  10.094  27.518  1.00 12.87           C  
ATOM   2081  C   ALA A 260     -25.249   9.759  26.040  1.00 12.47           C  
ATOM   2082  O   ALA A 260     -24.528  10.283  25.231  1.00 12.67           O  
ATOM   2083  CB  ALA A 260     -24.409   8.992  28.242  1.00 14.36           C  
ATOM   2084  N   ARG A 261     -26.155   8.816  25.680  1.00 13.08           N  
ATOM   2085  CA  ARG A 261     -26.309   8.439  24.292  1.00 12.54           C  
ATOM   2086  C   ARG A 261     -26.758   9.627  23.445  1.00 12.72           C  
ATOM   2087  O   ARG A 261     -26.198   9.821  22.361  1.00 12.45           O  
ATOM   2088  CB  ARG A 261     -27.289   7.259  24.186  1.00 15.44           C  
ATOM   2089  CG  ARG A 261     -27.046   6.617  22.797  1.00 20.65           C  
ATOM   2090  CD  ARG A 261     -28.147   5.736  22.379  1.00 22.36           C  
ATOM   2091  NE  ARG A 261     -28.098   4.528  23.169  1.00 21.96           N  
ATOM   2092  CZ  ARG A 261     -28.844   3.465  22.968  1.00 23.25           C  
ATOM   2093  NH1 ARG A 261     -29.757   3.455  21.993  1.00 26.27           N1+
ATOM   2094  NH2 ARG A 261     -28.702   2.410  23.735  1.00 21.04           N  
ATOM   2095  N   ASN A 262     -27.700  10.382  23.925  1.00 12.29           N  
ATOM   2096  CA  ASN A 262     -28.198  11.501  23.157  1.00 12.34           C  
ATOM   2097  C   ASN A 262     -27.204  12.638  23.039  1.00 12.80           C  
ATOM   2098  O   ASN A 262     -27.180  13.323  22.040  1.00 13.06           O  
ATOM   2099  CB  ASN A 262     -29.515  12.005  23.717  1.00 13.44           C  
ATOM   2100  CG  ASN A 262     -30.667  11.130  23.341  1.00 14.51           C  
ATOM   2101  ND2 ASN A 262     -31.688  11.236  24.061  1.00 15.08           N  
ATOM   2102  OD1 ASN A 262     -30.608  10.390  22.361  1.00 18.17           O  
ATOM   2103  N   TYR A 263     -26.341  12.804  24.015  1.00 12.41           N  
ATOM   2104  CA  TYR A 263     -25.196  13.717  23.830  1.00 12.96           C  
ATOM   2105  C   TYR A 263     -24.357  13.306  22.643  1.00 12.09           C  
ATOM   2106  O   TYR A 263     -24.083  14.099  21.739  1.00 11.94           O  
ATOM   2107  CB  TYR A 263     -24.359  13.806  25.108  1.00 12.05           C  
ATOM   2108  CG  TYR A 263     -23.187  14.711  24.856  1.00 12.43           C  
ATOM   2109  CD1 TYR A 263     -23.377  16.065  24.667  1.00 13.48           C  
ATOM   2110  CD2 TYR A 263     -21.917  14.209  24.666  1.00 12.76           C  
ATOM   2111  CE1 TYR A 263     -22.327  16.897  24.354  1.00 14.92           C  
ATOM   2112  CE2 TYR A 263     -20.853  15.050  24.392  1.00 13.11           C  
ATOM   2113  CZ  TYR A 263     -21.082  16.389  24.222  1.00 13.89           C  
ATOM   2114  OH  TYR A 263     -20.025  17.247  23.929  1.00 15.38           O  
ATOM   2115  N   LEU A 264     -23.974  12.048  22.576  1.00 11.40           N  
ATOM   2116  CA  LEU A 264     -23.145  11.580  21.462  1.00 11.40           C  
ATOM   2117  C   LEU A 264     -23.913  11.733  20.151  1.00 12.24           C  
ATOM   2118  O   LEU A 264     -23.338  12.159  19.137  1.00 12.38           O  
ATOM   2119  CB  LEU A 264     -22.723  10.133  21.698  1.00 11.84           C  
ATOM   2120  CG  LEU A 264     -21.778   9.919  22.870  1.00 12.32           C  
ATOM   2121  CD1 LEU A 264     -21.660   8.466  23.168  1.00 14.67           C  
ATOM   2122  CD2 LEU A 264     -20.416  10.568  22.625  1.00 14.24           C  
ATOM   2123  N   LEU A 265     -25.211  11.444  20.139  1.00 11.98           N  
ATOM   2124  CA  LEU A 265     -26.009  11.580  18.893  1.00 13.14           C  
ATOM   2125  C   LEU A 265     -26.146  13.011  18.462  1.00 13.86           C  
ATOM   2126  O   LEU A 265     -26.399  13.245  17.258  1.00 15.99           O  
ATOM   2127  CB  LEU A 265     -27.374  10.954  19.046  1.00 13.90           C  
ATOM   2128  CG  LEU A 265     -27.358   9.456  19.147  1.00 14.00           C  
ATOM   2129  CD1 LEU A 265     -28.717   8.950  19.551  1.00 17.36           C  
ATOM   2130  CD2 LEU A 265     -26.928   8.779  17.838  1.00 16.10           C  
ATOM   2131  N   SER A 266     -25.991  13.970  19.361  1.00 13.53           N  
ATOM   2132  CA  SER A 266     -26.130  15.395  19.032  1.00 14.58           C  
ATOM   2133  C   SER A 266     -24.930  15.945  18.343  1.00 15.64           C  
ATOM   2134  O   SER A 266     -25.032  17.072  17.801  1.00 16.68           O  
ATOM   2135  CB  SER A 266     -26.353  16.198  20.313  1.00 16.15           C  
ATOM   2136  OG  SER A 266     -25.202  16.475  21.086  1.00 16.31           O  
ATOM   2137  N   LEU A 267     -23.835  15.275  18.342  1.00 13.52           N  
ATOM   2138  CA  LEU A 267     -22.602  15.830  17.788  1.00 14.63           C  
ATOM   2139  C   LEU A 267     -22.530  15.649  16.307  1.00 15.55           C  
ATOM   2140  O   LEU A 267     -23.038  14.663  15.772  1.00 16.63           O  
ATOM   2141  CB  LEU A 267     -21.400  15.113  18.402  1.00 14.28           C  
ATOM   2142  CG  LEU A 267     -21.290  15.260  19.910  1.00 14.53           C  
ATOM   2143  CD1 LEU A 267     -20.171  14.427  20.458  1.00 14.86           C  
ATOM   2144  CD2 LEU A 267     -21.037  16.745  20.270  1.00 17.91           C  
ATOM   2145  N   PRO A 268     -21.947  16.583  15.571  1.00 15.56           N  
ATOM   2146  CA  PRO A 268     -21.682  16.338  14.154  1.00 15.61           C  
ATOM   2147  C   PRO A 268     -20.759  15.183  13.990  1.00 16.85           C  
ATOM   2148  O   PRO A 268     -19.974  14.847  14.850  1.00 16.99           O  
ATOM   2149  CB  PRO A 268     -21.023  17.651  13.699  1.00 18.08           C  
ATOM   2150  CG  PRO A 268     -21.385  18.631  14.740  1.00 21.09           C  
ATOM   2151  CD  PRO A 268     -21.493  17.921  16.002  1.00 17.15           C  
ATOM   2152  N   HIS A 269     -20.803  14.584  12.809  1.00 17.35           N  
ATOM   2153  CA  HIS A 269     -19.871  13.532  12.436  1.00 17.63           C  
ATOM   2154  C   HIS A 269     -18.443  13.973  12.549  1.00 17.77           C  
ATOM   2155  O   HIS A 269     -18.096  15.080  12.149  1.00 19.53           O  
ATOM   2156  CB  HIS A 269     -20.088  13.160  10.971  1.00 18.96           C  
ATOM   2157  CG  HIS A 269     -19.212  12.010  10.612  1.00 20.22           C  
ATOM   2158  CD2 HIS A 269     -18.151  11.971   9.776  1.00 21.41           C  
ATOM   2159  ND1 HIS A 269     -19.386  10.784  11.176  1.00 22.35           N  
ATOM   2160  CE1 HIS A 269     -18.434  10.005  10.664  1.00 22.23           C  
ATOM   2161  NE2 HIS A 269     -17.665  10.675   9.826  1.00 24.16           N  
ATOM   2162  N   LYS A 270     -17.597  13.081  13.116  1.00 16.14           N  
ATOM   2163  CA ALYS A 270     -16.162  13.293  13.234  0.50 17.41           C  
ATOM   2164  CA BLYS A 270     -16.164  13.304  13.247  0.50 16.62           C  
ATOM   2165  C   LYS A 270     -15.513  12.091  12.649  1.00 16.72           C  
ATOM   2166  O   LYS A 270     -15.861  10.947  12.956  1.00 16.87           O  
ATOM   2167  CB ALYS A 270     -15.743  13.475  14.696  0.50 19.77           C  
ATOM   2168  CB BLYS A 270     -15.750  13.482  14.716  0.50 16.39           C  
ATOM   2169  CG ALYS A 270     -16.172  14.816  15.250  0.50 24.85           C  
ATOM   2170  CG BLYS A 270     -16.569  14.530  15.462  0.50 15.34           C  
ATOM   2171  CD ALYS A 270     -15.999  14.928  16.769  0.50 30.28           C  
ATOM   2172  CD BLYS A 270     -16.324  14.427  16.980  0.50 17.48           C  
ATOM   2173  CE ALYS A 270     -17.114  15.741  17.401  0.50 35.01           C  
ATOM   2174  CE BLYS A 270     -17.082  15.440  17.818  0.50 19.64           C  
ATOM   2175  NZ ALYS A 270     -16.944  15.856  18.867  0.50 37.30           N1+
ATOM   2176  NZ BLYS A 270     -16.526  16.806  17.663  0.50 21.55           N1+
ATOM   2177  N   ASN A 271     -14.526  12.316  11.754  1.00 17.52           N  
ATOM   2178  CA  ASN A 271     -13.824  11.222  11.139  1.00 18.19           C  
ATOM   2179  C   ASN A 271     -12.719  10.698  12.060  1.00 16.09           C  
ATOM   2180  O   ASN A 271     -12.173  11.474  12.878  1.00 19.83           O  
ATOM   2181  CB  ASN A 271     -13.157  11.662   9.861  1.00 20.77           C  
ATOM   2182  CG  ASN A 271     -14.198  11.977   8.806  1.00 27.35           C  
ATOM   2183  ND2 ASN A 271     -14.168  13.201   8.304  1.00 31.60           N  
ATOM   2184  OD1 ASN A 271     -15.041  11.115   8.455  1.00 31.72           O  
ATOM   2185  N   LYS A 272     -12.442   9.458  11.944  1.00 17.11           N  
ATOM   2186  CA  LYS A 272     -11.241   8.893  12.585  1.00 17.36           C  
ATOM   2187  C   LYS A 272      -9.985   9.481  11.966  1.00 19.49           C  
ATOM   2188  O   LYS A 272      -9.898   9.707  10.742  1.00 22.03           O  
ATOM   2189  CB  LYS A 272     -11.248   7.389  12.427  1.00 20.44           C  
ATOM   2190  CG  LYS A 272     -10.056   6.670  13.094  1.00 24.16           C  
ATOM   2191  CD  LYS A 272     -10.190   5.146  13.018  1.00 29.50           C  
ATOM   2192  CE  LYS A 272      -9.106   4.369  13.809  1.00 38.69           C  
ATOM   2193  NZ  LYS A 272      -9.088   4.644  15.309  1.00 43.01           N1+
ATOM   2194  N   VAL A 273      -9.017   9.817  12.812  1.00 18.42           N  
ATOM   2195  CA  VAL A 273      -7.700  10.234  12.343  1.00 18.28           C  
ATOM   2196  C   VAL A 273      -6.834   8.980  12.324  1.00 18.74           C  
ATOM   2197  O   VAL A 273      -6.617   8.388  13.375  1.00 18.64           O  
ATOM   2198  CB  VAL A 273      -7.092  11.335  13.203  1.00 19.43           C  
ATOM   2199  CG1 VAL A 273      -5.691  11.649  12.693  1.00 21.52           C  
ATOM   2200  CG2 VAL A 273      -7.953  12.576  13.261  1.00 21.03           C  
ATOM   2201  N   PRO A 274      -6.311   8.583  11.166  1.00 18.26           N  
ATOM   2202  CA  PRO A 274      -5.473   7.383  11.103  1.00 19.10           C  
ATOM   2203  C   PRO A 274      -4.237   7.524  11.975  1.00 17.20           C  
ATOM   2204  O   PRO A 274      -3.580   8.572  12.022  1.00 17.63           O  
ATOM   2205  CB  PRO A 274      -5.053   7.282   9.626  1.00 21.67           C  
ATOM   2206  CG  PRO A 274      -6.022   8.171   8.901  1.00 23.64           C  
ATOM   2207  CD  PRO A 274      -6.427   9.229   9.834  1.00 20.39           C  
ATOM   2208  N   TRP A 275      -3.954   6.421  12.721  1.00 16.72           N  
ATOM   2209  CA  TRP A 275      -2.814   6.499  13.644  1.00 16.03           C  
ATOM   2210  C   TRP A 275      -1.508   6.778  12.943  1.00 16.63           C  
ATOM   2211  O   TRP A 275      -0.681   7.497  13.470  1.00 16.94           O  
ATOM   2212  CB  TRP A 275      -2.684   5.207  14.420  1.00 15.85           C  
ATOM   2213  CG  TRP A 275      -3.863   4.879  15.289  1.00 15.55           C  
ATOM   2214  CD1 TRP A 275      -4.701   3.815  15.141  1.00 16.80           C  
ATOM   2215  CD2 TRP A 275      -4.302   5.584  16.441  1.00 15.84           C  
ATOM   2216  CE2 TRP A 275      -5.417   4.893  16.952  1.00 15.82           C  
ATOM   2217  CE3 TRP A 275      -3.898   6.751  17.074  1.00 16.70           C  
ATOM   2218  NE1 TRP A 275      -5.647   3.823  16.122  1.00 16.93           N  
ATOM   2219  CZ2 TRP A 275      -6.116   5.338  18.057  1.00 16.66           C  
ATOM   2220  CZ3 TRP A 275      -4.596   7.178  18.188  1.00 17.93           C  
ATOM   2221  CH2 TRP A 275      -5.686   6.476  18.654  1.00 16.66           C  
ATOM   2222  N   ASN A 276      -1.319   6.230  11.740  1.00 17.78           N  
ATOM   2223  CA  ASN A 276      -0.066   6.447  11.010  1.00 20.63           C  
ATOM   2224  C   ASN A 276       0.088   7.893  10.505  1.00 21.05           C  
ATOM   2225  O   ASN A 276       1.213   8.315  10.178  1.00 23.21           O  
ATOM   2226  CB  ASN A 276       0.121   5.422   9.907  1.00 25.29           C  
ATOM   2227  CG  ASN A 276      -0.766   5.640   8.696  1.00 33.33           C  
ATOM   2228  ND2 ASN A 276      -0.276   5.224   7.512  1.00 38.29           N  
ATOM   2229  OD1 ASN A 276      -1.866   6.164   8.790  1.00 33.95           O  
ATOM   2230  N   ARG A 277      -1.005   8.647  10.408  1.00 20.46           N  
ATOM   2231  CA  ARG A 277      -0.905  10.104  10.152  1.00 21.98           C  
ATOM   2232  C   ARG A 277      -0.571  10.921  11.374  1.00 23.83           C  
ATOM   2233  O   ARG A 277       0.182  11.893  11.314  1.00 25.56           O  
ATOM   2234  CB  ARG A 277      -2.211  10.599   9.482  1.00 25.35           C  
ATOM   2235  CG  ARG A 277      -2.368   9.954   8.098  1.00 31.94           C  
ATOM   2236  CD  ARG A 277      -3.526  10.545   7.273  1.00 39.32           C  
ATOM   2237  NE  ARG A 277      -4.008   9.589   6.268  1.00 44.32           N  
ATOM   2238  CZ  ARG A 277      -5.135   9.732   5.565  1.00 47.47           C  
ATOM   2239  NH1 ARG A 277      -5.905  10.800   5.741  1.00 47.62           N1+
ATOM   2240  NH2 ARG A 277      -5.496   8.807   4.681  1.00 46.70           N  
ATOM   2241  N   LEU A 278      -1.102  10.531  12.559  1.00 22.30           N  
ATOM   2242  CA  LEU A 278      -0.769  11.206  13.796  1.00 22.24           C  
ATOM   2243  C   LEU A 278       0.623  10.898  14.242  1.00 21.26           C  
ATOM   2244  O   LEU A 278       1.226  11.724  14.901  1.00 22.93           O  
ATOM   2245  CB  LEU A 278      -1.687  10.755  14.961  1.00 24.69           C  
ATOM   2246  CG  LEU A 278      -2.968  11.460  15.166  1.00 28.52           C  
ATOM   2247  CD1 LEU A 278      -3.793  10.748  16.264  1.00 29.04           C  
ATOM   2248  CD2 LEU A 278      -2.757  12.913  15.564  1.00 28.14           C  
ATOM   2249  N   PHE A 279       1.131   9.699  13.938  1.00 18.69           N  
ATOM   2250  CA  PHE A 279       2.407   9.220  14.405  1.00 18.02           C  
ATOM   2251  C   PHE A 279       3.154   8.654  13.232  1.00 18.38           C  
ATOM   2252  O   PHE A 279       3.355   7.450  13.058  1.00 18.16           O  
ATOM   2253  CB  PHE A 279       2.219   8.143  15.464  1.00 17.74           C  
ATOM   2254  CG  PHE A 279       1.446   8.601  16.656  1.00 17.06           C  
ATOM   2255  CD1 PHE A 279       1.971   9.553  17.528  1.00 18.72           C  
ATOM   2256  CD2 PHE A 279       0.200   8.135  16.906  1.00 17.69           C  
ATOM   2257  CE1 PHE A 279       1.231  10.018  18.605  1.00 19.36           C  
ATOM   2258  CE2 PHE A 279      -0.514   8.582  18.004  1.00 17.29           C  
ATOM   2259  CZ  PHE A 279      -0.002   9.534  18.837  1.00 17.98           C  
ATOM   2260  N   PRO A 280       3.628   9.554  12.365  1.00 20.66           N  
ATOM   2261  CA  PRO A 280       4.275   9.099  11.153  1.00 21.77           C  
ATOM   2262  C   PRO A 280       5.606   8.368  11.342  1.00 23.64           C  
ATOM   2263  O   PRO A 280       6.013   7.637  10.434  1.00 25.75           O  
ATOM   2264  CB  PRO A 280       4.480  10.418  10.353  1.00 22.27           C  
ATOM   2265  CG  PRO A 280       4.484  11.476  11.372  1.00 23.96           C  
ATOM   2266  CD  PRO A 280       3.543  11.030  12.424  1.00 21.14           C  
ATOM   2267  N   ASN A 281       6.240   8.539  12.481  1.00 21.96           N  
ATOM   2268  CA  ASN A 281       7.518   7.903  12.757  1.00 23.32           C  
ATOM   2269  C   ASN A 281       7.401   6.606  13.562  1.00 22.27           C  
ATOM   2270  O   ASN A 281       8.414   5.988  13.918  1.00 22.90           O  
ATOM   2271  CB  ASN A 281       8.427   8.882  13.509  1.00 27.68           C  
ATOM   2272  CG  ASN A 281       8.414  10.311  12.999  1.00 38.77           C  
ATOM   2273  ND2 ASN A 281       7.889  11.269  13.782  1.00 42.52           N  
ATOM   2274  OD1 ASN A 281       8.863  10.581  11.900  1.00 40.95           O  
ATOM   2275  N   ALA A 282       6.176   6.186  13.906  1.00 19.85           N  
ATOM   2276  CA  ALA A 282       5.997   5.055  14.811  1.00 18.39           C  
ATOM   2277  C   ALA A 282       6.091   3.722  14.151  1.00 18.40           C  
ATOM   2278  O   ALA A 282       5.722   3.550  13.000  1.00 20.34           O  
ATOM   2279  CB  ALA A 282       4.639   5.155  15.486  1.00 18.27           C  
ATOM   2280  N   ASP A 283       6.537   2.708  14.910  1.00 17.12           N  
ATOM   2281  CA  ASP A 283       6.453   1.324  14.476  1.00 17.47           C  
ATOM   2282  C   ASP A 283       5.013   0.897  14.209  1.00 17.22           C  
ATOM   2283  O   ASP A 283       4.140   1.176  15.028  1.00 15.29           O  
ATOM   2284  CB  ASP A 283       7.113   0.459  15.559  1.00 18.23           C  
ATOM   2285  CG  ASP A 283       7.139  -0.971  15.208  1.00 28.58           C  
ATOM   2286  OD1 ASP A 283       6.190  -1.651  15.514  1.00 31.32           O  
ATOM   2287  OD2 ASP A 283       8.154  -1.422  14.625  1.00 34.54           O1-
ATOM   2288  N   SER A 284       4.771   0.170  13.147  1.00 17.08           N  
ATOM   2289  CA  SER A 284       3.435  -0.224  12.776  1.00 18.00           C  
ATOM   2290  C   SER A 284       2.807  -1.144  13.820  1.00 16.80           C  
ATOM   2291  O   SER A 284       1.615  -1.038  14.083  1.00 16.15           O  
ATOM   2292  CB  SER A 284       3.422  -0.871  11.388  1.00 21.55           C  
ATOM   2293  OG  SER A 284       4.175  -2.073  11.433  1.00 26.77           O  
ATOM   2294  N   LYS A 285       3.616  -2.016  14.434  1.00 15.83           N  
ATOM   2295  CA  LYS A 285       3.067  -2.884  15.498  1.00 15.25           C  
ATOM   2296  C   LYS A 285       2.706  -2.047  16.747  1.00 13.79           C  
ATOM   2297  O   LYS A 285       1.708  -2.362  17.394  1.00 14.96           O  
ATOM   2298  CB  LYS A 285       4.036  -3.982  15.902  1.00 16.26           C  
ATOM   2299  CG  LYS A 285       4.376  -4.939  14.740  1.00 18.11           C  
ATOM   2300  CD  LYS A 285       5.442  -5.962  15.166  1.00 21.92           C  
ATOM   2301  CE  LYS A 285       5.696  -6.937  14.021  1.00 28.81           C  
ATOM   2302  NZ  LYS A 285       6.870  -7.810  14.274  1.00 33.75           N1+
ATOM   2303  N   ALA A 286       3.465  -1.011  17.065  1.00 14.65           N  
ATOM   2304  CA  ALA A 286       3.097  -0.131  18.187  1.00 13.79           C  
ATOM   2305  C   ALA A 286       1.767   0.516  17.930  1.00 14.09           C  
ATOM   2306  O   ALA A 286       0.943   0.614  18.850  1.00 13.27           O  
ATOM   2307  CB  ALA A 286       4.137   0.956  18.394  1.00 14.36           C  
ATOM   2308  N   LEU A 287       1.491   0.929  16.701  1.00 13.95           N  
ATOM   2309  CA  LEU A 287       0.223   1.559  16.408  1.00 14.02           C  
ATOM   2310  C   LEU A 287      -0.908   0.593  16.398  1.00 13.51           C  
ATOM   2311  O   LEU A 287      -2.028   0.982  16.774  1.00 13.99           O  
ATOM   2312  CB  LEU A 287       0.317   2.285  15.059  1.00 13.67           C  
ATOM   2313  CG  LEU A 287       1.287   3.467  15.040  1.00 14.00           C  
ATOM   2314  CD1 LEU A 287       1.214   4.138  13.651  1.00 15.56           C  
ATOM   2315  CD2 LEU A 287       1.083   4.473  16.165  1.00 15.91           C  
ATOM   2316  N   ASP A 288      -0.679  -0.668  16.040  1.00 14.08           N  
ATOM   2317  CA  ASP A 288      -1.738  -1.656  16.129  1.00 15.13           C  
ATOM   2318  C   ASP A 288      -2.136  -1.896  17.582  1.00 14.50           C  
ATOM   2319  O   ASP A 288      -3.319  -1.983  17.914  1.00 14.56           O  
ATOM   2320  CB  ASP A 288      -1.282  -2.967  15.510  1.00 16.13           C  
ATOM   2321  CG  ASP A 288      -2.405  -3.963  15.459  1.00 20.04           C  
ATOM   2322  OD1 ASP A 288      -3.274  -3.876  14.514  1.00 23.65           O  
ATOM   2323  OD2 ASP A 288      -2.484  -4.816  16.323  1.00 18.83           O1-
ATOM   2324  N   LEU A 289      -1.148  -1.967  18.476  1.00 12.99           N  
ATOM   2325  CA  LEU A 289      -1.440  -2.127  19.901  1.00 12.80           C  
ATOM   2326  C   LEU A 289      -2.076  -0.871  20.433  1.00 12.41           C  
ATOM   2327  O   LEU A 289      -3.047  -0.941  21.232  1.00 12.92           O  
ATOM   2328  CB  LEU A 289      -0.148  -2.499  20.631  1.00 12.46           C  
ATOM   2329  CG  LEU A 289      -0.325  -2.665  22.168  1.00 13.71           C  
ATOM   2330  CD1 LEU A 289      -1.460  -3.650  22.555  1.00 13.20           C  
ATOM   2331  CD2 LEU A 289       1.001  -3.106  22.722  1.00 13.62           C  
ATOM   2332  N   LEU A 290      -1.640   0.321  20.052  1.00 12.49           N  
ATOM   2333  CA  LEU A 290      -2.258   1.573  20.477  1.00 12.80           C  
ATOM   2334  C   LEU A 290      -3.705   1.625  20.132  1.00 13.03           C  
ATOM   2335  O   LEU A 290      -4.550   1.984  20.971  1.00 12.84           O  
ATOM   2336  CB  LEU A 290      -1.538   2.733  19.793  1.00 12.90           C  
ATOM   2337  CG  LEU A 290      -2.030   4.111  20.178  1.00 11.95           C  
ATOM   2338  CD1 LEU A 290      -1.825   4.408  21.622  1.00 12.76           C  
ATOM   2339  CD2 LEU A 290      -1.383   5.171  19.318  1.00 13.77           C  
ATOM   2340  N   ASP A 291      -4.060   1.188  18.928  1.00 12.52           N  
ATOM   2341  CA  ASP A 291      -5.431   1.159  18.476  1.00 13.38           C  
ATOM   2342  C   ASP A 291      -6.271   0.297  19.402  1.00 14.30           C  
ATOM   2343  O   ASP A 291      -7.419   0.624  19.697  1.00 14.71           O  
ATOM   2344  CB  ASP A 291      -5.494   0.628  17.034  1.00 14.94           C  
ATOM   2345  CG  ASP A 291      -6.908   0.612  16.539  1.00 20.24           C  
ATOM   2346  OD1 ASP A 291      -7.447   1.684  16.363  1.00 18.38           O  
ATOM   2347  OD2 ASP A 291      -7.468  -0.505  16.386  1.00 23.95           O1-
ATOM   2348  N   LYS A 292      -5.747  -0.849  19.811  1.00 12.89           N  
ATOM   2349  CA  LYS A 292      -6.467  -1.749  20.686  1.00 12.33           C  
ATOM   2350  C   LYS A 292      -6.634  -1.288  22.090  1.00 12.70           C  
ATOM   2351  O   LYS A 292      -7.613  -1.684  22.754  1.00 13.51           O  
ATOM   2352  CB  LYS A 292      -5.821  -3.132  20.655  1.00 13.52           C  
ATOM   2353  CG  LYS A 292      -5.957  -3.793  19.271  1.00 15.41           C  
ATOM   2354  CD  LYS A 292      -5.117  -5.044  19.121  1.00 19.09           C  
ATOM   2355  CE  LYS A 292      -5.517  -5.909  17.936  1.00 22.62           C  
ATOM   2356  NZ  LYS A 292      -5.329  -5.213  16.661  1.00 24.11           N1+
ATOM   2357  N   MET A 293      -5.699  -0.484  22.595  1.00 11.18           N  
ATOM   2358  CA AMET A 293      -5.799   0.094  23.929  0.50 12.13           C  
ATOM   2359  CA BMET A 293      -5.828   0.090  23.931  0.50 11.70           C  
ATOM   2360  C   MET A 293      -6.743   1.289  23.900  1.00 12.28           C  
ATOM   2361  O   MET A 293      -7.495   1.497  24.848  1.00 13.89           O  
ATOM   2362  CB AMET A 293      -4.406   0.568  24.392  0.50 12.43           C  
ATOM   2363  CB BMET A 293      -4.456   0.531  24.469  0.50 11.02           C  
ATOM   2364  CG AMET A 293      -3.360  -0.548  24.350  0.50 13.17           C  
ATOM   2365  CG BMET A 293      -3.557  -0.666  24.795  0.50 10.20           C  
ATOM   2366  SD AMET A 293      -1.830   0.047  24.955  0.50 12.98           S  
ATOM   2367  SD BMET A 293      -2.033  -0.277  25.655  0.50 14.48           S  
ATOM   2368  CE AMET A 293      -2.135  -0.561  26.583  0.50 17.19           C  
ATOM   2369  CE BMET A 293      -1.105   0.440  24.426  0.50 16.44           C  
ATOM   2370  N   LEU A 294      -6.724   2.086  22.862  1.00 11.74           N  
ATOM   2371  CA  LEU A 294      -7.581   3.276  22.730  1.00 12.46           C  
ATOM   2372  C   LEU A 294      -8.836   2.955  21.943  1.00 14.51           C  
ATOM   2373  O   LEU A 294      -9.184   3.651  20.981  1.00 17.21           O  
ATOM   2374  CB  LEU A 294      -6.788   4.419  22.122  1.00 12.40           C  
ATOM   2375  CG  LEU A 294      -5.611   4.883  22.988  1.00 11.73           C  
ATOM   2376  CD1 LEU A 294      -4.962   6.129  22.346  1.00 12.91           C  
ATOM   2377  CD2 LEU A 294      -6.032   5.225  24.413  1.00 11.22           C  
ATOM   2378  N   THR A 295      -9.469   1.950  22.317  1.00 12.13           N  
ATOM   2379  CA  THR A 295     -10.751   1.533  21.775  1.00 13.71           C  
ATOM   2380  C   THR A 295     -11.850   2.200  22.586  1.00 13.32           C  
ATOM   2381  O   THR A 295     -11.837   2.193  23.836  1.00 13.70           O  
ATOM   2382  CB  THR A 295     -10.809  -0.001  21.845  1.00 16.56           C  
ATOM   2383  CG2 THR A 295     -12.154  -0.496  21.555  1.00 17.39           C  
ATOM   2384  OG1 THR A 295      -9.927  -0.559  20.879  1.00 21.37           O  
ATOM   2385  N   PHE A 296     -12.863   2.798  21.884  1.00 13.20           N  
ATOM   2386  CA  PHE A 296     -13.915   3.553  22.561  1.00 13.26           C  
ATOM   2387  C   PHE A 296     -14.728   2.670  23.498  1.00 13.77           C  
ATOM   2388  O   PHE A 296     -14.987   3.060  24.620  1.00 14.40           O  
ATOM   2389  CB  PHE A 296     -14.828   4.166  21.467  1.00 13.93           C  
ATOM   2390  CG  PHE A 296     -15.990   4.898  22.025  1.00 15.17           C  
ATOM   2391  CD1 PHE A 296     -15.872   6.215  22.411  1.00 16.22           C  
ATOM   2392  CD2 PHE A 296     -17.199   4.253  22.228  1.00 15.98           C  
ATOM   2393  CE1 PHE A 296     -16.985   6.888  22.964  1.00 18.16           C  
ATOM   2394  CE2 PHE A 296     -18.292   4.929  22.766  1.00 17.91           C  
ATOM   2395  CZ  PHE A 296     -18.155   6.239  23.127  1.00 16.65           C  
ATOM   2396  N   ASN A 297     -15.138   1.485  23.011  1.00 13.15           N  
ATOM   2397  CA  ASN A 297     -16.005   0.643  23.810  1.00 13.99           C  
ATOM   2398  C   ASN A 297     -15.145  -0.112  24.827  1.00 13.79           C  
ATOM   2399  O   ASN A 297     -14.286  -0.858  24.419  1.00 13.89           O  
ATOM   2400  CB  ASN A 297     -16.739  -0.277  22.879  1.00 16.31           C  
ATOM   2401  CG  ASN A 297     -17.691  -1.193  23.563  1.00 18.79           C  
ATOM   2402  ND2 ASN A 297     -18.678  -1.646  22.768  1.00 18.83           N  
ATOM   2403  OD1 ASN A 297     -17.573  -1.485  24.754  1.00 21.03           O  
ATOM   2404  N   PRO A 298     -15.358   0.071  26.117  1.00 12.96           N  
ATOM   2405  CA  PRO A 298     -14.464  -0.580  27.087  1.00 13.62           C  
ATOM   2406  C   PRO A 298     -14.565  -2.082  27.072  1.00 14.32           C  
ATOM   2407  O   PRO A 298     -13.576  -2.723  27.428  1.00 16.82           O  
ATOM   2408  CB  PRO A 298     -14.930   0.002  28.415  1.00 14.67           C  
ATOM   2409  CG  PRO A 298     -16.300   0.457  28.211  1.00 15.80           C  
ATOM   2410  CD  PRO A 298     -16.356   0.924  26.793  1.00 14.94           C  
ATOM   2411  N   HIS A 299     -15.671  -2.668  26.654  1.00 15.00           N  
ATOM   2412  CA  HIS A 299     -15.749  -4.115  26.593  1.00 16.90           C  
ATOM   2413  C   HIS A 299     -14.906  -4.708  25.461  1.00 18.50           C  
ATOM   2414  O   HIS A 299     -14.445  -5.829  25.567  1.00 23.55           O  
ATOM   2415  CB  HIS A 299     -17.215  -4.514  26.418  1.00 21.71           C  
ATOM   2416  CG  HIS A 299     -18.091  -3.986  27.525  1.00 32.56           C  
ATOM   2417  CD2 HIS A 299     -18.205  -4.397  28.810  1.00 36.12           C  
ATOM   2418  ND1 HIS A 299     -18.931  -2.900  27.326  1.00 36.46           N  
ATOM   2419  CE1 HIS A 299     -19.526  -2.684  28.488  1.00 37.67           C  
ATOM   2420  NE2 HIS A 299     -19.121  -3.561  29.412  1.00 37.97           N  
ATOM   2421  N   LYS A 300     -14.619  -3.934  24.429  1.00 15.35           N  
ATOM   2422  CA  LYS A 300     -13.820  -4.354  23.313  1.00 15.24           C  
ATOM   2423  C   LYS A 300     -12.324  -4.021  23.484  1.00 13.93           C  
ATOM   2424  O   LYS A 300     -11.515  -4.452  22.686  1.00 16.61           O  
ATOM   2425  CB  LYS A 300     -14.312  -3.700  22.019  1.00 16.64           C  
ATOM   2426  CG  LYS A 300     -15.723  -4.120  21.605  1.00 22.21           C  
ATOM   2427  CD  LYS A 300     -16.189  -3.368  20.360  1.00 25.79           C  
ATOM   2428  CE  LYS A 300     -17.532  -3.833  19.857  1.00 30.43           C  
ATOM   2429  NZ  LYS A 300     -17.992  -2.950  18.719  1.00 32.63           N1+
ATOM   2430  N   ARG A 301     -12.001  -3.228  24.454  1.00 13.78           N  
ATOM   2431  CA  ARG A 301     -10.655  -2.788  24.726  1.00 12.89           C  
ATOM   2432  C   ARG A 301      -9.783  -3.957  25.186  1.00 12.75           C  
ATOM   2433  O   ARG A 301     -10.250  -4.828  25.927  1.00 13.64           O  
ATOM   2434  CB  ARG A 301     -10.731  -1.681  25.757  1.00 12.15           C  
ATOM   2435  CG  ARG A 301      -9.460  -0.826  25.882  1.00 11.39           C  
ATOM   2436  CD  ARG A 301      -9.663   0.328  26.872  1.00 10.79           C  
ATOM   2437  NE  ARG A 301     -10.741   1.212  26.404  1.00 11.09           N  
ATOM   2438  CZ  ARG A 301     -11.588   1.879  27.177  1.00 10.75           C  
ATOM   2439  NH1 ARG A 301     -11.458   1.860  28.489  1.00 11.33           N1+
ATOM   2440  NH2 ARG A 301     -12.569   2.607  26.634  1.00 11.58           N  
ATOM   2441  N   ILE A 302      -8.553  -3.971  24.718  1.00 12.21           N  
ATOM   2442  CA  ILE A 302      -7.646  -5.081  25.046  1.00 13.15           C  
ATOM   2443  C   ILE A 302      -7.387  -5.132  26.585  1.00 12.36           C  
ATOM   2444  O   ILE A 302      -7.380  -4.111  27.223  1.00 14.23           O  
ATOM   2445  CB  ILE A 302      -6.339  -4.873  24.232  1.00 12.99           C  
ATOM   2446  CG1 ILE A 302      -5.541  -6.167  24.151  1.00 13.66           C  
ATOM   2447  CG2 ILE A 302      -5.519  -3.685  24.750  1.00 13.28           C  
ATOM   2448  CD1 ILE A 302      -4.462  -6.123  23.160  1.00 14.65           C  
ATOM   2449  N   GLU A 303      -7.220  -6.328  27.136  1.00 13.65           N  
ATOM   2450  CA  GLU A 303      -6.900  -6.464  28.539  1.00 14.27           C  
ATOM   2451  C   GLU A 303      -5.381  -6.585  28.662  1.00 12.51           C  
ATOM   2452  O   GLU A 303      -4.652  -6.781  27.673  1.00 13.23           O  
ATOM   2453  CB  GLU A 303      -7.566  -7.709  29.137  1.00 17.24           C  
ATOM   2454  CG  GLU A 303      -9.102  -7.713  29.099  1.00 22.93           C  
ATOM   2455  CD  GLU A 303      -9.757  -8.517  30.198  1.00 35.52           C  
ATOM   2456  OE1 GLU A 303      -9.096  -9.396  30.807  1.00 38.62           O  
ATOM   2457  OE2 GLU A 303     -10.959  -8.263  30.450  1.00 42.23           O1-
ATOM   2458  N   VAL A 304      -4.906  -6.459  29.881  1.00 12.31           N  
ATOM   2459  CA  VAL A 304      -3.461  -6.328  30.098  1.00 11.90           C  
ATOM   2460  C   VAL A 304      -2.681  -7.527  29.579  1.00 12.52           C  
ATOM   2461  O   VAL A 304      -1.636  -7.389  28.964  1.00 12.55           O  
ATOM   2462  CB  VAL A 304      -3.166  -5.987  31.560  1.00 12.71           C  
ATOM   2463  CG1 VAL A 304      -3.531  -7.086  32.574  1.00 14.83           C  
ATOM   2464  CG2 VAL A 304      -1.680  -5.599  31.759  1.00 13.65           C  
ATOM   2465  N   GLU A 305      -3.196  -8.769  29.771  1.00 13.27           N  
ATOM   2466  CA  GLU A 305      -2.449  -9.940  29.326  1.00 14.87           C  
ATOM   2467  C   GLU A 305      -2.389 -10.119  27.853  1.00 14.16           C  
ATOM   2468  O   GLU A 305      -1.403 -10.602  27.280  1.00 14.66           O  
ATOM   2469  CB  GLU A 305      -3.011 -11.191  30.032  1.00 18.30           C  
ATOM   2470  CG  GLU A 305      -2.690 -11.149  31.533  1.00 22.94           C  
ATOM   2471  CD  GLU A 305      -3.530 -11.836  32.600  1.00 35.83           C  
ATOM   2472  OE1 GLU A 305      -3.498 -11.378  33.766  1.00 38.84           O  
ATOM   2473  OE2 GLU A 305      -4.208 -12.832  32.283  1.00 36.19           O1-
ATOM   2474  N   GLN A 306      -3.477  -9.683  27.156  1.00 13.32           N  
ATOM   2475  CA  GLN A 306      -3.478  -9.671  25.702  1.00 14.89           C  
ATOM   2476  C   GLN A 306      -2.506  -8.709  25.118  1.00 13.98           C  
ATOM   2477  O   GLN A 306      -1.868  -8.910  24.115  1.00 14.96           O  
ATOM   2478  CB  GLN A 306      -4.853  -9.304  25.121  1.00 17.89           C  
ATOM   2479  CG  GLN A 306      -5.960 -10.227  25.344  1.00 22.23           C  
ATOM   2480  CD  GLN A 306      -7.287  -9.534  24.950  1.00 18.82           C  
ATOM   2481  NE2 GLN A 306      -7.774  -9.889  23.802  1.00 27.07           N  
ATOM   2482  OE1 GLN A 306      -7.842  -8.707  25.665  1.00 21.40           O  
ATOM   2483  N   ALA A 307      -2.412  -7.510  25.838  1.00 13.41           N  
ATOM   2484  CA  ALA A 307      -1.465  -6.529  25.413  1.00 13.03           C  
ATOM   2485  C   ALA A 307      -0.036  -7.044  25.527  1.00 12.14           C  
ATOM   2486  O   ALA A 307       0.768  -6.852  24.659  1.00 13.28           O  
ATOM   2487  CB  ALA A 307      -1.659  -5.230  26.223  1.00 12.34           C  
ATOM   2488  N   LEU A 308       0.256  -7.717  26.653  1.00 11.95           N  
ATOM   2489  CA  LEU A 308       1.580  -8.322  26.798  1.00 12.44           C  
ATOM   2490  C   LEU A 308       1.918  -9.301  25.673  1.00 12.41           C  
ATOM   2491  O   LEU A 308       3.060  -9.390  25.259  1.00 12.61           O  
ATOM   2492  CB  LEU A 308       1.733  -8.981  28.180  1.00 12.57           C  
ATOM   2493  CG  LEU A 308       1.918  -7.997  29.300  1.00 11.92           C  
ATOM   2494  CD1 LEU A 308       1.558  -8.647  30.630  1.00 12.84           C  
ATOM   2495  CD2 LEU A 308       3.341  -7.486  29.323  1.00 12.54           C  
ATOM   2496  N   ALA A 309       0.901  -9.998  25.194  1.00 13.27           N  
ATOM   2497  CA  ALA A 309       1.069 -11.014  24.139  1.00 14.05           C  
ATOM   2498  C   ALA A 309       1.062 -10.439  22.735  1.00 15.34           C  
ATOM   2499  O   ALA A 309       1.133 -11.184  21.751  1.00 16.71           O  
ATOM   2500  CB  ALA A 309      -0.016 -12.075  24.255  1.00 15.09           C  
ATOM   2501  N   HIS A 310       0.968  -9.105  22.599  1.00 13.83           N  
ATOM   2502  CA  HIS A 310       0.863  -8.504  21.283  1.00 14.21           C  
ATOM   2503  C   HIS A 310       2.208  -8.546  20.603  1.00 15.61           C  
ATOM   2504  O   HIS A 310       3.226  -8.399  21.240  1.00 14.58           O  
ATOM   2505  CB  HIS A 310       0.452  -7.034  21.456  1.00 13.49           C  
ATOM   2506  CG  HIS A 310       0.183  -6.336  20.150  1.00 13.87           C  
ATOM   2507  CD2 HIS A 310      -0.999  -6.108  19.526  1.00 14.81           C  
ATOM   2508  ND1 HIS A 310       1.222  -5.818  19.381  1.00 14.27           N  
ATOM   2509  CE1 HIS A 310       0.640  -5.319  18.306  1.00 15.49           C  
ATOM   2510  NE2 HIS A 310      -0.695  -5.467  18.353  1.00 15.34           N  
ATOM   2511  N   PRO A 311       2.251  -8.732  19.268  1.00 16.27           N  
ATOM   2512  CA  PRO A 311       3.532  -8.754  18.562  1.00 17.09           C  
ATOM   2513  C   PRO A 311       4.517  -7.644  18.840  1.00 15.60           C  
ATOM   2514  O   PRO A 311       5.702  -7.844  18.778  1.00 16.96           O  
ATOM   2515  CB  PRO A 311       3.094  -8.741  17.104  1.00 19.23           C  
ATOM   2516  CG  PRO A 311       1.853  -9.535  17.134  1.00 19.18           C  
ATOM   2517  CD  PRO A 311       1.115  -9.020  18.375  1.00 16.71           C  
ATOM   2518  N   TYR A 312       4.020  -6.420  19.153  1.00 14.13           N  
ATOM   2519  CA  TYR A 312       4.948  -5.341  19.478  1.00 14.44           C  
ATOM   2520  C   TYR A 312       5.917  -5.677  20.610  1.00 13.80           C  
ATOM   2521  O   TYR A 312       7.050  -5.232  20.622  1.00 14.35           O  
ATOM   2522  CB  TYR A 312       4.173  -4.053  19.793  1.00 14.87           C  
ATOM   2523  CG  TYR A 312       5.064  -2.864  20.051  1.00 14.29           C  
ATOM   2524  CD1 TYR A 312       5.986  -2.440  19.098  1.00 14.93           C  
ATOM   2525  CD2 TYR A 312       4.971  -2.140  21.234  1.00 15.35           C  
ATOM   2526  CE1 TYR A 312       6.812  -1.342  19.333  1.00 16.18           C  
ATOM   2527  CE2 TYR A 312       5.778  -1.034  21.455  1.00 16.03           C  
ATOM   2528  CZ  TYR A 312       6.701  -0.655  20.512  1.00 17.48           C  
ATOM   2529  OH  TYR A 312       7.505   0.436  20.790  1.00 18.57           O  
ATOM   2530  N   LEU A 313       5.426  -6.515  21.550  1.00 13.84           N  
ATOM   2531  CA  LEU A 313       6.192  -6.838  22.753  1.00 12.61           C  
ATOM   2532  C   LEU A 313       6.869  -8.205  22.744  1.00 13.01           C  
ATOM   2533  O   LEU A 313       7.324  -8.685  23.746  1.00 14.12           O  
ATOM   2534  CB  LEU A 313       5.300  -6.692  23.992  1.00 13.59           C  
ATOM   2535  CG  LEU A 313       4.770  -5.251  24.180  1.00 13.82           C  
ATOM   2536  CD1 LEU A 313       3.741  -5.221  25.283  1.00 13.81           C  
ATOM   2537  CD2 LEU A 313       5.880  -4.246  24.405  1.00 16.01           C  
ATOM   2538  N   GLU A 314       6.934  -8.812  21.535  1.00 14.38           N  
ATOM   2539  CA  GLU A 314       7.444 -10.183  21.396  1.00 15.99           C  
ATOM   2540  C   GLU A 314       8.843 -10.385  21.901  1.00 16.34           C  
ATOM   2541  O   GLU A 314       9.141 -11.460  22.401  1.00 18.11           O  
ATOM   2542  CB  GLU A 314       7.359 -10.580  19.902  1.00 18.12           C  
ATOM   2543  CG  GLU A 314       7.885 -11.960  19.536  1.00 29.00           C  
ATOM   2544  CD  GLU A 314       7.737 -12.301  18.063  1.00 43.52           C  
ATOM   2545  OE1 GLU A 314       7.094 -11.522  17.320  1.00 43.48           O  
ATOM   2546  OE2 GLU A 314       8.276 -13.357  17.654  1.00 49.18           O1-
ATOM   2547  N   GLN A 315       9.698  -9.381  21.852  1.00 15.15           N  
ATOM   2548  CA  GLN A 315      11.052  -9.499  22.374  1.00 16.19           C  
ATOM   2549  C   GLN A 315      11.103  -9.705  23.874  1.00 15.62           C  
ATOM   2550  O   GLN A 315      12.058 -10.245  24.408  1.00 17.31           O  
ATOM   2551  CB  GLN A 315      11.894  -8.284  22.034  1.00 17.91           C  
ATOM   2552  CG  GLN A 315      12.154  -8.078  20.536  1.00 24.91           C  
ATOM   2553  CD  GLN A 315      12.563  -6.647  20.225  1.00 27.94           C  
ATOM   2554  NE2 GLN A 315      13.587  -6.493  19.399  1.00 32.17           N  
ATOM   2555  OE1 GLN A 315      11.963  -5.666  20.722  1.00 24.56           O  
ATOM   2556  N   TYR A 316      10.041  -9.299  24.613  1.00 14.33           N  
ATOM   2557  CA  TYR A 316       9.989  -9.347  26.040  1.00 14.52           C  
ATOM   2558  C   TYR A 316       9.009 -10.325  26.600  1.00 14.22           C  
ATOM   2559  O   TYR A 316       9.196 -10.791  27.730  1.00 15.46           O  
ATOM   2560  CB  TYR A 316       9.584  -7.935  26.543  1.00 15.86           C  
ATOM   2561  CG  TYR A 316      10.628  -6.905  26.275  1.00 16.91           C  
ATOM   2562  CD1 TYR A 316      11.816  -6.931  26.961  1.00 18.86           C  
ATOM   2563  CD2 TYR A 316      10.461  -5.955  25.299  1.00 17.06           C  
ATOM   2564  CE1 TYR A 316      12.811  -6.008  26.719  1.00 21.49           C  
ATOM   2565  CE2 TYR A 316      11.463  -5.033  25.021  1.00 20.38           C  
ATOM   2566  CZ  TYR A 316      12.629  -5.074  25.741  1.00 21.01           C  
ATOM   2567  OH  TYR A 316      13.649  -4.176  25.510  1.00 24.59           O  
ATOM   2568  N   TYR A 317       7.956 -10.620  25.909  1.00 14.34           N  
ATOM   2569  CA  TYR A 317       6.842 -11.391  26.482  1.00 13.88           C  
ATOM   2570  C   TYR A 317       7.270 -12.770  27.011  1.00 15.21           C  
ATOM   2571  O   TYR A 317       7.838 -13.573  26.242  1.00 17.11           O  
ATOM   2572  CB  TYR A 317       5.789 -11.606  25.448  1.00 16.22           C  
ATOM   2573  CG  TYR A 317       4.596 -12.379  25.899  1.00 16.49           C  
ATOM   2574  CD1 TYR A 317       3.901 -12.027  27.035  1.00 15.50           C  
ATOM   2575  CD2 TYR A 317       4.103 -13.422  25.139  1.00 16.86           C  
ATOM   2576  CE1 TYR A 317       2.746 -12.699  27.410  1.00 16.84           C  
ATOM   2577  CE2 TYR A 317       2.938 -14.076  25.484  1.00 17.72           C  
ATOM   2578  CZ  TYR A 317       2.280 -13.744  26.634  1.00 17.50           C  
ATOM   2579  OH  TYR A 317       1.112 -14.399  26.977  1.00 21.54           O  
ATOM   2580  N   ASP A 318       6.995 -13.017  28.242  1.00 15.34           N  
ATOM   2581  CA  ASP A 318       7.271 -14.287  28.858  1.00 15.48           C  
ATOM   2582  C   ASP A 318       6.368 -14.417  30.044  1.00 14.99           C  
ATOM   2583  O   ASP A 318       6.678 -13.899  31.115  1.00 15.12           O  
ATOM   2584  CB  ASP A 318       8.721 -14.313  29.264  1.00 16.74           C  
ATOM   2585  CG  ASP A 318       9.104 -15.582  30.038  1.00 21.93           C  
ATOM   2586  OD1 ASP A 318       8.217 -16.485  30.176  1.00 22.03           O  
ATOM   2587  OD2 ASP A 318      10.276 -15.641  30.514  1.00 24.98           O1-
ATOM   2588  N   PRO A 319       5.222 -15.065  29.876  1.00 15.77           N  
ATOM   2589  CA  PRO A 319       4.240 -15.083  30.959  1.00 15.27           C  
ATOM   2590  C   PRO A 319       4.735 -15.680  32.248  1.00 15.49           C  
ATOM   2591  O   PRO A 319       4.272 -15.288  33.317  1.00 16.29           O  
ATOM   2592  CB  PRO A 319       3.036 -15.804  30.376  1.00 16.98           C  
ATOM   2593  CG  PRO A 319       3.454 -16.378  29.229  1.00 19.86           C  
ATOM   2594  CD  PRO A 319       4.698 -15.763  28.699  1.00 16.71           C  
ATOM   2595  N   SER A 320       5.717 -16.602  32.193  1.00 15.31           N  
ATOM   2596  CA ASER A 320       6.309 -17.181  33.384  0.50 16.14           C  
ATOM   2597  CA BSER A 320       6.283 -17.168  33.397  0.50 16.19           C  
ATOM   2598  C   SER A 320       7.136 -16.185  34.167  1.00 16.23           C  
ATOM   2599  O   SER A 320       7.438 -16.446  35.339  1.00 18.24           O  
ATOM   2600  CB ASER A 320       7.191 -18.394  33.040  0.50 17.39           C  
ATOM   2601  CB BSER A 320       7.121 -18.391  33.049  0.50 17.84           C  
ATOM   2602  OG ASER A 320       8.498 -18.078  32.554  0.50 19.20           O  
ATOM   2603  OG BSER A 320       6.337 -19.247  32.241  0.50 19.40           O  
ATOM   2604  N   ASP A 321       7.528 -15.096  33.545  1.00 14.94           N  
ATOM   2605  CA  ASP A 321       8.315 -14.069  34.210  1.00 15.01           C  
ATOM   2606  C   ASP A 321       7.492 -12.805  34.348  1.00 15.04           C  
ATOM   2607  O   ASP A 321       8.053 -11.683  34.428  1.00 15.23           O  
ATOM   2608  CB  ASP A 321       9.615 -13.759  33.420  1.00 14.98           C  
ATOM   2609  CG  ASP A 321      10.600 -12.894  34.157  1.00 20.34           C  
ATOM   2610  OD1 ASP A 321      11.239 -12.025  33.488  1.00 22.39           O  
ATOM   2611  OD2 ASP A 321      10.712 -13.042  35.369  1.00 22.38           O1-
ATOM   2612  N   GLU A 322       6.142 -12.916  34.339  1.00 14.79           N  
ATOM   2613  CA  GLU A 322       5.210 -11.791  34.485  1.00 14.26           C  
ATOM   2614  C   GLU A 322       4.317 -12.232  35.655  1.00 14.54           C  
ATOM   2615  O   GLU A 322       3.210 -12.732  35.433  1.00 15.05           O  
ATOM   2616  CB  GLU A 322       4.466 -11.520  33.226  1.00 14.52           C  
ATOM   2617  CG  GLU A 322       5.418 -11.014  32.155  1.00 15.02           C  
ATOM   2618  CD  GLU A 322       5.046 -11.229  30.732  1.00 15.51           C  
ATOM   2619  OE1 GLU A 322       5.912 -10.960  29.869  1.00 14.72           O  
ATOM   2620  OE2 GLU A 322       3.903 -11.671  30.458  1.00 16.38           O1-
ATOM   2621  N   PRO A 323       4.778 -12.091  36.876  1.00 13.72           N  
ATOM   2622  CA  PRO A 323       4.072 -12.639  38.020  1.00 14.27           C  
ATOM   2623  C   PRO A 323       2.803 -12.005  38.362  1.00 14.95           C  
ATOM   2624  O   PRO A 323       2.540 -10.831  38.046  1.00 14.59           O  
ATOM   2625  CB  PRO A 323       5.069 -12.510  39.150  1.00 16.99           C  
ATOM   2626  CG  PRO A 323       6.035 -11.495  38.747  1.00 18.93           C  
ATOM   2627  CD  PRO A 323       6.053 -11.475  37.279  1.00 14.87           C  
ATOM   2628  N   ILE A 324       1.970 -12.795  39.017  1.00 15.04           N  
ATOM   2629  CA  ILE A 324       0.708 -12.366  39.555  1.00 14.98           C  
ATOM   2630  C   ILE A 324       0.725 -12.387  41.071  1.00 15.15           C  
ATOM   2631  O   ILE A 324       1.607 -12.962  41.736  1.00 15.74           O  
ATOM   2632  CB  ILE A 324      -0.445 -13.105  38.952  1.00 16.00           C  
ATOM   2633  CG1 ILE A 324      -0.421 -14.591  39.316  1.00 15.74           C  
ATOM   2634  CG2 ILE A 324      -0.509 -12.944  37.443  1.00 17.58           C  
ATOM   2635  CD1 ILE A 324      -1.724 -15.341  39.001  1.00 17.16           C  
ATOM   2636  N   ALA A 325      -0.266 -11.737  41.666  1.00 14.01           N  
ATOM   2637  CA  ALA A 325      -0.327 -11.569  43.105  1.00 14.62           C  
ATOM   2638  C   ALA A 325      -0.782 -12.854  43.763  1.00 16.10           C  
ATOM   2639  O   ALA A 325      -1.661 -13.531  43.301  1.00 16.36           O  
ATOM   2640  CB  ALA A 325      -1.292 -10.444  43.424  1.00 15.90           C  
ATOM   2641  N   GLU A 326      -0.127 -13.158  44.881  1.00 17.79           N  
ATOM   2642  CA  GLU A 326      -0.516 -14.334  45.680  1.00 20.62           C  
ATOM   2643  C   GLU A 326      -1.861 -14.174  46.350  1.00 22.44           C  
ATOM   2644  O   GLU A 326      -2.634 -15.154  46.470  1.00 24.24           O  
ATOM   2645  CB  GLU A 326       0.477 -14.547  46.850  1.00 25.59           C  
ATOM   2646  CG  GLU A 326       1.944 -14.822  46.606  1.00 35.47           C  
ATOM   2647  CD  GLU A 326       2.772 -14.796  47.896  1.00 46.95           C  
ATOM   2648  OE1 GLU A 326       2.199 -14.606  49.001  1.00 45.20           O  
ATOM   2649  OE2 GLU A 326       4.013 -14.958  47.791  1.00 53.13           O1-
ATOM   2650  N   ALA A 327      -2.163 -12.912  46.759  1.00 21.72           N  
ATOM   2651  CA  ALA A 327      -3.239 -12.602  47.689  1.00 21.86           C  
ATOM   2652  C   ALA A 327      -3.980 -11.352  47.171  1.00 21.16           C  
ATOM   2653  O   ALA A 327      -3.798 -10.251  47.660  1.00 21.65           O  
ATOM   2654  CB  ALA A 327      -2.681 -12.379  49.109  1.00 23.88           C  
ATOM   2655  N   PRO A 328      -4.847 -11.574  46.205  1.00 20.05           N  
ATOM   2656  CA  PRO A 328      -5.704 -10.475  45.743  1.00 19.73           C  
ATOM   2657  C   PRO A 328      -6.552  -9.843  46.854  1.00 19.46           C  
ATOM   2658  O   PRO A 328      -6.875 -10.517  47.883  1.00 21.78           O  
ATOM   2659  CB  PRO A 328      -6.588 -11.147  44.668  1.00 22.43           C  
ATOM   2660  CG  PRO A 328      -5.852 -12.337  44.232  1.00 24.19           C  
ATOM   2661  CD  PRO A 328      -5.166 -12.828  45.485  1.00 22.29           C  
ATOM   2662  N   PHE A 329      -6.879  -8.563  46.720  1.00 17.08           N  
ATOM   2663  CA  PHE A 329      -7.838  -7.889  47.621  1.00 20.80           C  
ATOM   2664  C   PHE A 329      -9.271  -8.144  47.280  1.00 26.19           C  
ATOM   2665  O   PHE A 329      -9.615  -8.361  46.123  1.00 26.54           O  
ATOM   2666  CB  PHE A 329      -7.678  -6.379  47.538  1.00 20.86           C  
ATOM   2667  CG  PHE A 329      -6.447  -5.870  48.194  1.00 22.49           C  
ATOM   2668  CD1 PHE A 329      -5.283  -5.725  47.486  1.00 22.06           C  
ATOM   2669  CD2 PHE A 329      -6.424  -5.626  49.559  1.00 24.38           C  
ATOM   2670  CE1 PHE A 329      -4.122  -5.283  48.102  1.00 25.06           C  
ATOM   2671  CE2 PHE A 329      -5.277  -5.156  50.168  1.00 25.47           C  
ATOM   2672  CZ  PHE A 329      -4.125  -5.013  49.452  1.00 24.09           C  
ATOM   2673  N   LYS A 330     -10.149  -8.105  48.324  1.00 30.30           N  
ATOM   2674  CA  LYS A 330     -11.624  -8.233  48.164  1.00 33.33           C  
ATOM   2675  C   LYS A 330     -12.384  -7.098  48.891  1.00 34.44           C  
ATOM   2676  O   LYS A 330     -11.786  -6.059  49.230  1.00 33.72           O  
ATOM   2677  CB  LYS A 330     -12.060  -9.594  48.687  1.00 37.61           C  
ATOM   2678  CG  LYS A 330     -11.363 -10.746  47.953  1.00 43.30           C  
ATOM   2679  CD  LYS A 330     -10.693 -11.733  48.892  1.00 49.87           C  
ATOM   2680  CE  LYS A 330     -11.682 -12.529  49.713  1.00 54.91           C  
ATOM   2681  NZ  LYS A 330     -11.077 -13.794  50.219  1.00 57.43           N1+
ATOM   2682  N   LEU A 338     -16.103   4.179  57.551  1.00 38.16           N  
ATOM   2683  CA  LEU A 338     -15.473   4.312  58.861  1.00 37.60           C  
ATOM   2684  C   LEU A 338     -15.102   5.774  59.193  1.00 35.20           C  
ATOM   2685  O   LEU A 338     -14.578   6.500  58.344  1.00 34.71           O  
ATOM   2686  CB  LEU A 338     -14.208   3.454  58.914  1.00 39.47           C  
ATOM   2687  CG  LEU A 338     -14.363   1.973  58.550  1.00 43.09           C  
ATOM   2688  CD1 LEU A 338     -13.004   1.313  58.484  1.00 44.56           C  
ATOM   2689  CD2 LEU A 338     -15.242   1.245  59.555  1.00 44.47           C  
ATOM   2690  N   PRO A 339     -15.342   6.236  60.428  1.00 33.37           N  
ATOM   2691  CA  PRO A 339     -14.947   7.611  60.773  1.00 32.04           C  
ATOM   2692  C   PRO A 339     -13.425   7.754  60.866  1.00 30.04           C  
ATOM   2693  O   PRO A 339     -12.685   6.779  61.068  1.00 29.57           O  
ATOM   2694  CB  PRO A 339     -15.646   7.854  62.112  1.00 33.57           C  
ATOM   2695  CG  PRO A 339     -15.773   6.499  62.702  1.00 35.29           C  
ATOM   2696  CD  PRO A 339     -15.973   5.545  61.574  1.00 33.70           C  
ATOM   2697  N   LYS A 340     -12.962   8.982  60.731  1.00 28.56           N  
ATOM   2698  CA  LYS A 340     -11.520   9.261  60.708  1.00 27.04           C  
ATOM   2699  C   LYS A 340     -10.804   8.829  61.981  1.00 25.88           C  
ATOM   2700  O   LYS A 340      -9.612   8.497  61.901  1.00 24.51           O  
ATOM   2701  CB  LYS A 340     -11.271  10.737  60.449  1.00 27.51           C  
ATOM   2702  CG  LYS A 340     -11.619  11.651  61.616  1.00 28.43           C  
ATOM   2703  CD  LYS A 340     -11.596  13.096  61.142  1.00 32.16           C  
ATOM   2704  CE  LYS A 340     -11.450  14.096  62.263  1.00 40.18           C  
ATOM   2705  NZ  LYS A 340     -12.305  13.781  63.428  1.00 45.43           N1+
ATOM   2706  N   GLU A 341     -11.479   8.820  63.159  1.00 24.71           N  
ATOM   2707  CA  GLU A 341     -10.803   8.358  64.391  1.00 22.82           C  
ATOM   2708  C   GLU A 341     -10.459   6.898  64.272  1.00 21.95           C  
ATOM   2709  O   GLU A 341      -9.360   6.497  64.709  1.00 22.76           O  
ATOM   2710  CB  GLU A 341     -11.725   8.586  65.612  1.00 24.85           C  
ATOM   2711  CG  GLU A 341     -11.936  10.054  65.940  1.00 28.68           C  
ATOM   2712  CD  GLU A 341     -13.027  10.751  65.138  1.00 29.64           C  
ATOM   2713  OE1 GLU A 341     -13.699  10.093  64.305  1.00 30.85           O  
ATOM   2714  OE2 GLU A 341     -13.206  11.974  65.353  1.00 36.96           O1-
ATOM   2715  N   LYS A 342     -11.341   6.123  63.670  1.00 21.61           N  
ATOM   2716  CA  LYS A 342     -11.157   4.697  63.444  1.00 22.64           C  
ATOM   2717  C   LYS A 342     -10.085   4.505  62.377  1.00 23.85           C  
ATOM   2718  O   LYS A 342      -9.285   3.575  62.480  1.00 24.21           O  
ATOM   2719  CB  LYS A 342     -12.480   4.065  62.974  1.00 24.68           C  
ATOM   2720  CG  LYS A 342     -12.406   2.617  62.468  1.00 36.10           C  
ATOM   2721  CD  LYS A 342     -12.039   1.594  63.543  1.00 43.91           C  
ATOM   2722  CE  LYS A 342     -11.728   0.237  62.958  1.00 49.33           C  
ATOM   2723  NZ  LYS A 342     -12.785  -0.224  62.024  1.00 52.46           N1+
ATOM   2724  N   LEU A 343     -10.101   5.352  61.330  1.00 23.83           N  
ATOM   2725  CA  LEU A 343      -9.072   5.195  60.293  1.00 22.35           C  
ATOM   2726  C   LEU A 343      -7.688   5.518  60.844  1.00 23.30           C  
ATOM   2727  O   LEU A 343      -6.728   4.875  60.442  1.00 23.05           O  
ATOM   2728  CB  LEU A 343      -9.414   5.995  59.065  1.00 22.17           C  
ATOM   2729  CG  LEU A 343     -10.740   5.615  58.360  1.00 23.59           C  
ATOM   2730  CD1 LEU A 343     -11.172   6.712  57.424  1.00 25.52           C  
ATOM   2731  CD2 LEU A 343     -10.604   4.321  57.563  1.00 27.19           C  
ATOM   2732  N   LYS A 344      -7.556   6.484  61.757  1.00 21.47           N  
ATOM   2733  CA  LYS A 344      -6.269   6.781  62.401  1.00 21.63           C  
ATOM   2734  C   LYS A 344      -5.757   5.567  63.120  1.00 22.18           C  
ATOM   2735  O   LYS A 344      -4.557   5.264  63.028  1.00 21.33           O  
ATOM   2736  CB  LYS A 344      -6.357   7.983  63.351  1.00 20.36           C  
ATOM   2737  CG  LYS A 344      -5.023   8.305  63.974  1.00 20.41           C  
ATOM   2738  CD  LYS A 344      -5.040   9.523  64.767  1.00 21.43           C  
ATOM   2739  CE  LYS A 344      -3.666   9.960  65.198  1.00 25.24           C  
ATOM   2740  NZ  LYS A 344      -3.758  11.051  66.213  1.00 26.77           N1+
ATOM   2741  N   GLU A 345      -6.632   4.880  63.860  1.00 21.94           N  
ATOM   2742  CA  GLU A 345      -6.265   3.606  64.487  1.00 21.90           C  
ATOM   2743  C   GLU A 345      -5.774   2.539  63.498  1.00 22.39           C  
ATOM   2744  O   GLU A 345      -4.767   1.881  63.737  1.00 22.33           O  
ATOM   2745  CB  GLU A 345      -7.420   3.006  65.321  1.00 26.93           C  
ATOM   2746  CG  GLU A 345      -7.870   3.850  66.490  1.00 36.21           C  
ATOM   2747  CD  GLU A 345      -9.072   3.288  67.243  1.00 46.12           C  
ATOM   2748  OE1 GLU A 345      -9.703   2.321  66.751  1.00 44.57           O  
ATOM   2749  OE2 GLU A 345      -9.378   3.823  68.334  1.00 51.30           O1-
ATOM   2750  N   LEU A 346      -6.476   2.393  62.367  1.00 22.38           N  
ATOM   2751  CA  LEU A 346      -6.051   1.410  61.375  1.00 21.73           C  
ATOM   2752  C   LEU A 346      -4.716   1.813  60.737  1.00 20.59           C  
ATOM   2753  O   LEU A 346      -3.932   0.940  60.480  1.00 22.48           O  
ATOM   2754  CB  LEU A 346      -7.113   1.193  60.311  1.00 22.03           C  
ATOM   2755  CG  LEU A 346      -8.461   0.612  60.793  1.00 24.56           C  
ATOM   2756  CD1 LEU A 346      -9.487   0.638  59.691  1.00 27.37           C  
ATOM   2757  CD2 LEU A 346      -8.257  -0.810  61.327  1.00 27.22           C  
ATOM   2758  N   ILE A 347      -4.491   3.094  60.507  1.00 18.15           N  
ATOM   2759  CA  ILE A 347      -3.160   3.539  59.998  1.00 17.33           C  
ATOM   2760  C   ILE A 347      -2.087   3.293  61.006  1.00 18.51           C  
ATOM   2761  O   ILE A 347      -1.009   2.855  60.654  1.00 18.35           O  
ATOM   2762  CB  ILE A 347      -3.224   5.042  59.618  1.00 17.11           C  
ATOM   2763  CG1 ILE A 347      -4.153   5.200  58.377  1.00 18.30           C  
ATOM   2764  CG2 ILE A 347      -1.834   5.628  59.390  1.00 18.12           C  
ATOM   2765  CD1 ILE A 347      -4.557   6.550  58.058  1.00 19.53           C  
ATOM   2766  N   PHE A 348      -2.364   3.587  62.271  1.00 18.63           N  
ATOM   2767  CA  PHE A 348      -1.393   3.279  63.336  1.00 17.36           C  
ATOM   2768  C   PHE A 348      -1.039   1.792  63.349  1.00 19.99           C  
ATOM   2769  O   PHE A 348       0.111   1.428  63.398  1.00 20.09           O  
ATOM   2770  CB  PHE A 348      -1.992   3.745  64.669  1.00 18.62           C  
ATOM   2771  CG  PHE A 348      -1.037   3.631  65.837  1.00 19.47           C  
ATOM   2772  CD1 PHE A 348      -0.109   4.629  66.094  1.00 19.30           C  
ATOM   2773  CD2 PHE A 348      -1.093   2.551  66.695  1.00 20.81           C  
ATOM   2774  CE1 PHE A 348       0.768   4.522  67.155  1.00 20.42           C  
ATOM   2775  CE2 PHE A 348      -0.241   2.458  67.772  1.00 21.08           C  
ATOM   2776  CZ  PHE A 348       0.692   3.444  68.013  1.00 21.12           C  
ATOM   2777  N   GLU A 349      -2.074   0.926  63.237  1.00 19.85           N  
ATOM   2778  CA  GLU A 349      -1.834  -0.506  63.220  1.00 22.45           C  
ATOM   2779  C   GLU A 349      -1.095  -0.940  61.966  1.00 22.12           C  
ATOM   2780  O   GLU A 349      -0.190  -1.768  62.034  1.00 23.50           O  
ATOM   2781  CB  GLU A 349      -3.178  -1.263  63.311  1.00 27.43           C  
ATOM   2782  CG  GLU A 349      -3.845  -1.110  64.664  1.00 37.23           C  
ATOM   2783  CD  GLU A 349      -5.291  -1.570  64.758  1.00 48.96           C  
ATOM   2784  OE1 GLU A 349      -5.921  -1.298  65.808  1.00 52.48           O  
ATOM   2785  OE2 GLU A 349      -5.795  -2.193  63.793  1.00 51.51           O1-
ATOM   2786  N   GLU A 350      -1.484  -0.398  60.803  1.00 21.61           N  
ATOM   2787  CA  GLU A 350      -0.909  -0.834  59.526  1.00 22.71           C  
ATOM   2788  C   GLU A 350       0.607  -0.473  59.461  1.00 21.82           C  
ATOM   2789  O   GLU A 350       1.390  -1.124  58.722  1.00 23.30           O  
ATOM   2790  CB  GLU A 350      -1.680  -0.162  58.365  1.00 25.79           C  
ATOM   2791  CG  GLU A 350      -1.456  -0.771  56.995  1.00 32.87           C  
ATOM   2792  CD  GLU A 350      -1.966  -2.195  56.836  1.00 40.73           C  
ATOM   2793  OE1 GLU A 350      -2.977  -2.550  57.489  1.00 43.07           O  
ATOM   2794  OE2 GLU A 350      -1.350  -2.951  56.048  1.00 43.46           O1-
ATOM   2795  N   THR A 351       1.017   0.570  60.222  1.00 20.05           N  
ATOM   2796  CA  THR A 351       2.378   1.083  60.199  1.00 18.81           C  
ATOM   2797  C   THR A 351       3.205   0.560  61.361  1.00 20.44           C  
ATOM   2798  O   THR A 351       4.389   0.874  61.447  1.00 20.88           O  
ATOM   2799  CB  THR A 351       2.364   2.606  60.206  1.00 17.07           C  
ATOM   2800  CG2 THR A 351       1.696   3.168  58.990  1.00 18.97           C  
ATOM   2801  OG1 THR A 351       1.717   3.126  61.383  1.00 17.05           O  
ATOM   2802  N   ALA A 352       2.636  -0.287  62.234  1.00 22.07           N  
ATOM   2803  CA  ALA A 352       3.305  -0.765  63.432  1.00 22.67           C  
ATOM   2804  C   ALA A 352       4.562  -1.605  63.172  1.00 23.79           C  
ATOM   2805  O   ALA A 352       5.481  -1.563  63.984  1.00 23.39           O  
ATOM   2806  CB  ALA A 352       2.319  -1.532  64.311  1.00 23.85           C  
ATOM   2807  N   ARG A 353       4.618  -2.316  62.045  1.00 24.18           N  
ATOM   2808  CA  ARG A 353       5.734  -3.211  61.744  1.00 24.35           C  
ATOM   2809  C   ARG A 353       7.054  -2.478  61.589  1.00 23.84           C  
ATOM   2810  O   ARG A 353       8.093  -3.094  61.639  1.00 25.49           O  
ATOM   2811  CB  ARG A 353       5.446  -3.989  60.445  1.00 26.63           C  
ATOM   2812  CG  ARG A 353       5.573  -3.165  59.144  1.00 31.21           C  
ATOM   2813  CD  ARG A 353       5.522  -3.996  57.859  1.00 34.81           C  
ATOM   2814  NE  ARG A 353       4.165  -4.380  57.526  1.00 35.36           N  
ATOM   2815  CZ  ARG A 353       3.816  -5.085  56.446  1.00 36.28           C  
ATOM   2816  NH1 ARG A 353       4.741  -5.494  55.580  1.00 36.30           N1+
ATOM   2817  NH2 ARG A 353       2.543  -5.384  56.230  1.00 32.98           N  
ATOM   2818  N   PHE A 354       7.027  -1.154  61.343  1.00 20.90           N  
ATOM   2819  CA  PHE A 354       8.224  -0.375  61.143  1.00 19.45           C  
ATOM   2820  C   PHE A 354       8.778   0.263  62.427  1.00 20.04           C  
ATOM   2821  O   PHE A 354       9.800   0.940  62.379  1.00 20.85           O  
ATOM   2822  CB  PHE A 354       7.937   0.713  60.101  1.00 18.77           C  
ATOM   2823  CG  PHE A 354       7.656   0.110  58.751  1.00 19.34           C  
ATOM   2824  CD1 PHE A 354       8.665  -0.456  58.009  1.00 20.44           C  
ATOM   2825  CD2 PHE A 354       6.392   0.147  58.213  1.00 20.82           C  
ATOM   2826  CE1 PHE A 354       8.412  -1.021  56.765  1.00 21.29           C  
ATOM   2827  CE2 PHE A 354       6.138  -0.435  56.977  1.00 21.66           C  
ATOM   2828  CZ  PHE A 354       7.163  -0.998  56.255  1.00 22.49           C  
ATOM   2829  N   GLN A 355       8.094   0.053  63.553  1.00 21.37           N  
ATOM   2830  CA  GLN A 355       8.604   0.519  64.827  1.00 23.49           C  
ATOM   2831  C   GLN A 355       9.696  -0.436  65.335  1.00 30.72           C  
ATOM   2832  O   GLN A 355       9.639  -1.631  65.042  1.00 33.05           O  
ATOM   2833  CB  GLN A 355       7.468   0.598  65.819  1.00 22.42           C  
ATOM   2834  CG  GLN A 355       6.452   1.695  65.529  1.00 21.63           C  
ATOM   2835  CD  GLN A 355       7.078   3.051  65.432  1.00 25.72           C  
ATOM   2836  NE2 GLN A 355       7.755   3.448  66.502  1.00 24.18           N  
ATOM   2837  OE1 GLN A 355       6.995   3.774  64.392  1.00 24.23           O  
ATOM   2838  N   PRO A 356      10.678   0.093  66.083  1.00 34.27           N  
ATOM   2839  CA  PRO A 356      11.807  -0.746  66.543  1.00 36.94           C  
ATOM   2840  C   PRO A 356      11.450  -1.918  67.459  1.00 38.99           C  
ATOM   2841  O   PRO A 356      10.565  -1.837  68.318  1.00 39.78           O  
ATOM   2842  CB  PRO A 356      12.736   0.250  67.242  1.00 38.17           C  
ATOM   2843  CG  PRO A 356      11.914   1.429  67.559  1.00 37.80           C  
ATOM   2844  CD  PRO A 356      10.809   1.489  66.527  1.00 34.97           C  
TER   
CONECT    1    2    4   15
CONECT    2    1    3
CONECT    3    2    6   10
CONECT    4    1    5
CONECT    5    4    7
CONECT    6    3    8   14
CONECT    7    5    9   13
CONECT    8    6   11
CONECT    9    7   11   16
CONECT   10    3   12   22
CONECT   11    8    9   26
CONECT   12   10   19   23
CONECT   13    7   17
CONECT   14    6   19
CONECT   15    1
CONECT   16    9   18
CONECT   17   13   18   24
CONECT   18   16   17   25
CONECT   19   12   14
CONECT   20   22   23
CONECT   21   24   25
CONECT   22   10   20
CONECT   23   12   20
CONECT   24   17   21
CONECT   25   18   21
CONECT   26   11
END
