# Supplementary material for: Screening potential anti-osteoarthritis compounds using molecular docking based on MAPK and NFκB pathways and validating their anti-osteoarthritis effect
Source: PLoS One. 2025 Mar 25;20(3):e0319686. doi: 10.1371/journal.pone.0319686 (PMC11936181; doi:10.1371/journal.pone.0319686)
Supplement: S4 Structure — (ZIP) [file pone.0319686.s004.zip › Configurations and complexes/complex/protopineIa╩Ba┴.pdb]

HETATM    1  N   LIG     1      -9.237   8.641 -22.310  1.00  0.00      prot N  
HETATM    2  C   LIG     1      -9.381   7.489 -21.403  1.00  0.00      prot C  
HETATM    3  C   LIG     1      -9.698   7.844 -19.964  1.00  0.00      prot C  
HETATM    4  C   LIG     1      -8.495   8.287 -23.532  1.00  0.00      prot C  
HETATM    5  C   LIG     1      -6.991   8.036 -23.306  1.00  0.00      prot C  
HETATM    6  C   LIG     1      -8.985   8.802 -19.199  1.00  0.00      prot C  
HETATM    7  C   LIG     1      -6.219   9.274 -22.901  1.00  0.00      prot C  
HETATM    8  C   LIG     1      -7.902   9.702 -19.761  1.00  0.00      prot C  
HETATM    9  C   LIG     1      -6.114   9.720 -21.560  1.00  0.00      prot C  
HETATM   10  C   LIG     1     -10.702   7.134 -19.302  1.00  0.00      prot C  
HETATM   11  C   LIG     1      -6.758   8.990 -20.447  1.00  0.00      prot C  
HETATM   12  C   LIG     1     -11.018   7.348 -17.979  1.00  0.00      prot C  
HETATM   13  C   LIG     1      -5.607  10.037 -23.912  1.00  0.00      prot C  
HETATM   14  C   LIG     1      -9.337   9.008 -17.837  1.00  0.00      prot C  
HETATM   15  C   LIG     1     -10.548   9.202 -22.653  1.00  0.00      prot C  
HETATM   16  C   LIG     1      -5.414  10.888 -21.225  1.00  0.00      prot C  
HETATM   17  C   LIG     1      -4.920  11.182 -23.558  1.00  0.00      prot C  
HETATM   18  C   LIG     1      -4.826  11.595 -22.251  1.00  0.00      prot C  
HETATM   19  C   LIG     1     -10.353   8.279 -17.218  1.00  0.00      prot C  
HETATM   20  C   LIG     1     -12.319   5.796 -18.734  1.00  0.00      prot C  
HETATM   21  C   LIG     1      -3.763  13.008 -23.496  1.00  0.00      prot C  
HETATM   22  O   LIG     1     -11.484   6.157 -19.850  1.00  0.00      prot O  
HETATM   23  O   LIG     1     -12.027   6.548 -17.542  1.00  0.00      prot O  
HETATM   24  O   LIG     1      -4.275  12.021 -24.414  1.00  0.00      prot O  
HETATM   25  O   LIG     1      -4.110  12.744 -22.121  1.00  0.00      prot O  
HETATM   26  O   LIG     1      -6.322   7.894 -20.115  1.00  0.00      prot O  
ATOM     27  N   MET A   1     -70.734  24.544   3.739  1.00 42.87           N  
ATOM     28  CA  MET A   1     -71.210  23.741   2.592  1.00 42.87           C  
ATOM     29  C   MET A   1     -70.577  22.362   2.751  1.00 42.87           C  
ATOM     30  O   MET A   1     -69.367  22.340   2.904  1.00 42.87           O  
ATOM     31  CB  MET A   1     -70.828  24.438   1.266  1.00 42.87           C  
ATOM     32  CG  MET A   1     -71.860  24.273   0.145  1.00 42.87           C  
ATOM     33  SD  MET A   1     -71.499  25.363  -1.263  1.00 42.87           S  
ATOM     34  CE  MET A   1     -73.070  25.312  -2.167  1.00 42.87           C  
ATOM     35  N   PHE A   2     -71.395  21.298   2.805  1.00 44.39           N  
ATOM     36  CA  PHE A   2     -71.072  19.872   3.072  1.00 44.39           C  
ATOM     37  C   PHE A   2     -70.583  19.564   4.507  1.00 44.39           C  
ATOM     38  O   PHE A   2     -69.432  19.815   4.832  1.00 44.39           O  
ATOM     39  CB  PHE A   2     -70.169  19.336   1.950  1.00 44.39           C  
ATOM     40  CG  PHE A   2     -70.811  19.494   0.583  1.00 44.39           C  
ATOM     41  CD1 PHE A   2     -71.813  18.590   0.183  1.00 44.39           C  
ATOM     42  CD2 PHE A   2     -70.468  20.572  -0.256  1.00 44.39           C  
ATOM     43  CE1 PHE A   2     -72.472  18.767  -1.045  1.00 44.39           C  
ATOM     44  CE2 PHE A   2     -71.132  20.751  -1.483  1.00 44.39           C  
ATOM     45  CZ  PHE A   2     -72.135  19.848  -1.877  1.00 44.39           C  
ATOM     46  N   GLN A   3     -71.467  19.356   5.496  1.00 41.09           N  
ATOM     47  CA  GLN A   3     -72.305  18.181   5.860  1.00 41.09           C  
ATOM     48  C   GLN A   3     -71.540  16.948   6.377  1.00 41.09           C  
ATOM     49  O   GLN A   3     -70.709  16.376   5.683  1.00 41.09           O  
ATOM     50  CB  GLN A   3     -73.441  17.784   4.896  1.00 41.09           C  
ATOM     51  CG  GLN A   3     -74.720  18.614   5.107  1.00 41.09           C  
ATOM     52  CD  GLN A   3     -75.901  18.121   4.271  1.00 41.09           C  
ATOM     53  NE2 GLN A   3     -77.059  18.732   4.388  1.00 41.09           N  
ATOM     54  OE1 GLN A   3     -75.814  17.208   3.476  1.00 41.09           O  
ATOM     55  N   ALA A   4     -71.901  16.568   7.608  1.00 40.95           N  
ATOM     56  CA  ALA A   4     -71.538  15.355   8.329  1.00 40.95           C  
ATOM     57  C   ALA A   4     -72.531  14.214   8.038  1.00 40.95           C  
ATOM     58  O   ALA A   4     -73.716  14.473   7.836  1.00 40.95           O  
ATOM     59  CB  ALA A   4     -71.555  15.701   9.827  1.00 40.95           C  
ATOM     60  N   ALA A   5     -72.046  12.975   8.089  1.00 50.45           N  
ATOM     61  CA  ALA A   5     -72.793  11.714   8.113  1.00 50.45           C  
ATOM     62  C   ALA A   5     -71.848  10.656   8.720  1.00 50.45           C  
ATOM     63  O   ALA A   5     -70.645  10.748   8.496  1.00 50.45           O  
ATOM     64  CB  ALA A   5     -73.171  11.345   6.669  1.00 50.45           C  
ATOM     65  N   GLU A   6     -72.212   9.642   9.497  1.00 49.17           N  
ATOM     66  CA  GLU A   6     -73.446   9.137  10.106  1.00 49.17           C  
ATOM     67  C   GLU A   6     -72.970   8.086  11.144  1.00 49.17           C  
ATOM     68  O   GLU A   6     -71.961   7.414  10.922  1.00 49.17           O  
ATOM     69  CB  GLU A   6     -74.323   8.437   9.045  1.00 49.17           C  
ATOM     70  CG  GLU A   6     -75.536   9.277   8.612  1.00 49.17           C  
ATOM     71  CD  GLU A   6     -76.285   8.702   7.395  1.00 49.17           C  
ATOM     72  OE1 GLU A   6     -77.380   9.234   7.107  1.00 49.17           O  
ATOM     73  OE2 GLU A   6     -75.759   7.766   6.753  1.00 49.17           O1-
ATOM     74  N   ARG A   7     -73.672   7.923  12.274  1.00 44.40           N  
ATOM     75  CA  ARG A   7     -73.574   6.731  13.144  1.00 44.40           C  
ATOM     76  C   ARG A   7     -74.809   5.854  12.906  1.00 44.40           C  
ATOM     77  O   ARG A   7     -75.910   6.399  12.903  1.00 44.40           O  
ATOM     78  CB  ARG A   7     -73.560   7.098  14.644  1.00 44.40           C  
ATOM     79  CG  ARG A   7     -72.209   7.501  15.250  1.00 44.40           C  
ATOM     80  CD  ARG A   7     -72.396   7.675  16.770  1.00 44.40           C  
ATOM     81  NE  ARG A   7     -71.152   8.069  17.463  1.00 44.40           N  
ATOM     82  CZ  ARG A   7     -71.011   8.225  18.771  1.00 44.40           C  
ATOM     83  NH1 ARG A   7     -71.999   8.043  19.605  1.00 44.40           N1+
ATOM     84  NH2 ARG A   7     -69.857   8.567  19.274  1.00 44.40           N  
ATOM     85  N   PRO A   8     -74.658   4.525  12.847  1.00 53.17           N  
ATOM     86  CA  PRO A   8     -75.723   3.569  13.169  1.00 53.17           C  
ATOM     87  C   PRO A   8     -75.245   2.601  14.282  1.00 53.17           C  
ATOM     88  O   PRO A   8     -74.050   2.384  14.428  1.00 53.17           O  
ATOM     89  CB  PRO A   8     -75.969   2.869  11.823  1.00 53.17           C  
ATOM     90  CG  PRO A   8     -74.665   3.011  11.028  1.00 53.17           C  
ATOM     91  CD  PRO A   8     -73.765   3.910  11.875  1.00 53.17           C  
ATOM     92  N   GLN A   9     -76.039   1.926  15.109  1.00 45.77           N  
ATOM     93  CA  GLN A   9     -77.463   1.897  15.440  1.00 45.77           C  
ATOM     94  C   GLN A   9     -77.537   0.969  16.676  1.00 45.77           C  
ATOM     95  O   GLN A   9     -76.894  -0.080  16.679  1.00 45.77           O  
ATOM     96  CB  GLN A   9     -78.248   1.285  14.265  1.00 45.77           C  
ATOM     97  CG  GLN A   9     -79.708   1.732  14.136  1.00 45.77           C  
ATOM     98  CD  GLN A   9     -80.312   1.313  12.792  1.00 45.77           C  
ATOM     99  NE2 GLN A   9     -81.564   1.625  12.542  1.00 45.77           N  
ATOM    100  OE1 GLN A   9     -79.688   0.713  11.932  1.00 45.77           O  
ATOM    101  N   GLU A  10     -78.264   1.341  17.729  1.00 41.46           N  
ATOM    102  CA  GLU A  10     -78.531   0.465  18.881  1.00 41.46           C  
ATOM    103  C   GLU A  10     -79.523  -0.642  18.483  1.00 41.46           C  
ATOM    104  O   GLU A  10     -80.553  -0.367  17.865  1.00 41.46           O  
ATOM    105  CB  GLU A  10     -79.105   1.288  20.049  1.00 41.46           C  
ATOM    106  CG  GLU A  10     -78.056   2.179  20.736  1.00 41.46           C  
ATOM    107  CD  GLU A  10     -78.660   3.148  21.769  1.00 41.46           C  
ATOM    108  OE1 GLU A  10     -77.912   3.541  22.692  1.00 41.46           O  
ATOM    109  OE2 GLU A  10     -79.831   3.551  21.584  1.00 41.46           O1-
ATOM    110  N   TRP A  11     -79.235  -1.894  18.849  1.00 41.76           N  
ATOM    111  CA  TRP A  11     -80.178  -3.011  18.757  1.00 41.76           C  
ATOM    112  C   TRP A  11     -80.691  -3.363  20.153  1.00 41.76           C  
ATOM    113  O   TRP A  11     -80.083  -4.147  20.876  1.00 41.76           O  
ATOM    114  CB  TRP A  11     -79.542  -4.218  18.048  1.00 41.76           C  
ATOM    115  CG  TRP A  11     -79.359  -4.123  16.560  1.00 41.76           C  
ATOM    116  CD1 TRP A  11     -79.780  -3.119  15.755  1.00 41.76           C  
ATOM    117  CD2 TRP A  11     -78.697  -5.082  15.678  1.00 41.76           C  
ATOM    118  CE2 TRP A  11     -78.760  -4.587  14.341  1.00 41.76           C  
ATOM    119  CE3 TRP A  11     -78.037  -6.315  15.876  1.00 41.76           C  
ATOM    120  NE1 TRP A  11     -79.429  -3.388  14.447  1.00 41.76           N  
ATOM    121  CZ2 TRP A  11     -78.200  -5.276  13.256  1.00 41.76           C  
ATOM    122  CZ3 TRP A  11     -77.469  -7.016  14.794  1.00 41.76           C  
ATOM    123  CH2 TRP A  11     -77.550  -6.500  13.487  1.00 41.76           C  
ATOM    124  N   ALA A  12     -81.841  -2.792  20.508  1.00 43.39           N  
ATOM    125  CA  ALA A  12     -82.710  -3.309  21.555  1.00 43.39           C  
ATOM    126  C   ALA A  12     -83.722  -4.279  20.919  1.00 43.39           C  
ATOM    127  O   ALA A  12     -84.471  -3.896  20.021  1.00 43.39           O  
ATOM    128  CB  ALA A  12     -83.390  -2.127  22.261  1.00 43.39           C  
ATOM    129  N   MET A  13     -83.756  -5.532  21.379  1.00 43.54           N  
ATOM    130  CA  MET A  13     -84.868  -6.455  21.130  1.00 43.54           C  
ATOM    131  C   MET A  13     -85.390  -6.979  22.468  1.00 43.54           C  
ATOM    132  O   MET A  13     -84.865  -7.942  23.019  1.00 43.54           O  
ATOM    133  CB  MET A  13     -84.487  -7.606  20.174  1.00 43.54           C  
ATOM    134  CG  MET A  13     -84.636  -7.231  18.691  1.00 43.54           C  
ATOM    135  SD  MET A  13     -85.326  -8.549  17.637  1.00 43.54           S  
ATOM    136  CE  MET A  13     -83.892  -9.640  17.462  1.00 43.54           C  
ATOM    137  N   GLU A  14     -86.452  -6.347  22.967  1.00 43.14           N  
ATOM    138  CA  GLU A  14     -87.402  -6.978  23.882  1.00 43.14           C  
ATOM    139  C   GLU A  14     -88.438  -7.763  23.063  1.00 43.14           C  
ATOM    140  O   GLU A  14     -89.021  -7.253  22.106  1.00 43.14           O  
ATOM    141  CB  GLU A  14     -88.130  -5.938  24.748  1.00 43.14           C  
ATOM    142  CG  GLU A  14     -87.301  -5.412  25.928  1.00 43.14           C  
ATOM    143  CD  GLU A  14     -88.143  -4.533  26.872  1.00 43.14           C  
ATOM    144  OE1 GLU A  14     -87.830  -4.521  28.083  1.00 43.14           O  
ATOM    145  OE2 GLU A  14     -89.109  -3.901  26.385  1.00 43.14           O1-
ATOM    146  N   GLY A  15     -88.698  -9.008  23.457  1.00 53.53           N  
ATOM    147  CA  GLY A  15     -89.801  -9.821  22.950  1.00 53.53           C  
ATOM    148  C   GLY A  15     -90.099 -10.963  23.931  1.00 53.53           C  
ATOM    149  O   GLY A  15     -89.199 -11.758  24.201  1.00 53.53           O  
ATOM    150  N   PRO A  16     -91.316 -11.067  24.498  1.00 43.29           N  
ATOM    151  CA  PRO A  16     -91.596 -11.960  25.620  1.00 43.29           C  
ATOM    152  C   PRO A  16     -91.925 -13.383  25.147  1.00 43.29           C  
ATOM    153  O   PRO A  16     -92.660 -13.573  24.176  1.00 43.29           O  
ATOM    154  CB  PRO A  16     -92.770 -11.305  26.354  1.00 43.29           C  
ATOM    155  CG  PRO A  16     -93.555 -10.634  25.226  1.00 43.29           C  
ATOM    156  CD  PRO A  16     -92.477 -10.233  24.220  1.00 43.29           C  
ATOM    157  N   ARG A  17     -91.433 -14.404  25.861  1.00 46.07           N  
ATOM    158  CA  ARG A  17     -91.875 -15.797  25.690  1.00 46.07           C  
ATOM    159  C   ARG A  17     -92.227 -16.422  27.031  1.00 46.07           C  
ATOM    160  O   ARG A  17     -91.357 -16.798  27.810  1.00 46.07           O  
ATOM    161  CB  ARG A  17     -90.846 -16.636  24.918  1.00 46.07           C  
ATOM    162  CG  ARG A  17     -90.951 -16.385  23.407  1.00 46.07           C  
ATOM    163  CD  ARG A  17     -90.066 -17.371  22.640  1.00 46.07           C  
ATOM    164  NE  ARG A  17     -90.222 -17.210  21.182  1.00 46.07           N  
ATOM    165  CZ  ARG A  17     -89.612 -17.919  20.251  1.00 46.07           C  
ATOM    166  NH1 ARG A  17     -88.779 -18.878  20.551  1.00 46.07           N1+
ATOM    167  NH2 ARG A  17     -89.823 -17.670  18.989  1.00 46.07           N  
ATOM    168  N   ASP A  18     -93.530 -16.537  27.245  1.00 44.47           N  
ATOM    169  CA  ASP A  18     -94.147 -17.291  28.324  1.00 44.47           C  
ATOM    170  C   ASP A  18     -94.134 -18.802  28.030  1.00 44.47           C  
ATOM    171  O   ASP A  18     -94.436 -19.236  26.919  1.00 44.47           O  
ATOM    172  CB  ASP A  18     -95.598 -16.795  28.525  1.00 44.47           C  
ATOM    173  CG  ASP A  18     -95.860 -16.177  29.900  1.00 44.47           C  
ATOM    174  OD1 ASP A  18     -95.172 -16.591  30.862  1.00 44.47           O  
ATOM    175  OD2 ASP A  18     -96.782 -15.338  29.977  1.00 44.47           O1-
ATOM    176  N   GLY A  19     -93.816 -19.571  29.075  1.00 46.04           N  
ATOM    177  CA  GLY A  19     -94.352 -20.896  29.396  1.00 46.04           C  
ATOM    178  C   GLY A  19     -94.200 -22.049  28.399  1.00 46.04           C  
ATOM    179  O   GLY A  19     -94.999 -22.177  27.485  1.00 46.04           O  
ATOM    180  N   LEU A  20     -93.317 -23.007  28.717  1.00 46.29           N  
ATOM    181  CA  LEU A  20     -93.590 -24.456  28.634  1.00 46.29           C  
ATOM    182  C   LEU A  20     -92.500 -25.235  29.401  1.00 46.29           C  
ATOM    183  O   LEU A  20     -91.354 -25.344  28.978  1.00 46.29           O  
ATOM    184  CB  LEU A  20     -93.728 -24.931  27.167  1.00 46.29           C  
ATOM    185  CG  LEU A  20     -95.199 -25.050  26.689  1.00 46.29           C  
ATOM    186  CD1 LEU A  20     -95.289 -24.825  25.181  1.00 46.29           C  
ATOM    187  CD2 LEU A  20     -95.805 -26.410  27.028  1.00 46.29           C  
ATOM    188  N   LYS A  21     -92.876 -25.777  30.566  1.00 43.16           N  
ATOM    189  CA  LYS A  21     -92.097 -26.755  31.342  1.00 43.16           C  
ATOM    190  C   LYS A  21     -92.052 -28.092  30.591  1.00 43.16           C  
ATOM    191  O   LYS A  21     -93.123 -28.654  30.375  1.00 43.16           O  
ATOM    192  CB  LYS A  21     -92.798 -27.018  32.695  1.00 43.16           C  
ATOM    193  CG  LYS A  21     -92.649 -25.934  33.771  1.00 43.16           C  
ATOM    194  CD  LYS A  21     -93.519 -26.283  34.994  1.00 43.16           C  
ATOM    195  CE  LYS A  21     -93.253 -25.307  36.148  1.00 43.16           C  
ATOM    196  NZ  LYS A  21     -94.167 -25.532  37.299  1.00 43.16           N1+
ATOM    197  N   LYS A  22     -90.862 -28.665  30.365  1.00 48.88           N  
ATOM    198  CA  LYS A  22     -90.536 -30.048  30.775  1.00 48.88           C  
ATOM    199  C   LYS A  22     -89.097 -30.467  30.447  1.00 48.88           C  
ATOM    200  O   LYS A  22     -88.631 -30.304  29.333  1.00 48.88           O  
ATOM    201  CB  LYS A  22     -91.490 -31.105  30.171  1.00 48.88           C  
ATOM    202  CG  LYS A  22     -92.410 -31.682  31.260  1.00 48.88           C  
ATOM    203  CD  LYS A  22     -93.342 -32.734  30.662  1.00 48.88           C  
ATOM    204  CE  LYS A  22     -94.156 -33.406  31.768  1.00 48.88           C  
ATOM    205  NZ  LYS A  22     -94.839 -34.603  31.232  1.00 48.88           N1+
ATOM    206  N   GLU A  23     -88.526 -31.112  31.462  1.00 45.82           N  
ATOM    207  CA  GLU A  23     -87.521 -32.183  31.432  1.00 45.82           C  
ATOM    208  C   GLU A  23     -86.044 -31.843  31.154  1.00 45.82           C  
ATOM    209  O   GLU A  23     -85.621 -31.429  30.083  1.00 45.82           O  
ATOM    210  CB  GLU A  23     -88.077 -33.433  30.726  1.00 45.82           C  
ATOM    211  CG  GLU A  23     -89.033 -34.159  31.701  1.00 45.82           C  
ATOM    212  CD  GLU A  23     -90.052 -35.105  31.052  1.00 45.82           C  
ATOM    213  OE1 GLU A  23     -91.032 -35.444  31.763  1.00 45.82           O  
ATOM    214  OE2 GLU A  23     -89.937 -35.400  29.848  1.00 45.82           O1-
ATOM    215  N   ARG A  24     -85.268 -32.076  32.223  1.00 43.38           N  
ATOM    216  CA  ARG A  24     -83.813 -32.043  32.346  1.00 43.38           C  
ATOM    217  C   ARG A  24     -83.169 -33.124  31.478  1.00 43.38           C  
ATOM    218  O   ARG A  24     -83.473 -34.296  31.674  1.00 43.38           O  
ATOM    219  CB  ARG A  24     -83.449 -32.379  33.809  1.00 43.38           C  
ATOM    220  CG  ARG A  24     -83.781 -31.316  34.862  1.00 43.38           C  
ATOM    221  CD  ARG A  24     -83.577 -31.919  36.262  1.00 43.38           C  
ATOM    222  NE  ARG A  24     -83.609 -30.894  37.324  1.00 43.38           N  
ATOM    223  CZ  ARG A  24     -83.328 -31.092  38.602  1.00 43.38           C  
ATOM    224  NH1 ARG A  24     -83.091 -32.283  39.083  1.00 43.38           N1+
ATOM    225  NH2 ARG A  24     -83.265 -30.085  39.426  1.00 43.38           N  
ATOM    226  N   LEU A  25     -82.180 -32.733  30.683  1.00 46.19           N  
ATOM    227  CA  LEU A  25     -81.030 -33.554  30.307  1.00 46.19           C  
ATOM    228  C   LEU A  25     -79.795 -32.649  30.425  1.00 46.19           C  
ATOM    229  O   LEU A  25     -79.727 -31.594  29.800  1.00 46.19           O  
ATOM    230  CB  LEU A  25     -81.231 -34.161  28.904  1.00 46.19           C  
ATOM    231  CG  LEU A  25     -81.905 -35.550  28.950  1.00 46.19           C  
ATOM    232  CD1 LEU A  25     -82.630 -35.850  27.641  1.00 46.19           C  
ATOM    233  CD2 LEU A  25     -80.882 -36.659  29.208  1.00 46.19           C  
ATOM    234  N   LEU A  26     -78.913 -33.029  31.347  1.00 46.16           N  
ATOM    235  CA  LEU A  26     -77.608 -32.432  31.618  1.00 46.16           C  
ATOM    236  C   LEU A  26     -76.665 -32.777  30.460  1.00 46.16           C  
ATOM    237  O   LEU A  26     -76.624 -33.946  30.093  1.00 46.16           O  
ATOM    238  CB  LEU A  26     -77.066 -33.090  32.909  1.00 46.16           C  
ATOM    239  CG  LEU A  26     -77.811 -32.722  34.206  1.00 46.16           C  
ATOM    240  CD1 LEU A  26     -77.780 -33.875  35.213  1.00 46.16           C  
ATOM    241  CD2 LEU A  26     -77.180 -31.495  34.863  1.00 46.16           C  
ATOM    242  N   ASP A  27     -75.912 -31.807  29.941  1.00 49.05           N  
ATOM    243  CA  ASP A  27     -74.554 -32.080  29.453  1.00 49.05           C  
ATOM    244  C   ASP A  27     -73.730 -30.782  29.372  1.00 49.05           C  
ATOM    245  O   ASP A  27     -73.996 -29.882  28.570  1.00 49.05           O  
ATOM    246  CB  ASP A  27     -74.534 -32.870  28.121  1.00 49.05           C  
ATOM    247  CG  ASP A  27     -73.682 -34.155  28.171  1.00 49.05           C  
ATOM    248  OD1 ASP A  27     -73.023 -34.414  29.201  1.00 49.05           O  
ATOM    249  OD2 ASP A  27     -73.715 -34.890  27.156  1.00 49.05           O1-
ATOM    250  N   ASP A  28     -72.808 -30.677  30.327  1.00 49.46           N  
ATOM    251  CA  ASP A  28     -71.508 -30.005  30.333  1.00 49.46           C  
ATOM    252  C   ASP A  28     -71.299 -28.821  29.377  1.00 49.46           C  
ATOM    253  O   ASP A  28     -70.672 -28.912  28.321  1.00 49.46           O  
ATOM    254  CB  ASP A  28     -70.428 -31.096  30.202  1.00 49.46           C  
ATOM    255  CG  ASP A  28     -70.411 -32.065  31.399  1.00 49.46           C  
ATOM    256  OD1 ASP A  28     -71.094 -31.765  32.411  1.00 49.46           O  
ATOM    257  OD2 ASP A  28     -69.679 -33.074  31.323  1.00 49.46           O1-
ATOM    258  N   ARG A  29     -71.726 -27.635  29.825  1.00 57.30           N  
ATOM    259  CA  ARG A  29     -71.106 -26.378  29.391  1.00 57.30           C  
ATOM    260  C   ARG A  29     -70.050 -25.993  30.412  1.00 57.30           C  
ATOM    261  O   ARG A  29     -70.382 -25.724  31.561  1.00 57.30           O  
ATOM    262  CB  ARG A  29     -72.146 -25.273  29.193  1.00 57.30           C  
ATOM    263  CG  ARG A  29     -72.886 -25.477  27.868  1.00 57.30           C  
ATOM    264  CD  ARG A  29     -73.854 -24.319  27.628  1.00 57.30           C  
ATOM    265  NE  ARG A  29     -74.471 -24.416  26.293  1.00 57.30           N  
ATOM    266  CZ  ARG A  29     -75.371 -23.590  25.796  1.00 57.30           C  
ATOM    267  NH1 ARG A  29     -75.843 -22.591  26.489  1.00 57.30           N1+
ATOM    268  NH2 ARG A  29     -75.811 -23.754  24.580  1.00 57.30           N  
ATOM    269  N   HIS A  30     -68.797 -25.976  29.969  1.00 56.34           N  
ATOM    270  CA  HIS A  30     -67.679 -25.414  30.713  1.00 56.34           C  
ATOM    271  C   HIS A  30     -68.023 -23.985  31.150  1.00 56.34           C  
ATOM    272  O   HIS A  30     -68.097 -23.075  30.325  1.00 56.34           O  
ATOM    273  CB  HIS A  30     -66.421 -25.451  29.832  1.00 56.34           C  
ATOM    274  CG  HIS A  30     -65.956 -26.851  29.517  1.00 56.34           C  
ATOM    275  CD2 HIS A  30     -66.064 -27.512  28.323  1.00 56.34           C  
ATOM    276  ND1 HIS A  30     -65.348 -27.712  30.402  1.00 56.34           N  
ATOM    277  CE1 HIS A  30     -65.103 -28.865  29.757  1.00 56.34           C  
ATOM    278  NE2 HIS A  30     -65.509 -28.785  28.482  1.00 56.34           N  
ATOM    279  N   ASP A  31     -68.275 -23.822  32.445  1.00 57.76           N  
ATOM    280  CA  ASP A  31     -68.319 -22.534  33.119  1.00 57.76           C  
ATOM    281  C   ASP A  31     -66.918 -21.919  33.015  1.00 57.76           C  
ATOM    282  O   ASP A  31     -65.953 -22.444  33.572  1.00 57.76           O  
ATOM    283  CB  ASP A  31     -68.770 -22.774  34.571  1.00 57.76           C  
ATOM    284  CG  ASP A  31     -68.903 -21.497  35.405  1.00 57.76           C  
ATOM    285  OD1 ASP A  31     -68.590 -20.407  34.868  1.00 57.76           O  
ATOM    286  OD2 ASP A  31     -69.310 -21.638  36.577  1.00 57.76           O1-
ATOM    287  N   SER A  32     -66.783 -20.848  32.231  1.00 64.60           N  
ATOM    288  CA  SER A  32     -65.515 -20.142  32.044  1.00 64.60           C  
ATOM    289  C   SER A  32     -65.097 -19.334  33.278  1.00 64.60           C  
ATOM    290  O   SER A  32     -64.130 -18.584  33.194  1.00 64.60           O  
ATOM    291  CB  SER A  32     -65.556 -19.291  30.766  1.00 64.60           C  
ATOM    292  OG  SER A  32     -66.662 -18.408  30.750  1.00 64.60           O  
ATOM    293  N   GLY A  33     -65.814 -19.439  34.406  1.00 62.61           N  
ATOM    294  CA  GLY A  33     -65.467 -18.813  35.684  1.00 62.61           C  
ATOM    295  C   GLY A  33     -65.566 -17.287  35.692  1.00 62.61           C  
ATOM    296  O   GLY A  33     -65.321 -16.666  36.720  1.00 62.61           O  
ATOM    297  N   LEU A  34     -65.942 -16.678  34.565  1.00 57.54           N  
ATOM    298  CA  LEU A  34     -66.073 -15.229  34.420  1.00 57.54           C  
ATOM    299  C   LEU A  34     -67.427 -14.708  34.925  1.00 57.54           C  
ATOM    300  O   LEU A  34     -67.521 -13.536  35.261  1.00 57.54           O  
ATOM    301  CB  LEU A  34     -65.807 -14.830  32.954  1.00 57.54           C  
ATOM    302  CG  LEU A  34     -64.362 -15.066  32.470  1.00 57.54           C  
ATOM    303  CD1 LEU A  34     -64.255 -14.738  30.979  1.00 57.54           C  
ATOM    304  CD2 LEU A  34     -63.338 -14.213  33.222  1.00 57.54           C  
ATOM    305  N   ASP A  35     -68.449 -15.565  35.031  1.00 60.26           N  
ATOM    306  CA  ASP A  35     -69.816 -15.159  35.415  1.00 60.26           C  
ATOM    307  C   ASP A  35     -70.057 -15.187  36.942  1.00 60.26           C  
ATOM    308  O   ASP A  35     -71.113 -14.795  37.429  1.00 60.26           O  
ATOM    309  CB  ASP A  35     -70.820 -16.040  34.640  1.00 60.26           C  
ATOM    310  CG  ASP A  35     -72.131 -15.339  34.245  1.00 60.26           C  
ATOM    311  OD1 ASP A  35     -72.118 -14.103  34.062  1.00 60.26           O  
ATOM    312  OD2 ASP A  35     -73.120 -16.072  34.004  1.00 60.26           O1-
ATOM    313  N   SER A  36     -69.073 -15.656  37.723  1.00 65.90           N  
ATOM    314  CA  SER A  36     -69.108 -15.648  39.199  1.00 65.90           C  
ATOM    315  C   SER A  36     -68.288 -14.519  39.828  1.00 65.90           C  
ATOM    316  O   SER A  36     -68.234 -14.421  41.055  1.00 65.90           O  
ATOM    317  CB  SER A  36     -68.650 -16.997  39.761  1.00 65.90           C  
ATOM    318  OG  SER A  36     -69.627 -17.989  39.514  1.00 65.90           O  
ATOM    319  N   MET A  37     -67.645 -13.680  39.015  1.00 67.38           N  
ATOM    320  CA  MET A  37     -66.882 -12.543  39.512  1.00 67.38           C  
ATOM    321  C   MET A  37     -67.854 -11.420  39.855  1.00 67.38           C  
ATOM    322  O   MET A  37     -68.643 -10.993  39.013  1.00 67.38           O  
ATOM    323  CB  MET A  37     -65.824 -12.143  38.477  1.00 67.38           C  
ATOM    324  CG  MET A  37     -64.701 -11.329  39.119  1.00 67.38           C  
ATOM    325  SD  MET A  37     -63.156 -11.406  38.178  1.00 67.38           S  
ATOM    326  CE  MET A  37     -62.006 -10.890  39.479  1.00 67.38           C  
ATOM    327  N   LYS A  38     -67.843 -10.966  41.109  1.00 79.25           N  
ATOM    328  CA  LYS A  38     -68.688  -9.833  41.509  1.00 79.25           C  
ATOM    329  C   LYS A  38     -68.231  -8.585  40.755  1.00 79.25           C  
ATOM    330  O   LYS A  38     -67.031  -8.423  40.542  1.00 79.25           O  
ATOM    331  CB  LYS A  38     -68.616  -9.629  43.024  1.00 79.25           C  
ATOM    332  CG  LYS A  38     -69.256 -10.797  43.785  1.00 79.25           C  
ATOM    333  CD  LYS A  38     -69.050 -10.576  45.280  1.00 79.25           C  
ATOM    334  CE  LYS A  38     -69.641 -11.737  46.071  1.00 79.25           C  
ATOM    335  NZ  LYS A  38     -69.239 -11.602  47.487  1.00 79.25           N1+
ATOM    336  N   ASP A  39     -69.154  -7.681  40.428  1.00 79.50           N  
ATOM    337  CA  ASP A  39     -68.831  -6.416  39.743  1.00 79.50           C  
ATOM    338  C   ASP A  39     -67.669  -5.664  40.429  1.00 79.50           C  
ATOM    339  O   ASP A  39     -66.772  -5.153  39.766  1.00 79.50           O  
ATOM    340  CB  ASP A  39     -70.084  -5.520  39.690  1.00 79.50           C  
ATOM    341  CG  ASP A  39     -71.223  -6.064  38.815  1.00 79.50           C  
ATOM    342  OD1 ASP A  39     -70.934  -6.838  37.879  1.00 79.50           O  
ATOM    343  OD2 ASP A  39     -72.390  -5.716  39.111  1.00 79.50           O1-
ATOM    344  N   GLU A  40     -67.617  -5.704  41.766  1.00 82.72           N  
ATOM    345  CA  GLU A  40     -66.533  -5.132  42.581  1.00 82.72           C  
ATOM    346  C   GLU A  40     -65.158  -5.781  42.322  1.00 82.72           C  
ATOM    347  O   GLU A  40     -64.133  -5.100  42.295  1.00 82.72           O  
ATOM    348  CB  GLU A  40     -66.881  -5.310  44.073  1.00 82.72           C  
ATOM    349  CG  GLU A  40     -68.143  -4.551  44.523  1.00 82.72           C  
ATOM    350  CD  GLU A  40     -68.519  -4.791  46.000  1.00 82.72           C  
ATOM    351  OE1 GLU A  40     -69.450  -4.104  46.483  1.00 82.72           O  
ATOM    352  OE2 GLU A  40     -67.930  -5.688  46.651  1.00 82.72           O1-
ATOM    353  N   GLU A  41     -65.114  -7.101  42.125  1.00 81.57           N  
ATOM    354  CA  GLU A  41     -63.879  -7.841  41.845  1.00 81.57           C  
ATOM    355  C   GLU A  41     -63.397  -7.573  40.412  1.00 81.57           C  
ATOM    356  O   GLU A  41     -62.194  -7.437  40.178  1.00 81.57           O  
ATOM    357  CB  GLU A  41     -64.102  -9.348  42.070  1.00 81.57           C  
ATOM    358  CG  GLU A  41     -64.377  -9.734  43.534  1.00 81.57           C  
ATOM    359  CD  GLU A  41     -64.772 -11.212  43.720  1.00 81.57           C  
ATOM    360  OE1 GLU A  41     -64.815 -11.656  44.895  1.00 81.57           O  
ATOM    361  OE2 GLU A  41     -65.126 -11.875  42.718  1.00 81.57           O1-
ATOM    362  N   TYR A  42     -64.327  -7.436  39.460  1.00 83.14           N  
ATOM    363  CA  TYR A  42     -64.012  -7.043  38.086  1.00 83.14           C  
ATOM    364  C   TYR A  42     -63.429  -5.624  38.030  1.00 83.14           C  
ATOM    365  O   TYR A  42     -62.386  -5.407  37.411  1.00 83.14           O  
ATOM    366  CB  TYR A  42     -65.269  -7.167  37.216  1.00 83.14           C  
ATOM    367  CG  TYR A  42     -65.025  -6.820  35.759  1.00 83.14           C  
ATOM    368  CD1 TYR A  42     -65.255  -5.510  35.295  1.00 83.14           C  
ATOM    369  CD2 TYR A  42     -64.546  -7.806  34.875  1.00 83.14           C  
ATOM    370  CE1 TYR A  42     -65.009  -5.183  33.948  1.00 83.14           C  
ATOM    371  CE2 TYR A  42     -64.298  -7.484  33.527  1.00 83.14           C  
ATOM    372  CZ  TYR A  42     -64.530  -6.173  33.063  1.00 83.14           C  
ATOM    373  OH  TYR A  42     -64.295  -5.859  31.761  1.00 83.14           O  
ATOM    374  N   GLU A  43     -64.047  -4.663  38.724  1.00 86.14           N  
ATOM    375  CA  GLU A  43     -63.533  -3.293  38.820  1.00 86.14           C  
ATOM    376  C   GLU A  43     -62.139  -3.243  39.461  1.00 86.14           C  
ATOM    377  O   GLU A  43     -61.263  -2.521  38.975  1.00 86.14           O  
ATOM    378  CB  GLU A  43     -64.508  -2.408  39.612  1.00 86.14           C  
ATOM    379  CG  GLU A  43     -65.747  -2.016  38.791  1.00 86.14           C  
ATOM    380  CD  GLU A  43     -66.677  -1.030  39.523  1.00 86.14           C  
ATOM    381  OE1 GLU A  43     -67.634  -0.555  38.867  1.00 86.14           O  
ATOM    382  OE2 GLU A  43     -66.397  -0.679  40.694  1.00 86.14           O1-
ATOM    383  N   GLN A  44     -61.898  -4.048  40.500  1.00 87.67           N  
ATOM    384  CA  GLN A  44     -60.589  -4.151  41.145  1.00 87.67           C  
ATOM    385  C   GLN A  44     -59.524  -4.731  40.199  1.00 87.67           C  
ATOM    386  O   GLN A  44     -58.432  -4.174  40.106  1.00 87.67           O  
ATOM    387  CB  GLN A  44     -60.742  -4.961  42.443  1.00 87.67           C  
ATOM    388  CG  GLN A  44     -59.443  -5.099  43.249  1.00 87.67           C  
ATOM    389  CD  GLN A  44     -58.807  -3.769  43.649  1.00 87.67           C  
ATOM    390  NE2 GLN A  44     -57.499  -3.680  43.558  1.00 87.67           N  
ATOM    391  OE1 GLN A  44     -59.449  -2.809  44.061  1.00 87.67           O  
ATOM    392  N   MET A  45     -59.839  -5.784  39.437  1.00 84.59           N  
ATOM    393  CA  MET A  45     -58.913  -6.354  38.448  1.00 84.59           C  
ATOM    394  C   MET A  45     -58.584  -5.358  37.329  1.00 84.59           C  
ATOM    395  O   MET A  45     -57.426  -5.216  36.942  1.00 84.59           O  
ATOM    396  CB  MET A  45     -59.530  -7.617  37.837  1.00 84.59           C  
ATOM    397  CG  MET A  45     -58.532  -8.384  36.954  1.00 84.59           C  
ATOM    398  SD  MET A  45     -59.279  -9.393  35.644  1.00 84.59           S  
ATOM    399  CE  MET A  45     -60.522 -10.291  36.592  1.00 84.59           C  
ATOM    400  N   VAL A  46     -59.586  -4.639  36.810  1.00 85.10           N  
ATOM    401  CA  VAL A  46     -59.372  -3.603  35.787  1.00 85.10           C  
ATOM    402  C   VAL A  46     -58.473  -2.495  36.329  1.00 85.10           C  
ATOM    403  O   VAL A  46     -57.589  -2.022  35.614  1.00 85.10           O  
ATOM    404  CB  VAL A  46     -60.716  -3.037  35.289  1.00 85.10           C  
ATOM    405  CG1 VAL A  46     -60.542  -1.806  34.385  1.00 85.10           C  
ATOM    406  CG2 VAL A  46     -61.468  -4.091  34.466  1.00 85.10           C  
ATOM    407  N   LYS A  47     -58.652  -2.109  37.595  1.00 87.01           N  
ATOM    408  CA  LYS A  47     -57.798  -1.127  38.262  1.00 87.01           C  
ATOM    409  C   LYS A  47     -56.360  -1.630  38.414  1.00 87.01           C  
ATOM    410  O   LYS A  47     -55.438  -0.897  38.075  1.00 87.01           O  
ATOM    411  CB  LYS A  47     -58.444  -0.766  39.599  1.00 87.01           C  
ATOM    412  CG  LYS A  47     -57.775   0.458  40.218  1.00 87.01           C  
ATOM    413  CD  LYS A  47     -58.441   0.748  41.558  1.00 87.01           C  
ATOM    414  CE  LYS A  47     -57.714   1.913  42.217  1.00 87.01           C  
ATOM    415  NZ  LYS A  47     -58.210   2.085  43.597  1.00 87.01           N1+
ATOM    416  N   GLU A  48     -56.159  -2.880  38.823  1.00 86.55           N  
ATOM    417  CA  GLU A  48     -54.828  -3.499  38.907  1.00 86.55           C  
ATOM    418  C   GLU A  48     -54.146  -3.575  37.537  1.00 86.55           C  
ATOM    419  O   GLU A  48     -52.989  -3.190  37.403  1.00 86.55           O  
ATOM    420  CB  GLU A  48     -54.932  -4.902  39.521  1.00 86.55           C  
ATOM    421  CG  GLU A  48     -55.160  -4.813  41.034  1.00 86.55           C  
ATOM    422  CD  GLU A  48     -55.429  -6.166  41.702  1.00 86.55           C  
ATOM    423  OE1 GLU A  48     -55.961  -6.112  42.839  1.00 86.55           O  
ATOM    424  OE2 GLU A  48     -55.101  -7.219  41.109  1.00 86.55           O1-
ATOM    425  N   LEU A  49     -54.866  -3.981  36.488  1.00 82.94           N  
ATOM    426  CA  LEU A  49     -54.340  -4.012  35.120  1.00 82.94           C  
ATOM    427  C   LEU A  49     -53.980  -2.611  34.600  1.00 82.94           C  
ATOM    428  O   LEU A  49     -53.012  -2.470  33.856  1.00 82.94           O  
ATOM    429  CB  LEU A  49     -55.367  -4.686  34.195  1.00 82.94           C  
ATOM    430  CG  LEU A  49     -55.504  -6.209  34.383  1.00 82.94           C  
ATOM    431  CD1 LEU A  49     -56.713  -6.707  33.591  1.00 82.94           C  
ATOM    432  CD2 LEU A  49     -54.275  -6.968  33.875  1.00 82.94           C  
ATOM    433  N   GLN A  50     -54.723  -1.572  34.996  1.00 79.71           N  
ATOM    434  CA  GLN A  50     -54.388  -0.176  34.686  1.00 79.71           C  
ATOM    435  C   GLN A  50     -53.185   0.339  35.492  1.00 79.71           C  
ATOM    436  O   GLN A  50     -52.460   1.216  35.014  1.00 79.71           O  
ATOM    437  CB  GLN A  50     -55.612   0.717  34.936  1.00 79.71           C  
ATOM    438  CG  GLN A  50     -56.689   0.555  33.854  1.00 79.71           C  
ATOM    439  CD  GLN A  50     -57.956   1.351  34.153  1.00 79.71           C  
ATOM    440  NE2 GLN A  50     -58.956   1.262  33.304  1.00 79.71           N  
ATOM    441  OE1 GLN A  50     -58.083   2.092  35.113  1.00 79.71           O  
ATOM    442  N   GLU A  51     -52.961  -0.199  36.694  1.00 78.63           N  
ATOM    443  CA  GLU A  51     -51.791   0.081  37.533  1.00 78.63           C  
ATOM    444  C   GLU A  51     -50.533  -0.669  37.062  1.00 78.63           C  
ATOM    445  O   GLU A  51     -49.422  -0.195  37.314  1.00 78.63           O  
ATOM    446  CB  GLU A  51     -52.110  -0.213  39.012  1.00 78.63           C  
ATOM    447  CG  GLU A  51     -53.032   0.856  39.634  1.00 78.63           C  
ATOM    448  CD  GLU A  51     -53.414   0.592  41.105  1.00 78.63           C  
ATOM    449  OE1 GLU A  51     -54.340   1.289  41.602  1.00 78.63           O  
ATOM    450  OE2 GLU A  51     -52.756  -0.246  41.760  1.00 78.63           O1-
ATOM    451  N   ILE A  52     -50.672  -1.764  36.298  1.00 74.59           N  
ATOM    452  CA  ILE A  52     -49.562  -2.415  35.583  1.00 74.59           C  
ATOM    453  C   ILE A  52     -49.129  -1.524  34.409  1.00 74.59           C  
ATOM    454  O   ILE A  52     -49.389  -1.768  33.231  1.00 74.59           O  
ATOM    455  CB  ILE A  52     -49.872  -3.882  35.184  1.00 74.59           C  
ATOM    456  CG1 ILE A  52     -50.156  -4.744  36.437  1.00 74.59           C  
ATOM    457  CG2 ILE A  52     -48.677  -4.520  34.438  1.00 74.59           C  
ATOM    458  CD1 ILE A  52     -50.762  -6.115  36.118  1.00 74.59           C  
ATOM    459  N   ARG A  53     -48.401  -0.459  34.740  1.00 63.15           N  
ATOM    460  CA  ARG A  53     -47.500   0.206  33.805  1.00 63.15           C  
ATOM    461  C   ARG A  53     -46.212  -0.596  33.760  1.00 63.15           C  
ATOM    462  O   ARG A  53     -45.350  -0.458  34.623  1.00 63.15           O  
ATOM    463  CB  ARG A  53     -47.260   1.662  34.214  1.00 63.15           C  
ATOM    464  CG  ARG A  53     -48.459   2.533  33.833  1.00 63.15           C  
ATOM    465  CD  ARG A  53     -48.152   3.990  34.172  1.00 63.15           C  
ATOM    466  NE  ARG A  53     -49.278   4.862  33.799  1.00 63.15           N  
ATOM    467  CZ  ARG A  53     -49.213   6.166  33.613  1.00 63.15           C  
ATOM    468  NH1 ARG A  53     -48.097   6.827  33.762  1.00 63.15           N1+
ATOM    469  NH2 ARG A  53     -50.283   6.830  33.274  1.00 63.15           N  
ATOM    470  N   LEU A  54     -46.081  -1.423  32.729  1.00 64.90           N  
ATOM    471  CA  LEU A  54     -44.770  -1.861  32.265  1.00 64.90           C  
ATOM    472  C   LEU A  54     -44.064  -0.617  31.719  1.00 64.90           C  
ATOM    473  O   LEU A  54     -44.206  -0.277  30.546  1.00 64.90           O  
ATOM    474  CB  LEU A  54     -44.931  -2.958  31.195  1.00 64.90           C  
ATOM    475  CG  LEU A  54     -45.420  -4.309  31.747  1.00 64.90           C  
ATOM    476  CD1 LEU A  54     -45.940  -5.177  30.602  1.00 64.90           C  
ATOM    477  CD2 LEU A  54     -44.300  -5.072  32.458  1.00 64.90           C  
ATOM    478  N   GLU A  55     -43.358   0.112  32.580  1.00 58.88           N  
ATOM    479  CA  GLU A  55     -42.357   1.043  32.076  1.00 58.88           C  
ATOM    480  C   GLU A  55     -41.330   0.202  31.313  1.00 58.88           C  
ATOM    481  O   GLU A  55     -40.857  -0.799  31.865  1.00 58.88           O  
ATOM    482  CB  GLU A  55     -41.705   1.881  33.185  1.00 58.88           C  
ATOM    483  CG  GLU A  55     -42.739   2.788  33.879  1.00 58.88           C  
ATOM    484  CD  GLU A  55     -42.185   4.147  34.341  1.00 58.88           C  
ATOM    485  OE1 GLU A  55     -43.025   5.066  34.500  1.00 58.88           O  
ATOM    486  OE2 GLU A  55     -40.953   4.276  34.518  1.00 58.88           O1-
ATOM    487  N   PRO A  56     -41.012   0.524  30.045  1.00 56.59           N  
ATOM    488  CA  PRO A  56     -39.923  -0.142  29.357  1.00 56.59           C  
ATOM    489  C   PRO A  56     -38.687   0.050  30.226  1.00 56.59           C  
ATOM    490  O   PRO A  56     -38.197   1.169  30.367  1.00 56.59           O  
ATOM    491  CB  PRO A  56     -39.796   0.528  27.979  1.00 56.59           C  
ATOM    492  CG  PRO A  56     -41.125   1.260  27.801  1.00 56.59           C  
ATOM    493  CD  PRO A  56     -41.560   1.588  29.226  1.00 56.59           C  
ATOM    494  N   GLN A  57     -38.224  -1.019  30.870  1.00 51.21           N  
ATOM    495  CA  GLN A  57     -36.964  -0.978  31.582  1.00 51.21           C  
ATOM    496  C   GLN A  57     -35.913  -0.704  30.508  1.00 51.21           C  
ATOM    497  O   GLN A  57     -35.612  -1.583  29.701  1.00 51.21           O  
ATOM    498  CB  GLN A  57     -36.752  -2.297  32.344  1.00 51.21           C  
ATOM    499  CG  GLN A  57     -35.556  -2.222  33.304  1.00 51.21           C  
ATOM    500  CD  GLN A  57     -35.333  -3.511  34.093  1.00 51.21           C  
ATOM    501  NE2 GLN A  57     -34.477  -3.489  35.091  1.00 51.21           N  
ATOM    502  OE1 GLN A  57     -35.897  -4.562  33.842  1.00 51.21           O  
ATOM    503  N   GLU A  58     -35.422   0.535  30.429  1.00 52.09           N  
ATOM    504  CA  GLU A  58     -34.296   0.861  29.567  1.00 52.09           C  
ATOM    505  C   GLU A  58     -33.129  -0.005  30.041  1.00 52.09           C  
ATOM    506  O   GLU A  58     -32.517   0.252  31.080  1.00 52.09           O  
ATOM    507  CB  GLU A  58     -33.945   2.362  29.601  1.00 52.09           C  
ATOM    508  CG  GLU A  58     -34.977   3.257  28.889  1.00 52.09           C  
ATOM    509  CD  GLU A  58     -34.465   4.693  28.649  1.00 52.09           C  
ATOM    510  OE1 GLU A  58     -34.988   5.352  27.719  1.00 52.09           O  
ATOM    511  OE2 GLU A  58     -33.499   5.117  29.326  1.00 52.09           O1-
ATOM    512  N   VAL A  59     -32.864  -1.093  29.313  1.00 51.99           N  
ATOM    513  CA  VAL A  59     -31.674  -1.909  29.533  1.00 51.99           C  
ATOM    514  C   VAL A  59     -30.498  -0.942  29.407  1.00 51.99           C  
ATOM    515  O   VAL A  59     -30.444  -0.204  28.416  1.00 51.99           O  
ATOM    516  CB  VAL A  59     -31.547  -3.063  28.517  1.00 51.99           C  
ATOM    517  CG1 VAL A  59     -30.487  -4.070  28.984  1.00 51.99           C  
ATOM    518  CG2 VAL A  59     -32.868  -3.823  28.331  1.00 51.99           C  
ATOM    519  N   PRO A  60     -29.586  -0.866  30.393  1.00 52.30           N  
ATOM    520  CA  PRO A  60     -28.455   0.043  30.299  1.00 52.30           C  
ATOM    521  C   PRO A  60     -27.751  -0.214  28.962  1.00 52.30           C  
ATOM    522  O   PRO A  60     -27.304  -1.336  28.710  1.00 52.30           O  
ATOM    523  CB  PRO A  60     -27.587  -0.237  31.533  1.00 52.30           C  
ATOM    524  CG  PRO A  60     -28.051  -1.608  32.030  1.00 52.30           C  
ATOM    525  CD  PRO A  60     -29.510  -1.677  31.595  1.00 52.30           C  
ATOM    526  N   ARG A  61     -27.689   0.822  28.106  1.00 55.26           N  
ATOM    527  CA  ARG A  61     -27.263   0.797  26.684  1.00 55.26           C  
ATOM    528  C   ARG A  61     -25.853   0.226  26.416  1.00 55.26           C  
ATOM    529  O   ARG A  61     -25.367   0.289  25.293  1.00 55.26           O  
ATOM    530  CB  ARG A  61     -27.381   2.217  26.079  1.00 55.26           C  
ATOM    531  CG  ARG A  61     -28.816   2.698  25.813  1.00 55.26           C  
ATOM    532  CD  ARG A  61     -28.773   4.031  25.047  1.00 55.26           C  
ATOM    533  NE  ARG A  61     -30.119   4.611  24.870  1.00 55.26           N  
ATOM    534  CZ  ARG A  61     -30.521   5.406  23.894  1.00 55.26           C  
ATOM    535  NH1 ARG A  61     -29.735   5.745  22.906  1.00 55.26           N1+
ATOM    536  NH2 ARG A  61     -31.735   5.880  23.904  1.00 55.26           N  
ATOM    537  N   GLY A  62     -25.175  -0.310  27.428  1.00 55.26           N  
ATOM    538  CA  GLY A  62     -23.809  -0.825  27.367  1.00 55.26           C  
ATOM    539  C   GLY A  62     -23.650  -2.336  27.561  1.00 55.26           C  
ATOM    540  O   GLY A  62     -22.516  -2.782  27.669  1.00 55.26           O  
ATOM    541  N   SER A  63     -24.723  -3.136  27.637  1.00 61.13           N  
ATOM    542  CA  SER A  63     -24.607  -4.585  27.922  1.00 61.13           C  
ATOM    543  C   SER A  63     -25.448  -5.481  27.015  1.00 61.13           C  
ATOM    544  O   SER A  63     -25.988  -6.498  27.442  1.00 61.13           O  
ATOM    545  CB  SER A  63     -24.840  -4.874  29.409  1.00 61.13           C  
ATOM    546  OG  SER A  63     -26.154  -4.535  29.809  1.00 61.13           O  
ATOM    547  N   GLU A  64     -25.581  -5.113  25.746  1.00 75.06           N  
ATOM    548  CA  GLU A  64     -26.243  -5.992  24.789  1.00 75.06           C  
ATOM    549  C   GLU A  64     -25.342  -7.207  24.493  1.00 75.06           C  
ATOM    550  O   GLU A  64     -24.207  -7.027  24.043  1.00 75.06           O  
ATOM    551  CB  GLU A  64     -26.595  -5.231  23.519  1.00 75.06           C  
ATOM    552  CG  GLU A  64     -27.624  -4.126  23.789  1.00 75.06           C  
ATOM    553  CD  GLU A  64     -27.930  -3.314  22.530  1.00 75.06           C  
ATOM    554  OE1 GLU A  64     -29.129  -3.092  22.264  1.00 75.06           O  
ATOM    555  OE2 GLU A  64     -26.953  -2.889  21.875  1.00 75.06           O1-
ATOM    556  N   PRO A  65     -25.807  -8.449  24.730  1.00 82.96           N  
ATOM    557  CA  PRO A  65     -24.961  -9.643  24.653  1.00 82.96           C  
ATOM    558  C   PRO A  65     -24.387  -9.871  23.250  1.00 82.96           C  
ATOM    559  O   PRO A  65     -23.278 -10.381  23.105  1.00 82.96           O  
ATOM    560  CB  PRO A  65     -25.860 -10.802  25.102  1.00 82.96           C  
ATOM    561  CG  PRO A  65     -27.281 -10.296  24.851  1.00 82.96           C  
ATOM    562  CD  PRO A  65     -27.161  -8.802  25.124  1.00 82.96           C  
ATOM    563  N   TRP A  66     -25.103  -9.432  22.211  1.00 87.22           N  
ATOM    564  CA  TRP A  66     -24.667  -9.565  20.823  1.00 87.22           C  
ATOM    565  C   TRP A  66     -23.427  -8.723  20.492  1.00 87.22           C  
ATOM    566  O   TRP A  66     -22.710  -9.063  19.555  1.00 87.22           O  
ATOM    567  CB  TRP A  66     -25.843  -9.236  19.895  1.00 87.22           C  
ATOM    568  CG  TRP A  66     -26.379  -7.839  19.982  1.00 87.22           C  
ATOM    569  CD1 TRP A  66     -27.509  -7.453  20.622  1.00 87.22           C  
ATOM    570  CD2 TRP A  66     -25.852  -6.634  19.343  1.00 87.22           C  
ATOM    571  CE2 TRP A  66     -26.715  -5.546  19.662  1.00 87.22           C  
ATOM    572  CE3 TRP A  66     -24.757  -6.356  18.496  1.00 87.22           C  
ATOM    573  NE1 TRP A  66     -27.710  -6.098  20.430  1.00 87.22           N  
ATOM    574  CZ2 TRP A  66     -26.509  -4.253  19.180  1.00 87.22           C  
ATOM    575  CZ3 TRP A  66     -24.552  -5.058  17.991  1.00 87.22           C  
ATOM    576  CH2 TRP A  66     -25.422  -4.013  18.336  1.00 87.22           C  
ATOM    577  N   LYS A  67     -23.116  -7.673  21.270  1.00 87.64           N  
ATOM    578  CA  LYS A  67     -21.906  -6.863  21.057  1.00 87.64           C  
ATOM    579  C   LYS A  67     -20.614  -7.593  21.429  1.00 87.64           C  
ATOM    580  O   LYS A  67     -19.549  -7.211  20.960  1.00 87.64           O  
ATOM    581  CB  LYS A  67     -21.986  -5.540  21.831  1.00 87.64           C  
ATOM    582  CG  LYS A  67     -23.006  -4.561  21.240  1.00 87.64           C  
ATOM    583  CD  LYS A  67     -22.861  -3.202  21.935  1.00 87.64           C  
ATOM    584  CE  LYS A  67     -23.759  -2.155  21.277  1.00 87.64           C  
ATOM    585  NZ  LYS A  67     -23.363  -0.784  21.693  1.00 87.64           N1+
ATOM    586  N   GLN A  68     -20.700  -8.609  22.288  1.00 86.15           N  
ATOM    587  CA  GLN A  68     -19.541  -9.357  22.792  1.00 86.15           C  
ATOM    588  C   GLN A  68     -19.340 -10.693  22.071  1.00 86.15           C  
ATOM    589  O   GLN A  68     -18.305 -11.333  22.243  1.00 86.15           O  
ATOM    590  CB  GLN A  68     -19.703  -9.580  24.303  1.00 86.15           C  
ATOM    591  CG  GLN A  68     -19.745  -8.259  25.087  1.00 86.15           C  
ATOM    592  CD  GLN A  68     -19.949  -8.456  26.585  1.00 86.15           C  
ATOM    593  NE2 GLN A  68     -20.247  -7.400  27.310  1.00 86.15           N  
ATOM    594  OE1 GLN A  68     -19.853  -9.534  27.146  1.00 86.15           O  
ATOM    595  N   GLN A  69     -20.321 -11.128  21.278  1.00 89.91           N  
ATOM    596  CA  GLN A  69     -20.240 -12.386  20.551  1.00 89.91           C  
ATOM    597  C   GLN A  69     -19.346 -12.227  19.320  1.00 89.91           C  
ATOM    598  O   GLN A  69     -19.599 -11.374  18.468  1.00 89.91           O  
ATOM    599  CB  GLN A  69     -21.652 -12.865  20.184  1.00 89.91           C  
ATOM    600  CG  GLN A  69     -21.652 -14.292  19.612  1.00 89.91           C  
ATOM    601  CD  GLN A  69     -21.195 -15.336  20.628  1.00 89.91           C  
ATOM    602  NE2 GLN A  69     -20.269 -16.201  20.278  1.00 89.91           N  
ATOM    603  OE1 GLN A  69     -21.652 -15.383  21.758  1.00 89.91           O  
ATOM    604  N   LEU A  70     -18.339 -13.093  19.224  1.00 93.98           N  
ATOM    605  CA  LEU A  70     -17.439 -13.204  18.079  1.00 93.98           C  
ATOM    606  C   LEU A  70     -17.529 -14.613  17.478  1.00 93.98           C  
ATOM    607  O   LEU A  70     -17.879 -15.568  18.184  1.00 93.98           O  
ATOM    608  CB  LEU A  70     -16.000 -12.857  18.505  1.00 93.98           C  
ATOM    609  CG  LEU A  70     -15.818 -11.463  19.139  1.00 93.98           C  
ATOM    610  CD1 LEU A  70     -14.359 -11.279  19.552  1.00 93.98           C  
ATOM    611  CD2 LEU A  70     -16.200 -10.331  18.186  1.00 93.98           C  
ATOM    612  N   THR A  71     -17.236 -14.739  16.185  1.00 95.41           N  
ATOM    613  CA  THR A  71     -17.048 -16.033  15.507  1.00 95.41           C  
ATOM    614  C   THR A  71     -15.640 -16.591  15.720  1.00 95.41           C  
ATOM    615  O   THR A  71     -14.797 -15.962  16.359  1.00 95.41           O  
ATOM    616  CB  THR A  71     -17.330 -15.933  14.002  1.00 95.41           C  
ATOM    617  CG2 THR A  71     -18.714 -15.359  13.744  1.00 95.41           C  
ATOM    618  OG1 THR A  71     -16.348 -15.137  13.385  1.00 95.41           O  
ATOM    619  N   GLU A  72     -15.373 -17.780  15.171  1.00 95.68           N  
ATOM    620  CA  GLU A  72     -14.029 -18.375  15.146  1.00 95.68           C  
ATOM    621  C   GLU A  72     -13.009 -17.532  14.361  1.00 95.68           C  
ATOM    622  O   GLU A  72     -11.845 -17.451  14.755  1.00 95.68           O  
ATOM    623  CB  GLU A  72     -14.119 -19.818  14.620  1.00 95.68           C  
ATOM    624  CG  GLU A  72     -14.641 -19.973  13.175  1.00 95.68           C  
ATOM    625  CD  GLU A  72     -14.850 -21.447  12.770  1.00 95.68           C  
ATOM    626  OE1 GLU A  72     -15.423 -21.688  11.684  1.00 95.68           O  
ATOM    627  OE2 GLU A  72     -14.511 -22.346  13.578  1.00 95.68           O1-
ATOM    628  N   ASP A  73     -13.467 -16.815  13.334  1.00 94.95           N  
ATOM    629  CA  ASP A  73     -12.663 -15.881  12.537  1.00 94.95           C  
ATOM    630  C   ASP A  73     -12.517 -14.496  13.197  1.00 94.95           C  
ATOM    631  O   ASP A  73     -11.889 -13.588  12.648  1.00 94.95           O  
ATOM    632  CB  ASP A  73     -13.267 -15.780  11.132  1.00 94.95           C  
ATOM    633  CG  ASP A  73     -13.248 -17.127  10.408  1.00 94.95           C  
ATOM    634  OD1 ASP A  73     -12.157 -17.743  10.373  1.00 94.95           O  
ATOM    635  OD2 ASP A  73     -14.323 -17.530   9.915  1.00 94.95           O1-
ATOM    636  N   GLY A  74     -13.073 -14.321  14.400  1.00 96.31           N  
ATOM    637  CA  GLY A  74     -13.077 -13.048  15.112  1.00 96.31           C  
ATOM    638  C   GLY A  74     -14.082 -12.042  14.548  1.00 96.31           C  
ATOM    639  O   GLY A  74     -13.990 -10.861  14.861  1.00 96.31           O  
ATOM    640  N   ASP A  75     -15.046 -12.460  13.728  1.00 97.49           N  
ATOM    641  CA  ASP A  75     -16.072 -11.559  13.207  1.00 97.49           C  
ATOM    642  C   ASP A  75     -17.074 -11.195  14.303  1.00 97.49           C  
ATOM    643  O   ASP A  75     -17.657 -12.061  14.960  1.00 97.49           O  
ATOM    644  CB  ASP A  75     -16.792 -12.170  12.001  1.00 97.49           C  
ATOM    645  CG  ASP A  75     -15.863 -12.337  10.807  1.00 97.49           C  
ATOM    646  OD1 ASP A  75     -15.270 -11.317  10.377  1.00 97.49           O  
ATOM    647  OD2 ASP A  75     -15.793 -13.483  10.327  1.00 97.49           O1-
ATOM    648  N   SER A  76     -17.311  -9.896  14.484  1.00 96.44           N  
ATOM    649  CA  SER A  76     -18.421  -9.417  15.314  1.00 96.44           C  
ATOM    650  C   SER A  76     -19.764  -9.574  14.597  1.00 96.44           C  
ATOM    651  O   SER A  76     -19.827  -9.797  13.386  1.00 96.44           O  
ATOM    652  CB  SER A  76     -18.185  -7.975  15.786  1.00 96.44           C  
ATOM    653  OG  SER A  76     -18.512  -7.015  14.791  1.00 96.44           O  
ATOM    654  N   PHE A  77     -20.868  -9.369  15.320  1.00 96.23           N  
ATOM    655  CA  PHE A  77     -22.208  -9.374  14.723  1.00 96.23           C  
ATOM    656  C   PHE A  77     -22.331  -8.448  13.499  1.00 96.23           C  
ATOM    657  O   PHE A  77     -22.974  -8.800  12.513  1.00 96.23           O  
ATOM    658  CB  PHE A  77     -23.225  -8.963  15.794  1.00 96.23           C  
ATOM    659  CG  PHE A  77     -24.659  -9.112  15.331  1.00 96.23           C  
ATOM    660  CD1 PHE A  77     -25.418  -7.992  14.938  1.00 96.23           C  
ATOM    661  CD2 PHE A  77     -25.227 -10.397  15.271  1.00 96.23           C  
ATOM    662  CE1 PHE A  77     -26.746  -8.168  14.503  1.00 96.23           C  
ATOM    663  CE2 PHE A  77     -26.550 -10.567  14.830  1.00 96.23           C  
ATOM    664  CZ  PHE A  77     -27.310  -9.451  14.452  1.00 96.23           C  
ATOM    665  N   LEU A  78     -21.676  -7.282  13.537  1.00 96.82           N  
ATOM    666  CA  LEU A  78     -21.696  -6.327  12.431  1.00 96.82           C  
ATOM    667  C   LEU A  78     -20.894  -6.817  11.217  1.00 96.82           C  
ATOM    668  O   LEU A  78     -21.331  -6.601  10.091  1.00 96.82           O  
ATOM    669  CB  LEU A  78     -21.207  -4.970  12.957  1.00 96.82           C  
ATOM    670  CG  LEU A  78     -21.205  -3.829  11.925  1.00 96.82           C  
ATOM    671  CD1 LEU A  78     -22.581  -3.569  11.312  1.00 96.82           C  
ATOM    672  CD2 LEU A  78     -20.748  -2.541  12.611  1.00 96.82           C  
ATOM    673  N   HIS A  79     -19.772  -7.513  11.425  1.00 98.16           N  
ATOM    674  CA  HIS A  79     -19.032  -8.147  10.329  1.00 98.16           C  
ATOM    675  C   HIS A  79     -19.920  -9.176   9.624  1.00 98.16           C  
ATOM    676  O   HIS A  79     -20.097  -9.110   8.410  1.00 98.16           O  
ATOM    677  CB  HIS A  79     -17.761  -8.825  10.856  1.00 98.16           C  
ATOM    678  CG  HIS A  79     -16.717  -7.885  11.385  1.00 98.16           C  
ATOM    679  CD2 HIS A  79     -15.596  -7.438  10.739  1.00 98.16           C  
ATOM    680  ND1 HIS A  79     -16.683  -7.355  12.652  1.00 98.16           N  
ATOM    681  CE1 HIS A  79     -15.590  -6.588  12.754  1.00 98.16           C  
ATOM    682  NE2 HIS A  79     -14.920  -6.583  11.601  1.00 98.16           N  
ATOM    683  N   LEU A  80     -20.562 -10.064  10.390  1.00 97.09           N  
ATOM    684  CA  LEU A  80     -21.454 -11.083   9.839  1.00 97.09           C  
ATOM    685  C   LEU A  80     -22.641 -10.490   9.083  1.00 97.09           C  
ATOM    686  O   LEU A  80     -22.946 -10.964   7.991  1.00 97.09           O  
ATOM    687  CB  LEU A  80     -21.969 -11.987  10.965  1.00 97.09           C  
ATOM    688  CG  LEU A  80     -20.919 -12.917  11.589  1.00 97.09           C  
ATOM    689  CD1 LEU A  80     -21.622 -13.703  12.701  1.00 97.09           C  
ATOM    690  CD2 LEU A  80     -20.336 -13.879  10.550  1.00 97.09           C  
ATOM    691  N   ALA A  81     -23.288  -9.460   9.634  1.00 97.17           N  
ATOM    692  CA  ALA A  81     -24.419  -8.804   8.984  1.00 97.17           C  
ATOM    693  C   ALA A  81     -24.031  -8.208   7.616  1.00 97.17           C  
ATOM    694  O   ALA A  81     -24.816  -8.284   6.672  1.00 97.17           O  
ATOM    695  CB  ALA A  81     -24.981  -7.749   9.946  1.00 97.17           C  
ATOM    696  N   ILE A  82     -22.801  -7.694   7.489  1.00 98.13           N  
ATOM    697  CA  ILE A  82     -22.253  -7.179   6.227  1.00 98.13           C  
ATOM    698  C   ILE A  82     -21.900  -8.318   5.266  1.00 98.13           C  
ATOM    699  O   ILE A  82     -22.272  -8.245   4.098  1.00 98.13           O  
ATOM    700  CB  ILE A  82     -21.044  -6.260   6.507  1.00 98.13           C  
ATOM    701  CG1 ILE A  82     -21.531  -4.996   7.244  1.00 98.13           C  
ATOM    702  CG2 ILE A  82     -20.323  -5.851   5.208  1.00 98.13           C  
ATOM    703  CD1 ILE A  82     -20.410  -4.106   7.780  1.00 98.13           C  
ATOM    704  N   ILE A  83     -21.221  -9.371   5.740  1.00 97.63           N  
ATOM    705  CA  ILE A  83     -20.815 -10.536   4.926  1.00 97.63           C  
ATOM    706  C   ILE A  83     -22.027 -11.231   4.306  1.00 97.63           C  
ATOM    707  O   ILE A  83     -21.970 -11.652   3.156  1.00 97.63           O  
ATOM    708  CB  ILE A  83     -19.998 -11.540   5.780  1.00 97.63           C  
ATOM    709  CG1 ILE A  83     -18.626 -10.933   6.125  1.00 97.63           C  
ATOM    710  CG2 ILE A  83     -19.788 -12.891   5.067  1.00 97.63           C  
ATOM    711  CD1 ILE A  83     -17.890 -11.647   7.269  1.00 97.63           C  
ATOM    712  N   HIS A  84     -23.121 -11.339   5.059  1.00 97.33           N  
ATOM    713  CA  HIS A  84     -24.360 -11.966   4.596  1.00 97.33           C  
ATOM    714  C   HIS A  84     -25.270 -10.999   3.821  1.00 97.33           C  
ATOM    715  O   HIS A  84     -26.382 -11.377   3.467  1.00 97.33           O  
ATOM    716  CB  HIS A  84     -25.076 -12.623   5.786  1.00 97.33           C  
ATOM    717  CG  HIS A  84     -24.301 -13.772   6.383  1.00 97.33           C  
ATOM    718  CD2 HIS A  84     -24.535 -15.106   6.197  1.00 97.33           C  
ATOM    719  ND1 HIS A  84     -23.198 -13.668   7.196  1.00 97.33           N  
ATOM    720  CE1 HIS A  84     -22.767 -14.907   7.482  1.00 97.33           C  
ATOM    721  NE2 HIS A  84     -23.564 -15.822   6.908  1.00 97.33           N  
ATOM    722  N   GLU A  85     -24.816  -9.766   3.564  1.00 96.61           N  
ATOM    723  CA  GLU A  85     -25.544  -8.736   2.808  1.00 96.61           C  
ATOM    724  C   GLU A  85     -26.935  -8.402   3.392  1.00 96.61           C  
ATOM    725  O   GLU A  85     -27.854  -7.957   2.698  1.00 96.61           O  
ATOM    726  CB  GLU A  85     -25.557  -9.064   1.304  1.00 96.61           C  
ATOM    727  CG  GLU A  85     -24.145  -9.203   0.702  1.00 96.61           C  
ATOM    728  CD  GLU A  85     -24.175  -9.510  -0.805  1.00 96.61           C  
ATOM    729  OE1 GLU A  85     -23.287 -10.263  -1.268  1.00 96.61           O  
ATOM    730  OE2 GLU A  85     -25.074  -8.985  -1.506  1.00 96.61           O1-
ATOM    731  N   GLU A  86     -27.095  -8.550   4.711  1.00 96.51           N  
ATOM    732  CA  GLU A  86     -28.330  -8.237   5.429  1.00 96.51           C  
ATOM    733  C   GLU A  86     -28.437  -6.723   5.654  1.00 96.51           C  
ATOM    734  O   GLU A  86     -28.250  -6.201   6.758  1.00 96.51           O  
ATOM    735  CB  GLU A  86     -28.422  -9.044   6.734  1.00 96.51           C  
ATOM    736  CG  GLU A  86     -28.725 -10.533   6.502  1.00 96.51           C  
ATOM    737  CD  GLU A  86     -30.093 -10.773   5.836  1.00 96.51           C  
ATOM    738  OE1 GLU A  86     -30.246 -11.809   5.154  1.00 96.51           O  
ATOM    739  OE2 GLU A  86     -31.005  -9.932   6.043  1.00 96.51           O1-
ATOM    740  N   LYS A  87     -28.727  -5.981   4.579  1.00 96.31           N  
ATOM    741  CA  LYS A  87     -28.692  -4.510   4.555  1.00 96.31           C  
ATOM    742  C   LYS A  87     -29.586  -3.868   5.615  1.00 96.31           C  
ATOM    743  O   LYS A  87     -29.146  -2.962   6.317  1.00 96.31           O  
ATOM    744  CB  LYS A  87     -29.032  -4.030   3.134  1.00 96.31           C  
ATOM    745  CG  LYS A  87     -28.950  -2.501   2.982  1.00 96.31           C  
ATOM    746  CD  LYS A  87     -29.024  -2.103   1.501  1.00 96.31           C  
ATOM    747  CE  LYS A  87     -28.940  -0.580   1.326  1.00 96.31           C  
ATOM    748  NZ  LYS A  87     -28.657  -0.205  -0.085  1.00 96.31           N1+
ATOM    749  N   ALA A  88     -30.834  -4.317   5.754  1.00 97.30           N  
ATOM    750  CA  ALA A  88     -31.772  -3.729   6.717  1.00 97.30           C  
ATOM    751  C   ALA A  88     -31.307  -3.933   8.168  1.00 97.30           C  
ATOM    752  O   ALA A  88     -31.327  -2.991   8.962  1.00 97.30           O  
ATOM    753  CB  ALA A  88     -33.165  -4.324   6.482  1.00 97.30           C  
ATOM    754  N   LEU A  89     -30.841  -5.145   8.485  1.00 96.68           N  
ATOM    755  CA  LEU A  89     -30.283  -5.478   9.791  1.00 96.68           C  
ATOM    756  C   LEU A  89     -29.017  -4.665  10.063  1.00 96.68           C  
ATOM    757  O   LEU A  89     -28.910  -4.032  11.106  1.00 96.68           O  
ATOM    758  CB  LEU A  89     -29.992  -6.986   9.821  1.00 96.68           C  
ATOM    759  CG  LEU A  89     -29.340  -7.489  11.119  1.00 96.68           C  
ATOM    760  CD1 LEU A  89     -30.256  -7.299  12.330  1.00 96.68           C  
ATOM    761  CD2 LEU A  89     -29.012  -8.972  10.963  1.00 96.68           C  
ATOM    762  N   THR A  90     -28.094  -4.625   9.104  1.00 97.65           N  
ATOM    763  CA  THR A  90     -26.842  -3.873   9.214  1.00 97.65           C  
ATOM    764  C   THR A  90     -27.099  -2.396   9.498  1.00 97.65           C  
ATOM    765  O   THR A  90     -26.507  -1.833  10.416  1.00 97.65           O  
ATOM    766  CB  THR A  90     -26.010  -4.020   7.936  1.00 97.65           C  
ATOM    767  CG2 THR A  90     -24.710  -3.231   8.045  1.00 97.65           C  
ATOM    768  OG1 THR A  90     -25.673  -5.369   7.745  1.00 97.65           O  
ATOM    769  N   MET A  91     -28.025  -1.767   8.771  1.00 97.66           N  
ATOM    770  CA  MET A  91     -28.373  -0.359   8.985  1.00 97.66           C  
ATOM    771  C   MET A  91     -28.966  -0.108  10.376  1.00 97.66           C  
ATOM    772  O   MET A  91     -28.648   0.904  11.002  1.00 97.66           O  
ATOM    773  CB  MET A  91     -29.355   0.101   7.899  1.00 97.66           C  
ATOM    774  CG  MET A  91     -28.693   0.190   6.517  1.00 97.66           C  
ATOM    775  SD  MET A  91     -27.360   1.404   6.352  1.00 97.66           S  
ATOM    776  CE  MET A  91     -28.300   2.950   6.397  1.00 97.66           C  
ATOM    777  N   GLU A  92     -29.791  -1.025  10.885  1.00 96.18           N  
ATOM    778  CA  GLU A  92     -30.326  -0.926  12.245  1.00 96.18           C  
ATOM    779  C   GLU A  92     -29.226  -1.099  13.301  1.00 96.18           C  
ATOM    780  O   GLU A  92     -29.160  -0.309  14.242  1.00 96.18           O  
ATOM    781  CB  GLU A  92     -31.477  -1.929  12.424  1.00 96.18           C  
ATOM    782  CG  GLU A  92     -32.088  -1.948  13.836  1.00 96.18           C  
ATOM    783  CD  GLU A  92     -32.577  -0.583  14.357  1.00 96.18           C  
ATOM    784  OE1 GLU A  92     -32.684  -0.423  15.597  1.00 96.18           O  
ATOM    785  OE2 GLU A  92     -32.843   0.357  13.574  1.00 96.18           O1-
ATOM    786  N   VAL A  93     -28.308  -2.053  13.114  1.00 95.75           N  
ATOM    787  CA  VAL A  93     -27.145  -2.229  13.997  1.00 95.75           C  
ATOM    788  C   VAL A  93     -26.305  -0.955  14.019  1.00 95.75           C  
ATOM    789  O   VAL A  93     -26.045  -0.431  15.099  1.00 95.75           O  
ATOM    790  CB  VAL A  93     -26.290  -3.439  13.577  1.00 95.75           C  
ATOM    791  CG1 VAL A  93     -25.009  -3.571  14.415  1.00 95.75           C  
ATOM    792  CG2 VAL A  93     -27.059  -4.748  13.752  1.00 95.75           C  
ATOM    793  N   ILE A  94     -25.951  -0.395  12.855  1.00 96.61           N  
ATOM    794  CA  ILE A  94     -25.186   0.862  12.738  1.00 96.61           C  
ATOM    795  C   ILE A  94     -25.903   2.009  13.462  1.00 96.61           C  
ATOM    796  O   ILE A  94     -25.267   2.801  14.161  1.00 96.61           O  
ATOM    797  CB  ILE A  94     -24.923   1.205  11.252  1.00 96.61           C  
ATOM    798  CG1 ILE A  94     -23.959   0.171  10.631  1.00 96.61           C  
ATOM    799  CG2 ILE A  94     -24.313   2.615  11.106  1.00 96.61           C  
ATOM    800  CD1 ILE A  94     -23.852   0.269   9.104  1.00 96.61           C  
ATOM    801  N   ARG A  95     -27.234   2.094  13.344  1.00 95.72           N  
ATOM    802  CA  ARG A  95     -28.043   3.095  14.051  1.00 95.72           C  
ATOM    803  C   ARG A  95     -27.952   2.932  15.572  1.00 95.72           C  
ATOM    804  O   ARG A  95     -27.885   3.940  16.277  1.00 95.72           O  
ATOM    805  CB  ARG A  95     -29.497   2.984  13.567  1.00 95.72           C  
ATOM    806  CG  ARG A  95     -30.365   4.164  14.025  1.00 95.72           C  
ATOM    807  CD  ARG A  95     -31.861   3.832  13.915  1.00 95.72           C  
ATOM    808  NE  ARG A  95     -32.284   2.808  14.888  1.00 95.72           N  
ATOM    809  CZ  ARG A  95     -32.420   2.930  16.194  1.00 95.72           C  
ATOM    810  NH1 ARG A  95     -32.193   4.058  16.813  1.00 95.72           N1+
ATOM    811  NH2 ARG A  95     -32.783   1.919  16.916  1.00 95.72           N  
ATOM    812  N   GLN A  96     -27.958   1.699  16.076  1.00 94.22           N  
ATOM    813  CA  GLN A  96     -27.862   1.389  17.506  1.00 94.22           C  
ATOM    814  C   GLN A  96     -26.463   1.658  18.076  1.00 94.22           C  
ATOM    815  O   GLN A  96     -26.350   2.163  19.193  1.00 94.22           O  
ATOM    816  CB  GLN A  96     -28.260  -0.075  17.745  1.00 94.22           C  
ATOM    817  CG  GLN A  96     -29.761  -0.318  17.527  1.00 94.22           C  
ATOM    818  CD  GLN A  96     -30.143  -1.792  17.629  1.00 94.22           C  
ATOM    819  NE2 GLN A  96     -31.401  -2.118  17.450  1.00 94.22           N  
ATOM    820  OE1 GLN A  96     -29.339  -2.676  17.859  1.00 94.22           O  
ATOM    821  N   VAL A  97     -25.403   1.384  17.309  1.00 93.61           N  
ATOM    822  CA  VAL A  97     -23.999   1.569  17.730  1.00 93.61           C  
ATOM    823  C   VAL A  97     -23.392   2.902  17.291  1.00 93.61           C  
ATOM    824  O   VAL A  97     -22.176   3.074  17.318  1.00 93.61           O  
ATOM    825  CB  VAL A  97     -23.105   0.380  17.328  1.00 93.61           C  
ATOM    826  CG1 VAL A  97     -23.712  -0.934  17.816  1.00 93.61           C  
ATOM    827  CG2 VAL A  97     -22.857   0.309  15.818  1.00 93.61           C  
ATOM    828  N   LYS A  98     -24.209   3.871  16.871  1.00 92.37           N  
ATOM    829  CA  LYS A  98     -23.705   5.161  16.391  1.00 92.37           C  
ATOM    830  C   LYS A  98     -22.866   5.863  17.470  1.00 92.37           C  
ATOM    831  O   LYS A  98     -23.374   6.163  18.549  1.00 92.37           O  
ATOM    832  CB  LYS A  98     -24.877   6.017  15.898  1.00 92.37           C  
ATOM    833  CG  LYS A  98     -24.341   7.279  15.217  1.00 92.37           C  
ATOM    834  CD  LYS A  98     -25.443   8.084  14.527  1.00 92.37           C  
ATOM    835  CE  LYS A  98     -24.767   9.236  13.777  1.00 92.37           C  
ATOM    836  NZ  LYS A  98     -25.718   9.992  12.931  1.00 92.37           N1+
ATOM    837  N   GLY A  99     -21.603   6.161  17.155  1.00 89.69           N  
ATOM    838  CA  GLY A  99     -20.631   6.756  18.082  1.00 89.69           C  
ATOM    839  C   GLY A  99     -19.894   5.762  18.992  1.00 89.69           C  
ATOM    840  O   GLY A  99     -18.968   6.164  19.694  1.00 89.69           O  
ATOM    841  N   ASP A 100     -20.249   4.475  18.968  1.00 94.22           N  
ATOM    842  CA  ASP A 100     -19.518   3.399  19.645  1.00 94.22           C  
ATOM    843  C   ASP A 100     -18.334   2.961  18.770  1.00 94.22           C  
ATOM    844  O   ASP A 100     -18.385   1.967  18.041  1.00 94.22           O  
ATOM    845  CB  ASP A 100     -20.487   2.254  19.982  1.00 94.22           C  
ATOM    846  CG  ASP A 100     -19.893   1.145  20.855  1.00 94.22           C  
ATOM    847  OD1 ASP A 100     -18.671   1.191  21.134  1.00 94.22           O  
ATOM    848  OD2 ASP A 100     -20.711   0.274  21.260  1.00 94.22           O1-
ATOM    849  N   LEU A 101     -17.268   3.766  18.794  1.00 94.49           N  
ATOM    850  CA  LEU A 101     -16.102   3.557  17.933  1.00 94.49           C  
ATOM    851  C   LEU A 101     -15.409   2.223  18.205  1.00 94.49           C  
ATOM    852  O   LEU A 101     -14.898   1.620  17.272  1.00 94.49           O  
ATOM    853  CB  LEU A 101     -15.094   4.709  18.089  1.00 94.49           C  
ATOM    854  CG  LEU A 101     -15.641   6.111  17.773  1.00 94.49           C  
ATOM    855  CD1 LEU A 101     -14.479   7.104  17.717  1.00 94.49           C  
ATOM    856  CD2 LEU A 101     -16.393   6.150  16.447  1.00 94.49           C  
ATOM    857  N   ALA A 102     -15.422   1.739  19.450  1.00 94.76           N  
ATOM    858  CA  ALA A 102     -14.829   0.450  19.796  1.00 94.76           C  
ATOM    859  C   ALA A 102     -15.506  -0.700  19.038  1.00 94.76           C  
ATOM    860  O   ALA A 102     -14.828  -1.614  18.576  1.00 94.76           O  
ATOM    861  CB  ALA A 102     -14.932   0.258  21.313  1.00 94.76           C  
ATOM    862  N   PHE A 103     -16.829  -0.630  18.867  1.00 95.58           N  
ATOM    863  CA  PHE A 103     -17.582  -1.634  18.126  1.00 95.58           C  
ATOM    864  C   PHE A 103     -17.497  -1.439  16.604  1.00 95.58           C  
ATOM    865  O   PHE A 103     -17.320  -2.408  15.868  1.00 95.58           O  
ATOM    866  CB  PHE A 103     -19.026  -1.624  18.632  1.00 95.58           C  
ATOM    867  CG  PHE A 103     -19.813  -2.808  18.126  1.00 95.58           C  
ATOM    868  CD1 PHE A 103     -20.626  -2.676  16.990  1.00 95.58           C  
ATOM    869  CD2 PHE A 103     -19.674  -4.062  18.747  1.00 95.58           C  
ATOM    870  CE1 PHE A 103     -21.339  -3.781  16.501  1.00 95.58           C  
ATOM    871  CE2 PHE A 103     -20.342  -5.181  18.222  1.00 95.58           C  
ATOM    872  CZ  PHE A 103     -21.182  -5.040  17.106  1.00 95.58           C  
ATOM    873  N   LEU A 104     -17.583  -0.193  16.123  1.00 96.59           N  
ATOM    874  CA  LEU A 104     -17.499   0.132  14.690  1.00 96.59           C  
ATOM    875  C   LEU A 104     -16.112  -0.128  14.086  1.00 96.59           C  
ATOM    876  O   LEU A 104     -16.019  -0.436  12.902  1.00 96.59           O  
ATOM    877  CB  LEU A 104     -17.870   1.610  14.481  1.00 96.59           C  
ATOM    878  CG  LEU A 104     -19.361   1.938  14.659  1.00 96.59           C  
ATOM    879  CD1 LEU A 104     -19.558   3.450  14.551  1.00 96.59           C  
ATOM    880  CD2 LEU A 104     -20.216   1.267  13.580  1.00 96.59           C  
ATOM    881  N   ASN A 105     -15.056   0.000  14.890  1.00 97.26           N  
ATOM    882  CA  ASN A 105     -13.663  -0.179  14.478  1.00 97.26           C  
ATOM    883  C   ASN A 105     -13.077  -1.523  14.917  1.00 97.26           C  
ATOM    884  O   ASN A 105     -11.874  -1.735  14.770  1.00 97.26           O  
ATOM    885  CB  ASN A 105     -12.831   0.988  15.025  1.00 97.26           C  
ATOM    886  CG  ASN A 105     -13.214   2.327  14.430  1.00 97.26           C  
ATOM    887  ND2 ASN A 105     -12.860   3.410  15.078  1.00 97.26           N  
ATOM    888  OD1 ASN A 105     -13.814   2.434  13.373  1.00 97.26           O  
ATOM    889  N   PHE A 106     -13.898  -2.415  15.476  1.00 97.46           N  
ATOM    890  CA  PHE A 106     -13.445  -3.745  15.854  1.00 97.46           C  
ATOM    891  C   PHE A 106     -12.886  -4.470  14.626  1.00 97.46           C  
ATOM    892  O   PHE A 106     -13.473  -4.388  13.549  1.00 97.46           O  
ATOM    893  CB  PHE A 106     -14.592  -4.525  16.501  1.00 97.46           C  
ATOM    894  CG  PHE A 106     -14.123  -5.829  17.105  1.00 97.46           C  
ATOM    895  CD1 PHE A 106     -14.270  -7.035  16.399  1.00 97.46           C  
ATOM    896  CD2 PHE A 106     -13.463  -5.821  18.349  1.00 97.46           C  
ATOM    897  CE1 PHE A 106     -13.753  -8.221  16.938  1.00 97.46           C  
ATOM    898  CE2 PHE A 106     -12.947  -7.015  18.884  1.00 97.46           C  
ATOM    899  CZ  PHE A 106     -13.088  -8.215  18.171  1.00 97.46           C  
ATOM    900  N   GLN A 107     -11.756  -5.152  14.789  1.00 98.19           N  
ATOM    901  CA  GLN A 107     -11.064  -5.853  13.715  1.00 98.19           C  
ATOM    902  C   GLN A 107     -11.136  -7.365  13.943  1.00 98.19           C  
ATOM    903  O   GLN A 107     -10.844  -7.828  15.045  1.00 98.19           O  
ATOM    904  CB  GLN A 107      -9.614  -5.354  13.630  1.00 98.19           C  
ATOM    905  CG  GLN A 107      -9.498  -3.973  12.974  1.00 98.19           C  
ATOM    906  CD  GLN A 107      -8.059  -3.474  12.876  1.00 98.19           C  
ATOM    907  NE2 GLN A 107      -7.508  -3.355  11.694  1.00 98.19           N  
ATOM    908  OE1 GLN A 107      -7.402  -3.172  13.858  1.00 98.19           O  
ATOM    909  N   ASN A 108     -11.503  -8.123  12.908  1.00 97.73           N  
ATOM    910  CA  ASN A 108     -11.478  -9.589  12.938  1.00 97.73           C  
ATOM    911  C   ASN A 108     -10.038 -10.149  12.851  1.00 97.73           C  
ATOM    912  O   ASN A 108      -9.060  -9.394  12.850  1.00 97.73           O  
ATOM    913  CB  ASN A 108     -12.438 -10.118  11.851  1.00 97.73           C  
ATOM    914  CG  ASN A 108     -11.960  -9.952  10.418  1.00 97.73           C  
ATOM    915  ND2 ASN A 108     -12.803 -10.274   9.469  1.00 97.73           N  
ATOM    916  OD1 ASN A 108     -10.832  -9.560  10.136  1.00 97.73           O  
ATOM    917  N   ASN A 109      -9.872 -11.473  12.738  1.00 97.91           N  
ATOM    918  CA  ASN A 109      -8.545 -12.109  12.682  1.00 97.91           C  
ATOM    919  C   ASN A 109      -7.718 -11.712  11.440  1.00 97.91           C  
ATOM    920  O   ASN A 109      -6.493 -11.817  11.462  1.00 97.91           O  
ATOM    921  CB  ASN A 109      -8.706 -13.639  12.758  1.00 97.91           C  
ATOM    922  CG  ASN A 109      -9.216 -14.151  14.097  1.00 97.91           C  
ATOM    923  ND2 ASN A 109      -9.621 -15.400  14.141  1.00 97.91           N  
ATOM    924  OD1 ASN A 109      -9.222 -13.467  15.108  1.00 97.91           O  
ATOM    925  N   LEU A 110      -8.358 -11.215  10.374  1.00 97.83           N  
ATOM    926  CA  LEU A 110      -7.702 -10.644   9.187  1.00 97.83           C  
ATOM    927  C   LEU A 110      -7.440  -9.135   9.323  1.00 97.83           C  
ATOM    928  O   LEU A 110      -7.127  -8.461   8.339  1.00 97.83           O  
ATOM    929  CB  LEU A 110      -8.535 -10.965   7.931  1.00 97.83           C  
ATOM    930  CG  LEU A 110      -8.647 -12.459   7.594  1.00 97.83           C  
ATOM    931  CD1 LEU A 110      -9.523 -12.620   6.352  1.00 97.83           C  
ATOM    932  CD2 LEU A 110      -7.281 -13.088   7.298  1.00 97.83           C  
ATOM    933  N   GLN A 111      -7.588  -8.591  10.530  1.00 98.11           N  
ATOM    934  CA  GLN A 111      -7.546  -7.162  10.825  1.00 98.11           C  
ATOM    935  C   GLN A 111      -8.561  -6.336  10.013  1.00 98.11           C  
ATOM    936  O   GLN A 111      -8.403  -5.132   9.825  1.00 98.11           O  
ATOM    937  CB  GLN A 111      -6.113  -6.617  10.754  1.00 98.11           C  
ATOM    938  CG  GLN A 111      -5.183  -7.227  11.807  1.00 98.11           C  
ATOM    939  CD  GLN A 111      -3.769  -6.663  11.718  1.00 98.11           C  
ATOM    940  NE2 GLN A 111      -2.914  -6.981  12.664  1.00 98.11           N  
ATOM    941  OE1 GLN A 111      -3.381  -5.951  10.810  1.00 98.11           O  
ATOM    942  N   GLN A 112      -9.626  -6.947   9.502  1.00 98.49           N  
ATOM    943  CA  GLN A 112     -10.636  -6.227   8.736  1.00 98.49           C  
ATOM    944  C   GLN A 112     -11.647  -5.614   9.691  1.00 98.49           C  
ATOM    945  O   GLN A 112     -12.109  -6.279  10.608  1.00 98.49           O  
ATOM    946  CB  GLN A 112     -11.310  -7.160   7.731  1.00 98.49           C  
ATOM    947  CG  GLN A 112     -10.307  -7.638   6.672  1.00 98.49           C  
ATOM    948  CD  GLN A 112     -10.891  -8.705   5.764  1.00 98.49           C  
ATOM    949  NE2 GLN A 112     -10.412  -8.812   4.545  1.00 98.49           N  
ATOM    950  OE1 GLN A 112     -11.768  -9.470   6.119  1.00 98.49           O  
ATOM    951  N   THR A 113     -11.987  -4.350   9.458  1.00 98.38           N  
ATOM    952  CA  THR A 113     -13.112  -3.679  10.124  1.00 98.38           C  
ATOM    953  C   THR A 113     -14.405  -3.894   9.327  1.00 98.38           C  
ATOM    954  O   THR A 113     -14.339  -4.225   8.135  1.00 98.38           O  
ATOM    955  CB  THR A 113     -12.855  -2.172  10.320  1.00 98.38           C  
ATOM    956  CG2 THR A 113     -11.525  -1.848  10.987  1.00 98.38           C  
ATOM    957  OG1 THR A 113     -12.876  -1.468   9.096  1.00 98.38           O  
ATOM    958  N   PRO A 114     -15.587  -3.584   9.894  1.00 98.24           N  
ATOM    959  CA  PRO A 114     -16.841  -3.532   9.144  1.00 98.24           C  
ATOM    960  C   PRO A 114     -16.747  -2.701   7.855  1.00 98.24           C  
ATOM    961  O   PRO A 114     -17.311  -3.078   6.829  1.00 98.24           O  
ATOM    962  CB  PRO A 114     -17.844  -2.920  10.126  1.00 98.24           C  
ATOM    963  CG  PRO A 114     -17.341  -3.406  11.482  1.00 98.24           C  
ATOM    964  CD  PRO A 114     -15.832  -3.311  11.302  1.00 98.24           C  
ATOM    965  N   LEU A 115     -15.984  -1.599   7.873  1.00 98.27           N  
ATOM    966  CA  LEU A 115     -15.798  -0.748   6.696  1.00 98.27           C  
ATOM    967  C   LEU A 115     -14.985  -1.445   5.593  1.00 98.27           C  
ATOM    968  O   LEU A 115     -15.310  -1.288   4.418  1.00 98.27           O  
ATOM    969  CB  LEU A 115     -15.173   0.592   7.130  1.00 98.27           C  
ATOM    970  CG  LEU A 115     -15.029   1.610   5.981  1.00 98.27           C  
ATOM    971  CD1 LEU A 115     -16.376   1.997   5.368  1.00 98.27           C  
ATOM    972  CD2 LEU A 115     -14.351   2.888   6.472  1.00 98.27           C  
ATOM    973  N   HIS A 116     -13.973  -2.249   5.944  1.00 98.70           N  
ATOM    974  CA  HIS A 116     -13.251  -3.064   4.959  1.00 98.70           C  
ATOM    975  C   HIS A 116     -14.201  -4.052   4.275  1.00 98.70           C  
ATOM    976  O   HIS A 116     -14.222  -4.142   3.047  1.00 98.70           O  
ATOM    977  CB  HIS A 116     -12.100  -3.840   5.614  1.00 98.70           C  
ATOM    978  CG  HIS A 116     -10.964  -2.980   6.094  1.00 98.70           C  
ATOM    979  CD2 HIS A 116      -9.801  -2.717   5.423  1.00 98.70           C  
ATOM    980  ND1 HIS A 116     -10.880  -2.335   7.304  1.00 98.70           N  
ATOM    981  CE1 HIS A 116      -9.695  -1.712   7.367  1.00 98.70           C  
ATOM    982  NE2 HIS A 116      -9.017  -1.900   6.230  1.00 98.70           N  
ATOM    983  N   LEU A 117     -15.025  -4.751   5.060  1.00 98.52           N  
ATOM    984  CA  LEU A 117     -15.972  -5.731   4.534  1.00 98.52           C  
ATOM    985  C   LEU A 117     -17.049  -5.090   3.659  1.00 98.52           C  
ATOM    986  O   LEU A 117     -17.368  -5.645   2.610  1.00 98.52           O  
ATOM    987  CB  LEU A 117     -16.606  -6.514   5.688  1.00 98.52           C  
ATOM    988  CG  LEU A 117     -15.619  -7.378   6.490  1.00 98.52           C  
ATOM    989  CD1 LEU A 117     -16.428  -8.147   7.521  1.00 98.52           C  
ATOM    990  CD2 LEU A 117     -14.870  -8.385   5.619  1.00 98.52           C  
ATOM    991  N   ALA A 118     -17.560  -3.909   4.021  1.00 98.36           N  
ATOM    992  CA  ALA A 118     -18.527  -3.179   3.198  1.00 98.36           C  
ATOM    993  C   ALA A 118     -17.960  -2.839   1.808  1.00 98.36           C  
ATOM    994  O   ALA A 118     -18.682  -2.878   0.814  1.00 98.36           O  
ATOM    995  CB  ALA A 118     -18.955  -1.914   3.952  1.00 98.36           C  
ATOM    996  N   VAL A 119     -16.656  -2.555   1.713  1.00 98.25           N  
ATOM    997  CA  VAL A 119     -15.981  -2.325   0.428  1.00 98.25           C  
ATOM    998  C   VAL A 119     -15.769  -3.633  -0.335  1.00 98.25           C  
ATOM    999  O   VAL A 119     -16.078  -3.676  -1.521  1.00 98.25           O  
ATOM   1000  CB  VAL A 119     -14.653  -1.577   0.629  1.00 98.25           C  
ATOM   1001  CG1 VAL A 119     -13.886  -1.399  -0.687  1.00 98.25           C  
ATOM   1002  CG2 VAL A 119     -14.892  -0.177   1.203  1.00 98.25           C  
ATOM   1003  N   ILE A 120     -15.280  -4.691   0.324  1.00 98.05           N  
ATOM   1004  CA  ILE A 120     -15.030  -6.014  -0.289  1.00 98.05           C  
ATOM   1005  C   ILE A 120     -16.310  -6.635  -0.852  1.00 98.05           C  
ATOM   1006  O   ILE A 120     -16.301  -7.207  -1.937  1.00 98.05           O  
ATOM   1007  CB  ILE A 120     -14.357  -6.961   0.737  1.00 98.05           C  
ATOM   1008  CG1 ILE A 120     -12.925  -6.481   1.059  1.00 98.05           C  
ATOM   1009  CG2 ILE A 120     -14.306  -8.416   0.227  1.00 98.05           C  
ATOM   1010  CD1 ILE A 120     -12.328  -7.131   2.317  1.00 98.05           C  
ATOM   1011  N   THR A 121     -17.416  -6.501  -0.127  1.00 97.64           N  
ATOM   1012  CA  THR A 121     -18.742  -6.984  -0.545  1.00 97.64           C  
ATOM   1013  C   THR A 121     -19.458  -6.012  -1.485  1.00 97.64           C  
ATOM   1014  O   THR A 121     -20.591  -6.261  -1.880  1.00 97.64           O  
ATOM   1015  CB  THR A 121     -19.624  -7.297   0.669  1.00 97.64           C  
ATOM   1016  CG2 THR A 121     -19.056  -8.423   1.532  1.00 97.64           C  
ATOM   1017  OG1 THR A 121     -19.727  -6.153   1.486  1.00 97.64           O  
ATOM   1018  N   ASN A 122     -18.805  -4.910  -1.875  1.00 97.21           N  
ATOM   1019  CA  ASN A 122     -19.331  -3.917  -2.804  1.00 97.21           C  
ATOM   1020  C   ASN A 122     -20.690  -3.322  -2.373  1.00 97.21           C  
ATOM   1021  O   ASN A 122     -21.634  -3.262  -3.161  1.00 97.21           O  
ATOM   1022  CB  ASN A 122     -19.307  -4.523  -4.218  1.00 97.21           C  
ATOM   1023  CG  ASN A 122     -19.522  -3.475  -5.282  1.00 97.21           C  
ATOM   1024  ND2 ASN A 122     -20.307  -3.759  -6.293  1.00 97.21           N  
ATOM   1025  OD1 ASN A 122     -18.977  -2.389  -5.231  1.00 97.21           O  
ATOM   1026  N   GLN A 123     -20.773  -2.846  -1.124  1.00 97.96           N  
ATOM   1027  CA  GLN A 123     -21.964  -2.234  -0.515  1.00 97.96           C  
ATOM   1028  C   GLN A 123     -21.718  -0.751  -0.146  1.00 97.96           C  
ATOM   1029  O   GLN A 123     -21.551  -0.422   1.036  1.00 97.96           O  
ATOM   1030  CB  GLN A 123     -22.400  -3.074   0.703  1.00 97.96           C  
ATOM   1031  CG  GLN A 123     -22.819  -4.502   0.322  1.00 97.96           C  
ATOM   1032  CD  GLN A 123     -23.311  -5.300   1.524  1.00 97.96           C  
ATOM   1033  NE2 GLN A 123     -22.461  -6.073   2.156  1.00 97.96           N  
ATOM   1034  OE1 GLN A 123     -24.456  -5.194   1.933  1.00 97.96           O  
ATOM   1035  N   PRO A 124     -21.709   0.183  -1.124  1.00 97.10           N  
ATOM   1036  CA  PRO A 124     -21.372   1.589  -0.887  1.00 97.10           C  
ATOM   1037  C   PRO A 124     -22.280   2.287   0.128  1.00 97.10           C  
ATOM   1038  O   PRO A 124     -21.799   3.100   0.910  1.00 97.10           O  
ATOM   1039  CB  PRO A 124     -21.464   2.282  -2.252  1.00 97.10           C  
ATOM   1040  CG  PRO A 124     -21.253   1.149  -3.247  1.00 97.10           C  
ATOM   1041  CD  PRO A 124     -21.899  -0.039  -2.550  1.00 97.10           C  
ATOM   1042  N   GLU A 125     -23.575   1.954   0.175  1.00 97.06           N  
ATOM   1043  CA  GLU A 125     -24.495   2.598   1.127  1.00 97.06           C  
ATOM   1044  C   GLU A 125     -24.195   2.204   2.579  1.00 97.06           C  
ATOM   1045  O   GLU A 125     -24.384   3.006   3.492  1.00 97.06           O  
ATOM   1046  CB  GLU A 125     -25.963   2.269   0.822  1.00 97.06           C  
ATOM   1047  CG  GLU A 125     -26.411   2.568  -0.620  1.00 97.06           C  
ATOM   1048  CD  GLU A 125     -26.072   1.447  -1.608  1.00 97.06           C  
ATOM   1049  OE1 GLU A 125     -25.811   1.753  -2.787  1.00 97.06           O  
ATOM   1050  OE2 GLU A 125     -26.200   0.273  -1.184  1.00 97.06           O1-
ATOM   1051  N   ILE A 126     -23.706   0.980   2.806  1.00 97.71           N  
ATOM   1052  CA  ILE A 126     -23.272   0.544   4.139  1.00 97.71           C  
ATOM   1053  C   ILE A 126     -21.965   1.241   4.508  1.00 97.71           C  
ATOM   1054  O   ILE A 126     -21.829   1.716   5.634  1.00 97.71           O  
ATOM   1055  CB  ILE A 126     -23.153  -0.991   4.217  1.00 97.71           C  
ATOM   1056  CG1 ILE A 126     -24.543  -1.621   3.977  1.00 97.71           C  
ATOM   1057  CG2 ILE A 126     -22.568  -1.416   5.576  1.00 97.71           C  
ATOM   1058  CD1 ILE A 126     -24.580  -3.140   4.147  1.00 97.71           C  
ATOM   1059  N   ALA A 127     -21.027   1.363   3.563  1.00 97.67           N  
ATOM   1060  CA  ALA A 127     -19.802   2.128   3.780  1.00 97.67           C  
ATOM   1061  C   ALA A 127     -20.109   3.595   4.142  1.00 97.67           C  
ATOM   1062  O   ALA A 127     -19.540   4.123   5.097  1.00 97.67           O  
ATOM   1063  CB  ALA A 127     -18.912   2.006   2.537  1.00 97.67           C  
ATOM   1064  N   GLU A 128     -21.063   4.229   3.452  1.00 97.03           N  
ATOM   1065  CA  GLU A 128     -21.518   5.593   3.750  1.00 97.03           C  
ATOM   1066  C   GLU A 128     -22.121   5.687   5.158  1.00 97.03           C  
ATOM   1067  O   GLU A 128     -21.796   6.599   5.921  1.00 97.03           O  
ATOM   1068  CB  GLU A 128     -22.538   6.042   2.686  1.00 97.03           C  
ATOM   1069  CG  GLU A 128     -22.924   7.518   2.863  1.00 97.03           C  
ATOM   1070  CD  GLU A 128     -23.853   8.031   1.754  1.00 97.03           C  
ATOM   1071  OE1 GLU A 128     -23.618   9.171   1.290  1.00 97.03           O  
ATOM   1072  OE2 GLU A 128     -24.831   7.321   1.424  1.00 97.03           O1-
ATOM   1073  N   ALA A 129     -22.956   4.716   5.539  1.00 96.91           N  
ATOM   1074  CA  ALA A 129     -23.564   4.665   6.863  1.00 96.91           C  
ATOM   1075  C   ALA A 129     -22.529   4.474   7.985  1.00 96.91           C  
ATOM   1076  O   ALA A 129     -22.632   5.133   9.021  1.00 96.91           O  
ATOM   1077  CB  ALA A 129     -24.615   3.554   6.869  1.00 96.91           C  
ATOM   1078  N   LEU A 130     -21.524   3.615   7.783  1.00 97.15           N  
ATOM   1079  CA  LEU A 130     -20.429   3.393   8.733  1.00 97.15           C  
ATOM   1080  C   LEU A 130     -19.593   4.666   8.931  1.00 97.15           C  
ATOM   1081  O   LEU A 130     -19.350   5.070  10.072  1.00 97.15           O  
ATOM   1082  CB  LEU A 130     -19.550   2.229   8.238  1.00 97.15           C  
ATOM   1083  CG  LEU A 130     -20.187   0.835   8.363  1.00 97.15           C  
ATOM   1084  CD1 LEU A 130     -19.325  -0.183   7.624  1.00 97.15           C  
ATOM   1085  CD2 LEU A 130     -20.289   0.383   9.820  1.00 97.15           C  
ATOM   1086  N   LEU A 131     -19.234   5.351   7.840  1.00 95.91           N  
ATOM   1087  CA  LEU A 131     -18.525   6.635   7.891  1.00 95.91           C  
ATOM   1088  C   LEU A 131     -19.373   7.707   8.589  1.00 95.91           C  
ATOM   1089  O   LEU A 131     -18.886   8.410   9.472  1.00 95.91           O  
ATOM   1090  CB  LEU A 131     -18.159   7.075   6.463  1.00 95.91           C  
ATOM   1091  CG  LEU A 131     -17.097   6.188   5.789  1.00 95.91           C  
ATOM   1092  CD1 LEU A 131     -17.055   6.470   4.288  1.00 95.91           C  
ATOM   1093  CD2 LEU A 131     -15.699   6.423   6.364  1.00 95.91           C  
ATOM   1094  N   GLY A 132     -20.671   7.781   8.277  1.00 95.06           N  
ATOM   1095  CA  GLY A 132     -21.625   8.667   8.949  1.00 95.06           C  
ATOM   1096  C   GLY A 132     -21.869   8.330  10.429  1.00 95.06           C  
ATOM   1097  O   GLY A 132     -22.370   9.173  11.185  1.00 95.06           O  
ATOM   1098  N   ALA A 133     -21.517   7.117  10.863  1.00 95.44           N  
ATOM   1099  CA  ALA A 133     -21.530   6.689  12.259  1.00 95.44           C  
ATOM   1100  C   ALA A 133     -20.204   6.960  12.995  1.00 95.44           C  
ATOM   1101  O   ALA A 133     -20.179   6.869  14.225  1.00 95.44           O  
ATOM   1102  CB  ALA A 133     -21.956   5.219  12.322  1.00 95.44           C  
ATOM   1103  N   GLY A 134     -19.154   7.360  12.267  1.00 93.54           N  
ATOM   1104  CA  GLY A 134     -17.873   7.816  12.806  1.00 93.54           C  
ATOM   1105  C   GLY A 134     -16.761   6.769  12.831  1.00 93.54           C  
ATOM   1106  O   GLY A 134     -15.792   6.976  13.555  1.00 93.54           O  
ATOM   1107  N   CYS A 135     -16.876   5.657  12.093  1.00 95.05           N  
ATOM   1108  CA  CYS A 135     -15.787   4.677  12.019  1.00 95.05           C  
ATOM   1109  C   CYS A 135     -14.493   5.298  11.460  1.00 95.05           C  
ATOM   1110  O   CYS A 135     -14.536   6.263  10.696  1.00 95.05           O  
ATOM   1111  CB  CYS A 135     -16.220   3.448  11.208  1.00 95.05           C  
ATOM   1112  SG  CYS A 135     -16.336   3.852   9.444  1.00 95.05           S  
ATOM   1113  N   ASP A 136     -13.347   4.716  11.803  1.00 95.27           N  
ATOM   1114  CA  ASP A 136     -12.031   5.189  11.379  1.00 95.27           C  
ATOM   1115  C   ASP A 136     -11.660   4.620   9.990  1.00 95.27           C  
ATOM   1116  O   ASP A 136     -11.505   3.401   9.844  1.00 95.27           O  
ATOM   1117  CB  ASP A 136     -10.998   4.840  12.459  1.00 95.27           C  
ATOM   1118  CG  ASP A 136      -9.612   5.440  12.197  1.00 95.27           C  
ATOM   1119  OD1 ASP A 136      -9.359   5.886  11.054  1.00 95.27           O  
ATOM   1120  OD2 ASP A 136      -8.820   5.454  13.162  1.00 95.27           O1-
ATOM   1121  N   PRO A 137     -11.519   5.470   8.955  1.00 96.21           N  
ATOM   1122  CA  PRO A 137     -11.166   5.043   7.604  1.00 96.21           C  
ATOM   1123  C   PRO A 137      -9.662   4.774   7.401  1.00 96.21           C  
ATOM   1124  O   PRO A 137      -9.280   4.347   6.310  1.00 96.21           O  
ATOM   1125  CB  PRO A 137     -11.671   6.179   6.712  1.00 96.21           C  
ATOM   1126  CG  PRO A 137     -11.457   7.419   7.579  1.00 96.21           C  
ATOM   1127  CD  PRO A 137     -11.739   6.912   8.987  1.00 96.21           C  
ATOM   1128  N   GLU A 138      -8.800   5.033   8.392  1.00 96.51           N  
ATOM   1129  CA  GLU A 138      -7.342   4.831   8.306  1.00 96.51           C  
ATOM   1130  C   GLU A 138      -6.873   3.465   8.818  1.00 96.51           C  
ATOM   1131  O   GLU A 138      -5.716   3.090   8.599  1.00 96.51           O  
ATOM   1132  CB  GLU A 138      -6.581   5.948   9.044  1.00 96.51           C  
ATOM   1133  CG  GLU A 138      -6.855   7.331   8.439  1.00 96.51           C  
ATOM   1134  CD  GLU A 138      -5.832   8.413   8.824  1.00 96.51           C  
ATOM   1135  OE1 GLU A 138      -6.186   9.608   8.716  1.00 96.51           O  
ATOM   1136  OE2 GLU A 138      -4.651   8.114   9.106  1.00 96.51           O1-
ATOM   1137  N   LEU A 139      -7.757   2.707   9.475  1.00 97.07           N  
ATOM   1138  CA  LEU A 139      -7.446   1.363   9.958  1.00 97.07           C  
ATOM   1139  C   LEU A 139      -7.057   0.443   8.804  1.00 97.07           C  
ATOM   1140  O   LEU A 139      -7.550   0.586   7.685  1.00 97.07           O  
ATOM   1141  CB  LEU A 139      -8.621   0.795  10.766  1.00 97.07           C  
ATOM   1142  CG  LEU A 139      -8.833   1.549  12.087  1.00 97.07           C  
ATOM   1143  CD1 LEU A 139     -10.111   1.072  12.757  1.00 97.07           C  
ATOM   1144  CD2 LEU A 139      -7.687   1.343  13.081  1.00 97.07           C  
ATOM   1145  N   ARG A 140      -6.154  -0.495   9.095  1.00 98.26           N  
ATOM   1146  CA  ARG A 140      -5.505  -1.341   8.095  1.00 98.26           C  
ATOM   1147  C   ARG A 140      -5.839  -2.810   8.296  1.00 98.26           C  
ATOM   1148  O   ARG A 140      -5.812  -3.279   9.429  1.00 98.26           O  
ATOM   1149  CB  ARG A 140      -3.988  -1.136   8.129  1.00 98.26           C  
ATOM   1150  CG  ARG A 140      -3.567   0.295   7.773  1.00 98.26           C  
ATOM   1151  CD  ARG A 140      -2.040   0.385   7.778  1.00 98.26           C  
ATOM   1152  NE  ARG A 140      -1.578   1.743   7.439  1.00 98.26           N  
ATOM   1153  CZ  ARG A 140      -0.449   2.042   6.824  1.00 98.26           C  
ATOM   1154  NH1 ARG A 140       0.412   1.128   6.488  1.00 98.26           N1+
ATOM   1155  NH2 ARG A 140      -0.155   3.273   6.519  1.00 98.26           N  
ATOM   1156  N   ASP A 141      -6.083  -3.516   7.198  1.00 98.43           N  
ATOM   1157  CA  ASP A 141      -6.166  -4.977   7.170  1.00 98.43           C  
ATOM   1158  C   ASP A 141      -4.788  -5.645   7.356  1.00 98.43           C  
ATOM   1159  O   ASP A 141      -3.750  -4.982   7.420  1.00 98.43           O  
ATOM   1160  CB  ASP A 141      -6.906  -5.448   5.893  1.00 98.43           C  
ATOM   1161  CG  ASP A 141      -6.099  -5.433   4.577  1.00 98.43           C  
ATOM   1162  OD1 ASP A 141      -4.898  -5.089   4.577  1.00 98.43           O  
ATOM   1163  OD2 ASP A 141      -6.644  -5.827   3.517  1.00 98.43           O1-
ATOM   1164  N   PHE A 142      -4.761  -6.982   7.375  1.00 98.16           N  
ATOM   1165  CA  PHE A 142      -3.533  -7.770   7.544  1.00 98.16           C  
ATOM   1166  C   PHE A 142      -2.479  -7.561   6.438  1.00 98.16           C  
ATOM   1167  O   PHE A 142      -1.323  -7.947   6.608  1.00 98.16           O  
ATOM   1168  CB  PHE A 142      -3.899  -9.259   7.624  1.00 98.16           C  
ATOM   1169  CG  PHE A 142      -4.210  -9.907   6.282  1.00 98.16           C  
ATOM   1170  CD1 PHE A 142      -5.462  -9.728   5.660  1.00 98.16           C  
ATOM   1171  CD2 PHE A 142      -3.225 -10.680   5.638  1.00 98.16           C  
ATOM   1172  CE1 PHE A 142      -5.735 -10.340   4.424  1.00 98.16           C  
ATOM   1173  CE2 PHE A 142      -3.496 -11.293   4.402  1.00 98.16           C  
ATOM   1174  CZ  PHE A 142      -4.755 -11.131   3.798  1.00 98.16           C  
ATOM   1175  N   ARG A 143      -2.859  -6.976   5.292  1.00 98.12           N  
ATOM   1176  CA  ARG A 143      -1.962  -6.608   4.181  1.00 98.12           C  
ATOM   1177  C   ARG A 143      -1.541  -5.134   4.260  1.00 98.12           C  
ATOM   1178  O   ARG A 143      -0.812  -4.648   3.393  1.00 98.12           O  
ATOM   1179  CB  ARG A 143      -2.638  -6.922   2.835  1.00 98.12           C  
ATOM   1180  CG  ARG A 143      -3.024  -8.397   2.658  1.00 98.12           C  
ATOM   1181  CD  ARG A 143      -3.607  -8.714   1.268  1.00 98.12           C  
ATOM   1182  NE  ARG A 143      -4.910  -8.052   1.017  1.00 98.12           N  
ATOM   1183  CZ  ARG A 143      -5.427  -7.734  -0.165  1.00 98.12           C  
ATOM   1184  NH1 ARG A 143      -4.900  -8.086  -1.306  1.00 98.12           N1+
ATOM   1185  NH2 ARG A 143      -6.476  -6.976  -0.246  1.00 98.12           N  
ATOM   1186  N   GLY A 144      -1.986  -4.407   5.282  1.00 97.98           N  
ATOM   1187  CA  GLY A 144      -1.726  -2.989   5.478  1.00 97.98           C  
ATOM   1188  C   GLY A 144      -2.649  -2.070   4.671  1.00 97.98           C  
ATOM   1189  O   GLY A 144      -2.385  -0.870   4.615  1.00 97.98           O  
ATOM   1190  N   ASN A 145      -3.689  -2.594   4.020  1.00 98.58           N  
ATOM   1191  CA  ASN A 145      -4.605  -1.807   3.197  1.00 98.58           C  
ATOM   1192  C   ASN A 145      -5.635  -1.098   4.067  1.00 98.58           C  
ATOM   1193  O   ASN A 145      -6.247  -1.727   4.920  1.00 98.58           O  
ATOM   1194  CB  ASN A 145      -5.347  -2.714   2.210  1.00 98.58           C  
ATOM   1195  CG  ASN A 145      -4.446  -3.401   1.217  1.00 98.58           C  
ATOM   1196  ND2 ASN A 145      -4.552  -4.700   1.151  1.00 98.58           N  
ATOM   1197  OD1 ASN A 145      -3.669  -2.792   0.494  1.00 98.58           O  
ATOM   1198  N   THR A 146      -5.897   0.174   3.779  1.00 98.13           N  
ATOM   1199  CA  THR A 146      -7.120   0.841   4.252  1.00 98.13           C  
ATOM   1200  C   THR A 146      -8.320   0.444   3.378  1.00 98.13           C  
ATOM   1201  O   THR A 146      -8.127  -0.061   2.265  1.00 98.13           O  
ATOM   1202  CB  THR A 146      -6.961   2.370   4.288  1.00 98.13           C  
ATOM   1203  CG2 THR A 146      -5.695   2.832   5.006  1.00 98.13           C  
ATOM   1204  OG1 THR A 146      -6.923   2.915   2.982  1.00 98.13           O  
ATOM   1205  N   PRO A 147      -9.570   0.746   3.772  1.00 97.98           N  
ATOM   1206  CA  PRO A 147     -10.733   0.502   2.918  1.00 97.98           C  
ATOM   1207  C   PRO A 147     -10.629   1.175   1.538  1.00 97.98           C  
ATOM   1208  O   PRO A 147     -11.077   0.610   0.541  1.00 97.98           O  
ATOM   1209  CB  PRO A 147     -11.932   1.007   3.726  1.00 97.98           C  
ATOM   1210  CG  PRO A 147     -11.467   0.845   5.173  1.00 97.98           C  
ATOM   1211  CD  PRO A 147      -9.992   1.207   5.086  1.00 97.98           C  
ATOM   1212  N   LEU A 148      -9.973   2.342   1.439  1.00 98.04           N  
ATOM   1213  CA  LEU A 148      -9.738   3.003   0.148  1.00 98.04           C  
ATOM   1214  C   LEU A 148      -8.728   2.249  -0.727  1.00 98.04           C  
ATOM   1215  O   LEU A 148      -8.929   2.179  -1.940  1.00 98.04           O  
ATOM   1216  CB  LEU A 148      -9.323   4.471   0.364  1.00 98.04           C  
ATOM   1217  CG  LEU A 148      -9.240   5.298  -0.939  1.00 98.04           C  
ATOM   1218  CD1 LEU A 148     -10.580   5.386  -1.670  1.00 98.04           C  
ATOM   1219  CD2 LEU A 148      -8.789   6.729  -0.644  1.00 98.04           C  
ATOM   1220  N   HIS A 149      -7.694   1.639  -0.137  1.00 98.53           N  
ATOM   1221  CA  HIS A 149      -6.774   0.770  -0.880  1.00 98.53           C  
ATOM   1222  C   HIS A 149      -7.537  -0.399  -1.513  1.00 98.53           C  
ATOM   1223  O   HIS A 149      -7.387  -0.640  -2.709  1.00 98.53           O  
ATOM   1224  CB  HIS A 149      -5.656   0.242   0.031  1.00 98.53           C  
ATOM   1225  CG  HIS A 149      -4.600   1.250   0.381  1.00 98.53           C  
ATOM   1226  CD2 HIS A 149      -3.384   1.401  -0.227  1.00 98.53           C  
ATOM   1227  ND1 HIS A 149      -4.669   2.186   1.386  1.00 98.53           N  
ATOM   1228  CE1 HIS A 149      -3.531   2.898   1.370  1.00 98.53           C  
ATOM   1229  NE2 HIS A 149      -2.727   2.464   0.391  1.00 98.53           N  
ATOM   1230  N   LEU A 150      -8.418  -1.055  -0.748  1.00 98.42           N  
ATOM   1231  CA  LEU A 150      -9.250  -2.154  -1.249  1.00 98.42           C  
ATOM   1232  C   LEU A 150     -10.197  -1.705  -2.368  1.00 98.42           C  
ATOM   1233  O   LEU A 150     -10.320  -2.397  -3.377  1.00 98.42           O  
ATOM   1234  CB  LEU A 150     -10.058  -2.765  -0.093  1.00 98.42           C  
ATOM   1235  CG  LEU A 150      -9.223  -3.397   1.032  1.00 98.42           C  
ATOM   1236  CD1 LEU A 150     -10.181  -4.006   2.049  1.00 98.42           C  
ATOM   1237  CD2 LEU A 150      -8.307  -4.510   0.529  1.00 98.42           C  
ATOM   1238  N   ALA A 151     -10.831  -0.536  -2.229  1.00 98.27           N  
ATOM   1239  CA  ALA A 151     -11.708   0.013  -3.265  1.00 98.27           C  
ATOM   1240  C   ALA A 151     -10.946   0.283  -4.577  1.00 98.27           C  
ATOM   1241  O   ALA A 151     -11.463   0.012  -5.663  1.00 98.27           O  
ATOM   1242  CB  ALA A 151     -12.369   1.289  -2.727  1.00 98.27           C  
ATOM   1243  N   CYS A 152      -9.704   0.774  -4.477  1.00 98.25           N  
ATOM   1244  CA  CYS A 152      -8.830   1.032  -5.622  1.00 98.25           C  
ATOM   1245  C   CYS A 152      -8.272  -0.255  -6.250  1.00 98.25           C  
ATOM   1246  O   CYS A 152      -8.148  -0.314  -7.468  1.00 98.25           O  
ATOM   1247  CB  CYS A 152      -7.687   1.959  -5.190  1.00 98.25           C  
ATOM   1248  SG  CYS A 152      -8.341   3.579  -4.696  1.00 98.25           S  
ATOM   1249  N   GLU A 153      -7.961  -1.282  -5.453  1.00 97.86           N  
ATOM   1250  CA  GLU A 153      -7.538  -2.615  -5.921  1.00 97.86           C  
ATOM   1251  C   GLU A 153      -8.671  -3.327  -6.683  1.00 97.86           C  
ATOM   1252  O   GLU A 153      -8.449  -3.912  -7.741  1.00 97.86           O  
ATOM   1253  CB  GLU A 153      -7.075  -3.436  -4.693  1.00 97.86           C  
ATOM   1254  CG  GLU A 153      -6.414  -4.794  -5.007  1.00 97.86           C  
ATOM   1255  CD  GLU A 153      -6.035  -5.623  -3.749  1.00 97.86           C  
ATOM   1256  OE1 GLU A 153      -5.489  -6.743  -3.880  1.00 97.86           O  
ATOM   1257  OE2 GLU A 153      -6.289  -5.195  -2.598  1.00 97.86           O1-
ATOM   1258  N   GLN A 154      -9.911  -3.220  -6.195  1.00 97.67           N  
ATOM   1259  CA  GLN A 154     -11.086  -3.861  -6.803  1.00 97.67           C  
ATOM   1260  C   GLN A 154     -11.690  -3.079  -7.977  1.00 97.67           C  
ATOM   1261  O   GLN A 154     -12.501  -3.622  -8.723  1.00 97.67           O  
ATOM   1262  CB  GLN A 154     -12.153  -4.067  -5.724  1.00 97.67           C  
ATOM   1263  CG  GLN A 154     -11.733  -5.129  -4.701  1.00 97.67           C  
ATOM   1264  CD  GLN A 154     -12.726  -5.184  -3.555  1.00 97.67           C  
ATOM   1265  NE2 GLN A 154     -12.267  -5.075  -2.329  1.00 97.67           N  
ATOM   1266  OE1 GLN A 154     -13.923  -5.290  -3.741  1.00 97.67           O  
ATOM   1267  N   GLY A 155     -11.338  -1.803  -8.140  1.00 97.22           N  
ATOM   1268  CA  GLY A 155     -11.887  -0.964  -9.207  1.00 97.22           C  
ATOM   1269  C   GLY A 155     -13.305  -0.457  -8.942  1.00 97.22           C  
ATOM   1270  O   GLY A 155     -13.990  -0.029  -9.873  1.00 97.22           O  
ATOM   1271  N   CYS A 156     -13.768  -0.480  -7.688  1.00 96.33           N  
ATOM   1272  CA  CYS A 156     -15.109  -0.019  -7.350  1.00 96.33           C  
ATOM   1273  C   CYS A 156     -15.166   1.510  -7.232  1.00 96.33           C  
ATOM   1274  O   CYS A 156     -14.926   2.091  -6.171  1.00 96.33           O  
ATOM   1275  CB  CYS A 156     -15.641  -0.720  -6.102  1.00 96.33           C  
ATOM   1276  SG  CYS A 156     -17.316  -0.058  -5.874  1.00 96.33           S  
ATOM   1277  N   LEU A 157     -15.552   2.170  -8.326  1.00 95.93           N  
ATOM   1278  CA  LEU A 157     -15.681   3.627  -8.374  1.00 95.93           C  
ATOM   1279  C   LEU A 157     -16.719   4.172  -7.376  1.00 95.93           C  
ATOM   1280  O   LEU A 157     -16.519   5.253  -6.830  1.00 95.93           O  
ATOM   1281  CB  LEU A 157     -16.011   4.039  -9.820  1.00 95.93           C  
ATOM   1282  CG  LEU A 157     -15.976   5.560 -10.069  1.00 95.93           C  
ATOM   1283  CD1 LEU A 157     -14.574   6.145  -9.870  1.00 95.93           C  
ATOM   1284  CD2 LEU A 157     -16.413   5.849 -11.506  1.00 95.93           C  
ATOM   1285  N   ALA A 158     -17.799   3.429  -7.109  1.00 96.95           N  
ATOM   1286  CA  ALA A 158     -18.825   3.837  -6.148  1.00 96.95           C  
ATOM   1287  C   ALA A 158     -18.273   3.878  -4.712  1.00 96.95           C  
ATOM   1288  O   ALA A 158     -18.422   4.891  -4.030  1.00 96.95           O  
ATOM   1289  CB  ALA A 158     -20.033   2.902  -6.278  1.00 96.95           C  
ATOM   1290  N   SER A 159     -17.560   2.829  -4.286  1.00 96.95           N  
ATOM   1291  CA  SER A 159     -16.895   2.782  -2.978  1.00 96.95           C  
ATOM   1292  C   SER A 159     -15.806   3.847  -2.855  1.00 96.95           C  
ATOM   1293  O   SER A 159     -15.729   4.509  -1.824  1.00 96.95           O  
ATOM   1294  CB  SER A 159     -16.291   1.398  -2.723  1.00 96.95           C  
ATOM   1295  OG  SER A 159     -17.325   0.437  -2.655  1.00 96.95           O  
ATOM   1296  N   VAL A 160     -15.007   4.080  -3.907  1.00 97.47           N  
ATOM   1297  CA  VAL A 160     -14.040   5.195  -3.930  1.00 97.47           C  
ATOM   1298  C   VAL A 160     -14.758   6.537  -3.750  1.00 97.47           C  
ATOM   1299  O   VAL A 160     -14.323   7.359  -2.946  1.00 97.47           O  
ATOM   1300  CB  VAL A 160     -13.197   5.192  -5.224  1.00 97.47           C  
ATOM   1301  CG1 VAL A 160     -12.298   6.431  -5.338  1.00 97.47           C  
ATOM   1302  CG2 VAL A 160     -12.266   3.975  -5.289  1.00 97.47           C  
ATOM   1303  N   GLY A 161     -15.876   6.758  -4.444  1.00 96.25           N  
ATOM   1304  CA  GLY A 161     -16.690   7.968  -4.307  1.00 96.25           C  
ATOM   1305  C   GLY A 161     -17.154   8.202  -2.869  1.00 96.25           C  
ATOM   1306  O   GLY A 161     -16.861   9.249  -2.300  1.00 96.25           O  
ATOM   1307  N   VAL A 162     -17.788   7.205  -2.251  1.00 96.04           N  
ATOM   1308  CA  VAL A 162     -18.253   7.284  -0.855  1.00 96.04           C  
ATOM   1309  C   VAL A 162     -17.095   7.551   0.112  1.00 96.04           C  
ATOM   1310  O   VAL A 162     -17.143   8.496   0.897  1.00 96.04           O  
ATOM   1311  CB  VAL A 162     -19.008   5.995  -0.479  1.00 96.04           C  
ATOM   1312  CG1 VAL A 162     -19.315   5.913   1.016  1.00 96.04           C  
ATOM   1313  CG2 VAL A 162     -20.337   5.911  -1.240  1.00 96.04           C  
ATOM   1314  N   LEU A 163     -16.013   6.772   0.026  1.00 96.24           N  
ATOM   1315  CA  LEU A 163     -14.864   6.901   0.929  1.00 96.24           C  
ATOM   1316  C   LEU A 163     -14.170   8.264   0.815  1.00 96.24           C  
ATOM   1317  O   LEU A 163     -13.616   8.748   1.796  1.00 96.24           O  
ATOM   1318  CB  LEU A 163     -13.863   5.775   0.626  1.00 96.24           C  
ATOM   1319  CG  LEU A 163     -14.345   4.379   1.053  1.00 96.24           C  
ATOM   1320  CD1 LEU A 163     -13.470   3.325   0.384  1.00 96.24           C  
ATOM   1321  CD2 LEU A 163     -14.225   4.165   2.563  1.00 96.24           C  
ATOM   1322  N   THR A 164     -14.193   8.891  -0.360  1.00 94.72           N  
ATOM   1323  CA  THR A 164     -13.543  10.191  -0.595  1.00 94.72           C  
ATOM   1324  C   THR A 164     -14.452  11.385  -0.307  1.00 94.72           C  
ATOM   1325  O   THR A 164     -13.951  12.441   0.070  1.00 94.72           O  
ATOM   1326  CB  THR A 164     -12.978  10.284  -2.017  1.00 94.72           C  
ATOM   1327  CG2 THR A 164     -11.877   9.249  -2.271  1.00 94.72           C  
ATOM   1328  OG1 THR A 164     -13.976  10.085  -2.987  1.00 94.72           O  
ATOM   1329  N   GLN A 165     -15.774  11.235  -0.437  1.00 92.37           N  
ATOM   1330  CA  GLN A 165     -16.749  12.298  -0.168  1.00 92.37           C  
ATOM   1331  C   GLN A 165     -17.149  12.381   1.308  1.00 92.37           C  
ATOM   1332  O   GLN A 165     -17.362  13.479   1.820  1.00 92.37           O  
ATOM   1333  CB  GLN A 165     -17.997  12.080  -1.036  1.00 92.37           C  
ATOM   1334  CG  GLN A 165     -17.723  12.367  -2.520  1.00 92.37           C  
ATOM   1335  CD  GLN A 165     -18.922  12.080  -3.416  1.00 92.37           C  
ATOM   1336  NE2 GLN A 165     -18.903  12.543  -4.646  1.00 92.37           N  
ATOM   1337  OE1 GLN A 165     -19.905  11.455  -3.062  1.00 92.37           O  
ATOM   1338  N   SER A 166     -17.257  11.242   1.996  1.00 84.95           N  
ATOM   1339  CA  SER A 166     -17.702  11.187   3.395  1.00 84.95           C  
ATOM   1340  C   SER A 166     -16.561  11.367   4.403  1.00 84.95           C  
ATOM   1341  O   SER A 166     -16.814  11.681   5.565  1.00 84.95           O  
ATOM   1342  CB  SER A 166     -18.415   9.858   3.660  1.00 84.95           C  
ATOM   1343  OG  SER A 166     -19.449   9.615   2.724  1.00 84.95           O  
ATOM   1344  N   CYS A 167     -15.307  11.170   3.988  1.00 79.69           N  
ATOM   1345  CA  CYS A 167     -14.137  11.333   4.848  1.00 79.69           C  
ATOM   1346  C   CYS A 167     -13.793  12.819   5.045  1.00 79.69           C  
ATOM   1347  O   CYS A 167     -13.897  13.624   4.118  1.00 79.69           O  
ATOM   1348  CB  CYS A 167     -12.990  10.527   4.236  1.00 79.69           C  
ATOM   1349  SG  CYS A 167     -11.614  10.376   5.391  1.00 79.69           S  
ATOM   1350  N   THR A 168     -13.358  13.212   6.248  1.00 79.00           N  
ATOM   1351  CA  THR A 168     -12.882  14.585   6.459  1.00 79.00           C  
ATOM   1352  C   THR A 168     -11.581  14.818   5.686  1.00 79.00           C  
ATOM   1353  O   THR A 168     -10.759  13.918   5.507  1.00 79.00           O  
ATOM   1354  CB  THR A 168     -12.722  14.966   7.939  1.00 79.00           C  
ATOM   1355  CG2 THR A 168     -14.000  14.795   8.756  1.00 79.00           C  
ATOM   1356  OG1 THR A 168     -11.719  14.202   8.547  1.00 79.00           O  
ATOM   1357  N   THR A 169     -11.362  16.056   5.242  1.00 76.93           N  
ATOM   1358  CA  THR A 169     -10.188  16.428   4.439  1.00 76.93           C  
ATOM   1359  C   THR A 169      -8.821  16.021   5.024  1.00 76.93           C  
ATOM   1360  O   THR A 169      -7.985  15.583   4.230  1.00 76.93           O  
ATOM   1361  CB  THR A 169     -10.191  17.930   4.118  1.00 76.93           C  
ATOM   1362  CG2 THR A 169     -11.360  18.325   3.215  1.00 76.93           C  
ATOM   1363  OG1 THR A 169     -10.326  18.713   5.283  1.00 76.93           O  
ATOM   1364  N   PRO A 170      -8.533  16.103   6.347  1.00 85.28           N  
ATOM   1365  CA  PRO A 170      -7.234  15.670   6.869  1.00 85.28           C  
ATOM   1366  C   PRO A 170      -7.023  14.154   6.779  1.00 85.28           C  
ATOM   1367  O   PRO A 170      -5.927  13.725   6.416  1.00 85.28           O  
ATOM   1368  CB  PRO A 170      -7.183  16.157   8.321  1.00 85.28           C  
ATOM   1369  CG  PRO A 170      -8.652  16.235   8.724  1.00 85.28           C  
ATOM   1370  CD  PRO A 170      -9.317  16.691   7.431  1.00 85.28           C  
ATOM   1371  N   HIS A 171      -8.059  13.357   7.054  1.00 85.92           N  
ATOM   1372  CA  HIS A 171      -7.988  11.901   6.942  1.00 85.92           C  
ATOM   1373  C   HIS A 171      -7.793  11.480   5.488  1.00 85.92           C  
ATOM   1374  O   HIS A 171      -6.927  10.661   5.194  1.00 85.92           O  
ATOM   1375  CB  HIS A 171      -9.262  11.274   7.517  1.00 85.92           C  
ATOM   1376  CG  HIS A 171      -9.319  11.271   9.015  1.00 85.92           C  
ATOM   1377  CD2 HIS A 171     -10.359  11.671   9.803  1.00 85.92           C  
ATOM   1378  ND1 HIS A 171      -8.372  10.743   9.849  1.00 85.92           N  
ATOM   1379  CE1 HIS A 171      -8.815  10.837  11.109  1.00 85.92           C  
ATOM   1380  NE2 HIS A 171     -10.016  11.443  11.138  1.00 85.92           N  
ATOM   1381  N   LEU A 172      -8.511  12.107   4.549  1.00 91.17           N  
ATOM   1382  CA  LEU A 172      -8.327  11.821   3.128  1.00 91.17           C  
ATOM   1383  C   LEU A 172      -6.870  12.047   2.695  1.00 91.17           C  
ATOM   1384  O   LEU A 172      -6.277  11.177   2.067  1.00 91.17           O  
ATOM   1385  CB  LEU A 172      -9.319  12.657   2.303  1.00 91.17           C  
ATOM   1386  CG  LEU A 172      -9.210  12.406   0.786  1.00 91.17           C  
ATOM   1387  CD1 LEU A 172      -9.485  10.949   0.407  1.00 91.17           C  
ATOM   1388  CD2 LEU A 172     -10.208  13.291   0.044  1.00 91.17           C  
ATOM   1389  N   HIS A 173      -6.258  13.170   3.081  1.00 91.65           N  
ATOM   1390  CA  HIS A 173      -4.853  13.449   2.754  1.00 91.65           C  
ATOM   1391  C   HIS A 173      -3.877  12.437   3.369  1.00 91.65           C  
ATOM   1392  O   HIS A 173      -2.895  12.069   2.722  1.00 91.65           O  
ATOM   1393  CB  HIS A 173      -4.513  14.864   3.217  1.00 91.65           C  
ATOM   1394  CG  HIS A 173      -3.127  15.301   2.823  1.00 91.65           C  
ATOM   1395  CD2 HIS A 173      -2.079  15.489   3.673  1.00 91.65           C  
ATOM   1396  ND1 HIS A 173      -2.769  15.773   1.564  1.00 91.65           N  
ATOM   1397  CE1 HIS A 173      -1.538  16.268   1.681  1.00 91.65           C  
ATOM   1398  NE2 HIS A 173      -1.095  16.124   2.946  1.00 91.65           N  
ATOM   1399  N   SER A 174      -4.142  11.976   4.597  1.00 94.49           N  
ATOM   1400  CA  SER A 174      -3.383  10.894   5.239  1.00 94.49           C  
ATOM   1401  C   SER A 174      -3.486   9.600   4.424  1.00 94.49           C  
ATOM   1402  O   SER A 174      -2.471   9.030   4.022  1.00 94.49           O  
ATOM   1403  CB  SER A 174      -3.896  10.660   6.669  1.00 94.49           C  
ATOM   1404  OG  SER A 174      -3.088   9.713   7.337  1.00 94.49           O  
ATOM   1405  N   ILE A 175      -4.710   9.190   4.074  1.00 95.87           N  
ATOM   1406  CA  ILE A 175      -4.984   7.946   3.343  1.00 95.87           C  
ATOM   1407  C   ILE A 175      -4.370   7.966   1.940  1.00 95.87           C  
ATOM   1408  O   ILE A 175      -3.792   6.966   1.521  1.00 95.87           O  
ATOM   1409  CB  ILE A 175      -6.505   7.675   3.280  1.00 95.87           C  
ATOM   1410  CG1 ILE A 175      -7.089   7.459   4.690  1.00 95.87           C  
ATOM   1411  CG2 ILE A 175      -6.792   6.414   2.444  1.00 95.87           C  
ATOM   1412  CD1 ILE A 175      -8.619   7.536   4.750  1.00 95.87           C  
ATOM   1413  N   LEU A 176      -4.446   9.091   1.220  1.00 96.07           N  
ATOM   1414  CA  LEU A 176      -3.871   9.215  -0.127  1.00 96.07           C  
ATOM   1415  C   LEU A 176      -2.340   9.063  -0.139  1.00 96.07           C  
ATOM   1416  O   LEU A 176      -1.775   8.703  -1.172  1.00 96.07           O  
ATOM   1417  CB  LEU A 176      -4.285  10.561  -0.756  1.00 96.07           C  
ATOM   1418  CG  LEU A 176      -5.778  10.701  -1.114  1.00 96.07           C  
ATOM   1419  CD1 LEU A 176      -6.033  12.090  -1.698  1.00 96.07           C  
ATOM   1420  CD2 LEU A 176      -6.257   9.659  -2.122  1.00 96.07           C  
ATOM   1421  N   LYS A 177      -1.673   9.321   0.994  1.00 96.19           N  
ATOM   1422  CA  LYS A 177      -0.225   9.132   1.179  1.00 96.19           C  
ATOM   1423  C   LYS A 177       0.145   7.803   1.823  1.00 96.19           C  
ATOM   1424  O   LYS A 177       1.295   7.383   1.713  1.00 96.19           O  
ATOM   1425  CB  LYS A 177       0.323  10.265   2.045  1.00 96.19           C  
ATOM   1426  CG  LYS A 177       0.268  11.600   1.306  1.00 96.19           C  
ATOM   1427  CD  LYS A 177       0.872  12.674   2.201  1.00 96.19           C  
ATOM   1428  CE  LYS A 177       0.916  13.973   1.409  1.00 96.19           C  
ATOM   1429  NZ  LYS A 177       1.736  14.973   2.126  1.00 96.19           N1+
ATOM   1430  N   ALA A 178      -0.789   7.175   2.529  1.00 96.83           N  
ATOM   1431  CA  ALA A 178      -0.559   5.897   3.171  1.00 96.83           C  
ATOM   1432  C   ALA A 178      -0.217   4.823   2.132  1.00 96.83           C  
ATOM   1433  O   ALA A 178      -0.721   4.827   1.009  1.00 96.83           O  
ATOM   1434  CB  ALA A 178      -1.781   5.521   4.017  1.00 96.83           C  
ATOM   1435  N   THR A 179       0.641   3.895   2.541  1.00 97.95           N  
ATOM   1436  CA  THR A 179       1.004   2.710   1.770  1.00 97.95           C  
ATOM   1437  C   THR A 179       0.622   1.451   2.530  1.00 97.95           C  
ATOM   1438  O   THR A 179       0.694   1.415   3.764  1.00 97.95           O  
ATOM   1439  CB  THR A 179       2.504   2.677   1.454  1.00 97.95           C  
ATOM   1440  CG2 THR A 179       2.924   3.792   0.502  1.00 97.95           C  
ATOM   1441  OG1 THR A 179       3.269   2.822   2.631  1.00 97.95           O  
ATOM   1442  N   ASN A 180       0.247   0.408   1.795  1.00 98.19           N  
ATOM   1443  CA  ASN A 180       0.102  -0.934   2.350  1.00 98.19           C  
ATOM   1444  C   ASN A 180       1.471  -1.583   2.639  1.00 98.19           C  
ATOM   1445  O   ASN A 180       2.517  -0.962   2.439  1.00 98.19           O  
ATOM   1446  CB  ASN A 180      -0.826  -1.736   1.427  1.00 98.19           C  
ATOM   1447  CG  ASN A 180      -0.231  -2.140   0.092  1.00 98.19           C  
ATOM   1448  ND2 ASN A 180      -1.051  -2.705  -0.757  1.00 98.19           N  
ATOM   1449  OD1 ASN A 180       0.946  -1.983  -0.198  1.00 98.19           O  
ATOM   1450  N   TYR A 181       1.499  -2.829   3.121  1.00 97.95           N  
ATOM   1451  CA  TYR A 181       2.759  -3.497   3.483  1.00 97.95           C  
ATOM   1452  C   TYR A 181       3.643  -3.857   2.280  1.00 97.95           C  
ATOM   1453  O   TYR A 181       4.836  -4.089   2.449  1.00 97.95           O  
ATOM   1454  CB  TYR A 181       2.471  -4.716   4.370  1.00 97.95           C  
ATOM   1455  CG  TYR A 181       1.785  -4.430   5.701  1.00 97.95           C  
ATOM   1456  CD1 TYR A 181       1.938  -3.188   6.361  1.00 97.95           C  
ATOM   1457  CD2 TYR A 181       1.020  -5.445   6.308  1.00 97.95           C  
ATOM   1458  CE1 TYR A 181       1.320  -2.961   7.604  1.00 97.95           C  
ATOM   1459  CE2 TYR A 181       0.397  -5.219   7.549  1.00 97.95           C  
ATOM   1460  CZ  TYR A 181       0.549  -3.981   8.201  1.00 97.95           C  
ATOM   1461  OH  TYR A 181      -0.030  -3.778   9.411  1.00 97.95           O  
ATOM   1462  N   ASN A 182       3.100  -3.810   1.061  1.00 96.56           N  
ATOM   1463  CA  ASN A 182       3.866  -3.877  -0.185  1.00 96.56           C  
ATOM   1464  C   ASN A 182       4.388  -2.502  -0.637  1.00 96.56           C  
ATOM   1465  O   ASN A 182       4.998  -2.399  -1.696  1.00 96.56           O  
ATOM   1466  CB  ASN A 182       2.996  -4.530  -1.270  1.00 96.56           C  
ATOM   1467  CG  ASN A 182       2.625  -5.955  -0.924  1.00 96.56           C  
ATOM   1468  ND2 ASN A 182       3.359  -6.923  -1.421  1.00 96.56           N  
ATOM   1469  OD1 ASN A 182       1.677  -6.218  -0.208  1.00 96.56           O  
ATOM   1470  N   GLY A 183       4.129  -1.433   0.122  1.00 97.35           N  
ATOM   1471  CA  GLY A 183       4.574  -0.087  -0.220  1.00 97.35           C  
ATOM   1472  C   GLY A 183       3.742   0.604  -1.307  1.00 97.35           C  
ATOM   1473  O   GLY A 183       4.154   1.627  -1.856  1.00 97.35           O  
ATOM   1474  N   HIS A 184       2.559   0.080  -1.628  1.00 98.26           N  
ATOM   1475  CA  HIS A 184       1.673   0.660  -2.632  1.00 98.26           C  
ATOM   1476  C   HIS A 184       0.695   1.652  -2.005  1.00 98.26           C  
ATOM   1477  O   HIS A 184       0.034   1.329  -1.023  1.00 98.26           O  
ATOM   1478  CB  HIS A 184       0.931  -0.448  -3.381  1.00 98.26           C  
ATOM   1479  CG  HIS A 184       1.817  -1.365  -4.185  1.00 98.26           C  
ATOM   1480  CD2 HIS A 184       3.060  -1.098  -4.700  1.00 98.26           C  
ATOM   1481  ND1 HIS A 184       1.486  -2.642  -4.575  1.00 98.26           N  
ATOM   1482  CE1 HIS A 184       2.501  -3.130  -5.305  1.00 98.26           C  
ATOM   1483  NE2 HIS A 184       3.471  -2.216  -5.427  1.00 98.26           N  
ATOM   1484  N   THR A 185       0.578   2.837  -2.608  1.00 98.34           N  
ATOM   1485  CA  THR A 185      -0.498   3.795  -2.331  1.00 98.34           C  
ATOM   1486  C   THR A 185      -1.775   3.387  -3.071  1.00 98.34           C  
ATOM   1487  O   THR A 185      -1.746   2.546  -3.976  1.00 98.34           O  
ATOM   1488  CB  THR A 185      -0.093   5.217  -2.768  1.00 98.34           C  
ATOM   1489  CG2 THR A 185       1.187   5.724  -2.108  1.00 98.34           C  
ATOM   1490  OG1 THR A 185       0.118   5.249  -4.165  1.00 98.34           O  
ATOM   1491  N   CYS A 186      -2.897   4.049  -2.776  1.00 98.32           N  
ATOM   1492  CA  CYS A 186      -4.132   3.908  -3.560  1.00 98.32           C  
ATOM   1493  C   CYS A 186      -3.901   4.171  -5.062  1.00 98.32           C  
ATOM   1494  O   CYS A 186      -4.427   3.447  -5.908  1.00 98.32           O  
ATOM   1495  CB  CYS A 186      -5.175   4.882  -2.997  1.00 98.32           C  
ATOM   1496  SG  CYS A 186      -5.675   4.378  -1.325  1.00 98.32           S  
ATOM   1497  N   LEU A 187      -3.059   5.161  -5.397  1.00 98.49           N  
ATOM   1498  CA  LEU A 187      -2.705   5.478  -6.781  1.00 98.49           C  
ATOM   1499  C   LEU A 187      -1.899   4.349  -7.436  1.00 98.49           C  
ATOM   1500  O   LEU A 187      -2.168   4.013  -8.590  1.00 98.49           O  
ATOM   1501  CB  LEU A 187      -1.937   6.811  -6.822  1.00 98.49           C  
ATOM   1502  CG  LEU A 187      -1.584   7.260  -8.252  1.00 98.49           C  
ATOM   1503  CD1 LEU A 187      -2.826   7.606  -9.072  1.00 98.49           C  
ATOM   1504  CD2 LEU A 187      -0.692   8.490  -8.216  1.00 98.49           C  
ATOM   1505  N   HIS A 188      -0.949   3.738  -6.717  1.00 98.58           N  
ATOM   1506  CA  HIS A 188      -0.220   2.568  -7.215  1.00 98.58           C  
ATOM   1507  C   HIS A 188      -1.173   1.405  -7.496  1.00 98.58           C  
ATOM   1508  O   HIS A 188      -1.142   0.868  -8.598  1.00 98.58           O  
ATOM   1509  CB  HIS A 188       0.891   2.145  -6.237  1.00 98.58           C  
ATOM   1510  CG  HIS A 188       2.032   3.125  -6.122  1.00 98.58           C  
ATOM   1511  CD2 HIS A 188       2.483   3.959  -7.110  1.00 98.58           C  
ATOM   1512  ND1 HIS A 188       2.848   3.327  -5.024  1.00 98.58           N  
ATOM   1513  CE1 HIS A 188       3.738   4.281  -5.344  1.00 98.58           C  
ATOM   1514  NE2 HIS A 188       3.550   4.693  -6.604  1.00 98.58           N  
ATOM   1515  N   LEU A 189      -2.067   1.063  -6.564  1.00 98.44           N  
ATOM   1516  CA  LEU A 189      -3.026  -0.032  -6.753  1.00 98.44           C  
ATOM   1517  C   LEU A 189      -3.956   0.211  -7.950  1.00 98.44           C  
ATOM   1518  O   LEU A 189      -4.093  -0.673  -8.795  1.00 98.44           O  
ATOM   1519  CB  LEU A 189      -3.835  -0.257  -5.464  1.00 98.44           C  
ATOM   1520  CG  LEU A 189      -3.007  -0.749  -4.263  1.00 98.44           C  
ATOM   1521  CD1 LEU A 189      -3.913  -0.862  -3.041  1.00 98.44           C  
ATOM   1522  CD2 LEU A 189      -2.356  -2.113  -4.509  1.00 98.44           C  
ATOM   1523  N   ALA A 190      -4.530   1.411  -8.077  1.00 98.47           N  
ATOM   1524  CA  ALA A 190      -5.381   1.762  -9.217  1.00 98.47           C  
ATOM   1525  C   ALA A 190      -4.614   1.727 -10.553  1.00 98.47           C  
ATOM   1526  O   ALA A 190      -5.151   1.282 -11.570  1.00 98.47           O  
ATOM   1527  CB  ALA A 190      -5.985   3.147  -8.961  1.00 98.47           C  
ATOM   1528  N   SER A 191      -3.347   2.156 -10.547  1.00 98.39           N  
ATOM   1529  CA  SER A 191      -2.462   2.123 -11.719  1.00 98.39           C  
ATOM   1530  C   SER A 191      -2.096   0.693 -12.118  1.00 98.39           C  
ATOM   1531  O   SER A 191      -2.135   0.367 -13.302  1.00 98.39           O  
ATOM   1532  CB  SER A 191      -1.180   2.918 -11.448  1.00 98.39           C  
ATOM   1533  OG  SER A 191      -1.484   4.274 -11.198  1.00 98.39           O  
ATOM   1534  N   ILE A 192      -1.808  -0.177 -11.141  1.00 98.06           N  
ATOM   1535  CA  ILE A 192      -1.455  -1.585 -11.372  1.00 98.06           C  
ATOM   1536  C   ILE A 192      -2.580  -2.332 -12.095  1.00 98.06           C  
ATOM   1537  O   ILE A 192      -2.322  -3.122 -12.999  1.00 98.06           O  
ATOM   1538  CB  ILE A 192      -1.028  -2.275 -10.053  1.00 98.06           C  
ATOM   1539  CG1 ILE A 192       0.375  -1.775  -9.636  1.00 98.06           C  
ATOM   1540  CG2 ILE A 192      -1.001  -3.811 -10.181  1.00 98.06           C  
ATOM   1541  CD1 ILE A 192       0.737  -2.086  -8.178  1.00 98.06           C  
ATOM   1542  N   HIS A 193      -3.828  -2.035 -11.740  1.00 97.86           N  
ATOM   1543  CA  HIS A 193      -5.006  -2.663 -12.338  1.00 97.86           C  
ATOM   1544  C   HIS A 193      -5.554  -1.900 -13.559  1.00 97.86           C  
ATOM   1545  O   HIS A 193      -6.489  -2.359 -14.210  1.00 97.86           O  
ATOM   1546  CB  HIS A 193      -6.057  -2.857 -11.244  1.00 97.86           C  
ATOM   1547  CG  HIS A 193      -5.590  -3.751 -10.123  1.00 97.86           C  
ATOM   1548  CD2 HIS A 193      -5.784  -5.101 -10.016  1.00 97.86           C  
ATOM   1549  ND1 HIS A 193      -4.849  -3.365  -9.032  1.00 97.86           N  
ATOM   1550  CE1 HIS A 193      -4.594  -4.454  -8.291  1.00 97.86           C  
ATOM   1551  NE2 HIS A 193      -5.130  -5.541  -8.862  1.00 97.86           N  
ATOM   1552  N   GLY A 194      -4.974  -0.744 -13.905  1.00 97.26           N  
ATOM   1553  CA  GLY A 194      -5.348   0.033 -15.090  1.00 97.26           C  
ATOM   1554  C   GLY A 194      -6.673   0.798 -14.979  1.00 97.26           C  
ATOM   1555  O   GLY A 194      -7.265   1.136 -16.005  1.00 97.26           O  
ATOM   1556  N   TYR A 195      -7.151   1.106 -13.769  1.00 98.34           N  
ATOM   1557  CA  TYR A 195      -8.414   1.825 -13.559  1.00 98.34           C  
ATOM   1558  C   TYR A 195      -8.264   3.334 -13.784  1.00 98.34           C  
ATOM   1559  O   TYR A 195      -8.205   4.125 -12.842  1.00 98.34           O  
ATOM   1560  CB  TYR A 195      -8.988   1.521 -12.173  1.00 98.34           C  
ATOM   1561  CG  TYR A 195      -9.202   0.057 -11.862  1.00 98.34           C  
ATOM   1562  CD1 TYR A 195      -9.787  -0.825 -12.795  1.00 98.34           C  
ATOM   1563  CD2 TYR A 195      -8.805  -0.421 -10.604  1.00 98.34           C  
ATOM   1564  CE1 TYR A 195      -9.963  -2.184 -12.464  1.00 98.34           C  
ATOM   1565  CE2 TYR A 195      -8.980  -1.772 -10.276  1.00 98.34           C  
ATOM   1566  CZ  TYR A 195      -9.562  -2.661 -11.199  1.00 98.34           C  
ATOM   1567  OH  TYR A 195      -9.712  -3.968 -10.871  1.00 98.34           O  
ATOM   1568  N   LEU A 196      -8.242   3.745 -15.053  1.00 98.21           N  
ATOM   1569  CA  LEU A 196      -7.986   5.130 -15.471  1.00 98.21           C  
ATOM   1570  C   LEU A 196      -8.886   6.165 -14.770  1.00 98.21           C  
ATOM   1571  O   LEU A 196      -8.399   7.199 -14.327  1.00 98.21           O  
ATOM   1572  CB  LEU A 196      -8.146   5.234 -17.001  1.00 98.21           C  
ATOM   1573  CG  LEU A 196      -7.270   4.279 -17.833  1.00 98.21           C  
ATOM   1574  CD1 LEU A 196      -7.406   4.625 -19.315  1.00 98.21           C  
ATOM   1575  CD2 LEU A 196      -5.790   4.348 -17.460  1.00 98.21           C  
ATOM   1576  N   GLY A 197     -10.182   5.876 -14.610  1.00 97.83           N  
ATOM   1577  CA  GLY A 197     -11.109   6.789 -13.930  1.00 97.83           C  
ATOM   1578  C   GLY A 197     -10.795   6.987 -12.442  1.00 97.83           C  
ATOM   1579  O   GLY A 197     -10.916   8.097 -11.932  1.00 97.83           O  
ATOM   1580  N   ILE A 198     -10.336   5.934 -11.755  1.00 98.45           N  
ATOM   1581  CA  ILE A 198      -9.907   6.024 -10.351  1.00 98.45           C  
ATOM   1582  C   ILE A 198      -8.578   6.778 -10.259  1.00 98.45           C  
ATOM   1583  O   ILE A 198      -8.422   7.618  -9.380  1.00 98.45           O  
ATOM   1584  CB  ILE A 198      -9.837   4.624  -9.697  1.00 98.45           C  
ATOM   1585  CG1 ILE A 198     -11.252   4.005  -9.641  1.00 98.45           C  
ATOM   1586  CG2 ILE A 198      -9.229   4.697  -8.284  1.00 98.45           C  
ATOM   1587  CD1 ILE A 198     -11.293   2.583  -9.078  1.00 98.45           C  
ATOM   1588  N   VAL A 199      -7.646   6.539 -11.185  1.00 98.50           N  
ATOM   1589  CA  VAL A 199      -6.374   7.277 -11.264  1.00 98.50           C  
ATOM   1590  C   VAL A 199      -6.620   8.782 -11.420  1.00 98.50           C  
ATOM   1591  O   VAL A 199      -6.073   9.566 -10.646  1.00 98.50           O  
ATOM   1592  CB  VAL A 199      -5.498   6.715 -12.404  1.00 98.50           C  
ATOM   1593  CG1 VAL A 199      -4.268   7.576 -12.714  1.00 98.50           C  
ATOM   1594  CG2 VAL A 199      -5.007   5.302 -12.060  1.00 98.50           C  
ATOM   1595  N   GLU A 200      -7.477   9.194 -12.364  1.00 97.69           N  
ATOM   1596  CA  GLU A 200      -7.808  10.614 -12.576  1.00 97.69           C  
ATOM   1597  C   GLU A 200      -8.470  11.227 -11.330  1.00 97.69           C  
ATOM   1598  O   GLU A 200      -8.091  12.319 -10.897  1.00 97.69           O  
ATOM   1599  CB  GLU A 200      -8.688  10.775 -13.838  1.00 97.69           C  
ATOM   1600  CG  GLU A 200      -8.798  12.242 -14.319  1.00 97.69           C  
ATOM   1601  CD  GLU A 200      -9.431  12.408 -15.724  1.00 97.69           C  
ATOM   1602  OE1 GLU A 200      -8.975  13.297 -16.506  1.00 97.69           O  
ATOM   1603  OE2 GLU A 200     -10.374  11.652 -16.043  1.00 97.69           O1-
ATOM   1604  N   LEU A 201      -9.399  10.496 -10.701  1.00 97.34           N  
ATOM   1605  CA  LEU A 201     -10.069  10.933  -9.478  1.00 97.34           C  
ATOM   1606  C   LEU A 201      -9.085  11.117  -8.314  1.00 97.34           C  
ATOM   1607  O   LEU A 201      -9.087  12.174  -7.687  1.00 97.34           O  
ATOM   1608  CB  LEU A 201     -11.192   9.937  -9.138  1.00 97.34           C  
ATOM   1609  CG  LEU A 201     -11.963  10.261  -7.845  1.00 97.34           C  
ATOM   1610  CD1 LEU A 201     -12.635  11.635  -7.879  1.00 97.34           C  
ATOM   1611  CD2 LEU A 201     -13.050   9.209  -7.633  1.00 97.34           C  
ATOM   1612  N   LEU A 202      -8.219  10.139  -8.037  1.00 97.72           N  
ATOM   1613  CA  LEU A 202      -7.263  10.207  -6.926  1.00 97.72           C  
ATOM   1614  C   LEU A 202      -6.305  11.395  -7.070  1.00 97.72           C  
ATOM   1615  O   LEU A 202      -6.080  12.113  -6.096  1.00 97.72           O  
ATOM   1616  CB  LEU A 202      -6.468   8.894  -6.834  1.00 97.72           C  
ATOM   1617  CG  LEU A 202      -7.270   7.675  -6.343  1.00 97.72           C  
ATOM   1618  CD1 LEU A 202      -6.411   6.427  -6.544  1.00 97.72           C  
ATOM   1619  CD2 LEU A 202      -7.639   7.761  -4.862  1.00 97.72           C  
ATOM   1620  N   VAL A 203      -5.782  11.648  -8.275  1.00 97.52           N  
ATOM   1621  CA  VAL A 203      -4.918  12.816  -8.518  1.00 97.52           C  
ATOM   1622  C   VAL A 203      -5.698  14.119  -8.324  1.00 97.52           C  
ATOM   1623  O   VAL A 203      -5.191  15.042  -7.690  1.00 97.52           O  
ATOM   1624  CB  VAL A 203      -4.260  12.762  -9.910  1.00 97.52           C  
ATOM   1625  CG1 VAL A 203      -3.413  14.019 -10.154  1.00 97.52           C  
ATOM   1626  CG2 VAL A 203      -3.331  11.547 -10.040  1.00 97.52           C  
ATOM   1627  N   SER A 204      -6.953  14.194  -8.784  1.00 96.20           N  
ATOM   1628  CA  SER A 204      -7.799  15.381  -8.575  1.00 96.20           C  
ATOM   1629  C   SER A 204      -8.098  15.670  -7.095  1.00 96.20           C  
ATOM   1630  O   SER A 204      -8.296  16.825  -6.723  1.00 96.20           O  
ATOM   1631  CB  SER A 204      -9.099  15.260  -9.377  1.00 96.20           C  
ATOM   1632  OG  SER A 204     -10.057  14.430  -8.752  1.00 96.20           O  
ATOM   1633  N   LEU A 205      -8.079  14.635  -6.249  1.00 95.69           N  
ATOM   1634  CA  LEU A 205      -8.241  14.728  -4.796  1.00 95.69           C  
ATOM   1635  C   LEU A 205      -6.929  15.047  -4.055  1.00 95.69           C  
ATOM   1636  O   LEU A 205      -6.949  15.223  -2.838  1.00 95.69           O  
ATOM   1637  CB  LEU A 205      -8.867  13.419  -4.285  1.00 95.69           C  
ATOM   1638  CG  LEU A 205     -10.323  13.190  -4.729  1.00 95.69           C  
ATOM   1639  CD1 LEU A 205     -10.716  11.760  -4.371  1.00 95.69           C  
ATOM   1640  CD2 LEU A 205     -11.298  14.148  -4.043  1.00 95.69           C  
ATOM   1641  N   GLY A 206      -5.802  15.149  -4.767  1.00 95.45           N  
ATOM   1642  CA  GLY A 206      -4.504  15.529  -4.208  1.00 95.45           C  
ATOM   1643  C   GLY A 206      -3.526  14.376  -3.973  1.00 95.45           C  
ATOM   1644  O   GLY A 206      -2.533  14.574  -3.272  1.00 95.45           O  
ATOM   1645  N   ALA A 207      -3.766  13.187  -4.538  1.00 97.38           N  
ATOM   1646  CA  ALA A 207      -2.763  12.123  -4.528  1.00 97.38           C  
ATOM   1647  C   ALA A 207      -1.509  12.561  -5.301  1.00 97.38           C  
ATOM   1648  O   ALA A 207      -1.603  13.100  -6.405  1.00 97.38           O  
ATOM   1649  CB  ALA A 207      -3.347  10.829  -5.104  1.00 97.38           C  
ATOM   1650  N   ASP A 208      -0.330  12.304  -4.733  1.00 97.97           N  
ATOM   1651  CA  ASP A 208       0.937  12.619  -5.389  1.00 97.97           C  
ATOM   1652  C   ASP A 208       1.193  11.646  -6.547  1.00 97.97           C  
ATOM   1653  O   ASP A 208       1.515  10.475  -6.343  1.00 97.97           O  
ATOM   1654  CB  ASP A 208       2.082  12.627  -4.366  1.00 97.97           C  
ATOM   1655  CG  ASP A 208       3.446  12.959  -4.989  1.00 97.97           C  
ATOM   1656  OD1 ASP A 208       3.485  13.370  -6.175  1.00 97.97           O  
ATOM   1657  OD2 ASP A 208       4.450  12.818  -4.259  1.00 97.97           O1-
ATOM   1658  N   VAL A 209       1.069  12.150  -7.777  1.00 98.22           N  
ATOM   1659  CA  VAL A 209       1.324  11.389  -9.010  1.00 98.22           C  
ATOM   1660  C   VAL A 209       2.773  10.888  -9.116  1.00 98.22           C  
ATOM   1661  O   VAL A 209       3.048   9.911  -9.815  1.00 98.22           O  
ATOM   1662  CB  VAL A 209       0.887  12.221 -10.232  1.00 98.22           C  
ATOM   1663  CG1 VAL A 209       1.803  13.421 -10.495  1.00 98.22           C  
ATOM   1664  CG2 VAL A 209       0.778  11.369 -11.499  1.00 98.22           C  
ATOM   1665  N   ASN A 210       3.694  11.527  -8.389  1.00 98.39           N  
ATOM   1666  CA  ASN A 210       5.119  11.218  -8.362  1.00 98.39           C  
ATOM   1667  C   ASN A 210       5.546  10.459  -7.097  1.00 98.39           C  
ATOM   1668  O   ASN A 210       6.750  10.300  -6.871  1.00 98.39           O  
ATOM   1669  CB  ASN A 210       5.903  12.524  -8.553  1.00 98.39           C  
ATOM   1670  CG  ASN A 210       5.568  13.184  -9.871  1.00 98.39           C  
ATOM   1671  ND2 ASN A 210       5.173  14.436  -9.861  1.00 98.39           N  
ATOM   1672  OD1 ASN A 210       5.640  12.573 -10.923  1.00 98.39           O  
ATOM   1673  N   ALA A 211       4.590   9.972  -6.294  1.00 98.20           N  
ATOM   1674  CA  ALA A 211       4.882   9.094  -5.168  1.00 98.20           C  
ATOM   1675  C   ALA A 211       5.686   7.876  -5.647  1.00 98.20           C  
ATOM   1676  O   ALA A 211       5.412   7.321  -6.711  1.00 98.20           O  
ATOM   1677  CB  ALA A 211       3.576   8.671  -4.487  1.00 98.20           C  
ATOM   1678  N   GLN A 212       6.689   7.480  -4.864  1.00 98.19           N  
ATOM   1679  CA  GLN A 212       7.558   6.348  -5.176  1.00 98.19           C  
ATOM   1680  C   GLN A 212       7.232   5.169  -4.263  1.00 98.19           C  
ATOM   1681  O   GLN A 212       7.123   5.341  -3.049  1.00 98.19           O  
ATOM   1682  CB  GLN A 212       9.033   6.749  -5.052  1.00 98.19           C  
ATOM   1683  CG  GLN A 212       9.463   7.742  -6.137  1.00 98.19           C  
ATOM   1684  CD  GLN A 212      10.958   8.031  -6.078  1.00 98.19           C  
ATOM   1685  NE2 GLN A 212      11.721   7.586  -7.050  1.00 98.19           N  
ATOM   1686  OE1 GLN A 212      11.464   8.687  -5.175  1.00 98.19           O  
ATOM   1687  N   GLU A 213       7.088   3.975  -4.834  1.00 96.75           N  
ATOM   1688  CA  GLU A 213       7.039   2.744  -4.047  1.00 96.75           C  
ATOM   1689  C   GLU A 213       8.436   2.415  -3.475  1.00 96.75           C  
ATOM   1690  O   GLU A 213       9.449   2.722  -4.108  1.00 96.75           O  
ATOM   1691  CB  GLU A 213       6.370   1.596  -4.827  1.00 96.75           C  
ATOM   1692  CG  GLU A 213       7.071   1.135  -6.114  1.00 96.75           C  
ATOM   1693  CD  GLU A 213       8.392   0.403  -5.884  1.00 96.75           C  
ATOM   1694  OE1 GLU A 213       9.324   0.535  -6.712  1.00 96.75           O  
ATOM   1695  OE2 GLU A 213       8.493  -0.295  -4.863  1.00 96.75           O1-
ATOM   1696  N   PRO A 214       8.520   1.849  -2.262  1.00 96.71           N  
ATOM   1697  CA  PRO A 214       9.770   1.701  -1.520  1.00 96.71           C  
ATOM   1698  C   PRO A 214      10.651   0.515  -1.943  1.00 96.71           C  
ATOM   1699  O   PRO A 214      11.784   0.434  -1.481  1.00 96.71           O  
ATOM   1700  CB  PRO A 214       9.331   1.558  -0.060  1.00 96.71           C  
ATOM   1701  CG  PRO A 214       7.980   0.858  -0.175  1.00 96.71           C  
ATOM   1702  CD  PRO A 214       7.391   1.487  -1.432  1.00 96.71           C  
ATOM   1703  N   CYS A 215      10.186  -0.421  -2.772  1.00 94.89           N  
ATOM   1704  CA  CYS A 215      10.990  -1.566  -3.202  1.00 94.89           C  
ATOM   1705  C   CYS A 215      12.027  -1.184  -4.270  1.00 94.89           C  
ATOM   1706  O   CYS A 215      13.153  -1.669  -4.215  1.00 94.89           O  
ATOM   1707  CB  CYS A 215      10.085  -2.710  -3.693  1.00 94.89           C  
ATOM   1708  SG  CYS A 215       8.955  -3.276  -2.388  1.00 94.89           S  
ATOM   1709  N   ASN A 216      11.687  -0.328  -5.240  1.00 96.39           N  
ATOM   1710  CA  ASN A 216      12.621   0.124  -6.283  1.00 96.39           C  
ATOM   1711  C   ASN A 216      12.489   1.625  -6.611  1.00 96.39           C  
ATOM   1712  O   ASN A 216      13.041   2.114  -7.599  1.00 96.39           O  
ATOM   1713  CB  ASN A 216      12.449  -0.788  -7.513  1.00 96.39           C  
ATOM   1714  CG  ASN A 216      13.559  -0.663  -8.545  1.00 96.39           C  
ATOM   1715  ND2 ASN A 216      13.348  -1.204  -9.724  1.00 96.39           N  
ATOM   1716  OD1 ASN A 216      14.646  -0.161  -8.322  1.00 96.39           O  
ATOM   1717  N   GLY A 217      11.750   2.397  -5.816  1.00 97.45           N  
ATOM   1718  CA  GLY A 217      11.557   3.821  -6.075  1.00 97.45           C  
ATOM   1719  C   GLY A 217      10.707   4.094  -7.320  1.00 97.45           C  
ATOM   1720  O   GLY A 217      10.854   5.145  -7.947  1.00 97.45           O  
ATOM   1721  N   ARG A 218       9.855   3.160  -7.751  1.00 98.27           N  
ATOM   1722  CA  ARG A 218       9.042   3.334  -8.962  1.00 98.27           C  
ATOM   1723  C   ARG A 218       7.875   4.276  -8.698  1.00 98.27           C  
ATOM   1724  O   ARG A 218       7.194   4.184  -7.686  1.00 98.27           O  
ATOM   1725  CB  ARG A 218       8.567   1.973  -9.484  1.00 98.27           C  
ATOM   1726  CG  ARG A 218       9.742   1.137 -10.000  1.00 98.27           C  
ATOM   1727  CD  ARG A 218       9.299  -0.309 -10.192  1.00 98.27           C  
ATOM   1728  NE  ARG A 218      10.356  -1.093 -10.854  1.00 98.27           N  
ATOM   1729  CZ  ARG A 218      10.142  -2.162 -11.594  1.00 98.27           C  
ATOM   1730  NH1 ARG A 218       8.989  -2.754 -11.624  1.00 98.27           N1+
ATOM   1731  NH2 ARG A 218      11.073  -2.648 -12.360  1.00 98.27           N  
ATOM   1732  N   THR A 219       7.621   5.177  -9.636  1.00 98.40           N  
ATOM   1733  CA  THR A 219       6.386   5.978  -9.658  1.00 98.40           C  
ATOM   1734  C   THR A 219       5.281   5.241 -10.410  1.00 98.40           C  
ATOM   1735  O   THR A 219       5.557   4.297 -11.157  1.00 98.40           O  
ATOM   1736  CB  THR A 219       6.606   7.376 -10.261  1.00 98.40           C  
ATOM   1737  CG2 THR A 219       7.730   8.156  -9.583  1.00 98.40           C  
ATOM   1738  OG1 THR A 219       6.934   7.285 -11.632  1.00 98.40           O  
ATOM   1739  N   ALA A 220       4.036   5.718 -10.319  1.00 98.41           N  
ATOM   1740  CA  ALA A 220       2.935   5.215 -11.148  1.00 98.41           C  
ATOM   1741  C   ALA A 220       3.278   5.206 -12.653  1.00 98.41           C  
ATOM   1742  O   ALA A 220       2.865   4.301 -13.377  1.00 98.41           O  
ATOM   1743  CB  ALA A 220       1.695   6.074 -10.872  1.00 98.41           C  
ATOM   1744  N   LEU A 221       4.091   6.163 -13.120  1.00 98.59           N  
ATOM   1745  CA  LEU A 221       4.533   6.227 -14.514  1.00 98.59           C  
ATOM   1746  C   LEU A 221       5.489   5.081 -14.880  1.00 98.59           C  
ATOM   1747  O   LEU A 221       5.351   4.506 -15.956  1.00 98.59           O  
ATOM   1748  CB  LEU A 221       5.138   7.617 -14.780  1.00 98.59           C  
ATOM   1749  CG  LEU A 221       5.430   7.904 -16.264  1.00 98.59           C  
ATOM   1750  CD1 LEU A 221       4.163   7.854 -17.121  1.00 98.59           C  
ATOM   1751  CD2 LEU A 221       6.041   9.296 -16.417  1.00 98.59           C  
ATOM   1752  N   HIS A 222       6.398   4.689 -13.980  1.00 98.52           N  
ATOM   1753  CA  HIS A 222       7.234   3.498 -14.177  1.00 98.52           C  
ATOM   1754  C   HIS A 222       6.379   2.227 -14.235  1.00 98.52           C  
ATOM   1755  O   HIS A 222       6.562   1.404 -15.129  1.00 98.52           O  
ATOM   1756  CB  HIS A 222       8.254   3.363 -13.043  1.00 98.52           C  
ATOM   1757  CG  HIS A 222       9.283   4.455 -12.980  1.00 98.52           C  
ATOM   1758  CD2 HIS A 222      10.536   4.425 -13.527  1.00 98.52           C  
ATOM   1759  ND1 HIS A 222       9.170   5.642 -12.294  1.00 98.52           N  
ATOM   1760  CE1 HIS A 222      10.337   6.292 -12.394  1.00 98.52           C  
ATOM   1761  NE2 HIS A 222      11.192   5.590 -13.143  1.00 98.52           N  
ATOM   1762  N   LEU A 223       5.403   2.093 -13.327  1.00 97.82           N  
ATOM   1763  CA  LEU A 223       4.475   0.958 -13.318  1.00 97.82           C  
ATOM   1764  C   LEU A 223       3.660   0.888 -14.619  1.00 97.82           C  
ATOM   1765  O   LEU A 223       3.489  -0.190 -15.177  1.00 97.82           O  
ATOM   1766  CB  LEU A 223       3.544   1.039 -12.092  1.00 97.82           C  
ATOM   1767  CG  LEU A 223       4.249   1.031 -10.721  1.00 97.82           C  
ATOM   1768  CD1 LEU A 223       3.210   1.179  -9.609  1.00 97.82           C  
ATOM   1769  CD2 LEU A 223       5.045  -0.253 -10.479  1.00 97.82           C  
ATOM   1770  N   ALA A 224       3.211   2.026 -15.153  1.00 98.39           N  
ATOM   1771  CA  ALA A 224       2.478   2.088 -16.417  1.00 98.39           C  
ATOM   1772  C   ALA A 224       3.316   1.615 -17.618  1.00 98.39           C  
ATOM   1773  O   ALA A 224       2.800   0.920 -18.501  1.00 98.39           O  
ATOM   1774  CB  ALA A 224       1.994   3.526 -16.616  1.00 98.39           C  
ATOM   1775  N   VAL A 225       4.612   1.953 -17.636  1.00 98.23           N  
ATOM   1776  CA  VAL A 225       5.567   1.435 -18.627  1.00 98.23           C  
ATOM   1777  C   VAL A 225       5.751  -0.067 -18.444  1.00 98.23           C  
ATOM   1778  O   VAL A 225       5.651  -0.815 -19.417  1.00 98.23           O  
ATOM   1779  CB  VAL A 225       6.924   2.162 -18.548  1.00 98.23           C  
ATOM   1780  CG1 VAL A 225       7.940   1.535 -19.514  1.00 98.23           C  
ATOM   1781  CG2 VAL A 225       6.762   3.638 -18.922  1.00 98.23           C  
ATOM   1782  N   ASP A 226       5.937  -0.537 -17.214  1.00 97.16           N  
ATOM   1783  CA  ASP A 226       6.108  -1.961 -16.934  1.00 97.16           C  
ATOM   1784  C   ASP A 226       4.879  -2.803 -17.267  1.00 97.16           C  
ATOM   1785  O   ASP A 226       5.014  -3.942 -17.709  1.00 97.16           O  
ATOM   1786  CB  ASP A 226       6.513  -2.173 -15.470  1.00 97.16           C  
ATOM   1787  CG  ASP A 226       8.022  -2.120 -15.259  1.00 97.16           C  
ATOM   1788  OD1 ASP A 226       8.764  -2.361 -16.237  1.00 97.16           O  
ATOM   1789  OD2 ASP A 226       8.426  -1.980 -14.086  1.00 97.16           O1-
ATOM   1790  N   LEU A 227       3.686  -2.240 -17.135  1.00 97.60           N  
ATOM   1791  CA  LEU A 227       2.431  -2.881 -17.523  1.00 97.60           C  
ATOM   1792  C   LEU A 227       2.117  -2.729 -19.011  1.00 97.60           C  
ATOM   1793  O   LEU A 227       1.130  -3.283 -19.487  1.00 97.60           O  
ATOM   1794  CB  LEU A 227       1.315  -2.311 -16.642  1.00 97.60           C  
ATOM   1795  CG  LEU A 227       1.490  -2.730 -15.176  1.00 97.60           C  
ATOM   1796  CD1 LEU A 227       0.575  -1.900 -14.301  1.00 97.60           C  
ATOM   1797  CD2 LEU A 227       1.167  -4.210 -14.952  1.00 97.60           C  
ATOM   1798  N   GLN A 228       2.949  -1.992 -19.753  1.00 98.21           N  
ATOM   1799  CA  GLN A 228       2.762  -1.700 -21.173  1.00 98.21           C  
ATOM   1800  C   GLN A 228       1.392  -1.070 -21.474  1.00 98.21           C  
ATOM   1801  O   GLN A 228       0.772  -1.369 -22.494  1.00 98.21           O  
ATOM   1802  CB  GLN A 228       3.081  -2.947 -22.022  1.00 98.21           C  
ATOM   1803  CG  GLN A 228       4.556  -3.360 -21.936  1.00 98.21           C  
ATOM   1804  CD  GLN A 228       5.445  -2.386 -22.694  1.00 98.21           C  
ATOM   1805  NE2 GLN A 228       6.125  -1.472 -22.047  1.00 98.21           N  
ATOM   1806  OE1 GLN A 228       5.550  -2.437 -23.907  1.00 98.21           O  
ATOM   1807  N   ASN A 229       0.938  -0.158 -20.607  1.00 98.17           N  
ATOM   1808  CA  ASN A 229      -0.358   0.509 -20.722  1.00 98.17           C  
ATOM   1809  C   ASN A 229      -0.209   1.958 -21.249  1.00 98.17           C  
ATOM   1810  O   ASN A 229       0.003   2.883 -20.459  1.00 98.17           O  
ATOM   1811  CB  ASN A 229      -1.077   0.405 -19.367  1.00 98.17           C  
ATOM   1812  CG  ASN A 229      -2.517   0.883 -19.443  1.00 98.17           C  
ATOM   1813  ND2 ASN A 229      -3.350   0.460 -18.523  1.00 98.17           N  
ATOM   1814  OD1 ASN A 229      -2.910   1.642 -20.317  1.00 98.17           O  
ATOM   1815  N   PRO A 230      -0.324   2.197 -22.574  1.00 97.91           N  
ATOM   1816  CA  PRO A 230      -0.151   3.530 -23.158  1.00 97.91           C  
ATOM   1817  C   PRO A 230      -1.239   4.526 -22.742  1.00 97.91           C  
ATOM   1818  O   PRO A 230      -0.982   5.730 -22.687  1.00 97.91           O  
ATOM   1819  CB  PRO A 230      -0.170   3.312 -24.675  1.00 97.91           C  
ATOM   1820  CG  PRO A 230      -1.011   2.047 -24.845  1.00 97.91           C  
ATOM   1821  CD  PRO A 230      -0.628   1.226 -23.618  1.00 97.91           C  
ATOM   1822  N   ASP A 231      -2.454   4.064 -22.447  1.00 98.32           N  
ATOM   1823  CA  ASP A 231      -3.546   4.951 -22.041  1.00 98.32           C  
ATOM   1824  C   ASP A 231      -3.322   5.460 -20.609  1.00 98.32           C  
ATOM   1825  O   ASP A 231      -3.488   6.653 -20.348  1.00 98.32           O  
ATOM   1826  CB  ASP A 231      -4.896   4.246 -22.230  1.00 98.32           C  
ATOM   1827  CG  ASP A 231      -5.155   3.860 -23.697  1.00 98.32           C  
ATOM   1828  OD1 ASP A 231      -4.849   4.674 -24.611  1.00 98.32           O  
ATOM   1829  OD2 ASP A 231      -5.629   2.727 -23.919  1.00 98.32           O1-
ATOM   1830  N   LEU A 232      -2.814   4.603 -19.714  1.00 98.58           N  
ATOM   1831  CA  LEU A 232      -2.370   5.007 -18.378  1.00 98.58           C  
ATOM   1832  C   LEU A 232      -1.180   5.973 -18.435  1.00 98.58           C  
ATOM   1833  O   LEU A 232      -1.201   6.989 -17.746  1.00 98.58           O  
ATOM   1834  CB  LEU A 232      -2.051   3.754 -17.550  1.00 98.58           C  
ATOM   1835  CG  LEU A 232      -1.569   4.044 -16.118  1.00 98.58           C  
ATOM   1836  CD1 LEU A 232      -2.596   4.797 -15.274  1.00 98.58           C  
ATOM   1837  CD2 LEU A 232      -1.259   2.719 -15.430  1.00 98.58           C  
ATOM   1838  N   VAL A 233      -0.180   5.716 -19.289  1.00 98.45           N  
ATOM   1839  CA  VAL A 233       0.930   6.663 -19.521  1.00 98.45           C  
ATOM   1840  C   VAL A 233       0.383   8.024 -19.958  1.00 98.45           C  
ATOM   1841  O   VAL A 233       0.731   9.043 -19.370  1.00 98.45           O  
ATOM   1842  CB  VAL A 233       1.934   6.107 -20.555  1.00 98.45           C  
ATOM   1843  CG1 VAL A 233       2.962   7.148 -21.021  1.00 98.45           C  
ATOM   1844  CG2 VAL A 233       2.714   4.924 -19.968  1.00 98.45           C  
ATOM   1845  N   SER A 234      -0.529   8.049 -20.936  1.00 98.14           N  
ATOM   1846  CA  SER A 234      -1.157   9.289 -21.422  1.00 98.14           C  
ATOM   1847  C   SER A 234      -1.848  10.067 -20.301  1.00 98.14           C  
ATOM   1848  O   SER A 234      -1.702  11.286 -20.207  1.00 98.14           O  
ATOM   1849  CB  SER A 234      -2.230   9.001 -22.478  1.00 98.14           C  
ATOM   1850  OG  SER A 234      -1.769   8.151 -23.503  1.00 98.14           O  
ATOM   1851  N   LEU A 235      -2.604   9.360 -19.457  1.00 98.51           N  
ATOM   1852  CA  LEU A 235      -3.324   9.955 -18.340  1.00 98.51           C  
ATOM   1853  C   LEU A 235      -2.364  10.524 -17.292  1.00 98.51           C  
ATOM   1854  O   LEU A 235      -2.512  11.677 -16.901  1.00 98.51           O  
ATOM   1855  CB  LEU A 235      -4.265   8.899 -17.739  1.00 98.51           C  
ATOM   1856  CG  LEU A 235      -5.032   9.406 -16.505  1.00 98.51           C  
ATOM   1857  CD1 LEU A 235      -5.944  10.589 -16.839  1.00 98.51           C  
ATOM   1858  CD2 LEU A 235      -5.880   8.272 -15.948  1.00 98.51           C  
ATOM   1859  N   LEU A 236      -1.358   9.754 -16.876  1.00 98.51           N  
ATOM   1860  CA  LEU A 236      -0.376  10.193 -15.884  1.00 98.51           C  
ATOM   1861  C   LEU A 236       0.402  11.427 -16.366  1.00 98.51           C  
ATOM   1862  O   LEU A 236       0.598  12.363 -15.593  1.00 98.51           O  
ATOM   1863  CB  LEU A 236       0.564   9.022 -15.562  1.00 98.51           C  
ATOM   1864  CG  LEU A 236      -0.101   7.879 -14.770  1.00 98.51           C  
ATOM   1865  CD1 LEU A 236       0.872   6.708 -14.710  1.00 98.51           C  
ATOM   1866  CD2 LEU A 236      -0.447   8.276 -13.334  1.00 98.51           C  
ATOM   1867  N   LEU A 237       0.765  11.484 -17.652  1.00 98.13           N  
ATOM   1868  CA  LEU A 237       1.381  12.671 -18.259  1.00 98.13           C  
ATOM   1869  C   LEU A 237       0.450  13.891 -18.210  1.00 98.13           C  
ATOM   1870  O   LEU A 237       0.877  14.976 -17.820  1.00 98.13           O  
ATOM   1871  CB  LEU A 237       1.772  12.363 -19.715  1.00 98.13           C  
ATOM   1872  CG  LEU A 237       2.917  11.350 -19.882  1.00 98.13           C  
ATOM   1873  CD1 LEU A 237       3.110  11.041 -21.369  1.00 98.13           C  
ATOM   1874  CD2 LEU A 237       4.230  11.867 -19.320  1.00 98.13           C  
ATOM   1875  N   LYS A 238      -0.836  13.720 -18.546  1.00 97.87           N  
ATOM   1876  CA  LYS A 238      -1.855  14.782 -18.435  1.00 97.87           C  
ATOM   1877  C   LYS A 238      -2.029  15.256 -16.984  1.00 97.87           C  
ATOM   1878  O   LYS A 238      -2.291  16.432 -16.755  1.00 97.87           O  
ATOM   1879  CB  LYS A 238      -3.172  14.253 -19.026  1.00 97.87           C  
ATOM   1880  CG  LYS A 238      -4.311  15.288 -19.058  1.00 97.87           C  
ATOM   1881  CD  LYS A 238      -5.635  14.589 -19.397  1.00 97.87           C  
ATOM   1882  CE  LYS A 238      -6.838  15.523 -19.203  1.00 97.87           C  
ATOM   1883  NZ  LYS A 238      -8.081  14.752 -18.903  1.00 97.87           N1+
ATOM   1884  N   CYS A 239      -1.856  14.353 -16.022  1.00 97.21           N  
ATOM   1885  CA  CYS A 239      -1.891  14.615 -14.585  1.00 97.21           C  
ATOM   1886  C   CYS A 239      -0.605  15.256 -14.025  1.00 97.21           C  
ATOM   1887  O   CYS A 239      -0.551  15.526 -12.828  1.00 97.21           O  
ATOM   1888  CB  CYS A 239      -2.213  13.288 -13.886  1.00 97.21           C  
ATOM   1889  SG  CYS A 239      -3.976  12.879 -14.069  1.00 97.21           S  
ATOM   1890  N   GLY A 240       0.414  15.519 -14.851  1.00 97.22           N  
ATOM   1891  CA  GLY A 240       1.652  16.175 -14.418  1.00 97.22           C  
ATOM   1892  C   GLY A 240       2.699  15.232 -13.817  1.00 97.22           C  
ATOM   1893  O   GLY A 240       3.513  15.673 -13.005  1.00 97.22           O  
ATOM   1894  N   ALA A 241       2.689  13.948 -14.190  1.00 98.29           N  
ATOM   1895  CA  ALA A 241       3.761  13.024 -13.830  1.00 98.29           C  
ATOM   1896  C   ALA A 241       5.115  13.499 -14.383  1.00 98.29           C  
ATOM   1897  O   ALA A 241       5.241  13.822 -15.566  1.00 98.29           O  
ATOM   1898  CB  ALA A 241       3.422  11.616 -14.330  1.00 98.29           C  
ATOM   1899  N   ASP A 242       6.137  13.502 -13.530  1.00 98.14           N  
ATOM   1900  CA  ASP A 242       7.505  13.835 -13.906  1.00 98.14           C  
ATOM   1901  C   ASP A 242       8.148  12.655 -14.646  1.00 98.14           C  
ATOM   1902  O   ASP A 242       8.475  11.616 -14.067  1.00 98.14           O  
ATOM   1903  CB  ASP A 242       8.312  14.264 -12.671  1.00 98.14           C  
ATOM   1904  CG  ASP A 242       9.731  14.736 -13.019  1.00 98.14           C  
ATOM   1905  OD1 ASP A 242      10.096  14.735 -14.222  1.00 98.14           O  
ATOM   1906  OD2 ASP A 242      10.457  15.086 -12.065  1.00 98.14           O1-
ATOM   1907  N   VAL A 243       8.349  12.831 -15.951  1.00 97.97           N  
ATOM   1908  CA  VAL A 243       8.984  11.849 -16.843  1.00 97.97           C  
ATOM   1909  C   VAL A 243      10.468  11.621 -16.557  1.00 97.97           C  
ATOM   1910  O   VAL A 243      11.045  10.684 -17.106  1.00 97.97           O  
ATOM   1911  CB  VAL A 243       8.829  12.267 -18.314  1.00 97.97           C  
ATOM   1912  CG1 VAL A 243       7.355  12.377 -18.695  1.00 97.97           C  
ATOM   1913  CG2 VAL A 243       9.519  13.599 -18.619  1.00 97.97           C  
ATOM   1914  N   ASN A 244      11.092  12.478 -15.746  1.00 97.56           N  
ATOM   1915  CA  ASN A 244      12.513  12.421 -15.409  1.00 97.56           C  
ATOM   1916  C   ASN A 244      12.766  11.879 -13.999  1.00 97.56           C  
ATOM   1917  O   ASN A 244      13.921  11.741 -13.597  1.00 97.56           O  
ATOM   1918  CB  ASN A 244      13.124  13.815 -15.592  1.00 97.56           C  
ATOM   1919  CG  ASN A 244      12.958  14.321 -17.007  1.00 97.56           C  
ATOM   1920  ND2 ASN A 244      12.318  15.451 -17.180  1.00 97.56           N  
ATOM   1921  OD1 ASN A 244      13.374  13.700 -17.973  1.00 97.56           O  
ATOM   1922  N   ARG A 245      11.714  11.552 -13.235  1.00 97.42           N  
ATOM   1923  CA  ARG A 245      11.875  10.869 -11.950  1.00 97.42           C  
ATOM   1924  C   ARG A 245      12.504   9.500 -12.178  1.00 97.42           C  
ATOM   1925  O   ARG A 245      12.051   8.774 -13.051  1.00 97.42           O  
ATOM   1926  CB  ARG A 245      10.520  10.754 -11.224  1.00 97.42           C  
ATOM   1927  CG  ARG A 245      10.436  11.652  -9.986  1.00 97.42           C  
ATOM   1928  CD  ARG A 245      11.464  11.221  -8.932  1.00 97.42           C  
ATOM   1929  NE  ARG A 245      11.217  11.871  -7.638  1.00 97.42           N  
ATOM   1930  CZ  ARG A 245      11.787  11.519  -6.503  1.00 97.42           C  
ATOM   1931  NH1 ARG A 245      12.786  10.686  -6.468  1.00 97.42           N1+
ATOM   1932  NH2 ARG A 245      11.337  11.965  -5.367  1.00 97.42           N  
ATOM   1933  N   VAL A 246      13.498   9.138 -11.371  1.00 97.50           N  
ATOM   1934  CA  VAL A 246      14.217   7.863 -11.508  1.00 97.50           C  
ATOM   1935  C   VAL A 246      13.937   6.901 -10.355  1.00 97.50           C  
ATOM   1936  O   VAL A 246      13.693   7.322  -9.220  1.00 97.50           O  
ATOM   1937  CB  VAL A 246      15.731   8.065 -11.711  1.00 97.50           C  
ATOM   1938  CG1 VAL A 246      16.017   8.835 -13.005  1.00 97.50           C  
ATOM   1939  CG2 VAL A 246      16.408   8.795 -10.543  1.00 97.50           C  
ATOM   1940  N   THR A 247      13.997   5.608 -10.664  1.00 97.71           N  
ATOM   1941  CA  THR A 247      14.077   4.498  -9.698  1.00 97.71           C  
ATOM   1942  C   THR A 247      15.355   4.569  -8.853  1.00 97.71           C  
ATOM   1943  O   THR A 247      16.263   5.350  -9.143  1.00 97.71           O  
ATOM   1944  CB  THR A 247      14.039   3.142 -10.427  1.00 97.71           C  
ATOM   1945  CG2 THR A 247      12.757   2.942 -11.228  1.00 97.71           C  
ATOM   1946  OG1 THR A 247      15.110   3.033 -11.330  1.00 97.71           O  
ATOM   1947  N   TYR A 248      15.476   3.723  -7.826  1.00 96.59           N  
ATOM   1948  CA  TYR A 248      16.712   3.613  -7.033  1.00 96.59           C  
ATOM   1949  C   TYR A 248      17.909   3.107  -7.844  1.00 96.59           C  
ATOM   1950  O   TYR A 248      19.047   3.416  -7.509  1.00 96.59           O  
ATOM   1951  CB  TYR A 248      16.468   2.707  -5.820  1.00 96.59           C  
ATOM   1952  CG  TYR A 248      15.420   3.187  -4.830  1.00 96.59           C  
ATOM   1953  CD1 TYR A 248      15.092   4.557  -4.702  1.00 96.59           C  
ATOM   1954  CD2 TYR A 248      14.794   2.242  -3.997  1.00 96.59           C  
ATOM   1955  CE1 TYR A 248      14.126   4.972  -3.768  1.00 96.59           C  
ATOM   1956  CE2 TYR A 248      13.842   2.660  -3.051  1.00 96.59           C  
ATOM   1957  CZ  TYR A 248      13.498   4.020  -2.940  1.00 96.59           C  
ATOM   1958  OH  TYR A 248      12.570   4.418  -2.033  1.00 96.59           O  
ATOM   1959  N   GLN A 249      17.652   2.398  -8.944  1.00 94.60           N  
ATOM   1960  CA  GLN A 249      18.667   1.985  -9.916  1.00 94.60           C  
ATOM   1961  C   GLN A 249      19.016   3.093 -10.930  1.00 94.60           C  
ATOM   1962  O   GLN A 249      19.778   2.858 -11.859  1.00 94.60           O  
ATOM   1963  CB  GLN A 249      18.178   0.714 -10.624  1.00 94.60           C  
ATOM   1964  CG  GLN A 249      18.010  -0.474  -9.664  1.00 94.60           C  
ATOM   1965  CD  GLN A 249      17.422  -1.709 -10.338  1.00 94.60           C  
ATOM   1966  NE2 GLN A 249      17.119  -2.741  -9.585  1.00 94.60           N  
ATOM   1967  OE1 GLN A 249      17.187  -1.782 -11.533  1.00 94.60           O  
ATOM   1968  N   GLY A 250      18.444   4.294 -10.796  1.00 95.30           N  
ATOM   1969  CA  GLY A 250      18.724   5.425 -11.684  1.00 95.30           C  
ATOM   1970  C   GLY A 250      17.973   5.404 -13.019  1.00 95.30           C  
ATOM   1971  O   GLY A 250      18.190   6.291 -13.840  1.00 95.30           O  
ATOM   1972  N   TYR A 251      17.063   4.449 -13.239  1.00 96.68           N  
ATOM   1973  CA  TYR A 251      16.277   4.378 -14.475  1.00 96.68           C  
ATOM   1974  C   TYR A 251      15.066   5.309 -14.456  1.00 96.68           C  
ATOM   1975  O   TYR A 251      14.292   5.268 -13.501  1.00 96.68           O  
ATOM   1976  CB  TYR A 251      15.825   2.943 -14.762  1.00 96.68           C  
ATOM   1977  CG  TYR A 251      16.970   1.971 -14.921  1.00 96.68           C  
ATOM   1978  CD1 TYR A 251      17.906   2.167 -15.954  1.00 96.68           C  
ATOM   1979  CD2 TYR A 251      17.111   0.884 -14.037  1.00 96.68           C  
ATOM   1980  CE1 TYR A 251      18.984   1.277 -16.100  1.00 96.68           C  
ATOM   1981  CE2 TYR A 251      18.199   0.002 -14.176  1.00 96.68           C  
ATOM   1982  CZ  TYR A 251      19.141   0.202 -15.205  1.00 96.68           C  
ATOM   1983  OH  TYR A 251      20.193  -0.641 -15.354  1.00 96.68           O  
ATOM   1984  N   SER A 252      14.878   6.077 -15.527  1.00 97.59           N  
ATOM   1985  CA  SER A 252      13.663   6.822 -15.865  1.00 97.59           C  
ATOM   1986  C   SER A 252      12.573   5.891 -16.424  1.00 97.59           C  
ATOM   1987  O   SER A 252      12.879   4.792 -16.907  1.00 97.59           O  
ATOM   1988  CB  SER A 252      14.007   7.919 -16.890  1.00 97.59           C  
ATOM   1989  OG  SER A 252      14.138   7.389 -18.204  1.00 97.59           O  
ATOM   1990  N   PRO A 253      11.298   6.325 -16.477  1.00 97.92           N  
ATOM   1991  CA  PRO A 253      10.242   5.568 -17.139  1.00 97.92           C  
ATOM   1992  C   PRO A 253      10.569   5.259 -18.605  1.00 97.92           C  
ATOM   1993  O   PRO A 253      10.233   4.184 -19.091  1.00 97.92           O  
ATOM   1994  CB  PRO A 253       8.981   6.432 -17.023  1.00 97.92           C  
ATOM   1995  CG  PRO A 253       9.244   7.299 -15.797  1.00 97.92           C  
ATOM   1996  CD  PRO A 253      10.751   7.515 -15.853  1.00 97.92           C  
ATOM   1997  N   TYR A 254      11.252   6.167 -19.312  1.00 97.91           N  
ATOM   1998  CA  TYR A 254      11.648   5.932 -20.700  1.00 97.91           C  
ATOM   1999  C   TYR A 254      12.694   4.821 -20.817  1.00 97.91           C  
ATOM   2000  O   TYR A 254      12.559   3.957 -21.680  1.00 97.91           O  
ATOM   2001  CB  TYR A 254      12.179   7.219 -21.329  1.00 97.91           C  
ATOM   2002  CG  TYR A 254      12.533   7.058 -22.794  1.00 97.91           C  
ATOM   2003  CD1 TYR A 254      13.811   6.611 -23.174  1.00 97.91           C  
ATOM   2004  CD2 TYR A 254      11.569   7.303 -23.783  1.00 97.91           C  
ATOM   2005  CE1 TYR A 254      14.147   6.477 -24.534  1.00 97.91           C  
ATOM   2006  CE2 TYR A 254      11.884   7.127 -25.141  1.00 97.91           C  
ATOM   2007  CZ  TYR A 254      13.180   6.746 -25.523  1.00 97.91           C  
ATOM   2008  OH  TYR A 254      13.486   6.624 -26.840  1.00 97.91           O  
ATOM   2009  N   GLN A 255      13.707   4.789 -19.946  1.00 96.70           N  
ATOM   2010  CA  GLN A 255      14.724   3.730 -19.961  1.00 96.70           C  
ATOM   2011  C   GLN A 255      14.109   2.335 -19.764  1.00 96.70           C  
ATOM   2012  O   GLN A 255      14.567   1.376 -20.380  1.00 96.70           O  
ATOM   2013  CB  GLN A 255      15.785   4.019 -18.890  1.00 96.70           C  
ATOM   2014  CG  GLN A 255      16.860   5.000 -19.394  1.00 96.70           C  
ATOM   2015  CD  GLN A 255      17.600   5.700 -18.254  1.00 96.70           C  
ATOM   2016  NE2 GLN A 255      18.871   5.991 -18.352  1.00 96.70           N  
ATOM   2017  OE1 GLN A 255      17.037   6.016 -17.228  1.00 96.70           O  
ATOM   2018  N   LEU A 256      13.012   2.221 -19.007  1.00 96.18           N  
ATOM   2019  CA  LEU A 256      12.279   0.957 -18.842  1.00 96.18           C  
ATOM   2020  C   LEU A 256      11.505   0.502 -20.096  1.00 96.18           C  
ATOM   2021  O   LEU A 256      10.938  -0.591 -20.103  1.00 96.18           O  
ATOM   2022  CB  LEU A 256      11.345   1.045 -17.621  1.00 96.18           C  
ATOM   2023  CG  LEU A 256      12.028   1.301 -16.266  1.00 96.18           C  
ATOM   2024  CD1 LEU A 256      10.979   1.167 -15.160  1.00 96.18           C  
ATOM   2025  CD2 LEU A 256      13.163   0.320 -15.963  1.00 96.18           C  
ATOM   2026  N   THR A 257      11.466   1.302 -21.168  1.00 96.93           N  
ATOM   2027  CA  THR A 257      10.865   0.893 -22.451  1.00 96.93           C  
ATOM   2028  C   THR A 257      11.775  -0.023 -23.269  1.00 96.93           C  
ATOM   2029  O   THR A 257      11.280  -0.775 -24.112  1.00 96.93           O  
ATOM   2030  CB  THR A 257      10.432   2.082 -23.322  1.00 96.93           C  
ATOM   2031  CG2 THR A 257       9.476   3.031 -22.603  1.00 96.93           C  
ATOM   2032  OG1 THR A 257      11.515   2.834 -23.807  1.00 96.93           O  
ATOM   2033  N   TRP A 258      13.089  -0.013 -23.016  1.00 94.79           N  
ATOM   2034  CA  TRP A 258      14.036  -0.869 -23.725  1.00 94.79           C  
ATOM   2035  C   TRP A 258      13.729  -2.353 -23.479  1.00 94.79           C  
ATOM   2036  O   TRP A 258      13.511  -2.792 -22.354  1.00 94.79           O  
ATOM   2037  CB  TRP A 258      15.473  -0.497 -23.344  1.00 94.79           C  
ATOM   2038  CG  TRP A 258      15.938   0.821 -23.890  1.00 94.79           C  
ATOM   2039  CD1 TRP A 258      16.222   1.927 -23.166  1.00 94.79           C  
ATOM   2040  CD2 TRP A 258      16.186   1.189 -25.282  1.00 94.79           C  
ATOM   2041  CE2 TRP A 258      16.618   2.550 -25.321  1.00 94.79           C  
ATOM   2042  CE3 TRP A 258      16.098   0.505 -26.515  1.00 94.79           C  
ATOM   2043  NE1 TRP A 258      16.612   2.955 -24.004  1.00 94.79           N  
ATOM   2044  CZ2 TRP A 258      16.950   3.197 -26.519  1.00 94.79           C  
ATOM   2045  CZ3 TRP A 258      16.425   1.146 -27.725  1.00 94.79           C  
ATOM   2046  CH2 TRP A 258      16.852   2.487 -27.728  1.00 94.79           C  
ATOM   2047  N   GLY A 259      13.665  -3.135 -24.561  1.00 93.73           N  
ATOM   2048  CA  GLY A 259      13.288  -4.554 -24.512  1.00 93.73           C  
ATOM   2049  C   GLY A 259      11.783  -4.819 -24.366  1.00 93.73           C  
ATOM   2050  O   GLY A 259      11.375  -5.978 -24.293  1.00 93.73           O  
ATOM   2051  N   ARG A 260      10.938  -3.779 -24.342  1.00 95.76           N  
ATOM   2052  CA  ARG A 260       9.477  -3.901 -24.229  1.00 95.76           C  
ATOM   2053  C   ARG A 260       8.787  -3.647 -25.581  1.00 95.76           C  
ATOM   2054  O   ARG A 260       9.322  -2.921 -26.415  1.00 95.76           O  
ATOM   2055  CB  ARG A 260       8.956  -2.973 -23.120  1.00 95.76           C  
ATOM   2056  CG  ARG A 260       9.736  -3.026 -21.795  1.00 95.76           C  
ATOM   2057  CD  ARG A 260       9.833  -4.429 -21.180  1.00 95.76           C  
ATOM   2058  NE  ARG A 260       8.525  -4.927 -20.710  1.00 95.76           N  
ATOM   2059  CZ  ARG A 260       7.969  -4.633 -19.549  1.00 95.76           C  
ATOM   2060  NH1 ARG A 260       8.550  -3.833 -18.696  1.00 95.76           N1+
ATOM   2061  NH2 ARG A 260       6.817  -5.161 -19.263  1.00 95.76           N  
ATOM   2062  N   PRO A 261       7.608  -4.241 -25.841  1.00 96.28           N  
ATOM   2063  CA  PRO A 261       6.999  -4.222 -27.177  1.00 96.28           C  
ATOM   2064  C   PRO A 261       6.364  -2.884 -27.605  1.00 96.28           C  
ATOM   2065  O   PRO A 261       6.186  -2.651 -28.801  1.00 96.28           O  
ATOM   2066  CB  PRO A 261       5.956  -5.348 -27.141  1.00 96.28           C  
ATOM   2067  CG  PRO A 261       5.577  -5.452 -25.664  1.00 96.28           C  
ATOM   2068  CD  PRO A 261       6.901  -5.167 -24.967  1.00 96.28           C  
ATOM   2069  N   SER A 262       5.962  -2.013 -26.674  1.00 95.65           N  
ATOM   2070  CA  SER A 262       5.147  -0.833 -26.988  1.00 95.65           C  
ATOM   2071  C   SER A 262       5.968   0.342 -27.523  1.00 95.65           C  
ATOM   2072  O   SER A 262       6.457   1.190 -26.775  1.00 95.65           O  
ATOM   2073  CB  SER A 262       4.321  -0.407 -25.776  1.00 95.65           C  
ATOM   2074  OG  SER A 262       3.415   0.624 -26.133  1.00 95.65           O  
ATOM   2075  N   THR A 263       6.009   0.468 -28.849  1.00 95.14           N  
ATOM   2076  CA  THR A 263       6.563   1.652 -29.529  1.00 95.14           C  
ATOM   2077  C   THR A 263       5.783   2.927 -29.210  1.00 95.14           C  
ATOM   2078  O   THR A 263       6.358   4.013 -29.185  1.00 95.14           O  
ATOM   2079  CB  THR A 263       6.568   1.459 -31.049  1.00 95.14           C  
ATOM   2080  CG2 THR A 263       7.461   0.297 -31.480  1.00 95.14           C  
ATOM   2081  OG1 THR A 263       5.265   1.176 -31.516  1.00 95.14           O  
ATOM   2082  N   ARG A 264       4.478   2.812 -28.920  1.00 97.07           N  
ATOM   2083  CA  ARG A 264       3.625   3.952 -28.557  1.00 97.07           C  
ATOM   2084  C   ARG A 264       4.085   4.604 -27.255  1.00 97.07           C  
ATOM   2085  O   ARG A 264       4.210   5.821 -27.219  1.00 97.07           O  
ATOM   2086  CB  ARG A 264       2.155   3.505 -28.507  1.00 97.07           C  
ATOM   2087  CG  ARG A 264       1.197   4.674 -28.223  1.00 97.07           C  
ATOM   2088  CD  ARG A 264      -0.260   4.234 -28.411  1.00 97.07           C  
ATOM   2089  NE  ARG A 264      -1.212   5.290 -28.015  1.00 97.07           N  
ATOM   2090  CZ  ARG A 264      -2.520   5.138 -27.876  1.00 97.07           C  
ATOM   2091  NH1 ARG A 264      -3.144   4.066 -28.280  1.00 97.07           N1+
ATOM   2092  NH2 ARG A 264      -3.235   6.039 -27.269  1.00 97.07           N  
ATOM   2093  N   ILE A 265       4.391   3.815 -26.223  1.00 97.70           N  
ATOM   2094  CA  ILE A 265       4.887   4.343 -24.939  1.00 97.70           C  
ATOM   2095  C   ILE A 265       6.235   5.038 -25.135  1.00 97.70           C  
ATOM   2096  O   ILE A 265       6.432   6.153 -24.654  1.00 97.70           O  
ATOM   2097  CB  ILE A 265       4.978   3.214 -23.891  1.00 97.70           C  
ATOM   2098  CG1 ILE A 265       3.552   2.772 -23.507  1.00 97.70           C  
ATOM   2099  CG2 ILE A 265       5.740   3.659 -22.633  1.00 97.70           C  
ATOM   2100  CD1 ILE A 265       3.498   1.549 -22.590  1.00 97.70           C  
ATOM   2101  N   GLN A 266       7.135   4.414 -25.899  1.00 96.12           N  
ATOM   2102  CA  GLN A 266       8.432   5.002 -26.215  1.00 96.12           C  
ATOM   2103  C   GLN A 266       8.276   6.347 -26.947  1.00 96.12           C  
ATOM   2104  O   GLN A 266       8.904   7.329 -26.570  1.00 96.12           O  
ATOM   2105  CB  GLN A 266       9.245   3.977 -27.014  1.00 96.12           C  
ATOM   2106  CG  GLN A 266      10.726   4.365 -27.084  1.00 96.12           C  
ATOM   2107  CD  GLN A 266      11.587   3.310 -27.768  1.00 96.12           C  
ATOM   2108  NE2 GLN A 266      12.886   3.506 -27.782  1.00 96.12           N  
ATOM   2109  OE1 GLN A 266      11.117   2.325 -28.318  1.00 96.12           O  
ATOM   2110  N   GLN A 267       7.371   6.453 -27.925  1.00 96.21           N  
ATOM   2111  CA  GLN A 267       7.086   7.723 -28.610  1.00 96.21           C  
ATOM   2112  C   GLN A 267       6.514   8.803 -27.683  1.00 96.21           C  
ATOM   2113  O   GLN A 267       6.844   9.978 -27.851  1.00 96.21           O  
ATOM   2114  CB  GLN A 267       6.089   7.484 -29.751  1.00 96.21           C  
ATOM   2115  CG  GLN A 267       6.728   6.783 -30.954  1.00 96.21           C  
ATOM   2116  CD  GLN A 267       5.705   6.409 -32.020  1.00 96.21           C  
ATOM   2117  NE2 GLN A 267       6.133   5.767 -33.084  1.00 96.21           N  
ATOM   2118  OE1 GLN A 267       4.517   6.680 -31.942  1.00 96.21           O  
ATOM   2119  N   GLN A 268       5.651   8.423 -26.736  1.00 95.75           N  
ATOM   2120  CA  GLN A 268       5.028   9.352 -25.788  1.00 95.75           C  
ATOM   2121  C   GLN A 268       6.038   9.934 -24.802  1.00 95.75           C  
ATOM   2122  O   GLN A 268       6.000  11.128 -24.520  1.00 95.75           O  
ATOM   2123  CB  GLN A 268       3.912   8.633 -25.019  1.00 95.75           C  
ATOM   2124  CG  GLN A 268       2.705   8.387 -25.923  1.00 95.75           C  
ATOM   2125  CD  GLN A 268       1.614   7.611 -25.211  1.00 95.75           C  
ATOM   2126  NE2 GLN A 268       0.476   8.238 -25.055  1.00 95.75           N  
ATOM   2127  OE1 GLN A 268       1.738   6.458 -24.828  1.00 95.75           O  
ATOM   2128  N   LEU A 269       6.938   9.096 -24.291  1.00 96.99           N  
ATOM   2129  CA  LEU A 269       7.920   9.498 -23.290  1.00 96.99           C  
ATOM   2130  C   LEU A 269       9.169  10.135 -23.917  1.00 96.99           C  
ATOM   2131  O   LEU A 269       9.690  11.105 -23.377  1.00 96.99           O  
ATOM   2132  CB  LEU A 269       8.248   8.272 -22.422  1.00 96.99           C  
ATOM   2133  CG  LEU A 269       7.094   7.769 -21.540  1.00 96.99           C  
ATOM   2134  CD1 LEU A 269       7.551   6.519 -20.793  1.00 96.99           C  
ATOM   2135  CD2 LEU A 269       6.652   8.806 -20.510  1.00 96.99           C  
ATOM   2136  N   GLY A 270       9.618   9.663 -25.084  1.00 93.91           N  
ATOM   2137  CA  GLY A 270      10.894  10.086 -25.683  1.00 93.91           C  
ATOM   2138  C   GLY A 270      10.964  11.557 -26.080  1.00 93.91           C  
ATOM   2139  O   GLY A 270      12.044  12.129 -26.134  1.00 93.91           O  
ATOM   2140  N   GLN A 271       9.815  12.190 -26.319  1.00 90.61           N  
ATOM   2141  CA  GLN A 271       9.738  13.627 -26.610  1.00 90.61           C  
ATOM   2142  C   GLN A 271       9.862  14.502 -25.352  1.00 90.61           C  
ATOM   2143  O   GLN A 271      10.050  15.709 -25.472  1.00 90.61           O  
ATOM   2144  CB  GLN A 271       8.408  13.916 -27.321  1.00 90.61           C  
ATOM   2145  CG  GLN A 271       8.341  13.269 -28.710  1.00 90.61           C  
ATOM   2146  CD  GLN A 271       6.947  13.378 -29.311  1.00 90.61           C  
ATOM   2147  NE2 GLN A 271       6.317  12.271 -29.632  1.00 90.61           N  
ATOM   2148  OE1 GLN A 271       6.383  14.443 -29.493  1.00 90.61           O  
ATOM   2149  N   LEU A 272       9.704  13.913 -24.163  1.00 94.92           N  
ATOM   2150  CA  LEU A 272       9.601  14.624 -22.887  1.00 94.92           C  
ATOM   2151  C   LEU A 272      10.782  14.328 -21.952  1.00 94.92           C  
ATOM   2152  O   LEU A 272      11.159  15.183 -21.153  1.00 94.92           O  
ATOM   2153  CB  LEU A 272       8.266  14.240 -22.218  1.00 94.92           C  
ATOM   2154  CG  LEU A 272       6.994  14.512 -23.040  1.00 94.92           C  
ATOM   2155  CD1 LEU A 272       5.776  13.990 -22.277  1.00 94.92           C  
ATOM   2156  CD2 LEU A 272       6.793  16.005 -23.306  1.00 94.92           C  
ATOM   2157  N   THR A 273      11.351  13.124 -22.026  1.00 95.76           N  
ATOM   2158  CA  THR A 273      12.471  12.700 -21.179  1.00 95.76           C  
ATOM   2159  C   THR A 273      13.776  13.383 -21.595  1.00 95.76           C  
ATOM   2160  O   THR A 273      14.107  13.428 -22.781  1.00 95.76           O  
ATOM   2161  CB  THR A 273      12.613  11.171 -21.207  1.00 95.76           C  
ATOM   2162  CG2 THR A 273      13.695  10.666 -20.257  1.00 95.76           C  
ATOM   2163  OG1 THR A 273      11.409  10.572 -20.780  1.00 95.76           O  
ATOM   2164  N   LEU A 274      14.543  13.878 -20.618  1.00 94.76           N  
ATOM   2165  CA  LEU A 274      15.866  14.477 -20.831  1.00 94.76           C  
ATOM   2166  C   LEU A 274      16.806  13.516 -21.568  1.00 94.76           C  
ATOM   2167  O   LEU A 274      16.819  12.322 -21.282  1.00 94.76           O  
ATOM   2168  CB  LEU A 274      16.493  14.857 -19.477  1.00 94.76           C  
ATOM   2169  CG  LEU A 274      15.815  16.020 -18.735  1.00 94.76           C  
ATOM   2170  CD1 LEU A 274      16.401  16.136 -17.326  1.00 94.76           C  
ATOM   2171  CD2 LEU A 274      16.022  17.354 -19.454  1.00 94.76           C  
ATOM   2172  N   GLU A 275      17.629  14.041 -22.477  1.00 91.68           N  
ATOM   2173  CA  GLU A 275      18.500  13.253 -23.366  1.00 91.68           C  
ATOM   2174  C   GLU A 275      19.399  12.257 -22.608  1.00 91.68           C  
ATOM   2175  O   GLU A 275      19.511  11.094 -22.994  1.00 91.68           O  
ATOM   2176  CB  GLU A 275      19.373  14.214 -24.195  1.00 91.68           C  
ATOM   2177  CG  GLU A 275      18.557  15.105 -25.152  1.00 91.68           C  
ATOM   2178  CD  GLU A 275      19.408  16.138 -25.916  1.00 91.68           C  
ATOM   2179  OE1 GLU A 275      18.807  16.895 -26.713  1.00 91.68           O  
ATOM   2180  OE2 GLU A 275      20.638  16.197 -25.689  1.00 91.68           O1-
ATOM   2181  N   ASN A 276      19.974  12.672 -21.474  1.00 92.59           N  
ATOM   2182  CA  ASN A 276      20.838  11.837 -20.631  1.00 92.59           C  
ATOM   2183  C   ASN A 276      20.090  10.733 -19.857  1.00 92.59           C  
ATOM   2184  O   ASN A 276      20.729   9.868 -19.270  1.00 92.59           O  
ATOM   2185  CB  ASN A 276      21.625  12.750 -19.675  1.00 92.59           C  
ATOM   2186  CG  ASN A 276      20.735  13.414 -18.637  1.00 92.59           C  
ATOM   2187  ND2 ASN A 276      20.984  13.199 -17.368  1.00 92.59           N  
ATOM   2188  OD1 ASN A 276      19.800  14.129 -18.956  1.00 92.59           O  
ATOM   2189  N   LEU A 277      18.756  10.763 -19.846  1.00 93.63           N  
ATOM   2190  CA  LEU A 277      17.885   9.771 -19.212  1.00 93.63           C  
ATOM   2191  C   LEU A 277      17.179   8.871 -20.239  1.00 93.63           C  
ATOM   2192  O   LEU A 277      16.232   8.171 -19.879  1.00 93.63           O  
ATOM   2193  CB  LEU A 277      16.873  10.491 -18.298  1.00 93.63           C  
ATOM   2194  CG  LEU A 277      17.470  11.234 -17.093  1.00 93.63           C  
ATOM   2195  CD1 LEU A 277      16.335  11.911 -16.323  1.00 93.63           C  
ATOM   2196  CD2 LEU A 277      18.207  10.296 -16.135  1.00 93.63           C  
ATOM   2197  N   GLN A 278      17.595   8.896 -21.513  1.00 91.40           N  
ATOM   2198  CA  GLN A 278      17.002   8.066 -22.571  1.00 91.40           C  
ATOM   2199  C   GLN A 278      17.770   6.766 -22.837  1.00 91.40           C  
ATOM   2200  O   GLN A 278      17.169   5.735 -23.155  1.00 91.40           O  
ATOM   2201  CB  GLN A 278      16.866   8.863 -23.875  1.00 91.40           C  
ATOM   2202  CG  GLN A 278      15.905  10.051 -23.730  1.00 91.40           C  
ATOM   2203  CD  GLN A 278      15.515  10.684 -25.060  1.00 91.40           C  
ATOM   2204  NE2 GLN A 278      14.932  11.860 -25.036  1.00 91.40           N  
ATOM   2205  OE1 GLN A 278      15.680  10.121 -26.133  1.00 91.40           O  
ATOM   2206  N   MET A 279      19.095   6.807 -22.712  1.00 87.76           N  
ATOM   2207  CA  MET A 279      19.971   5.663 -22.962  1.00 87.76           C  
ATOM   2208  C   MET A 279      20.224   4.895 -21.670  1.00 87.76           C  
ATOM   2209  O   MET A 279      20.361   5.504 -20.612  1.00 87.76           O  
ATOM   2210  CB  MET A 279      21.282   6.133 -23.606  1.00 87.76           C  
ATOM   2211  CG  MET A 279      21.048   6.770 -24.985  1.00 87.76           C  
ATOM   2212  SD  MET A 279      20.168   5.739 -26.200  1.00 87.76           S  
ATOM   2213  CE  MET A 279      21.345   4.369 -26.371  1.00 87.76           C  
ATOM   2214  N   LEU A 280      20.271   3.565 -21.739  1.00 84.27           N  
ATOM   2215  CA  LEU A 280      20.725   2.761 -20.604  1.00 84.27           C  
ATOM   2216  C   LEU A 280      22.206   3.077 -20.334  1.00 84.27           C  
ATOM   2217  O   LEU A 280      22.935   3.295 -21.307  1.00 84.27           O  
ATOM   2218  CB  LEU A 280      20.516   1.263 -20.894  1.00 84.27           C  
ATOM   2219  CG  LEU A 280      19.041   0.852 -21.047  1.00 84.27           C  
ATOM   2220  CD1 LEU A 280      18.947  -0.596 -21.523  1.00 84.27           C  
ATOM   2221  CD2 LEU A 280      18.261   0.979 -19.737  1.00 84.27           C  
ATOM   2222  N   PRO A 281      22.652   3.118 -19.064  1.00 76.70           N  
ATOM   2223  CA  PRO A 281      24.072   3.200 -18.755  1.00 76.70           C  
ATOM   2224  C   PRO A 281      24.824   2.109 -19.520  1.00 76.70           C  
ATOM   2225  O   PRO A 281      24.358   0.968 -19.592  1.00 76.70           O  
ATOM   2226  CB  PRO A 281      24.190   3.026 -17.235  1.00 76.70           C  
ATOM   2227  CG  PRO A 281      22.810   3.434 -16.721  1.00 76.70           C  
ATOM   2228  CD  PRO A 281      21.883   2.968 -17.841  1.00 76.70           C  
ATOM   2229  N   GLU A 282      25.959   2.468 -20.119  1.00 71.70           N  
ATOM   2230  CA  GLU A 282      26.908   1.461 -20.588  1.00 71.70           C  
ATOM   2231  C   GLU A 282      27.265   0.615 -19.363  1.00 71.70           C  
ATOM   2232  O   GLU A 282      27.486   1.175 -18.290  1.00 71.70           O  
ATOM   2233  CB  GLU A 282      28.137   2.123 -21.244  1.00 71.70           C  
ATOM   2234  CG  GLU A 282      27.733   2.914 -22.506  1.00 71.70           C  
ATOM   2235  CD  GLU A 282      28.895   3.571 -23.276  1.00 71.70           C  
ATOM   2236  OE1 GLU A 282      28.600   4.154 -24.349  1.00 71.70           O  
ATOM   2237  OE2 GLU A 282      30.058   3.501 -22.825  1.00 71.70           O1-
ATOM   2238  N   SER A 283      27.202  -0.714 -19.482  1.00 62.43           N  
ATOM   2239  CA  SER A 283      27.574  -1.607 -18.388  1.00 62.43           C  
ATOM   2240  C   SER A 283      28.996  -1.251 -17.970  1.00 62.43           C  
ATOM   2241  O   SER A 283      29.930  -1.573 -18.704  1.00 62.43           O  
ATOM   2242  CB  SER A 283      27.495  -3.073 -18.845  1.00 62.43           C  
ATOM   2243  OG  SER A 283      28.236  -3.267 -20.038  1.00 62.43           O  
ATOM   2244  N   GLU A 284      29.164  -0.541 -16.854  1.00 53.66           N  
ATOM   2245  CA  GLU A 284      30.478  -0.454 -16.239  1.00 53.66           C  
ATOM   2246  C   GLU A 284      30.845  -1.888 -15.887  1.00 53.66           C  
ATOM   2247  O   GLU A 284      30.040  -2.611 -15.291  1.00 53.66           O  
ATOM   2248  CB  GLU A 284      30.524   0.510 -15.040  1.00 53.66           C  
ATOM   2249  CG  GLU A 284      30.362   1.971 -15.505  1.00 53.66           C  
ATOM   2250  CD  GLU A 284      30.779   3.034 -14.468  1.00 53.66           C  
ATOM   2251  OE1 GLU A 284      30.826   4.227 -14.859  1.00 53.66           O  
ATOM   2252  OE2 GLU A 284      31.035   2.686 -13.295  1.00 53.66           O1-
ATOM   2253  N   ASP A 285      31.991  -2.317 -16.414  1.00 51.34           N  
ATOM   2254  CA  ASP A 285      32.533  -3.650 -16.230  1.00 51.34           C  
ATOM   2255  C   ASP A 285      32.338  -4.062 -14.771  1.00 51.34           C  
ATOM   2256  O   ASP A 285      32.685  -3.305 -13.866  1.00 51.34           O  
ATOM   2257  CB  ASP A 285      34.022  -3.642 -16.613  1.00 51.34           C  
ATOM   2258  CG  ASP A 285      34.255  -3.327 -18.096  1.00 51.34           C  
ATOM   2259  OD1 ASP A 285      33.681  -4.050 -18.944  1.00 51.34           O  
ATOM   2260  OD2 ASP A 285      35.046  -2.401 -18.390  1.00 51.34           O1-
ATOM   2261  N   GLU A 286      31.728  -5.229 -14.561  1.00 50.75           N  
ATOM   2262  CA  GLU A 286      31.581  -5.858 -13.253  1.00 50.75           C  
ATOM   2263  C   GLU A 286      32.957  -5.874 -12.568  1.00 50.75           C  
ATOM   2264  O   GLU A 286      33.761  -6.784 -12.788  1.00 50.75           O  
ATOM   2265  CB  GLU A 286      31.050  -7.297 -13.448  1.00 50.75           C  
ATOM   2266  CG  GLU A 286      29.598  -7.404 -13.969  1.00 50.75           C  
ATOM   2267  CD  GLU A 286      28.521  -7.751 -12.920  1.00 50.75           C  
ATOM   2268  OE1 GLU A 286      27.342  -7.863 -13.337  1.00 50.75           O  
ATOM   2269  OE2 GLU A 286      28.856  -7.967 -11.734  1.00 50.75           O1-
ATOM   2270  N   GLU A 287      33.256  -4.872 -11.735  1.00 45.17           N  
ATOM   2271  CA  GLU A 287      34.200  -5.057 -10.647  1.00 45.17           C  
ATOM   2272  C   GLU A 287      33.535  -6.094  -9.751  1.00 45.17           C  
ATOM   2273  O   GLU A 287      32.693  -5.793  -8.905  1.00 45.17           O  
ATOM   2274  CB  GLU A 287      34.573  -3.764  -9.895  1.00 45.17           C  
ATOM   2275  CG  GLU A 287      35.662  -2.946 -10.621  1.00 45.17           C  
ATOM   2276  CD  GLU A 287      36.420  -1.943  -9.720  1.00 45.17           C  
ATOM   2277  OE1 GLU A 287      37.418  -1.361 -10.215  1.00 45.17           O  
ATOM   2278  OE2 GLU A 287      36.056  -1.772  -8.533  1.00 45.17           O1-
ATOM   2279  N   SER A 288      33.872  -7.354 -10.025  1.00 42.96           N  
ATOM   2280  CA  SER A 288      33.624  -8.478  -9.149  1.00 42.96           C  
ATOM   2281  C   SER A 288      34.021  -8.041  -7.749  1.00 42.96           C  
ATOM   2282  O   SER A 288      35.208  -7.875  -7.456  1.00 42.96           O  
ATOM   2283  CB  SER A 288      34.462  -9.685  -9.599  1.00 42.96           C  
ATOM   2284  OG  SER A 288      35.832  -9.347  -9.717  1.00 42.96           O  
ATOM   2285  N   TYR A 289      33.034  -7.844  -6.881  1.00 45.90           N  
ATOM   2286  CA  TYR A 289      33.274  -7.816  -5.452  1.00 45.90           C  
ATOM   2287  C   TYR A 289      33.694  -9.231  -5.039  1.00 45.90           C  
ATOM   2288  O   TYR A 289      32.926  -9.971  -4.430  1.00 45.90           O  
ATOM   2289  CB  TYR A 289      32.045  -7.294  -4.692  1.00 45.90           C  
ATOM   2290  CG  TYR A 289      31.752  -5.816  -4.884  1.00 45.90           C  
ATOM   2291  CD1 TYR A 289      32.504  -4.851  -4.183  1.00 45.90           C  
ATOM   2292  CD2 TYR A 289      30.726  -5.405  -5.756  1.00 45.90           C  
ATOM   2293  CE1 TYR A 289      32.236  -3.479  -4.359  1.00 45.90           C  
ATOM   2294  CE2 TYR A 289      30.441  -4.035  -5.919  1.00 45.90           C  
ATOM   2295  CZ  TYR A 289      31.200  -3.071  -5.227  1.00 45.90           C  
ATOM   2296  OH  TYR A 289      30.937  -1.748  -5.398  1.00 45.90           O  
ATOM   2297  N   ASP A 290      34.942  -9.590  -5.340  1.00 44.17           N  
ATOM   2298  CA  ASP A 290      35.730 -10.536  -4.562  1.00 44.17           C  
ATOM   2299  C   ASP A 290      35.988  -9.864  -3.209  1.00 44.17           C  
ATOM   2300  O   ASP A 290      37.089  -9.435  -2.869  1.00 44.17           O  
ATOM   2301  CB  ASP A 290      37.035 -10.920  -5.290  1.00 44.17           C  
ATOM   2302  CG  ASP A 290      36.869 -11.958  -6.408  1.00 44.17           C  
ATOM   2303  OD1 ASP A 290      35.885 -12.732  -6.369  1.00 44.17           O  
ATOM   2304  OD2 ASP A 290      37.767 -12.006  -7.280  1.00 44.17           O1-
ATOM   2305  N   THR A 291      34.926  -9.710  -2.418  1.00 44.74           N  
ATOM   2306  CA  THR A 291      35.111  -9.651  -0.978  1.00 44.74           C  
ATOM   2307  C   THR A 291      35.403 -11.086  -0.595  1.00 44.74           C  
ATOM   2308  O   THR A 291      34.484 -11.893  -0.455  1.00 44.74           O  
ATOM   2309  CB  THR A 291      33.895  -9.077  -0.243  1.00 44.74           C  
ATOM   2310  CG2 THR A 291      34.198  -8.815   1.233  1.00 44.74           C  
ATOM   2311  OG1 THR A 291      33.560  -7.836  -0.819  1.00 44.74           O  
ATOM   2312  N   GLU A 292      36.690 -11.417  -0.493  1.00 42.86           N  
ATOM   2313  CA  GLU A 292      37.139 -12.535   0.320  1.00 42.86           C  
ATOM   2314  C   GLU A 292      36.469 -12.373   1.689  1.00 42.86           C  
ATOM   2315  O   GLU A 292      36.908 -11.604   2.543  1.00 42.86           O  
ATOM   2316  CB  GLU A 292      38.676 -12.556   0.454  1.00 42.86           C  
ATOM   2317  CG  GLU A 292      39.410 -12.879  -0.860  1.00 42.86           C  
ATOM   2318  CD  GLU A 292      40.898 -13.245  -0.660  1.00 42.86           C  
ATOM   2319  OE1 GLU A 292      41.489 -13.821  -1.603  1.00 42.86           O  
ATOM   2320  OE2 GLU A 292      41.452 -12.976   0.431  1.00 42.86           O1-
ATOM   2321  N   SER A 293      35.336 -13.047   1.888  1.00 45.59           N  
ATOM   2322  CA  SER A 293      34.862 -13.331   3.224  1.00 45.59           C  
ATOM   2323  C   SER A 293      35.930 -14.241   3.805  1.00 45.59           C  
ATOM   2324  O   SER A 293      36.011 -15.411   3.422  1.00 45.59           O  
ATOM   2325  CB  SER A 293      33.468 -13.978   3.214  1.00 45.59           C  
ATOM   2326  OG  SER A 293      33.473 -15.222   2.541  1.00 45.59           O  
ATOM   2327  N   GLU A 294      36.789 -13.683   4.656  1.00 45.67           N  
ATOM   2328  CA  GLU A 294      37.642 -14.444   5.555  1.00 45.67           C  
ATOM   2329  C   GLU A 294      36.762 -15.492   6.242  1.00 45.67           C  
ATOM   2330  O   GLU A 294      36.011 -15.211   7.178  1.00 45.67           O  
ATOM   2331  CB  GLU A 294      38.308 -13.526   6.594  1.00 45.67           C  
ATOM   2332  CG  GLU A 294      39.493 -12.722   6.035  1.00 45.67           C  
ATOM   2333  CD  GLU A 294      40.212 -11.902   7.126  1.00 45.67           C  
ATOM   2334  OE1 GLU A 294      41.431 -11.652   6.969  1.00 45.67           O  
ATOM   2335  OE2 GLU A 294      39.556 -11.532   8.127  1.00 45.67           O1-
ATOM   2336  N   PHE A 295      36.823 -16.708   5.706  1.00 42.34           N  
ATOM   2337  CA  PHE A 295      36.205 -17.908   6.235  1.00 42.34           C  
ATOM   2338  C   PHE A 295      36.995 -18.258   7.499  1.00 42.34           C  
ATOM   2339  O   PHE A 295      37.913 -19.074   7.494  1.00 42.34           O  
ATOM   2340  CB  PHE A 295      36.206 -18.995   5.137  1.00 42.34           C  
ATOM   2341  CG  PHE A 295      34.902 -19.752   4.980  1.00 42.34           C  
ATOM   2342  CD1 PHE A 295      34.669 -20.935   5.705  1.00 42.34           C  
ATOM   2343  CD2 PHE A 295      33.934 -19.290   4.069  1.00 42.34           C  
ATOM   2344  CE1 PHE A 295      33.476 -21.657   5.512  1.00 42.34           C  
ATOM   2345  CE2 PHE A 295      32.743 -20.011   3.874  1.00 42.34           C  
ATOM   2346  CZ  PHE A 295      32.514 -21.197   4.594  1.00 42.34           C  
ATOM   2347  N   THR A 296      36.713 -17.537   8.577  1.00 42.06           N  
ATOM   2348  CA  THR A 296      37.201 -17.872   9.906  1.00 42.06           C  
ATOM   2349  C   THR A 296      36.318 -18.998  10.426  1.00 42.06           C  
ATOM   2350  O   THR A 296      35.121 -18.825  10.646  1.00 42.06           O  
ATOM   2351  CB  THR A 296      37.259 -16.647  10.837  1.00 42.06           C  
ATOM   2352  CG2 THR A 296      38.547 -15.855  10.611  1.00 42.06           C  
ATOM   2353  OG1 THR A 296      36.203 -15.738  10.617  1.00 42.06           O  
ATOM   2354  N   GLU A 297      36.914 -20.186  10.549  1.00 41.49           N  
ATOM   2355  CA  GLU A 297      36.383 -21.311  11.318  1.00 41.49           C  
ATOM   2356  C   GLU A 297      36.010 -20.819  12.723  1.00 41.49           C  
ATOM   2357  O   GLU A 297      36.872 -20.686  13.592  1.00 41.49           O  
ATOM   2358  CB  GLU A 297      37.457 -22.415  11.445  1.00 41.49           C  
ATOM   2359  CG  GLU A 297      37.571 -23.354  10.238  1.00 41.49           C  
ATOM   2360  CD  GLU A 297      38.727 -24.367  10.384  1.00 41.49           C  
ATOM   2361  OE1 GLU A 297      38.526 -25.546  10.008  1.00 41.49           O  
ATOM   2362  OE2 GLU A 297      39.824 -23.961  10.832  1.00 41.49           O1-
ATOM   2363  N   PHE A 298      34.728 -20.541  12.951  1.00 43.38           N  
ATOM   2364  CA  PHE A 298      34.195 -20.381  14.294  1.00 43.38           C  
ATOM   2365  C   PHE A 298      33.519 -21.683  14.705  1.00 43.38           C  
ATOM   2366  O   PHE A 298      32.528 -22.135  14.133  1.00 43.38           O  
ATOM   2367  CB  PHE A 298      33.350 -19.115  14.437  1.00 43.38           C  
ATOM   2368  CG  PHE A 298      34.221 -17.903  14.721  1.00 43.38           C  
ATOM   2369  CD1 PHE A 298      34.640 -17.633  16.039  1.00 43.38           C  
ATOM   2370  CD2 PHE A 298      34.662 -17.076  13.671  1.00 43.38           C  
ATOM   2371  CE1 PHE A 298      35.485 -16.540  16.308  1.00 43.38           C  
ATOM   2372  CE2 PHE A 298      35.497 -15.977  13.942  1.00 43.38           C  
ATOM   2373  CZ  PHE A 298      35.912 -15.710  15.257  1.00 43.38           C  
ATOM   2374  N   THR A 299      34.174 -22.301  15.677  1.00 44.73           N  
ATOM   2375  CA  THR A 299      33.784 -23.478  16.436  1.00 44.73           C  
ATOM   2376  C   THR A 299      32.359 -23.370  16.968  1.00 44.73           C  
ATOM   2377  O   THR A 299      31.934 -22.307  17.413  1.00 44.73           O  
ATOM   2378  CB  THR A 299      34.761 -23.614  17.615  1.00 44.73           C  
ATOM   2379  CG2 THR A 299      36.132 -24.101  17.137  1.00 44.73           C  
ATOM   2380  OG1 THR A 299      34.978 -22.356  18.226  1.00 44.73           O  
ATOM   2381  N   GLU A 300      31.660 -24.502  16.938  1.00 42.59           N  
ATOM   2382  CA  GLU A 300      30.370 -24.752  17.581  1.00 42.59           C  
ATOM   2383  C   GLU A 300      30.434 -24.364  19.064  1.00 42.59           C  
ATOM   2384  O   GLU A 300      30.943 -25.145  19.853  1.00 42.59           O  
ATOM   2385  CB  GLU A 300      30.064 -26.267  17.470  1.00 42.59           C  
ATOM   2386  CG  GLU A 300      29.934 -26.806  16.035  1.00 42.59           C  
ATOM   2387  CD  GLU A 300      29.778 -28.340  15.962  1.00 42.59           C  
ATOM   2388  OE1 GLU A 300      29.340 -28.821  14.891  1.00 42.59           O  
ATOM   2389  OE2 GLU A 300      30.122 -29.048  16.937  1.00 42.59           O1-
ATOM   2390  N   ASP A 301      30.022 -23.142  19.413  1.00 46.89           N  
ATOM   2391  CA  ASP A 301      29.577 -22.699  20.745  1.00 46.89           C  
ATOM   2392  C   ASP A 301      29.461 -21.163  20.727  1.00 46.89           C  
ATOM   2393  O   ASP A 301      30.415 -20.481  21.075  1.00 46.89           O  
ATOM   2394  CB  ASP A 301      30.526 -23.137  21.895  1.00 46.89           C  
ATOM   2395  CG  ASP A 301      30.244 -24.538  22.471  1.00 46.89           C  
ATOM   2396  OD1 ASP A 301      29.080 -25.000  22.375  1.00 46.89           O  
ATOM   2397  OD2 ASP A 301      31.161 -25.089  23.131  1.00 46.89           O1-
ATOM   2398  N   GLU A 302      28.328 -20.620  20.256  1.00 46.19           N  
ATOM   2399  CA  GLU A 302      27.737 -19.317  20.653  1.00 46.19           C  
ATOM   2400  C   GLU A 302      26.636 -18.903  19.654  1.00 46.19           C  
ATOM   2401  O   GLU A 302      26.884 -18.291  18.618  1.00 46.19           O  
ATOM   2402  CB  GLU A 302      28.756 -18.161  20.851  1.00 46.19           C  
ATOM   2403  CG  GLU A 302      29.174 -18.045  22.338  1.00 46.19           C  
ATOM   2404  CD  GLU A 302      30.335 -17.070  22.614  1.00 46.19           C  
ATOM   2405  OE1 GLU A 302      30.878 -17.128  23.746  1.00 46.19           O  
ATOM   2406  OE2 GLU A 302      30.612 -16.195  21.762  1.00 46.19           O1-
ATOM   2407  N   LEU A 303      25.381 -19.229  19.975  1.00 45.01           N  
ATOM   2408  CA  LEU A 303      24.211 -18.547  19.414  1.00 45.01           C  
ATOM   2409  C   LEU A 303      23.722 -17.523  20.440  1.00 45.01           C  
ATOM   2410  O   LEU A 303      23.473 -17.894  21.591  1.00 45.01           O  
ATOM   2411  CB  LEU A 303      23.079 -19.550  19.106  1.00 45.01           C  
ATOM   2412  CG  LEU A 303      23.317 -20.494  17.916  1.00 45.01           C  
ATOM   2413  CD1 LEU A 303      22.193 -21.534  17.864  1.00 45.01           C  
ATOM   2414  CD2 LEU A 303      23.322 -19.747  16.581  1.00 45.01           C  
ATOM   2415  N   PRO A 304      23.453 -16.284  20.011  1.00 53.35           N  
ATOM   2416  CA  PRO A 304      22.243 -15.626  20.477  1.00 53.35           C  
ATOM   2417  C   PRO A 304      21.426 -15.062  19.311  1.00 53.35           C  
ATOM   2418  O   PRO A 304      21.911 -14.328  18.453  1.00 53.35           O  
ATOM   2419  CB  PRO A 304      22.685 -14.560  21.476  1.00 53.35           C  
ATOM   2420  CG  PRO A 304      24.161 -14.312  21.153  1.00 53.35           C  
ATOM   2421  CD  PRO A 304      24.501 -15.275  20.012  1.00 53.35           C  
ATOM   2422  N   TYR A 305      20.155 -15.450  19.317  1.00 53.96           N  
ATOM   2423  CA  TYR A 305      19.078 -14.933  18.486  1.00 53.96           C  
ATOM   2424  C   TYR A 305      18.738 -13.467  18.821  1.00 53.96           C  
ATOM   2425  O   TYR A 305      18.875 -13.045  19.965  1.00 53.96           O  
ATOM   2426  CB  TYR A 305      17.837 -15.812  18.745  1.00 53.96           C  
ATOM   2427  CG  TYR A 305      17.761 -17.117  17.971  1.00 53.96           C  
ATOM   2428  CD1 TYR A 305      16.872 -17.206  16.882  1.00 53.96           C  
ATOM   2429  CD2 TYR A 305      18.526 -18.243  18.344  1.00 53.96           C  
ATOM   2430  CE1 TYR A 305      16.751 -18.407  16.160  1.00 53.96           C  
ATOM   2431  CE2 TYR A 305      18.407 -19.448  17.622  1.00 53.96           C  
ATOM   2432  CZ  TYR A 305      17.520 -19.529  16.525  1.00 53.96           C  
ATOM   2433  OH  TYR A 305      17.402 -20.686  15.822  1.00 53.96           O  
ATOM   2434  N   ASP A 306      18.169 -12.792  17.816  1.00 50.01           N  
ATOM   2435  CA  ASP A 306      17.214 -11.671  17.882  1.00 50.01           C  
ATOM   2436  C   ASP A 306      17.650 -10.309  18.457  1.00 50.01           C  
ATOM   2437  O   ASP A 306      17.449 -10.014  19.629  1.00 50.01           O  
ATOM   2438  CB  ASP A 306      15.871 -12.135  18.496  1.00 50.01           C  
ATOM   2439  CG  ASP A 306      14.831 -12.566  17.462  1.00 50.01           C  
ATOM   2440  OD1 ASP A 306      14.798 -11.953  16.368  1.00 50.01           O  
ATOM   2441  OD2 ASP A 306      14.038 -13.476  17.790  1.00 50.01           O1-
ATOM   2442  N   ASP A 307      18.032  -9.397  17.553  1.00 52.86           N  
ATOM   2443  CA  ASP A 307      17.939  -7.943  17.758  1.00 52.86           C  
ATOM   2444  C   ASP A 307      16.935  -7.330  16.751  1.00 52.86           C  
ATOM   2445  O   ASP A 307      17.274  -6.511  15.892  1.00 52.86           O  
ATOM   2446  CB  ASP A 307      19.336  -7.277  17.722  1.00 52.86           C  
ATOM   2447  CG  ASP A 307      20.121  -7.266  19.047  1.00 52.86           C  
ATOM   2448  OD1 ASP A 307      19.571  -7.649  20.097  1.00 52.86           O  
ATOM   2449  OD2 ASP A 307      21.245  -6.703  19.039  1.00 52.86           O1-
ATOM   2450  N   CYS A 308      15.659  -7.727  16.837  1.00 54.82           N  
ATOM   2451  CA  CYS A 308      14.565  -7.001  16.184  1.00 54.82           C  
ATOM   2452  C   CYS A 308      14.222  -5.732  16.984  1.00 54.82           C  
ATOM   2453  O   CYS A 308      13.736  -5.793  18.113  1.00 54.82           O  
ATOM   2454  CB  CYS A 308      13.333  -7.903  16.012  1.00 54.82           C  
ATOM   2455  SG  CYS A 308      13.613  -9.141  14.711  1.00 54.82           S  
ATOM   2456  N   VAL A 309      14.433  -4.558  16.384  1.00 52.88           N  
ATOM   2457  CA  VAL A 309      14.084  -3.260  16.979  1.00 52.88           C  
ATOM   2458  C   VAL A 309      12.631  -2.908  16.647  1.00 52.88           C  
ATOM   2459  O   VAL A 309      12.327  -2.477  15.538  1.00 52.88           O  
ATOM   2460  CB  VAL A 309      15.061  -2.154  16.521  1.00 52.88           C  
ATOM   2461  CG1 VAL A 309      14.757  -0.817  17.216  1.00 52.88           C  
ATOM   2462  CG2 VAL A 309      16.518  -2.520  16.838  1.00 52.88           C  
ATOM   2463  N   PHE A 310      11.737  -3.018  17.630  1.00 47.83           N  
ATOM   2464  CA  PHE A 310      10.420  -2.370  17.623  1.00 47.83           C  
ATOM   2465  C   PHE A 310      10.412  -1.245  18.672  1.00 47.83           C  
ATOM   2466  O   PHE A 310      10.704  -1.472  19.841  1.00 47.83           O  
ATOM   2467  CB  PHE A 310       9.295  -3.400  17.857  1.00 47.83           C  
ATOM   2468  CG  PHE A 310       8.484  -3.749  16.618  1.00 47.83           C  
ATOM   2469  CD1 PHE A 310       7.311  -3.029  16.315  1.00 47.83           C  
ATOM   2470  CD2 PHE A 310       8.888  -4.800  15.774  1.00 47.83           C  
ATOM   2471  CE1 PHE A 310       6.549  -3.356  15.178  1.00 47.83           C  
ATOM   2472  CE2 PHE A 310       8.125  -5.130  14.638  1.00 47.83           C  
ATOM   2473  CZ  PHE A 310       6.956  -4.408  14.339  1.00 47.83           C  
ATOM   2474  N   GLY A 311      10.074  -0.014  18.275  1.00 52.51           N  
ATOM   2475  CA  GLY A 311       9.694   1.046  19.225  1.00 52.51           C  
ATOM   2476  C   GLY A 311      10.807   1.818  19.955  1.00 52.51           C  
ATOM   2477  O   GLY A 311      10.509   2.513  20.921  1.00 52.51           O  
ATOM   2478  N   GLY A 312      12.068   1.772  19.514  1.00 53.21           N  
ATOM   2479  CA  GLY A 312      13.096   2.720  19.982  1.00 53.21           C  
ATOM   2480  C   GLY A 312      13.582   2.550  21.432  1.00 53.21           C  
ATOM   2481  O   GLY A 312      14.263   3.437  21.946  1.00 53.21           O  
ATOM   2482  N   GLN A 313      13.297   1.422  22.086  1.00 51.39           N  
ATOM   2483  CA  GLN A 313      13.917   1.040  23.358  1.00 51.39           C  
ATOM   2484  C   GLN A 313      14.651  -0.292  23.204  1.00 51.39           C  
ATOM   2485  O   GLN A 313      14.066  -1.298  22.819  1.00 51.39           O  
ATOM   2486  CB  GLN A 313      12.877   0.999  24.489  1.00 51.39           C  
ATOM   2487  CG  GLN A 313      12.609   2.408  25.042  1.00 51.39           C  
ATOM   2488  CD  GLN A 313      11.596   2.428  26.182  1.00 51.39           C  
ATOM   2489  NE2 GLN A 313      11.590   3.462  26.996  1.00 51.39           N  
ATOM   2490  OE1 GLN A 313      10.786   1.542  26.376  1.00 51.39           O  
ATOM   2491  N   ARG A 314      15.953  -0.285  23.505  1.00 45.57           N  
ATOM   2492  CA  ARG A 314      16.795  -1.483  23.537  1.00 45.57           C  
ATOM   2493  C   ARG A 314      16.504  -2.220  24.847  1.00 45.57           C  
ATOM   2494  O   ARG A 314      16.881  -1.729  25.909  1.00 45.57           O  
ATOM   2495  CB  ARG A 314      18.268  -1.055  23.373  1.00 45.57           C  
ATOM   2496  CG  ARG A 314      19.174  -2.180  22.852  1.00 45.57           C  
ATOM   2497  CD  ARG A 314      20.606  -1.660  22.652  1.00 45.57           C  
ATOM   2498  NE  ARG A 314      21.434  -2.629  21.910  1.00 45.57           N  
ATOM   2499  CZ  ARG A 314      22.709  -2.512  21.586  1.00 45.57           C  
ATOM   2500  NH1 ARG A 314      23.428  -1.486  21.965  1.00 45.57           N1+
ATOM   2501  NH2 ARG A 314      23.280  -3.437  20.869  1.00 45.57           N  
ATOM   2502  N   LEU A 315      15.789  -3.341  24.779  1.00 50.92           N  
ATOM   2503  CA  LEU A 315      15.572  -4.213  25.932  1.00 50.92           C  
ATOM   2504  C   LEU A 315      16.889  -4.933  26.237  1.00 50.92           C  
ATOM   2505  O   LEU A 315      17.342  -5.770  25.466  1.00 50.92           O  
ATOM   2506  CB  LEU A 315      14.421  -5.200  25.647  1.00 50.92           C  
ATOM   2507  CG  LEU A 315      13.020  -4.557  25.599  1.00 50.92           C  
ATOM   2508  CD1 LEU A 315      12.001  -5.560  25.060  1.00 50.92           C  
ATOM   2509  CD2 LEU A 315      12.545  -4.102  26.983  1.00 50.92           C  
ATOM   2510  N   THR A 316      17.532  -4.567  27.341  1.00 56.34           N  
ATOM   2511  CA  THR A 316      18.577  -5.391  27.950  1.00 56.34           C  
ATOM   2512  C   THR A 316      17.902  -6.601  28.589  1.00 56.34           C  
ATOM   2513  O   THR A 316      17.054  -6.409  29.465  1.00 56.34           O  
ATOM   2514  CB  THR A 316      19.349  -4.600  29.019  1.00 56.34           C  
ATOM   2515  CG2 THR A 316      20.247  -3.530  28.395  1.00 56.34           C  
ATOM   2516  OG1 THR A 316      18.444  -3.940  29.880  1.00 56.34           O  
ATOM   2517  N   LEU A 317      18.255  -7.806  28.133  1.00 55.43           N  
ATOM   2518  CA  LEU A 317      18.025  -9.046  28.882  1.00 55.43           C  
ATOM   2519  C   LEU A 317      18.632  -8.956  30.291  1.00 55.43           C  
ATOM   2520  O   LEU A 317      19.692  -8.300  30.436  1.00 55.43           O  
ATOM   2521  CB  LEU A 317      18.605 -10.237  28.083  1.00 55.43           C  
ATOM   2522  CG  LEU A 317      17.783 -10.665  26.857  1.00 55.43           C  
ATOM   2523  CD1 LEU A 317      18.623 -11.583  25.972  1.00 55.43           C  
ATOM   2524  CD2 LEU A 317      16.524 -11.427  27.276  1.00 55.43           C  
ATOM   2525  OXT LEU A 317      18.003  -9.553  31.189  1.00 55.43           O1-
TER   
CONECT    1    2    4   15
CONECT    2    1    3
CONECT    3    2    6   10
CONECT    4    1    5
CONECT    5    4    7
CONECT    6    3    8   14
CONECT    7    5    9   13
CONECT    8    6   11
CONECT    9    7   11   16
CONECT   10    3   12   22
CONECT   11    8    9   26
CONECT   12   10   19   23
CONECT   13    7   17
CONECT   14    6   19
CONECT   15    1
CONECT   16    9   18
CONECT   17   13   18   24
CONECT   18   16   17   25
CONECT   19   12   14
CONECT   20   22   23
CONECT   21   24   25
CONECT   22   10   20
CONECT   23   12   20
CONECT   24   17   21
CONECT   25   18   21
CONECT   26   11
END
