# Supplementary material for: Screening potential anti-osteoarthritis compounds using molecular docking based on MAPK and NFκB pathways and validating their anti-osteoarthritis effect
Source: PLoS One. 2025 Mar 25;20(3):e0319686. doi: 10.1371/journal.pone.0319686 (PMC11936181; doi:10.1371/journal.pone.0319686)
Supplement: S4 Structure — (ZIP) [file pone.0319686.s004.zip › Configurations and complexes/complex/protopineJNK.pdb]

HETATM    1  N   LIG     1       4.594   3.596 -10.350  1.00  0.00      prot N  
HETATM    2  C   LIG     1       5.731   3.980 -11.204  1.00  0.00      prot C  
HETATM    3  C   LIG     1       5.967   3.076 -12.399  1.00  0.00      prot C  
HETATM    4  C   LIG     1       4.692   4.192  -9.007  1.00  0.00      prot C  
HETATM    5  C   LIG     1       5.801   3.584  -8.127  1.00  0.00      prot C  
HETATM    6  C   LIG     1       6.043   1.661 -12.332  1.00  0.00      prot C  
HETATM    7  C   LIG     1       5.551   2.143  -7.738  1.00  0.00      prot C  
HETATM    8  C   LIG     1       5.758   0.855 -11.080  1.00  0.00      prot C  
HETATM    9  C   LIG     1       5.911   1.042  -8.555  1.00  0.00      prot C  
HETATM   10  C   LIG     1       6.209   3.659 -13.644  1.00  0.00      prot C  
HETATM   11  C   LIG     1       6.573   1.233  -9.864  1.00  0.00      prot C  
HETATM   12  C   LIG     1       6.490   2.920 -14.771  1.00  0.00      prot C  
HETATM   13  C   LIG     1       4.895   1.887  -6.519  1.00  0.00      prot C  
HETATM   14  C   LIG     1       6.327   0.922 -13.512  1.00  0.00      prot C  
HETATM   15  C   LIG     1       3.322   3.965 -10.980  1.00  0.00      prot C  
HETATM   16  C   LIG     1       5.637  -0.279  -8.175  1.00  0.00      prot C  
HETATM   17  C   LIG     1       4.639   0.577  -6.164  1.00  0.00      prot C  
HETATM   18  C   LIG     1       5.000  -0.476  -6.969  1.00  0.00      prot C  
HETATM   19  C   LIG     1       6.556   1.547 -14.738  1.00  0.00      prot C  
HETATM   20  C   LIG     1       6.508   5.009 -15.323  1.00  0.00      prot C  
HETATM   21  C   LIG     1       4.034  -1.263  -5.202  1.00  0.00      prot C  
HETATM   22  O   LIG     1       6.207   4.998 -13.915  1.00  0.00      prot O  
HETATM   23  O   LIG     1       6.690   3.692 -15.873  1.00  0.00      prot O  
HETATM   24  O   LIG     1       4.019   0.167  -5.024  1.00  0.00      prot O  
HETATM   25  O   LIG     1       4.654  -1.679  -6.436  1.00  0.00      prot O  
HETATM   26  O   LIG     1       7.729   1.637  -9.900  1.00  0.00      prot O  
ATOM     27  N   PHE A  10      18.516   3.025  14.367  1.00 52.52           N  
ATOM     28  CA  PHE A  10      17.240   2.725  13.728  1.00 51.44           C  
ATOM     29  C   PHE A  10      17.411   2.454  12.236  1.00 49.74           C  
ATOM     30  O   PHE A  10      16.700   1.627  11.668  1.00 51.90           O  
ATOM     31  CB  PHE A  10      16.251   3.883  13.907  1.00 56.56           C  
ATOM     32  CG  PHE A  10      15.396   3.787  15.138  1.00 58.03           C  
ATOM     33  CD1 PHE A  10      15.492   2.700  15.996  1.00 65.38           C  
ATOM     34  CD2 PHE A  10      14.480   4.792  15.428  1.00 58.74           C  
ATOM     35  CE1 PHE A  10      14.698   2.625  17.132  1.00 69.87           C  
ATOM     36  CE2 PHE A  10      13.683   4.726  16.556  1.00 70.27           C  
ATOM     37  CZ  PHE A  10      13.790   3.641  17.412  1.00 72.29           C  
ATOM     38  N   TYR A  11      18.349   3.154  11.603  1.00 45.04           N  
ATOM     39  CA  TYR A  11      18.454   3.190  10.153  1.00 47.25           C  
ATOM     40  C   TYR A  11      19.765   2.595   9.659  1.00 48.60           C  
ATOM     41  O   TYR A  11      20.721   2.413  10.417  1.00 52.37           O  
ATOM     42  CB  TYR A  11      18.320   4.630   9.630  1.00 44.63           C  
ATOM     43  CG  TYR A  11      16.975   5.234   9.931  1.00 42.50           C  
ATOM     44  CD1 TYR A  11      16.729   5.865  11.141  1.00 45.13           C  
ATOM     45  CD2 TYR A  11      15.945   5.164   9.005  1.00 39.29           C  
ATOM     46  CE1 TYR A  11      15.495   6.403  11.426  1.00 44.69           C  
ATOM     47  CE2 TYR A  11      14.713   5.702   9.275  1.00 35.60           C  
ATOM     48  CZ  TYR A  11      14.489   6.318  10.484  1.00 36.80           C  
ATOM     49  OH  TYR A  11      13.249   6.853  10.753  1.00 49.32           O  
ATOM     50  N   SER A  12      19.770   2.315   8.358  1.00 44.03           N  
ATOM     51  CA  SER A  12      20.970   1.831   7.644  1.00 45.44           C  
ATOM     52  C   SER A  12      20.838   2.374   6.225  1.00 46.64           C  
ATOM     53  O   SER A  12      19.698   2.548   5.768  1.00 49.05           O  
ATOM     54  CB  SER A  12      21.060   0.332   7.628  1.00 52.53           C  
ATOM     55  OG  SER A  12      19.905  -0.268   7.060  1.00 51.02           O  
ATOM     56  N   VAL A  13      21.948   2.633   5.555  1.00 46.33           N  
ATOM     57  CA  VAL A  13      21.901   3.103   4.143  1.00 49.12           C  
ATOM     58  C   VAL A  13      22.356   1.972   3.221  1.00 54.36           C  
ATOM     59  O   VAL A  13      23.282   1.251   3.590  1.00 57.86           O  
ATOM     60  CB  VAL A  13      22.749   4.368   3.932  1.00 52.09           C  
ATOM     61  CG1 VAL A  13      22.437   5.057   2.616  1.00 55.95           C  
ATOM     62  CG2 VAL A  13      22.643   5.344   5.091  1.00 55.08           C  
ATOM     63  N   GLU A  14      21.694   1.813   2.085  1.00 50.27           N  
ATOM     64  CA  GLU A  14      22.044   0.772   1.096  1.00 53.77           C  
ATOM     65  C   GLU A  14      21.996   1.471  -0.250  1.00 58.42           C  
ATOM     66  O   GLU A  14      21.094   2.301  -0.445  1.00 58.71           O  
ATOM     67  CB  GLU A  14      21.029  -0.368   1.149  1.00 55.40           C  
ATOM     68  CG  GLU A  14      21.300  -1.388   2.247  1.00 64.19           C  
ATOM     69  CD  GLU A  14      20.265  -1.522   3.358  1.00 68.05           C  
ATOM     70  OE1 GLU A  14      19.149  -2.006   3.082  1.00 64.63           O  
ATOM     71  OE2 GLU A  14      20.587  -1.171   4.509  1.00 64.54           O1-
ATOM     72  N   VAL A  15      22.871   1.141  -1.189  1.00 57.16           N  
ATOM     73  CA  VAL A  15      22.764   1.860  -2.491  1.00 58.12           C  
ATOM     74  C   VAL A  15      22.122   0.963  -3.555  1.00 63.66           C  
ATOM     75  O   VAL A  15      22.602  -0.167  -3.728  1.00 61.49           O  
ATOM     76  CB  VAL A  15      24.142   2.376  -2.941  1.00 62.62           C  
ATOM     77  CG1 VAL A  15      24.027   3.334  -4.117  1.00 63.32           C  
ATOM     78  CG2 VAL A  15      24.903   3.029  -1.798  1.00 60.32           C  
ATOM     79  N   ALA A  16      21.053   1.432  -4.215  1.00 62.44           N  
ATOM     80  CA  ALA A  16      20.458   0.671  -5.340  1.00 65.89           C  
ATOM     81  C   ALA A  16      21.040   1.299  -6.600  1.00 72.56           C  
ATOM     82  O   ALA A  16      21.920   0.664  -7.197  1.00 76.29           O  
ATOM     83  CB  ALA A  16      18.963   0.735  -5.292  1.00 62.89           C  
ATOM     84  N   ASP A  17      20.550   2.460  -7.019  1.00 71.54           N  
ATOM     85  CA  ASP A  17      21.213   3.259  -8.091  1.00 68.66           C  
ATOM     86  C   ASP A  17      21.345   4.620  -7.415  1.00 71.05           C  
ATOM     87  O   ASP A  17      22.121   5.454  -7.904  1.00 68.15           O  
ATOM     88  CB  ASP A  17      20.404   3.270  -9.378  1.00 71.40           C  
ATOM     89  CG  ASP A  17      19.979   1.880  -9.818  1.00 79.64           C  
ATOM     90  OD1 ASP A  17      20.862   1.091 -10.204  1.00 84.93           O  
ATOM     91  OD2 ASP A  17      18.773   1.592  -9.753  1.00 79.26           O1-
ATOM     92  N   SER A  18      20.580   4.813  -6.334  1.00 70.61           N  
ATOM     93  CA  SER A  18      20.601   6.012  -5.472  1.00 66.77           C  
ATOM     94  C   SER A  18      20.592   5.441  -4.054  1.00 65.48           C  
ATOM     95  O   SER A  18      20.186   4.275  -3.899  1.00 65.64           O  
ATOM     96  CB  SER A  18      19.389   6.848  -5.729  1.00 59.80           C  
ATOM     97  OG  SER A  18      18.199   6.164  -5.365  1.00 59.58           O  
ATOM     98  N   THR A  19      21.018   6.188  -3.043  1.00 61.86           N  
ATOM     99  CA  THR A  19      21.091   5.580  -1.717  1.00 55.08           C  
ATOM    100  C   THR A  19      19.741   5.618  -1.003  1.00 51.55           C  
ATOM    101  O   THR A  19      19.070   6.655  -0.964  1.00 47.58           O  
ATOM    102  CB  THR A  19      22.167   6.248  -0.853  1.00 56.49           C  
ATOM    103  CG2 THR A  19      23.356   6.693  -1.688  1.00 58.02           C  
ATOM    104  OG1 THR A  19      21.611   7.367  -0.153  1.00 59.45           O  
ATOM    105  N   PHE A  20      19.388   4.476  -0.427  1.00 47.31           N  
ATOM    106  CA  PHE A  20      18.138   4.351   0.343  1.00 47.07           C  
ATOM    107  C   PHE A  20      18.503   4.219   1.818  1.00 44.18           C  
ATOM    108  O   PHE A  20      19.202   3.278   2.180  1.00 44.68           O  
ATOM    109  CB  PHE A  20      17.340   3.113  -0.091  1.00 43.56           C  
ATOM    110  CG  PHE A  20      16.341   3.312  -1.202  1.00 42.40           C  
ATOM    111  CD1 PHE A  20      16.720   3.851  -2.419  1.00 44.55           C  
ATOM    112  CD2 PHE A  20      15.021   2.925  -1.039  1.00 38.05           C  
ATOM    113  CE1 PHE A  20      15.798   4.015  -3.440  1.00 46.02           C  
ATOM    114  CE2 PHE A  20      14.101   3.088  -2.060  1.00 37.50           C  
ATOM    115  CZ  PHE A  20      14.492   3.630  -3.259  1.00 39.16           C  
ATOM    116  N   THR A  21      18.026   5.141   2.634  1.00 40.27           N  
ATOM    117  CA  THR A  21      18.241   5.111   4.078  1.00 37.98           C  
ATOM    118  C   THR A  21      16.934   4.711   4.749  1.00 37.59           C  
ATOM    119  O   THR A  21      15.979   5.495   4.776  1.00 33.14           O  
ATOM    120  CB  THR A  21      18.746   6.464   4.579  1.00 40.84           C  
ATOM    121  CG2 THR A  21      19.201   6.367   6.020  1.00 42.94           C  
ATOM    122  OG1 THR A  21      19.835   6.899   3.755  1.00 40.69           O  
ATOM    123  N   VAL A  22      16.924   3.474   5.243  1.00 35.70           N  
ATOM    124  CA  VAL A  22      15.642   2.896   5.704  1.00 37.17           C  
ATOM    125  C   VAL A  22      15.733   2.274   7.088  1.00 34.36           C  
ATOM    126  O   VAL A  22      16.831   1.982   7.541  1.00 42.92           O  
ATOM    127  CB  VAL A  22      15.177   1.828   4.690  1.00 37.79           C  
ATOM    128  CG1 VAL A  22      14.920   2.390   3.301  1.00 34.74           C  
ATOM    129  CG2 VAL A  22      16.125   0.641   4.618  1.00 37.72           C  
ATOM    130  N   LEU A  23      14.579   2.064   7.696  1.00 31.65           N  
ATOM    131  CA  LEU A  23      14.510   1.399   8.991  1.00 36.71           C  
ATOM    132  C   LEU A  23      15.076  -0.012   8.898  1.00 41.87           C  
ATOM    133  O   LEU A  23      14.903  -0.702   7.890  1.00 37.20           O  
ATOM    134  CB  LEU A  23      13.064   1.355   9.478  1.00 37.55           C  
ATOM    135  CG  LEU A  23      12.428   2.688   9.886  1.00 35.13           C  
ATOM    136  CD1 LEU A  23      10.922   2.551  10.028  1.00 35.26           C  
ATOM    137  CD2 LEU A  23      13.035   3.193  11.202  1.00 39.31           C  
ATOM    138  N   LYS A  24      15.760  -0.441   9.967  0.93 41.49           N  
ATOM    139  CA  LYS A  24      16.461  -1.723   9.964  0.93 45.72           C  
ATOM    140  C   LYS A  24      15.531  -2.897   9.687  0.93 40.80           C  
ATOM    141  O   LYS A  24      15.988  -3.930   9.191  0.93 43.80           O  
ATOM    142  CB  LYS A  24      17.177  -1.930  11.306  0.93 43.83           C  
ATOM    143  CG  LYS A  24      18.501  -1.179  11.428  0.93 50.78           C  
ATOM    144  CD  LYS A  24      19.188  -1.477  12.765  0.93 53.32           C  
ATOM    145  CE  LYS A  24      20.566  -0.833  12.862  0.93 57.61           C  
ATOM    146  NZ  LYS A  24      20.891   0.012  11.678  0.93 51.74           N1+
ATOM    147  N   ARG A  25      14.239  -2.757   9.980  1.00 42.36           N  
ATOM    148  CA  ARG A  25      13.289  -3.831   9.710  1.00 41.53           C  
ATOM    149  C   ARG A  25      13.187  -4.181   8.225  1.00 43.89           C  
ATOM    150  O   ARG A  25      12.733  -5.283   7.899  1.00 40.81           O  
ATOM    151  CB  ARG A  25      11.932  -3.437  10.288  1.00 42.17           C  
ATOM    152  CG  ARG A  25      11.315  -2.233   9.608  1.00 36.45           C  
ATOM    153  CD  ARG A  25       9.994  -1.882  10.234  1.00 38.14           C  
ATOM    154  NE  ARG A  25       8.933  -2.852  10.019  1.00 39.02           N  
ATOM    155  CZ  ARG A  25       7.699  -2.684  10.471  1.00 35.31           C  
ATOM    156  NH1 ARG A  25       7.370  -1.625  11.192  1.00 42.21           N1+
ATOM    157  NH2 ARG A  25       6.771  -3.592  10.188  1.00 41.55           N  
ATOM    158  N   TYR A  26      13.653  -3.289   7.345  1.00 38.62           N  
ATOM    159  CA  TYR A  26      13.588  -3.503   5.876  1.00 39.95           C  
ATOM    160  C   TYR A  26      14.951  -3.976   5.386  1.00 43.84           C  
ATOM    161  O   TYR A  26      15.894  -3.190   5.388  1.00 45.79           O  
ATOM    162  CB  TYR A  26      13.047  -2.264   5.155  1.00 34.53           C  
ATOM    163  CG  TYR A  26      11.718  -1.813   5.693  1.00 34.21           C  
ATOM    164  CD1 TYR A  26      10.628  -2.663   5.673  1.00 34.66           C  
ATOM    165  CD2 TYR A  26      11.560  -0.562   6.257  1.00 32.65           C  
ATOM    166  CE1 TYR A  26       9.405  -2.277   6.187  1.00 30.23           C  
ATOM    167  CE2 TYR A  26      10.343  -0.160   6.776  1.00 31.89           C  
ATOM    168  CZ  TYR A  26       9.262  -1.020   6.740  1.00 32.43           C  
ATOM    169  OH  TYR A  26       8.063  -0.635   7.251  1.00 28.33           O  
ATOM    170  N   GLN A  27      15.017  -5.229   4.935  1.00 47.35           N  
ATOM    171  CA  GLN A  27      16.263  -5.864   4.540  1.00 46.75           C  
ATOM    172  C   GLN A  27      16.212  -6.300   3.081  1.00 48.77           C  
ATOM    173  O   GLN A  27      15.139  -6.434   2.486  1.00 44.21           O  
ATOM    174  CB  GLN A  27      16.553  -7.078   5.435  1.00 47.62           C  
ATOM    175  CG  GLN A  27      17.094  -6.724   6.809  1.00 51.07           C  
ATOM    176  CD  GLN A  27      18.369  -5.915   6.725  1.00 54.12           C  
ATOM    177  NE2 GLN A  27      18.422  -4.809   7.468  1.00 51.90           N  
ATOM    178  OE1 GLN A  27      19.293  -6.268   5.987  1.00 53.12           O  
ATOM    179  N   GLN A  28      17.389  -6.589   2.533  1.00 44.51           N  
ATOM    180  CA  GLN A  28      17.503  -7.118   1.149  1.00 52.35           C  
ATOM    181  C   GLN A  28      16.750  -6.239   0.151  1.00 49.24           C  
ATOM    182  O   GLN A  28      15.832  -6.740  -0.511  1.00 47.19           O  
ATOM    183  CB  GLN A  28      17.044  -8.578   1.083  1.00 54.40           C  
ATOM    184  CG  GLN A  28      17.913  -9.530   1.891  1.00 57.49           C  
ATOM    185  CD  GLN A  28      17.091 -10.587   2.585  1.00 62.67           C  
ATOM    186  NE2 GLN A  28      17.097 -10.554   3.907  1.00 61.23           N  
ATOM    187  OE1 GLN A  28      16.457 -11.425   1.949  1.00 64.79           O  
ATOM    188  N   LEU A  29      17.224  -5.013  -0.015  1.00 42.30           N  
ATOM    189  CA  LEU A  29      16.548  -4.093  -0.954  1.00 49.20           C  
ATOM    190  C   LEU A  29      17.051  -4.370  -2.366  1.00 48.55           C  
ATOM    191  O   LEU A  29      18.255  -4.585  -2.533  1.00 46.98           O  
ATOM    192  CB  LEU A  29      16.789  -2.641  -0.532  1.00 44.72           C  
ATOM    193  CG  LEU A  29      15.694  -2.023   0.334  1.00 45.07           C  
ATOM    194  CD1 LEU A  29      15.849  -2.423   1.790  1.00 42.78           C  
ATOM    195  CD2 LEU A  29      15.697  -0.513   0.205  1.00 44.46           C  
ATOM    196  N   LYS A  30      16.132  -4.393  -3.342  1.00 43.35           N  
ATOM    197  CA  LYS A  30      16.497  -4.689  -4.757  1.00 42.68           C  
ATOM    198  C   LYS A  30      15.514  -3.985  -5.705  1.00 42.90           C  
ATOM    199  O   LYS A  30      14.292  -4.132  -5.512  1.00 42.49           O  
ATOM    200  CB  LYS A  30      16.512  -6.202  -5.008  1.00 44.16           C  
ATOM    201  CG  LYS A  30      15.368  -6.994  -4.389  1.00 50.18           C  
ATOM    202  CD  LYS A  30      15.823  -8.240  -3.666  1.00 58.79           C  
ATOM    203  CE  LYS A  30      14.677  -9.016  -3.053  1.00 57.33           C  
ATOM    204  NZ  LYS A  30      13.876  -8.178  -2.131  1.00 56.39           N1+
ATOM    205  N   PRO A  31      15.992  -3.234  -6.724  1.00 47.71           N  
ATOM    206  CA  PRO A  31      15.109  -2.485  -7.637  1.00 44.88           C  
ATOM    207  C   PRO A  31      14.080  -3.326  -8.408  1.00 49.19           C  
ATOM    208  O   PRO A  31      14.471  -4.310  -9.013  1.00 49.56           O  
ATOM    209  CB  PRO A  31      16.085  -1.858  -8.646  1.00 52.00           C  
ATOM    210  CG  PRO A  31      17.391  -1.777  -7.893  1.00 54.16           C  
ATOM    211  CD  PRO A  31      17.407  -3.022  -7.033  1.00 50.65           C  
ATOM    212  N   ILE A  32      12.805  -2.925  -8.372  1.00 44.22           N  
ATOM    213  CA  ILE A  32      11.743  -3.605  -9.108  1.00 40.64           C  
ATOM    214  C   ILE A  32      11.109  -2.720 -10.168  1.00 42.55           C  
ATOM    215  O   ILE A  32      10.216  -3.173 -10.885  1.00 43.92           O  
ATOM    216  CB  ILE A  32      10.647  -4.153  -8.170  1.00 41.96           C  
ATOM    217  CG1 ILE A  32       9.975  -3.003  -7.415  1.00 38.04           C  
ATOM    218  CG2 ILE A  32      11.210  -5.198  -7.223  1.00 39.29           C  
ATOM    219  CD1 ILE A  32       8.817  -3.440  -6.539  1.00 36.85           C  
ATOM    220  N   GLY A  33      11.513  -1.465 -10.272  1.00 41.51           N  
ATOM    221  CA  GLY A  33      10.925  -0.584 -11.256  1.00 42.97           C  
ATOM    222  C   GLY A  33      11.429   0.825 -11.056  1.00 45.32           C  
ATOM    223  O   GLY A  33      12.148   1.126 -10.097  1.00 43.44           O  
ATOM    224  N   SER A  34      11.027   1.687 -11.983  1.00 45.29           N  
ATOM    225  CA  SER A  34      11.517   3.053 -12.025  1.00 43.22           C  
ATOM    226  C   SER A  34      10.407   3.953 -12.546  1.00 46.06           C  
ATOM    227  O   SER A  34       9.676   3.574 -13.465  1.00 43.97           O  
ATOM    228  CB  SER A  34      12.770   3.148 -12.906  1.00 46.27           C  
ATOM    229  OG  SER A  34      13.221   4.483 -13.014  1.00 53.67           O  
ATOM    230  N   GLY A  35      10.275   5.134 -11.942  1.00 47.51           N  
ATOM    231  CA  GLY A  35       9.254   6.081 -12.346  1.00 48.85           C  
ATOM    232  C   GLY A  35       9.649   7.531 -12.151  1.00 47.47           C  
ATOM    233  O   GLY A  35      10.826   7.836 -11.931  1.00 44.45           O  
ATOM    234  N   ALA A  36       8.667   8.435 -12.234  1.00 45.90           N  
ATOM    235  CA  ALA A  36       8.946   9.860 -12.082  1.00 44.45           C  
ATOM    236  C   ALA A  36       9.512  10.185 -10.705  1.00 50.74           C  
ATOM    237  O   ALA A  36      10.317  11.114 -10.574  1.00 46.63           O  
ATOM    238  CB  ALA A  36       7.678  10.678 -12.339  1.00 45.46           C  
ATOM    239  N   GLN A  37       9.104   9.450  -9.668  1.00 44.92           N  
ATOM    240  CA  GLN A  37       9.633   9.677  -8.328  1.00 48.03           C  
ATOM    241  C   GLN A  37      10.862   8.832  -8.029  1.00 43.20           C  
ATOM    242  O   GLN A  37      11.255   8.729  -6.864  1.00 48.99           O  
ATOM    243  CB  GLN A  37       8.567   9.417  -7.249  1.00 46.46           C  
ATOM    244  CG  GLN A  37       7.095   9.671  -7.593  1.00 50.63           C  
ATOM    245  CD  GLN A  37       6.837  10.902  -8.435  1.00 52.41           C  
ATOM    246  NE2 GLN A  37       7.567  11.986  -8.162  1.00 55.94           N  
ATOM    247  OE1 GLN A  37       5.955  10.893  -9.296  1.00 50.88           O  
ATOM    248  N   GLY A  38      11.473   8.222  -9.038  1.00 44.09           N  
ATOM    249  CA  GLY A  38      12.707   7.496  -8.814  1.00 48.21           C  
ATOM    250  C   GLY A  38      12.567   5.987  -8.755  1.00 48.62           C  
ATOM    251  O   GLY A  38      11.711   5.401  -9.424  1.00 45.27           O  
ATOM    252  N   ILE A  39      13.406   5.350  -7.947  1.00 50.16           N  
ATOM    253  CA  ILE A  39      13.485   3.895  -7.885  1.00 49.36           C  
ATOM    254  C   ILE A  39      12.496   3.368  -6.855  1.00 43.32           C  
ATOM    255  O   ILE A  39      12.284   3.973  -5.796  1.00 45.75           O  
ATOM    256  CB  ILE A  39      14.925   3.443  -7.562  1.00 51.40           C  
ATOM    257  CG1 ILE A  39      15.922   4.099  -8.520  1.00 55.65           C  
ATOM    258  CG2 ILE A  39      15.064   1.927  -7.660  1.00 41.96           C  
ATOM    259  CD1 ILE A  39      15.964   3.455  -9.901  1.00 55.85           C  
ATOM    260  N   VAL A  40      11.875   2.236  -7.174  1.00 41.73           N  
ATOM    261  CA  VAL A  40      11.091   1.462  -6.221  1.00 34.81           C  
ATOM    262  C   VAL A  40      11.847   0.172  -5.944  1.00 39.37           C  
ATOM    263  O   VAL A  40      12.342  -0.478  -6.873  1.00 40.86           O  
ATOM    264  CB  VAL A  40       9.669   1.167  -6.748  1.00 36.18           C  
ATOM    265  CG1 VAL A  40       8.876   0.354  -5.737  1.00 34.98           C  
ATOM    266  CG2 VAL A  40       8.950   2.465  -7.072  1.00 37.27           C  
ATOM    267  N   CYS A  41      11.941  -0.195  -4.671  1.00 32.60           N  
ATOM    268  CA  CYS A  41      12.637  -1.411  -4.282  1.00 37.98           C  
ATOM    269  C   CYS A  41      11.669  -2.419  -3.686  1.00 38.09           C  
ATOM    270  O   CYS A  41      10.662  -2.051  -3.082  1.00 36.15           O  
ATOM    271  CB  CYS A  41      13.731  -1.112  -3.263  1.00 35.90           C  
ATOM    272  SG  CYS A  41      15.090  -0.184  -3.957  1.00 42.13           S  
ATOM    273  N   ALA A  42      11.984  -3.698  -3.851  1.00 38.18           N  
ATOM    274  CA  ALA A  42      11.391  -4.719  -3.007  1.00 34.50           C  
ATOM    275  C   ALA A  42      12.266  -4.892  -1.774  1.00 33.90           C  
ATOM    276  O   ALA A  42      13.468  -4.629  -1.812  1.00 40.71           O  
ATOM    277  CB  ALA A  42      11.256  -6.051  -3.753  1.00 34.71           C  
ATOM    278  N   ALA A  43      11.650  -5.300  -0.669  1.00 31.95           N  
ATOM    279  CA  ALA A  43      12.396  -5.556   0.554  1.00 37.94           C  
ATOM    280  C   ALA A  43      11.648  -6.576   1.393  1.00 39.00           C  
ATOM    281  O   ALA A  43      10.446  -6.796   1.221  1.00 34.87           O  
ATOM    282  CB  ALA A  43      12.620  -4.278   1.379  1.00 35.38           C  
ATOM    283  N   PHE A  44      12.370  -7.193   2.321  1.00 37.78           N  
ATOM    284  CA  PHE A  44      11.756  -8.080   3.293  1.00 40.32           C  
ATOM    285  C   PHE A  44      11.622  -7.337   4.612  1.00 37.06           C  
ATOM    286  O   PHE A  44      12.601  -6.785   5.121  1.00 45.54           O  
ATOM    287  CB  PHE A  44      12.567  -9.365   3.477  1.00 46.43           C  
ATOM    288  CG  PHE A  44      11.959 -10.317   4.464  1.00 46.29           C  
ATOM    289  CD1 PHE A  44      10.795 -11.002   4.152  1.00 47.54           C  
ATOM    290  CD2 PHE A  44      12.544 -10.533   5.698  1.00 48.41           C  
ATOM    291  CE1 PHE A  44      10.223 -11.874   5.054  1.00 46.39           C  
ATOM    292  CE2 PHE A  44      11.975 -11.409   6.600  1.00 45.05           C  
ATOM    293  CZ  PHE A  44      10.816 -12.079   6.279  1.00 48.67           C  
ATOM    294  N   ASP A  45      10.406  -7.302   5.141  1.00 38.10           N  
ATOM    295  CA  ASP A  45      10.111  -6.632   6.400  1.00 39.06           C  
ATOM    296  C   ASP A  45      10.238  -7.694   7.481  1.00 44.82           C  
ATOM    297  O   ASP A  45       9.302  -8.458   7.728  1.00 42.63           O  
ATOM    298  CB  ASP A  45       8.718  -6.012   6.362  1.00 39.96           C  
ATOM    299  CG  ASP A  45       8.297  -5.393   7.687  1.00 41.67           C  
ATOM    300  OD1 ASP A  45       9.002  -5.559   8.707  1.00 42.23           O  
ATOM    301  OD2 ASP A  45       7.235  -4.737   7.716  1.00 37.41           O1-
ATOM    302  N   THR A  46      11.403  -7.741   8.132  1.00 42.57           N  
ATOM    303  CA  THR A  46      11.644  -8.767   9.141  1.00 46.60           C  
ATOM    304  C   THR A  46      10.654  -8.683  10.293  1.00 49.29           C  
ATOM    305  O   THR A  46      10.427  -9.688  10.975  1.00 56.46           O  
ATOM    306  CB  THR A  46      13.073  -8.661   9.675  1.00 44.94           C  
ATOM    307  CG2 THR A  46      14.084  -8.778   8.545  1.00 41.30           C  
ATOM    308  OG1 THR A  46      13.245  -7.401  10.336  1.00 52.46           O  
ATOM    309  N   VAL A  47      10.047  -7.518  10.516  1.00 47.72           N  
ATOM    310  CA  VAL A  47       9.120  -7.371  11.631  1.00 47.19           C  
ATOM    311  C   VAL A  47       7.768  -7.986  11.298  1.00 51.52           C  
ATOM    312  O   VAL A  47       7.127  -8.604  12.156  1.00 54.04           O  
ATOM    313  CB  VAL A  47       8.992  -5.887  12.019  1.00 48.14           C  
ATOM    314  CG1 VAL A  47       7.737  -5.651  12.840  1.00 41.56           C  
ATOM    315  CG2 VAL A  47      10.229  -5.435  12.776  1.00 46.91           C  
ATOM    316  N   LEU A  48       7.310  -7.825  10.056  1.00 49.36           N  
ATOM    317  CA  LEU A  48       6.045  -8.400   9.623  1.00 48.79           C  
ATOM    318  C   LEU A  48       6.205  -9.795   9.037  1.00 47.61           C  
ATOM    319  O   LEU A  48       5.222 -10.542   8.968  1.00 45.46           O  
ATOM    320  CB  LEU A  48       5.383  -7.489   8.579  1.00 48.82           C  
ATOM    321  CG  LEU A  48       4.568  -6.303   9.094  1.00 45.27           C  
ATOM    322  CD1 LEU A  48       3.902  -5.552   7.945  1.00 47.15           C  
ATOM    323  CD2 LEU A  48       3.538  -6.768  10.110  1.00 55.62           C  
ATOM    324  N   GLY A  49       7.412 -10.161   8.620  1.00 41.75           N  
ATOM    325  CA  GLY A  49       7.631 -11.423   7.954  1.00 47.20           C  
ATOM    326  C   GLY A  49       7.198 -11.465   6.509  1.00 50.04           C  
ATOM    327  O   GLY A  49       7.231 -12.542   5.902  1.00 52.53           O  
ATOM    328  N   ILE A  50       6.805 -10.331   5.931  1.00 46.62           N  
ATOM    329  CA  ILE A  50       6.305 -10.286   4.564  1.00 46.12           C  
ATOM    330  C   ILE A  50       7.255  -9.458   3.705  1.00 44.26           C  
ATOM    331  O   ILE A  50       8.043  -8.645   4.198  1.00 42.00           O  
ATOM    332  CB  ILE A  50       4.876  -9.709   4.480  1.00 48.86           C  
ATOM    333  CG1 ILE A  50       4.866  -8.233   4.890  1.00 47.63           C  
ATOM    334  CG2 ILE A  50       3.921 -10.504   5.356  1.00 49.34           C  
ATOM    335  CD1 ILE A  50       3.485  -7.607   4.886  1.00 48.80           C  
ATOM    336  N   ASN A  51       7.165  -9.670   2.397  1.00 39.27           N  
ATOM    337  CA  ASN A  51       7.883  -8.830   1.454  1.00 36.96           C  
ATOM    338  C   ASN A  51       7.082  -7.559   1.196  1.00 33.51           C  
ATOM    339  O   ASN A  51       5.849  -7.564   1.252  1.00 34.38           O  
ATOM    340  CB  ASN A  51       8.129  -9.582   0.148  1.00 38.89           C  
ATOM    341  CG  ASN A  51       9.053 -10.770   0.332  1.00 44.68           C  
ATOM    342  ND2 ASN A  51       8.574 -11.954  -0.040  1.00 44.83           N  
ATOM    343  OD1 ASN A  51      10.181 -10.629   0.813  1.00 44.69           O  
ATOM    344  N   VAL A  52       7.794  -6.453   0.941  1.00 32.24           N  
ATOM    345  CA  VAL A  52       7.161  -5.144   0.776  1.00 27.14           C  
ATOM    346  C   VAL A  52       7.814  -4.389  -0.371  1.00 29.72           C  
ATOM    347  O   VAL A  52       8.895  -4.739  -0.841  1.00 28.64           O  
ATOM    348  CB  VAL A  52       7.222  -4.287   2.071  1.00 27.37           C  
ATOM    349  CG1 VAL A  52       6.349  -4.895   3.162  1.00 29.38           C  
ATOM    350  CG2 VAL A  52       8.664  -4.090   2.546  1.00 31.89           C  
ATOM    351  N   ALA A  53       7.134  -3.335  -0.834  1.00 27.94           N  
ATOM    352  CA  ALA A  53       7.722  -2.402  -1.782  1.00 23.59           C  
ATOM    353  C   ALA A  53       8.102  -1.125  -1.045  1.00 25.42           C  
ATOM    354  O   ALA A  53       7.386  -0.693  -0.135  1.00 26.20           O  
ATOM    355  CB  ALA A  53       6.768  -2.070  -2.937  1.00 25.53           C  
ATOM    356  N   VAL A  54       9.229  -0.528  -1.438  1.00 24.61           N  
ATOM    357  CA  VAL A  54       9.732   0.685  -0.788  1.00 29.41           C  
ATOM    358  C   VAL A  54      10.014   1.732  -1.850  1.00 26.82           C  
ATOM    359  O   VAL A  54      10.826   1.506  -2.755  1.00 30.29           O  
ATOM    360  CB  VAL A  54      10.991   0.425   0.057  1.00 29.43           C  
ATOM    361  CG1 VAL A  54      11.432   1.739   0.742  1.00 31.19           C  
ATOM    362  CG2 VAL A  54      10.718  -0.639   1.084  1.00 29.52           C  
ATOM    363  N   LYS A  55       9.348   2.880  -1.734  1.00 23.73           N  
ATOM    364  CA  LYS A  55       9.474   3.990  -2.665  1.00 25.12           C  
ATOM    365  C   LYS A  55      10.055   5.181  -1.923  1.00 27.11           C  
ATOM    366  O   LYS A  55       9.657   5.457  -0.789  1.00 25.94           O  
ATOM    367  CB  LYS A  55       8.101   4.355  -3.244  1.00 28.37           C  
ATOM    368  CG  LYS A  55       8.098   5.327  -4.402  1.00 38.56           C  
ATOM    369  CD  LYS A  55       6.655   5.598  -4.857  1.00 39.63           C  
ATOM    370  CE  LYS A  55       6.599   6.305  -6.202  1.00 46.37           C  
ATOM    371  NZ  LYS A  55       5.284   6.992  -6.383  1.00 46.03           N1+
ATOM    372  N   LYS A  56      10.977   5.891  -2.559  1.00 28.56           N  
ATOM    373  CA  LYS A  56      11.629   7.044  -1.945  1.00 27.72           C  
ATOM    374  C   LYS A  56      11.219   8.305  -2.690  1.00 28.35           C  
ATOM    375  O   LYS A  56      11.426   8.411  -3.907  1.00 27.85           O  
ATOM    376  CB  LYS A  56      13.147   6.882  -1.951  1.00 28.75           C  
ATOM    377  CG  LYS A  56      13.917   8.085  -1.385  1.00 31.87           C  
ATOM    378  CD  LYS A  56      15.342   8.080  -1.892  1.00 37.53           C  
ATOM    379  CE  LYS A  56      16.185   9.167  -1.228  1.00 37.81           C  
ATOM    380  NZ  LYS A  56      17.602   9.126  -1.731  1.00 44.20           N1+
ATOM    381  N   LEU A  57      10.637   9.258  -1.965  1.00 22.50           N  
ATOM    382  CA  LEU A  57      10.322  10.569  -2.516  1.00 24.91           C  
ATOM    383  C   LEU A  57      11.432  11.516  -2.081  1.00 28.56           C  
ATOM    384  O   LEU A  57      11.569  11.804  -0.888  1.00 26.05           O  
ATOM    385  CB  LEU A  57       8.948  11.056  -2.058  1.00 24.19           C  
ATOM    386  CG  LEU A  57       7.728  10.125  -2.132  1.00 32.73           C  
ATOM    387  CD1 LEU A  57       6.481  10.860  -1.684  1.00 28.02           C  
ATOM    388  CD2 LEU A  57       7.545   9.603  -3.550  1.00 32.58           C  
ATOM    389  N   SER A  58      12.231  11.981  -3.047  1.00 30.01           N  
ATOM    390  CA  SER A  58      13.374  12.855  -2.788  1.00 28.47           C  
ATOM    391  C   SER A  58      12.945  14.317  -2.843  1.00 28.48           C  
ATOM    392  O   SER A  58      12.494  14.791  -3.888  1.00 28.79           O  
ATOM    393  CB  SER A  58      14.491  12.609  -3.807  1.00 34.44           C  
ATOM    394  OG  SER A  58      14.887  11.248  -3.834  1.00 36.42           O  
ATOM    395  N   ARG A  59      13.099  15.024  -1.721  1.00 24.04           N  
ATOM    396  CA  ARG A  59      12.715  16.421  -1.539  1.00 25.71           C  
ATOM    397  C   ARG A  59      11.411  16.735  -2.272  1.00 27.35           C  
ATOM    398  O   ARG A  59      11.394  17.577  -3.174  1.00 26.89           O  
ATOM    399  CB  ARG A  59      13.831  17.365  -1.980  1.00 32.90           C  
ATOM    400  CG  ARG A  59      15.226  16.855  -1.604  1.00 39.10           C  
ATOM    401  CD  ARG A  59      16.313  17.943  -1.626  1.00 49.30           C  
ATOM    402  NE  ARG A  59      16.923  18.109  -2.943  1.00 60.32           N  
ATOM    403  CZ  ARG A  59      18.189  18.454  -3.152  1.00 63.71           C  
ATOM    404  NH1 ARG A  59      19.034  18.637  -2.149  1.00 61.21           N1+
ATOM    405  NH2 ARG A  59      18.621  18.613  -4.401  1.00 63.92           N  
ATOM    406  N   PRO A  60      10.307  16.070  -1.911  1.00 23.05           N  
ATOM    407  CA  PRO A  60       9.055  16.278  -2.648  1.00 25.44           C  
ATOM    408  C   PRO A  60       8.492  17.676  -2.492  1.00 26.52           C  
ATOM    409  O   PRO A  60       7.641  18.078  -3.296  1.00 28.89           O  
ATOM    410  CB  PRO A  60       8.127  15.208  -2.055  1.00 24.86           C  
ATOM    411  CG  PRO A  60       8.619  15.037  -0.669  1.00 22.42           C  
ATOM    412  CD  PRO A  60      10.133  15.098  -0.817  1.00 23.00           C  
ATOM    413  N   PHE A  61       8.965  18.446  -1.518  1.00 24.24           N  
ATOM    414  CA  PHE A  61       8.515  19.809  -1.300  1.00 23.08           C  
ATOM    415  C   PHE A  61       9.355  20.822  -2.068  1.00 24.67           C  
ATOM    416  O   PHE A  61       9.207  22.021  -1.826  1.00 29.71           O  
ATOM    417  CB  PHE A  61       8.584  20.148   0.198  1.00 21.97           C  
ATOM    418  CG  PHE A  61       9.899  19.780   0.801  1.00 24.22           C  
ATOM    419  CD1 PHE A  61      10.988  20.621   0.645  1.00 26.53           C  
ATOM    420  CD2 PHE A  61      10.076  18.565   1.434  1.00 25.49           C  
ATOM    421  CE1 PHE A  61      12.217  20.285   1.150  1.00 27.91           C  
ATOM    422  CE2 PHE A  61      11.320  18.215   1.951  1.00 24.89           C  
ATOM    423  CZ  PHE A  61      12.379  19.071   1.809  1.00 28.29           C  
ATOM    424  N   GLN A  62      10.258  20.363  -2.946  1.00 26.22           N  
ATOM    425  CA  GLN A  62      11.204  21.261  -3.619  1.00 27.54           C  
ATOM    426  C   GLN A  62      10.483  22.302  -4.464  1.00 31.12           C  
ATOM    427  O   GLN A  62      10.991  23.416  -4.647  1.00 30.99           O  
ATOM    428  CB  GLN A  62      12.163  20.454  -4.509  1.00 32.09           C  
ATOM    429  CG  GLN A  62      13.350  21.239  -5.106  1.00 39.35           C  
ATOM    430  CD  GLN A  62      13.064  21.946  -6.440  1.00 41.69           C  
ATOM    431  NE2 GLN A  62      13.867  22.969  -6.742  1.00 36.02           N  
ATOM    432  OE1 GLN A  62      12.165  21.562  -7.201  1.00 36.81           O  
ATOM    433  N   ASN A  63       9.312  21.962  -4.996  1.00 24.83           N  
ATOM    434  CA  ASN A  63       8.546  22.921  -5.777  1.00 24.72           C  
ATOM    435  C   ASN A  63       7.069  22.680  -5.520  1.00 26.31           C  
ATOM    436  O   ASN A  63       6.664  21.606  -5.070  1.00 24.27           O  
ATOM    437  CB  ASN A  63       8.872  22.824  -7.275  1.00 24.74           C  
ATOM    438  CG  ASN A  63       8.484  21.481  -7.871  1.00 25.85           C  
ATOM    439  ND2 ASN A  63       9.477  20.644  -8.151  1.00 23.74           N  
ATOM    440  OD1 ASN A  63       7.302  21.201  -8.072  1.00 25.96           O  
ATOM    441  N   GLN A  64       6.265  23.686  -5.862  1.00 28.02           N  
ATOM    442  CA  GLN A  64       4.843  23.669  -5.532  1.00 28.31           C  
ATOM    443  C   GLN A  64       4.106  22.513  -6.204  1.00 26.43           C  
ATOM    444  O   GLN A  64       3.208  21.911  -5.604  1.00 25.14           O  
ATOM    445  CB  GLN A  64       4.210  24.989  -5.958  1.00 32.59           C  
ATOM    446  CG  GLN A  64       4.598  26.150  -5.112  1.00 36.82           C  
ATOM    447  CD  GLN A  64       3.845  27.377  -5.522  1.00 43.39           C  
ATOM    448  NE2 GLN A  64       4.562  28.379  -6.009  1.00 44.62           N  
ATOM    449  OE1 GLN A  64       2.621  27.408  -5.448  1.00 47.32           O  
ATOM    450  N   THR A  65       4.425  22.241  -7.472  1.00 24.77           N  
ATOM    451  CA  THR A  65       3.769  21.167  -8.217  1.00 24.89           C  
ATOM    452  C   THR A  65       3.990  19.809  -7.557  1.00 23.76           C  
ATOM    453  O   THR A  65       3.034  19.067  -7.280  1.00 25.80           O  
ATOM    454  CB  THR A  65       4.306  21.142  -9.650  1.00 28.61           C  
ATOM    455  CG2 THR A  65       3.553  20.127 -10.488  1.00 28.90           C  
ATOM    456  OG1 THR A  65       4.237  22.460 -10.231  1.00 31.14           O  
ATOM    457  N   HIS A  66       5.256  19.444  -7.355  1.00 22.23           N  
ATOM    458  CA  HIS A  66       5.561  18.150  -6.760  1.00 19.65           C  
ATOM    459  C   HIS A  66       5.092  18.086  -5.320  1.00 20.87           C  
ATOM    460  O   HIS A  66       4.706  17.012  -4.846  1.00 22.48           O  
ATOM    461  CB  HIS A  66       7.063  17.872  -6.842  1.00 23.06           C  
ATOM    462  CG  HIS A  66       7.543  17.618  -8.243  1.00 28.26           C  
ATOM    463  CD2 HIS A  66       6.855  17.398  -9.389  1.00 29.00           C  
ATOM    464  ND1 HIS A  66       8.878  17.579  -8.586  1.00 28.93           N  
ATOM    465  CE1 HIS A  66       8.993  17.352  -9.883  1.00 27.11           C  
ATOM    466  NE2 HIS A  66       7.779  17.222 -10.392  1.00 27.08           N  
ATOM    467  N   ALA A  67       5.136  19.213  -4.604  1.00 20.03           N  
ATOM    468  CA  ALA A  67       4.680  19.204  -3.215  1.00 22.84           C  
ATOM    469  C   ALA A  67       3.197  18.870  -3.132  1.00 22.42           C  
ATOM    470  O   ALA A  67       2.785  18.015  -2.340  1.00 21.33           O  
ATOM    471  CB  ALA A  67       4.981  20.551  -2.540  1.00 22.84           C  
ATOM    472  N   LYS A  68       2.375  19.538  -3.942  1.00 19.15           N  
ATOM    473  CA  LYS A  68       0.946  19.280  -3.898  1.00 23.81           C  
ATOM    474  C   LYS A  68       0.660  17.832  -4.287  1.00 23.14           C  
ATOM    475  O   LYS A  68      -0.165  17.159  -3.651  1.00 24.14           O  
ATOM    476  CB  LYS A  68       0.216  20.284  -4.803  1.00 26.56           C  
ATOM    477  CG  LYS A  68      -1.283  20.094  -4.927  1.00 35.57           C  
ATOM    478  CD  LYS A  68      -1.870  21.247  -5.741  1.00 40.33           C  
ATOM    479  CE  LYS A  68      -3.366  21.393  -5.521  1.00 50.59           C  
ATOM    480  NZ  LYS A  68      -3.705  22.764  -5.033  1.00 58.65           N1+
ATOM    481  N   ARG A  69       1.372  17.316  -5.298  1.00 24.01           N  
ATOM    482  CA  ARG A  69       1.166  15.929  -5.708  1.00 23.98           C  
ATOM    483  C   ARG A  69       1.536  14.953  -4.596  1.00 24.45           C  
ATOM    484  O   ARG A  69       0.826  13.968  -4.371  1.00 22.14           O  
ATOM    485  CB  ARG A  69       1.987  15.608  -6.957  1.00 24.09           C  
ATOM    486  CG  ARG A  69       1.749  14.180  -7.491  1.00 36.08           C  
ATOM    487  CD  ARG A  69       3.011  13.474  -8.013  1.00 39.16           C  
ATOM    488  NE  ARG A  69       3.917  13.104  -6.928  1.00 43.47           N  
ATOM    489  CZ  ARG A  69       3.816  11.982  -6.226  1.00 41.56           C  
ATOM    490  NH1 ARG A  69       2.875  11.087  -6.486  1.00 42.03           N1+
ATOM    491  NH2 ARG A  69       4.673  11.756  -5.231  1.00 41.58           N  
ATOM    492  N   ALA A  70       2.676  15.182  -3.926  1.00 22.29           N  
ATOM    493  CA  ALA A  70       3.121  14.272  -2.874  1.00 23.20           C  
ATOM    494  C   ALA A  70       2.195  14.315  -1.671  1.00 25.13           C  
ATOM    495  O   ALA A  70       1.906  13.273  -1.071  1.00 20.74           O  
ATOM    496  CB  ALA A  70       4.548  14.600  -2.429  1.00 24.15           C  
ATOM    497  N   TYR A  71       1.751  15.518  -1.285  1.00 20.81           N  
ATOM    498  CA  TYR A  71       0.870  15.644  -0.137  1.00 20.36           C  
ATOM    499  C   TYR A  71      -0.445  14.930  -0.405  1.00 21.25           C  
ATOM    500  O   TYR A  71      -0.944  14.179   0.441  1.00 20.28           O  
ATOM    501  CB  TYR A  71       0.647  17.122   0.185  1.00 23.19           C  
ATOM    502  CG  TYR A  71      -0.320  17.340   1.316  1.00 25.32           C  
ATOM    503  CD1 TYR A  71       0.050  17.102   2.640  1.00 27.89           C  
ATOM    504  CD2 TYR A  71      -1.604  17.782   1.061  1.00 27.53           C  
ATOM    505  CE1 TYR A  71      -0.857  17.302   3.671  1.00 29.13           C  
ATOM    506  CE2 TYR A  71      -2.502  17.984   2.075  1.00 30.77           C  
ATOM    507  CZ  TYR A  71      -2.135  17.749   3.366  1.00 34.85           C  
ATOM    508  OH  TYR A  71      -3.075  17.966   4.338  1.00 37.18           O  
ATOM    509  N   ARG A  72      -0.984  15.106  -1.608  1.00 22.20           N  
ATOM    510  CA  ARG A  72      -2.228  14.438  -1.982  1.00 23.93           C  
ATOM    511  C   ARG A  72      -2.077  12.919  -1.924  1.00 20.95           C  
ATOM    512  O   ARG A  72      -2.951  12.215  -1.415  1.00 20.89           O  
ATOM    513  CB  ARG A  72      -2.630  14.882  -3.388  1.00 20.54           C  
ATOM    514  CG  ARG A  72      -3.826  14.155  -3.975  1.00 24.18           C  
ATOM    515  CD  ARG A  72      -4.242  14.864  -5.255  1.00 25.76           C  
ATOM    516  NE  ARG A  72      -5.370  14.215  -5.914  1.00 26.83           N  
ATOM    517  CZ  ARG A  72      -5.244  13.266  -6.830  1.00 32.25           C  
ATOM    518  NH1 ARG A  72      -4.065  12.766  -7.145  1.00 23.94           N1+
ATOM    519  NH2 ARG A  72      -6.332  12.792  -7.428  1.00 30.29           N  
ATOM    520  N   GLU A  73      -0.966  12.395  -2.454  1.00 19.58           N  
ATOM    521  CA  GLU A  73      -0.747  10.951  -2.452  1.00 21.79           C  
ATOM    522  C   GLU A  73      -0.644  10.397  -1.038  1.00 23.43           C  
ATOM    523  O   GLU A  73      -1.229   9.351  -0.731  1.00 21.55           O  
ATOM    524  CB  GLU A  73       0.512  10.602  -3.251  1.00 25.67           C  
ATOM    525  CG  GLU A  73       0.417   9.262  -4.005  1.00 33.46           C  
ATOM    526  CD  GLU A  73      -0.551   9.250  -5.227  1.00 37.48           C  
ATOM    527  OE1 GLU A  73      -1.001  10.308  -5.718  1.00 37.66           O  
ATOM    528  OE2 GLU A  73      -0.871   8.146  -5.700  1.00 38.17           O1-
ATOM    529  N   LEU A  74       0.094  11.083  -0.159  1.00 18.58           N  
ATOM    530  CA  LEU A  74       0.215  10.633   1.221  1.00 19.50           C  
ATOM    531  C   LEU A  74      -1.141  10.603   1.914  1.00 22.86           C  
ATOM    532  O   LEU A  74      -1.476   9.630   2.594  1.00 26.23           O  
ATOM    533  CB  LEU A  74       1.169  11.552   1.991  1.00 22.82           C  
ATOM    534  CG  LEU A  74       2.635  11.203   1.951  1.00 29.05           C  
ATOM    535  CD1 LEU A  74       3.415  12.458   2.327  1.00 25.54           C  
ATOM    536  CD2 LEU A  74       2.908  10.051   2.912  1.00 29.81           C  
ATOM    537  N   VAL A  75      -1.914  11.679   1.778  1.00 21.00           N  
ATOM    538  CA  VAL A  75      -3.196  11.768   2.469  1.00 24.66           C  
ATOM    539  C   VAL A  75      -4.148  10.699   1.945  1.00 25.43           C  
ATOM    540  O   VAL A  75      -4.862  10.041   2.719  1.00 25.05           O  
ATOM    541  CB  VAL A  75      -3.797  13.177   2.307  1.00 25.06           C  
ATOM    542  CG1 VAL A  75      -5.246  13.176   2.749  1.00 26.78           C  
ATOM    543  CG2 VAL A  75      -2.980  14.236   3.078  1.00 24.70           C  
ATOM    544  N   LEU A  76      -4.171  10.509   0.620  1.00 20.66           N  
ATOM    545  CA  LEU A  76      -5.113   9.560   0.025  1.00 21.83           C  
ATOM    546  C   LEU A  76      -4.695   8.121   0.296  1.00 23.93           C  
ATOM    547  O   LEU A  76      -5.541   7.269   0.596  1.00 25.92           O  
ATOM    548  CB  LEU A  76      -5.236   9.807  -1.479  1.00 19.52           C  
ATOM    549  CG  LEU A  76      -5.998  11.084  -1.859  1.00 22.83           C  
ATOM    550  CD1 LEU A  76      -5.935  11.339  -3.349  1.00 21.42           C  
ATOM    551  CD2 LEU A  76      -7.441  11.020  -1.390  1.00 26.59           C  
ATOM    552  N   LEU A  77      -3.400   7.818   0.166  1.00 22.07           N  
ATOM    553  CA  LEU A  77      -2.959   6.449   0.423  1.00 27.97           C  
ATOM    554  C   LEU A  77      -3.360   6.009   1.821  1.00 29.54           C  
ATOM    555  O   LEU A  77      -3.774   4.861   2.030  1.00 31.25           O  
ATOM    556  CB  LEU A  77      -1.450   6.324   0.262  1.00 25.64           C  
ATOM    557  CG  LEU A  77      -0.964   6.119  -1.169  1.00 27.24           C  
ATOM    558  CD1 LEU A  77       0.569   6.249  -1.190  1.00 28.48           C  
ATOM    559  CD2 LEU A  77      -1.444   4.816  -1.794  1.00 25.57           C  
ATOM    560  N   LYS A  78      -3.233   6.910   2.792  1.00 27.93           N  
ATOM    561  CA  LYS A  78      -3.598   6.581   4.164  1.00 30.89           C  
ATOM    562  C   LYS A  78      -5.100   6.352   4.294  1.00 28.59           C  
ATOM    563  O   LYS A  78      -5.541   5.309   4.790  1.00 30.86           O  
ATOM    564  CB  LYS A  78      -3.145   7.701   5.108  1.00 35.67           C  
ATOM    565  CG  LYS A  78      -3.562   7.493   6.568  1.00 38.88           C  
ATOM    566  CD  LYS A  78      -2.582   8.127   7.558  1.00 39.31           C  
ATOM    567  CE  LYS A  78      -2.691   9.653   7.588  1.00 49.31           C  
ATOM    568  NZ  LYS A  78      -1.385  10.363   7.861  1.00 51.63           N1+
ATOM    569  N   CYS A  79      -5.899   7.313   3.836  1.00 26.04           N  
ATOM    570  CA ACYS A  79      -7.339   7.332   4.073  0.62 26.46           C  
ATOM    571  CA BCYS A  79      -7.306   7.222   4.179  0.38 26.57           C  
ATOM    572  C   CYS A  79      -8.069   6.236   3.306  1.00 30.43           C  
ATOM    573  O   CYS A  79      -9.160   5.817   3.703  1.00 23.44           O  
ATOM    574  CB ACYS A  79      -7.900   8.692   3.662  0.62 28.08           C  
ATOM    575  CB BCYS A  79      -7.957   8.603   4.138  0.38 29.39           C  
ATOM    576  SG ACYS A  79      -7.455  10.062   4.752  0.62 39.10           S  
ATOM    577  SG BCYS A  79      -8.141   9.311   2.518  0.38 28.35           S  
ATOM    578  N   VAL A  80      -7.517   5.800   2.188  1.00 27.24           N  
ATOM    579  CA  VAL A  80      -8.204   4.823   1.343  1.00 23.74           C  
ATOM    580  C   VAL A  80      -7.814   3.425   1.779  1.00 22.95           C  
ATOM    581  O   VAL A  80      -6.649   3.142   2.079  1.00 25.61           O  
ATOM    582  CB  VAL A  80      -7.886   5.071  -0.141  1.00 21.59           C  
ATOM    583  CG1 VAL A  80      -8.368   3.899  -1.007  1.00 25.90           C  
ATOM    584  CG2 VAL A  80      -8.492   6.399  -0.583  1.00 23.51           C  
ATOM    585  N   ASN A  81      -8.795   2.532   1.825  1.00 20.64           N  
ATOM    586  CA  ASN A  81      -8.542   1.133   2.156  1.00 25.11           C  
ATOM    587  C   ASN A  81      -9.480   0.318   1.270  1.00 27.27           C  
ATOM    588  O   ASN A  81     -10.623   0.066   1.644  1.00 24.26           O  
ATOM    589  CB  ASN A  81      -8.776   0.864   3.641  1.00 28.12           C  
ATOM    590  CG  ASN A  81      -8.595  -0.603   4.009  1.00 39.90           C  
ATOM    591  ND2 ASN A  81      -9.350  -1.054   5.006  1.00 45.71           N  
ATOM    592  OD1 ASN A  81      -7.763  -1.315   3.428  1.00 37.67           O  
ATOM    593  N   HIS A  82      -9.009  -0.054   0.079  1.00 19.57           N  
ATOM    594  CA  HIS A  82      -9.831  -0.830  -0.841  1.00 20.25           C  
ATOM    595  C   HIS A  82      -8.942  -1.905  -1.445  1.00 20.09           C  
ATOM    596  O   HIS A  82      -7.761  -1.656  -1.701  1.00 19.64           O  
ATOM    597  CB  HIS A  82     -10.449   0.069  -1.926  1.00 18.41           C  
ATOM    598  CG  HIS A  82     -11.380  -0.660  -2.855  1.00 20.50           C  
ATOM    599  CD2 HIS A  82     -12.734  -0.726  -2.888  1.00 23.72           C  
ATOM    600  ND1 HIS A  82     -10.931  -1.475  -3.877  1.00 18.72           N  
ATOM    601  CE1 HIS A  82     -11.972  -1.988  -4.516  1.00 21.44           C  
ATOM    602  NE2 HIS A  82     -13.076  -1.556  -3.928  1.00 22.54           N  
ATOM    603  N   LYS A  83      -9.486  -3.117  -1.638  1.00 17.96           N  
ATOM    604  CA  LYS A  83      -8.607  -4.219  -2.029  1.00 16.35           C  
ATOM    605  C   LYS A  83      -8.007  -4.046  -3.421  1.00 19.33           C  
ATOM    606  O   LYS A  83      -7.044  -4.747  -3.738  1.00 20.17           O  
ATOM    607  CB  LYS A  83      -9.346  -5.566  -1.998  1.00 20.02           C  
ATOM    608  CG  LYS A  83     -10.588  -5.560  -2.855  1.00 25.86           C  
ATOM    609  CD  LYS A  83     -11.305  -6.914  -2.855  1.00 34.08           C  
ATOM    610  CE  LYS A  83     -12.769  -6.711  -3.255  1.00 43.23           C  
ATOM    611  NZ  LYS A  83     -13.553  -7.986  -3.236  1.00 53.65           N1+
ATOM    612  N   ASN A  84      -8.522  -3.137  -4.252  1.00 17.86           N  
ATOM    613  CA  ASN A  84      -7.976  -2.965  -5.600  1.00 15.66           C  
ATOM    614  C   ASN A  84      -7.231  -1.631  -5.742  1.00 19.69           C  
ATOM    615  O   ASN A  84      -6.990  -1.164  -6.868  1.00 16.12           O  
ATOM    616  CB  ASN A  84      -9.085  -3.072  -6.650  1.00 15.65           C  
ATOM    617  CG  ASN A  84      -9.789  -4.426  -6.609  1.00 17.66           C  
ATOM    618  ND2 ASN A  84      -9.024  -5.504  -6.742  1.00 18.75           N  
ATOM    619  OD1 ASN A  84     -11.007  -4.497  -6.387  1.00 20.94           O  
ATOM    620  N   ILE A  85      -6.883  -1.003  -4.619  1.00 18.40           N  
ATOM    621  CA  ILE A  85      -6.009   0.169  -4.576  1.00 19.66           C  
ATOM    622  C   ILE A  85      -4.826  -0.176  -3.681  1.00 18.32           C  
ATOM    623  O   ILE A  85      -5.013  -0.717  -2.587  1.00 17.11           O  
ATOM    624  CB  ILE A  85      -6.747   1.410  -4.045  1.00 19.04           C  
ATOM    625  CG1 ILE A  85      -8.041   1.686  -4.819  1.00 23.43           C  
ATOM    626  CG2 ILE A  85      -5.806   2.635  -4.048  1.00 17.84           C  
ATOM    627  CD1 ILE A  85      -7.845   2.082  -6.228  1.00 29.93           C  
ATOM    628  N   ILE A  86      -3.605   0.104  -4.143  1.00 18.75           N  
ATOM    629  CA  ILE A  86      -2.427  -0.350  -3.400  1.00 18.36           C  
ATOM    630  C   ILE A  86      -2.451   0.170  -1.956  1.00 23.61           C  
ATOM    631  O   ILE A  86      -2.797   1.328  -1.696  1.00 23.53           O  
ATOM    632  CB  ILE A  86      -1.145   0.062  -4.148  1.00 21.23           C  
ATOM    633  CG1 ILE A  86       0.051  -0.803  -3.729  1.00 28.68           C  
ATOM    634  CG2 ILE A  86      -0.853   1.549  -3.973  1.00 25.85           C  
ATOM    635  CD1 ILE A  86       0.098  -2.184  -4.383  1.00 25.15           C  
ATOM    636  N   SER A  87      -2.146  -0.729  -1.008  1.00 24.71           N  
ATOM    637  CA  SER A  87      -2.147  -0.421   0.423  1.00 28.48           C  
ATOM    638  C   SER A  87      -0.818   0.198   0.833  1.00 23.22           C  
ATOM    639  O   SER A  87       0.249  -0.306   0.470  1.00 22.68           O  
ATOM    640  CB  SER A  87      -2.387  -1.673   1.281  1.00 28.80           C  
ATOM    641  OG  SER A  87      -3.551  -2.391   0.895  1.00 36.20           O  
ATOM    642  N   LEU A  88      -0.909   1.276   1.601  1.00 24.82           N  
ATOM    643  CA  LEU A  88       0.207   1.878   2.320  1.00 20.53           C  
ATOM    644  C   LEU A  88       0.379   1.193   3.672  1.00 21.10           C  
ATOM    645  O   LEU A  88      -0.550   1.189   4.491  1.00 25.10           O  
ATOM    646  CB  LEU A  88      -0.068   3.368   2.519  1.00 25.35           C  
ATOM    647  CG  LEU A  88       0.999   4.233   3.174  1.00 27.94           C  
ATOM    648  CD1 LEU A  88       2.301   4.145   2.394  1.00 24.28           C  
ATOM    649  CD2 LEU A  88       0.493   5.659   3.220  1.00 31.11           C  
ATOM    650  N   LEU A  89       1.564   0.639   3.910  1.00 20.77           N  
ATOM    651  CA  LEU A  89       1.864  -0.098   5.132  1.00 24.99           C  
ATOM    652  C   LEU A  89       2.639   0.733   6.155  1.00 27.14           C  
ATOM    653  O   LEU A  89       2.444   0.554   7.367  1.00 24.48           O  
ATOM    654  CB  LEU A  89       2.677  -1.347   4.778  1.00 26.11           C  
ATOM    655  CG  LEU A  89       1.921  -2.337   3.864  1.00 25.42           C  
ATOM    656  CD1 LEU A  89       2.670  -3.639   3.740  1.00 29.03           C  
ATOM    657  CD2 LEU A  89       0.481  -2.566   4.356  1.00 29.18           C  
ATOM    658  N   ASN A  90       3.493   1.647   5.696  1.00 22.78           N  
ATOM    659  CA  ASN A  90       4.311   2.458   6.595  1.00 25.15           C  
ATOM    660  C   ASN A  90       4.811   3.670   5.834  1.00 26.84           C  
ATOM    661  O   ASN A  90       4.943   3.630   4.608  1.00 24.22           O  
ATOM    662  CB  ASN A  90       5.511   1.678   7.129  1.00 23.44           C  
ATOM    663  CG  ASN A  90       6.078   2.270   8.425  1.00 23.89           C  
ATOM    664  ND2 ASN A  90       7.228   1.771   8.837  1.00 32.30           N  
ATOM    665  OD1 ASN A  90       5.486   3.159   9.029  1.00 27.54           O  
ATOM    666  N   VAL A  91       5.094   4.743   6.575  1.00 23.21           N  
ATOM    667  CA  VAL A  91       5.714   5.954   6.034  1.00 19.79           C  
ATOM    668  C   VAL A  91       6.750   6.401   7.056  1.00 21.73           C  
ATOM    669  O   VAL A  91       6.471   6.390   8.258  1.00 25.38           O  
ATOM    670  CB  VAL A  91       4.697   7.092   5.791  1.00 23.34           C  
ATOM    671  CG1 VAL A  91       5.412   8.314   5.204  1.00 21.22           C  
ATOM    672  CG2 VAL A  91       3.581   6.646   4.873  1.00 26.21           C  
ATOM    673  N   PHE A  92       7.938   6.784   6.599  1.00 20.59           N  
ATOM    674  CA  PHE A  92       8.937   7.246   7.559  1.00 24.09           C  
ATOM    675  C   PHE A  92       9.907   8.207   6.887  1.00 24.55           C  
ATOM    676  O   PHE A  92      10.014   8.265   5.659  1.00 23.67           O  
ATOM    677  CB  PHE A  92       9.682   6.051   8.199  1.00 21.27           C  
ATOM    678  CG  PHE A  92      10.514   5.237   7.234  1.00 23.85           C  
ATOM    679  CD1 PHE A  92      11.781   5.654   6.846  1.00 23.13           C  
ATOM    680  CD2 PHE A  92      10.016   4.058   6.700  1.00 26.93           C  
ATOM    681  CE1 PHE A  92      12.539   4.904   5.952  1.00 28.42           C  
ATOM    682  CE2 PHE A  92      10.765   3.305   5.813  1.00 27.43           C  
ATOM    683  CZ  PHE A  92      12.025   3.724   5.433  1.00 28.52           C  
ATOM    684  N   THR A  93      10.588   9.004   7.715  1.00 22.34           N  
ATOM    685  CA  THR A  93      11.730   9.745   7.220  1.00 22.85           C  
ATOM    686  C   THR A  93      12.919   9.471   8.127  1.00 23.11           C  
ATOM    687  O   THR A  93      12.763   9.370   9.351  1.00 27.09           O  
ATOM    688  CB  THR A  93      11.487  11.266   7.159  1.00 23.65           C  
ATOM    689  CG2 THR A  93      11.047  11.819   8.515  1.00 22.48           C  
ATOM    690  OG1 THR A  93      12.703  11.902   6.729  1.00 24.38           O  
ATOM    691  N   PRO A  94      14.109   9.326   7.547  1.00 28.71           N  
ATOM    692  CA  PRO A  94      15.313   9.158   8.367  1.00 33.08           C  
ATOM    693  C   PRO A  94      15.797  10.451   8.994  1.00 31.69           C  
ATOM    694  O   PRO A  94      16.599  10.389   9.927  1.00 30.05           O  
ATOM    695  CB  PRO A  94      16.350   8.621   7.371  1.00 33.58           C  
ATOM    696  CG  PRO A  94      15.847   8.996   6.018  1.00 34.18           C  
ATOM    697  CD  PRO A  94      14.392   9.333   6.100  1.00 29.71           C  
ATOM    698  N   GLN A  95      15.325  11.609   8.548  1.00 26.09           N  
ATOM    699  CA  GLN A  95      15.788  12.865   9.136  1.00 27.94           C  
ATOM    700  C   GLN A  95      15.061  13.198  10.440  1.00 28.22           C  
ATOM    701  O   GLN A  95      13.900  12.842  10.647  1.00 27.08           O  
ATOM    702  CB  GLN A  95      15.667  14.003   8.116  1.00 26.36           C  
ATOM    703  CG  GLN A  95      16.682  13.835   6.983  1.00 25.80           C  
ATOM    704  CD  GLN A  95      16.165  13.077   5.792  1.00 29.81           C  
ATOM    705  NE2 GLN A  95      17.006  12.213   5.231  1.00 32.80           N  
ATOM    706  OE1 GLN A  95      15.021  13.240   5.391  1.00 25.40           O  
ATOM    707  N   LYS A  96      15.772  13.906  11.336  1.00 28.39           N  
ATOM    708  CA  LYS A  96      15.387  14.039  12.744  1.00 29.29           C  
ATOM    709  C   LYS A  96      14.597  15.296  13.084  1.00 29.18           C  
ATOM    710  O   LYS A  96      14.026  15.363  14.182  1.00 31.38           O  
ATOM    711  CB  LYS A  96      16.634  14.023  13.648  1.00 34.31           C  
ATOM    712  CG  LYS A  96      17.572  12.848  13.527  1.00 37.73           C  
ATOM    713  CD  LYS A  96      16.833  11.523  13.526  1.00 39.31           C  
ATOM    714  CE  LYS A  96      17.582  10.510  12.677  1.00 45.91           C  
ATOM    715  NZ  LYS A  96      16.971   9.149  12.725  1.00 42.26           N1+
ATOM    716  N   THR A  97      14.570  16.301  12.207  1.00 24.12           N  
ATOM    717  CA  THR A  97      13.885  17.556  12.488  1.00 22.51           C  
ATOM    718  C   THR A  97      13.189  18.034  11.228  1.00 22.07           C  
ATOM    719  O   THR A  97      13.529  17.618  10.120  1.00 24.13           O  
ATOM    720  CB  THR A  97      14.853  18.660  12.930  1.00 23.47           C  
ATOM    721  CG2 THR A  97      15.562  18.271  14.224  1.00 27.93           C  
ATOM    722  OG1 THR A  97      15.821  18.841  11.890  1.00 23.42           O  
ATOM    723  N   LEU A  98      12.221  18.933  11.411  1.00 22.10           N  
ATOM    724  CA  LEU A  98      11.612  19.601  10.263  1.00 22.52           C  
ATOM    725  C   LEU A  98      12.669  20.252   9.385  1.00 25.46           C  
ATOM    726  O   LEU A  98      12.638  20.123   8.157  1.00 22.10           O  
ATOM    727  CB  LEU A  98      10.588  20.642  10.726  1.00 22.84           C  
ATOM    728  CG  LEU A  98      10.094  21.634   9.671  1.00 25.29           C  
ATOM    729  CD1 LEU A  98       9.253  20.956   8.548  1.00 22.60           C  
ATOM    730  CD2 LEU A  98       9.276  22.708  10.344  1.00 32.76           C  
ATOM    731  N   GLU A  99      13.632  20.950   9.995  1.00 22.31           N  
ATOM    732  CA  GLU A  99      14.610  21.668   9.190  1.00 23.61           C  
ATOM    733  C   GLU A  99      15.434  20.720   8.327  1.00 24.56           C  
ATOM    734  O   GLU A  99      15.647  20.982   7.140  1.00 25.63           O  
ATOM    735  CB  GLU A  99      15.514  22.519  10.090  1.00 23.79           C  
ATOM    736  CG  GLU A  99      14.830  23.766  10.655  1.00 26.33           C  
ATOM    737  CD  GLU A  99      13.820  23.508  11.772  1.00 26.15           C  
ATOM    738  OE1 GLU A  99      13.734  22.372  12.306  1.00 28.98           O  
ATOM    739  OE2 GLU A  99      13.119  24.475  12.155  1.00 31.90           O1-
ATOM    740  N   GLU A 100      15.886  19.602   8.896  1.00 23.71           N  
ATOM    741  CA  GLU A 100      16.741  18.672   8.174  1.00 23.31           C  
ATOM    742  C   GLU A 100      15.966  17.750   7.236  1.00 24.51           C  
ATOM    743  O   GLU A 100      16.580  17.084   6.403  1.00 24.60           O  
ATOM    744  CB  GLU A 100      17.514  17.822   9.173  1.00 25.58           C  
ATOM    745  CG  GLU A 100      18.581  18.583   9.962  1.00 26.46           C  
ATOM    746  CD  GLU A 100      19.042  17.774  11.156  1.00 30.20           C  
ATOM    747  OE1 GLU A 100      18.224  17.593  12.077  1.00 30.77           O  
ATOM    748  OE2 GLU A 100      20.201  17.305  11.168  1.00 37.18           O1-
ATOM    749  N   PHE A 101      14.649  17.692   7.378  1.00 21.38           N  
ATOM    750  CA  PHE A 101      13.779  16.827   6.576  1.00 24.42           C  
ATOM    751  C   PHE A 101      14.085  16.955   5.087  1.00 24.68           C  
ATOM    752  O   PHE A 101      14.039  18.053   4.524  1.00 25.97           O  
ATOM    753  CB  PHE A 101      12.329  17.222   6.888  1.00 21.80           C  
ATOM    754  CG  PHE A 101      11.274  16.514   6.060  1.00 20.65           C  
ATOM    755  CD1 PHE A 101      11.305  15.140   5.880  1.00 22.06           C  
ATOM    756  CD2 PHE A 101      10.216  17.241   5.536  1.00 21.13           C  
ATOM    757  CE1 PHE A 101      10.307  14.502   5.133  1.00 24.24           C  
ATOM    758  CE2 PHE A 101       9.215  16.616   4.797  1.00 23.99           C  
ATOM    759  CZ  PHE A 101       9.260  15.249   4.608  1.00 23.06           C  
ATOM    760  N   GLN A 102      14.394  15.820   4.455  1.00 23.33           N  
ATOM    761  CA  GLN A 102      14.716  15.727   3.037  1.00 25.32           C  
ATOM    762  C   GLN A 102      13.811  14.750   2.302  1.00 29.64           C  
ATOM    763  O   GLN A 102      13.211  15.107   1.280  1.00 26.86           O  
ATOM    764  CB  GLN A 102      16.173  15.272   2.867  1.00 27.38           C  
ATOM    765  CG  GLN A 102      17.211  16.368   3.093  1.00 39.19           C  
ATOM    766  CD  GLN A 102      17.162  17.462   2.054  1.00 47.63           C  
ATOM    767  NE2 GLN A 102      18.022  17.343   1.046  1.00 55.07           N  
ATOM    768  OE1 GLN A 102      16.366  18.408   2.149  1.00 43.86           O  
ATOM    769  N   ASP A 103      13.689  13.525   2.809  1.00 24.36           N  
ATOM    770  CA  ASP A 103      13.157  12.410   2.034  1.00 23.90           C  
ATOM    771  C   ASP A 103      12.035  11.709   2.783  1.00 25.17           C  
ATOM    772  O   ASP A 103      12.054  11.594   4.012  1.00 22.54           O  
ATOM    773  CB  ASP A 103      14.259  11.396   1.725  1.00 26.99           C  
ATOM    774  CG  ASP A 103      15.430  12.009   0.973  1.00 31.17           C  
ATOM    775  OD1 ASP A 103      15.201  12.831   0.052  1.00 32.13           O  
ATOM    776  OD2 ASP A 103      16.581  11.656   1.306  1.00 34.14           O1-
ATOM    777  N   VAL A 104      11.059  11.222   2.013  1.00 22.15           N  
ATOM    778  CA  VAL A 104       9.935  10.456   2.526  1.00 20.56           C  
ATOM    779  C   VAL A 104      10.022   9.065   1.915  1.00 21.78           C  
ATOM    780  O   VAL A 104      10.168   8.936   0.694  1.00 23.49           O  
ATOM    781  CB  VAL A 104       8.592  11.106   2.151  1.00 21.79           C  
ATOM    782  CG1 VAL A 104       7.423  10.225   2.600  1.00 23.62           C  
ATOM    783  CG2 VAL A 104       8.477  12.523   2.712  1.00 21.22           C  
ATOM    784  N   TYR A 105       9.914   8.035   2.746  1.00 20.19           N  
ATOM    785  CA  TYR A 105       9.857   6.658   2.276  1.00 22.62           C  
ATOM    786  C   TYR A 105       8.446   6.108   2.473  1.00 22.78           C  
ATOM    787  O   TYR A 105       7.882   6.196   3.568  1.00 22.01           O  
ATOM    788  CB  TYR A 105      10.890   5.795   3.011  1.00 22.87           C  
ATOM    789  CG  TYR A 105      12.314   6.179   2.655  1.00 27.74           C  
ATOM    790  CD1 TYR A 105      12.935   7.267   3.260  1.00 25.17           C  
ATOM    791  CD2 TYR A 105      13.023   5.475   1.697  1.00 27.61           C  
ATOM    792  CE1 TYR A 105      14.243   7.627   2.918  1.00 29.78           C  
ATOM    793  CE2 TYR A 105      14.314   5.821   1.351  1.00 32.85           C  
ATOM    794  CZ  TYR A 105      14.924   6.894   1.970  1.00 34.19           C  
ATOM    795  OH  TYR A 105      16.210   7.221   1.617  1.00 33.94           O  
ATOM    796  N   LEU A 106       7.863   5.574   1.404  1.00 20.85           N  
ATOM    797  CA  LEU A 106       6.573   4.906   1.466  1.00 21.04           C  
ATOM    798  C   LEU A 106       6.800   3.405   1.364  1.00 21.14           C  
ATOM    799  O   LEU A 106       7.547   2.948   0.493  1.00 24.82           O  
ATOM    800  CB  LEU A 106       5.660   5.363   0.323  1.00 22.17           C  
ATOM    801  CG  LEU A 106       5.474   6.863   0.137  1.00 25.48           C  
ATOM    802  CD1 LEU A 106       4.650   7.133  -1.145  1.00 30.95           C  
ATOM    803  CD2 LEU A 106       4.804   7.458   1.353  1.00 25.35           C  
ATOM    804  N   VAL A 107       6.158   2.650   2.244  1.00 21.54           N  
ATOM    805  CA  VAL A 107       6.237   1.192   2.240  1.00 21.01           C  
ATOM    806  C   VAL A 107       4.863   0.683   1.818  1.00 21.83           C  
ATOM    807  O   VAL A 107       3.864   0.981   2.480  1.00 20.89           O  
ATOM    808  CB  VAL A 107       6.649   0.653   3.618  1.00 24.27           C  
ATOM    809  CG1 VAL A 107       6.789  -0.865   3.582  1.00 28.21           C  
ATOM    810  CG2 VAL A 107       7.953   1.307   4.064  1.00 25.92           C  
ATOM    811  N   MET A 108       4.811  -0.055   0.701  1.00 23.11           N  
ATOM    812  CA AMET A 108       3.560  -0.538   0.137  0.33 24.47           C  
ATOM    813  CA BMET A 108       3.572  -0.537   0.106  0.67 24.48           C  
ATOM    814  C   MET A 108       3.552  -2.059   0.089  1.00 21.46           C  
ATOM    815  O   MET A 108       4.595  -2.712   0.153  1.00 23.64           O  
ATOM    816  CB AMET A 108       3.340   0.000  -1.286  0.33 24.17           C  
ATOM    817  CB BMET A 108       3.412  -0.066  -1.357  0.67 24.03           C  
ATOM    818  CG AMET A 108       3.925   1.374  -1.551  0.33 29.11           C  
ATOM    819  CG BMET A 108       2.730   1.267  -1.549  0.67 29.48           C  
ATOM    820  SD AMET A 108       3.050   2.700  -0.695  0.33 27.04           S  
ATOM    821  SD BMET A 108       3.862   2.597  -1.103  0.67 36.33           S  
ATOM    822  CE AMET A 108       1.465   2.632  -1.512  0.33 28.72           C  
ATOM    823  CE BMET A 108       5.228   2.223  -2.211  0.67 30.17           C  
ATOM    824  N   GLU A 109       2.355  -2.624  -0.067  1.00 24.53           N  
ATOM    825  CA  GLU A 109       2.294  -4.062  -0.310  1.00 27.78           C  
ATOM    826  C   GLU A 109       2.990  -4.347  -1.641  1.00 27.29           C  
ATOM    827  O   GLU A 109       2.965  -3.525  -2.561  1.00 26.16           O  
ATOM    828  CB  GLU A 109       0.842  -4.563  -0.344  1.00 31.51           C  
ATOM    829  CG  GLU A 109      -0.043  -3.864  -1.338  1.00 33.54           C  
ATOM    830  CD  GLU A 109      -1.486  -4.358  -1.315  1.00 36.29           C  
ATOM    831  OE1 GLU A 109      -1.697  -5.588  -1.234  1.00 43.00           O  
ATOM    832  OE2 GLU A 109      -2.411  -3.524  -1.463  1.00 32.53           O1-
ATOM    833  N   LEU A 110       3.643  -5.504  -1.731  1.00 27.25           N  
ATOM    834  CA  LEU A 110       4.485  -5.842  -2.870  1.00 24.98           C  
ATOM    835  C   LEU A 110       3.706  -6.706  -3.855  1.00 26.68           C  
ATOM    836  O   LEU A 110       3.208  -7.778  -3.485  1.00 24.67           O  
ATOM    837  CB  LEU A 110       5.735  -6.588  -2.417  1.00 24.94           C  
ATOM    838  CG  LEU A 110       6.656  -6.980  -3.572  1.00 26.12           C  
ATOM    839  CD1 LEU A 110       7.112  -5.773  -4.368  1.00 27.03           C  
ATOM    840  CD2 LEU A 110       7.839  -7.801  -3.074  1.00 32.92           C  
ATOM    841  N   MET A 111       3.617  -6.262  -5.100  1.00 25.16           N  
ATOM    842  CA  MET A 111       2.944  -7.051  -6.118  1.00 23.88           C  
ATOM    843  C   MET A 111       4.001  -7.679  -7.029  1.00 24.81           C  
ATOM    844  O   MET A 111       5.196  -7.451  -6.856  1.00 26.62           O  
ATOM    845  CB  MET A 111       1.952  -6.172  -6.879  1.00 25.10           C  
ATOM    846  CG  MET A 111       0.885  -5.584  -5.943  1.00 23.10           C  
ATOM    847  SD  MET A 111      -0.229  -6.822  -5.285  1.00 32.27           S  
ATOM    848  CE  MET A 111      -1.578  -6.782  -6.483  1.00 29.26           C  
ATOM    849  N   ASP A 112       3.570  -8.492  -8.003  1.00 22.71           N  
ATOM    850  CA  ASP A 112       4.526  -9.260  -8.804  1.00 24.24           C  
ATOM    851  C   ASP A 112       4.925  -8.599 -10.119  1.00 29.59           C  
ATOM    852  O   ASP A 112       6.041  -8.833 -10.602  1.00 25.89           O  
ATOM    853  CB  ASP A 112       3.974 -10.654  -9.114  1.00 25.03           C  
ATOM    854  CG  ASP A 112       4.045 -11.595  -7.925  1.00 30.93           C  
ATOM    855  OD1 ASP A 112       5.085 -11.607  -7.230  1.00 35.50           O  
ATOM    856  OD2 ASP A 112       3.046 -12.300  -7.666  1.00 32.82           O1-
ATOM    857  N   ALA A 113       4.058  -7.789 -10.718  1.00 24.56           N  
ATOM    858  CA  ALA A 113       4.330  -7.221 -12.033  1.00 25.46           C  
ATOM    859  C   ALA A 113       3.328  -6.100 -12.259  1.00 25.26           C  
ATOM    860  O   ALA A 113       2.329  -5.993 -11.550  1.00 25.66           O  
ATOM    861  CB  ALA A 113       4.202  -8.271 -13.139  1.00 24.94           C  
ATOM    862  N   ASN A 114       3.585  -5.285 -13.272  1.00 25.35           N  
ATOM    863  CA  ASN A 114       2.542  -4.405 -13.775  1.00 20.86           C  
ATOM    864  C   ASN A 114       1.892  -5.056 -15.000  1.00 23.02           C  
ATOM    865  O   ASN A 114       2.294  -6.141 -15.449  1.00 22.88           O  
ATOM    866  CB  ASN A 114       3.115  -3.004 -14.035  1.00 20.83           C  
ATOM    867  CG  ASN A 114       4.151  -2.982 -15.144  1.00 23.41           C  
ATOM    868  ND2 ASN A 114       5.174  -2.146 -14.985  1.00 32.28           N  
ATOM    869  OD1 ASN A 114       4.042  -3.712 -16.121  1.00 24.56           O  
ATOM    870  N   LEU A 115       0.841  -4.414 -15.530  1.00 19.76           N  
ATOM    871  CA  LEU A 115       0.073  -5.024 -16.610  1.00 21.36           C  
ATOM    872  C   LEU A 115       0.832  -5.120 -17.928  1.00 24.50           C  
ATOM    873  O   LEU A 115       0.414  -5.888 -18.802  1.00 23.23           O  
ATOM    874  CB  LEU A 115      -1.228  -4.266 -16.859  1.00 21.15           C  
ATOM    875  CG  LEU A 115      -2.377  -4.575 -15.920  1.00 27.97           C  
ATOM    876  CD1 LEU A 115      -3.607  -3.786 -16.374  1.00 23.35           C  
ATOM    877  CD2 LEU A 115      -2.658  -6.076 -15.887  1.00 23.71           C  
ATOM    878  N   CYS A 116       1.907  -4.353 -18.105  1.00 21.23           N  
ATOM    879  CA  CYS A 116       2.731  -4.505 -19.303  1.00 24.81           C  
ATOM    880  C   CYS A 116       3.179  -5.948 -19.471  1.00 24.89           C  
ATOM    881  O   CYS A 116       3.264  -6.459 -20.597  1.00 25.82           O  
ATOM    882  CB  CYS A 116       3.965  -3.616 -19.227  1.00 25.18           C  
ATOM    883  SG  CYS A 116       3.637  -1.869 -18.963  1.00 30.29           S  
ATOM    884  N   GLN A 117       3.492  -6.617 -18.361  1.00 21.73           N  
ATOM    885  CA  GLN A 117       3.924  -8.012 -18.441  1.00 23.61           C  
ATOM    886  C   GLN A 117       2.760  -8.927 -18.794  1.00 24.87           C  
ATOM    887  O   GLN A 117       2.935  -9.932 -19.482  1.00 27.49           O  
ATOM    888  CB  GLN A 117       4.541  -8.432 -17.102  1.00 28.80           C  
ATOM    889  CG  GLN A 117       4.770  -9.940 -16.918  1.00 28.70           C  
ATOM    890  CD  GLN A 117       5.728 -10.524 -17.947  1.00 32.48           C  
ATOM    891  NE2 GLN A 117       5.468 -11.768 -18.382  1.00 36.28           N  
ATOM    892  OE1 GLN A 117       6.696  -9.874 -18.331  1.00 40.52           O  
ATOM    893  N   VAL A 118       1.559  -8.583 -18.343  1.00 23.82           N  
ATOM    894  CA  VAL A 118       0.415  -9.463 -18.519  1.00 23.78           C  
ATOM    895  C   VAL A 118      -0.086  -9.456 -19.953  1.00 24.45           C  
ATOM    896  O   VAL A 118      -0.723 -10.421 -20.396  1.00 24.73           O  
ATOM    897  CB  VAL A 118      -0.669  -9.026 -17.521  1.00 26.44           C  
ATOM    898  CG1 VAL A 118      -1.925  -9.862 -17.672  1.00 29.17           C  
ATOM    899  CG2 VAL A 118      -0.111  -9.102 -16.099  1.00 24.22           C  
ATOM    900  N   ILE A 119       0.218  -8.401 -20.709  1.00 25.95           N  
ATOM    901  CA  ILE A 119      -0.261  -8.287 -22.076  1.00 29.70           C  
ATOM    902  C   ILE A 119       0.224  -9.449 -22.933  1.00 32.52           C  
ATOM    903  O   ILE A 119      -0.444  -9.837 -23.897  1.00 32.32           O  
ATOM    904  CB  ILE A 119       0.167  -6.911 -22.627  1.00 31.54           C  
ATOM    905  CG1 ILE A 119      -0.812  -5.861 -22.103  1.00 34.29           C  
ATOM    906  CG2 ILE A 119       0.222  -6.895 -24.142  1.00 32.20           C  
ATOM    907  CD1 ILE A 119      -0.152  -4.581 -21.709  1.00 38.11           C  
ATOM    908  N   HIS A 120       1.357 -10.054 -22.578  1.00 28.33           N  
ATOM    909  CA  HIS A 120       1.943 -11.127 -23.370  1.00 32.42           C  
ATOM    910  C   HIS A 120       1.608 -12.514 -22.832  1.00 30.96           C  
ATOM    911  O   HIS A 120       2.166 -13.504 -23.316  1.00 30.69           O  
ATOM    912  CB  HIS A 120       3.467 -10.949 -23.436  1.00 36.31           C  
ATOM    913  CG  HIS A 120       3.887  -9.591 -23.904  1.00 41.85           C  
ATOM    914  CD2 HIS A 120       4.649  -8.637 -23.314  1.00 45.20           C  
ATOM    915  ND1 HIS A 120       3.469  -9.059 -25.106  1.00 45.47           N  
ATOM    916  CE1 HIS A 120       3.974  -7.845 -25.247  1.00 43.66           C  
ATOM    917  NE2 HIS A 120       4.693  -7.565 -24.174  1.00 42.72           N  
ATOM    918  N   MET A 121       0.704 -12.621 -21.858  1.00 24.89           N  
ATOM    919  CA  MET A 121       0.528 -13.878 -21.133  1.00 22.03           C  
ATOM    920  C   MET A 121      -0.674 -14.689 -21.601  1.00 22.39           C  
ATOM    921  O   MET A 121      -1.023 -15.679 -20.956  1.00 20.32           O  
ATOM    922  CB  MET A 121       0.429 -13.597 -19.639  1.00 22.31           C  
ATOM    923  CG  MET A 121       1.739 -12.994 -19.147  1.00 26.55           C  
ATOM    924  SD  MET A 121       1.978 -12.922 -17.377  1.00 28.09           S  
ATOM    925  CE  MET A 121       1.648 -14.610 -16.858  1.00 32.14           C  
ATOM    926  N   GLU A 122      -1.283 -14.315 -22.722  1.00 22.14           N  
ATOM    927  CA  GLU A 122      -2.301 -15.137 -23.377  1.00 24.46           C  
ATOM    928  C   GLU A 122      -3.413 -15.537 -22.412  1.00 27.88           C  
ATOM    929  O   GLU A 122      -3.744 -16.715 -22.266  1.00 26.14           O  
ATOM    930  CB  GLU A 122      -1.661 -16.391 -23.988  1.00 27.45           C  
ATOM    931  CG  GLU A 122      -0.563 -16.128 -24.974  1.00 25.69           C  
ATOM    932  CD  GLU A 122       0.198 -17.414 -25.317  1.00 31.84           C  
ATOM    933  OE1 GLU A 122       0.907 -17.962 -24.444  1.00 30.31           O  
ATOM    934  OE2 GLU A 122       0.058 -17.894 -26.453  1.00 33.14           O1-
ATOM    935  N   LEU A 123      -4.002 -14.550 -21.735  1.00 23.71           N  
ATOM    936  CA  LEU A 123      -4.991 -14.888 -20.714  1.00 23.68           C  
ATOM    937  C   LEU A 123      -6.310 -15.332 -21.340  1.00 21.09           C  
ATOM    938  O   LEU A 123      -6.683 -14.883 -22.427  1.00 23.75           O  
ATOM    939  CB  LEU A 123      -5.236 -13.678 -19.789  1.00 24.71           C  
ATOM    940  CG  LEU A 123      -4.484 -13.635 -18.459  1.00 32.13           C  
ATOM    941  CD1 LEU A 123      -3.044 -14.023 -18.583  1.00 34.52           C  
ATOM    942  CD2 LEU A 123      -4.591 -12.244 -17.860  1.00 31.73           C  
ATOM    943  N   ASP A 124      -7.028 -16.217 -20.630  1.00 20.80           N  
ATOM    944  CA  ASP A 124      -8.343 -16.695 -21.059  1.00 22.51           C  
ATOM    945  C   ASP A 124      -9.450 -15.777 -20.534  1.00 22.63           C  
ATOM    946  O   ASP A 124      -9.181 -14.759 -19.900  1.00 20.75           O  
ATOM    947  CB  ASP A 124      -8.573 -18.150 -20.627  1.00 27.85           C  
ATOM    948  CG  ASP A 124      -8.560 -18.350 -19.107  1.00 30.15           C  
ATOM    949  OD1 ASP A 124      -8.662 -17.373 -18.318  1.00 26.88           O  
ATOM    950  OD2 ASP A 124      -8.440 -19.524 -18.698  1.00 32.64           O1-
ATOM    951  N   HIS A 125     -10.713 -16.115 -20.831  1.00 21.49           N  
ATOM    952  CA  HIS A 125     -11.811 -15.225 -20.445  1.00 20.56           C  
ATOM    953  C   HIS A 125     -11.892 -15.059 -18.938  1.00 22.56           C  
ATOM    954  O   HIS A 125     -12.200 -13.963 -18.447  1.00 21.72           O  
ATOM    955  CB  HIS A 125     -13.153 -15.745 -20.969  1.00 21.83           C  
ATOM    956  CG  HIS A 125     -13.374 -15.490 -22.425  1.00 22.14           C  
ATOM    957  CD2 HIS A 125     -13.643 -16.335 -23.450  1.00 22.70           C  
ATOM    958  ND1 HIS A 125     -13.334 -14.226 -22.967  1.00 18.22           N  
ATOM    959  CE1 HIS A 125     -13.566 -14.301 -24.268  1.00 23.37           C  
ATOM    960  NE2 HIS A 125     -13.768 -15.568 -24.585  1.00 25.38           N  
ATOM    961  N   GLU A 126     -11.697 -16.150 -18.188  1.00 20.57           N  
ATOM    962  CA  GLU A 126     -11.848 -16.079 -16.743  1.00 23.21           C  
ATOM    963  C   GLU A 126     -10.844 -15.100 -16.150  1.00 23.73           C  
ATOM    964  O   GLU A 126     -11.200 -14.254 -15.324  1.00 22.84           O  
ATOM    965  CB  GLU A 126     -11.691 -17.463 -16.097  1.00 25.48           C  
ATOM    966  CG  GLU A 126     -12.776 -18.504 -16.449  1.00 36.91           C  
ATOM    967  CD  GLU A 126     -12.894 -18.885 -17.937  1.00 38.07           C  
ATOM    968  OE1 GLU A 126     -11.929 -18.718 -18.718  1.00 30.91           O  
ATOM    969  OE2 GLU A 126     -13.995 -19.335 -18.332  1.00 48.03           O1-
ATOM    970  N   ARG A 127      -9.582 -15.197 -16.566  1.00 21.56           N  
ATOM    971  CA  ARG A 127      -8.562 -14.309 -16.009  1.00 21.73           C  
ATOM    972  C   ARG A 127      -8.719 -12.886 -16.539  1.00 19.59           C  
ATOM    973  O   ARG A 127      -8.497 -11.915 -15.807  1.00 19.75           O  
ATOM    974  CB  ARG A 127      -7.173 -14.841 -16.347  1.00 23.65           C  
ATOM    975  CG  ARG A 127      -6.562 -15.787 -15.317  1.00 34.49           C  
ATOM    976  CD  ARG A 127      -7.484 -16.944 -14.992  1.00 34.06           C  
ATOM    977  NE  ARG A 127      -7.312 -18.055 -15.920  1.00 41.81           N  
ATOM    978  CZ  ARG A 127      -6.414 -19.024 -15.780  1.00 39.11           C  
ATOM    979  NH1 ARG A 127      -5.592 -19.062 -14.745  1.00 42.72           N1+
ATOM    980  NH2 ARG A 127      -6.339 -19.976 -16.705  1.00 39.46           N  
ATOM    981  N   MET A 128      -9.078 -12.735 -17.821  1.00 17.91           N  
ATOM    982  CA  MET A 128      -9.224 -11.394 -18.380  1.00 19.27           C  
ATOM    983  C   MET A 128     -10.372 -10.659 -17.709  1.00 19.42           C  
ATOM    984  O   MET A 128     -10.235  -9.493 -17.299  1.00 18.08           O  
ATOM    985  CB  MET A 128      -9.479 -11.475 -19.879  1.00 21.57           C  
ATOM    986  CG  MET A 128      -9.511 -10.130 -20.507  1.00 30.69           C  
ATOM    987  SD  MET A 128      -7.888  -9.907 -21.220  1.00 52.02           S  
ATOM    988  CE  MET A 128      -8.019 -11.205 -22.455  1.00 13.94           C  
ATOM    989  N   SER A 129     -11.517 -11.330 -17.582  1.00 18.11           N  
ATOM    990  CA  SER A 129     -12.665 -10.657 -16.996  1.00 18.93           C  
ATOM    991  C   SER A 129     -12.432 -10.368 -15.527  1.00 16.87           C  
ATOM    992  O   SER A 129     -12.902  -9.341 -15.027  1.00 18.71           O  
ATOM    993  CB  SER A 129     -13.960 -11.465 -17.195  1.00 18.54           C  
ATOM    994  OG  SER A 129     -13.918 -12.744 -16.593  1.00 18.80           O  
ATOM    995  N   TYR A 130     -11.674 -11.220 -14.838  1.00 16.90           N  
ATOM    996  CA  TYR A 130     -11.413 -10.984 -13.420  1.00 19.12           C  
ATOM    997  C   TYR A 130     -10.508  -9.773 -13.222  1.00 21.88           C  
ATOM    998  O   TYR A 130     -10.748  -8.950 -12.329  1.00 17.13           O  
ATOM    999  CB  TYR A 130     -10.788 -12.223 -12.798  1.00 19.58           C  
ATOM   1000  CG  TYR A 130     -10.573 -12.106 -11.309  1.00 23.65           C  
ATOM   1001  CD1 TYR A 130     -11.586 -11.643 -10.489  1.00 20.96           C  
ATOM   1002  CD2 TYR A 130      -9.360 -12.460 -10.731  1.00 25.76           C  
ATOM   1003  CE1 TYR A 130     -11.409 -11.547  -9.109  1.00 23.60           C  
ATOM   1004  CE2 TYR A 130      -9.173 -12.364  -9.357  1.00 26.25           C  
ATOM   1005  CZ  TYR A 130     -10.202 -11.909  -8.559  1.00 29.14           C  
ATOM   1006  OH  TYR A 130     -10.017 -11.806  -7.198  1.00 32.90           O  
ATOM   1007  N   LEU A 131      -9.457  -9.641 -14.042  1.00 16.69           N  
ATOM   1008  CA  LEU A 131      -8.654  -8.419 -14.000  1.00 17.04           C  
ATOM   1009  C   LEU A 131      -9.498  -7.186 -14.292  1.00 16.90           C  
ATOM   1010  O   LEU A 131      -9.362  -6.160 -13.610  1.00 16.67           O  
ATOM   1011  CB  LEU A 131      -7.495  -8.503 -14.993  1.00 18.45           C  
ATOM   1012  CG  LEU A 131      -6.384  -9.513 -14.713  1.00 22.42           C  
ATOM   1013  CD1 LEU A 131      -5.421  -9.496 -15.871  1.00 22.50           C  
ATOM   1014  CD2 LEU A 131      -5.642  -9.148 -13.414  1.00 22.60           C  
ATOM   1015  N   LEU A 132     -10.378  -7.257 -15.295  1.00 17.23           N  
ATOM   1016  CA  LEU A 132     -11.175  -6.084 -15.645  1.00 18.84           C  
ATOM   1017  C   LEU A 132     -12.168  -5.731 -14.544  1.00 17.28           C  
ATOM   1018  O   LEU A 132     -12.408  -4.547 -14.276  1.00 15.99           O  
ATOM   1019  CB  LEU A 132     -11.896  -6.305 -16.975  1.00 19.59           C  
ATOM   1020  CG  LEU A 132     -10.900  -6.363 -18.146  1.00 23.16           C  
ATOM   1021  CD1 LEU A 132     -11.509  -7.064 -19.353  1.00 26.44           C  
ATOM   1022  CD2 LEU A 132     -10.423  -4.968 -18.519  1.00 23.52           C  
ATOM   1023  N   TYR A 133     -12.755  -6.744 -13.905  1.00 17.49           N  
ATOM   1024  CA  TYR A 133     -13.663  -6.496 -12.802  1.00 17.48           C  
ATOM   1025  C   TYR A 133     -12.944  -5.739 -11.692  1.00 17.37           C  
ATOM   1026  O   TYR A 133     -13.465  -4.753 -11.152  1.00 17.09           O  
ATOM   1027  CB  TYR A 133     -14.210  -7.833 -12.274  1.00 14.96           C  
ATOM   1028  CG  TYR A 133     -14.980  -7.691 -10.988  1.00 19.23           C  
ATOM   1029  CD1 TYR A 133     -16.230  -7.080 -10.975  1.00 19.48           C  
ATOM   1030  CD2 TYR A 133     -14.434  -8.111  -9.778  1.00 22.16           C  
ATOM   1031  CE1 TYR A 133     -16.956  -6.933  -9.765  1.00 24.18           C  
ATOM   1032  CE2 TYR A 133     -15.136  -7.974  -8.589  1.00 22.84           C  
ATOM   1033  CZ  TYR A 133     -16.383  -7.385  -8.585  1.00 25.72           C  
ATOM   1034  OH  TYR A 133     -17.058  -7.254  -7.381  1.00 27.02           O  
ATOM   1035  N   GLN A 134     -11.732  -6.191 -11.354  1.00 16.15           N  
ATOM   1036  CA  GLN A 134     -10.980  -5.572 -10.267  1.00 17.53           C  
ATOM   1037  C   GLN A 134     -10.600  -4.143 -10.615  1.00 16.86           C  
ATOM   1038  O   GLN A 134     -10.686  -3.248  -9.763  1.00 18.68           O  
ATOM   1039  CB  GLN A 134      -9.735  -6.391  -9.973  1.00 16.37           C  
ATOM   1040  CG  GLN A 134     -10.064  -7.755  -9.350  1.00 15.93           C  
ATOM   1041  CD  GLN A 134      -8.800  -8.552  -9.144  1.00 18.55           C  
ATOM   1042  NE2 GLN A 134      -8.387  -9.292 -10.171  1.00 19.40           N  
ATOM   1043  OE1 GLN A 134      -8.180  -8.472  -8.102  1.00 20.90           O  
ATOM   1044  N   MET A 135     -10.191  -3.909 -11.869  1.00 14.34           N  
ATOM   1045  CA AMET A 135      -9.878  -2.555 -12.305  0.40 15.85           C  
ATOM   1046  CA BMET A 135      -9.882  -2.550 -12.312  0.60 15.87           C  
ATOM   1047  C   MET A 135     -11.091  -1.643 -12.146  1.00 16.10           C  
ATOM   1048  O   MET A 135     -10.987  -0.516 -11.637  1.00 16.94           O  
ATOM   1049  CB AMET A 135      -9.415  -2.607 -13.760  0.40 18.26           C  
ATOM   1050  CB BMET A 135      -9.449  -2.554 -13.783  0.60 18.26           C  
ATOM   1051  CG AMET A 135      -8.835  -1.345 -14.305  0.40 20.12           C  
ATOM   1052  CG BMET A 135      -8.055  -3.029 -14.046  0.60 19.41           C  
ATOM   1053  SD AMET A 135      -8.387  -1.672 -16.017  0.40 23.32           S  
ATOM   1054  SD BMET A 135      -7.731  -3.117 -15.827  0.60 25.90           S  
ATOM   1055  CE AMET A 135      -6.922  -2.670 -15.826  0.40 20.40           C  
ATOM   1056  CE BMET A 135      -7.847  -1.383 -16.224  0.60 25.05           C  
ATOM   1057  N   LEU A 136     -12.261  -2.119 -12.584  1.00 16.50           N  
ATOM   1058  CA  LEU A 136     -13.461  -1.301 -12.504  1.00 13.91           C  
ATOM   1059  C   LEU A 136     -13.889  -1.076 -11.057  1.00 17.78           C  
ATOM   1060  O   LEU A 136     -14.416  -0.004 -10.735  1.00 17.41           O  
ATOM   1061  CB  LEU A 136     -14.595  -1.941 -13.314  1.00 14.91           C  
ATOM   1062  CG  LEU A 136     -14.385  -1.910 -14.825  1.00 18.01           C  
ATOM   1063  CD1 LEU A 136     -15.316  -2.914 -15.565  1.00 19.17           C  
ATOM   1064  CD2 LEU A 136     -14.561  -0.478 -15.336  1.00 18.84           C  
ATOM   1065  N   CYS A 137     -13.702  -2.075 -10.183  1.00 17.81           N  
ATOM   1066  CA  CYS A 137     -13.961  -1.872  -8.754  1.00 16.06           C  
ATOM   1067  C   CYS A 137     -13.089  -0.776  -8.179  1.00 18.31           C  
ATOM   1068  O   CYS A 137     -13.561   0.065  -7.403  1.00 17.13           O  
ATOM   1069  CB  CYS A 137     -13.741  -3.154  -7.960  1.00 15.41           C  
ATOM   1070  SG  CYS A 137     -15.037  -4.389  -8.247  1.00 19.68           S  
ATOM   1071  N   GLY A 138     -11.794  -0.798  -8.506  1.00 16.38           N  
ATOM   1072  CA  GLY A 138     -10.908   0.243  -8.003  1.00 19.16           C  
ATOM   1073  C   GLY A 138     -11.278   1.621  -8.510  1.00 16.80           C  
ATOM   1074  O   GLY A 138     -11.261   2.597  -7.755  1.00 17.41           O  
ATOM   1075  N   ILE A 139     -11.635   1.719  -9.793  1.00 15.82           N  
ATOM   1076  CA  ILE A 139     -12.027   2.997 -10.369  1.00 14.80           C  
ATOM   1077  C   ILE A 139     -13.324   3.497  -9.750  1.00 17.13           C  
ATOM   1078  O   ILE A 139     -13.453   4.688  -9.439  1.00 18.10           O  
ATOM   1079  CB  ILE A 139     -12.148   2.881 -11.899  1.00 16.01           C  
ATOM   1080  CG1 ILE A 139     -10.775   2.561 -12.494  1.00 18.36           C  
ATOM   1081  CG2 ILE A 139     -12.753   4.162 -12.502  1.00 18.50           C  
ATOM   1082  CD1 ILE A 139     -10.873   1.946 -13.892  1.00 20.14           C  
ATOM   1083  N   LYS A 140     -14.314   2.605  -9.596  1.00 16.66           N  
ATOM   1084  CA  LYS A 140     -15.564   2.951  -8.913  1.00 18.57           C  
ATOM   1085  C   LYS A 140     -15.305   3.533  -7.527  1.00 20.00           C  
ATOM   1086  O   LYS A 140     -15.906   4.547  -7.141  1.00 19.02           O  
ATOM   1087  CB  LYS A 140     -16.431   1.692  -8.807  1.00 20.81           C  
ATOM   1088  CG  LYS A 140     -17.735   1.803  -8.032  1.00 27.45           C  
ATOM   1089  CD  LYS A 140     -18.652   2.828  -8.627  1.00 29.02           C  
ATOM   1090  CE  LYS A 140     -19.869   3.049  -7.716  1.00 34.71           C  
ATOM   1091  NZ  LYS A 140     -20.671   4.225  -8.156  1.00 38.77           N1+
ATOM   1092  N   HIS A 141     -14.397   2.916  -6.773  1.00 16.49           N  
ATOM   1093  CA  HIS A 141     -14.086   3.419  -5.436  1.00 17.35           C  
ATOM   1094  C   HIS A 141     -13.471   4.820  -5.491  1.00 21.41           C  
ATOM   1095  O   HIS A 141     -13.858   5.704  -4.712  1.00 19.98           O  
ATOM   1096  CB  HIS A 141     -13.171   2.439  -4.718  1.00 18.28           C  
ATOM   1097  CG  HIS A 141     -13.017   2.732  -3.256  1.00 19.76           C  
ATOM   1098  CD2 HIS A 141     -12.001   3.295  -2.562  1.00 19.81           C  
ATOM   1099  ND1 HIS A 141     -14.010   2.461  -2.336  1.00 25.83           N  
ATOM   1100  CE1 HIS A 141     -13.605   2.839  -1.132  1.00 24.44           C  
ATOM   1101  NE2 HIS A 141     -12.389   3.346  -1.239  1.00 22.80           N  
ATOM   1102  N   LEU A 142     -12.528   5.050  -6.419  1.00 17.37           N  
ATOM   1103  CA  LEU A 142     -11.982   6.390  -6.611  1.00 16.90           C  
ATOM   1104  C   LEU A 142     -13.078   7.388  -6.949  1.00 18.92           C  
ATOM   1105  O   LEU A 142     -13.131   8.486  -6.372  1.00 20.92           O  
ATOM   1106  CB  LEU A 142     -10.914   6.369  -7.727  1.00 15.76           C  
ATOM   1107  CG  LEU A 142      -9.664   5.557  -7.451  1.00 19.91           C  
ATOM   1108  CD1 LEU A 142      -8.721   5.698  -8.652  1.00 24.82           C  
ATOM   1109  CD2 LEU A 142      -8.984   6.026  -6.178  1.00 25.02           C  
ATOM   1110  N   HIS A 143     -13.980   7.023  -7.878  1.00 15.50           N  
ATOM   1111  CA  HIS A 143     -15.008   7.956  -8.320  1.00 19.70           C  
ATOM   1112  C   HIS A 143     -15.947   8.301  -7.173  1.00 18.34           C  
ATOM   1113  O   HIS A 143     -16.364   9.461  -7.032  1.00 19.93           O  
ATOM   1114  CB  HIS A 143     -15.802   7.385  -9.503  1.00 19.79           C  
ATOM   1115  CG  HIS A 143     -15.036   7.375 -10.792  1.00 18.76           C  
ATOM   1116  CD2 HIS A 143     -13.733   7.648 -11.051  1.00 18.11           C  
ATOM   1117  ND1 HIS A 143     -15.610   7.048 -12.003  1.00 18.98           N  
ATOM   1118  CE1 HIS A 143     -14.693   7.137 -12.958  1.00 17.23           C  
ATOM   1119  NE2 HIS A 143     -13.548   7.502 -12.407  1.00 18.40           N  
ATOM   1120  N   SER A 144     -16.287   7.303  -6.356  1.00 23.31           N  
ATOM   1121  CA ASER A 144     -17.137   7.534  -5.194  0.51 25.29           C  
ATOM   1122  CA BSER A 144     -17.136   7.529  -5.191  0.50 25.29           C  
ATOM   1123  C   SER A 144     -16.469   8.428  -4.164  1.00 27.99           C  
ATOM   1124  O   SER A 144     -17.168   9.087  -3.388  1.00 28.27           O  
ATOM   1125  CB ASER A 144     -17.528   6.201  -4.551  0.51 24.87           C  
ATOM   1126  CB BSER A 144     -17.503   6.191  -4.544  0.50 24.86           C  
ATOM   1127  OG ASER A 144     -16.464   5.664  -3.787  0.51 24.07           O  
ATOM   1128  OG BSER A 144     -18.321   5.411  -5.399  0.50 25.11           O  
ATOM   1129  N   ALA A 145     -15.144   8.465  -4.139  1.00 24.26           N  
ATOM   1130  CA  ALA A 145     -14.398   9.358  -3.266  1.00 27.56           C  
ATOM   1131  C   ALA A 145     -14.175  10.734  -3.879  1.00 24.62           C  
ATOM   1132  O   ALA A 145     -13.582  11.599  -3.223  1.00 29.45           O  
ATOM   1133  CB  ALA A 145     -13.049   8.738  -2.904  1.00 27.30           C  
ATOM   1134  N   GLY A 146     -14.650  10.969  -5.099  1.00 20.01           N  
ATOM   1135  CA  GLY A 146     -14.487  12.250  -5.746  1.00 21.48           C  
ATOM   1136  C   GLY A 146     -13.257  12.378  -6.616  1.00 25.12           C  
ATOM   1137  O   GLY A 146     -12.869  13.503  -6.951  1.00 22.01           O  
ATOM   1138  N   ILE A 147     -12.651  11.262  -7.017  1.00 21.79           N  
ATOM   1139  CA  ILE A 147     -11.371  11.252  -7.722  1.00 18.83           C  
ATOM   1140  C   ILE A 147     -11.588  10.643  -9.098  1.00 20.64           C  
ATOM   1141  O   ILE A 147     -11.952   9.464  -9.200  1.00 21.00           O  
ATOM   1142  CB  ILE A 147     -10.310  10.451  -6.960  1.00 20.08           C  
ATOM   1143  CG1 ILE A 147     -10.054  11.063  -5.574  1.00 24.26           C  
ATOM   1144  CG2 ILE A 147      -9.028  10.328  -7.783  1.00 24.03           C  
ATOM   1145  CD1 ILE A 147      -9.409  10.119  -4.635  1.00 28.19           C  
ATOM   1146  N   ILE A 148     -11.356  11.435 -10.150  1.00 17.28           N  
ATOM   1147  CA  ILE A 148     -11.238  10.893 -11.508  1.00 17.28           C  
ATOM   1148  C   ILE A 148      -9.756  10.678 -11.764  1.00 20.74           C  
ATOM   1149  O   ILE A 148      -8.957  11.609 -11.604  1.00 19.75           O  
ATOM   1150  CB  ILE A 148     -11.838  11.838 -12.557  1.00 18.57           C  
ATOM   1151  CG1 ILE A 148     -13.313  12.130 -12.272  1.00 20.10           C  
ATOM   1152  CG2 ILE A 148     -11.658  11.238 -13.974  1.00 17.71           C  
ATOM   1153  CD1 ILE A 148     -13.881  13.215 -13.168  1.00 25.19           C  
ATOM   1154  N   HIS A 149      -9.377   9.455 -12.148  1.00 18.33           N  
ATOM   1155  CA  HIS A 149      -7.953   9.125 -12.194  1.00 17.46           C  
ATOM   1156  C   HIS A 149      -7.243   9.885 -13.312  1.00 17.88           C  
ATOM   1157  O   HIS A 149      -6.218  10.537 -13.077  1.00 17.01           O  
ATOM   1158  CB  HIS A 149      -7.769   7.606 -12.345  1.00 14.97           C  
ATOM   1159  CG  HIS A 149      -6.349   7.150 -12.157  1.00 15.44           C  
ATOM   1160  CD2 HIS A 149      -5.756   6.480 -11.139  1.00 19.20           C  
ATOM   1161  ND1 HIS A 149      -5.355   7.404 -13.080  1.00 17.11           N  
ATOM   1162  CE1 HIS A 149      -4.213   6.899 -12.646  1.00 20.72           C  
ATOM   1163  NE2 HIS A 149      -4.427   6.334 -11.468  1.00 19.71           N  
ATOM   1164  N   ARG A 150      -7.742   9.770 -14.545  1.00 15.65           N  
ATOM   1165  CA  ARG A 150      -7.305  10.433 -15.773  1.00 14.96           C  
ATOM   1166  C   ARG A 150      -5.973   9.946 -16.337  1.00 18.62           C  
ATOM   1167  O   ARG A 150      -5.589  10.411 -17.428  1.00 20.62           O  
ATOM   1168  CB  ARG A 150      -7.212  11.964 -15.659  1.00 20.14           C  
ATOM   1169  CG  ARG A 150      -8.438  12.665 -15.109  1.00 19.52           C  
ATOM   1170  CD  ARG A 150      -8.007  14.030 -14.563  1.00 22.87           C  
ATOM   1171  NE  ARG A 150      -7.466  14.840 -15.653  1.00 23.28           N  
ATOM   1172  CZ  ARG A 150      -6.673  15.892 -15.493  1.00 32.39           C  
ATOM   1173  NH1 ARG A 150      -6.314  16.311 -14.293  1.00 29.49           N1+
ATOM   1174  NH2 ARG A 150      -6.232  16.542 -16.567  1.00 30.61           N  
ATOM   1175  N   ASP A 151      -5.270   9.026 -15.685  1.00 15.95           N  
ATOM   1176  CA  ASP A 151      -3.987   8.579 -16.241  1.00 20.43           C  
ATOM   1177  C   ASP A 151      -3.784   7.088 -16.035  1.00 18.96           C  
ATOM   1178  O   ASP A 151      -2.673   6.627 -15.760  1.00 18.40           O  
ATOM   1179  CB  ASP A 151      -2.817   9.362 -15.643  1.00 24.30           C  
ATOM   1180  CG  ASP A 151      -1.492   9.142 -16.412  1.00 29.12           C  
ATOM   1181  OD1 ASP A 151      -1.514   8.966 -17.655  1.00 29.72           O  
ATOM   1182  OD2 ASP A 151      -0.430   9.113 -15.763  1.00 32.13           O1-
ATOM   1183  N   LEU A 152      -4.850   6.305 -16.155  1.00 16.04           N  
ATOM   1184  CA  LEU A 152      -4.705   4.860 -16.057  1.00 13.77           C  
ATOM   1185  C   LEU A 152      -3.893   4.332 -17.234  1.00 18.36           C  
ATOM   1186  O   LEU A 152      -4.104   4.734 -18.381  1.00 17.79           O  
ATOM   1187  CB  LEU A 152      -6.083   4.196 -16.053  1.00 12.86           C  
ATOM   1188  CG  LEU A 152      -6.899   4.564 -14.822  1.00 16.40           C  
ATOM   1189  CD1 LEU A 152      -8.346   4.173 -15.087  1.00 19.76           C  
ATOM   1190  CD2 LEU A 152      -6.372   3.846 -13.569  1.00 18.28           C  
ATOM   1191  N   LYS A 153      -2.972   3.413 -16.955  1.00 16.18           N  
ATOM   1192  CA  LYS A 153      -2.191   2.803 -18.021  1.00 14.99           C  
ATOM   1193  C   LYS A 153      -1.587   1.519 -17.486  1.00 15.78           C  
ATOM   1194  O   LYS A 153      -1.565   1.304 -16.267  1.00 16.68           O  
ATOM   1195  CB  LYS A 153      -1.101   3.764 -18.532  1.00 21.09           C  
ATOM   1196  CG  LYS A 153      -0.195   4.283 -17.437  1.00 20.32           C  
ATOM   1197  CD  LYS A 153       0.602   5.499 -17.924  1.00 23.95           C  
ATOM   1198  CE  LYS A 153       1.422   6.060 -16.782  1.00 26.62           C  
ATOM   1199  NZ  LYS A 153       2.448   7.032 -17.263  1.00 34.07           N1+
ATOM   1200  N   PRO A 154      -1.125   0.627 -18.365  1.00 17.36           N  
ATOM   1201  CA  PRO A 154      -0.633  -0.670 -17.878  1.00 16.91           C  
ATOM   1202  C   PRO A 154       0.452  -0.532 -16.838  1.00 18.14           C  
ATOM   1203  O   PRO A 154       0.520  -1.355 -15.913  1.00 19.63           O  
ATOM   1204  CB  PRO A 154      -0.131  -1.343 -19.159  1.00 17.62           C  
ATOM   1205  CG  PRO A 154      -1.080  -0.809 -20.198  1.00 21.68           C  
ATOM   1206  CD  PRO A 154      -1.203   0.653 -19.836  1.00 18.42           C  
ATOM   1207  N   SER A 155       1.287   0.506 -16.929  1.00 19.23           N  
ATOM   1208  CA  SER A 155       2.410   0.591 -16.013  1.00 18.89           C  
ATOM   1209  C   SER A 155       2.025   1.023 -14.598  1.00 21.93           C  
ATOM   1210  O   SER A 155       2.819   0.801 -13.677  1.00 24.58           O  
ATOM   1211  CB  SER A 155       3.487   1.537 -16.548  1.00 22.16           C  
ATOM   1212  OG  SER A 155       3.036   2.877 -16.521  1.00 24.06           O  
ATOM   1213  N   ASN A 156       0.846   1.615 -14.368  1.00 18.87           N  
ATOM   1214  CA  ASN A 156       0.477   1.951 -12.992  1.00 17.46           C  
ATOM   1215  C   ASN A 156      -0.682   1.086 -12.487  1.00 19.95           C  
ATOM   1216  O   ASN A 156      -1.441   1.489 -11.601  1.00 20.09           O  
ATOM   1217  CB  ASN A 156       0.170   3.443 -12.806  1.00 21.23           C  
ATOM   1218  CG  ASN A 156      -0.930   3.996 -13.748  1.00 21.88           C  
ATOM   1219  ND2 ASN A 156      -0.874   5.310 -13.994  1.00 22.10           N  
ATOM   1220  OD1 ASN A 156      -1.823   3.287 -14.193  1.00 23.18           O  
ATOM   1221  N   ILE A 157      -0.802  -0.123 -13.033  1.00 17.45           N  
ATOM   1222  CA  ILE A 157      -1.680  -1.162 -12.517  1.00 17.22           C  
ATOM   1223  C   ILE A 157      -0.835  -2.407 -12.279  1.00 18.47           C  
ATOM   1224  O   ILE A 157      -0.105  -2.839 -13.176  1.00 20.05           O  
ATOM   1225  CB  ILE A 157      -2.834  -1.441 -13.497  1.00 18.87           C  
ATOM   1226  CG1 ILE A 157      -3.639  -0.148 -13.703  1.00 19.72           C  
ATOM   1227  CG2 ILE A 157      -3.715  -2.596 -13.013  1.00 19.57           C  
ATOM   1228  CD1 ILE A 157      -4.689  -0.234 -14.821  1.00 21.20           C  
ATOM   1229  N   VAL A 158      -0.911  -2.977 -11.068  1.00 16.01           N  
ATOM   1230  CA  VAL A 158      -0.030  -4.085 -10.720  1.00 19.49           C  
ATOM   1231  C   VAL A 158      -0.851  -5.301 -10.324  1.00 19.82           C  
ATOM   1232  O   VAL A 158      -2.003  -5.188  -9.889  1.00 17.50           O  
ATOM   1233  CB  VAL A 158       0.965  -3.701  -9.600  1.00 20.46           C  
ATOM   1234  CG1 VAL A 158       2.059  -2.799 -10.179  1.00 20.70           C  
ATOM   1235  CG2 VAL A 158       0.216  -3.014  -8.443  1.00 20.04           C  
ATOM   1236  N   VAL A 159      -0.245  -6.476 -10.496  1.00 20.14           N  
ATOM   1237  CA  VAL A 159      -0.943  -7.747 -10.374  1.00 20.31           C  
ATOM   1238  C   VAL A 159      -0.070  -8.726  -9.598  1.00 21.83           C  
ATOM   1239  O   VAL A 159       1.158  -8.626  -9.602  1.00 21.62           O  
ATOM   1240  CB  VAL A 159      -1.274  -8.329 -11.763  1.00 20.36           C  
ATOM   1241  CG1 VAL A 159      -2.413  -7.526 -12.435  1.00 22.17           C  
ATOM   1242  CG2 VAL A 159      -0.004  -8.372 -12.635  1.00 29.18           C  
ATOM   1243  N   LYS A 160      -0.711  -9.679  -8.930  1.00 23.03           N  
ATOM   1244  CA  LYS A 160      -0.007 -10.809  -8.334  1.00 26.89           C  
ATOM   1245  C   LYS A 160      -0.264 -12.059  -9.163  1.00 25.07           C  
ATOM   1246  O   LYS A 160      -1.168 -12.097  -9.994  1.00 21.45           O  
ATOM   1247  CB  LYS A 160      -0.443 -11.042  -6.884  1.00 26.66           C  
ATOM   1248  CG  LYS A 160       0.313 -10.201  -5.856  1.00 35.09           C  
ATOM   1249  CD  LYS A 160       0.176 -10.770  -4.450  1.00 41.62           C  
ATOM   1250  CE  LYS A 160       1.413 -11.567  -4.059  1.00 53.37           C  
ATOM   1251  NZ  LYS A 160       1.083 -12.715  -3.166  1.00 58.43           N1+
ATOM   1252  N   SER A 161       0.545 -13.099  -8.938  1.00 24.38           N  
ATOM   1253  CA ASER A 161       0.404 -14.328  -9.711  0.12 28.66           C  
ATOM   1254  CA BSER A 161       0.389 -14.309  -9.739  0.88 28.59           C  
ATOM   1255  C   SER A 161      -0.916 -15.045  -9.463  1.00 27.92           C  
ATOM   1256  O   SER A 161      -1.262 -15.948 -10.239  1.00 31.55           O  
ATOM   1257  CB ASER A 161       1.572 -15.269  -9.412  0.12 29.81           C  
ATOM   1258  CB BSER A 161       1.578 -15.254  -9.513  0.88 29.84           C  
ATOM   1259  OG ASER A 161       2.732 -14.833 -10.090  0.12 29.20           O  
ATOM   1260  OG BSER A 161       1.586 -15.718  -8.178  0.88 30.57           O  
ATOM   1261  N   ASP A 162      -1.652 -14.690  -8.406  1.00 23.52           N  
ATOM   1262  CA  ASP A 162      -2.979 -15.256  -8.189  1.00 30.36           C  
ATOM   1263  C   ASP A 162      -4.064 -14.452  -8.886  1.00 29.14           C  
ATOM   1264  O   ASP A 162      -5.246 -14.646  -8.594  1.00 29.74           O  
ATOM   1265  CB  ASP A 162      -3.312 -15.358  -6.691  1.00 29.90           C  
ATOM   1266  CG  ASP A 162      -3.340 -14.010  -5.981  1.00 36.28           C  
ATOM   1267  OD1 ASP A 162      -3.005 -12.973  -6.602  1.00 30.39           O  
ATOM   1268  OD2 ASP A 162      -3.747 -13.982  -4.797  1.00 34.71           O1-
ATOM   1269  N   CYS A 163      -3.678 -13.529  -9.765  1.00 25.63           N  
ATOM   1270  CA  CYS A 163      -4.554 -12.707 -10.609  1.00 23.51           C  
ATOM   1271  C   CYS A 163      -5.202 -11.559  -9.843  1.00 26.53           C  
ATOM   1272  O   CYS A 163      -6.111 -10.905 -10.399  1.00 24.87           O  
ATOM   1273  CB  CYS A 163      -5.657 -13.530 -11.283  1.00 28.98           C  
ATOM   1274  SG  CYS A 163      -6.067 -12.957 -12.912  1.00 32.93           S  
ATOM   1275  N   THR A 164      -4.795 -11.281  -8.605  1.00 24.63           N  
ATOM   1276  CA  THR A 164      -5.284 -10.093  -7.922  1.00 20.66           C  
ATOM   1277  C   THR A 164      -4.577  -8.853  -8.470  1.00 18.26           C  
ATOM   1278  O   THR A 164      -3.452  -8.918  -8.970  1.00 22.72           O  
ATOM   1279  CB  THR A 164      -5.089 -10.177  -6.406  1.00 27.93           C  
ATOM   1280  CG2 THR A 164      -5.927 -11.304  -5.809  1.00 29.99           C  
ATOM   1281  OG1 THR A 164      -3.710 -10.408  -6.120  1.00 28.31           O  
ATOM   1282  N   LEU A 165      -5.267  -7.719  -8.384  1.00 19.56           N  
ATOM   1283  CA  LEU A 165      -4.906  -6.515  -9.121  1.00 18.08           C  
ATOM   1284  C   LEU A 165      -5.106  -5.285  -8.246  1.00 20.93           C  
ATOM   1285  O   LEU A 165      -6.097  -5.189  -7.518  1.00 20.36           O  
ATOM   1286  CB  LEU A 165      -5.755  -6.410 -10.401  1.00 16.77           C  
ATOM   1287  CG  LEU A 165      -5.616  -5.132 -11.243  1.00 19.45           C  
ATOM   1288  CD1 LEU A 165      -5.835  -5.450 -12.723  1.00 16.01           C  
ATOM   1289  CD2 LEU A 165      -6.554  -3.980 -10.790  1.00 16.83           C  
ATOM   1290  N   LYS A 166      -4.168  -4.330  -8.326  1.00 16.70           N  
ATOM   1291  CA  LYS A 166      -4.329  -3.073  -7.614  1.00 17.64           C  
ATOM   1292  C   LYS A 166      -3.898  -1.912  -8.496  1.00 16.57           C  
ATOM   1293  O   LYS A 166      -2.911  -2.013  -9.228  1.00 19.92           O  
ATOM   1294  CB  LYS A 166      -3.519  -3.051  -6.309  1.00 21.94           C  
ATOM   1295  CG  LYS A 166      -4.152  -3.941  -5.228  1.00 25.45           C  
ATOM   1296  CD  LYS A 166      -3.134  -4.580  -4.339  1.00 33.53           C  
ATOM   1297  CE  LYS A 166      -3.746  -5.797  -3.638  1.00 31.86           C  
ATOM   1298  NZ  LYS A 166      -4.552  -5.416  -2.463  1.00 27.02           N1+
ATOM   1299  N   ILE A 167      -4.634  -0.817  -8.392  1.00 15.99           N  
ATOM   1300  CA  ILE A 167      -4.252   0.475  -8.975  1.00 16.58           C  
ATOM   1301  C   ILE A 167      -3.170   1.114  -8.103  1.00 19.34           C  
ATOM   1302  O   ILE A 167      -3.302   1.172  -6.879  1.00 16.29           O  
ATOM   1303  CB  ILE A 167      -5.492   1.374  -9.100  1.00 19.75           C  
ATOM   1304  CG1 ILE A 167      -6.503   0.688 -10.026  1.00 19.05           C  
ATOM   1305  CG2 ILE A 167      -5.119   2.761  -9.611  1.00 23.51           C  
ATOM   1306  CD1 ILE A 167      -7.765   1.454 -10.253  1.00 19.73           C  
ATOM   1307  N   LEU A 168      -2.087   1.598  -8.729  1.00 18.24           N  
ATOM   1308  CA  LEU A 168      -0.907   2.020  -7.970  1.00 21.03           C  
ATOM   1309  C   LEU A 168      -0.971   3.455  -7.442  1.00 23.53           C  
ATOM   1310  O   LEU A 168      -0.292   3.783  -6.455  1.00 27.81           O  
ATOM   1311  CB  LEU A 168       0.335   1.876  -8.849  1.00 23.87           C  
ATOM   1312  CG  LEU A 168       1.598   1.254  -8.305  1.00 33.02           C  
ATOM   1313  CD1 LEU A 168       1.280   0.123  -7.338  1.00 28.41           C  
ATOM   1314  CD2 LEU A 168       2.431   0.787  -9.496  1.00 31.48           C  
ATOM   1315  N   ASP A 169      -1.708   4.347  -8.091  1.00 21.13           N  
ATOM   1316  CA  ASP A 169      -1.691   5.743  -7.667  1.00 22.54           C  
ATOM   1317  C   ASP A 169      -3.053   6.374  -7.920  1.00 24.55           C  
ATOM   1318  O   ASP A 169      -3.934   5.760  -8.522  1.00 20.74           O  
ATOM   1319  CB  ASP A 169      -0.551   6.520  -8.354  1.00 25.85           C  
ATOM   1320  CG  ASP A 169      -0.671   6.557  -9.870  1.00 29.02           C  
ATOM   1321  OD1 ASP A 169      -1.701   7.025 -10.400  1.00 29.94           O  
ATOM   1322  OD2 ASP A 169       0.317   6.170 -10.547  1.00 33.72           O1-
ATOM   1323  N   PHE A 170      -3.215   7.625  -7.475  1.00 20.33           N  
ATOM   1324  CA  PHE A 170      -4.512   8.292  -7.540  1.00 19.33           C  
ATOM   1325  C   PHE A 170      -4.623   9.233  -8.734  1.00 22.42           C  
ATOM   1326  O   PHE A 170      -5.551  10.045  -8.809  1.00 27.13           O  
ATOM   1327  CB  PHE A 170      -4.787   9.005  -6.207  1.00 24.15           C  
ATOM   1328  CG  PHE A 170      -4.940   8.047  -5.054  1.00 22.88           C  
ATOM   1329  CD1 PHE A 170      -6.168   7.488  -4.752  1.00 25.25           C  
ATOM   1330  CD2 PHE A 170      -3.842   7.672  -4.305  1.00 24.23           C  
ATOM   1331  CE1 PHE A 170      -6.301   6.582  -3.694  1.00 21.46           C  
ATOM   1332  CE2 PHE A 170      -3.962   6.759  -3.265  1.00 24.98           C  
ATOM   1333  CZ  PHE A 170      -5.184   6.211  -2.968  1.00 22.44           C  
ATOM   1334  N   GLY A 171      -3.712   9.122  -9.690  1.00 20.11           N  
ATOM   1335  CA  GLY A 171      -3.909   9.843 -10.916  1.00 19.57           C  
ATOM   1336  C   GLY A 171      -3.597  11.321 -10.763  1.00 25.81           C  
ATOM   1337  O   GLY A 171      -2.833  11.747  -9.891  1.00 28.39           O  
ATOM   1338  N   LEU A 172      -4.190  12.107 -11.643  1.00 22.88           N  
ATOM   1339  CA  LEU A 172      -3.863  13.518 -11.798  1.00 26.51           C  
ATOM   1340  C   LEU A 172      -5.016  14.353 -11.258  1.00 24.55           C  
ATOM   1341  O   LEU A 172      -6.121  14.307 -11.803  1.00 26.52           O  
ATOM   1342  CB  LEU A 172      -3.605  13.845 -13.270  1.00 27.34           C  
ATOM   1343  CG  LEU A 172      -2.545  12.992 -13.983  1.00 33.10           C  
ATOM   1344  CD1 LEU A 172      -2.409  13.385 -15.445  1.00 32.52           C  
ATOM   1345  CD2 LEU A 172      -1.198  13.088 -13.272  1.00 36.30           C  
ATOM   1346  N   ALA A 173      -4.756  15.142 -10.222  1.00 29.12           N  
ATOM   1347  CA  ALA A 173      -5.753  16.100  -9.754  1.00 29.53           C  
ATOM   1348  C   ALA A 173      -6.102  17.103 -10.853  1.00 31.61           C  
ATOM   1349  O   ALA A 173      -5.282  17.424 -11.720  1.00 28.24           O  
ATOM   1350  CB  ALA A 173      -5.236  16.853  -8.525  1.00 31.97           C  
ATOM   1351  N   ARG A 174      -7.336  17.600 -10.814  1.00 28.54           N  
ATOM   1352  CA  ARG A 174      -7.736  18.660 -11.730  1.00 31.06           C  
ATOM   1353  C   ARG A 174      -7.052  19.946 -11.289  1.00 38.12           C  
ATOM   1354  O   ARG A 174      -7.214  20.385 -10.148  1.00 39.20           O  
ATOM   1355  CB  ARG A 174      -9.258  18.815 -11.756  1.00 35.54           C  
ATOM   1356  CG  ARG A 174      -9.792  19.687 -12.902  1.00 30.76           C  
ATOM   1357  CD  ARG A 174     -11.309  19.919 -12.810  1.00 33.65           C  
ATOM   1358  NE  ARG A 174     -12.115  18.752 -13.158  1.00 28.95           N  
ATOM   1359  CZ  ARG A 174     -12.528  18.459 -14.385  1.00 31.52           C  
ATOM   1360  NH1 ARG A 174     -12.168  19.190 -15.431  1.00 35.49           N1+
ATOM   1361  NH2 ARG A 174     -13.324  17.408 -14.569  1.00 29.71           N  
ATOM   1362  N   THR A 175      -6.252  20.531 -12.171  1.00 41.21           N  
ATOM   1363  CA  THR A 175      -5.501  21.714 -11.780  1.00 45.32           C  
ATOM   1364  C   THR A 175      -5.355  22.641 -12.976  1.00 45.68           C  
ATOM   1365  O   THR A 175      -5.183  22.183 -14.109  1.00 47.30           O  
ATOM   1366  CB  THR A 175      -4.127  21.329 -11.200  1.00 47.76           C  
ATOM   1367  CG2 THR A 175      -3.250  20.647 -12.251  1.00 46.66           C  
ATOM   1368  OG1 THR A 175      -3.471  22.497 -10.689  1.00 53.87           O  
ATOM   1369  N   ALA A 176      -5.479  23.940 -12.718  0.80 45.42           N  
ATOM   1370  CA  ALA A 176      -5.160  24.940 -13.724  0.80 48.52           C  
ATOM   1371  C   ALA A 176      -3.652  25.106 -13.785  0.80 40.90           C  
ATOM   1372  O   ALA A 176      -2.981  25.153 -12.752  0.80 41.76           O  
ATOM   1373  CB  ALA A 176      -5.826  26.276 -13.396  0.80 50.29           C  
ATOM   1374  N   CYS A 177      -3.108  25.163 -14.994  1.00 42.22           N  
ATOM   1375  CA  CYS A 177      -1.670  25.307 -15.129  1.00 40.87           C  
ATOM   1376  C   CYS A 177      -1.326  26.788 -15.232  1.00 38.87           C  
ATOM   1377  O   CYS A 177      -1.966  27.552 -15.963  1.00 31.97           O  
ATOM   1378  CB  CYS A 177      -1.123  24.503 -16.313  1.00 49.12           C  
ATOM   1379  SG  CYS A 177      -1.089  25.318 -17.903  1.00 60.48           S  
ATOM   1380  N   THR A 178      -0.363  27.194 -14.425  1.00 30.79           N  
ATOM   1381  CA  THR A 178       0.060  28.563 -14.272  1.00 27.84           C  
ATOM   1382  C   THR A 178       1.572  28.566 -14.433  1.00 26.50           C  
ATOM   1383  O   THR A 178       2.179  27.526 -14.700  1.00 28.48           O  
ATOM   1384  CB  THR A 178      -0.370  29.118 -12.907  1.00 34.93           C  
ATOM   1385  CG2 THR A 178      -1.833  28.758 -12.603  1.00 34.51           C  
ATOM   1386  OG1 THR A 178       0.473  28.558 -11.892  1.00 38.37           O  
ATOM   1387  N   ASN A 179       2.190  29.737 -14.286  1.00 26.81           N  
ATOM   1388  CA  ASN A 179       3.642  29.800 -14.400  1.00 28.23           C  
ATOM   1389  C   ASN A 179       4.346  29.072 -13.267  1.00 30.32           C  
ATOM   1390  O   ASN A 179       5.512  28.681 -13.425  1.00 25.93           O  
ATOM   1391  CB  ASN A 179       4.102  31.255 -14.453  1.00 24.91           C  
ATOM   1392  CG  ASN A 179       3.867  31.867 -15.808  1.00 26.31           C  
ATOM   1393  ND2 ASN A 179       2.865  32.724 -15.916  1.00 28.83           N  
ATOM   1394  OD1 ASN A 179       4.564  31.531 -16.759  1.00 28.02           O  
ATOM   1395  N   PHE A 180       3.662  28.866 -12.143  1.00 28.46           N  
ATOM   1396  CA  PHE A 180       4.298  28.313 -10.965  1.00 37.74           C  
ATOM   1397  C   PHE A 180       3.676  26.997 -10.522  1.00 33.91           C  
ATOM   1398  O   PHE A 180       4.271  26.303  -9.688  1.00 37.97           O  
ATOM   1399  CB  PHE A 180       4.261  29.354  -9.832  1.00 38.92           C  
ATOM   1400  CG  PHE A 180       4.767  30.707 -10.270  1.00 37.67           C  
ATOM   1401  CD1 PHE A 180       6.130  30.947 -10.397  1.00 43.01           C  
ATOM   1402  CD2 PHE A 180       3.877  31.721 -10.611  1.00 39.82           C  
ATOM   1403  CE1 PHE A 180       6.602  32.189 -10.834  1.00 40.30           C  
ATOM   1404  CE2 PHE A 180       4.337  32.970 -11.044  1.00 40.56           C  
ATOM   1405  CZ  PHE A 180       5.702  33.203 -11.153  1.00 42.95           C  
ATOM   1406  N   MET A 181       2.523  26.627 -11.081  1.00 30.17           N  
ATOM   1407  CA  MET A 181       1.902  25.305 -10.947  1.00 35.92           C  
ATOM   1408  C   MET A 181       1.976  24.631 -12.319  1.00 32.63           C  
ATOM   1409  O   MET A 181       1.079  24.766 -13.155  1.00 33.51           O  
ATOM   1410  CB  MET A 181       0.468  25.407 -10.457  1.00 40.69           C  
ATOM   1411  CG  MET A 181       0.334  25.282  -8.963  1.00 49.80           C  
ATOM   1412  SD  MET A 181       0.474  23.552  -8.491  1.00 54.85           S  
ATOM   1413  CE  MET A 181       0.841  23.712  -6.744  1.00 48.49           C  
ATOM   1414  N   MET A 182       3.041  23.884 -12.547  1.00 25.59           N  
ATOM   1415  CA  MET A 182       3.316  23.427 -13.893  1.00 23.16           C  
ATOM   1416  C   MET A 182       2.863  21.985 -14.083  1.00 29.39           C  
ATOM   1417  O   MET A 182       2.357  21.323 -13.170  1.00 28.31           O  
ATOM   1418  CB  MET A 182       4.793  23.612 -14.232  1.00 27.28           C  
ATOM   1419  CG  MET A 182       5.167  25.081 -14.376  1.00 25.25           C  
ATOM   1420  SD  MET A 182       6.958  25.276 -14.449  1.00 29.23           S  
ATOM   1421  CE  MET A 182       7.399  25.714 -12.785  1.00 29.30           C  
ATOM   1422  N   THR A 183       3.036  21.514 -15.309  1.00 28.33           N  
ATOM   1423  CA  THR A 183       2.520  20.226 -15.764  1.00 34.06           C  
ATOM   1424  C   THR A 183       3.688  19.330 -16.123  1.00 26.32           C  
ATOM   1425  O   THR A 183       4.429  19.645 -17.075  1.00 29.80           O  
ATOM   1426  CB  THR A 183       1.615  20.434 -16.984  1.00 36.34           C  
ATOM   1427  CG2 THR A 183       1.194  19.105 -17.588  1.00 36.48           C  
ATOM   1428  OG1 THR A 183       0.446  21.162 -16.584  1.00 43.61           O  
ATOM   1429  N   PRO A 184       3.921  18.219 -15.415  1.00 24.83           N  
ATOM   1430  CA  PRO A 184       4.962  17.290 -15.865  1.00 25.20           C  
ATOM   1431  C   PRO A 184       4.668  16.826 -17.286  1.00 26.31           C  
ATOM   1432  O   PRO A 184       3.511  16.662 -17.681  1.00 27.95           O  
ATOM   1433  CB  PRO A 184       4.877  16.138 -14.854  1.00 25.58           C  
ATOM   1434  CG  PRO A 184       4.279  16.798 -13.608  1.00 24.49           C  
ATOM   1435  CD  PRO A 184       3.263  17.750 -14.183  1.00 31.62           C  
ATOM   1436  N   TYR A 185       5.728  16.665 -18.067  1.00 24.00           N  
ATOM   1437  CA  TYR A 185       5.579  16.224 -19.443  1.00 26.64           C  
ATOM   1438  C   TYR A 185       5.116  14.773 -19.444  1.00 30.47           C  
ATOM   1439  O   TYR A 185       5.598  13.956 -18.657  1.00 29.50           O  
ATOM   1440  CB  TYR A 185       6.911  16.384 -20.186  1.00 26.60           C  
ATOM   1441  CG  TYR A 185       6.874  16.006 -21.651  1.00 30.44           C  
ATOM   1442  CD1 TYR A 185       6.481  16.927 -22.619  1.00 32.19           C  
ATOM   1443  CD2 TYR A 185       7.242  14.735 -22.062  1.00 29.55           C  
ATOM   1444  CE1 TYR A 185       6.451  16.579 -23.965  1.00 33.75           C  
ATOM   1445  CE2 TYR A 185       7.213  14.381 -23.395  1.00 33.73           C  
ATOM   1446  CZ  TYR A 185       6.815  15.301 -24.339  1.00 31.95           C  
ATOM   1447  OH  TYR A 185       6.797  14.926 -25.671  1.00 38.15           O  
ATOM   1448  N   VAL A 186       4.165  14.462 -20.318  1.00 29.75           N  
ATOM   1449  CA  VAL A 186       3.530  13.147 -20.361  1.00 32.00           C  
ATOM   1450  C   VAL A 186       4.203  12.335 -21.461  1.00 29.36           C  
ATOM   1451  O   VAL A 186       4.168  12.719 -22.638  1.00 27.62           O  
ATOM   1452  CB  VAL A 186       2.015  13.267 -20.609  1.00 30.28           C  
ATOM   1453  CG1 VAL A 186       1.361  11.876 -20.710  1.00 32.29           C  
ATOM   1454  CG2 VAL A 186       1.337  14.139 -19.538  1.00 31.83           C  
ATOM   1455  N   VAL A 187       4.807  11.209 -21.091  1.00 32.04           N  
ATOM   1456  CA  VAL A 187       5.453  10.373 -22.097  1.00 35.25           C  
ATOM   1457  C   VAL A 187       4.437   9.466 -22.786  1.00 30.04           C  
ATOM   1458  O   VAL A 187       4.347   9.430 -24.023  1.00 31.83           O  
ATOM   1459  CB  VAL A 187       6.586   9.550 -21.464  1.00 37.44           C  
ATOM   1460  CG1 VAL A 187       7.148   8.587 -22.496  1.00 35.28           C  
ATOM   1461  CG2 VAL A 187       7.667  10.464 -20.911  1.00 39.76           C  
ATOM   1462  N   THR A 188       3.660   8.721 -21.994  1.00 32.04           N  
ATOM   1463  CA  THR A 188       2.756   7.681 -22.486  1.00 27.97           C  
ATOM   1464  C   THR A 188       1.356   8.263 -22.640  1.00 26.91           C  
ATOM   1465  O   THR A 188       0.671   8.498 -21.637  1.00 29.70           O  
ATOM   1466  CB  THR A 188       2.727   6.495 -21.520  1.00 32.00           C  
ATOM   1467  CG2 THR A 188       1.905   5.322 -22.101  1.00 28.28           C  
ATOM   1468  OG1 THR A 188       4.067   6.071 -21.236  1.00 30.04           O  
ATOM   1469  N   ARG A 189       0.910   8.429 -23.891  1.00 26.36           N  
ATOM   1470  CA  ARG A 189      -0.374   9.064 -24.198  1.00 21.34           C  
ATOM   1471  C   ARG A 189      -1.371   8.124 -24.856  1.00 18.93           C  
ATOM   1472  O   ARG A 189      -2.473   8.561 -25.231  1.00 19.08           O  
ATOM   1473  CB  ARG A 189      -0.129  10.260 -25.112  1.00 25.88           C  
ATOM   1474  CG  ARG A 189       0.777  11.284 -24.457  1.00 27.76           C  
ATOM   1475  CD  ARG A 189       1.242  12.283 -25.474  1.00 35.28           C  
ATOM   1476  NE  ARG A 189       2.194  13.204 -24.874  1.00 35.51           N  
ATOM   1477  CZ  ARG A 189       2.701  14.250 -25.500  1.00 35.60           C  
ATOM   1478  NH1 ARG A 189       2.333  14.557 -26.734  1.00 36.38           N1+
ATOM   1479  NH2 ARG A 189       3.603  15.001 -24.874  1.00 35.55           N  
ATOM   1480  N   TYR A 190      -1.038   6.838 -24.970  1.00 16.12           N  
ATOM   1481  CA  TYR A 190      -1.843   5.925 -25.774  1.00 17.77           C  
ATOM   1482  C   TYR A 190      -3.184   5.599 -25.140  1.00 17.50           C  
ATOM   1483  O   TYR A 190      -4.045   5.032 -25.821  1.00 17.28           O  
ATOM   1484  CB  TYR A 190      -1.114   4.594 -25.958  1.00 19.02           C  
ATOM   1485  CG  TYR A 190       0.267   4.716 -26.536  1.00 19.23           C  
ATOM   1486  CD1 TYR A 190       0.538   5.587 -27.599  1.00 21.29           C  
ATOM   1487  CD2 TYR A 190       1.302   3.936 -26.041  1.00 22.25           C  
ATOM   1488  CE1 TYR A 190       1.823   5.664 -28.144  1.00 24.55           C  
ATOM   1489  CE2 TYR A 190       2.582   4.009 -26.579  1.00 27.75           C  
ATOM   1490  CZ  TYR A 190       2.831   4.872 -27.628  1.00 27.75           C  
ATOM   1491  OH  TYR A 190       4.098   4.939 -28.160  1.00 28.69           O  
ATOM   1492  N   TYR A 191      -3.356   5.868 -23.847  1.00 15.57           N  
ATOM   1493  CA  TYR A 191      -4.548   5.434 -23.119  1.00 16.37           C  
ATOM   1494  C   TYR A 191      -5.466   6.591 -22.782  1.00 17.50           C  
ATOM   1495  O   TYR A 191      -6.460   6.386 -22.078  1.00 16.80           O  
ATOM   1496  CB  TYR A 191      -4.156   4.662 -21.853  1.00 15.41           C  
ATOM   1497  CG  TYR A 191      -3.148   3.590 -22.199  1.00 18.21           C  
ATOM   1498  CD1 TYR A 191      -3.578   2.340 -22.619  1.00 19.78           C  
ATOM   1499  CD2 TYR A 191      -1.781   3.850 -22.190  1.00 17.50           C  
ATOM   1500  CE1 TYR A 191      -2.681   1.356 -23.008  1.00 18.19           C  
ATOM   1501  CE2 TYR A 191      -0.856   2.847 -22.574  1.00 19.57           C  
ATOM   1502  CZ  TYR A 191      -1.324   1.617 -22.978  1.00 20.68           C  
ATOM   1503  OH  TYR A 191      -0.457   0.625 -23.356  1.00 23.37           O  
ATOM   1504  N   ARG A 192      -5.174   7.791 -23.283  1.00 16.88           N  
ATOM   1505  CA  ARG A 192      -5.929   8.977 -22.907  1.00 18.21           C  
ATOM   1506  C   ARG A 192      -7.077   9.197 -23.894  1.00 19.79           C  
ATOM   1507  O   ARG A 192      -6.897   9.080 -25.110  1.00 19.77           O  
ATOM   1508  CB  ARG A 192      -4.970  10.177 -22.821  1.00 22.54           C  
ATOM   1509  CG  ARG A 192      -5.578  11.523 -22.511  1.00 28.88           C  
ATOM   1510  CD  ARG A 192      -4.767  12.665 -23.206  1.00 34.76           C  
ATOM   1511  NE  ARG A 192      -3.463  12.859 -22.587  1.00 46.98           N  
ATOM   1512  CZ  ARG A 192      -2.427  13.455 -23.164  1.00 43.60           C  
ATOM   1513  NH1 ARG A 192      -2.461  13.839 -24.431  1.00 35.84           N1+
ATOM   1514  NH2 ARG A 192      -1.332  13.681 -22.447  1.00 33.86           N  
ATOM   1515  N   ALA A 193      -8.263   9.484 -23.353  1.00 16.83           N  
ATOM   1516  CA  ALA A 193      -9.470   9.636 -24.156  1.00 15.59           C  
ATOM   1517  C   ALA A 193      -9.343  10.810 -25.126  1.00 19.82           C  
ATOM   1518  O   ALA A 193      -8.668  11.802 -24.841  1.00 21.45           O  
ATOM   1519  CB  ALA A 193     -10.691   9.846 -23.248  1.00 18.29           C  
ATOM   1520  N   PRO A 194     -10.007  10.729 -26.279  1.00 18.94           N  
ATOM   1521  CA  PRO A 194      -9.819  11.757 -27.306  1.00 21.08           C  
ATOM   1522  C   PRO A 194     -10.423  13.089 -26.951  1.00 25.55           C  
ATOM   1523  O   PRO A 194      -9.988  14.099 -27.518  1.00 24.70           O  
ATOM   1524  CB  PRO A 194     -10.486  11.141 -28.545  1.00 21.93           C  
ATOM   1525  CG  PRO A 194     -11.483  10.184 -27.981  1.00 22.60           C  
ATOM   1526  CD  PRO A 194     -10.828   9.602 -26.751  1.00 18.05           C  
ATOM   1527  N   GLU A 195     -11.405  13.147 -26.045  1.00 21.11           N  
ATOM   1528  CA  GLU A 195     -11.983  14.456 -25.758  1.00 25.22           C  
ATOM   1529  C   GLU A 195     -10.947  15.437 -25.218  1.00 28.06           C  
ATOM   1530  O   GLU A 195     -11.102  16.649 -25.407  1.00 26.50           O  
ATOM   1531  CB  GLU A 195     -13.202  14.344 -24.814  1.00 26.26           C  
ATOM   1532  CG  GLU A 195     -12.982  13.615 -23.496  1.00 27.03           C  
ATOM   1533  CD  GLU A 195     -13.262  12.112 -23.583  1.00 25.18           C  
ATOM   1534  OE1 GLU A 195     -13.105  11.525 -24.683  1.00 23.30           O  
ATOM   1535  OE2 GLU A 195     -13.605  11.516 -22.531  1.00 21.38           O1-
ATOM   1536  N   VAL A 196      -9.856  14.956 -24.626  1.00 25.68           N  
ATOM   1537  CA  VAL A 196      -8.833  15.872 -24.134  1.00 30.63           C  
ATOM   1538  C   VAL A 196      -8.172  16.617 -25.297  1.00 27.62           C  
ATOM   1539  O   VAL A 196      -8.180  17.854 -25.348  1.00 31.35           O  
ATOM   1540  CB  VAL A 196      -7.805  15.108 -23.289  1.00 32.06           C  
ATOM   1541  CG1 VAL A 196      -6.844  16.088 -22.629  1.00 33.99           C  
ATOM   1542  CG2 VAL A 196      -8.535  14.247 -22.254  1.00 34.39           C  
ATOM   1543  N   ILE A 197      -7.625  15.873 -26.264  1.00 26.79           N  
ATOM   1544  CA  ILE A 197      -6.951  16.495 -27.401  1.00 27.55           C  
ATOM   1545  C   ILE A 197      -7.921  17.183 -28.341  1.00 31.31           C  
ATOM   1546  O   ILE A 197      -7.486  17.977 -29.180  1.00 28.48           O  
ATOM   1547  CB  ILE A 197      -6.099  15.467 -28.174  1.00 26.85           C  
ATOM   1548  CG1 ILE A 197      -6.973  14.401 -28.848  1.00 26.06           C  
ATOM   1549  CG2 ILE A 197      -5.063  14.826 -27.250  1.00 30.27           C  
ATOM   1550  CD1 ILE A 197      -6.169  13.394 -29.707  1.00 30.22           C  
ATOM   1551  N   LEU A 198      -9.224  16.920 -28.208  1.00 24.08           N  
ATOM   1552  CA  LEU A 198     -10.245  17.632 -28.972  1.00 24.79           C  
ATOM   1553  C   LEU A 198     -10.640  18.950 -28.321  1.00 28.14           C  
ATOM   1554  O   LEU A 198     -11.457  19.689 -28.889  1.00 25.85           O  
ATOM   1555  CB  LEU A 198     -11.486  16.746 -29.143  1.00 24.61           C  
ATOM   1556  CG  LEU A 198     -11.335  15.585 -30.137  1.00 22.79           C  
ATOM   1557  CD1 LEU A 198     -12.500  14.625 -30.032  1.00 23.61           C  
ATOM   1558  CD2 LEU A 198     -11.173  16.078 -31.596  1.00 23.29           C  
ATOM   1559  N   GLY A 199     -10.078  19.264 -27.154  1.00 28.74           N  
ATOM   1560  CA  GLY A 199     -10.401  20.507 -26.480  1.00 29.73           C  
ATOM   1561  C   GLY A 199     -11.751  20.526 -25.808  1.00 32.02           C  
ATOM   1562  O   GLY A 199     -12.290  21.603 -25.552  1.00 29.15           O  
ATOM   1563  N   MET A 200     -12.316  19.360 -25.507  1.00 29.45           N  
ATOM   1564  CA  MET A 200     -13.683  19.264 -25.011  1.00 26.80           C  
ATOM   1565  C   MET A 200     -13.790  19.247 -23.489  1.00 29.80           C  
ATOM   1566  O   MET A 200     -14.911  19.324 -22.966  1.00 35.97           O  
ATOM   1567  CB  MET A 200     -14.335  17.992 -25.549  1.00 30.15           C  
ATOM   1568  CG  MET A 200     -14.724  18.067 -27.002  1.00 33.23           C  
ATOM   1569  SD  MET A 200     -15.428  16.501 -27.549  1.00 33.08           S  
ATOM   1570  CE  MET A 200     -16.843  16.365 -26.462  1.00 32.49           C  
ATOM   1571  N   GLY A 201     -12.685  19.118 -22.765  1.00 27.95           N  
ATOM   1572  CA  GLY A 201     -12.778  18.834 -21.344  1.00 28.22           C  
ATOM   1573  C   GLY A 201     -13.290  17.417 -21.138  1.00 29.55           C  
ATOM   1574  O   GLY A 201     -13.590  16.694 -22.087  1.00 32.05           O  
ATOM   1575  N   TYR A 202     -13.383  17.003 -19.877  1.00 23.60           N  
ATOM   1576  CA  TYR A 202     -13.597  15.581 -19.641  1.00 23.12           C  
ATOM   1577  C   TYR A 202     -14.498  15.363 -18.431  1.00 22.19           C  
ATOM   1578  O   TYR A 202     -14.683  16.244 -17.585  1.00 24.44           O  
ATOM   1579  CB  TYR A 202     -12.264  14.848 -19.439  1.00 24.82           C  
ATOM   1580  CG  TYR A 202     -11.537  15.360 -18.235  1.00 23.44           C  
ATOM   1581  CD1 TYR A 202     -10.708  16.478 -18.321  1.00 25.98           C  
ATOM   1582  CD2 TYR A 202     -11.738  14.782 -16.994  1.00 21.11           C  
ATOM   1583  CE1 TYR A 202     -10.075  16.979 -17.213  1.00 25.48           C  
ATOM   1584  CE2 TYR A 202     -11.107  15.271 -15.873  1.00 25.82           C  
ATOM   1585  CZ  TYR A 202     -10.275  16.371 -15.988  1.00 31.40           C  
ATOM   1586  OH  TYR A 202      -9.648  16.860 -14.866  1.00 27.19           O  
ATOM   1587  N   ALA A 203     -15.042  14.158 -18.352  1.00 20.18           N  
ATOM   1588  CA  ALA A 203     -15.851  13.772 -17.209  1.00 20.34           C  
ATOM   1589  C   ALA A 203     -15.320  12.455 -16.678  1.00 21.05           C  
ATOM   1590  O   ALA A 203     -14.261  12.005 -17.116  1.00 20.26           O  
ATOM   1591  CB  ALA A 203     -17.321  13.662 -17.603  1.00 22.12           C  
ATOM   1592  N   ALA A 204     -16.048  11.802 -15.768  1.00 18.11           N  
ATOM   1593  CA  ALA A 204     -15.485  10.632 -15.102  1.00 18.82           C  
ATOM   1594  C   ALA A 204     -15.228   9.474 -16.065  1.00 19.80           C  
ATOM   1595  O   ALA A 204     -14.308   8.679 -15.828  1.00 20.00           O  
ATOM   1596  CB  ALA A 204     -16.402  10.176 -13.969  1.00 25.56           C  
ATOM   1597  N   ASN A 205     -16.006   9.353 -17.137  1.00 17.54           N  
ATOM   1598  CA  ASN A 205     -15.801   8.220 -18.042  1.00 18.19           C  
ATOM   1599  C   ASN A 205     -14.617   8.412 -18.986  1.00 18.22           C  
ATOM   1600  O   ASN A 205     -14.402   7.575 -19.861  1.00 17.03           O  
ATOM   1601  CB  ASN A 205     -17.095   7.891 -18.814  1.00 19.04           C  
ATOM   1602  CG  ASN A 205     -17.453   8.905 -19.880  1.00 22.91           C  
ATOM   1603  ND2 ASN A 205     -18.580   8.661 -20.539  1.00 25.07           N  
ATOM   1604  OD1 ASN A 205     -16.750   9.885 -20.115  1.00 24.08           O  
ATOM   1605  N   VAL A 206     -13.817   9.457 -18.786  1.00 16.30           N  
ATOM   1606  CA  VAL A 206     -12.461   9.446 -19.328  1.00 17.13           C  
ATOM   1607  C   VAL A 206     -11.733   8.183 -18.886  1.00 17.33           C  
ATOM   1608  O   VAL A 206     -10.939   7.615 -19.645  1.00 16.37           O  
ATOM   1609  CB  VAL A 206     -11.725  10.742 -18.893  1.00 22.34           C  
ATOM   1610  CG1 VAL A 206     -11.095  10.629 -17.490  1.00 17.14           C  
ATOM   1611  CG2 VAL A 206     -10.729  11.180 -19.931  1.00 27.32           C  
ATOM   1612  N   ASP A 207     -12.032   7.682 -17.678  1.00 14.64           N  
ATOM   1613  CA  ASP A 207     -11.331   6.503 -17.185  1.00 15.24           C  
ATOM   1614  C   ASP A 207     -11.807   5.244 -17.901  1.00 16.22           C  
ATOM   1615  O   ASP A 207     -11.051   4.279 -18.025  1.00 17.59           O  
ATOM   1616  CB  ASP A 207     -11.548   6.377 -15.674  1.00 17.31           C  
ATOM   1617  CG  ASP A 207     -10.722   7.373 -14.875  1.00 18.32           C  
ATOM   1618  OD1 ASP A 207      -9.683   7.878 -15.388  1.00 16.80           O  
ATOM   1619  OD2 ASP A 207     -11.125   7.675 -13.719  1.00 16.52           O1-
ATOM   1620  N   ILE A 208     -13.060   5.237 -18.377  1.00 14.44           N  
ATOM   1621  CA  ILE A 208     -13.588   4.082 -19.094  1.00 15.43           C  
ATOM   1622  C   ILE A 208     -12.875   3.911 -20.431  1.00 16.64           C  
ATOM   1623  O   ILE A 208     -12.600   2.784 -20.868  1.00 15.55           O  
ATOM   1624  CB  ILE A 208     -15.111   4.234 -19.299  1.00 15.38           C  
ATOM   1625  CG1 ILE A 208     -15.858   3.946 -18.008  1.00 18.51           C  
ATOM   1626  CG2 ILE A 208     -15.575   3.295 -20.417  1.00 19.31           C  
ATOM   1627  CD1 ILE A 208     -15.739   2.497 -17.575  1.00 21.01           C  
ATOM   1628  N   TRP A 209     -12.564   5.022 -21.104  1.00 16.06           N  
ATOM   1629  CA  TRP A 209     -11.801   4.926 -22.348  1.00 15.79           C  
ATOM   1630  C   TRP A 209     -10.467   4.226 -22.098  1.00 13.82           C  
ATOM   1631  O   TRP A 209     -10.088   3.316 -22.837  1.00 13.72           O  
ATOM   1632  CB  TRP A 209     -11.572   6.316 -22.944  1.00 16.01           C  
ATOM   1633  CG  TRP A 209     -10.639   6.287 -24.152  1.00 16.82           C  
ATOM   1634  CD1 TRP A 209      -9.268   6.280 -24.134  1.00 14.94           C  
ATOM   1635  CD2 TRP A 209     -11.023   6.210 -25.534  1.00 19.10           C  
ATOM   1636  CE2 TRP A 209      -9.839   6.181 -26.301  1.00 19.34           C  
ATOM   1637  CE3 TRP A 209     -12.254   6.172 -26.200  1.00 16.98           C  
ATOM   1638  NE1 TRP A 209      -8.779   6.235 -25.434  1.00 16.44           N  
ATOM   1639  CZ2 TRP A 209      -9.853   6.130 -27.697  1.00 17.96           C  
ATOM   1640  CZ3 TRP A 209     -12.264   6.129 -27.593  1.00 17.06           C  
ATOM   1641  CH2 TRP A 209     -11.072   6.096 -28.323  1.00 19.29           C  
ATOM   1642  N   SER A 210      -9.766   4.614 -21.027  1.00 13.62           N  
ATOM   1643  CA  SER A 210      -8.490   3.964 -20.710  1.00 14.31           C  
ATOM   1644  C   SER A 210      -8.679   2.475 -20.450  1.00 15.63           C  
ATOM   1645  O   SER A 210      -7.850   1.651 -20.859  1.00 15.73           O  
ATOM   1646  CB  SER A 210      -7.838   4.622 -19.484  1.00 16.22           C  
ATOM   1647  OG  SER A 210      -7.739   6.037 -19.644  1.00 17.79           O  
ATOM   1648  N   VAL A 211      -9.738   2.100 -19.726  1.00 15.18           N  
ATOM   1649  CA  VAL A 211      -9.967   0.676 -19.483  1.00 16.78           C  
ATOM   1650  C   VAL A 211     -10.209  -0.057 -20.796  1.00 16.86           C  
ATOM   1651  O   VAL A 211      -9.744  -1.195 -20.994  1.00 17.57           O  
ATOM   1652  CB  VAL A 211     -11.145   0.483 -18.510  1.00 18.96           C  
ATOM   1653  CG1 VAL A 211     -11.543  -0.987 -18.394  1.00 18.91           C  
ATOM   1654  CG2 VAL A 211     -10.793   1.032 -17.142  1.00 19.55           C  
ATOM   1655  N   GLY A 212     -10.958   0.566 -21.698  1.00 15.82           N  
ATOM   1656  CA  GLY A 212     -11.153  -0.016 -23.021  1.00 16.35           C  
ATOM   1657  C   GLY A 212      -9.842  -0.232 -23.756  1.00 18.03           C  
ATOM   1658  O   GLY A 212      -9.655  -1.257 -24.420  1.00 17.01           O  
ATOM   1659  N   CYS A 213      -8.923   0.738 -23.662  1.00 15.99           N  
ATOM   1660  CA  CYS A 213      -7.629   0.610 -24.339  1.00 15.94           C  
ATOM   1661  C   CYS A 213      -6.783  -0.497 -23.715  1.00 17.92           C  
ATOM   1662  O   CYS A 213      -6.072  -1.226 -24.422  1.00 16.04           O  
ATOM   1663  CB  CYS A 213      -6.863   1.940 -24.279  1.00 15.35           C  
ATOM   1664  SG  CYS A 213      -7.512   3.284 -25.276  1.00 18.94           S  
ATOM   1665  N   ILE A 214      -6.830  -0.617 -22.390  1.00 16.16           N  
ATOM   1666  CA  ILE A 214      -6.077  -1.648 -21.688  1.00 16.20           C  
ATOM   1667  C   ILE A 214      -6.662  -3.016 -21.978  1.00 16.66           C  
ATOM   1668  O   ILE A 214      -5.931  -3.988 -22.199  1.00 20.05           O  
ATOM   1669  CB  ILE A 214      -6.067  -1.345 -20.183  1.00 15.27           C  
ATOM   1670  CG1 ILE A 214      -5.252  -0.073 -19.940  1.00 17.51           C  
ATOM   1671  CG2 ILE A 214      -5.486  -2.524 -19.376  1.00 17.57           C  
ATOM   1672  CD1 ILE A 214      -5.432   0.487 -18.505  1.00 17.77           C  
ATOM   1673  N   MET A 215      -7.991  -3.108 -22.007  1.00 16.93           N  
ATOM   1674  CA  MET A 215      -8.610  -4.389 -22.314  1.00 17.69           C  
ATOM   1675  C   MET A 215      -8.285  -4.811 -23.730  1.00 16.27           C  
ATOM   1676  O   MET A 215      -7.953  -5.978 -23.980  1.00 17.87           O  
ATOM   1677  CB  MET A 215     -10.120  -4.318 -22.073  1.00 18.92           C  
ATOM   1678  CG  MET A 215     -10.878  -5.600 -22.455  1.00 19.14           C  
ATOM   1679  SD  MET A 215     -12.658  -5.338 -22.371  1.00 24.22           S  
ATOM   1680  CE  MET A 215     -13.249  -7.000 -22.749  1.00 23.41           C  
ATOM   1681  N   GLY A 216      -8.333  -3.860 -24.660  1.00 17.20           N  
ATOM   1682  CA  GLY A 216      -8.021  -4.189 -26.040  1.00 16.69           C  
ATOM   1683  C   GLY A 216      -6.612  -4.720 -26.174  1.00 19.90           C  
ATOM   1684  O   GLY A 216      -6.370  -5.687 -26.899  1.00 21.15           O  
ATOM   1685  N   GLU A 217      -5.669  -4.112 -25.456  1.00 19.05           N  
ATOM   1686  CA  GLU A 217      -4.274  -4.533 -25.515  1.00 19.57           C  
ATOM   1687  C   GLU A 217      -4.059  -5.892 -24.855  1.00 21.62           C  
ATOM   1688  O   GLU A 217      -3.244  -6.704 -25.332  1.00 21.68           O  
ATOM   1689  CB  GLU A 217      -3.415  -3.432 -24.874  1.00 19.98           C  
ATOM   1690  CG  GLU A 217      -1.926  -3.666 -24.923  1.00 20.41           C  
ATOM   1691  CD  GLU A 217      -1.133  -2.437 -24.496  1.00 25.92           C  
ATOM   1692  OE1 GLU A 217      -1.714  -1.320 -24.406  1.00 22.58           O  
ATOM   1693  OE2 GLU A 217       0.084  -2.593 -24.255  1.00 29.76           O1-
ATOM   1694  N   LEU A 218      -4.780  -6.169 -23.761  1.00 18.29           N  
ATOM   1695  CA  LEU A 218      -4.693  -7.484 -23.133  1.00 21.87           C  
ATOM   1696  C   LEU A 218      -5.165  -8.573 -24.083  1.00 27.19           C  
ATOM   1697  O   LEU A 218      -4.644  -9.700 -24.060  1.00 23.58           O  
ATOM   1698  CB  LEU A 218      -5.536  -7.520 -21.858  1.00 21.65           C  
ATOM   1699  CG  LEU A 218      -4.926  -6.939 -20.576  1.00 29.46           C  
ATOM   1700  CD1 LEU A 218      -6.025  -6.777 -19.534  1.00 30.94           C  
ATOM   1701  CD2 LEU A 218      -3.803  -7.798 -20.025  1.00 30.20           C  
ATOM   1702  N   VAL A 219      -6.162  -8.260 -24.905  1.00 21.08           N  
ATOM   1703  CA  VAL A 219      -6.704  -9.260 -25.819  1.00 22.25           C  
ATOM   1704  C   VAL A 219      -5.814  -9.413 -27.040  1.00 25.15           C  
ATOM   1705  O   VAL A 219      -5.540 -10.532 -27.487  1.00 29.28           O  
ATOM   1706  CB  VAL A 219      -8.141  -8.874 -26.220  1.00 21.71           C  
ATOM   1707  CG1 VAL A 219      -8.596  -9.699 -27.420  1.00 28.87           C  
ATOM   1708  CG2 VAL A 219      -9.093  -9.002 -25.040  1.00 27.04           C  
ATOM   1709  N   LYS A 220      -5.330  -8.299 -27.597  1.00 20.61           N  
ATOM   1710  CA  LYS A 220      -4.627  -8.322 -28.882  1.00 23.25           C  
ATOM   1711  C   LYS A 220      -3.121  -8.448 -28.755  1.00 27.96           C  
ATOM   1712  O   LYS A 220      -2.464  -8.860 -29.720  1.00 31.55           O  
ATOM   1713  CB  LYS A 220      -4.909  -7.044 -29.671  1.00 25.75           C  
ATOM   1714  CG  LYS A 220      -6.154  -7.087 -30.485  1.00 28.59           C  
ATOM   1715  CD  LYS A 220      -6.071  -6.036 -31.591  1.00 27.31           C  
ATOM   1716  CE  LYS A 220      -7.302  -6.108 -32.399  1.00 27.49           C  
ATOM   1717  NZ  LYS A 220      -7.287  -5.247 -33.627  1.00 22.29           N1+
ATOM   1718  N   GLY A 221      -2.557  -8.073 -27.613  1.00 23.43           N  
ATOM   1719  CA  GLY A 221      -1.127  -8.127 -27.406  1.00 26.63           C  
ATOM   1720  C   GLY A 221      -0.350  -6.957 -27.962  1.00 32.73           C  
ATOM   1721  O   GLY A 221       0.886  -7.015 -27.980  1.00 34.26           O  
ATOM   1722  N   CYS A 222      -1.026  -5.898 -28.411  1.00 25.68           N  
ATOM   1723  CA  CYS A 222      -0.352  -4.696 -28.879  1.00 26.50           C  
ATOM   1724  C   CYS A 222      -1.176  -3.476 -28.477  1.00 24.13           C  
ATOM   1725  O   CYS A 222      -2.373  -3.576 -28.177  1.00 23.14           O  
ATOM   1726  CB  CYS A 222      -0.165  -4.705 -30.395  1.00 31.70           C  
ATOM   1727  SG  CYS A 222      -1.741  -4.774 -31.269  1.00 33.52           S  
ATOM   1728  N   VAL A 223      -0.526  -2.313 -28.507  1.00 21.33           N  
ATOM   1729  CA  VAL A 223      -1.207  -1.055 -28.193  1.00 21.21           C  
ATOM   1730  C   VAL A 223      -2.281  -0.776 -29.238  1.00 19.63           C  
ATOM   1731  O   VAL A 223      -2.011  -0.810 -30.451  1.00 23.14           O  
ATOM   1732  CB  VAL A 223      -0.193   0.098 -28.118  1.00 20.87           C  
ATOM   1733  CG1 VAL A 223      -0.913   1.446 -27.957  1.00 23.38           C  
ATOM   1734  CG2 VAL A 223       0.802  -0.136 -26.977  1.00 21.35           C  
ATOM   1735  N   ILE A 224      -3.503  -0.453 -28.781  1.00 19.50           N  
ATOM   1736  CA  ILE A 224      -4.608  -0.241 -29.717  1.00 19.88           C  
ATOM   1737  C   ILE A 224      -4.430   1.062 -30.507  1.00 19.88           C  
ATOM   1738  O   ILE A 224      -4.553   1.075 -31.734  1.00 21.70           O  
ATOM   1739  CB  ILE A 224      -5.966  -0.277 -28.988  1.00 19.29           C  
ATOM   1740  CG1 ILE A 224      -6.169  -1.607 -28.236  1.00 17.34           C  
ATOM   1741  CG2 ILE A 224      -7.103  -0.014 -29.982  1.00 20.97           C  
ATOM   1742  CD1 ILE A 224      -6.099  -2.875 -29.135  1.00 19.05           C  
ATOM   1743  N   PHE A 225      -4.149   2.171 -29.832  1.00 18.53           N  
ATOM   1744  CA  PHE A 225      -4.033   3.487 -30.477  1.00 20.07           C  
ATOM   1745  C   PHE A 225      -2.635   4.055 -30.220  1.00 22.23           C  
ATOM   1746  O   PHE A 225      -2.404   4.720 -29.211  1.00 21.64           O  
ATOM   1747  CB  PHE A 225      -5.107   4.445 -29.948  1.00 18.17           C  
ATOM   1748  CG  PHE A 225      -6.508   3.950 -30.136  1.00 21.66           C  
ATOM   1749  CD1 PHE A 225      -7.029   3.771 -31.414  1.00 21.58           C  
ATOM   1750  CD2 PHE A 225      -7.310   3.659 -29.043  1.00 19.74           C  
ATOM   1751  CE1 PHE A 225      -8.314   3.313 -31.593  1.00 24.97           C  
ATOM   1752  CE2 PHE A 225      -8.606   3.192 -29.222  1.00 19.54           C  
ATOM   1753  CZ  PHE A 225      -9.110   3.028 -30.502  1.00 23.62           C  
ATOM   1754  N   GLN A 226      -1.698   3.820 -31.139  1.00 22.00           N  
ATOM   1755  CA  GLN A 226      -0.289   4.083 -30.845  1.00 24.56           C  
ATOM   1756  C   GLN A 226       0.197   5.281 -31.659  1.00 29.04           C  
ATOM   1757  O   GLN A 226       0.928   5.134 -32.634  1.00 33.36           O  
ATOM   1758  CB  GLN A 226       0.575   2.818 -31.133  1.00 27.54           C  
ATOM   1759  CG  GLN A 226       1.991   2.933 -30.570  1.00 30.35           C  
ATOM   1760  CD  GLN A 226       2.733   1.617 -30.584  1.00 38.63           C  
ATOM   1761  NE2 GLN A 226       3.952   1.610 -30.058  1.00 42.52           N  
ATOM   1762  OE1 GLN A 226       2.215   0.617 -31.062  1.00 38.87           O  
ATOM   1763  N   GLY A 227      -0.201   6.476 -31.247  1.00 25.73           N  
ATOM   1764  CA  GLY A 227       0.186   7.684 -31.959  1.00 26.04           C  
ATOM   1765  C   GLY A 227       1.431   8.363 -31.405  1.00 29.63           C  
ATOM   1766  O   GLY A 227       1.723   8.302 -30.217  1.00 26.89           O  
ATOM   1767  N   THR A 228       2.154   9.054 -32.294  1.00 28.35           N  
ATOM   1768  CA  THR A 228       3.381   9.760 -31.927  1.00 31.10           C  
ATOM   1769  C   THR A 228       3.159  11.211 -31.499  1.00 36.48           C  
ATOM   1770  O   THR A 228       4.112  11.865 -31.057  1.00 36.08           O  
ATOM   1771  CB  THR A 228       4.362   9.728 -33.101  1.00 35.61           C  
ATOM   1772  CG2 THR A 228       4.829   8.309 -33.364  1.00 37.13           C  
ATOM   1773  OG1 THR A 228       3.710  10.229 -34.275  1.00 30.18           O  
ATOM   1774  N   ASP A 229       1.941  11.721 -31.610  1.00 26.00           N  
ATOM   1775  CA  ASP A 229       1.599  13.103 -31.292  1.00 26.45           C  
ATOM   1776  C   ASP A 229       0.087  13.189 -31.415  1.00 22.47           C  
ATOM   1777  O   ASP A 229      -0.562  12.208 -31.783  1.00 22.27           O  
ATOM   1778  CB  ASP A 229       2.300  14.106 -32.212  1.00 28.12           C  
ATOM   1779  CG  ASP A 229       2.233  13.697 -33.679  1.00 34.45           C  
ATOM   1780  OD1 ASP A 229       1.146  13.807 -34.280  1.00 29.98           O  
ATOM   1781  OD2 ASP A 229       3.248  13.192 -34.214  1.00 41.69           O1-
ATOM   1782  N   HIS A 230      -0.472  14.370 -31.126  1.00 22.45           N  
ATOM   1783  CA  HIS A 230      -1.926  14.516 -31.158  1.00 22.40           C  
ATOM   1784  C   HIS A 230      -2.485  14.209 -32.540  1.00 24.32           C  
ATOM   1785  O   HIS A 230      -3.529  13.555 -32.666  1.00 20.60           O  
ATOM   1786  CB  HIS A 230      -2.345  15.932 -30.754  1.00 26.53           C  
ATOM   1787  CG  HIS A 230      -2.175  16.249 -29.300  1.00 25.87           C  
ATOM   1788  CD2 HIS A 230      -1.385  15.703 -28.345  1.00 26.50           C  
ATOM   1789  ND1 HIS A 230      -2.868  17.274 -28.688  1.00 31.80           N  
ATOM   1790  CE1 HIS A 230      -2.525  17.333 -27.412  1.00 31.59           C  
ATOM   1791  NE2 HIS A 230      -1.630  16.387 -27.176  1.00 28.06           N  
ATOM   1792  N   ILE A 231      -1.817  14.703 -33.586  1.00 21.37           N  
ATOM   1793  CA  ILE A 231      -2.319  14.520 -34.941  1.00 20.12           C  
ATOM   1794  C   ILE A 231      -2.359  13.036 -35.276  1.00 21.58           C  
ATOM   1795  O   ILE A 231      -3.370  12.511 -35.753  1.00 23.73           O  
ATOM   1796  CB  ILE A 231      -1.441  15.291 -35.946  1.00 26.51           C  
ATOM   1797  CG1 ILE A 231      -1.480  16.814 -35.691  1.00 26.58           C  
ATOM   1798  CG2 ILE A 231      -1.838  14.944 -37.375  1.00 24.75           C  
ATOM   1799  CD1 ILE A 231      -2.849  17.414 -35.563  1.00 27.84           C  
ATOM   1800  N   ASP A 232      -1.241  12.342 -35.041  1.00 21.07           N  
ATOM   1801  CA  ASP A 232      -1.179  10.910 -35.314  1.00 23.20           C  
ATOM   1802  C   ASP A 232      -2.182  10.141 -34.463  1.00 21.62           C  
ATOM   1803  O   ASP A 232      -2.825   9.205 -34.950  1.00 22.46           O  
ATOM   1804  CB  ASP A 232       0.243  10.408 -35.068  1.00 27.51           C  
ATOM   1805  CG  ASP A 232       0.482   8.999 -35.603  1.00 33.01           C  
ATOM   1806  OD1 ASP A 232      -0.047   8.657 -36.686  1.00 31.26           O  
ATOM   1807  OD2 ASP A 232       1.206   8.236 -34.926  1.00 30.45           O1-
ATOM   1808  N   GLN A 233      -2.328  10.520 -33.182  1.00 19.48           N  
ATOM   1809  CA  GLN A 233      -3.267   9.816 -32.306  1.00 18.85           C  
ATOM   1810  C   GLN A 233      -4.696   9.903 -32.833  1.00 21.51           C  
ATOM   1811  O   GLN A 233      -5.433   8.908 -32.822  1.00 18.46           O  
ATOM   1812  CB  GLN A 233      -3.194  10.396 -30.890  1.00 20.35           C  
ATOM   1813  CG  GLN A 233      -4.009   9.640 -29.871  1.00 25.80           C  
ATOM   1814  CD  GLN A 233      -3.384   8.314 -29.473  1.00 29.64           C  
ATOM   1815  NE2 GLN A 233      -4.194   7.431 -28.916  1.00 26.35           N  
ATOM   1816  OE1 GLN A 233      -2.188   8.089 -29.663  1.00 31.32           O  
ATOM   1817  N   TRP A 234      -5.106  11.083 -33.297  1.00 20.56           N  
ATOM   1818  CA  TRP A 234      -6.469  11.226 -33.800  1.00 20.98           C  
ATOM   1819  C   TRP A 234      -6.680  10.376 -35.049  1.00 21.51           C  
ATOM   1820  O   TRP A 234      -7.720   9.722 -35.195  1.00 19.54           O  
ATOM   1821  CB  TRP A 234      -6.786  12.700 -34.079  1.00 17.86           C  
ATOM   1822  CG  TRP A 234      -8.191  12.908 -34.608  1.00 19.02           C  
ATOM   1823  CD1 TRP A 234      -8.547  13.306 -35.870  1.00 21.20           C  
ATOM   1824  CD2 TRP A 234      -9.415  12.657 -33.908  1.00 19.41           C  
ATOM   1825  CE2 TRP A 234     -10.477  12.949 -34.797  1.00 19.91           C  
ATOM   1826  CE3 TRP A 234      -9.720  12.211 -32.614  1.00 19.35           C  
ATOM   1827  NE1 TRP A 234      -9.922  13.358 -35.983  1.00 22.51           N  
ATOM   1828  CZ2 TRP A 234     -11.814  12.802 -34.437  1.00 18.50           C  
ATOM   1829  CZ3 TRP A 234     -11.046  12.070 -32.258  1.00 20.93           C  
ATOM   1830  CH2 TRP A 234     -12.078  12.376 -33.159  1.00 21.95           C  
ATOM   1831  N   ASN A 235      -5.701  10.358 -35.953  1.00 19.36           N  
ATOM   1832  CA  ASN A 235      -5.798   9.499 -37.131  1.00 21.02           C  
ATOM   1833  C   ASN A 235      -5.953   8.037 -36.736  1.00 24.47           C  
ATOM   1834  O   ASN A 235      -6.777   7.314 -37.302  1.00 21.01           O  
ATOM   1835  CB  ASN A 235      -4.564   9.660 -38.019  1.00 24.74           C  
ATOM   1836  CG  ASN A 235      -4.543  10.969 -38.773  1.00 27.89           C  
ATOM   1837  ND2 ASN A 235      -3.349  11.374 -39.203  1.00 25.69           N  
ATOM   1838  OD1 ASN A 235      -5.571  11.622 -38.949  1.00 25.84           O  
ATOM   1839  N   LYS A 236      -5.154   7.568 -35.773  1.00 18.53           N  
ATOM   1840  CA  LYS A 236      -5.251   6.157 -35.423  1.00 19.64           C  
ATOM   1841  C   LYS A 236      -6.596   5.830 -34.778  1.00 20.58           C  
ATOM   1842  O   LYS A 236      -7.109   4.716 -34.938  1.00 21.84           O  
ATOM   1843  CB  LYS A 236      -4.065   5.770 -34.535  1.00 22.64           C  
ATOM   1844  CG  LYS A 236      -2.787   5.663 -35.392  1.00 28.46           C  
ATOM   1845  CD  LYS A 236      -1.536   5.361 -34.606  1.00 33.95           C  
ATOM   1846  CE  LYS A 236      -0.375   4.934 -35.529  1.00 35.44           C  
ATOM   1847  NZ  LYS A 236      -0.354   5.673 -36.833  1.00 41.73           N1+
ATOM   1848  N   VAL A 237      -7.193   6.798 -34.090  1.00 17.17           N  
ATOM   1849  CA  VAL A 237      -8.523   6.596 -33.519  1.00 19.12           C  
ATOM   1850  C   VAL A 237      -9.578   6.491 -34.620  1.00 22.05           C  
ATOM   1851  O   VAL A 237     -10.375   5.546 -34.631  1.00 20.83           O  
ATOM   1852  CB  VAL A 237      -8.845   7.712 -32.519  1.00 20.79           C  
ATOM   1853  CG1 VAL A 237     -10.329   7.672 -32.127  1.00 21.75           C  
ATOM   1854  CG2 VAL A 237      -7.952   7.521 -31.275  1.00 18.20           C  
ATOM   1855  N   ILE A 238      -9.591   7.437 -35.566  1.00 19.33           N  
ATOM   1856  CA  ILE A 238     -10.685   7.444 -36.551  1.00 19.61           C  
ATOM   1857  C   ILE A 238     -10.532   6.323 -37.585  1.00 22.20           C  
ATOM   1858  O   ILE A 238     -11.535   5.826 -38.111  1.00 25.36           O  
ATOM   1859  CB  ILE A 238     -10.829   8.817 -37.237  1.00 19.96           C  
ATOM   1860  CG1 ILE A 238      -9.554   9.194 -37.994  1.00 22.18           C  
ATOM   1861  CG2 ILE A 238     -11.302   9.899 -36.246  1.00 22.01           C  
ATOM   1862  CD1 ILE A 238      -9.672  10.539 -38.771  1.00 23.05           C  
ATOM   1863  N   GLU A 239      -9.297   5.918 -37.907  1.00 22.76           N  
ATOM   1864  CA  GLU A 239      -9.064   4.779 -38.804  1.00 22.48           C  
ATOM   1865  C   GLU A 239      -9.690   3.490 -38.292  1.00 29.79           C  
ATOM   1866  O   GLU A 239     -10.111   2.643 -39.094  1.00 24.99           O  
ATOM   1867  CB  GLU A 239      -7.555   4.600 -39.006  1.00 25.14           C  
ATOM   1868  CG  GLU A 239      -6.941   5.795 -39.716  1.00 28.21           C  
ATOM   1869  CD  GLU A 239      -5.421   5.817 -39.687  1.00 36.50           C  
ATOM   1870  OE1 GLU A 239      -4.800   4.840 -39.215  1.00 37.18           O  
ATOM   1871  OE2 GLU A 239      -4.855   6.829 -40.154  1.00 34.69           O1-
ATOM   1872  N   GLN A 240      -9.762   3.319 -36.971  1.00 21.33           N  
ATOM   1873  CA  GLN A 240     -10.324   2.107 -36.391  1.00 21.06           C  
ATOM   1874  C   GLN A 240     -11.788   2.269 -35.997  1.00 21.90           C  
ATOM   1875  O   GLN A 240     -12.609   1.382 -36.271  1.00 22.77           O  
ATOM   1876  CB  GLN A 240      -9.502   1.688 -35.158  1.00 22.61           C  
ATOM   1877  CG  GLN A 240      -8.188   0.991 -35.512  1.00 25.17           C  
ATOM   1878  CD  GLN A 240      -7.482   0.407 -34.299  1.00 25.16           C  
ATOM   1879  NE2 GLN A 240      -6.233   0.810 -34.092  1.00 30.46           N  
ATOM   1880  OE1 GLN A 240      -8.066  -0.363 -33.534  1.00 28.31           O  
ATOM   1881  N   LEU A 241     -12.132   3.375 -35.338  1.00 21.13           N  
ATOM   1882  CA  LEU A 241     -13.487   3.558 -34.829  1.00 20.78           C  
ATOM   1883  C   LEU A 241     -14.394   4.288 -35.800  1.00 20.18           C  
ATOM   1884  O   LEU A 241     -15.616   4.243 -35.623  1.00 20.75           O  
ATOM   1885  CB  LEU A 241     -13.470   4.340 -33.515  1.00 18.84           C  
ATOM   1886  CG  LEU A 241     -12.707   3.644 -32.379  1.00 19.69           C  
ATOM   1887  CD1 LEU A 241     -12.854   4.473 -31.098  1.00 20.95           C  
ATOM   1888  CD2 LEU A 241     -13.151   2.202 -32.144  1.00 20.21           C  
ATOM   1889  N   GLY A 242     -13.831   4.978 -36.775  1.00 21.78           N  
ATOM   1890  CA  GLY A 242     -14.609   5.747 -37.731  1.00 20.78           C  
ATOM   1891  C   GLY A 242     -14.717   7.208 -37.346  1.00 25.87           C  
ATOM   1892  O   GLY A 242     -14.636   7.584 -36.169  1.00 23.78           O  
ATOM   1893  N   THR A 243     -14.885   8.053 -38.359  1.00 21.83           N  
ATOM   1894  CA  THR A 243     -15.201   9.455 -38.146  1.00 22.39           C  
ATOM   1895  C   THR A 243     -16.413   9.583 -37.236  1.00 25.11           C  
ATOM   1896  O   THR A 243     -17.415   8.888 -37.449  1.00 26.89           O  
ATOM   1897  CB  THR A 243     -15.488  10.125 -39.491  1.00 23.51           C  
ATOM   1898  CG2 THR A 243     -15.666  11.643 -39.339  1.00 25.32           C  
ATOM   1899  OG1 THR A 243     -14.420   9.804 -40.380  1.00 24.94           O  
ATOM   1900  N   PRO A 244     -16.361  10.438 -36.210  1.00 24.20           N  
ATOM   1901  CA  PRO A 244     -17.541  10.626 -35.353  1.00 27.26           C  
ATOM   1902  C   PRO A 244     -18.662  11.361 -36.074  1.00 31.62           C  
ATOM   1903  O   PRO A 244     -18.512  11.749 -37.236  1.00 28.14           O  
ATOM   1904  CB  PRO A 244     -16.997  11.423 -34.156  1.00 24.90           C  
ATOM   1905  CG  PRO A 244     -15.722  12.080 -34.657  1.00 25.53           C  
ATOM   1906  CD  PRO A 244     -15.199  11.254 -35.792  1.00 24.07           C  
ATOM   1907  N   SER A 245     -19.796  11.540 -35.400  1.00 32.24           N  
ATOM   1908  CA  SER A 245     -20.975  12.063 -36.078  1.00 37.31           C  
ATOM   1909  C   SER A 245     -20.792  13.528 -36.455  1.00 36.41           C  
ATOM   1910  O   SER A 245     -20.007  14.260 -35.852  1.00 33.54           O  
ATOM   1911  CB  SER A 245     -22.208  11.927 -35.190  1.00 34.80           C  
ATOM   1912  OG  SER A 245     -22.137  12.828 -34.097  1.00 39.56           O  
ATOM   1913  N   ALA A 246     -21.560  13.960 -37.460  1.00 40.35           N  
ATOM   1914  CA  ALA A 246     -21.534  15.364 -37.856  1.00 40.59           C  
ATOM   1915  C   ALA A 246     -21.910  16.271 -36.691  1.00 39.30           C  
ATOM   1916  O   ALA A 246     -21.331  17.354 -36.529  1.00 42.16           O  
ATOM   1917  CB  ALA A 246     -22.466  15.593 -39.048  1.00 42.76           C  
ATOM   1918  N   GLU A 247     -22.861  15.842 -35.852  1.00 36.63           N  
ATOM   1919  CA  GLU A 247     -23.260  16.668 -34.718  1.00 36.92           C  
ATOM   1920  C   GLU A 247     -22.138  16.773 -33.693  1.00 37.81           C  
ATOM   1921  O   GLU A 247     -21.948  17.830 -33.074  1.00 35.95           O  
ATOM   1922  CB  GLU A 247     -24.525  16.122 -34.044  1.00 41.92           C  
ATOM   1923  CG  GLU A 247     -25.819  16.126 -34.872  1.00 49.88           C  
ATOM   1924  CD  GLU A 247     -25.769  15.273 -36.134  1.00 55.36           C  
ATOM   1925  OE1 GLU A 247     -24.937  14.330 -36.209  1.00 48.84           O  
ATOM   1926  OE2 GLU A 247     -26.581  15.543 -37.050  1.00 57.16           O1-
ATOM   1927  N   PHE A 248     -21.397  15.683 -33.488  1.00 33.59           N  
ATOM   1928  CA  PHE A 248     -20.290  15.711 -32.538  1.00 32.82           C  
ATOM   1929  C   PHE A 248     -19.204  16.661 -33.025  1.00 30.03           C  
ATOM   1930  O   PHE A 248     -18.698  17.494 -32.261  1.00 31.92           O  
ATOM   1931  CB  PHE A 248     -19.737  14.292 -32.351  1.00 31.47           C  
ATOM   1932  CG  PHE A 248     -18.519  14.214 -31.473  1.00 30.98           C  
ATOM   1933  CD1 PHE A 248     -18.656  14.051 -30.099  1.00 29.57           C  
ATOM   1934  CD2 PHE A 248     -17.244  14.283 -32.016  1.00 25.70           C  
ATOM   1935  CE1 PHE A 248     -17.549  13.971 -29.277  1.00 26.45           C  
ATOM   1936  CE2 PHE A 248     -16.115  14.203 -31.195  1.00 24.24           C  
ATOM   1937  CZ  PHE A 248     -16.272  14.057 -29.823  1.00 25.83           C  
ATOM   1938  N   MET A 249     -18.838  16.540 -34.301  1.00 29.34           N  
ATOM   1939  CA  MET A 249     -17.797  17.384 -34.882  1.00 31.05           C  
ATOM   1940  C   MET A 249     -18.212  18.846 -34.869  1.00 36.63           C  
ATOM   1941  O   MET A 249     -17.405  19.732 -34.558  1.00 33.32           O  
ATOM   1942  CB  MET A 249     -17.509  16.909 -36.304  1.00 33.37           C  
ATOM   1943  CG  MET A 249     -17.011  15.469 -36.369  1.00 31.91           C  
ATOM   1944  SD  MET A 249     -16.052  15.098 -37.839  1.00 33.59           S  
ATOM   1945  CE  MET A 249     -17.341  15.072 -39.092  1.00 39.11           C  
ATOM   1946  N   ALA A 250     -19.485  19.112 -35.177  1.00 37.75           N  
ATOM   1947  CA  ALA A 250     -19.980  20.481 -35.238  1.00 36.45           C  
ATOM   1948  C   ALA A 250     -19.981  21.168 -33.879  1.00 35.46           C  
ATOM   1949  O   ALA A 250     -19.942  22.402 -33.827  1.00 42.29           O  
ATOM   1950  CB  ALA A 250     -21.389  20.491 -35.836  1.00 38.21           C  
ATOM   1951  N   ALA A 251     -20.010  20.410 -32.781  1.00 31.48           N  
ATOM   1952  CA  ALA A 251     -19.967  20.994 -31.447  1.00 34.14           C  
ATOM   1953  C   ALA A 251     -18.557  21.379 -30.998  1.00 34.79           C  
ATOM   1954  O   ALA A 251     -18.407  21.994 -29.937  1.00 33.82           O  
ATOM   1955  CB  ALA A 251     -20.575  20.029 -30.428  1.00 38.24           C  
ATOM   1956  N   LEU A 252     -17.536  21.043 -31.773  1.00 32.61           N  
ATOM   1957  CA  LEU A 252     -16.167  21.382 -31.418  1.00 30.63           C  
ATOM   1958  C   LEU A 252     -15.898  22.866 -31.648  1.00 35.17           C  
ATOM   1959  O   LEU A 252     -16.587  23.538 -32.419  1.00 35.94           O  
ATOM   1960  CB  LEU A 252     -15.195  20.540 -32.243  1.00 29.00           C  
ATOM   1961  CG  LEU A 252     -15.299  19.041 -31.962  1.00 28.07           C  
ATOM   1962  CD1 LEU A 252     -14.506  18.274 -32.977  1.00 24.16           C  
ATOM   1963  CD2 LEU A 252     -14.769  18.767 -30.561  1.00 28.96           C  
ATOM   1964  N   GLN A 253     -14.868  23.370 -30.969  1.00 32.89           N  
ATOM   1965  CA  GLN A 253     -14.406  24.728 -31.219  1.00 38.30           C  
ATOM   1966  C   GLN A 253     -13.914  24.880 -32.661  1.00 37.19           C  
ATOM   1967  O   GLN A 253     -13.414  23.920 -33.260  1.00 32.73           O  
ATOM   1968  CB  GLN A 253     -13.296  25.091 -30.242  1.00 35.89           C  
ATOM   1969  CG  GLN A 253     -13.814  25.521 -28.890  1.00 42.60           C  
ATOM   1970  CD  GLN A 253     -14.767  26.705 -29.005  1.00 53.88           C  
ATOM   1971  NE2 GLN A 253     -14.203  27.910 -29.109  1.00 54.96           N  
ATOM   1972  OE1 GLN A 253     -15.991  26.538 -29.043  1.00 48.65           O  
ATOM   1973  N   PRO A 254     -14.008  26.096 -33.226  1.00 38.91           N  
ATOM   1974  CA  PRO A 254     -13.800  26.269 -34.680  1.00 39.82           C  
ATOM   1975  C   PRO A 254     -12.513  25.705 -35.268  1.00 30.10           C  
ATOM   1976  O   PRO A 254     -12.574  25.021 -36.297  1.00 30.25           O  
ATOM   1977  CB  PRO A 254     -13.869  27.795 -34.839  1.00 38.29           C  
ATOM   1978  CG  PRO A 254     -14.805  28.214 -33.768  1.00 38.71           C  
ATOM   1979  CD  PRO A 254     -14.495  27.336 -32.594  1.00 36.61           C  
ATOM   1980  N   THR A 255     -11.343  25.999 -34.689  1.00 28.72           N  
ATOM   1981  CA  THR A 255     -10.110  25.481 -35.282  1.00 28.52           C  
ATOM   1982  C   THR A 255     -10.082  23.955 -35.257  1.00 25.66           C  
ATOM   1983  O   THR A 255      -9.705  23.310 -36.249  1.00 26.08           O  
ATOM   1984  CB  THR A 255      -8.896  26.057 -34.554  1.00 29.76           C  
ATOM   1985  CG2 THR A 255      -7.618  25.359 -34.989  1.00 30.20           C  
ATOM   1986  OG1 THR A 255      -8.787  27.460 -34.847  1.00 34.64           O  
ATOM   1987  N   VAL A 256     -10.477  23.364 -34.129  1.00 25.82           N  
ATOM   1988  CA  VAL A 256     -10.512  21.905 -34.019  1.00 24.09           C  
ATOM   1989  C   VAL A 256     -11.575  21.329 -34.944  1.00 25.77           C  
ATOM   1990  O   VAL A 256     -11.328  20.353 -35.663  1.00 24.69           O  
ATOM   1991  CB  VAL A 256     -10.753  21.489 -32.556  1.00 27.10           C  
ATOM   1992  CG1 VAL A 256     -10.934  19.982 -32.447  1.00 23.65           C  
ATOM   1993  CG2 VAL A 256      -9.591  21.940 -31.680  1.00 29.65           C  
ATOM   1994  N   ARG A 257     -12.780  21.911 -34.919  1.00 30.26           N  
ATOM   1995  CA  ARG A 257     -13.851  21.479 -35.817  1.00 30.50           C  
ATOM   1996  C   ARG A 257     -13.387  21.439 -37.269  1.00 26.45           C  
ATOM   1997  O   ARG A 257     -13.549  20.427 -37.962  1.00 26.28           O  
ATOM   1998  CB  ARG A 257     -15.064  22.405 -35.696  1.00 29.12           C  
ATOM   1999  CG  ARG A 257     -16.164  21.993 -36.674  1.00 34.33           C  
ATOM   2000  CD  ARG A 257     -17.359  22.943 -36.757  1.00 36.48           C  
ATOM   2001  NE  ARG A 257     -17.509  23.806 -35.594  1.00 45.18           N  
ATOM   2002  CZ  ARG A 257     -17.345  25.123 -35.609  1.00 46.87           C  
ATOM   2003  NH1 ARG A 257     -17.037  25.771 -36.725  1.00 49.12           N1+
ATOM   2004  NH2 ARG A 257     -17.500  25.810 -34.478  1.00 48.03           N  
ATOM   2005  N   ASN A 258     -12.832  22.552 -37.758  1.00 29.23           N  
ATOM   2006  CA  ASN A 258     -12.421  22.604 -39.155  1.00 31.66           C  
ATOM   2007  C   ASN A 258     -11.421  21.513 -39.468  1.00 28.33           C  
ATOM   2008  O   ASN A 258     -11.499  20.874 -40.521  1.00 29.07           O  
ATOM   2009  CB  ASN A 258     -11.824  23.970 -39.491  1.00 32.97           C  
ATOM   2010  CG  ASN A 258     -12.873  25.028 -39.664  1.00 39.37           C  
ATOM   2011  ND2 ASN A 258     -12.444  26.281 -39.706  1.00 43.09           N  
ATOM   2012  OD1 ASN A 258     -14.064  24.726 -39.760  1.00 42.66           O  
ATOM   2013  N   TYR A 259     -10.476  21.278 -38.554  1.00 27.08           N  
ATOM   2014  CA  TYR A 259      -9.460  20.263 -38.790  1.00 25.58           C  
ATOM   2015  C   TYR A 259     -10.076  18.868 -38.867  1.00 21.65           C  
ATOM   2016  O   TYR A 259      -9.790  18.096 -39.792  1.00 24.26           O  
ATOM   2017  CB  TYR A 259      -8.391  20.322 -37.686  1.00 22.80           C  
ATOM   2018  CG  TYR A 259      -7.381  19.234 -37.869  1.00 24.69           C  
ATOM   2019  CD1 TYR A 259      -6.395  19.335 -38.852  1.00 25.77           C  
ATOM   2020  CD2 TYR A 259      -7.462  18.054 -37.136  1.00 25.82           C  
ATOM   2021  CE1 TYR A 259      -5.500  18.326 -39.056  1.00 25.92           C  
ATOM   2022  CE2 TYR A 259      -6.576  17.033 -37.341  1.00 22.59           C  
ATOM   2023  CZ  TYR A 259      -5.587  17.177 -38.298  1.00 26.86           C  
ATOM   2024  OH  TYR A 259      -4.685  16.167 -38.521  1.00 26.58           O  
ATOM   2025  N   VAL A 260     -10.922  18.523 -37.891  1.00 24.46           N  
ATOM   2026  CA AVAL A 260     -11.440  17.162 -37.875  0.56 23.57           C  
ATOM   2027  CA BVAL A 260     -11.498  17.186 -37.818  0.44 23.59           C  
ATOM   2028  C   VAL A 260     -12.473  16.951 -38.972  1.00 25.68           C  
ATOM   2029  O   VAL A 260     -12.562  15.843 -39.520  1.00 24.53           O  
ATOM   2030  CB AVAL A 260     -12.001  16.779 -36.495  0.56 23.91           C  
ATOM   2031  CB BVAL A 260     -12.157  17.005 -36.437  0.44 23.78           C  
ATOM   2032  CG1AVAL A 260     -10.882  16.743 -35.455  0.56 21.19           C  
ATOM   2033  CG1BVAL A 260     -13.097  15.835 -36.427  0.44 22.72           C  
ATOM   2034  CG2AVAL A 260     -13.089  17.729 -36.091  0.56 22.12           C  
ATOM   2035  CG2BVAL A 260     -11.083  16.849 -35.352  0.44 21.47           C  
ATOM   2036  N   GLU A 261     -13.227  17.994 -39.356  1.00 26.27           N  
ATOM   2037  CA  GLU A 261     -14.130  17.845 -40.501  1.00 28.75           C  
ATOM   2038  C   GLU A 261     -13.365  17.727 -41.818  1.00 32.29           C  
ATOM   2039  O   GLU A 261     -13.873  17.124 -42.771  1.00 32.37           O  
ATOM   2040  CB  GLU A 261     -15.134  19.007 -40.576  1.00 30.63           C  
ATOM   2041  CG  GLU A 261     -16.157  19.037 -39.450  1.00 29.89           C  
ATOM   2042  CD  GLU A 261     -17.037  20.288 -39.449  1.00 40.58           C  
ATOM   2043  OE1 GLU A 261     -16.717  21.249 -40.180  1.00 41.67           O  
ATOM   2044  OE2 GLU A 261     -18.060  20.306 -38.716  1.00 35.62           O1-
ATOM   2045  N   ASN A 262     -12.150  18.282 -41.895  1.00 29.63           N  
ATOM   2046  CA  ASN A 262     -11.327  18.209 -43.103  1.00 31.88           C  
ATOM   2047  C   ASN A 262     -10.575  16.893 -43.251  1.00 34.71           C  
ATOM   2048  O   ASN A 262     -10.015  16.637 -44.325  1.00 30.79           O  
ATOM   2049  CB  ASN A 262     -10.290  19.343 -43.132  1.00 36.59           C  
ATOM   2050  CG  ASN A 262     -10.878  20.664 -43.569  1.00 42.36           C  
ATOM   2051  ND2 ASN A 262     -12.071  20.620 -44.145  1.00 44.23           N  
ATOM   2052  OD1 ASN A 262     -10.274  21.722 -43.365  1.00 43.44           O  
ATOM   2053  N   ARG A 263     -10.507  16.068 -42.207  1.00 28.84           N  
ATOM   2054  CA AARG A 263      -9.811  14.805 -42.341  0.52 29.17           C  
ATOM   2055  CA BARG A 263      -9.827  14.786 -42.315  0.48 29.19           C  
ATOM   2056  C   ARG A 263     -10.552  13.903 -43.328  1.00 25.52           C  
ATOM   2057  O   ARG A 263     -11.765  14.039 -43.524  1.00 31.63           O  
ATOM   2058  CB AARG A 263      -9.691  14.119 -40.980  0.52 27.16           C  
ATOM   2059  CB BARG A 263      -9.789  14.056 -40.965  0.48 27.13           C  
ATOM   2060  CG AARG A 263      -8.790  14.855 -39.981  0.52 26.62           C  
ATOM   2061  CG BARG A 263      -8.596  14.339 -40.013  0.48 26.31           C  
ATOM   2062  CD AARG A 263      -7.471  15.304 -40.618  0.52 28.82           C  
ATOM   2063  CD BARG A 263      -7.362  14.903 -40.695  0.48 28.44           C  
ATOM   2064  NE AARG A 263      -6.588  14.178 -40.886  0.52 29.62           N  
ATOM   2065  NE BARG A 263      -7.570  16.321 -40.960  0.48 28.43           N  
ATOM   2066  CZ AARG A 263      -5.772  14.092 -41.925  0.52 29.18           C  
ATOM   2067  CZ BARG A 263      -6.917  17.025 -41.868  0.48 29.21           C  
ATOM   2068  NH1AARG A 263      -5.682  15.065 -42.817  0.52 29.48           N1+
ATOM   2069  NH1BARG A 263      -5.918  16.500 -42.561  0.48 29.49           N1+
ATOM   2070  NH2AARG A 263      -5.023  13.005 -42.071  0.52 30.58           N  
ATOM   2071  NH2BARG A 263      -7.276  18.283 -42.086  0.48 27.25           N  
ATOM   2072  N   PRO A 264      -9.846  12.976 -43.963  1.00 29.09           N  
ATOM   2073  CA  PRO A 264     -10.540  11.950 -44.741  1.00 28.52           C  
ATOM   2074  C   PRO A 264     -11.530  11.239 -43.833  1.00 34.83           C  
ATOM   2075  O   PRO A 264     -11.319  11.115 -42.625  1.00 31.92           O  
ATOM   2076  CB  PRO A 264      -9.419  11.005 -45.180  1.00 29.44           C  
ATOM   2077  CG  PRO A 264      -8.193  11.792 -45.099  1.00 36.09           C  
ATOM   2078  CD  PRO A 264      -8.385  12.826 -44.027  1.00 29.22           C  
ATOM   2079  N   LYS A 265     -12.621  10.779 -44.415  1.00 29.86           N  
ATOM   2080  CA  LYS A 265     -13.647  10.116 -43.631  1.00 32.14           C  
ATOM   2081  C   LYS A 265     -13.425   8.609 -43.608  1.00 31.37           C  
ATOM   2082  O   LYS A 265     -12.938   8.017 -44.580  1.00 32.68           O  
ATOM   2083  CB  LYS A 265     -15.029  10.482 -44.172  1.00 33.76           C  
ATOM   2084  CG  LYS A 265     -15.162  12.003 -44.307  1.00 41.01           C  
ATOM   2085  CD  LYS A 265     -16.577  12.475 -44.597  1.00 43.91           C  
ATOM   2086  CE  LYS A 265     -16.729  13.976 -44.308  1.00 49.29           C  
ATOM   2087  NZ  LYS A 265     -16.376  14.362 -42.895  1.00 42.07           N1+
ATOM   2088  N   TYR A 266     -13.756   7.996 -42.465  1.00 28.30           N  
ATOM   2089  CA  TYR A 266     -13.585   6.563 -42.269  1.00 27.66           C  
ATOM   2090  C   TYR A 266     -14.869   5.962 -41.714  1.00 23.87           C  
ATOM   2091  O   TYR A 266     -15.527   6.565 -40.855  1.00 26.55           O  
ATOM   2092  CB  TYR A 266     -12.434   6.253 -41.299  1.00 26.70           C  
ATOM   2093  CG  TYR A 266     -11.082   6.661 -41.809  1.00 28.51           C  
ATOM   2094  CD1 TYR A 266     -10.356   5.836 -42.656  1.00 35.04           C  
ATOM   2095  CD2 TYR A 266     -10.541   7.893 -41.460  1.00 28.21           C  
ATOM   2096  CE1 TYR A 266      -9.110   6.217 -43.140  1.00 38.45           C  
ATOM   2097  CE2 TYR A 266      -9.296   8.289 -41.942  1.00 33.32           C  
ATOM   2098  CZ  TYR A 266      -8.590   7.446 -42.786  1.00 38.64           C  
ATOM   2099  OH  TYR A 266      -7.352   7.836 -43.259  1.00 38.60           O  
ATOM   2100  N   PRO A 267     -15.233   4.766 -42.177  1.00 23.81           N  
ATOM   2101  CA  PRO A 267     -16.451   4.122 -41.676  1.00 24.68           C  
ATOM   2102  C   PRO A 267     -16.263   3.540 -40.294  1.00 25.11           C  
ATOM   2103  O   PRO A 267     -17.234   3.442 -39.531  1.00 28.88           O  
ATOM   2104  CB  PRO A 267     -16.710   3.009 -42.703  1.00 25.90           C  
ATOM   2105  CG  PRO A 267     -15.377   2.689 -43.254  1.00 30.06           C  
ATOM   2106  CD  PRO A 267     -14.504   3.926 -43.134  1.00 27.60           C  
ATOM   2107  N   GLY A 268     -15.036   3.170 -39.946  1.00 24.74           N  
ATOM   2108  CA  GLY A 268     -14.829   2.411 -38.726  1.00 26.94           C  
ATOM   2109  C   GLY A 268     -14.811   0.938 -39.064  1.00 31.39           C  
ATOM   2110  O   GLY A 268     -15.530   0.489 -39.971  1.00 31.54           O  
ATOM   2111  N   ILE A 269     -13.960   0.183 -38.382  1.00 25.88           N  
ATOM   2112  CA  ILE A 269     -13.897  -1.258 -38.550  1.00 22.85           C  
ATOM   2113  C   ILE A 269     -14.876  -1.893 -37.576  1.00 29.55           C  
ATOM   2114  O   ILE A 269     -14.844  -1.597 -36.376  1.00 24.12           O  
ATOM   2115  CB  ILE A 269     -12.468  -1.768 -38.328  1.00 24.72           C  
ATOM   2116  CG1 ILE A 269     -11.514  -1.059 -39.297  1.00 30.50           C  
ATOM   2117  CG2 ILE A 269     -12.413  -3.279 -38.441  1.00 24.98           C  
ATOM   2118  CD1 ILE A 269     -10.059  -1.187 -38.924  1.00 29.89           C  
ATOM   2119  N   LYS A 270     -15.770  -2.742 -38.091  1.00 23.96           N  
ATOM   2120  CA  LYS A 270     -16.728  -3.407 -37.221  1.00 26.20           C  
ATOM   2121  C   LYS A 270     -15.992  -4.179 -36.130  1.00 22.62           C  
ATOM   2122  O   LYS A 270     -14.926  -4.754 -36.364  1.00 24.08           O  
ATOM   2123  CB  LYS A 270     -17.619  -4.348 -38.032  1.00 31.59           C  
ATOM   2124  CG  LYS A 270     -18.481  -3.632 -39.052  1.00 33.78           C  
ATOM   2125  CD  LYS A 270     -19.628  -2.920 -38.377  1.00 36.44           C  
ATOM   2126  CE  LYS A 270     -20.555  -2.257 -39.394  1.00 46.38           C  
ATOM   2127  NZ  LYS A 270     -21.124  -1.001 -38.817  1.00 48.44           N1+
ATOM   2128  N   PHE A 271     -16.545  -4.165 -34.916  1.00 23.71           N  
ATOM   2129  CA  PHE A 271     -15.810  -4.796 -33.828  1.00 22.90           C  
ATOM   2130  C   PHE A 271     -15.703  -6.296 -34.031  1.00 26.71           C  
ATOM   2131  O   PHE A 271     -14.778  -6.916 -33.494  1.00 24.41           O  
ATOM   2132  CB  PHE A 271     -16.451  -4.458 -32.478  1.00 22.47           C  
ATOM   2133  CG  PHE A 271     -15.936  -3.164 -31.867  1.00 28.10           C  
ATOM   2134  CD1 PHE A 271     -16.401  -1.939 -32.326  1.00 31.70           C  
ATOM   2135  CD2 PHE A 271     -14.988  -3.176 -30.845  1.00 24.68           C  
ATOM   2136  CE1 PHE A 271     -15.929  -0.748 -31.781  1.00 34.12           C  
ATOM   2137  CE2 PHE A 271     -14.519  -1.991 -30.287  1.00 22.62           C  
ATOM   2138  CZ  PHE A 271     -14.984  -0.776 -30.759  1.00 27.69           C  
ATOM   2139  N   GLU A 272     -16.602  -6.892 -34.827  1.00 21.63           N  
ATOM   2140  CA  GLU A 272     -16.434  -8.295 -35.177  1.00 28.02           C  
ATOM   2141  C   GLU A 272     -15.201  -8.527 -36.044  1.00 28.10           C  
ATOM   2142  O   GLU A 272     -14.659  -9.636 -36.041  1.00 27.82           O  
ATOM   2143  CB  GLU A 272     -17.705  -8.838 -35.854  1.00 31.37           C  
ATOM   2144  CG  GLU A 272     -19.008  -8.747 -35.003  1.00 35.66           C  
ATOM   2145  CD  GLU A 272     -19.549  -7.328 -34.721  1.00 38.78           C  
ATOM   2146  OE1 GLU A 272     -19.204  -6.353 -35.437  1.00 38.23           O  
ATOM   2147  OE2 GLU A 272     -20.383  -7.203 -33.792  1.00 43.56           O1-
ATOM   2148  N   GLU A 273     -14.725  -7.507 -36.756  1.00 26.45           N  
ATOM   2149  CA  GLU A 273     -13.492  -7.624 -37.519  1.00 26.96           C  
ATOM   2150  C   GLU A 273     -12.296  -7.133 -36.731  1.00 23.31           C  
ATOM   2151  O   GLU A 273     -11.183  -7.649 -36.900  1.00 27.67           O  
ATOM   2152  CB  GLU A 273     -13.577  -6.807 -38.815  1.00 30.44           C  
ATOM   2153  CG  GLU A 273     -14.629  -7.281 -39.794  1.00 35.39           C  
ATOM   2154  CD  GLU A 273     -14.475  -8.734 -40.136  1.00 43.17           C  
ATOM   2155  OE1 GLU A 273     -13.340  -9.148 -40.480  1.00 42.43           O  
ATOM   2156  OE2 GLU A 273     -15.490  -9.461 -40.038  1.00 48.74           O1-
ATOM   2157  N   LEU A 274     -12.514  -6.127 -35.886  1.00 25.15           N  
ATOM   2158  CA  LEU A 274     -11.428  -5.546 -35.119  1.00 22.73           C  
ATOM   2159  C   LEU A 274     -10.986  -6.496 -34.017  1.00 19.86           C  
ATOM   2160  O   LEU A 274      -9.795  -6.606 -33.725  1.00 22.92           O  
ATOM   2161  CB  LEU A 274     -11.885  -4.220 -34.524  1.00 28.11           C  
ATOM   2162  CG  LEU A 274     -10.804  -3.231 -34.141  1.00 30.67           C  
ATOM   2163  CD1 LEU A 274      -9.888  -2.996 -35.324  1.00 27.27           C  
ATOM   2164  CD2 LEU A 274     -11.491  -1.935 -33.731  1.00 30.52           C  
ATOM   2165  N   PHE A 275     -11.933  -7.191 -33.393  1.00 19.50           N  
ATOM   2166  CA  PHE A 275     -11.656  -8.153 -32.326  1.00 19.44           C  
ATOM   2167  C   PHE A 275     -12.353  -9.454 -32.698  1.00 20.08           C  
ATOM   2168  O   PHE A 275     -13.405  -9.784 -32.142  1.00 20.24           O  
ATOM   2169  CB  PHE A 275     -12.159  -7.634 -30.975  1.00 18.83           C  
ATOM   2170  CG  PHE A 275     -11.432  -6.426 -30.485  1.00 20.42           C  
ATOM   2171  CD1 PHE A 275     -10.243  -6.566 -29.784  1.00 19.82           C  
ATOM   2172  CD2 PHE A 275     -11.921  -5.143 -30.737  1.00 22.32           C  
ATOM   2173  CE1 PHE A 275      -9.541  -5.447 -29.333  1.00 23.80           C  
ATOM   2174  CE2 PHE A 275     -11.227  -4.022 -30.288  1.00 26.04           C  
ATOM   2175  CZ  PHE A 275     -10.029  -4.181 -29.588  1.00 26.04           C  
ATOM   2176  N   PRO A 276     -11.805 -10.203 -33.654  1.00 23.34           N  
ATOM   2177  CA  PRO A 276     -12.520 -11.371 -34.193  1.00 22.17           C  
ATOM   2178  C   PRO A 276     -12.518 -12.572 -33.250  1.00 21.57           C  
ATOM   2179  O   PRO A 276     -11.709 -12.677 -32.325  1.00 20.43           O  
ATOM   2180  CB  PRO A 276     -11.759 -11.676 -35.491  1.00 22.86           C  
ATOM   2181  CG  PRO A 276     -10.365 -11.133 -35.263  1.00 22.88           C  
ATOM   2182  CD  PRO A 276     -10.473 -10.002 -34.260  1.00 21.18           C  
ATOM   2183  N   ASP A 277     -13.465 -13.496 -33.498  1.00 21.14           N  
ATOM   2184  CA  ASP A 277     -13.637 -14.642 -32.603  1.00 23.59           C  
ATOM   2185  C   ASP A 277     -12.328 -15.379 -32.368  1.00 24.25           C  
ATOM   2186  O   ASP A 277     -12.056 -15.828 -31.251  1.00 23.83           O  
ATOM   2187  CB  ASP A 277     -14.664 -15.650 -33.146  1.00 25.33           C  
ATOM   2188  CG  ASP A 277     -16.098 -15.114 -33.206  1.00 36.11           C  
ATOM   2189  OD1 ASP A 277     -16.438 -14.127 -32.524  1.00 31.28           O  
ATOM   2190  OD2 ASP A 277     -16.914 -15.756 -33.903  1.00 34.12           O1-
ATOM   2191  N   TRP A 278     -11.494 -15.492 -33.395  1.00 22.67           N  
ATOM   2192  CA  TRP A 278     -10.363 -16.407 -33.334  1.00 24.99           C  
ATOM   2193  C   TRP A 278      -9.164 -15.865 -32.556  1.00 26.83           C  
ATOM   2194  O   TRP A 278      -8.166 -16.584 -32.407  1.00 25.18           O  
ATOM   2195  CB  TRP A 278      -9.964 -16.812 -34.766  1.00 25.03           C  
ATOM   2196  CG  TRP A 278      -9.815 -15.675 -35.739  1.00 25.34           C  
ATOM   2197  CD1 TRP A 278     -10.773 -15.203 -36.586  1.00 24.03           C  
ATOM   2198  CD2 TRP A 278      -8.639 -14.896 -36.001  1.00 24.17           C  
ATOM   2199  CE2 TRP A 278      -8.976 -13.967 -37.006  1.00 27.26           C  
ATOM   2200  CE3 TRP A 278      -7.338 -14.895 -35.491  1.00 25.30           C  
ATOM   2201  NE1 TRP A 278     -10.284 -14.184 -37.339  1.00 23.10           N  
ATOM   2202  CZ2 TRP A 278      -8.064 -13.041 -37.506  1.00 28.57           C  
ATOM   2203  CZ3 TRP A 278      -6.435 -13.984 -35.996  1.00 23.08           C  
ATOM   2204  CH2 TRP A 278      -6.801 -13.063 -36.986  1.00 25.42           C  
ATOM   2205  N   ILE A 279      -9.223 -14.634 -32.033  1.00 23.68           N  
ATOM   2206  CA  ILE A 279      -8.185 -14.177 -31.102  1.00 19.97           C  
ATOM   2207  C   ILE A 279      -8.612 -14.394 -29.648  1.00 22.02           C  
ATOM   2208  O   ILE A 279      -7.809 -14.156 -28.732  1.00 23.76           O  
ATOM   2209  CB  ILE A 279      -7.806 -12.694 -31.330  1.00 18.70           C  
ATOM   2210  CG1 ILE A 279      -8.972 -11.763 -30.996  1.00 23.49           C  
ATOM   2211  CG2 ILE A 279      -7.336 -12.440 -32.775  1.00 24.37           C  
ATOM   2212  CD1 ILE A 279      -8.559 -10.300 -30.930  1.00 25.20           C  
ATOM   2213  N   PHE A 280      -9.850 -14.841 -29.407  1.00 21.69           N  
ATOM   2214  CA  PHE A 280     -10.384 -15.186 -28.086  1.00 22.64           C  
ATOM   2215  C   PHE A 280     -10.481 -16.699 -27.923  1.00 26.51           C  
ATOM   2216  O   PHE A 280     -10.539 -17.445 -28.908  1.00 25.57           O  
ATOM   2217  CB  PHE A 280     -11.798 -14.626 -27.891  1.00 20.73           C  
ATOM   2218  CG  PHE A 280     -11.888 -13.132 -27.830  1.00 21.99           C  
ATOM   2219  CD1 PHE A 280     -11.755 -12.463 -26.617  1.00 22.72           C  
ATOM   2220  CD2 PHE A 280     -12.172 -12.400 -28.967  1.00 20.64           C  
ATOM   2221  CE1 PHE A 280     -11.886 -11.087 -26.550  1.00 18.31           C  
ATOM   2222  CE2 PHE A 280     -12.300 -11.010 -28.912  1.00 21.00           C  
ATOM   2223  CZ  PHE A 280     -12.156 -10.357 -27.684  1.00 22.52           C  
ATOM   2224  N   PRO A 281     -10.555 -17.188 -26.692  1.00 28.09           N  
ATOM   2225  CA  PRO A 281     -10.947 -18.588 -26.488  1.00 25.19           C  
ATOM   2226  C   PRO A 281     -12.300 -18.894 -27.125  1.00 29.83           C  
ATOM   2227  O   PRO A 281     -13.224 -18.083 -27.091  1.00 30.86           O  
ATOM   2228  CB  PRO A 281     -10.994 -18.725 -24.959  1.00 29.49           C  
ATOM   2229  CG  PRO A 281     -10.059 -17.664 -24.451  1.00 28.31           C  
ATOM   2230  CD  PRO A 281     -10.142 -16.521 -25.440  1.00 28.58           C  
ATOM   2231  N   SER A 282     -12.408 -20.092 -27.725  1.00 34.18           N  
ATOM   2232  CA  SER A 282     -13.679 -20.545 -28.284  1.00 40.23           C  
ATOM   2233  C   SER A 282     -13.844 -22.054 -28.159  1.00 42.87           C  
ATOM   2234  O   SER A 282     -14.513 -22.673 -28.994  1.00 48.55           O  
ATOM   2235  CB  SER A 282     -13.818 -20.144 -29.755  1.00 41.36           C  
ATOM   2236  OG  SER A 282     -12.919 -20.887 -30.566  1.00 46.87           O  
ATOM   2237  N   GLU A 283     -13.245 -22.656 -27.130  0.71 42.57           N  
ATOM   2238  CA  GLU A 283     -13.314 -24.105 -26.974  0.71 48.72           C  
ATOM   2239  C   GLU A 283     -14.748 -24.564 -26.747  0.71 47.46           C  
ATOM   2240  O   GLU A 283     -15.222 -25.504 -27.394  0.71 55.54           O  
ATOM   2241  CB  GLU A 283     -12.421 -24.549 -25.814  0.71 54.16           C  
ATOM   2242  CG  GLU A 283     -12.022 -26.028 -25.819  0.71 56.28           C  
ATOM   2243  CD  GLU A 283     -11.184 -26.438 -27.025  0.71 60.04           C  
ATOM   2244  OE1 GLU A 283     -11.688 -26.417 -28.169  0.71 62.13           O  
ATOM   2245  OE2 GLU A 283     -10.009 -26.801 -26.817  0.71 64.03           O1-
ATOM   2246  N   SER A 284     -15.456 -23.899 -25.845  1.00 43.69           N  
ATOM   2247  CA  SER A 284     -16.764 -24.321 -25.373  1.00 42.26           C  
ATOM   2248  C   SER A 284     -17.853 -23.361 -25.831  1.00 47.73           C  
ATOM   2249  O   SER A 284     -17.592 -22.271 -26.348  1.00 43.42           O  
ATOM   2250  CB  SER A 284     -16.774 -24.402 -23.845  1.00 49.33           C  
ATOM   2251  OG  SER A 284     -16.673 -23.098 -23.291  1.00 47.45           O  
ATOM   2252  N   GLU A 285     -19.098 -23.780 -25.608  0.95 41.51           N  
ATOM   2253  CA  GLU A 285     -20.223 -22.888 -25.851  0.95 46.31           C  
ATOM   2254  C   GLU A 285     -20.164 -21.685 -24.916  0.95 39.50           C  
ATOM   2255  O   GLU A 285     -20.548 -20.570 -25.294  0.95 36.21           O  
ATOM   2256  CB  GLU A 285     -21.536 -23.649 -25.671  0.95 51.24           C  
ATOM   2257  CG  GLU A 285     -21.896 -24.539 -26.849  0.95 54.65           C  
ATOM   2258  CD  GLU A 285     -21.716 -23.846 -28.191  0.95 55.07           C  
ATOM   2259  OE1 GLU A 285     -22.467 -22.884 -28.472  0.95 56.44           O  
ATOM   2260  OE2 GLU A 285     -20.824 -24.265 -28.965  0.95 54.86           O1-
ATOM   2261  N   ARG A 286     -19.687 -21.903 -23.687  1.00 39.13           N  
ATOM   2262  CA  ARG A 286     -19.472 -20.813 -22.739  1.00 37.72           C  
ATOM   2263  C   ARG A 286     -18.458 -19.806 -23.278  1.00 38.38           C  
ATOM   2264  O   ARG A 286     -18.662 -18.591 -23.168  1.00 33.17           O  
ATOM   2265  CB  ARG A 286     -18.993 -21.397 -21.410  1.00 45.88           C  
ATOM   2266  CG  ARG A 286     -18.855 -20.439 -20.244  1.00 47.14           C  
ATOM   2267  CD  ARG A 286     -17.886 -21.058 -19.224  1.00 56.23           C  
ATOM   2268  NE  ARG A 286     -18.244 -20.839 -17.827  1.00 66.94           N  
ATOM   2269  CZ  ARG A 286     -19.268 -21.417 -17.214  1.00 68.02           C  
ATOM   2270  NH1 ARG A 286     -20.071 -22.258 -17.848  1.00 62.85           N1+
ATOM   2271  NH2 ARG A 286     -19.484 -21.158 -15.927  1.00 70.79           N  
ATOM   2272  N   ASP A 287     -17.355 -20.295 -23.856  1.00 31.14           N  
ATOM   2273  CA  ASP A 287     -16.339 -19.405 -24.418  1.00 34.83           C  
ATOM   2274  C   ASP A 287     -16.909 -18.518 -25.520  1.00 32.74           C  
ATOM   2275  O   ASP A 287     -16.533 -17.342 -25.636  1.00 25.10           O  
ATOM   2276  CB  ASP A 287     -15.167 -20.215 -24.964  1.00 32.14           C  
ATOM   2277  CG  ASP A 287     -14.192 -20.657 -23.883  1.00 39.94           C  
ATOM   2278  OD1 ASP A 287     -14.137 -20.008 -22.812  1.00 40.16           O  
ATOM   2279  OD2 ASP A 287     -13.463 -21.647 -24.122  1.00 42.62           O1-
ATOM   2280  N   LYS A 288     -17.795 -19.071 -26.360  1.00 32.31           N  
ATOM   2281  CA  LYS A 288     -18.368 -18.305 -27.464  1.00 31.18           C  
ATOM   2282  C   LYS A 288     -19.305 -17.216 -26.954  1.00 29.02           C  
ATOM   2283  O   LYS A 288     -19.368 -16.117 -27.526  1.00 26.32           O  
ATOM   2284  CB  LYS A 288     -19.120 -19.245 -28.418  1.00 33.15           C  
ATOM   2285  CG  LYS A 288     -18.284 -20.407 -28.927  1.00 36.95           C  
ATOM   2286  CD  LYS A 288     -19.022 -21.210 -29.995  1.00 42.69           C  
ATOM   2287  CE  LYS A 288     -18.046 -21.895 -30.939  1.00 51.12           C  
ATOM   2288  NZ  LYS A 288     -17.215 -22.917 -30.239  1.00 54.23           N1+
ATOM   2289  N   ILE A 289     -20.048 -17.505 -25.881  1.00 25.52           N  
ATOM   2290  CA  ILE A 289     -20.889 -16.481 -25.276  1.00 26.29           C  
ATOM   2291  C   ILE A 289     -20.019 -15.382 -24.694  1.00 23.32           C  
ATOM   2292  O   ILE A 289     -20.281 -14.192 -24.893  1.00 24.06           O  
ATOM   2293  CB  ILE A 289     -21.801 -17.102 -24.204  1.00 28.87           C  
ATOM   2294  CG1 ILE A 289     -22.871 -17.983 -24.861  1.00 40.03           C  
ATOM   2295  CG2 ILE A 289     -22.444 -16.026 -23.352  1.00 32.91           C  
ATOM   2296  CD1 ILE A 289     -23.290 -19.167 -24.007  1.00 44.23           C  
ATOM   2297  N   LYS A 290     -18.950 -15.773 -24.001  1.00 24.98           N  
ATOM   2298  CA  LYS A 290     -18.073 -14.790 -23.369  1.00 24.42           C  
ATOM   2299  C   LYS A 290     -17.359 -13.931 -24.401  1.00 25.26           C  
ATOM   2300  O   LYS A 290     -17.169 -12.732 -24.179  1.00 22.93           O  
ATOM   2301  CB  LYS A 290     -17.068 -15.497 -22.460  1.00 20.12           C  
ATOM   2302  CG  LYS A 290     -17.722 -16.011 -21.159  1.00 28.80           C  
ATOM   2303  CD  LYS A 290     -16.755 -16.763 -20.263  1.00 34.22           C  
ATOM   2304  CE  LYS A 290     -17.419 -17.095 -18.919  1.00 38.03           C  
ATOM   2305  NZ  LYS A 290     -16.490 -17.824 -18.006  1.00 43.65           N1+
ATOM   2306  N   THR A 291     -16.952 -14.515 -25.534  1.00 21.27           N  
ATOM   2307  CA  THR A 291     -16.358 -13.704 -26.600  1.00 22.94           C  
ATOM   2308  C   THR A 291     -17.318 -12.623 -27.089  1.00 22.16           C  
ATOM   2309  O   THR A 291     -16.944 -11.450 -27.227  1.00 21.90           O  
ATOM   2310  CB  THR A 291     -15.912 -14.616 -27.743  1.00 21.20           C  
ATOM   2311  CG2 THR A 291     -15.530 -13.804 -29.009  1.00 21.51           C  
ATOM   2312  OG1 THR A 291     -14.803 -15.392 -27.306  1.00 23.49           O  
ATOM   2313  N   SER A 292     -18.567 -12.989 -27.360  1.00 21.10           N  
ATOM   2314  CA  SER A 292     -19.550 -11.983 -27.735  1.00 24.14           C  
ATOM   2315  C   SER A 292     -19.688 -10.915 -26.663  1.00 22.82           C  
ATOM   2316  O   SER A 292     -19.842  -9.731 -26.980  1.00 21.74           O  
ATOM   2317  CB  SER A 292     -20.909 -12.638 -27.984  1.00 30.63           C  
ATOM   2318  OG  SER A 292     -20.837 -13.488 -29.108  1.00 36.94           O  
ATOM   2319  N   GLN A 293     -19.673 -11.322 -25.386  1.00 22.03           N  
ATOM   2320  CA  GLN A 293     -19.817 -10.354 -24.303  1.00 21.02           C  
ATOM   2321  C   GLN A 293     -18.602  -9.444 -24.213  1.00 19.66           C  
ATOM   2322  O   GLN A 293     -18.744  -8.241 -23.977  1.00 20.39           O  
ATOM   2323  CB  GLN A 293     -20.010 -11.077 -22.975  1.00 24.23           C  
ATOM   2324  CG  GLN A 293     -21.326 -11.855 -22.870  1.00 28.26           C  
ATOM   2325  CD  GLN A 293     -21.361 -12.731 -21.629  1.00 25.99           C  
ATOM   2326  NE2 GLN A 293     -22.559 -13.145 -21.233  1.00 29.72           N  
ATOM   2327  OE1 GLN A 293     -20.324 -13.025 -21.026  1.00 28.80           O  
ATOM   2328  N   ALA A 294     -17.398 -10.009 -24.357  1.00 20.51           N  
ATOM   2329  CA  ALA A 294     -16.193  -9.182 -24.297  1.00 21.60           C  
ATOM   2330  C   ALA A 294     -16.191  -8.154 -25.416  1.00 21.01           C  
ATOM   2331  O   ALA A 294     -15.870  -6.981 -25.202  1.00 19.37           O  
ATOM   2332  CB  ALA A 294     -14.952 -10.065 -24.384  1.00 18.41           C  
ATOM   2333  N   ARG A 295     -16.552  -8.578 -26.627  1.00 19.65           N  
ATOM   2334  CA  ARG A 295     -16.590  -7.634 -27.734  1.00 18.53           C  
ATOM   2335  C   ARG A 295     -17.664  -6.563 -27.527  1.00 19.72           C  
ATOM   2336  O   ARG A 295     -17.444  -5.387 -27.842  1.00 18.96           O  
ATOM   2337  CB  ARG A 295     -16.801  -8.398 -29.040  1.00 16.60           C  
ATOM   2338  CG  ARG A 295     -16.798  -7.527 -30.260  1.00 20.19           C  
ATOM   2339  CD  ARG A 295     -17.312  -8.354 -31.453  1.00 23.31           C  
ATOM   2340  NE  ARG A 295     -16.363  -9.423 -31.710  1.00 24.24           N  
ATOM   2341  CZ  ARG A 295     -16.661 -10.715 -31.722  1.00 24.25           C  
ATOM   2342  NH1 ARG A 295     -17.900 -11.141 -31.538  1.00 26.65           N1+
ATOM   2343  NH2 ARG A 295     -15.682 -11.601 -31.894  1.00 23.79           N  
ATOM   2344  N   ASP A 296     -18.832  -6.951 -26.997  1.00 22.55           N  
ATOM   2345  CA  ASP A 296     -19.861  -5.965 -26.680  1.00 21.65           C  
ATOM   2346  C   ASP A 296     -19.346  -4.925 -25.693  1.00 21.22           C  
ATOM   2347  O   ASP A 296     -19.571  -3.723 -25.876  1.00 20.68           O  
ATOM   2348  CB  ASP A 296     -21.112  -6.645 -26.116  1.00 19.86           C  
ATOM   2349  CG  ASP A 296     -22.229  -5.663 -25.844  1.00 27.54           C  
ATOM   2350  OD1 ASP A 296     -22.829  -5.135 -26.805  1.00 29.78           O  
ATOM   2351  OD2 ASP A 296     -22.529  -5.421 -24.663  1.00 25.70           O1-
ATOM   2352  N   LEU A 297     -18.645  -5.363 -24.649  1.00 19.67           N  
ATOM   2353  CA  LEU A 297     -18.140  -4.395 -23.676  1.00 18.04           C  
ATOM   2354  C   LEU A 297     -17.104  -3.480 -24.313  1.00 19.36           C  
ATOM   2355  O   LEU A 297     -17.145  -2.261 -24.112  1.00 18.01           O  
ATOM   2356  CB  LEU A 297     -17.565  -5.122 -22.470  1.00 19.53           C  
ATOM   2357  CG  LEU A 297     -16.942  -4.235 -21.394  1.00 21.39           C  
ATOM   2358  CD1 LEU A 297     -18.006  -3.297 -20.793  1.00 19.93           C  
ATOM   2359  CD2 LEU A 297     -16.306  -5.146 -20.340  1.00 22.35           C  
ATOM   2360  N   LEU A 298     -16.189  -4.046 -25.106  1.00 17.38           N  
ATOM   2361  CA  LEU A 298     -15.191  -3.221 -25.796  1.00 20.53           C  
ATOM   2362  C   LEU A 298     -15.854  -2.168 -26.677  1.00 21.29           C  
ATOM   2363  O   LEU A 298     -15.449  -1.000 -26.679  1.00 18.66           O  
ATOM   2364  CB  LEU A 298     -14.270  -4.112 -26.633  1.00 18.73           C  
ATOM   2365  CG  LEU A 298     -13.053  -4.694 -25.938  1.00 25.01           C  
ATOM   2366  CD1 LEU A 298     -12.508  -5.874 -26.740  1.00 22.92           C  
ATOM   2367  CD2 LEU A 298     -12.004  -3.600 -25.759  1.00 21.64           C  
ATOM   2368  N   SER A 299     -16.917  -2.550 -27.395  1.00 20.79           N  
ATOM   2369  CA  SER A 299     -17.610  -1.616 -28.276  1.00 20.00           C  
ATOM   2370  C   SER A 299     -18.350  -0.514 -27.523  1.00 20.79           C  
ATOM   2371  O   SER A 299     -18.692   0.506 -28.135  1.00 23.86           O  
ATOM   2372  CB  SER A 299     -18.585  -2.385 -29.179  1.00 25.37           C  
ATOM   2373  OG  SER A 299     -19.790  -2.664 -28.489  1.00 21.18           O  
ATOM   2374  N   LYS A 300     -18.586  -0.679 -26.220  1.00 18.91           N  
ATOM   2375  CA  LYS A 300     -19.237   0.328 -25.403  1.00 18.03           C  
ATOM   2376  C   LYS A 300     -18.241   1.203 -24.631  1.00 15.89           C  
ATOM   2377  O   LYS A 300     -18.595   2.309 -24.220  1.00 18.76           O  
ATOM   2378  CB  LYS A 300     -20.198  -0.361 -24.432  1.00 21.93           C  
ATOM   2379  CG  LYS A 300     -21.470  -0.913 -25.130  1.00 25.00           C  
ATOM   2380  CD  LYS A 300     -22.320  -1.706 -24.137  1.00 28.77           C  
ATOM   2381  CE  LYS A 300     -23.662  -2.159 -24.719  1.00 33.30           C  
ATOM   2382  NZ  LYS A 300     -23.627  -2.389 -26.179  1.00 35.48           N1+
ATOM   2383  N   MET A 301     -16.989   0.768 -24.480  1.00 16.05           N  
ATOM   2384  CA  MET A 301     -15.945   1.568 -23.841  1.00 17.76           C  
ATOM   2385  C   MET A 301     -15.135   2.378 -24.857  1.00 15.25           C  
ATOM   2386  O   MET A 301     -14.830   3.552 -24.614  1.00 16.80           O  
ATOM   2387  CB  MET A 301     -15.002   0.631 -23.083  1.00 15.10           C  
ATOM   2388  CG  MET A 301     -15.735  -0.224 -22.030  1.00 19.49           C  
ATOM   2389  SD  MET A 301     -14.649  -0.876 -20.752  1.00 25.79           S  
ATOM   2390  CE  MET A 301     -13.891  -2.120 -21.683  1.00 23.33           C  
ATOM   2391  N   LEU A 302     -14.783   1.769 -25.991  1.00 17.31           N  
ATOM   2392  CA  LEU A 302     -14.014   2.449 -27.038  1.00 16.86           C  
ATOM   2393  C   LEU A 302     -14.972   3.199 -27.964  1.00 20.88           C  
ATOM   2394  O   LEU A 302     -15.241   2.812 -29.111  1.00 20.79           O  
ATOM   2395  CB  LEU A 302     -13.152   1.455 -27.801  1.00 18.32           C  
ATOM   2396  CG  LEU A 302     -12.076   0.818 -26.916  1.00 20.89           C  
ATOM   2397  CD1 LEU A 302     -11.243  -0.161 -27.751  1.00 19.68           C  
ATOM   2398  CD2 LEU A 302     -11.223   1.873 -26.234  1.00 18.45           C  
ATOM   2399  N   VAL A 303     -15.475   4.307 -27.427  1.00 17.14           N  
ATOM   2400  CA  VAL A 303     -16.474   5.152 -28.059  1.00 18.53           C  
ATOM   2401  C   VAL A 303     -15.960   6.581 -27.968  1.00 18.26           C  
ATOM   2402  O   VAL A 303     -15.734   7.086 -26.860  1.00 18.15           O  
ATOM   2403  CB  VAL A 303     -17.841   5.014 -27.360  1.00 21.20           C  
ATOM   2404  CG1 VAL A 303     -18.850   6.017 -27.920  1.00 23.26           C  
ATOM   2405  CG2 VAL A 303     -18.339   3.562 -27.435  1.00 20.83           C  
ATOM   2406  N   ILE A 304     -15.791   7.239 -29.122  1.00 18.51           N  
ATOM   2407  CA  ILE A 304     -15.176   8.568 -29.131  1.00 19.68           C  
ATOM   2408  C   ILE A 304     -16.028   9.572 -28.359  1.00 22.55           C  
ATOM   2409  O   ILE A 304     -15.511  10.372 -27.569  1.00 19.63           O  
ATOM   2410  CB  ILE A 304     -14.932   9.034 -30.579  1.00 19.76           C  
ATOM   2411  CG1 ILE A 304     -13.918   8.138 -31.299  1.00 19.71           C  
ATOM   2412  CG2 ILE A 304     -14.507  10.497 -30.592  1.00 19.50           C  
ATOM   2413  CD1 ILE A 304     -13.871   8.432 -32.837  1.00 20.61           C  
ATOM   2414  N   ASP A 305     -17.353   9.554 -28.578  1.00 18.38           N  
ATOM   2415  CA  ASP A 305     -18.237  10.529 -27.967  1.00 21.30           C  
ATOM   2416  C   ASP A 305     -18.476  10.153 -26.509  1.00 21.80           C  
ATOM   2417  O   ASP A 305     -19.107   9.128 -26.238  1.00 21.39           O  
ATOM   2418  CB  ASP A 305     -19.556  10.590 -28.748  1.00 22.00           C  
ATOM   2419  CG  ASP A 305     -20.483  11.668 -28.241  1.00 29.27           C  
ATOM   2420  OD1 ASP A 305     -20.213  12.246 -27.173  1.00 28.54           O  
ATOM   2421  OD2 ASP A 305     -21.484  11.953 -28.930  1.00 27.25           O1-
ATOM   2422  N   PRO A 306     -17.970  10.927 -25.546  1.00 20.71           N  
ATOM   2423  CA  PRO A 306     -18.151  10.536 -24.140  1.00 22.25           C  
ATOM   2424  C   PRO A 306     -19.613  10.506 -23.716  1.00 23.43           C  
ATOM   2425  O   PRO A 306     -19.959   9.791 -22.766  1.00 24.87           O  
ATOM   2426  CB  PRO A 306     -17.368  11.602 -23.356  1.00 25.63           C  
ATOM   2427  CG  PRO A 306     -17.101  12.702 -24.302  1.00 26.84           C  
ATOM   2428  CD  PRO A 306     -17.254  12.205 -25.701  1.00 21.72           C  
ATOM   2429  N   ASP A 307     -20.494  11.257 -24.379  1.00 26.14           N  
ATOM   2430  CA AASP A 307     -21.914  11.172 -24.049  0.48 27.57           C  
ATOM   2431  CA BASP A 307     -21.908  11.167 -24.028  0.52 27.57           C  
ATOM   2432  C   ASP A 307     -22.512   9.817 -24.401  1.00 26.34           C  
ATOM   2433  O   ASP A 307     -23.580   9.464 -23.877  1.00 28.34           O  
ATOM   2434  CB AASP A 307     -22.707  12.271 -24.762  0.48 27.99           C  
ATOM   2435  CB BASP A 307     -22.710  12.297 -24.685  0.52 27.99           C  
ATOM   2436  CG AASP A 307     -24.126  12.398 -24.230  0.48 32.36           C  
ATOM   2437  CG BASP A 307     -22.406  13.666 -24.089  0.52 31.73           C  
ATOM   2438  OD1AASP A 307     -24.303  12.912 -23.109  0.48 34.79           O  
ATOM   2439  OD1BASP A 307     -21.985  13.744 -22.911  0.52 34.50           O  
ATOM   2440  OD2AASP A 307     -25.062  11.959 -24.929  0.48 30.98           O1-
ATOM   2441  OD2BASP A 307     -22.595  14.672 -24.807  0.52 37.46           O1-
ATOM   2442  N   LYS A 308     -21.874   9.054 -25.280  1.00 23.88           N  
ATOM   2443  CA  LYS A 308     -22.378   7.733 -25.627  1.00 22.88           C  
ATOM   2444  C   LYS A 308     -21.551   6.606 -25.027  1.00 25.13           C  
ATOM   2445  O   LYS A 308     -21.908   5.433 -25.183  1.00 25.93           O  
ATOM   2446  CB  LYS A 308     -22.459   7.571 -27.145  1.00 25.40           C  
ATOM   2447  CG  LYS A 308     -23.280   8.666 -27.824  1.00 34.05           C  
ATOM   2448  CD  LYS A 308     -23.304   8.483 -29.326  1.00 39.50           C  
ATOM   2449  CE  LYS A 308     -24.314   9.423 -29.981  1.00 51.15           C  
ATOM   2450  NZ  LYS A 308     -25.443   9.738 -29.060  1.00 49.43           N1+
ATOM   2451  N   ARG A 309     -20.466   6.929 -24.333  1.00 23.33           N  
ATOM   2452  CA  ARG A 309     -19.602   5.912 -23.756  1.00 20.24           C  
ATOM   2453  C   ARG A 309     -20.203   5.404 -22.451  1.00 20.69           C  
ATOM   2454  O   ARG A 309     -20.784   6.175 -21.687  1.00 22.91           O  
ATOM   2455  CB  ARG A 309     -18.222   6.522 -23.506  1.00 19.82           C  
ATOM   2456  CG  ARG A 309     -17.133   5.536 -23.062  1.00 20.76           C  
ATOM   2457  CD  ARG A 309     -15.848   6.342 -22.777  1.00 18.36           C  
ATOM   2458  NE  ARG A 309     -15.458   7.182 -23.900  1.00 17.24           N  
ATOM   2459  CZ  ARG A 309     -14.822   8.347 -23.802  1.00 16.62           C  
ATOM   2460  NH1 ARG A 309     -14.490   8.868 -22.633  1.00 18.22           N1+
ATOM   2461  NH2 ARG A 309     -14.544   9.026 -24.907  1.00 17.08           N  
ATOM   2462  N   ILE A 310     -20.037   4.102 -22.190  1.00 19.31           N  
ATOM   2463  CA  ILE A 310     -20.577   3.475 -20.985  1.00 20.92           C  
ATOM   2464  C   ILE A 310     -19.934   4.064 -19.718  1.00 26.20           C  
ATOM   2465  O   ILE A 310     -18.784   4.522 -19.733  1.00 20.34           O  
ATOM   2466  CB  ILE A 310     -20.355   1.954 -21.102  1.00 22.55           C  
ATOM   2467  CG1 ILE A 310     -21.144   1.163 -20.073  1.00 30.56           C  
ATOM   2468  CG2 ILE A 310     -18.876   1.565 -20.983  1.00 24.11           C  
ATOM   2469  CD1 ILE A 310     -20.839  -0.327 -20.130  1.00 28.28           C  
ATOM   2470  N   SER A 311     -20.694   4.081 -18.616  1.00 22.38           N  
ATOM   2471  CA  SER A 311     -20.194   4.510 -17.305  1.00 20.40           C  
ATOM   2472  C   SER A 311     -19.542   3.346 -16.556  1.00 17.84           C  
ATOM   2473  O   SER A 311     -19.732   2.176 -16.895  1.00 18.57           O  
ATOM   2474  CB  SER A 311     -21.327   5.064 -16.438  1.00 24.65           C  
ATOM   2475  OG  SER A 311     -22.209   4.011 -16.072  1.00 22.09           O  
ATOM   2476  N   VAL A 312     -18.767   3.672 -15.508  1.00 17.30           N  
ATOM   2477  CA AVAL A 312     -18.178   2.622 -14.676  0.72 20.03           C  
ATOM   2478  CA BVAL A 312     -18.177   2.594 -14.718  0.28 20.03           C  
ATOM   2479  C   VAL A 312     -19.272   1.764 -14.063  1.00 19.28           C  
ATOM   2480  O   VAL A 312     -19.153   0.538 -13.963  1.00 17.95           O  
ATOM   2481  CB AVAL A 312     -17.287   3.243 -13.585  0.72 20.85           C  
ATOM   2482  CB BVAL A 312     -17.175   3.130 -13.674  0.28 20.85           C  
ATOM   2483  CG1AVAL A 312     -16.672   2.157 -12.708  0.72 17.83           C  
ATOM   2484  CG1BVAL A 312     -16.013   3.858 -14.351  0.28 22.04           C  
ATOM   2485  CG2AVAL A 312     -16.196   4.108 -14.227  0.72 22.91           C  
ATOM   2486  CG2BVAL A 312     -17.853   3.990 -12.625  0.28 20.31           C  
ATOM   2487  N   ASP A 313     -20.366   2.406 -13.624  1.00 21.76           N  
ATOM   2488  CA  ASP A 313     -21.438   1.633 -12.993  1.00 24.25           C  
ATOM   2489  C   ASP A 313     -22.048   0.642 -13.981  1.00 25.31           C  
ATOM   2490  O   ASP A 313     -22.350  -0.511 -13.623  1.00 25.83           O  
ATOM   2491  CB  ASP A 313     -22.523   2.568 -12.477  1.00 26.70           C  
ATOM   2492  CG  ASP A 313     -22.231   3.096 -11.095  1.00 33.62           C  
ATOM   2493  OD1 ASP A 313     -21.292   2.614 -10.436  1.00 38.71           O  
ATOM   2494  OD2 ASP A 313     -22.980   4.012 -10.665  1.00 47.05           O1-
ATOM   2495  N   GLU A 314     -22.254   1.085 -15.226  1.00 23.98           N  
ATOM   2496  CA  GLU A 314     -22.823   0.224 -16.254  1.00 24.11           C  
ATOM   2497  C   GLU A 314     -21.847  -0.882 -16.637  1.00 25.59           C  
ATOM   2498  O   GLU A 314     -22.254  -2.019 -16.906  1.00 22.03           O  
ATOM   2499  CB  GLU A 314     -23.189   1.039 -17.501  1.00 27.14           C  
ATOM   2500  CG  GLU A 314     -24.563   1.710 -17.506  1.00 38.52           C  
ATOM   2501  CD  GLU A 314     -24.658   3.001 -18.361  1.00 48.50           C  
ATOM   2502  OE1 GLU A 314     -23.629   3.559 -18.849  1.00 34.61           O  
ATOM   2503  OE2 GLU A 314     -25.806   3.476 -18.529  1.00 50.17           O1-
ATOM   2504  N   ALA A 315     -20.547  -0.560 -16.682  1.00 19.84           N  
ATOM   2505  CA  ALA A 315     -19.546  -1.568 -17.026  1.00 19.25           C  
ATOM   2506  C   ALA A 315     -19.485  -2.668 -15.974  1.00 20.16           C  
ATOM   2507  O   ALA A 315     -19.340  -3.846 -16.306  1.00 20.26           O  
ATOM   2508  CB  ALA A 315     -18.177  -0.903 -17.196  1.00 18.71           C  
ATOM   2509  N   LEU A 316     -19.632  -2.306 -14.700  1.00 19.55           N  
ATOM   2510  CA  LEU A 316     -19.596  -3.305 -13.641  1.00 19.16           C  
ATOM   2511  C   LEU A 316     -20.803  -4.238 -13.702  1.00 25.02           C  
ATOM   2512  O   LEU A 316     -20.714  -5.383 -13.251  1.00 29.14           O  
ATOM   2513  CB  LEU A 316     -19.549  -2.602 -12.284  1.00 19.51           C  
ATOM   2514  CG  LEU A 316     -18.165  -2.154 -11.829  1.00 19.68           C  
ATOM   2515  CD1 LEU A 316     -18.342  -1.134 -10.714  1.00 24.36           C  
ATOM   2516  CD2 LEU A 316     -17.370  -3.336 -11.328  1.00 21.58           C  
ATOM   2517  N   ARG A 317     -21.935  -3.762 -14.220  1.00 22.62           N  
ATOM   2518  CA  ARG A 317     -23.127  -4.586 -14.404  1.00 26.16           C  
ATOM   2519  C   ARG A 317     -23.091  -5.415 -15.683  1.00 28.17           C  
ATOM   2520  O   ARG A 317     -23.983  -6.252 -15.884  1.00 23.70           O  
ATOM   2521  CB  ARG A 317     -24.378  -3.702 -14.447  1.00 26.27           C  
ATOM   2522  CG  ARG A 317     -24.649  -2.909 -13.185  1.00 34.57           C  
ATOM   2523  CD  ARG A 317     -26.071  -2.314 -13.195  1.00 39.99           C  
ATOM   2524  NE  ARG A 317     -26.310  -1.382 -14.297  1.00 44.47           N  
ATOM   2525  CZ  ARG A 317     -26.261  -0.057 -14.191  1.00 47.69           C  
ATOM   2526  NH1 ARG A 317     -25.887   0.536 -13.066  1.00 42.81           N1+
ATOM   2527  NH2 ARG A 317     -26.584   0.692 -15.242  1.00 45.31           N  
ATOM   2528  N   HIS A 318     -22.105  -5.197 -16.553  1.00 20.24           N  
ATOM   2529  CA  HIS A 318     -22.087  -5.861 -17.850  1.00 23.18           C  
ATOM   2530  C   HIS A 318     -21.929  -7.370 -17.680  1.00 20.75           C  
ATOM   2531  O   HIS A 318     -21.163  -7.818 -16.825  1.00 20.70           O  
ATOM   2532  CB  HIS A 318     -20.937  -5.326 -18.712  1.00 20.65           C  
ATOM   2533  CG  HIS A 318     -21.010  -5.761 -20.143  1.00 21.27           C  
ATOM   2534  CD2 HIS A 318     -21.468  -5.131 -21.250  1.00 21.40           C  
ATOM   2535  ND1 HIS A 318     -20.565  -6.996 -20.559  1.00 21.12           N  
ATOM   2536  CE1 HIS A 318     -20.770  -7.119 -21.861  1.00 20.68           C  
ATOM   2537  NE2 HIS A 318     -21.310  -6.000 -22.306  1.00 20.15           N  
ATOM   2538  N   PRO A 319     -22.606  -8.180 -18.508  1.00 22.47           N  
ATOM   2539  CA  PRO A 319     -22.516  -9.646 -18.366  1.00 24.15           C  
ATOM   2540  C   PRO A 319     -21.096 -10.208 -18.356  1.00 24.96           C  
ATOM   2541  O   PRO A 319     -20.861 -11.231 -17.705  1.00 25.77           O  
ATOM   2542  CB  PRO A 319     -23.295 -10.159 -19.587  1.00 27.40           C  
ATOM   2543  CG  PRO A 319     -24.235  -9.078 -19.935  1.00 27.54           C  
ATOM   2544  CD  PRO A 319     -23.623  -7.764 -19.489  1.00 24.74           C  
ATOM   2545  N   TYR A 320     -20.140  -9.576 -19.056  1.00 21.77           N  
ATOM   2546  CA  TYR A 320     -18.765 -10.078 -19.068  1.00 21.45           C  
ATOM   2547  C   TYR A 320     -18.110  -9.960 -17.695  1.00 21.81           C  
ATOM   2548  O   TYR A 320     -17.257 -10.779 -17.339  1.00 22.21           O  
ATOM   2549  CB  TYR A 320     -17.935  -9.286 -20.087  1.00 20.29           C  
ATOM   2550  CG  TYR A 320     -16.578  -9.900 -20.392  1.00 21.42           C  
ATOM   2551  CD1 TYR A 320     -16.508 -11.190 -20.893  1.00 22.95           C  
ATOM   2552  CD2 TYR A 320     -15.383  -9.198 -20.205  1.00 23.17           C  
ATOM   2553  CE1 TYR A 320     -15.314 -11.767 -21.202  1.00 24.48           C  
ATOM   2554  CE2 TYR A 320     -14.160  -9.794 -20.523  1.00 23.31           C  
ATOM   2555  CZ  TYR A 320     -14.145 -11.073 -21.018  1.00 24.32           C  
ATOM   2556  OH  TYR A 320     -12.966 -11.723 -21.340  1.00 30.79           O  
ATOM   2557  N   ILE A 321     -18.500  -8.941 -16.938  1.00 19.45           N  
ATOM   2558  CA  ILE A 321     -17.812  -8.504 -15.730  1.00 17.78           C  
ATOM   2559  C   ILE A 321     -18.520  -8.988 -14.474  1.00 25.98           C  
ATOM   2560  O   ILE A 321     -17.882  -9.395 -13.504  1.00 23.79           O  
ATOM   2561  CB  ILE A 321     -17.746  -6.963 -15.748  1.00 18.37           C  
ATOM   2562  CG1 ILE A 321     -16.968  -6.457 -16.983  1.00 19.06           C  
ATOM   2563  CG2 ILE A 321     -17.196  -6.401 -14.404  1.00 22.00           C  
ATOM   2564  CD1 ILE A 321     -15.506  -6.895 -17.050  1.00 22.53           C  
ATOM   2565  N   THR A 322     -19.846  -8.932 -14.489  1.00 25.00           N  
ATOM   2566  CA  THR A 322     -20.636  -9.063 -13.273  1.00 28.04           C  
ATOM   2567  C   THR A 322     -20.640 -10.482 -12.706  1.00 27.63           C  
ATOM   2568  O   THR A 322     -21.002 -10.664 -11.537  1.00 27.63           O  
ATOM   2569  CB  THR A 322     -22.049  -8.551 -13.566  1.00 29.80           C  
ATOM   2570  CG2 THR A 322     -22.866  -9.587 -14.313  1.00 25.65           C  
ATOM   2571  OG1 THR A 322     -22.695  -8.182 -12.344  1.00 38.25           O  
ATOM   2572  N   VAL A 323     -20.163 -11.471 -13.464  1.00 26.35           N  
ATOM   2573  CA  VAL A 323     -19.990 -12.822 -12.935  1.00 24.74           C  
ATOM   2574  C   VAL A 323     -19.059 -12.854 -11.730  1.00 28.60           C  
ATOM   2575  O   VAL A 323     -19.054 -13.835 -10.979  1.00 26.27           O  
ATOM   2576  CB  VAL A 323     -19.435 -13.770 -14.016  1.00 31.01           C  
ATOM   2577  CG1 VAL A 323     -20.407 -13.887 -15.184  1.00 34.05           C  
ATOM   2578  CG2 VAL A 323     -18.043 -13.307 -14.474  1.00 28.09           C  
ATOM   2579  N   TRP A 324     -18.237 -11.823 -11.545  1.00 22.57           N  
ATOM   2580  CA  TRP A 324     -17.255 -11.800 -10.472  1.00 23.46           C  
ATOM   2581  C   TRP A 324     -17.758 -11.067  -9.242  1.00 25.39           C  
ATOM   2582  O   TRP A 324     -17.070 -11.043  -8.216  1.00 26.18           O  
ATOM   2583  CB  TRP A 324     -15.948 -11.168 -10.959  1.00 23.45           C  
ATOM   2584  CG  TRP A 324     -15.265 -12.039 -11.926  1.00 22.51           C  
ATOM   2585  CD1 TRP A 324     -15.071 -11.788 -13.247  1.00 20.53           C  
ATOM   2586  CD2 TRP A 324     -14.777 -13.363 -11.692  1.00 24.52           C  
ATOM   2587  CE2 TRP A 324     -14.254 -13.836 -12.914  1.00 23.52           C  
ATOM   2588  CE3 TRP A 324     -14.694 -14.181 -10.562  1.00 26.30           C  
ATOM   2589  NE1 TRP A 324     -14.439 -12.853 -13.844  1.00 19.09           N  
ATOM   2590  CZ2 TRP A 324     -13.658 -15.088 -13.039  1.00 27.69           C  
ATOM   2591  CZ3 TRP A 324     -14.106 -15.431 -10.690  1.00 29.09           C  
ATOM   2592  CH2 TRP A 324     -13.600 -15.874 -11.921  1.00 30.89           C  
ATOM   2593  N   TYR A 325     -18.935 -10.476  -9.320  1.00 23.88           N  
ATOM   2594  CA  TYR A 325     -19.490  -9.783  -8.167  1.00 30.62           C  
ATOM   2595  C   TYR A 325     -19.932 -10.815  -7.136  1.00 35.43           C  
ATOM   2596  O   TYR A 325     -20.713 -11.719  -7.455  1.00 38.04           O  
ATOM   2597  CB  TYR A 325     -20.667  -8.909  -8.582  1.00 31.90           C  
ATOM   2598  CG  TYR A 325     -21.388  -8.359  -7.368  1.00 40.70           C  
ATOM   2599  CD1 TYR A 325     -20.779  -7.407  -6.556  1.00 41.80           C  
ATOM   2600  CD2 TYR A 325     -22.650  -8.821  -7.007  1.00 39.91           C  
ATOM   2601  CE1 TYR A 325     -21.414  -6.909  -5.423  1.00 45.44           C  
ATOM   2602  CE2 TYR A 325     -23.297  -8.327  -5.875  1.00 46.67           C  
ATOM   2603  CZ  TYR A 325     -22.672  -7.370  -5.090  1.00 45.46           C  
ATOM   2604  OH  TYR A 325     -23.297  -6.874  -3.964  1.00 51.61           O  
ATOM   2605  N   ASP A 326     -19.423 -10.699  -5.912  1.00 36.22           N  
ATOM   2606  CA  ASP A 326     -19.832 -11.588  -4.829  1.00 41.03           C  
ATOM   2607  C   ASP A 326     -20.595 -10.780  -3.790  1.00 44.50           C  
ATOM   2608  O   ASP A 326     -19.995  -9.923  -3.116  1.00 41.02           O  
ATOM   2609  CB  ASP A 326     -18.621 -12.276  -4.192  1.00 42.79           C  
ATOM   2610  CG  ASP A 326     -19.011 -13.290  -3.114  1.00 46.12           C  
ATOM   2611  OD1 ASP A 326     -20.202 -13.361  -2.730  1.00 48.33           O  
ATOM   2612  OD2 ASP A 326     -18.121 -14.035  -2.660  1.00 46.00           O1-
ATOM   2613  N   PRO A 327     -21.898 -11.025  -3.608  0.72 47.48           N  
ATOM   2614  CA  PRO A 327     -22.657 -10.256  -2.608  0.72 42.93           C  
ATOM   2615  C   PRO A 327     -22.231 -10.536  -1.175  0.72 42.95           C  
ATOM   2616  O   PRO A 327     -22.514  -9.716  -0.295  0.72 42.80           O  
ATOM   2617  CB  PRO A 327     -24.111 -10.692  -2.854  0.72 45.24           C  
ATOM   2618  CG  PRO A 327     -24.103 -11.391  -4.196  0.72 45.54           C  
ATOM   2619  CD  PRO A 327     -22.747 -12.010  -4.300  0.72 40.95           C  
ATOM   2620  N   ALA A 328     -21.555 -11.656  -0.914  1.00 46.14           N  
ATOM   2621  CA  ALA A 328     -21.108 -11.996   0.434  1.00 44.77           C  
ATOM   2622  C   ALA A 328     -19.781 -11.347   0.817  1.00 43.31           C  
ATOM   2623  O   ALA A 328     -19.352 -11.483   1.968  1.00 38.16           O  
ATOM   2624  CB  ALA A 328     -20.984 -13.517   0.572  1.00 47.32           C  
ATOM   2625  N   GLU A 329     -19.116 -10.662  -0.109  0.70 37.74           N  
ATOM   2626  CA  GLU A 329     -17.822 -10.055   0.169  0.70 39.60           C  
ATOM   2627  C   GLU A 329     -18.003  -8.738   0.915  0.70 32.79           C  
ATOM   2628  O   GLU A 329     -18.940  -7.984   0.643  0.70 35.32           O  
ATOM   2629  CB  GLU A 329     -17.076  -9.824  -1.142  0.70 40.22           C  
ATOM   2630  CG  GLU A 329     -16.351 -11.055  -1.654  0.70 45.25           C  
ATOM   2631  CD  GLU A 329     -15.133 -10.704  -2.482  0.70 47.19           C  
ATOM   2632  OE1 GLU A 329     -14.987  -9.515  -2.831  0.70 49.64           O  
ATOM   2633  OE2 GLU A 329     -14.328 -11.613  -2.784  0.70 43.86           O1-
ATOM   2634  N   ALA A 330     -17.097  -8.461   1.856  1.00 39.53           N  
ATOM   2635  CA  ALA A 330     -17.144  -7.196   2.591  1.00 39.53           C  
ATOM   2636  C   ALA A 330     -16.906  -6.021   1.648  1.00 40.97           C  
ATOM   2637  O   ALA A 330     -15.921  -5.991   0.903  1.00 39.21           O  
ATOM   2638  CB  ALA A 330     -16.109  -7.180   3.722  1.00 34.33           C  
ATOM   2639  N   GLU A 331     -17.827  -5.064   1.668  0.71 36.84           N  
ATOM   2640  CA  GLU A 331     -17.648  -3.853   0.890  0.71 43.21           C  
ATOM   2641  C   GLU A 331     -16.567  -2.984   1.520  0.71 39.80           C  
ATOM   2642  O   GLU A 331     -16.165  -3.183   2.668  0.71 39.12           O  
ATOM   2643  CB  GLU A 331     -18.959  -3.076   0.798  0.71 44.52           C  
ATOM   2644  CG  GLU A 331     -20.012  -3.765  -0.041  0.71 48.91           C  
ATOM   2645  CD  GLU A 331     -21.239  -2.902  -0.259  0.71 55.38           C  
ATOM   2646  OE1 GLU A 331     -21.255  -1.750   0.226  0.71 57.12           O  
ATOM   2647  OE2 GLU A 331     -22.188  -3.380  -0.915  0.71 59.74           O1-
ATOM   2648  N   ALA A 332     -16.076  -2.026   0.739  0.80 38.31           N  
ATOM   2649  CA  ALA A 332     -15.155  -1.074   1.337  0.80 43.97           C  
ATOM   2650  C   ALA A 332     -15.899   0.207   1.654  0.80 43.97           C  
ATOM   2651  O   ALA A 332     -16.647   0.712   0.799  0.80 46.64           O  
ATOM   2652  CB  ALA A 332     -13.986  -0.773   0.402  0.80 38.67           C  
ATOM   2653  N   PRO A 333     -15.732   0.748   2.857  1.00 49.29           N  
ATOM   2654  CA  PRO A 333     -16.354   2.033   3.184  1.00 52.68           C  
ATOM   2655  C   PRO A 333     -15.736   3.144   2.358  1.00 52.51           C  
ATOM   2656  O   PRO A 333     -14.528   3.107   2.070  1.00 48.16           O  
ATOM   2657  CB  PRO A 333     -16.038   2.216   4.676  1.00 52.11           C  
ATOM   2658  CG  PRO A 333     -14.851   1.339   4.940  1.00 44.74           C  
ATOM   2659  CD  PRO A 333     -14.929   0.201   3.967  1.00 43.25           C  
ATOM   2660  N   PRO A 334     -16.525   4.133   1.943  1.00 53.63           N  
ATOM   2661  CA  PRO A 334     -15.948   5.338   1.343  1.00 53.46           C  
ATOM   2662  C   PRO A 334     -14.906   5.939   2.266  1.00 51.59           C  
ATOM   2663  O   PRO A 334     -15.040   5.881   3.499  1.00 45.30           O  
ATOM   2664  CB  PRO A 334     -17.156   6.272   1.174  1.00 52.42           C  
ATOM   2665  CG  PRO A 334     -18.327   5.353   1.078  1.00 51.96           C  
ATOM   2666  CD  PRO A 334     -18.000   4.160   1.945  1.00 53.19           C  
ATOM   2667  N   PRO A 335     -13.826   6.475   1.714  1.00 45.94           N  
ATOM   2668  CA  PRO A 335     -12.787   7.051   2.567  1.00 44.88           C  
ATOM   2669  C   PRO A 335     -13.285   8.330   3.212  1.00 42.67           C  
ATOM   2670  O   PRO A 335     -14.153   9.028   2.683  1.00 48.46           O  
ATOM   2671  CB  PRO A 335     -11.636   7.328   1.594  1.00 39.03           C  
ATOM   2672  CG  PRO A 335     -12.307   7.472   0.269  1.00 37.70           C  
ATOM   2673  CD  PRO A 335     -13.487   6.557   0.282  1.00 40.11           C  
ATOM   2674  N   GLN A 336     -12.729   8.634   4.372  1.00 43.66           N  
ATOM   2675  CA  GLN A 336     -13.048   9.875   5.062  1.00 46.74           C  
ATOM   2676  C   GLN A 336     -11.806  10.751   4.964  1.00 50.91           C  
ATOM   2677  O   GLN A 336     -10.892  10.665   5.784  1.00 53.93           O  
ATOM   2678  CB  GLN A 336     -13.497   9.612   6.486  1.00 45.44           C  
ATOM   2679  CG  GLN A 336     -14.778   8.788   6.521  1.00 48.38           C  
ATOM   2680  CD  GLN A 336     -15.919   9.439   5.737  1.00 46.35           C  
ATOM   2681  NE2 GLN A 336     -16.761   8.616   5.116  1.00 51.04           N  
ATOM   2682  OE1 GLN A 336     -16.041  10.663   5.693  1.00 50.02           O  
ATOM   2683  N   ILE A 337     -11.778  11.572   3.917  1.00 52.07           N  
ATOM   2684  CA  ILE A 337     -10.637  12.423   3.595  1.00 56.19           C  
ATOM   2685  C   ILE A 337     -10.713  13.635   4.517  1.00 58.57           C  
ATOM   2686  O   ILE A 337     -11.479  14.568   4.273  1.00 61.30           O  
ATOM   2687  CB  ILE A 337     -10.633  12.824   2.118  1.00 51.96           C  
ATOM   2688  CG1 ILE A 337     -10.610  11.568   1.242  1.00 50.20           C  
ATOM   2689  CG2 ILE A 337      -9.463  13.744   1.815  1.00 55.97           C  
ATOM   2690  CD1 ILE A 337     -11.073  11.791  -0.181  1.00 49.40           C  
ATOM   2691  N   TYR A 338      -9.916  13.616   5.589  0.74 56.92           N  
ATOM   2692  CA  TYR A 338     -10.022  14.634   6.628  0.74 60.59           C  
ATOM   2693  C   TYR A 338      -9.603  16.019   6.150  0.74 63.10           C  
ATOM   2694  O   TYR A 338     -10.009  17.017   6.757  0.74 65.26           O  
ATOM   2695  CB  TYR A 338      -9.194  14.219   7.844  0.74 63.05           C  
ATOM   2696  CG  TYR A 338      -7.800  13.734   7.509  0.74 57.27           C  
ATOM   2697  CD1 TYR A 338      -6.787  14.628   7.176  0.74 53.15           C  
ATOM   2698  CD2 TYR A 338      -7.496  12.378   7.535  0.74 58.04           C  
ATOM   2699  CE1 TYR A 338      -5.514  14.186   6.873  0.74 48.16           C  
ATOM   2700  CE2 TYR A 338      -6.225  11.926   7.237  0.74 53.70           C  
ATOM   2701  CZ  TYR A 338      -5.241  12.834   6.904  0.74 47.91           C  
ATOM   2702  OH  TYR A 338      -3.983  12.377   6.609  0.74 38.38           O  
ATOM   2703  N   ASP A 339      -8.809  16.108   5.082  1.00 62.05           N  
ATOM   2704  CA  ASP A 339      -8.404  17.389   4.507  1.00 61.74           C  
ATOM   2705  C   ASP A 339      -9.374  17.688   3.366  1.00 63.67           C  
ATOM   2706  O   ASP A 339      -9.204  17.199   2.246  1.00 63.65           O  
ATOM   2707  CB  ASP A 339      -6.951  17.336   4.040  1.00 56.08           C  
ATOM   2708  CG  ASP A 339      -6.492  18.621   3.347  1.00 56.50           C  
ATOM   2709  OD1 ASP A 339      -7.324  19.424   2.879  1.00 61.80           O  
ATOM   2710  OD2 ASP A 339      -5.265  18.838   3.279  1.00 56.37           O1-
ATOM   2711  N   ALA A 340     -10.391  18.504   3.655  0.80 66.96           N  
ATOM   2712  CA  ALA A 340     -11.375  18.856   2.636  0.80 65.44           C  
ATOM   2713  C   ALA A 340     -10.728  19.628   1.491  0.80 66.61           C  
ATOM   2714  O   ALA A 340     -10.862  19.254   0.320  0.80 65.31           O  
ATOM   2715  CB  ALA A 340     -12.512  19.664   3.261  0.80 66.71           C  
ATOM   2716  N   GLN A 341     -10.014  20.710   1.810  0.74 67.16           N  
ATOM   2717  CA  GLN A 341      -9.328  21.503   0.791  0.74 64.77           C  
ATOM   2718  C   GLN A 341      -8.060  20.775   0.342  0.74 66.66           C  
ATOM   2719  O   GLN A 341      -6.942  21.223   0.564  0.74 67.01           O  
ATOM   2720  CB  GLN A 341      -8.989  22.889   1.325  0.74 65.90           C  
ATOM   2721  CG  GLN A 341      -9.961  23.425   2.354  0.74 67.52           C  
ATOM   2722  CD  GLN A 341      -9.310  24.426   3.296  0.74 70.72           C  
ATOM   2723  NE2 GLN A 341     -10.107  25.350   3.821  0.74 71.12           N  
ATOM   2724  OE1 GLN A 341      -8.113  24.339   3.584  0.74 74.87           O  
ATOM   2725  N   LEU A 342      -8.249  19.607  -0.272  1.00 64.01           N  
ATOM   2726  CA  LEU A 342      -7.102  18.848  -0.755  1.00 60.28           C  
ATOM   2727  C   LEU A 342      -6.645  19.345  -2.124  1.00 61.50           C  
ATOM   2728  O   LEU A 342      -5.467  19.205  -2.472  1.00 59.56           O  
ATOM   2729  CB  LEU A 342      -7.450  17.355  -0.788  1.00 58.49           C  
ATOM   2730  CG  LEU A 342      -6.351  16.295  -0.914  1.00 47.53           C  
ATOM   2731  CD1 LEU A 342      -5.321  16.450   0.181  1.00 43.94           C  
ATOM   2732  CD2 LEU A 342      -6.958  14.904  -0.844  1.00 40.75           C  
ATOM   2733  N   GLU A 343      -7.553  19.953  -2.894  0.83 62.46           N  
ATOM   2734  CA  GLU A 343      -7.231  20.536  -4.188  0.83 59.80           C  
ATOM   2735  C   GLU A 343      -7.180  22.054  -4.172  0.83 58.85           C  
ATOM   2736  O   GLU A 343      -6.646  22.646  -5.113  0.83 57.99           O  
ATOM   2737  CB  GLU A 343      -8.260  20.102  -5.241  0.83 61.01           C  
ATOM   2738  CG  GLU A 343      -8.043  18.704  -5.772  0.83 59.83           C  
ATOM   2739  CD  GLU A 343      -9.044  17.725  -5.196  0.83 61.51           C  
ATOM   2740  OE1 GLU A 343      -9.586  18.002  -4.104  0.83 61.61           O  
ATOM   2741  OE2 GLU A 343      -9.273  16.669  -5.823  0.83 59.41           O1-
ATOM   2742  N   GLU A 344      -7.723  22.693  -3.137  0.81 58.52           N  
ATOM   2743  CA  GLU A 344      -7.781  24.143  -3.042  0.81 60.17           C  
ATOM   2744  C   GLU A 344      -6.600  24.727  -2.275  0.81 62.59           C  
ATOM   2745  O   GLU A 344      -6.700  25.846  -1.758  0.81 64.57           O  
ATOM   2746  CB  GLU A 344      -9.097  24.560  -2.383  0.81 61.98           C  
ATOM   2747  CG  GLU A 344     -10.328  24.226  -3.212  0.81 62.07           C  
ATOM   2748  CD  GLU A 344     -11.607  24.223  -2.388  0.81 64.75           C  
ATOM   2749  OE1 GLU A 344     -11.679  23.451  -1.402  0.81 61.47           O  
ATOM   2750  OE2 GLU A 344     -12.539  24.987  -2.729  0.81 58.80           O1-
ATOM   2751  N   ARG A 345      -5.488  24.002  -2.197  1.00 60.86           N  
ATOM   2752  CA  ARG A 345      -4.363  24.389  -1.354  1.00 56.09           C  
ATOM   2753  C   ARG A 345      -3.359  25.203  -2.156  1.00 53.21           C  
ATOM   2754  O   ARG A 345      -2.890  24.756  -3.209  1.00 59.90           O  
ATOM   2755  CB  ARG A 345      -3.667  23.154  -0.784  1.00 54.05           C  
ATOM   2756  CG  ARG A 345      -4.403  22.500   0.351  1.00 56.11           C  
ATOM   2757  CD  ARG A 345      -3.514  21.625   1.205  1.00 51.90           C  
ATOM   2758  NE  ARG A 345      -4.137  21.255   2.473  1.00 53.43           N  
ATOM   2759  CZ  ARG A 345      -4.087  21.968   3.589  1.00 53.23           C  
ATOM   2760  NH1 ARG A 345      -3.495  23.147   3.631  1.00 51.25           N1+
ATOM   2761  NH2 ARG A 345      -4.641  21.479   4.696  1.00 53.98           N  
ATOM   2762  N   GLU A 346      -3.015  26.384  -1.648  0.86 50.61           N  
ATOM   2763  CA  GLU A 346      -1.928  27.180  -2.205  0.86 49.73           C  
ATOM   2764  C   GLU A 346      -0.979  27.553  -1.076  0.86 47.39           C  
ATOM   2765  O   GLU A 346      -1.392  28.169  -0.087  0.86 42.56           O  
ATOM   2766  CB  GLU A 346      -2.457  28.426  -2.920  0.86 54.46           C  
ATOM   2767  CG  GLU A 346      -3.239  28.099  -4.183  0.86 62.57           C  
ATOM   2768  CD  GLU A 346      -2.336  27.758  -5.358  0.86 65.16           C  
ATOM   2769  OE1 GLU A 346      -1.114  28.003  -5.261  0.86 64.91           O  
ATOM   2770  OE2 GLU A 346      -2.847  27.236  -6.374  0.86 67.26           O1-
ATOM   2771  N   HIS A 347       0.286  27.168  -1.219  1.00 42.98           N  
ATOM   2772  CA  HIS A 347       1.243  27.313  -0.136  1.00 33.25           C  
ATOM   2773  C   HIS A 347       2.614  27.644  -0.699  1.00 29.25           C  
ATOM   2774  O   HIS A 347       2.973  27.222  -1.801  1.00 30.30           O  
ATOM   2775  CB  HIS A 347       1.356  26.030   0.690  1.00 31.10           C  
ATOM   2776  CG  HIS A 347       0.091  25.620   1.366  1.00 35.52           C  
ATOM   2777  CD2 HIS A 347      -0.726  24.562   1.156  1.00 33.06           C  
ATOM   2778  ND1 HIS A 347      -0.446  26.316   2.428  1.00 39.14           N  
ATOM   2779  CE1 HIS A 347      -1.547  25.709   2.836  1.00 40.76           C  
ATOM   2780  NE2 HIS A 347      -1.738  24.641   2.081  1.00 37.73           N  
ATOM   2781  N   ALA A 348       3.393  28.372   0.092  1.00 34.35           N  
ATOM   2782  CA  ALA A 348       4.802  28.514  -0.219  1.00 36.21           C  
ATOM   2783  C   ALA A 348       5.531  27.216   0.116  1.00 33.93           C  
ATOM   2784  O   ALA A 348       5.036  26.377   0.876  1.00 28.95           O  
ATOM   2785  CB  ALA A 348       5.412  29.684   0.551  1.00 39.64           C  
ATOM   2786  N   ILE A 349       6.726  27.071  -0.464  1.00 31.30           N  
ATOM   2787  CA  ILE A 349       7.530  25.858  -0.309  1.00 35.57           C  
ATOM   2788  C   ILE A 349       7.693  25.498   1.164  1.00 33.55           C  
ATOM   2789  O   ILE A 349       7.556  24.335   1.560  1.00 28.69           O  
ATOM   2790  CB  ILE A 349       8.902  26.044  -0.986  1.00 35.72           C  
ATOM   2791  CG1 ILE A 349       8.772  26.107  -2.506  1.00 41.80           C  
ATOM   2792  CG2 ILE A 349       9.834  24.907  -0.625  1.00 37.80           C  
ATOM   2793  CD1 ILE A 349       7.646  25.285  -3.067  1.00 38.62           C  
ATOM   2794  N   GLU A 350       7.997  26.492   1.997  1.00 30.47           N  
ATOM   2795  CA  GLU A 350       8.229  26.227   3.414  1.00 28.19           C  
ATOM   2796  C   GLU A 350       6.981  25.665   4.086  1.00 26.71           C  
ATOM   2797  O   GLU A 350       7.074  24.778   4.943  1.00 29.58           O  
ATOM   2798  CB  GLU A 350       8.719  27.501   4.119  1.00 33.50           C  
ATOM   2799  CG  GLU A 350       9.685  28.369   3.263  1.00 45.20           C  
ATOM   2800  CD  GLU A 350       8.982  29.199   2.169  1.00 46.10           C  
ATOM   2801  OE1 GLU A 350       8.123  30.045   2.515  1.00 56.41           O  
ATOM   2802  OE2 GLU A 350       9.309  29.027   0.972  1.00 38.30           O1-
ATOM   2803  N   GLU A 351       5.798  26.143   3.683  1.00 26.31           N  
ATOM   2804  CA  GLU A 351       4.567  25.632   4.268  1.00 25.59           C  
ATOM   2805  C   GLU A 351       4.266  24.225   3.775  1.00 23.34           C  
ATOM   2806  O   GLU A 351       3.779  23.390   4.546  1.00 22.58           O  
ATOM   2807  CB  GLU A 351       3.384  26.542   3.949  1.00 31.07           C  
ATOM   2808  CG  GLU A 351       3.630  28.026   4.079  1.00 41.07           C  
ATOM   2809  CD  GLU A 351       2.465  28.822   3.504  1.00 44.83           C  
ATOM   2810  OE1 GLU A 351       1.351  28.724   4.071  1.00 53.68           O  
ATOM   2811  OE2 GLU A 351       2.658  29.535   2.496  1.00 43.27           O1-
ATOM   2812  N   TRP A 352       4.539  23.943   2.495  1.00 25.77           N  
ATOM   2813  CA  TRP A 352       4.354  22.577   1.999  1.00 22.15           C  
ATOM   2814  C   TRP A 352       5.271  21.619   2.734  1.00 22.06           C  
ATOM   2815  O   TRP A 352       4.883  20.493   3.070  1.00 20.53           O  
ATOM   2816  CB  TRP A 352       4.655  22.500   0.503  1.00 24.23           C  
ATOM   2817  CG  TRP A 352       3.545  22.900  -0.418  1.00 26.43           C  
ATOM   2818  CD1 TRP A 352       3.567  23.926  -1.320  1.00 30.50           C  
ATOM   2819  CD2 TRP A 352       2.265  22.272  -0.555  1.00 23.51           C  
ATOM   2820  CE2 TRP A 352       1.553  22.986  -1.546  1.00 27.56           C  
ATOM   2821  CE3 TRP A 352       1.643  21.194   0.079  1.00 25.68           C  
ATOM   2822  NE1 TRP A 352       2.371  23.989  -1.996  1.00 29.16           N  
ATOM   2823  CZ2 TRP A 352       0.246  22.642  -1.931  1.00 28.79           C  
ATOM   2824  CZ3 TRP A 352       0.336  20.854  -0.304  1.00 27.99           C  
ATOM   2825  CH2 TRP A 352      -0.343  21.581  -1.293  1.00 22.56           C  
ATOM   2826  N   LYS A 353       6.510  22.044   2.962  1.00 21.38           N  
ATOM   2827  CA  LYS A 353       7.464  21.182   3.642  1.00 23.80           C  
ATOM   2828  C   LYS A 353       6.941  20.794   5.014  1.00 24.70           C  
ATOM   2829  O   LYS A 353       6.961  19.619   5.391  1.00 21.51           O  
ATOM   2830  CB  LYS A 353       8.822  21.884   3.749  1.00 21.70           C  
ATOM   2831  CG  LYS A 353       9.880  21.027   4.435  1.00 24.16           C  
ATOM   2832  CD  LYS A 353      11.232  21.724   4.465  1.00 24.51           C  
ATOM   2833  CE  LYS A 353      12.275  20.823   5.146  1.00 28.30           C  
ATOM   2834  NZ  LYS A 353      13.657  21.407   5.193  1.00 30.34           N1+
ATOM   2835  N   GLU A 354       6.433  21.769   5.770  1.00 21.90           N  
ATOM   2836  CA  GLU A 354       5.904  21.451   7.088  1.00 23.64           C  
ATOM   2837  C   GLU A 354       4.637  20.602   7.005  1.00 23.48           C  
ATOM   2838  O   GLU A 354       4.444  19.699   7.827  1.00 22.92           O  
ATOM   2839  CB  GLU A 354       5.637  22.724   7.890  1.00 25.44           C  
ATOM   2840  CG  GLU A 354       5.200  22.369   9.313  1.00 32.70           C  
ATOM   2841  CD  GLU A 354       5.365  23.496  10.308  1.00 41.97           C  
ATOM   2842  OE1 GLU A 354       5.293  24.671   9.889  1.00 48.37           O  
ATOM   2843  OE2 GLU A 354       5.551  23.191  11.511  1.00 43.03           O1-
ATOM   2844  N   LEU A 355       3.762  20.870   6.026  1.00 21.99           N  
ATOM   2845  CA  LEU A 355       2.550  20.054   5.893  1.00 21.94           C  
ATOM   2846  C   LEU A 355       2.912  18.592   5.648  1.00 23.46           C  
ATOM   2847  O   LEU A 355       2.373  17.680   6.294  1.00 22.67           O  
ATOM   2848  CB  LEU A 355       1.671  20.591   4.757  1.00 23.18           C  
ATOM   2849  CG  LEU A 355       0.605  21.604   5.163  1.00 36.94           C  
ATOM   2850  CD1 LEU A 355      -0.043  22.205   3.924  1.00 36.89           C  
ATOM   2851  CD2 LEU A 355      -0.424  20.956   6.080  1.00 34.27           C  
ATOM   2852  N   ILE A 356       3.871  18.357   4.747  1.00 19.77           N  
ATOM   2853  CA  ILE A 356       4.282  16.995   4.431  1.00 17.55           C  
ATOM   2854  C   ILE A 356       4.987  16.356   5.616  1.00 21.80           C  
ATOM   2855  O   ILE A 356       4.754  15.183   5.934  1.00 20.94           O  
ATOM   2856  CB  ILE A 356       5.153  16.994   3.167  1.00 20.49           C  
ATOM   2857  CG1 ILE A 356       4.290  17.390   1.956  1.00 21.49           C  
ATOM   2858  CG2 ILE A 356       5.787  15.638   2.958  1.00 18.81           C  
ATOM   2859  CD1 ILE A 356       5.081  17.738   0.714  1.00 22.71           C  
ATOM   2860  N   TYR A 357       5.866  17.109   6.283  1.00 19.64           N  
ATOM   2861  CA  TYR A 357       6.543  16.584   7.458  1.00 21.06           C  
ATOM   2862  C   TYR A 357       5.538  16.133   8.509  1.00 21.45           C  
ATOM   2863  O   TYR A 357       5.681  15.056   9.095  1.00 23.39           O  
ATOM   2864  CB  TYR A 357       7.450  17.650   8.055  1.00 22.92           C  
ATOM   2865  CG  TYR A 357       8.339  17.131   9.157  1.00 24.21           C  
ATOM   2866  CD1 TYR A 357       9.309  16.174   8.890  1.00 20.08           C  
ATOM   2867  CD2 TYR A 357       8.233  17.626  10.462  1.00 26.08           C  
ATOM   2868  CE1 TYR A 357      10.145  15.699   9.893  1.00 22.95           C  
ATOM   2869  CE2 TYR A 357       9.071  17.157  11.470  1.00 24.52           C  
ATOM   2870  CZ  TYR A 357      10.021  16.201  11.178  1.00 27.77           C  
ATOM   2871  OH  TYR A 357      10.861  15.738  12.174  1.00 26.07           O  
ATOM   2872  N   LYS A 358       4.515  16.949   8.765  1.00 22.07           N  
ATOM   2873  CA  LYS A 358       3.531  16.582   9.778  1.00 25.09           C  
ATOM   2874  C   LYS A 358       2.764  15.327   9.378  1.00 26.49           C  
ATOM   2875  O   LYS A 358       2.451  14.482  10.229  1.00 26.87           O  
ATOM   2876  CB  LYS A 358       2.568  17.733  10.030  1.00 23.29           C  
ATOM   2877  CG  LYS A 358       3.156  18.851  10.892  1.00 37.51           C  
ATOM   2878  CD  LYS A 358       2.127  19.946  11.156  1.00 38.70           C  
ATOM   2879  CE  LYS A 358       2.608  20.911  12.223  1.00 37.92           C  
ATOM   2880  NZ  LYS A 358       1.468  21.611  12.883  1.00 56.35           N1+
ATOM   2881  N   GLU A 359       2.452  15.188   8.089  1.00 26.10           N  
ATOM   2882  CA  GLU A 359       1.796  13.971   7.625  1.00 27.14           C  
ATOM   2883  C   GLU A 359       2.660  12.757   7.914  1.00 26.73           C  
ATOM   2884  O   GLU A 359       2.162  11.719   8.360  1.00 27.89           O  
ATOM   2885  CB  GLU A 359       1.507  14.060   6.127  1.00 27.73           C  
ATOM   2886  CG  GLU A 359       0.065  14.300   5.778  1.00 41.60           C  
ATOM   2887  CD  GLU A 359      -0.881  13.337   6.469  1.00 39.02           C  
ATOM   2888  OE1 GLU A 359      -0.772  12.109   6.262  1.00 46.29           O  
ATOM   2889  OE2 GLU A 359      -1.745  13.827   7.216  1.00 43.04           O1-
ATOM   2890  N   VAL A 360       3.964  12.872   7.663  1.00 20.03           N  
ATOM   2891  CA  VAL A 360       4.879  11.764   7.892  1.00 24.29           C  
ATOM   2892  C   VAL A 360       4.987  11.458   9.383  1.00 27.91           C  
ATOM   2893  O   VAL A 360       4.965  10.296   9.795  1.00 23.85           O  
ATOM   2894  CB  VAL A 360       6.256  12.088   7.280  1.00 23.31           C  
ATOM   2895  CG1 VAL A 360       7.311  11.103   7.749  1.00 24.08           C  
ATOM   2896  CG2 VAL A 360       6.174  12.154   5.741  1.00 23.26           C  
ATOM   2897  N   MET A 361       5.141  12.496  10.209  1.00 26.65           N  
ATOM   2898  CA  MET A 361       5.248  12.292  11.657  1.00 28.04           C  
ATOM   2899  C   MET A 361       3.975  11.710  12.262  1.00 33.53           C  
ATOM   2900  O   MET A 361       4.044  10.990  13.270  1.00 33.24           O  
ATOM   2901  CB  MET A 361       5.615  13.614  12.343  1.00 27.50           C  
ATOM   2902  CG  MET A 361       6.989  14.201  11.991  1.00 26.42           C  
ATOM   2903  SD  MET A 361       8.312  12.976  12.010  1.00 41.06           S  
ATOM   2904  CE  MET A 361       8.487  12.694  13.770  1.00 43.90           C  
ATOM   2905  N   ASP A 362       2.815  12.025  11.677  1.00 30.85           N  
ATOM   2906  CA  ASP A 362       1.524  11.523  12.128  1.00 33.56           C  
ATOM   2907  C   ASP A 362       1.452  10.008  12.012  1.00 39.02           C  
ATOM   2908  O   ASP A 362       0.573   9.384  12.613  1.00 41.21           O  
ATOM   2909  CB  ASP A 362       0.432  12.214  11.296  1.00 36.30           C  
ATOM   2910  CG  ASP A 362      -0.971  12.080  11.882  1.00 54.07           C  
ATOM   2911  OD1 ASP A 362      -1.236  11.181  12.704  1.00 58.26           O  
ATOM   2912  OD2 ASP A 362      -1.833  12.895  11.479  1.00 62.06           O1-
ATOM   2913  N   TRP A 363       2.380   9.401  11.279  1.00 37.18           N  
ATOM   2914  CA  TRP A 363       2.420   7.956  11.160  1.00 36.62           C  
ATOM   2915  C   TRP A 363       3.217   7.328  12.304  1.00 47.26           C  
ATOM   2916  O   TRP A 363       2.813   6.294  12.849  1.00 50.49           O  
ATOM   2917  CB  TRP A 363       3.008   7.565   9.794  1.00 39.97           C  
ATOM   2918  CG  TRP A 363       2.669   6.172   9.449  1.00 42.71           C  
ATOM   2919  CD1 TRP A 363       3.209   5.040   9.985  1.00 41.35           C  
ATOM   2920  CD2 TRP A 363       1.657   5.741   8.530  1.00 31.60           C  
ATOM   2921  CE2 TRP A 363       1.650   4.333   8.550  1.00 33.10           C  
ATOM   2922  CE3 TRP A 363       0.769   6.409   7.682  1.00 37.11           C  
ATOM   2923  NE1 TRP A 363       2.608   3.930   9.442  1.00 40.64           N  
ATOM   2924  CZ2 TRP A 363       0.793   3.578   7.759  1.00 29.29           C  
ATOM   2925  CZ3 TRP A 363      -0.091   5.652   6.899  1.00 34.25           C  
ATOM   2926  CH2 TRP A 363      -0.068   4.257   6.942  1.00 32.84           C  
ATOM   2927  N   GLU A 364       4.325   7.953  12.696  0.78 43.97           N  
ATOM   2928  CA  GLU A 364       5.123   7.509  13.837  0.78 50.68           C  
ATOM   2929  C   GLU A 364       4.352   7.653  15.149  0.78 56.31           C  
ATOM   2930  O   GLU A 364       3.810   6.680  15.675  0.78 54.95           O  
ATOM   2931  CB  GLU A 364       6.429   8.306  13.912  0.78 49.58           C  
ATOM   2932  CG  GLU A 364       7.501   7.678  14.790  0.78 58.04           C  
ATOM   2933  CD  GLU A 364       8.681   8.608  15.030  0.78 60.04           C  
ATOM   2934  OE1 GLU A 364       8.492   9.842  14.972  0.78 57.07           O  
ATOM   2935  OE2 GLU A 364       9.798   8.103  15.276  0.78 60.68           O1-
TER   
CONECT    1    2    4   15
CONECT    2    1    3
CONECT    3    2    6   10
CONECT    4    1    5
CONECT    5    4    7
CONECT    6    3    8   14
CONECT    7    5    9   13
CONECT    8    6   11
CONECT    9    7   11   16
CONECT   10    3   12   22
CONECT   11    8    9   26
CONECT   12   10   19   23
CONECT   13    7   17
CONECT   14    6   19
CONECT   15    1
CONECT   16    9   18
CONECT   17   13   18   24
CONECT   18   16   17   25
CONECT   19   12   14
CONECT   20   22   23
CONECT   21   24   25
CONECT   22   10   20
CONECT   23   12   20
CONECT   24   17   21
CONECT   25   18   21
CONECT   26   11
END
