# Supplementary material for: Screening potential anti-osteoarthritis compounds using molecular docking based on MAPK and NFκB pathways and validating their anti-osteoarthritis effect
Source: PLoS One. 2025 Mar 25;20(3):e0319686. doi: 10.1371/journal.pone.0319686 (PMC11936181; doi:10.1371/journal.pone.0319686)
Supplement: S4 Structure — (ZIP) [file pone.0319686.s004.zip › Configurations and complexes/complex/protopinep38.pdb]

HETATM    1  N   LIG     1      -0.518 -11.516  14.311  1.00  0.00      prot N  
HETATM    2  C   LIG     1      -1.511 -10.437  14.448  1.00  0.00      prot C  
HETATM    3  C   LIG     1      -1.893  -9.751  13.150  1.00  0.00      prot C  
HETATM    4  C   LIG     1       0.145 -11.817  15.591  1.00  0.00      prot C  
HETATM    5  C   LIG     1       1.121 -10.723  16.069  1.00  0.00      prot C  
HETATM    6  C   LIG     1      -0.961  -9.250  12.204  1.00  0.00      prot C  
HETATM    7  C   LIG     1       2.343 -10.570  15.190  1.00  0.00      prot C  
HETATM    8  C   LIG     1       0.537  -9.459  12.295  1.00  0.00      prot C  
HETATM    9  C   LIG     1       2.368  -9.764  14.024  1.00  0.00      prot C  
HETATM   10  C   LIG     1      -3.243  -9.513  12.888  1.00  0.00      prot C  
HETATM   11  C   LIG     1       1.180  -9.000  13.585  1.00  0.00      prot C  
HETATM   12  C   LIG     1      -3.678  -8.846  11.765  1.00  0.00      prot C  
HETATM   13  C   LIG     1       3.502 -11.293  15.530  1.00  0.00      prot C  
HETATM   14  C   LIG     1      -1.438  -8.571  11.050  1.00  0.00      prot C  
HETATM   15  C   LIG     1      -1.135 -12.727  13.760  1.00  0.00      prot C  
HETATM   16  C   LIG     1       3.511  -9.668  13.218  1.00  0.00      prot C  
HETATM   17  C   LIG     1       4.617 -11.180  14.723  1.00  0.00      prot C  
HETATM   18  C   LIG     1       4.621 -10.390  13.599  1.00  0.00      prot C  
HETATM   19  C   LIG     1      -2.799  -8.362  10.826  1.00  0.00      prot C  
HETATM   20  C   LIG     1      -5.414  -9.394  12.930  1.00  0.00      prot C  
HETATM   21  C   LIG     1       6.563 -11.324  13.789  1.00  0.00      prot C  
HETATM   22  O   LIG     1      -4.290  -9.889  13.681  1.00  0.00      prot O  
HETATM   23  O   LIG     1      -5.032  -8.729  11.712  1.00  0.00      prot O  
HETATM   24  O   LIG     1       5.808 -11.810  14.917  1.00  0.00      prot O  
HETATM   25  O   LIG     1       5.815 -10.423  12.947  1.00  0.00      prot O  
HETATM   26  O   LIG     1       0.807  -8.036  14.242  1.00  0.00      prot O  
ATOM     27  N   ARG A   5      25.023   4.715   6.740  1.00 64.87           N  
ATOM     28  CA  ARG A   5      24.456   3.706   7.666  1.00 59.69           C  
ATOM     29  C   ARG A   5      24.739   4.103   9.113  1.00 55.91           C  
ATOM     30  O   ARG A   5      25.896   4.213   9.489  1.00 56.11           O  
ATOM     31  CB  ARG A   5      25.091   2.339   7.428  1.00 60.15           C  
ATOM     32  CG  ARG A   5      24.698   1.342   8.504  1.00 61.27           C  
ATOM     33  CD  ARG A   5      25.518   0.084   8.528  1.00 62.09           C  
ATOM     34  NE  ARG A   5      24.841  -0.842   9.424  1.00 60.87           N  
ATOM     35  CZ  ARG A   5      25.323  -1.294  10.582  1.00 63.14           C  
ATOM     36  NH1 ARG A   5      26.531  -0.947  11.002  1.00 64.61           N1+
ATOM     37  NH2 ARG A   5      24.603  -2.128  11.312  1.00 60.82           N  
ATOM     38  N   PRO A   6      23.720   4.226  10.001  1.00 51.97           N  
ATOM     39  CA  PRO A   6      23.952   4.703  11.361  1.00 46.83           C  
ATOM     40  C   PRO A   6      24.785   3.731  12.204  1.00 42.31           C  
ATOM     41  O   PRO A   6      24.992   2.595  11.805  1.00 39.49           O  
ATOM     42  CB  PRO A   6      22.555   4.871  11.983  1.00 48.17           C  
ATOM     43  CG  PRO A   6      21.623   4.020  11.113  1.00 50.86           C  
ATOM     44  CD  PRO A   6      22.306   3.871   9.764  1.00 52.39           C  
ATOM     45  N   THR A   7      25.260   4.231  13.344  1.00 40.33           N  
ATOM     46  CA  THR A   7      25.988   3.456  14.372  1.00 41.06           C  
ATOM     47  C   THR A   7      24.968   2.864  15.336  1.00 39.65           C  
ATOM     48  O   THR A   7      24.152   3.632  15.865  1.00 39.86           O  
ATOM     49  CB  THR A   7      26.937   4.316  15.207  1.00 43.15           C  
ATOM     50  CG2 THR A   7      27.754   3.466  16.158  1.00 43.77           C  
ATOM     51  OG1 THR A   7      27.793   5.092  14.354  1.00 44.00           O  
ATOM     52  N   PHE A   8      25.012   1.558  15.537  1.00 36.61           N  
ATOM     53  CA  PHE A   8      24.104   0.828  16.459  1.00 36.12           C  
ATOM     54  C   PHE A   8      24.781   0.685  17.816  1.00 35.48           C  
ATOM     55  O   PHE A   8      25.996   0.681  17.848  1.00 33.27           O  
ATOM     56  CB  PHE A   8      23.745  -0.541  15.891  1.00 34.91           C  
ATOM     57  CG  PHE A   8      22.742  -0.473  14.783  1.00 33.28           C  
ATOM     58  CD1 PHE A   8      23.067   0.097  13.567  1.00 34.90           C  
ATOM     59  CD2 PHE A   8      21.456  -0.942  14.974  1.00 30.46           C  
ATOM     60  CE1 PHE A   8      22.126   0.176  12.552  1.00 35.06           C  
ATOM     61  CE2 PHE A   8      20.547  -0.926  13.936  1.00 29.61           C  
ATOM     62  CZ  PHE A   8      20.851  -0.315  12.749  1.00 30.75           C  
ATOM     63  N   TYR A   9      24.010   0.546  18.895  1.00 33.14           N  
ATOM     64  CA  TYR A   9      24.527   0.133  20.216  1.00 33.42           C  
ATOM     65  C   TYR A   9      23.612  -0.946  20.770  1.00 36.44           C  
ATOM     66  O   TYR A   9      22.427  -1.062  20.375  1.00 33.42           O  
ATOM     67  CB  TYR A   9      24.683   1.326  21.166  1.00 34.64           C  
ATOM     68  CG  TYR A   9      23.379   1.915  21.659  1.00 33.67           C  
ATOM     69  CD1 TYR A   9      22.607   2.737  20.857  1.00 33.68           C  
ATOM     70  CD2 TYR A   9      22.957   1.718  22.948  1.00 32.92           C  
ATOM     71  CE1 TYR A   9      21.431   3.317  21.303  1.00 30.79           C  
ATOM     72  CE2 TYR A   9      21.770   2.273  23.402  1.00 32.75           C  
ATOM     73  CZ  TYR A   9      21.002   3.065  22.575  1.00 29.85           C  
ATOM     74  OH  TYR A   9      19.854   3.637  23.041  1.00 32.63           O  
ATOM     75  N   ARG A  10      24.186  -1.757  21.641  1.00 35.63           N  
ATOM     76  CA  ARG A  10      23.589  -3.032  22.090  1.00 40.22           C  
ATOM     77  C   ARG A  10      23.304  -2.895  23.585  1.00 39.10           C  
ATOM     78  O   ARG A  10      24.144  -2.344  24.271  1.00 41.61           O  
ATOM     79  CB  ARG A  10      24.578  -4.152  21.695  1.00 41.67           C  
ATOM     80  CG  ARG A  10      24.178  -5.535  22.176  1.00 43.52           C  
ATOM     81  CD  ARG A  10      25.314  -6.548  22.101  1.00 46.77           C  
ATOM     82  NE  ARG A  10      24.832  -7.811  22.628  1.00 47.44           N  
ATOM     83  CZ  ARG A  10      24.235  -8.738  21.896  1.00 49.10           C  
ATOM     84  NH1 ARG A  10      24.103  -8.579  20.583  1.00 50.46           N1+
ATOM     85  NH2 ARG A  10      23.794  -9.838  22.479  1.00 47.65           N  
ATOM     86  N   GLN A  11      22.167  -3.374  24.061  1.00 38.02           N  
ATOM     87  CA  GLN A  11      21.901  -3.501  25.511  1.00 39.47           C  
ATOM     88  C   GLN A  11      20.908  -4.628  25.677  1.00 43.02           C  
ATOM     89  O   GLN A  11      20.326  -5.066  24.645  1.00 42.81           O  
ATOM     90  CB  GLN A  11      21.369  -2.206  26.135  1.00 39.41           C  
ATOM     91  CG  GLN A  11      19.937  -1.898  25.735  1.00 40.69           C  
ATOM     92  CD  GLN A  11      19.546  -0.498  26.137  1.00 40.25           C  
ATOM     93  NE2 GLN A  11      19.226  -0.331  27.410  1.00 38.73           N  
ATOM     94  OE1 GLN A  11      19.573   0.418  25.316  1.00 42.80           O  
ATOM     95  N   GLU A  12      20.740  -5.054  26.926  1.00 47.58           N  
ATOM     96  CA  GLU A  12      19.823  -6.131  27.333  1.00 48.39           C  
ATOM     97  C   GLU A  12      18.806  -5.467  28.237  1.00 45.77           C  
ATOM     98  O   GLU A  12      19.218  -4.857  29.187  1.00 47.46           O  
ATOM     99  CB  GLU A  12      20.577  -7.283  28.006  1.00 51.04           C  
ATOM    100  CG  GLU A  12      19.699  -8.523  28.158  1.00 55.23           C  
ATOM    101  CD  GLU A  12      20.335  -9.794  28.705  1.00 60.68           C  
ATOM    102  OE1 GLU A  12      21.526  -9.752  29.094  1.00 59.74           O  
ATOM    103  OE2 GLU A  12      19.608 -10.829  28.768  1.00 62.90           O1-
ATOM    104  N   LEU A  13      17.541  -5.484  27.859  1.00 48.41           N  
ATOM    105  CA  LEU A  13      16.402  -5.069  28.711  1.00 49.97           C  
ATOM    106  C   LEU A  13      15.501  -6.291  28.891  1.00 53.39           C  
ATOM    107  O   LEU A  13      14.893  -6.737  27.896  1.00 50.83           O  
ATOM    108  CB  LEU A  13      15.644  -3.932  28.020  1.00 49.33           C  
ATOM    109  CG  LEU A  13      16.360  -2.590  27.981  1.00 50.43           C  
ATOM    110  CD1 LEU A  13      15.883  -1.751  26.804  1.00 48.93           C  
ATOM    111  CD2 LEU A  13      16.166  -1.837  29.289  1.00 52.45           C  
ATOM    112  N   ASN A  14      15.510  -6.873  30.090  1.00 63.15           N  
ATOM    113  CA  ASN A  14      14.550  -7.929  30.509  1.00 64.49           C  
ATOM    114  C   ASN A  14      14.715  -9.172  29.642  1.00 63.26           C  
ATOM    115  O   ASN A  14      13.755  -9.530  28.946  1.00 61.19           O  
ATOM    116  CB  ASN A  14      13.122  -7.410  30.433  1.00 67.52           C  
ATOM    117  CG  ASN A  14      12.944  -6.185  31.297  1.00 70.81           C  
ATOM    118  ND2 ASN A  14      14.023  -5.480  31.613  1.00 71.23           N  
ATOM    119  OD1 ASN A  14      11.828  -5.887  31.689  1.00 75.69           O  
ATOM    120  N   LYS A  15      15.911  -9.757  29.640  1.00 62.72           N  
ATOM    121  CA  LYS A  15      16.198 -11.011  28.898  1.00 66.04           C  
ATOM    122  C   LYS A  15      16.268 -10.732  27.394  1.00 63.28           C  
ATOM    123  O   LYS A  15      16.845 -11.578  26.687  1.00 68.45           O  
ATOM    124  CB  LYS A  15      15.133 -12.075  29.211  1.00 68.65           C  
ATOM    125  CG  LYS A  15      15.039 -12.429  30.691  1.00 71.58           C  
ATOM    126  CD  LYS A  15      13.921 -13.377  31.069  1.00 74.81           C  
ATOM    127  CE  LYS A  15      14.167 -14.014  32.425  1.00 78.55           C  
ATOM    128  NZ  LYS A  15      13.091 -14.955  32.822  1.00 79.57           N1+
ATOM    129  N   THR A  16      15.700  -9.615  26.911  1.00 59.29           N  
ATOM    130  CA  THR A  16      15.671  -9.280  25.458  1.00 52.95           C  
ATOM    131  C   THR A  16      16.857  -8.370  25.153  1.00 47.82           C  
ATOM    132  O   THR A  16      17.054  -7.391  25.905  1.00 44.87           O  
ATOM    133  CB  THR A  16      14.354  -8.619  25.025  1.00 55.12           C  
ATOM    134  CG2 THR A  16      14.162  -8.624  23.523  1.00 55.33           C  
ATOM    135  OG1 THR A  16      13.246  -9.281  25.637  1.00 55.23           O  
ATOM    136  N   ILE A  17      17.576  -8.674  24.077  1.00 43.11           N  
ATOM    137  CA  ILE A  17      18.653  -7.812  23.509  1.00 43.61           C  
ATOM    138  C   ILE A  17      18.041  -6.766  22.547  1.00 39.17           C  
ATOM    139  O   ILE A  17      17.327  -7.139  21.625  1.00 35.59           O  
ATOM    140  CB  ILE A  17      19.681  -8.695  22.785  1.00 44.73           C  
ATOM    141  CG1 ILE A  17      20.239  -9.812  23.678  1.00 47.55           C  
ATOM    142  CG2 ILE A  17      20.758  -7.837  22.176  1.00 44.73           C  
ATOM    143  CD1 ILE A  17      21.070  -9.354  24.854  1.00 48.32           C  
ATOM    144  N   TRP A  18      18.393  -5.497  22.705  1.00 38.18           N  
ATOM    145  CA  TRP A  18      18.053  -4.416  21.746  1.00 35.11           C  
ATOM    146  C   TRP A  18      19.328  -3.890  21.109  1.00 34.29           C  
ATOM    147  O   TRP A  18      20.218  -3.483  21.868  1.00 34.72           O  
ATOM    148  CB  TRP A  18      17.293  -3.317  22.466  1.00 35.43           C  
ATOM    149  CG  TRP A  18      15.966  -3.765  22.975  1.00 37.16           C  
ATOM    150  CD1 TRP A  18      15.719  -4.488  24.101  1.00 38.83           C  
ATOM    151  CD2 TRP A  18      14.682  -3.446  22.411  1.00 36.11           C  
ATOM    152  CE2 TRP A  18      13.706  -4.059  23.227  1.00 37.85           C  
ATOM    153  CE3 TRP A  18      14.268  -2.714  21.302  1.00 35.51           C  
ATOM    154  NE1 TRP A  18      14.367  -4.669  24.260  1.00 40.56           N  
ATOM    155  CZ2 TRP A  18      12.342  -3.981  22.959  1.00 37.57           C  
ATOM    156  CZ3 TRP A  18      12.920  -2.657  21.020  1.00 33.84           C  
ATOM    157  CH2 TRP A  18      11.974  -3.285  21.834  1.00 36.23           C  
ATOM    158  N   GLU A  19      19.414  -3.924  19.776  1.00 33.38           N  
ATOM    159  CA  GLU A  19      20.496  -3.260  18.992  1.00 32.92           C  
ATOM    160  C   GLU A  19      19.812  -2.248  18.070  1.00 29.71           C  
ATOM    161  O   GLU A  19      19.222  -2.656  17.052  1.00 27.43           O  
ATOM    162  CB  GLU A  19      21.392  -4.204  18.176  1.00 36.01           C  
ATOM    163  CG  GLU A  19      21.706  -5.540  18.825  1.00 40.50           C  
ATOM    164  CD  GLU A  19      22.365  -6.504  17.837  1.00 45.77           C  
ATOM    165  OE1 GLU A  19      23.514  -6.193  17.420  1.00 45.53           O  
ATOM    166  OE2 GLU A  19      21.677  -7.491  17.381  1.00 43.92           O1-
ATOM    167  N   VAL A  20      19.905  -0.977  18.448  1.00 29.89           N  
ATOM    168  CA  VAL A  20      19.215   0.188  17.806  1.00 29.63           C  
ATOM    169  C   VAL A  20      20.237   1.279  17.498  1.00 29.36           C  
ATOM    170  O   VAL A  20      21.283   1.352  18.171  1.00 29.85           O  
ATOM    171  CB  VAL A  20      18.104   0.749  18.708  1.00 30.01           C  
ATOM    172  CG1 VAL A  20      17.140  -0.342  19.140  1.00 30.97           C  
ATOM    173  CG2 VAL A  20      18.652   1.457  19.948  1.00 30.15           C  
ATOM    174  N   PRO A  21      19.983   2.111  16.469  1.00 25.98           N  
ATOM    175  CA  PRO A  21      20.795   3.291  16.207  1.00 27.41           C  
ATOM    176  C   PRO A  21      20.899   4.198  17.430  1.00 27.77           C  
ATOM    177  O   PRO A  21      19.993   4.286  18.252  1.00 24.37           O  
ATOM    178  CB  PRO A  21      20.064   4.022  15.078  1.00 27.12           C  
ATOM    179  CG  PRO A  21      19.382   2.902  14.385  1.00 27.76           C  
ATOM    180  CD  PRO A  21      18.910   1.986  15.491  1.00 26.94           C  
ATOM    181  N   GLU A  22      22.055   4.866  17.532  1.00 28.70           N  
ATOM    182  CA  GLU A  22      22.365   5.829  18.610  1.00 29.64           C  
ATOM    183  C   GLU A  22      21.375   6.986  18.648  1.00 29.03           C  
ATOM    184  O   GLU A  22      21.184   7.529  19.729  1.00 30.25           O  
ATOM    185  CB  GLU A  22      23.801   6.305  18.404  1.00 32.16           C  
ATOM    186  CG  GLU A  22      24.737   5.105  18.600  1.00 35.61           C  
ATOM    187  CD  GLU A  22      26.182   5.442  18.876  1.00 39.94           C  
ATOM    188  OE1 GLU A  22      26.725   6.246  18.083  1.00 39.39           O  
ATOM    189  OE2 GLU A  22      26.714   4.923  19.907  1.00 43.30           O1-
ATOM    190  N   ARG A  23      20.758   7.315  17.512  1.00 30.18           N  
ATOM    191  CA  ARG A  23      19.552   8.200  17.436  1.00 28.84           C  
ATOM    192  C   ARG A  23      18.623   7.933  18.640  1.00 27.78           C  
ATOM    193  O   ARG A  23      18.023   8.893  19.165  1.00 26.37           O  
ATOM    194  CB  ARG A  23      18.860   7.952  16.088  1.00 29.53           C  
ATOM    195  CG  ARG A  23      17.554   8.701  15.868  1.00 32.01           C  
ATOM    196  CD  ARG A  23      16.958   8.370  14.538  1.00 31.07           C  
ATOM    197  NE  ARG A  23      15.692   9.036  14.426  1.00 33.48           N  
ATOM    198  CZ  ARG A  23      14.997   9.116  13.313  1.00 35.36           C  
ATOM    199  NH1 ARG A  23      15.485   8.597  12.192  1.00 36.77           N1+
ATOM    200  NH2 ARG A  23      13.824   9.710  13.318  1.00 31.78           N  
ATOM    201  N   TYR A  24      18.408   6.677  19.026  1.00 28.27           N  
ATOM    202  CA  TYR A  24      17.296   6.292  19.946  1.00 26.81           C  
ATOM    203  C   TYR A  24      17.894   6.101  21.343  1.00 28.68           C  
ATOM    204  O   TYR A  24      18.760   5.186  21.479  1.00 29.23           O  
ATOM    205  CB  TYR A  24      16.525   5.069  19.427  1.00 24.63           C  
ATOM    206  CG  TYR A  24      15.851   5.327  18.099  1.00 23.66           C  
ATOM    207  CD1 TYR A  24      14.808   6.223  18.002  1.00 23.13           C  
ATOM    208  CD2 TYR A  24      16.268   4.706  16.929  1.00 23.98           C  
ATOM    209  CE1 TYR A  24      14.215   6.513  16.780  1.00 23.34           C  
ATOM    210  CE2 TYR A  24      15.642   4.927  15.702  1.00 23.12           C  
ATOM    211  CZ  TYR A  24      14.635   5.872  15.632  1.00 22.63           C  
ATOM    212  OH  TYR A  24      14.067   6.157  14.442  1.00 23.97           O  
ATOM    213  N   GLN A  25      17.451   6.899  22.342  1.00 26.84           N  
ATOM    214  CA  GLN A  25      18.081   6.913  23.696  1.00 27.83           C  
ATOM    215  C   GLN A  25      17.050   6.608  24.780  1.00 29.81           C  
ATOM    216  O   GLN A  25      15.822   6.676  24.529  1.00 30.21           O  
ATOM    217  CB  GLN A  25      18.833   8.230  23.903  1.00 27.73           C  
ATOM    218  CG  GLN A  25      20.047   8.369  23.017  1.00 27.43           C  
ATOM    219  CD  GLN A  25      21.148   7.387  23.388  1.00 28.75           C  
ATOM    220  NE2 GLN A  25      21.904   6.910  22.408  1.00 28.18           N  
ATOM    221  OE1 GLN A  25      21.327   7.073  24.552  1.00 29.27           O  
ATOM    222  N   ASN A  26      17.522   6.256  25.957  1.00 30.72           N  
ATOM    223  CA  ASN A  26      16.657   6.077  27.152  1.00 34.69           C  
ATOM    224  C   ASN A  26      15.630   4.971  26.901  1.00 34.84           C  
ATOM    225  O   ASN A  26      14.509   5.094  27.414  1.00 31.46           O  
ATOM    226  CB  ASN A  26      15.903   7.346  27.567  1.00 38.04           C  
ATOM    227  CG  ASN A  26      16.841   8.526  27.700  1.00 42.62           C  
ATOM    228  ND2 ASN A  26      16.385   9.708  27.312  1.00 43.87           N  
ATOM    229  OD1 ASN A  26      17.991   8.354  28.123  1.00 46.20           O  
ATOM    230  N   LEU A  27      16.021   3.889  26.250  1.00 33.67           N  
ATOM    231  CA  LEU A  27      15.078   2.756  26.034  1.00 35.44           C  
ATOM    232  C   LEU A  27      14.544   2.269  27.375  1.00 37.46           C  
ATOM    233  O   LEU A  27      15.353   1.995  28.235  1.00 37.56           O  
ATOM    234  CB  LEU A  27      15.779   1.623  25.272  1.00 34.12           C  
ATOM    235  CG  LEU A  27      15.522   1.689  23.777  1.00 34.59           C  
ATOM    236  CD1 LEU A  27      16.162   2.928  23.174  1.00 33.24           C  
ATOM    237  CD2 LEU A  27      15.994   0.413  23.116  1.00 37.46           C  
ATOM    238  N   SER A  28      13.227   2.163  27.543  1.00 39.23           N  
ATOM    239  CA  SER A  28      12.624   1.535  28.744  1.00 41.89           C  
ATOM    240  C   SER A  28      11.387   0.734  28.342  1.00 40.76           C  
ATOM    241  O   SER A  28      10.556   1.217  27.585  1.00 36.44           O  
ATOM    242  CB  SER A  28      12.321   2.569  29.798  1.00 45.41           C  
ATOM    243  OG  SER A  28      11.005   3.040  29.678  1.00 47.43           O  
ATOM    244  N   PRO A  29      11.283  -0.536  28.777  1.00 45.11           N  
ATOM    245  CA  PRO A  29      10.141  -1.399  28.442  1.00 48.09           C  
ATOM    246  C   PRO A  29       8.764  -0.767  28.672  1.00 48.64           C  
ATOM    247  O   PRO A  29       8.631  -0.083  29.647  1.00 47.75           O  
ATOM    248  CB  PRO A  29      10.321  -2.563  29.430  1.00 47.80           C  
ATOM    249  CG  PRO A  29      11.813  -2.689  29.553  1.00 45.70           C  
ATOM    250  CD  PRO A  29      12.294  -1.244  29.579  1.00 45.74           C  
ATOM    251  N   VAL A  30       7.795  -1.005  27.787  1.00 53.49           N  
ATOM    252  CA  VAL A  30       6.361  -0.627  28.021  1.00 56.79           C  
ATOM    253  C   VAL A  30       5.561  -1.915  28.293  1.00 60.86           C  
ATOM    254  O   VAL A  30       4.805  -1.941  29.284  1.00 59.08           O  
ATOM    255  CB  VAL A  30       5.777   0.220  26.868  1.00 58.28           C  
ATOM    256  CG1 VAL A  30       6.851   0.899  26.043  1.00 58.75           C  
ATOM    257  CG2 VAL A  30       4.840  -0.544  25.931  1.00 60.43           C  
ATOM    258  N   GLY A  31       5.755  -2.954  27.469  1.00 64.99           N  
ATOM    259  CA  GLY A  31       4.942  -4.190  27.465  1.00 71.53           C  
ATOM    260  C   GLY A  31       5.607  -5.333  26.704  1.00 73.01           C  
ATOM    261  O   GLY A  31       6.217  -5.090  25.638  1.00 71.06           O  
ATOM    262  N   SER A  32       5.487  -6.555  27.231  1.00 74.88           N  
ATOM    263  CA  SER A  32       6.020  -7.804  26.627  1.00 76.13           C  
ATOM    264  C   SER A  32       7.535  -7.695  26.452  1.00 76.63           C  
ATOM    265  O   SER A  32       7.959  -7.911  25.310  1.00 82.96           O  
ATOM    266  CB  SER A  32       5.334  -8.100  25.320  1.00 74.92           C  
ATOM    267  OG  SER A  32       3.968  -8.391  25.541  1.00 71.09           O  
ATOM    268  N   GLY A  36       6.354  -9.853  19.749  1.00 57.57           N  
ATOM    269  CA  GLY A  36       7.653  -9.274  20.155  1.00 55.92           C  
ATOM    270  C   GLY A  36       7.587  -8.510  21.471  1.00 55.44           C  
ATOM    271  O   GLY A  36       6.809  -8.877  22.392  1.00 61.58           O  
ATOM    272  N   SER A  37       8.406  -7.476  21.582  1.00 50.81           N  
ATOM    273  CA  SER A  37       8.544  -6.665  22.803  1.00 43.93           C  
ATOM    274  C   SER A  37       8.762  -5.219  22.391  1.00 36.17           C  
ATOM    275  O   SER A  37       9.167  -4.949  21.245  1.00 31.19           O  
ATOM    276  CB  SER A  37       9.624  -7.175  23.654  1.00 48.66           C  
ATOM    277  OG  SER A  37      10.817  -7.192  22.904  1.00 58.31           O  
ATOM    278  N   VAL A  38       8.354  -4.326  23.279  1.00 32.60           N  
ATOM    279  CA  VAL A  38       8.174  -2.888  22.962  1.00 32.24           C  
ATOM    280  C   VAL A  38       8.892  -2.079  24.022  1.00 31.18           C  
ATOM    281  O   VAL A  38       8.694  -2.384  25.225  1.00 31.90           O  
ATOM    282  CB  VAL A  38       6.696  -2.503  22.902  1.00 32.44           C  
ATOM    283  CG1 VAL A  38       6.552  -1.020  22.592  1.00 31.39           C  
ATOM    284  CG2 VAL A  38       5.934  -3.373  21.895  1.00 32.25           C  
ATOM    285  N   CYS A  39       9.573  -1.032  23.583  1.00 29.62           N  
ATOM    286  CA ACYS A  39      10.294  -0.044  24.434  0.70 29.79           C  
ATOM    287  CA BCYS A  39      10.176  -0.047  24.512  0.30 29.73           C  
ATOM    288  C   CYS A  39       9.809   1.371  24.064  1.00 30.81           C  
ATOM    289  O   CYS A  39       9.531   1.598  22.844  1.00 29.99           O  
ATOM    290  CB ACYS A  39      11.799  -0.096  24.197  0.70 29.17           C  
ATOM    291  CB BCYS A  39      11.684  -0.206  24.588  0.30 29.51           C  
ATOM    292  SG ACYS A  39      12.602  -1.466  25.061  0.70 31.40           S  
ATOM    293  SG BCYS A  39      12.454   0.059  22.979  0.30 29.14           S  
ATOM    294  N   ALA A  40       9.726   2.269  25.051  1.00 27.47           N  
ATOM    295  CA  ALA A  40       9.699   3.713  24.834  1.00 26.50           C  
ATOM    296  C   ALA A  40      11.159   4.154  24.654  1.00 26.25           C  
ATOM    297  O   ALA A  40      12.058   3.610  25.327  1.00 25.34           O  
ATOM    298  CB  ALA A  40       9.042   4.393  25.999  1.00 27.64           C  
ATOM    299  N   ALA A  41      11.392   5.083  23.742  1.00 26.66           N  
ATOM    300  CA  ALA A  41      12.698   5.761  23.554  1.00 26.26           C  
ATOM    301  C   ALA A  41      12.564   7.259  23.353  1.00 26.27           C  
ATOM    302  O   ALA A  41      11.477   7.758  22.995  1.00 24.14           O  
ATOM    303  CB  ALA A  41      13.428   5.142  22.382  1.00 25.80           C  
ATOM    304  N   PHE A  42      13.708   7.956  23.488  1.00 26.30           N  
ATOM    305  CA  PHE A  42      13.835   9.348  23.038  1.00 27.93           C  
ATOM    306  C   PHE A  42      14.471   9.365  21.644  1.00 26.66           C  
ATOM    307  O   PHE A  42      15.568   8.849  21.458  1.00 24.36           O  
ATOM    308  CB  PHE A  42      14.577  10.188  24.080  1.00 30.65           C  
ATOM    309  CG  PHE A  42      14.610  11.642  23.712  1.00 32.71           C  
ATOM    310  CD1 PHE A  42      13.530  12.466  23.999  1.00 36.86           C  
ATOM    311  CD2 PHE A  42      15.699  12.189  23.060  1.00 35.68           C  
ATOM    312  CE1 PHE A  42      13.547  13.814  23.650  1.00 36.32           C  
ATOM    313  CE2 PHE A  42      15.716  13.541  22.715  1.00 35.27           C  
ATOM    314  CZ  PHE A  42      14.633  14.340  22.998  1.00 36.97           C  
ATOM    315  N   ASP A  43      13.794   9.973  20.679  1.00 24.43           N  
ATOM    316  CA  ASP A  43      14.304  10.158  19.302  1.00 24.94           C  
ATOM    317  C   ASP A  43      15.037  11.509  19.265  1.00 25.29           C  
ATOM    318  O   ASP A  43      14.373  12.608  19.159  1.00 24.26           O  
ATOM    319  CB  ASP A  43      13.184  10.233  18.294  1.00 24.57           C  
ATOM    320  CG  ASP A  43      13.619  10.322  16.847  1.00 25.46           C  
ATOM    321  OD1 ASP A  43      14.769  10.615  16.551  1.00 26.20           O  
ATOM    322  OD2 ASP A  43      12.763  10.051  16.014  1.00 27.27           O1-
ATOM    323  N   THR A  44      16.341  11.445  19.433  1.00 25.88           N  
ATOM    324  CA  THR A  44      17.229  12.655  19.438  1.00 27.70           C  
ATOM    325  C   THR A  44      17.151  13.439  18.111  1.00 29.99           C  
ATOM    326  O   THR A  44      17.448  14.674  18.125  1.00 28.27           O  
ATOM    327  CB  THR A  44      18.680  12.246  19.729  1.00 27.19           C  
ATOM    328  CG2 THR A  44      18.867  11.650  21.103  1.00 26.85           C  
ATOM    329  OG1 THR A  44      19.169  11.345  18.729  1.00 26.87           O  
ATOM    330  N   LYS A  45      16.799  12.803  16.986  1.00 32.35           N  
ATOM    331  CA  LYS A  45      16.762  13.487  15.664  1.00 36.07           C  
ATOM    332  C   LYS A  45      15.580  14.462  15.613  1.00 36.80           C  
ATOM    333  O   LYS A  45      15.697  15.537  14.967  1.00 36.75           O  
ATOM    334  CB  LYS A  45      16.746  12.463  14.534  1.00 40.69           C  
ATOM    335  CG  LYS A  45      17.097  13.029  13.168  1.00 44.05           C  
ATOM    336  CD  LYS A  45      16.618  12.135  12.048  1.00 48.55           C  
ATOM    337  CE  LYS A  45      16.179  12.849  10.786  1.00 49.60           C  
ATOM    338  NZ  LYS A  45      17.019  12.448   9.636  1.00 49.57           N1+
ATOM    339  N   THR A  46      14.483  14.167  16.311  1.00 35.81           N  
ATOM    340  CA  THR A  46      13.211  14.918  16.182  1.00 37.68           C  
ATOM    341  C   THR A  46      12.811  15.539  17.506  1.00 36.16           C  
ATOM    342  O   THR A  46      11.932  16.424  17.475  1.00 39.53           O  
ATOM    343  CB  THR A  46      12.050  14.023  15.720  1.00 38.07           C  
ATOM    344  CG2 THR A  46      12.396  13.193  14.508  1.00 39.27           C  
ATOM    345  OG1 THR A  46      11.738  13.153  16.799  1.00 39.17           O  
ATOM    346  N   GLY A  47      13.327  15.047  18.632  1.00 34.11           N  
ATOM    347  CA  GLY A  47      12.908  15.529  19.962  1.00 33.54           C  
ATOM    348  C   GLY A  47      11.590  14.901  20.432  1.00 34.76           C  
ATOM    349  O   GLY A  47      11.115  15.348  21.474  1.00 35.26           O  
ATOM    350  N   LEU A  48      11.085  13.865  19.734  1.00 35.05           N  
ATOM    351  CA  LEU A  48       9.796  13.169  20.043  1.00 35.21           C  
ATOM    352  C   LEU A  48      10.092  11.919  20.867  1.00 31.89           C  
ATOM    353  O   LEU A  48      11.105  11.262  20.612  1.00 29.10           O  
ATOM    354  CB  LEU A  48       9.080  12.655  18.787  1.00 39.71           C  
ATOM    355  CG  LEU A  48       8.882  13.559  17.563  1.00 44.91           C  
ATOM    356  CD1 LEU A  48       8.821  12.683  16.291  1.00 48.20           C  
ATOM    357  CD2 LEU A  48       7.628  14.440  17.693  1.00 42.76           C  
ATOM    358  N   ARG A  49       9.157  11.510  21.696  1.00 30.66           N  
ATOM    359  CA  ARG A  49       9.194  10.167  22.303  1.00 32.30           C  
ATOM    360  C   ARG A  49       8.559   9.156  21.335  1.00 28.63           C  
ATOM    361  O   ARG A  49       7.497   9.438  20.750  1.00 29.48           O  
ATOM    362  CB  ARG A  49       8.562  10.220  23.687  1.00 36.74           C  
ATOM    363  CG  ARG A  49       9.317  11.178  24.599  1.00 43.88           C  
ATOM    364  CD  ARG A  49       9.281  10.663  26.019  1.00 48.09           C  
ATOM    365  NE  ARG A  49       7.873  10.632  26.353  1.00 52.52           N  
ATOM    366  CZ  ARG A  49       7.293   9.754  27.159  1.00 54.87           C  
ATOM    367  NH1 ARG A  49       5.984   9.808  27.332  1.00 53.80           N1+
ATOM    368  NH2 ARG A  49       8.010   8.809  27.746  1.00 57.49           N  
ATOM    369  N   VAL A  50       9.182   7.983  21.209  1.00 25.63           N  
ATOM    370  CA  VAL A  50       8.773   6.926  20.238  1.00 25.08           C  
ATOM    371  C   VAL A  50       8.567   5.608  20.982  1.00 23.91           C  
ATOM    372  O   VAL A  50       9.009   5.440  22.165  1.00 22.49           O  
ATOM    373  CB  VAL A  50       9.806   6.777  19.107  1.00 25.22           C  
ATOM    374  CG1 VAL A  50       9.925   8.054  18.284  1.00 23.59           C  
ATOM    375  CG2 VAL A  50      11.168   6.334  19.673  1.00 24.18           C  
ATOM    376  N   ALA A  51       7.799   4.746  20.331  1.00 24.03           N  
ATOM    377  CA  ALA A  51       7.693   3.324  20.661  1.00 24.19           C  
ATOM    378  C   ALA A  51       8.459   2.532  19.592  1.00 22.26           C  
ATOM    379  O   ALA A  51       8.309   2.765  18.404  1.00 21.80           O  
ATOM    380  CB  ALA A  51       6.212   2.944  20.757  1.00 25.40           C  
ATOM    381  N   VAL A  52       9.243   1.574  20.048  1.00 22.13           N  
ATOM    382  CA  VAL A  52      10.070   0.699  19.205  1.00 23.87           C  
ATOM    383  C   VAL A  52       9.604  -0.747  19.433  1.00 24.19           C  
ATOM    384  O   VAL A  52       9.576  -1.176  20.592  1.00 25.70           O  
ATOM    385  CB  VAL A  52      11.539   0.852  19.567  1.00 25.82           C  
ATOM    386  CG1 VAL A  52      12.371   0.070  18.579  1.00 27.25           C  
ATOM    387  CG2 VAL A  52      11.935   2.318  19.627  1.00 26.25           C  
ATOM    388  N   LYS A  53       9.145  -1.429  18.375  1.00 24.36           N  
ATOM    389  CA  LYS A  53       8.761  -2.860  18.487  1.00 23.15           C  
ATOM    390  C   LYS A  53       9.916  -3.667  17.885  1.00 23.62           C  
ATOM    391  O   LYS A  53      10.315  -3.410  16.723  1.00 21.67           O  
ATOM    392  CB  LYS A  53       7.468  -3.198  17.749  1.00 24.76           C  
ATOM    393  CG  LYS A  53       7.053  -4.654  17.911  1.00 23.95           C  
ATOM    394  CD  LYS A  53       5.896  -5.089  17.079  1.00 25.01           C  
ATOM    395  CE  LYS A  53       5.528  -6.530  17.353  1.00 27.01           C  
ATOM    396  NZ  LYS A  53       4.467  -6.957  16.409  1.00 28.53           N1+
ATOM    397  N   LYS A  54      10.464  -4.599  18.644  1.00 24.36           N  
ATOM    398  CA  LYS A  54      11.432  -5.564  18.097  1.00 24.10           C  
ATOM    399  C   LYS A  54      10.671  -6.842  17.750  1.00 25.54           C  
ATOM    400  O   LYS A  54       9.975  -7.370  18.637  1.00 25.60           O  
ATOM    401  CB  LYS A  54      12.473  -5.958  19.134  1.00 25.46           C  
ATOM    402  CG  LYS A  54      13.524  -6.874  18.523  1.00 26.39           C  
ATOM    403  CD  LYS A  54      14.488  -7.467  19.502  1.00 26.82           C  
ATOM    404  CE  LYS A  54      15.524  -8.328  18.829  1.00 28.08           C  
ATOM    405  NZ  LYS A  54      16.241  -9.084  19.878  1.00 29.60           N1+
ATOM    406  N   LEU A  55      10.743  -7.324  16.536  1.00 28.92           N  
ATOM    407  CA  LEU A  55       9.966  -8.562  16.209  1.00 32.99           C  
ATOM    408  C   LEU A  55      10.739  -9.757  16.782  1.00 36.24           C  
ATOM    409  O   LEU A  55      11.940  -9.823  16.607  1.00 34.70           O  
ATOM    410  CB  LEU A  55       9.757  -8.628  14.695  1.00 32.75           C  
ATOM    411  CG  LEU A  55       8.767  -7.592  14.153  1.00 33.33           C  
ATOM    412  CD1 LEU A  55       8.318  -7.937  12.767  1.00 33.04           C  
ATOM    413  CD2 LEU A  55       7.572  -7.492  15.051  1.00 35.01           C  
ATOM    414  N   SER A  56      10.118 -10.662  17.522  1.00 42.89           N  
ATOM    415  CA  SER A  56      10.929 -11.804  18.046  1.00 46.59           C  
ATOM    416  C   SER A  56      10.961 -12.901  16.965  1.00 41.48           C  
ATOM    417  O   SER A  56       9.871 -13.245  16.440  1.00 44.80           O  
ATOM    418  CB  SER A  56      10.464 -12.299  19.419  1.00 49.66           C  
ATOM    419  OG  SER A  56       9.044 -12.462  19.465  1.00 52.47           O  
ATOM    420  N   ARG A  57      12.157 -13.331  16.549  1.00 41.24           N  
ATOM    421  CA  ARG A  57      12.319 -14.558  15.711  1.00 44.39           C  
ATOM    422  C   ARG A  57      11.466 -14.452  14.443  1.00 39.63           C  
ATOM    423  O   ARG A  57      10.610 -15.299  14.163  1.00 38.09           O  
ATOM    424  CB  ARG A  57      11.919 -15.782  16.542  1.00 48.48           C  
ATOM    425  CG  ARG A  57      12.745 -15.925  17.813  1.00 52.09           C  
ATOM    426  CD  ARG A  57      12.766 -17.344  18.336  1.00 57.81           C  
ATOM    427  NE  ARG A  57      12.486 -17.422  19.766  1.00 61.12           N  
ATOM    428  CZ  ARG A  57      11.486 -18.117  20.336  1.00 65.79           C  
ATOM    429  NH1 ARG A  57      10.616 -18.819  19.622  1.00 62.31           N1+
ATOM    430  NH2 ARG A  57      11.359 -18.098  21.650  1.00 67.46           N  
ATOM    431  N   PRO A  58      11.676 -13.379  13.655  1.00 33.18           N  
ATOM    432  CA  PRO A  58      10.762 -13.046  12.569  1.00 29.85           C  
ATOM    433  C   PRO A  58      10.718 -14.135  11.484  1.00 29.02           C  
ATOM    434  O   PRO A  58       9.757 -14.209  10.786  1.00 28.29           O  
ATOM    435  CB  PRO A  58      11.326 -11.709  12.058  1.00 30.28           C  
ATOM    436  CG  PRO A  58      12.770 -11.642  12.544  1.00 33.54           C  
ATOM    437  CD  PRO A  58      12.769 -12.412  13.834  1.00 32.55           C  
ATOM    438  N   PHE A  59      11.756 -14.968  11.350  1.00 27.82           N  
ATOM    439  CA  PHE A  59      11.898 -15.958  10.266  1.00 28.88           C  
ATOM    440  C   PHE A  59      11.984 -17.376  10.858  1.00 32.00           C  
ATOM    441  O   PHE A  59      12.542 -18.281  10.165  1.00 31.17           O  
ATOM    442  CB  PHE A  59      13.028 -15.553   9.313  1.00 30.55           C  
ATOM    443  CG  PHE A  59      12.936 -14.103   8.886  1.00 28.82           C  
ATOM    444  CD1 PHE A  59      11.866 -13.657   8.128  1.00 28.04           C  
ATOM    445  CD2 PHE A  59      13.929 -13.192   9.217  1.00 28.84           C  
ATOM    446  CE1 PHE A  59      11.745 -12.307   7.812  1.00 28.12           C  
ATOM    447  CE2 PHE A  59      13.829 -11.862   8.843  1.00 29.54           C  
ATOM    448  CZ  PHE A  59      12.746 -11.415   8.135  1.00 26.21           C  
ATOM    449  N   GLN A  60      11.298 -17.601  11.993  1.00 31.35           N  
ATOM    450  CA  GLN A  60      11.220 -18.909  12.715  1.00 31.85           C  
ATOM    451  C   GLN A  60      10.436 -19.983  11.923  1.00 29.95           C  
ATOM    452  O   GLN A  60      10.626 -21.229  12.164  1.00 26.33           O  
ATOM    453  CB  GLN A  60      10.470 -18.720  14.027  1.00 35.10           C  
ATOM    454  CG  GLN A  60      10.493 -19.980  14.871  1.00 39.80           C  
ATOM    455  CD  GLN A  60      11.290 -19.708  16.110  1.00 47.50           C  
ATOM    456  NE2 GLN A  60      12.639 -19.714  15.981  1.00 48.01           N  
ATOM    457  OE1 GLN A  60      10.662 -19.410  17.141  1.00 49.55           O  
ATOM    458  N   SER A  61       9.478 -19.541  11.098  1.00 25.92           N  
ATOM    459  CA  SER A  61       8.541 -20.392  10.351  1.00 25.29           C  
ATOM    460  C   SER A  61       8.029 -19.607   9.148  1.00 26.09           C  
ATOM    461  O   SER A  61       8.215 -18.371   9.112  1.00 24.82           O  
ATOM    462  CB  SER A  61       7.416 -20.858  11.226  1.00 25.25           C  
ATOM    463  OG  SER A  61       6.436 -19.844  11.419  1.00 28.12           O  
ATOM    464  N   ILE A  62       7.385 -20.296   8.216  1.00 24.08           N  
ATOM    465  CA  ILE A  62       6.820 -19.637   7.004  1.00 25.91           C  
ATOM    466  C   ILE A  62       5.795 -18.639   7.545  1.00 25.32           C  
ATOM    467  O   ILE A  62       5.778 -17.539   7.060  1.00 26.74           O  
ATOM    468  CB  ILE A  62       6.228 -20.682   6.024  1.00 27.13           C  
ATOM    469  CG1 ILE A  62       7.324 -21.522   5.363  1.00 29.46           C  
ATOM    470  CG2 ILE A  62       5.332 -20.020   4.974  1.00 27.08           C  
ATOM    471  CD1 ILE A  62       6.803 -22.722   4.573  1.00 32.52           C  
ATOM    472  N   ILE A  63       4.980 -19.039   8.522  1.00 25.72           N  
ATOM    473  CA  ILE A  63       3.895 -18.195   9.091  1.00 29.67           C  
ATOM    474  C   ILE A  63       4.459 -16.965   9.794  1.00 27.38           C  
ATOM    475  O   ILE A  63       3.838 -15.929   9.684  1.00 24.12           O  
ATOM    476  CB  ILE A  63       2.942 -18.995  10.022  1.00 35.02           C  
ATOM    477  CG1 ILE A  63       2.209 -20.086   9.240  1.00 38.60           C  
ATOM    478  CG2 ILE A  63       1.932 -18.081  10.694  1.00 36.34           C  
ATOM    479  CD1 ILE A  63       1.459 -19.611   7.997  1.00 40.97           C  
ATOM    480  N   HIS A  64       5.461 -17.101  10.645  1.00 25.72           N  
ATOM    481  CA  HIS A  64       6.174 -15.950  11.231  1.00 26.94           C  
ATOM    482  C   HIS A  64       6.745 -15.042  10.132  1.00 25.11           C  
ATOM    483  O   HIS A  64       6.694 -13.820  10.306  1.00 20.71           O  
ATOM    484  CB  HIS A  64       7.374 -16.411  12.050  1.00 29.90           C  
ATOM    485  CG  HIS A  64       7.078 -16.867  13.428  1.00 35.66           C  
ATOM    486  CD2 HIS A  64       7.266 -16.249  14.623  1.00 39.13           C  
ATOM    487  ND1 HIS A  64       6.708 -18.187  13.699  1.00 39.37           N  
ATOM    488  CE1 HIS A  64       6.611 -18.345  15.004  1.00 40.88           C  
ATOM    489  NE2 HIS A  64       6.939 -17.160  15.602  1.00 39.55           N  
ATOM    490  N   ALA A  65       7.386 -15.628   9.122  1.00 21.71           N  
ATOM    491  CA  ALA A  65       8.054 -14.808   8.101  1.00 21.12           C  
ATOM    492  C   ALA A  65       6.982 -13.993   7.357  1.00 20.83           C  
ATOM    493  O   ALA A  65       7.160 -12.815   7.112  1.00 18.96           O  
ATOM    494  CB  ALA A  65       8.782 -15.706   7.171  1.00 21.93           C  
ATOM    495  N   LYS A  66       5.871 -14.624   7.054  1.00 20.30           N  
ATOM    496  CA  LYS A  66       4.757 -13.942   6.350  1.00 21.58           C  
ATOM    497  C   LYS A  66       4.093 -12.903   7.251  1.00 20.03           C  
ATOM    498  O   LYS A  66       3.740 -11.814   6.723  1.00 19.56           O  
ATOM    499  CB  LYS A  66       3.761 -14.991   5.861  1.00 23.02           C  
ATOM    500  CG  LYS A  66       2.700 -14.453   4.909  1.00 24.70           C  
ATOM    501  CD  LYS A  66       1.712 -15.538   4.422  1.00 27.05           C  
ATOM    502  CE  LYS A  66       0.760 -14.968   3.377  1.00 28.56           C  
ATOM    503  NZ  LYS A  66       0.020 -16.061   2.700  1.00 32.30           N1+
ATOM    504  N   ARG A  67       3.972 -13.168   8.545  1.00 19.28           N  
ATOM    505  CA  ARG A  67       3.500 -12.180   9.560  1.00 21.42           C  
ATOM    506  C   ARG A  67       4.425 -10.952   9.608  1.00 19.51           C  
ATOM    507  O   ARG A  67       3.959  -9.832   9.687  1.00 17.01           O  
ATOM    508  CB  ARG A  67       3.492 -12.736  10.983  1.00 24.21           C  
ATOM    509  CG  ARG A  67       2.152 -13.221  11.486  1.00 29.46           C  
ATOM    510  CD  ARG A  67       2.238 -13.593  12.959  1.00 31.76           C  
ATOM    511  NE  ARG A  67       1.652 -14.908  13.105  1.00 40.29           N  
ATOM    512  CZ  ARG A  67       2.260 -15.994  13.624  1.00 40.74           C  
ATOM    513  NH1 ARG A  67       3.487 -15.941  14.116  1.00 40.08           N1+
ATOM    514  NH2 ARG A  67       1.592 -17.126  13.690  1.00 43.83           N  
ATOM    515  N   THR A  68       5.698 -11.211   9.541  1.00 19.46           N  
ATOM    516  CA  THR A  68       6.752 -10.161   9.519  1.00 18.77           C  
ATOM    517  C   THR A  68       6.529  -9.265   8.321  1.00 18.58           C  
ATOM    518  O   THR A  68       6.345  -8.005   8.497  1.00 18.49           O  
ATOM    519  CB  THR A  68       8.156 -10.777   9.565  1.00 18.89           C  
ATOM    520  CG2 THR A  68       9.211  -9.688   9.527  1.00 18.60           C  
ATOM    521  OG1 THR A  68       8.287 -11.463  10.818  1.00 17.74           O  
ATOM    522  N   TYR A  69       6.469  -9.877   7.157  1.00 18.68           N  
ATOM    523  CA  TYR A  69       6.243  -9.157   5.903  1.00 18.31           C  
ATOM    524  C   TYR A  69       4.915  -8.383   6.004  1.00 18.75           C  
ATOM    525  O   TYR A  69       4.808  -7.227   5.604  1.00 16.52           O  
ATOM    526  CB  TYR A  69       6.329 -10.141   4.751  1.00 18.66           C  
ATOM    527  CG  TYR A  69       6.156  -9.490   3.435  1.00 19.72           C  
ATOM    528  CD1 TYR A  69       7.132  -8.661   2.935  1.00 19.54           C  
ATOM    529  CD2 TYR A  69       4.987  -9.637   2.729  1.00 19.52           C  
ATOM    530  CE1 TYR A  69       6.956  -8.042   1.720  1.00 20.25           C  
ATOM    531  CE2 TYR A  69       4.843  -9.095   1.481  1.00 19.99           C  
ATOM    532  CZ  TYR A  69       5.824  -8.270   0.980  1.00 20.22           C  
ATOM    533  OH  TYR A  69       5.648  -7.706  -0.245  1.00 19.69           O  
ATOM    534  N   ARG A  70       3.870  -9.040   6.479  1.00 18.54           N  
ATOM    535  CA  ARG A  70       2.514  -8.448   6.503  1.00 18.99           C  
ATOM    536  C   ARG A  70       2.506  -7.189   7.341  1.00 18.27           C  
ATOM    537  O   ARG A  70       1.852  -6.264   6.908  1.00 18.14           O  
ATOM    538  CB  ARG A  70       1.521  -9.484   7.039  1.00 20.13           C  
ATOM    539  CG  ARG A  70       0.137  -8.912   7.381  1.00 23.11           C  
ATOM    540  CD  ARG A  70      -0.796  -9.894   8.117  1.00 23.82           C  
ATOM    541  NE  ARG A  70      -1.069 -11.063   7.285  1.00 25.31           N  
ATOM    542  CZ  ARG A  70      -0.609 -12.294   7.494  1.00 31.12           C  
ATOM    543  NH1 ARG A  70       0.068 -12.582   8.594  1.00 32.83           N1+
ATOM    544  NH2 ARG A  70      -0.841 -13.255   6.600  1.00 32.35           N  
ATOM    545  N   GLU A  71       3.082  -7.204   8.563  1.00 18.57           N  
ATOM    546  CA  GLU A  71       3.071  -6.051   9.502  1.00 19.20           C  
ATOM    547  C   GLU A  71       3.906  -4.930   8.895  1.00 18.41           C  
ATOM    548  O   GLU A  71       3.474  -3.741   8.910  1.00 16.65           O  
ATOM    549  CB  GLU A  71       3.589  -6.402  10.898  1.00 20.90           C  
ATOM    550  CG  GLU A  71       3.512  -5.244  11.869  1.00 22.59           C  
ATOM    551  CD  GLU A  71       3.671  -5.568  13.339  1.00 22.62           C  
ATOM    552  OE1 GLU A  71       4.329  -6.606  13.677  1.00 21.81           O  
ATOM    553  OE2 GLU A  71       3.049  -4.855  14.135  1.00 22.56           O1-
ATOM    554  N   LEU A  72       5.026  -5.267   8.289  1.00 17.99           N  
ATOM    555  CA  LEU A  72       5.871  -4.205   7.698  1.00 19.13           C  
ATOM    556  C   LEU A  72       5.137  -3.590   6.502  1.00 19.33           C  
ATOM    557  O   LEU A  72       5.057  -2.330   6.441  1.00 19.37           O  
ATOM    558  CB  LEU A  72       7.224  -4.775   7.283  1.00 19.32           C  
ATOM    559  CG  LEU A  72       8.187  -3.779   6.673  1.00 20.64           C  
ATOM    560  CD1 LEU A  72       8.217  -2.501   7.454  1.00 21.55           C  
ATOM    561  CD2 LEU A  72       9.591  -4.386   6.542  1.00 20.77           C  
ATOM    562  N   ARG A  73       4.567  -4.405   5.611  1.00 19.06           N  
ATOM    563  CA  ARG A  73       3.861  -3.846   4.436  1.00 20.58           C  
ATOM    564  C   ARG A  73       2.684  -2.981   4.922  1.00 20.01           C  
ATOM    565  O   ARG A  73       2.424  -1.906   4.325  1.00 21.82           O  
ATOM    566  CB  ARG A  73       3.234  -4.925   3.573  1.00 21.92           C  
ATOM    567  CG  ARG A  73       4.201  -5.671   2.705  1.00 24.27           C  
ATOM    568  CD  ARG A  73       4.777  -4.738   1.657  1.00 27.43           C  
ATOM    569  NE  ARG A  73       3.717  -4.094   0.904  1.00 28.79           N  
ATOM    570  CZ  ARG A  73       2.977  -4.716   0.009  1.00 31.74           C  
ATOM    571  NH1 ARG A  73       3.076  -6.018  -0.155  1.00 33.54           N1+
ATOM    572  NH2 ARG A  73       2.027  -4.072  -0.632  1.00 36.44           N  
ATOM    573  N   LEU A  74       1.921  -3.455   5.902  1.00 21.09           N  
ATOM    574  CA  LEU A  74       0.757  -2.671   6.388  1.00 22.12           C  
ATOM    575  C   LEU A  74       1.239  -1.345   6.984  1.00 20.94           C  
ATOM    576  O   LEU A  74       0.630  -0.323   6.689  1.00 21.24           O  
ATOM    577  CB  LEU A  74      -0.007  -3.409   7.475  1.00 23.25           C  
ATOM    578  CG  LEU A  74      -1.092  -4.307   6.943  1.00 27.65           C  
ATOM    579  CD1 LEU A  74      -1.385  -5.424   7.942  1.00 29.17           C  
ATOM    580  CD2 LEU A  74      -2.314  -3.461   6.647  1.00 28.01           C  
ATOM    581  N   LEU A  75       2.190  -1.388   7.889  1.00 19.97           N  
ATOM    582  CA  LEU A  75       2.647  -0.183   8.624  1.00 21.03           C  
ATOM    583  C   LEU A  75       3.275   0.797   7.638  1.00 21.67           C  
ATOM    584  O   LEU A  75       3.088   1.980   7.900  1.00 25.11           O  
ATOM    585  CB  LEU A  75       3.543  -0.557   9.808  1.00 20.95           C  
ATOM    586  CG  LEU A  75       2.791  -1.247  10.948  1.00 23.53           C  
ATOM    587  CD1 LEU A  75       3.725  -1.564  12.101  1.00 25.84           C  
ATOM    588  CD2 LEU A  75       1.626  -0.415  11.449  1.00 25.65           C  
ATOM    589  N   LYS A  76       3.903   0.352   6.547  1.00 20.63           N  
ATOM    590  CA  LYS A  76       4.428   1.309   5.525  1.00 21.73           C  
ATOM    591  C   LYS A  76       3.316   2.013   4.790  1.00 21.57           C  
ATOM    592  O   LYS A  76       3.508   3.125   4.450  1.00 21.89           O  
ATOM    593  CB  LYS A  76       5.341   0.643   4.487  1.00 21.88           C  
ATOM    594  CG  LYS A  76       6.708   0.322   5.089  1.00 23.84           C  
ATOM    595  CD  LYS A  76       7.730  -0.277   4.083  1.00 23.93           C  
ATOM    596  CE  LYS A  76       7.902   0.492   2.790  1.00 25.15           C  
ATOM    597  NZ  LYS A  76       9.012  -0.093   1.956  1.00 26.57           N1+
ATOM    598  N   HIS A  77       2.173   1.366   4.589  1.00 22.02           N  
ATOM    599  CA  HIS A  77       1.038   1.931   3.824  1.00 21.84           C  
ATOM    600  C   HIS A  77       0.205   2.904   4.683  1.00 20.54           C  
ATOM    601  O   HIS A  77      -0.354   3.846   4.096  1.00 21.11           O  
ATOM    602  CB  HIS A  77       0.222   0.766   3.233  1.00 24.98           C  
ATOM    603  CG  HIS A  77      -0.751   1.210   2.193  1.00 27.40           C  
ATOM    604  CD2 HIS A  77      -2.046   1.540   2.289  1.00 30.23           C  
ATOM    605  ND1 HIS A  77      -0.380   1.464   0.914  1.00 32.96           N  
ATOM    606  CE1 HIS A  77      -1.411   1.874   0.224  1.00 32.48           C  
ATOM    607  NE2 HIS A  77      -2.463   1.944   1.074  1.00 32.21           N  
ATOM    608  N   MET A  78       0.062   2.708   5.994  1.00 19.80           N  
ATOM    609  CA  MET A  78      -0.932   3.472   6.824  1.00 19.33           C  
ATOM    610  C   MET A  78      -0.411   4.898   7.052  1.00 19.38           C  
ATOM    611  O   MET A  78       0.576   4.996   7.723  1.00 18.18           O  
ATOM    612  CB  MET A  78      -1.130   2.810   8.180  1.00 19.62           C  
ATOM    613  CG  MET A  78      -1.819   1.476   8.152  1.00 20.91           C  
ATOM    614  SD  MET A  78      -3.452   1.435   7.450  1.00 22.34           S  
ATOM    615  CE  MET A  78      -3.020   0.960   5.787  1.00 25.12           C  
ATOM    616  N   LYS A  79      -1.053   5.932   6.469  1.00 20.09           N  
ATOM    617  CA  LYS A  79      -0.687   7.358   6.638  1.00 20.41           C  
ATOM    618  C   LYS A  79      -1.950   8.178   6.936  1.00 20.40           C  
ATOM    619  O   LYS A  79      -2.573   8.731   5.975  1.00 21.00           O  
ATOM    620  CB  LYS A  79      -0.034   7.800   5.340  1.00 23.24           C  
ATOM    621  CG  LYS A  79       1.333   7.142   5.135  1.00 25.51           C  
ATOM    622  CD  LYS A  79       1.998   7.485   3.826  1.00 29.97           C  
ATOM    623  CE  LYS A  79       3.313   6.727   3.701  1.00 33.79           C  
ATOM    624  NZ  LYS A  79       4.374   7.587   3.124  1.00 36.99           N1+
ATOM    625  N   HIS A  80      -2.363   8.129   8.187  1.00 19.95           N  
ATOM    626  CA  HIS A  80      -3.615   8.709   8.700  1.00 19.07           C  
ATOM    627  C   HIS A  80      -3.390   9.091  10.149  1.00 19.27           C  
ATOM    628  O   HIS A  80      -2.726   8.318  10.847  1.00 18.32           O  
ATOM    629  CB  HIS A  80      -4.762   7.682   8.497  1.00 17.66           C  
ATOM    630  CG  HIS A  80      -6.090   8.239   8.804  1.00 17.92           C  
ATOM    631  CD2 HIS A  80      -7.094   8.675   7.983  1.00 18.50           C  
ATOM    632  ND1 HIS A  80      -6.501   8.437  10.109  1.00 18.18           N  
ATOM    633  CE1 HIS A  80      -7.745   8.918  10.091  1.00 19.40           C  
ATOM    634  NE2 HIS A  80      -8.133   9.094   8.796  1.00 19.02           N  
ATOM    635  N   GLU A  81      -3.992  10.209  10.594  1.00 19.06           N  
ATOM    636  CA  GLU A  81      -3.899  10.733  11.984  1.00 20.93           C  
ATOM    637  C   GLU A  81      -4.398   9.756  13.048  1.00 19.94           C  
ATOM    638  O   GLU A  81      -3.841   9.793  14.140  1.00 18.69           O  
ATOM    639  CB  GLU A  81      -4.656  12.066  12.122  1.00 24.65           C  
ATOM    640  CG  GLU A  81      -3.987  13.171  11.286  1.00 28.03           C  
ATOM    641  CD  GLU A  81      -4.709  14.515  11.299  1.00 33.81           C  
ATOM    642  OE1 GLU A  81      -5.951  14.539  11.598  1.00 31.99           O  
ATOM    643  OE2 GLU A  81      -4.036  15.555  11.012  1.00 37.28           O1-
ATOM    644  N   ASN A  82      -5.345   8.858  12.723  1.00 18.64           N  
ATOM    645  CA  ASN A  82      -5.966   7.969  13.733  1.00 18.85           C  
ATOM    646  C   ASN A  82      -5.590   6.507  13.519  1.00 18.01           C  
ATOM    647  O   ASN A  82      -6.306   5.620  14.093  1.00 17.35           O  
ATOM    648  CB  ASN A  82      -7.471   8.166  13.697  1.00 17.80           C  
ATOM    649  CG  ASN A  82      -7.872   9.600  13.977  1.00 18.38           C  
ATOM    650  ND2 ASN A  82      -7.466  10.147  15.116  1.00 17.68           N  
ATOM    651  OD1 ASN A  82      -8.526  10.210  13.151  1.00 19.43           O  
ATOM    652  N   VAL A  83      -4.489   6.242  12.796  1.00 18.27           N  
ATOM    653  CA  VAL A  83      -3.933   4.886  12.569  1.00 18.09           C  
ATOM    654  C   VAL A  83      -2.423   4.938  12.846  1.00 20.41           C  
ATOM    655  O   VAL A  83      -1.780   5.952  12.471  1.00 19.10           O  
ATOM    656  CB  VAL A  83      -4.240   4.320  11.177  1.00 17.98           C  
ATOM    657  CG1 VAL A  83      -3.796   2.862  11.091  1.00 17.25           C  
ATOM    658  CG2 VAL A  83      -5.701   4.495  10.750  1.00 18.36           C  
ATOM    659  N   ILE A  84      -1.895   3.910  13.515  1.00 20.54           N  
ATOM    660  CA  ILE A  84      -0.429   3.809  13.706  1.00 22.38           C  
ATOM    661  C   ILE A  84       0.242   3.917  12.325  1.00 21.57           C  
ATOM    662  O   ILE A  84      -0.181   3.284  11.376  1.00 21.52           O  
ATOM    663  CB  ILE A  84      -0.057   2.589  14.578  1.00 23.36           C  
ATOM    664  CG1 ILE A  84       1.433   2.619  14.939  1.00 25.58           C  
ATOM    665  CG2 ILE A  84      -0.496   1.316  13.873  1.00 24.93           C  
ATOM    666  CD1 ILE A  84       2.005   1.373  15.643  1.00 26.51           C  
ATOM    667  N   GLY A  85       1.314   4.721  12.252  1.00 22.98           N  
ATOM    668  CA  GLY A  85       2.199   4.885  11.099  1.00 23.95           C  
ATOM    669  C   GLY A  85       3.669   4.661  11.474  1.00 23.53           C  
ATOM    670  O   GLY A  85       4.042   4.681  12.716  1.00 24.66           O  
ATOM    671  N   LEU A  86       4.496   4.476  10.459  1.00 22.56           N  
ATOM    672  CA  LEU A  86       5.920   4.151  10.685  1.00 23.18           C  
ATOM    673  C   LEU A  86       6.756   5.432  10.565  1.00 22.40           C  
ATOM    674  O   LEU A  86       6.764   5.988   9.443  1.00 21.28           O  
ATOM    675  CB  LEU A  86       6.438   3.162   9.629  1.00 25.70           C  
ATOM    676  CG  LEU A  86       6.427   1.679   9.927  1.00 29.82           C  
ATOM    677  CD1 LEU A  86       7.338   0.964   8.896  1.00 28.78           C  
ATOM    678  CD2 LEU A  86       6.886   1.393  11.357  1.00 28.91           C  
ATOM    679  N   LEU A  87       7.464   5.794  11.643  1.00 22.04           N  
ATOM    680  CA  LEU A  87       8.510   6.855  11.643  1.00 22.94           C  
ATOM    681  C   LEU A  87       9.808   6.274  11.064  1.00 23.13           C  
ATOM    682  O   LEU A  87      10.512   6.993  10.327  1.00 23.13           O  
ATOM    683  CB  LEU A  87       8.782   7.358  13.062  1.00 24.41           C  
ATOM    684  CG  LEU A  87       7.682   8.202  13.706  1.00 27.22           C  
ATOM    685  CD1 LEU A  87       8.140   8.681  15.073  1.00 27.10           C  
ATOM    686  CD2 LEU A  87       7.339   9.399  12.804  1.00 30.60           C  
ATOM    687  N   ASP A  88      10.141   5.033  11.449  1.00 23.17           N  
ATOM    688  CA  ASP A  88      11.394   4.371  11.009  1.00 22.89           C  
ATOM    689  C   ASP A  88      11.209   2.892  11.048  1.00 22.05           C  
ATOM    690  O   ASP A  88      10.278   2.402  11.772  1.00 22.66           O  
ATOM    691  CB  ASP A  88      12.518   4.810  11.934  1.00 23.32           C  
ATOM    692  CG  ASP A  88      13.923   4.552  11.428  1.00 23.93           C  
ATOM    693  OD1 ASP A  88      14.058   4.236  10.234  1.00 23.22           O  
ATOM    694  OD2 ASP A  88      14.855   4.696  12.261  1.00 23.93           O1-
ATOM    695  N   VAL A  89      12.084   2.209  10.329  1.00 22.20           N  
ATOM    696  CA  VAL A  89      12.253   0.740  10.393  1.00 22.53           C  
ATOM    697  C   VAL A  89      13.726   0.448  10.073  1.00 22.53           C  
ATOM    698  O   VAL A  89      14.256   1.060   9.147  1.00 21.06           O  
ATOM    699  CB  VAL A  89      11.335  -0.051   9.438  1.00 23.21           C  
ATOM    700  CG1 VAL A  89      11.379   0.431   8.023  1.00 25.18           C  
ATOM    701  CG2 VAL A  89      11.680  -1.529   9.443  1.00 24.58           C  
ATOM    702  N   PHE A  90      14.319  -0.443  10.837  1.00 23.07           N  
ATOM    703  CA  PHE A  90      15.773  -0.688  10.787  1.00 24.42           C  
ATOM    704  C   PHE A  90      16.061  -2.137  11.205  1.00 23.92           C  
ATOM    705  O   PHE A  90      15.290  -2.801  11.945  1.00 23.12           O  
ATOM    706  CB  PHE A  90      16.516   0.380  11.615  1.00 22.79           C  
ATOM    707  CG  PHE A  90      16.285   0.350  13.099  1.00 21.77           C  
ATOM    708  CD1 PHE A  90      16.833  -0.639  13.902  1.00 21.72           C  
ATOM    709  CD2 PHE A  90      15.458   1.277  13.681  1.00 21.04           C  
ATOM    710  CE1 PHE A  90      16.533  -0.684  15.252  1.00 21.86           C  
ATOM    711  CE2 PHE A  90      15.162   1.231  15.027  1.00 21.88           C  
ATOM    712  CZ  PHE A  90      15.713   0.252  15.818  1.00 22.07           C  
ATOM    713  N   THR A  91      17.230  -2.589  10.771  1.00 24.58           N  
ATOM    714  CA  THR A  91      17.899  -3.849  11.180  1.00 24.93           C  
ATOM    715  C   THR A  91      19.379  -3.565  11.420  1.00 25.73           C  
ATOM    716  O   THR A  91      19.993  -2.789  10.684  1.00 24.44           O  
ATOM    717  CB  THR A  91      17.730  -4.950  10.139  1.00 25.35           C  
ATOM    718  CG2 THR A  91      18.239  -4.615   8.757  1.00 25.52           C  
ATOM    719  OG1 THR A  91      18.309  -6.137  10.698  1.00 25.83           O  
ATOM    720  N   PRO A  92      20.005  -4.129  12.464  1.00 28.12           N  
ATOM    721  CA  PRO A  92      21.473  -4.010  12.560  1.00 30.76           C  
ATOM    722  C   PRO A  92      22.239  -4.796  11.470  1.00 33.08           C  
ATOM    723  O   PRO A  92      23.362  -4.457  11.126  1.00 32.33           O  
ATOM    724  CB  PRO A  92      21.716  -4.535  13.977  1.00 30.33           C  
ATOM    725  CG  PRO A  92      20.594  -5.501  14.213  1.00 30.56           C  
ATOM    726  CD  PRO A  92      19.387  -4.806  13.611  1.00 28.46           C  
ATOM    727  N   ALA A  93      21.590  -5.767  10.816  1.00 33.93           N  
ATOM    728  CA  ALA A  93      22.191  -6.536   9.686  1.00 33.77           C  
ATOM    729  C   ALA A  93      22.706  -5.592   8.583  1.00 35.64           C  
ATOM    730  O   ALA A  93      22.065  -4.563   8.278  1.00 32.96           O  
ATOM    731  CB  ALA A  93      21.148  -7.514   9.145  1.00 33.82           C  
ATOM    732  N   ARG A  94      23.849  -5.902   7.957  1.00 39.08           N  
ATOM    733  CA  ARG A  94      24.395  -5.063   6.848  1.00 42.32           C  
ATOM    734  C   ARG A  94      24.183  -5.786   5.510  1.00 42.30           C  
ATOM    735  O   ARG A  94      24.498  -5.165   4.481  1.00 43.84           O  
ATOM    736  CB  ARG A  94      25.866  -4.672   7.090  1.00 48.28           C  
ATOM    737  CG  ARG A  94      26.667  -5.628   7.970  1.00 52.28           C  
ATOM    738  CD  ARG A  94      28.186  -5.377   8.010  1.00 55.14           C  
ATOM    739  NE  ARG A  94      28.501  -3.957   7.852  1.00 57.47           N  
ATOM    740  CZ  ARG A  94      28.507  -3.056   8.843  1.00 55.80           C  
ATOM    741  NH1 ARG A  94      28.247  -3.438  10.086  1.00 52.43           N1+
ATOM    742  NH2 ARG A  94      28.790  -1.785   8.585  1.00 51.28           N  
ATOM    743  N   SER A  95      23.647  -7.022   5.515  1.00 40.22           N  
ATOM    744  CA  SER A  95      23.389  -7.839   4.297  1.00 38.81           C  
ATOM    745  C   SER A  95      22.100  -8.645   4.452  1.00 38.68           C  
ATOM    746  O   SER A  95      21.777  -9.066   5.609  1.00 37.75           O  
ATOM    747  CB  SER A  95      24.524  -8.803   4.029  1.00 39.39           C  
ATOM    748  OG  SER A  95      24.385  -9.958   4.881  1.00 41.37           O  
ATOM    749  N   LEU A  96      21.477  -8.992   3.318  1.00 38.92           N  
ATOM    750  CA  LEU A  96      20.368  -9.974   3.291  1.00 35.41           C  
ATOM    751  C   LEU A  96      20.811 -11.203   4.065  1.00 36.48           C  
ATOM    752  O   LEU A  96      20.041 -11.718   4.869  1.00 33.36           O  
ATOM    753  CB  LEU A  96      20.002 -10.335   1.853  1.00 37.19           C  
ATOM    754  CG  LEU A  96      18.903 -11.406   1.711  1.00 37.42           C  
ATOM    755  CD1 LEU A  96      17.666 -11.009   2.522  1.00 34.78           C  
ATOM    756  CD2 LEU A  96      18.540 -11.638   0.248  1.00 37.87           C  
ATOM    757  N   GLU A  97      22.023 -11.707   3.833  1.00 40.58           N  
ATOM    758  CA  GLU A  97      22.388 -13.026   4.412  1.00 41.90           C  
ATOM    759  C   GLU A  97      22.240 -12.976   5.920  1.00 39.23           C  
ATOM    760  O   GLU A  97      21.665 -13.915   6.494  1.00 40.48           O  
ATOM    761  CB  GLU A  97      23.825 -13.433   4.100  1.00 46.54           C  
ATOM    762  CG  GLU A  97      24.074 -13.566   2.624  1.00 51.89           C  
ATOM    763  CD  GLU A  97      24.546 -12.258   2.036  1.00 54.53           C  
ATOM    764  OE1 GLU A  97      23.676 -11.390   1.755  1.00 50.95           O  
ATOM    765  OE2 GLU A  97      25.811 -12.102   1.900  1.00 64.00           O1-
ATOM    766  N   GLU A  98      22.726 -11.921   6.550  1.00 38.40           N  
ATOM    767  CA  GLU A  98      22.733 -11.868   8.039  1.00 39.33           C  
ATOM    768  C   GLU A  98      21.420 -11.244   8.554  1.00 34.50           C  
ATOM    769  O   GLU A  98      21.191 -11.239   9.762  1.00 32.46           O  
ATOM    770  CB  GLU A  98      23.989 -11.137   8.523  1.00 43.69           C  
ATOM    771  CG  GLU A  98      23.948  -9.644   8.289  1.00 48.08           C  
ATOM    772  CD  GLU A  98      25.292  -8.930   8.135  1.00 53.15           C  
ATOM    773  OE1 GLU A  98      26.156  -9.464   7.374  1.00 51.63           O  
ATOM    774  OE2 GLU A  98      25.464  -7.807   8.744  1.00 49.76           O1-
ATOM    775  N   PHE A  99      20.544 -10.768   7.685  1.00 33.19           N  
ATOM    776  CA  PHE A  99      19.246 -10.178   8.124  1.00 29.99           C  
ATOM    777  C   PHE A  99      18.512 -11.160   9.030  1.00 31.37           C  
ATOM    778  O   PHE A  99      18.101 -12.207   8.532  1.00 33.71           O  
ATOM    779  CB  PHE A  99      18.432  -9.794   6.900  1.00 29.07           C  
ATOM    780  CG  PHE A  99      17.064  -9.174   7.144  1.00 27.34           C  
ATOM    781  CD1 PHE A  99      16.856  -8.239   8.145  1.00 26.17           C  
ATOM    782  CD2 PHE A  99      15.996  -9.518   6.340  1.00 26.13           C  
ATOM    783  CE1 PHE A  99      15.621  -7.633   8.334  1.00 26.71           C  
ATOM    784  CE2 PHE A  99      14.762  -8.896   6.510  1.00 25.95           C  
ATOM    785  CZ  PHE A  99      14.559  -7.979   7.517  1.00 25.83           C  
ATOM    786  N   ASN A 100      18.345 -10.872  10.329  1.00 30.51           N  
ATOM    787  CA  ASN A 100      17.555 -11.782  11.194  1.00 31.53           C  
ATOM    788  C   ASN A 100      16.782 -11.030  12.269  1.00 29.58           C  
ATOM    789  O   ASN A 100      16.259 -11.718  13.167  1.00 31.41           O  
ATOM    790  CB  ASN A 100      18.380 -12.876  11.882  1.00 34.26           C  
ATOM    791  CG  ASN A 100      17.559 -14.077  12.344  1.00 40.04           C  
ATOM    792  ND2 ASN A 100      16.402 -14.336  11.758  1.00 38.95           N  
ATOM    793  OD1 ASN A 100      17.932 -14.765  13.288  1.00 50.21           O  
ATOM    794  N   ASP A 101      16.684  -9.717  12.187  1.00 31.68           N  
ATOM    795  CA  ASP A 101      15.979  -8.896  13.215  1.00 31.45           C  
ATOM    796  C   ASP A 101      15.333  -7.705  12.543  1.00 29.66           C  
ATOM    797  O   ASP A 101      15.905  -7.189  11.601  1.00 28.94           O  
ATOM    798  CB  ASP A 101      16.932  -8.364  14.292  1.00 34.26           C  
ATOM    799  CG  ASP A 101      16.969  -9.346  15.449  1.00 41.55           C  
ATOM    800  OD1 ASP A 101      15.877 -10.003  15.736  1.00 43.51           O  
ATOM    801  OD2 ASP A 101      18.069  -9.557  15.994  1.00 43.53           O1-
ATOM    802  N   VAL A 102      14.148  -7.331  13.010  1.00 27.88           N  
ATOM    803  CA  VAL A 102      13.398  -6.196  12.421  1.00 28.16           C  
ATOM    804  C   VAL A 102      12.934  -5.344  13.581  1.00 23.72           C  
ATOM    805  O   VAL A 102      12.293  -5.921  14.486  1.00 22.88           O  
ATOM    806  CB  VAL A 102      12.200  -6.647  11.555  1.00 30.90           C  
ATOM    807  CG1 VAL A 102      11.368  -5.439  11.111  1.00 32.63           C  
ATOM    808  CG2 VAL A 102      12.658  -7.403  10.344  1.00 32.49           C  
ATOM    809  N   TYR A 103      13.179  -4.033  13.516  1.00 21.24           N  
ATOM    810  CA  TYR A 103      12.608  -3.086  14.507  1.00 20.93           C  
ATOM    811  C   TYR A 103      11.697  -2.071  13.823  1.00 19.42           C  
ATOM    812  O   TYR A 103      12.001  -1.517  12.742  1.00 18.25           O  
ATOM    813  CB  TYR A 103      13.713  -2.342  15.249  1.00 21.75           C  
ATOM    814  CG  TYR A 103      14.662  -3.222  16.002  1.00 22.06           C  
ATOM    815  CD1 TYR A 103      15.632  -3.971  15.360  1.00 22.96           C  
ATOM    816  CD2 TYR A 103      14.650  -3.227  17.372  1.00 25.11           C  
ATOM    817  CE1 TYR A 103      16.510  -4.797  16.071  1.00 23.78           C  
ATOM    818  CE2 TYR A 103      15.574  -3.973  18.096  1.00 25.96           C  
ATOM    819  CZ  TYR A 103      16.475  -4.798  17.447  1.00 25.15           C  
ATOM    820  OH  TYR A 103      17.368  -5.513  18.234  1.00 26.72           O  
ATOM    821  N   LEU A 104      10.585  -1.785  14.487  1.00 21.04           N  
ATOM    822  CA  LEU A 104       9.584  -0.809  13.987  1.00 21.57           C  
ATOM    823  C   LEU A 104       9.482   0.371  14.960  1.00 20.62           C  
ATOM    824  O   LEU A 104       9.459   0.160  16.188  1.00 22.46           O  
ATOM    825  CB  LEU A 104       8.236  -1.513  13.782  1.00 21.71           C  
ATOM    826  CG  LEU A 104       8.248  -2.797  12.936  1.00 22.42           C  
ATOM    827  CD1 LEU A 104       6.885  -3.490  13.011  1.00 23.62           C  
ATOM    828  CD2 LEU A 104       8.563  -2.507  11.475  1.00 23.05           C  
ATOM    829  N   VAL A 105       9.405   1.573  14.418  1.00 20.44           N  
ATOM    830  CA  VAL A 105       9.360   2.791  15.262  1.00 19.62           C  
ATOM    831  C   VAL A 105       8.121   3.602  14.929  1.00 19.17           C  
ATOM    832  O   VAL A 105       7.873   3.840  13.756  1.00 20.59           O  
ATOM    833  CB  VAL A 105      10.628   3.651  15.078  1.00 19.58           C  
ATOM    834  CG1 VAL A 105      10.592   4.826  16.049  1.00 18.75           C  
ATOM    835  CG2 VAL A 105      11.915   2.875  15.238  1.00 19.82           C  
ATOM    836  N   THR A 106       7.395   4.032  15.939  1.00 20.41           N  
ATOM    837  CA  THR A 106       6.208   4.907  15.774  1.00 21.00           C  
ATOM    838  C   THR A 106       6.145   5.929  16.899  1.00 22.25           C  
ATOM    839  O   THR A 106       6.902   5.784  17.863  1.00 21.02           O  
ATOM    840  CB  THR A 106       4.917   4.064  15.731  1.00 21.31           C  
ATOM    841  CG2 THR A 106       4.599   3.366  17.032  1.00 21.23           C  
ATOM    842  OG1 THR A 106       3.857   4.928  15.333  1.00 21.78           O  
ATOM    843  N   HIS A 107       5.188   6.875  16.805  1.00 24.83           N  
ATOM    844  CA  HIS A 107       4.950   7.949  17.802  1.00 27.90           C  
ATOM    845  C   HIS A 107       4.443   7.297  19.078  1.00 26.64           C  
ATOM    846  O   HIS A 107       3.540   6.463  18.972  1.00 26.07           O  
ATOM    847  CB  HIS A 107       3.859   8.931  17.369  1.00 32.28           C  
ATOM    848  CG  HIS A 107       4.246   9.985  16.395  1.00 39.20           C  
ATOM    849  CD2 HIS A 107       4.696  11.245  16.583  1.00 45.02           C  
ATOM    850  ND1 HIS A 107       4.019   9.847  15.026  1.00 45.08           N  
ATOM    851  CE1 HIS A 107       4.387  10.946  14.393  1.00 44.54           C  
ATOM    852  NE2 HIS A 107       4.843  11.817  15.332  1.00 49.12           N  
ATOM    853  N   LEU A 108       4.986   7.664  20.229  1.00 26.01           N  
ATOM    854  CA  LEU A 108       4.563   7.098  21.515  1.00 25.31           C  
ATOM    855  C   LEU A 108       3.359   7.919  21.971  1.00 25.96           C  
ATOM    856  O   LEU A 108       3.511   9.128  22.045  1.00 23.95           O  
ATOM    857  CB  LEU A 108       5.674   7.229  22.534  1.00 26.63           C  
ATOM    858  CG  LEU A 108       5.282   6.798  23.934  1.00 28.08           C  
ATOM    859  CD1 LEU A 108       4.946   5.321  23.963  1.00 28.48           C  
ATOM    860  CD2 LEU A 108       6.378   7.151  24.930  1.00 28.78           C  
ATOM    861  N   MET A 109       2.227   7.271  22.226  1.00 23.82           N  
ATOM    862  CA  MET A 109       0.988   7.952  22.666  1.00 24.34           C  
ATOM    863  C   MET A 109       0.982   7.900  24.188  1.00 24.52           C  
ATOM    864  O   MET A 109       0.746   8.912  24.787  1.00 24.02           O  
ATOM    865  CB  MET A 109      -0.253   7.266  22.071  1.00 25.73           C  
ATOM    866  CG  MET A 109      -0.302   7.271  20.561  1.00 25.00           C  
ATOM    867  SD  MET A 109      -0.363   8.870  19.731  1.00 26.74           S  
ATOM    868  CE  MET A 109      -2.096   9.309  19.837  1.00 28.61           C  
ATOM    869  N   GLY A 110       1.339   6.768  24.795  1.00 26.29           N  
ATOM    870  CA  GLY A 110       1.640   6.704  26.245  1.00 26.98           C  
ATOM    871  C   GLY A 110       0.602   5.941  27.051  1.00 27.50           C  
ATOM    872  O   GLY A 110       0.943   5.448  28.117  1.00 29.41           O  
ATOM    873  N   ALA A 111      -0.622   5.766  26.539  1.00 27.12           N  
ATOM    874  CA  ALA A 111      -1.717   5.060  27.240  1.00 26.57           C  
ATOM    875  C   ALA A 111      -2.619   4.371  26.204  1.00 26.56           C  
ATOM    876  O   ALA A 111      -2.496   4.631  24.992  1.00 24.92           O  
ATOM    877  CB  ALA A 111      -2.515   6.000  28.124  1.00 28.28           C  
ATOM    878  N   ASP A 112      -3.363   3.392  26.675  1.00 27.94           N  
ATOM    879  CA  ASP A 112      -4.462   2.777  25.895  1.00 28.92           C  
ATOM    880  C   ASP A 112      -5.810   3.154  26.525  1.00 30.27           C  
ATOM    881  O   ASP A 112      -5.840   3.835  27.585  1.00 30.65           O  
ATOM    882  CB  ASP A 112      -4.240   1.274  25.758  1.00 30.16           C  
ATOM    883  CG  ASP A 112      -4.467   0.487  27.015  1.00 29.84           C  
ATOM    884  OD1 ASP A 112      -5.281   0.917  27.816  1.00 31.59           O  
ATOM    885  OD2 ASP A 112      -3.780  -0.508  27.187  1.00 32.19           O1-
ATOM    886  N   LEU A 113      -6.894   2.780  25.857  1.00 30.38           N  
ATOM    887  CA  LEU A 113      -8.248   3.203  26.275  1.00 33.83           C  
ATOM    888  C   LEU A 113      -8.669   2.478  27.561  1.00 35.69           C  
ATOM    889  O   LEU A 113      -9.413   3.077  28.286  1.00 39.04           O  
ATOM    890  CB  LEU A 113      -9.206   2.963  25.113  1.00 32.59           C  
ATOM    891  CG  LEU A 113     -10.530   3.692  25.207  1.00 33.53           C  
ATOM    892  CD1 LEU A 113     -10.369   5.195  25.266  1.00 35.49           C  
ATOM    893  CD2 LEU A 113     -11.432   3.343  24.048  1.00 32.37           C  
ATOM    894  N   ASN A 114      -8.180   1.279  27.880  1.00 41.79           N  
ATOM    895  CA  ASN A 114      -8.353   0.657  29.226  1.00 45.66           C  
ATOM    896  C   ASN A 114      -7.883   1.620  30.316  1.00 51.48           C  
ATOM    897  O   ASN A 114      -8.671   1.850  31.271  1.00 47.51           O  
ATOM    898  CB  ASN A 114      -7.581  -0.647  29.358  1.00 50.24           C  
ATOM    899  CG  ASN A 114      -8.348  -1.767  28.716  1.00 52.03           C  
ATOM    900  ND2 ASN A 114      -9.649  -1.770  28.939  1.00 50.66           N  
ATOM    901  OD1 ASN A 114      -7.779  -2.604  28.014  1.00 59.13           O  
ATOM    902  N   ASN A 115      -6.674   2.181  30.154  1.00 48.57           N  
ATOM    903  CA  ASN A 115      -6.051   3.147  31.091  1.00 52.80           C  
ATOM    904  C   ASN A 115      -6.989   4.334  31.264  1.00 58.33           C  
ATOM    905  O   ASN A 115      -7.313   4.663  32.414  1.00 62.27           O  
ATOM    906  CB  ASN A 115      -4.681   3.639  30.616  1.00 54.55           C  
ATOM    907  CG  ASN A 115      -3.660   2.522  30.505  1.00 55.34           C  
ATOM    908  ND2 ASN A 115      -2.679   2.670  29.621  1.00 48.43           N  
ATOM    909  OD1 ASN A 115      -3.758   1.531  31.230  1.00 57.31           O  
ATOM    910  N   ILE A 116      -7.398   4.954  30.159  1.00 58.30           N  
ATOM    911  CA  ILE A 116      -8.398   6.059  30.157  1.00 57.33           C  
ATOM    912  C   ILE A 116      -9.801   5.451  30.378  1.00 59.11           C  
ATOM    913  O   ILE A 116     -10.128   5.083  31.540  1.00 57.56           O  
ATOM    914  CB  ILE A 116      -8.271   6.850  28.839  1.00 58.38           C  
ATOM    915  CG1 ILE A 116      -7.895   8.323  29.044  1.00 59.85           C  
ATOM    916  CG2 ILE A 116      -9.534   6.705  28.013  1.00 58.58           C  
ATOM    917  CD1 ILE A 116      -6.447   8.647  28.786  1.00 58.48           C  
ATOM    918  N   LEU A 122     -15.206  10.301  31.987  1.00 44.01           N  
ATOM    919  CA  LEU A 122     -15.548  10.690  30.594  1.00 43.93           C  
ATOM    920  C   LEU A 122     -16.949  11.301  30.524  1.00 42.20           C  
ATOM    921  O   LEU A 122     -17.955  10.602  30.818  1.00 41.30           O  
ATOM    922  CB  LEU A 122     -15.500   9.484  29.654  1.00 46.25           C  
ATOM    923  CG  LEU A 122     -14.199   8.689  29.623  1.00 47.88           C  
ATOM    924  CD1 LEU A 122     -14.293   7.626  28.540  1.00 50.40           C  
ATOM    925  CD2 LEU A 122     -12.973   9.575  29.392  1.00 49.09           C  
ATOM    926  N   THR A 123     -17.022  12.540  30.053  1.00 38.91           N  
ATOM    927  CA  THR A 123     -18.308  13.156  29.668  1.00 39.96           C  
ATOM    928  C   THR A 123     -18.793  12.519  28.359  1.00 37.02           C  
ATOM    929  O   THR A 123     -18.027  11.711  27.736  1.00 38.39           O  
ATOM    930  CB  THR A 123     -18.234  14.686  29.561  1.00 40.96           C  
ATOM    931  CG2 THR A 123     -17.698  15.340  30.821  1.00 41.07           C  
ATOM    932  OG1 THR A 123     -17.491  15.030  28.380  1.00 40.58           O  
ATOM    933  N   ASP A 124     -19.995  12.914  27.967  1.00 36.20           N  
ATOM    934  CA  ASP A 124     -20.600  12.605  26.648  1.00 35.48           C  
ATOM    935  C   ASP A 124     -19.669  13.162  25.579  1.00 36.40           C  
ATOM    936  O   ASP A 124     -19.475  12.455  24.596  1.00 31.83           O  
ATOM    937  CB  ASP A 124     -22.014  13.158  26.441  1.00 36.16           C  
ATOM    938  CG  ASP A 124     -22.687  12.513  25.218  1.00 35.82           C  
ATOM    939  OD1 ASP A 124     -22.705  11.246  25.154  1.00 31.31           O  
ATOM    940  OD2 ASP A 124     -23.047  13.277  24.267  1.00 33.72           O1-
ATOM    941  N   ASP A 125     -19.108  14.366  25.795  1.00 35.53           N  
ATOM    942  CA  ASP A 125     -18.285  15.037  24.757  1.00 37.89           C  
ATOM    943  C   ASP A 125     -17.028  14.193  24.563  1.00 33.52           C  
ATOM    944  O   ASP A 125     -16.523  14.161  23.422  1.00 33.22           O  
ATOM    945  CB  ASP A 125     -17.915  16.492  25.067  1.00 43.81           C  
ATOM    946  CG  ASP A 125     -19.110  17.414  25.277  1.00 52.30           C  
ATOM    947  OD1 ASP A 125     -19.956  17.119  26.202  1.00 59.40           O  
ATOM    948  OD2 ASP A 125     -19.192  18.423  24.537  1.00 55.17           O1-
ATOM    949  N   HIS A 126     -16.492  13.610  25.632  1.00 31.34           N  
ATOM    950  CA  HIS A 126     -15.251  12.807  25.544  1.00 31.74           C  
ATOM    951  C   HIS A 126     -15.590  11.550  24.750  1.00 30.98           C  
ATOM    952  O   HIS A 126     -14.828  11.162  23.875  1.00 30.35           O  
ATOM    953  CB  HIS A 126     -14.659  12.519  26.931  1.00 35.86           C  
ATOM    954  CG  HIS A 126     -14.247  13.760  27.688  1.00 39.46           C  
ATOM    955  CD2 HIS A 126     -13.871  14.996  27.254  1.00 40.18           C  
ATOM    956  ND1 HIS A 126     -14.236  13.824  29.091  1.00 43.10           N  
ATOM    957  CE1 HIS A 126     -13.851  15.032  29.470  1.00 44.12           C  
ATOM    958  NE2 HIS A 126     -13.651  15.793  28.353  1.00 42.96           N  
ATOM    959  N   VAL A 127     -16.731  10.937  25.010  1.00 28.37           N  
ATOM    960  CA  VAL A 127     -17.127   9.729  24.253  1.00 27.56           C  
ATOM    961  C   VAL A 127     -17.286  10.090  22.772  1.00 26.39           C  
ATOM    962  O   VAL A 127     -16.741   9.373  21.902  1.00 23.06           O  
ATOM    963  CB  VAL A 127     -18.363   9.045  24.822  1.00 28.06           C  
ATOM    964  CG1 VAL A 127     -18.781   7.924  23.859  1.00 28.58           C  
ATOM    965  CG2 VAL A 127     -18.120   8.508  26.212  1.00 29.31           C  
ATOM    966  N   GLN A 128     -17.901  11.225  22.473  1.00 26.62           N  
ATOM    967  CA  GLN A 128     -18.066  11.673  21.065  1.00 27.73           C  
ATOM    968  C   GLN A 128     -16.695  11.731  20.392  1.00 25.44           C  
ATOM    969  O   GLN A 128     -16.567  11.316  19.200  1.00 22.36           O  
ATOM    970  CB  GLN A 128     -18.640  13.084  20.957  1.00 29.64           C  
ATOM    971  CG  GLN A 128     -20.111  13.151  21.281  1.00 30.56           C  
ATOM    972  CD  GLN A 128     -20.612  14.558  21.486  1.00 32.88           C  
ATOM    973  NE2 GLN A 128     -21.517  14.670  22.444  1.00 32.13           N  
ATOM    974  OE1 GLN A 128     -20.191  15.509  20.807  1.00 35.70           O  
ATOM    975  N   PHE A 129     -15.731  12.346  21.074  1.00 24.00           N  
ATOM    976  CA  PHE A 129     -14.434  12.640  20.421  1.00 23.95           C  
ATOM    977  C   PHE A 129     -13.658  11.320  20.191  1.00 21.71           C  
ATOM    978  O   PHE A 129     -13.034  11.122  19.078  1.00 19.39           O  
ATOM    979  CB  PHE A 129     -13.649  13.669  21.255  1.00 23.68           C  
ATOM    980  CG  PHE A 129     -12.307  14.000  20.655  1.00 24.26           C  
ATOM    981  CD1 PHE A 129     -12.197  14.293  19.308  1.00 24.70           C  
ATOM    982  CD2 PHE A 129     -11.149  14.024  21.434  1.00 25.67           C  
ATOM    983  CE1 PHE A 129     -10.977  14.689  18.777  1.00 25.75           C  
ATOM    984  CE2 PHE A 129      -9.934  14.382  20.893  1.00 24.11           C  
ATOM    985  CZ  PHE A 129      -9.849  14.728  19.570  1.00 24.35           C  
ATOM    986  N   LEU A 130     -13.703  10.437  21.182  1.00 21.19           N  
ATOM    987  CA  LEU A 130     -12.948   9.151  21.150  1.00 21.68           C  
ATOM    988  C   LEU A 130     -13.558   8.234  20.087  1.00 21.44           C  
ATOM    989  O   LEU A 130     -12.835   7.696  19.276  1.00 20.11           O  
ATOM    990  CB  LEU A 130     -12.985   8.504  22.533  1.00 21.34           C  
ATOM    991  CG  LEU A 130     -12.050   9.186  23.552  1.00 21.79           C  
ATOM    992  CD1 LEU A 130     -12.378   8.754  24.934  1.00 22.31           C  
ATOM    993  CD2 LEU A 130     -10.575   8.914  23.272  1.00 21.75           C  
ATOM    994  N   ILE A 131     -14.882   8.136  20.049  1.00 21.60           N  
ATOM    995  CA  ILE A 131     -15.521   7.242  19.062  1.00 20.78           C  
ATOM    996  C   ILE A 131     -15.410   7.859  17.677  1.00 21.02           C  
ATOM    997  O   ILE A 131     -15.124   7.084  16.717  1.00 19.21           O  
ATOM    998  CB  ILE A 131     -16.951   6.884  19.459  1.00 21.33           C  
ATOM    999  CG1 ILE A 131     -16.985   6.283  20.850  1.00 21.24           C  
ATOM   1000  CG2 ILE A 131     -17.520   5.967  18.383  1.00 21.52           C  
ATOM   1001  CD1 ILE A 131     -16.140   5.012  20.962  1.00 22.31           C  
ATOM   1002  N   TYR A 132     -15.550   9.196  17.534  1.00 20.14           N  
ATOM   1003  CA  TYR A 132     -15.341   9.876  16.226  1.00 19.67           C  
ATOM   1004  C   TYR A 132     -13.971   9.471  15.650  1.00 19.96           C  
ATOM   1005  O   TYR A 132     -13.837   9.247  14.444  1.00 20.24           O  
ATOM   1006  CB  TYR A 132     -15.358  11.405  16.389  1.00 20.88           C  
ATOM   1007  CG  TYR A 132     -15.025  12.154  15.137  1.00 21.04           C  
ATOM   1008  CD1 TYR A 132     -15.914  12.162  14.080  1.00 20.93           C  
ATOM   1009  CD2 TYR A 132     -13.760  12.677  14.930  1.00 22.07           C  
ATOM   1010  CE1 TYR A 132     -15.594  12.759  12.878  1.00 22.30           C  
ATOM   1011  CE2 TYR A 132     -13.442  13.313  13.742  1.00 22.68           C  
ATOM   1012  CZ  TYR A 132     -14.373  13.375  12.727  1.00 21.95           C  
ATOM   1013  OH  TYR A 132     -14.040  13.910  11.529  1.00 25.47           O  
ATOM   1014  N   GLN A 133     -12.935   9.479  16.486  1.00 20.27           N  
ATOM   1015  CA  GLN A 133     -11.538   9.246  16.045  1.00 19.12           C  
ATOM   1016  C   GLN A 133     -11.433   7.774  15.614  1.00 18.53           C  
ATOM   1017  O   GLN A 133     -10.833   7.513  14.595  1.00 17.58           O  
ATOM   1018  CB  GLN A 133     -10.585   9.599  17.179  1.00 19.42           C  
ATOM   1019  CG  GLN A 133     -10.370  11.091  17.339  1.00 20.87           C  
ATOM   1020  CD  GLN A 133      -9.394  11.339  18.455  1.00 20.48           C  
ATOM   1021  NE2 GLN A 133      -9.883  11.419  19.682  1.00 19.59           N  
ATOM   1022  OE1 GLN A 133      -8.201  11.434  18.184  1.00 21.82           O  
ATOM   1023  N   ILE A 134     -11.997   6.850  16.390  1.00 18.67           N  
ATOM   1024  CA  ILE A 134     -11.954   5.413  16.051  1.00 17.90           C  
ATOM   1025  C   ILE A 134     -12.593   5.263  14.672  1.00 17.71           C  
ATOM   1026  O   ILE A 134     -12.045   4.528  13.816  1.00 16.92           O  
ATOM   1027  CB  ILE A 134     -12.658   4.522  17.092  1.00 18.35           C  
ATOM   1028  CG1 ILE A 134     -11.940   4.541  18.444  1.00 19.09           C  
ATOM   1029  CG2 ILE A 134     -12.731   3.136  16.522  1.00 18.41           C  
ATOM   1030  CD1 ILE A 134     -12.704   3.964  19.606  1.00 18.98           C  
ATOM   1031  N   LEU A 135     -13.759   5.889  14.465  1.00 16.54           N  
ATOM   1032  CA  LEU A 135     -14.496   5.693  13.162  1.00 16.31           C  
ATOM   1033  C   LEU A 135     -13.745   6.377  12.026  1.00 15.91           C  
ATOM   1034  O   LEU A 135     -13.731   5.832  10.942  1.00 15.18           O  
ATOM   1035  CB  LEU A 135     -15.924   6.186  13.306  1.00 16.93           C  
ATOM   1036  CG  LEU A 135     -16.770   5.315  14.206  1.00 17.17           C  
ATOM   1037  CD1 LEU A 135     -18.020   6.108  14.613  1.00 17.80           C  
ATOM   1038  CD2 LEU A 135     -17.088   4.007  13.459  1.00 18.78           C  
ATOM   1039  N   ARG A 136     -13.052   7.496  12.270  1.00 16.38           N  
ATOM   1040  CA  ARG A 136     -12.347   8.210  11.189  1.00 17.48           C  
ATOM   1041  C   ARG A 136     -11.149   7.337  10.755  1.00 16.72           C  
ATOM   1042  O   ARG A 136     -10.889   7.204   9.550  1.00 17.16           O  
ATOM   1043  CB  ARG A 136     -11.966   9.588  11.763  1.00 19.48           C  
ATOM   1044  CG  ARG A 136     -11.291  10.515  10.765  1.00 21.08           C  
ATOM   1045  CD  ARG A 136     -10.948  11.865  11.385  1.00 23.33           C  
ATOM   1046  NE  ARG A 136     -10.298  12.646  10.353  1.00 25.09           N  
ATOM   1047  CZ  ARG A 136      -9.025  13.021  10.413  1.00 29.42           C  
ATOM   1048  NH1 ARG A 136      -8.264  12.676  11.442  1.00 29.23           N1+
ATOM   1049  NH2 ARG A 136      -8.495  13.717   9.429  1.00 28.48           N  
ATOM   1050  N   GLY A 137     -10.451   6.731  11.704  1.00 16.56           N  
ATOM   1051  CA  GLY A 137      -9.372   5.742  11.405  1.00 16.82           C  
ATOM   1052  C   GLY A 137      -9.923   4.487  10.697  1.00 16.86           C  
ATOM   1053  O   GLY A 137      -9.338   4.002   9.711  1.00 15.81           O  
ATOM   1054  N   LEU A 138     -11.057   3.998  11.140  1.00 16.32           N  
ATOM   1055  CA  LEU A 138     -11.655   2.792  10.534  1.00 17.31           C  
ATOM   1056  C   LEU A 138     -12.150   3.057   9.118  1.00 17.58           C  
ATOM   1057  O   LEU A 138     -11.992   2.165   8.266  1.00 17.61           O  
ATOM   1058  CB  LEU A 138     -12.759   2.351  11.482  1.00 18.54           C  
ATOM   1059  CG  LEU A 138     -13.175   0.916  11.358  1.00 20.36           C  
ATOM   1060  CD1 LEU A 138     -11.919  -0.037  11.536  1.00 20.50           C  
ATOM   1061  CD2 LEU A 138     -14.253   0.655  12.409  1.00 20.96           C  
ATOM   1062  N   LYS A 139     -12.726   4.234   8.864  1.00 18.26           N  
ATOM   1063  CA  LYS A 139     -13.076   4.616   7.482  1.00 19.44           C  
ATOM   1064  C   LYS A 139     -11.846   4.399   6.614  1.00 19.67           C  
ATOM   1065  O   LYS A 139     -11.957   3.847   5.503  1.00 20.55           O  
ATOM   1066  CB  LYS A 139     -13.549   6.070   7.341  1.00 20.73           C  
ATOM   1067  CG  LYS A 139     -13.921   6.469   5.932  1.00 20.35           C  
ATOM   1068  CD  LYS A 139     -14.329   7.883   5.779  1.00 21.55           C  
ATOM   1069  CE  LYS A 139     -14.622   8.200   4.313  1.00 21.75           C  
ATOM   1070  NZ  LYS A 139     -14.779   9.656   4.164  1.00 23.53           N1+
ATOM   1071  N   TYR A 140     -10.709   4.870   7.091  1.00 19.33           N  
ATOM   1072  CA  TYR A 140      -9.464   4.858   6.296  1.00 19.32           C  
ATOM   1073  C   TYR A 140      -9.049   3.391   6.049  1.00 18.77           C  
ATOM   1074  O   TYR A 140      -8.703   2.966   4.915  1.00 19.95           O  
ATOM   1075  CB  TYR A 140      -8.412   5.724   7.002  1.00 18.63           C  
ATOM   1076  CG  TYR A 140      -7.073   5.700   6.301  1.00 19.85           C  
ATOM   1077  CD1 TYR A 140      -6.751   6.606   5.300  1.00 19.50           C  
ATOM   1078  CD2 TYR A 140      -6.096   4.761   6.667  1.00 19.78           C  
ATOM   1079  CE1 TYR A 140      -5.490   6.604   4.689  1.00 20.95           C  
ATOM   1080  CE2 TYR A 140      -4.865   4.731   6.037  1.00 21.27           C  
ATOM   1081  CZ  TYR A 140      -4.549   5.651   5.054  1.00 21.24           C  
ATOM   1082  OH  TYR A 140      -3.318   5.574   4.462  1.00 21.52           O  
ATOM   1083  N   ILE A 141      -8.976   2.613   7.123  1.00 19.52           N  
ATOM   1084  CA  ILE A 141      -8.500   1.191   7.062  1.00 19.02           C  
ATOM   1085  C   ILE A 141      -9.432   0.386   6.117  1.00 19.27           C  
ATOM   1086  O   ILE A 141      -8.917  -0.284   5.159  1.00 18.74           O  
ATOM   1087  CB  ILE A 141      -8.448   0.578   8.476  1.00 18.85           C  
ATOM   1088  CG1 ILE A 141      -7.332   1.172   9.333  1.00 19.31           C  
ATOM   1089  CG2 ILE A 141      -8.293  -0.927   8.401  1.00 18.69           C  
ATOM   1090  CD1 ILE A 141      -7.471   0.953  10.816  1.00 19.00           C  
ATOM   1091  N   HIS A 142     -10.743   0.520   6.312  1.00 18.79           N  
ATOM   1092  CA  HIS A 142     -11.752  -0.200   5.493  1.00 18.51           C  
ATOM   1093  C   HIS A 142     -11.647   0.213   4.023  1.00 19.70           C  
ATOM   1094  O   HIS A 142     -11.901  -0.659   3.108  1.00 19.93           O  
ATOM   1095  CB  HIS A 142     -13.182   0.042   6.047  1.00 18.03           C  
ATOM   1096  CG  HIS A 142     -13.436  -0.713   7.306  1.00 19.00           C  
ATOM   1097  CD2 HIS A 142     -12.695  -1.656   7.945  1.00 17.74           C  
ATOM   1098  ND1 HIS A 142     -14.598  -0.533   8.034  1.00 18.30           N  
ATOM   1099  CE1 HIS A 142     -14.533  -1.279   9.090  1.00 18.06           C  
ATOM   1100  NE2 HIS A 142     -13.367  -1.985   9.064  1.00 17.68           N  
ATOM   1101  N   SER A 143     -11.236   1.456   3.742  1.00 19.58           N  
ATOM   1102  CA  SER A 143     -11.081   1.950   2.349  1.00 20.32           C  
ATOM   1103  C   SER A 143      -9.921   1.263   1.623  1.00 20.04           C  
ATOM   1104  O   SER A 143      -9.922   1.265   0.408  1.00 20.77           O  
ATOM   1105  CB  SER A 143     -10.997   3.462   2.268  1.00 21.42           C  
ATOM   1106  OG  SER A 143      -9.706   3.905   2.673  1.00 20.85           O  
ATOM   1107  N   ALA A 144      -8.990   0.665   2.343  1.00 20.93           N  
ATOM   1108  CA  ALA A 144      -7.865  -0.148   1.802  1.00 21.71           C  
ATOM   1109  C   ALA A 144      -8.230  -1.630   1.680  1.00 23.25           C  
ATOM   1110  O   ALA A 144      -7.278  -2.411   1.389  1.00 23.08           O  
ATOM   1111  CB  ALA A 144      -6.714  -0.035   2.738  1.00 20.14           C  
ATOM   1112  N   ASP A 145      -9.483  -1.978   1.978  1.00 25.19           N  
ATOM   1113  CA  ASP A 145      -9.998  -3.384   2.019  1.00 27.52           C  
ATOM   1114  C   ASP A 145      -9.299  -4.199   3.120  1.00 23.94           C  
ATOM   1115  O   ASP A 145      -9.035  -5.362   2.883  1.00 22.87           O  
ATOM   1116  CB  ASP A 145      -9.807  -4.143   0.697  1.00 32.06           C  
ATOM   1117  CG  ASP A 145     -10.270  -3.349  -0.501  1.00 39.50           C  
ATOM   1118  OD1 ASP A 145     -11.379  -2.721  -0.435  1.00 44.18           O  
ATOM   1119  OD2 ASP A 145      -9.493  -3.304  -1.472  1.00 53.14           O1-
ATOM   1120  N   ILE A 146      -9.026  -3.588   4.259  1.00 19.97           N  
ATOM   1121  CA  ILE A 146      -8.439  -4.286   5.428  1.00 20.33           C  
ATOM   1122  C   ILE A 146      -9.551  -4.366   6.446  1.00 19.95           C  
ATOM   1123  O   ILE A 146     -10.352  -3.368   6.524  1.00 21.67           O  
ATOM   1124  CB  ILE A 146      -7.253  -3.459   5.983  1.00 20.64           C  
ATOM   1125  CG1 ILE A 146      -6.178  -3.316   4.918  1.00 21.96           C  
ATOM   1126  CG2 ILE A 146      -6.707  -3.996   7.303  1.00 20.65           C  
ATOM   1127  CD1 ILE A 146      -5.203  -2.192   5.254  1.00 24.55           C  
ATOM   1128  N   ILE A 147      -9.672  -5.504   7.078  1.00 18.38           N  
ATOM   1129  CA  ILE A 147     -10.523  -5.636   8.274  1.00 17.67           C  
ATOM   1130  C   ILE A 147      -9.556  -5.687   9.437  1.00 16.94           C  
ATOM   1131  O   ILE A 147      -8.600  -6.546   9.376  1.00 16.89           O  
ATOM   1132  CB  ILE A 147     -11.364  -6.929   8.205  1.00 17.85           C  
ATOM   1133  CG1 ILE A 147     -12.133  -6.949   6.884  1.00 20.12           C  
ATOM   1134  CG2 ILE A 147     -12.238  -7.071   9.464  1.00 17.57           C  
ATOM   1135  CD1 ILE A 147     -13.111  -8.115   6.743  1.00 21.79           C  
ATOM   1136  N   HIS A 148      -9.866  -5.037  10.527  1.00 16.37           N  
ATOM   1137  CA  HIS A 148      -8.952  -5.041  11.701  1.00 16.62           C  
ATOM   1138  C   HIS A 148      -9.069  -6.408  12.397  1.00 17.23           C  
ATOM   1139  O   HIS A 148      -8.047  -7.128  12.562  1.00 15.02           O  
ATOM   1140  CB  HIS A 148      -9.205  -3.868  12.661  1.00 15.93           C  
ATOM   1141  CG  HIS A 148      -8.264  -3.811  13.818  1.00 15.17           C  
ATOM   1142  CD2 HIS A 148      -7.279  -2.923  14.128  1.00 15.47           C  
ATOM   1143  ND1 HIS A 148      -8.245  -4.749  14.787  1.00 15.91           N  
ATOM   1144  CE1 HIS A 148      -7.262  -4.493  15.649  1.00 16.58           C  
ATOM   1145  NE2 HIS A 148      -6.682  -3.344  15.286  1.00 15.90           N  
ATOM   1146  N   ARG A 149     -10.294  -6.777  12.783  1.00 18.20           N  
ATOM   1147  CA  ARG A 149     -10.693  -8.107  13.347  1.00 19.97           C  
ATOM   1148  C   ARG A 149     -10.448  -8.213  14.842  1.00 19.49           C  
ATOM   1149  O   ARG A 149     -10.927  -9.163  15.429  1.00 19.25           O  
ATOM   1150  CB  ARG A 149      -9.945  -9.307  12.752  1.00 22.38           C  
ATOM   1151  CG  ARG A 149      -9.975  -9.427  11.244  1.00 24.51           C  
ATOM   1152  CD  ARG A 149      -9.277 -10.732  10.859  1.00 29.98           C  
ATOM   1153  NE  ARG A 149      -9.667 -11.013   9.485  1.00 32.38           N  
ATOM   1154  CZ  ARG A 149      -9.190 -10.370   8.418  1.00 34.87           C  
ATOM   1155  NH1 ARG A 149      -9.663 -10.684   7.214  1.00 34.02           N1+
ATOM   1156  NH2 ARG A 149      -8.230  -9.449   8.560  1.00 32.14           N  
ATOM   1157  N   ASP A 150      -9.688  -7.325  15.463  1.00 19.56           N  
ATOM   1158  CA  ASP A 150      -9.426  -7.411  16.905  1.00 21.04           C  
ATOM   1159  C   ASP A 150      -9.451  -6.009  17.536  1.00 20.19           C  
ATOM   1160  O   ASP A 150      -8.653  -5.728  18.431  1.00 18.92           O  
ATOM   1161  CB  ASP A 150      -8.163  -8.254  17.159  1.00 23.08           C  
ATOM   1162  CG  ASP A 150      -8.107  -8.786  18.594  1.00 25.40           C  
ATOM   1163  OD1 ASP A 150      -9.188  -8.815  19.285  1.00 27.22           O  
ATOM   1164  OD2 ASP A 150      -6.981  -9.006  19.090  1.00 29.20           O1-
ATOM   1165  N   LEU A 151     -10.445  -5.180  17.204  1.00 20.76           N  
ATOM   1166  CA  LEU A 151     -10.613  -3.877  17.878  1.00 21.15           C  
ATOM   1167  C   LEU A 151     -11.073  -4.091  19.320  1.00 22.06           C  
ATOM   1168  O   LEU A 151     -12.028  -4.796  19.526  1.00 23.26           O  
ATOM   1169  CB  LEU A 151     -11.622  -2.994  17.140  1.00 21.73           C  
ATOM   1170  CG  LEU A 151     -11.213  -2.236  15.908  1.00 23.88           C  
ATOM   1171  CD1 LEU A 151     -12.363  -1.336  15.445  1.00 24.49           C  
ATOM   1172  CD2 LEU A 151      -9.950  -1.375  16.100  1.00 24.44           C  
ATOM   1173  N   LYS A 152     -10.409  -3.471  20.293  1.00 23.51           N  
ATOM   1174  CA  LYS A 152     -10.690  -3.606  21.739  1.00 23.42           C  
ATOM   1175  C   LYS A 152      -9.867  -2.518  22.432  1.00 22.85           C  
ATOM   1176  O   LYS A 152      -9.027  -1.961  21.752  1.00 21.71           O  
ATOM   1177  CB  LYS A 152     -10.344  -5.001  22.246  1.00 24.47           C  
ATOM   1178  CG  LYS A 152      -8.879  -5.388  22.100  1.00 27.62           C  
ATOM   1179  CD  LYS A 152      -8.636  -6.828  22.428  1.00 28.81           C  
ATOM   1180  CE  LYS A 152      -7.153  -7.094  22.479  1.00 31.29           C  
ATOM   1181  NZ  LYS A 152      -6.891  -8.524  22.306  1.00 33.70           N1+
ATOM   1182  N   PRO A 153     -10.223  -2.082  23.672  1.00 22.46           N  
ATOM   1183  CA  PRO A 153      -9.626  -0.894  24.291  1.00 22.27           C  
ATOM   1184  C   PRO A 153      -8.099  -0.947  24.281  1.00 22.74           C  
ATOM   1185  O   PRO A 153      -7.503   0.125  24.088  1.00 21.63           O  
ATOM   1186  CB  PRO A 153     -10.215  -0.903  25.712  1.00 22.74           C  
ATOM   1187  CG  PRO A 153     -11.616  -1.508  25.473  1.00 22.53           C  
ATOM   1188  CD  PRO A 153     -11.335  -2.637  24.512  1.00 21.73           C  
ATOM   1189  N   SER A 154      -7.531  -2.142  24.474  1.00 23.40           N  
ATOM   1190  CA  SER A 154      -6.072  -2.378  24.535  1.00 24.59           C  
ATOM   1191  C   SER A 154      -5.396  -2.214  23.165  1.00 22.53           C  
ATOM   1192  O   SER A 154      -4.139  -1.866  23.146  1.00 23.17           O  
ATOM   1193  CB  SER A 154      -5.728  -3.697  25.194  1.00 26.42           C  
ATOM   1194  OG  SER A 154      -6.055  -4.777  24.364  1.00 28.66           O  
ATOM   1195  N   ASN A 155      -6.133  -2.210  22.067  1.00 19.71           N  
ATOM   1196  CA  ASN A 155      -5.567  -1.870  20.727  1.00 19.26           C  
ATOM   1197  C   ASN A 155      -5.828  -0.407  20.323  1.00 20.58           C  
ATOM   1198  O   ASN A 155      -5.762  -0.097  19.104  1.00 22.53           O  
ATOM   1199  CB  ASN A 155      -6.065  -2.793  19.665  1.00 19.40           C  
ATOM   1200  CG  ASN A 155      -5.291  -4.098  19.664  1.00 19.94           C  
ATOM   1201  ND2 ASN A 155      -5.942  -5.166  19.224  1.00 18.43           N  
ATOM   1202  OD1 ASN A 155      -4.119  -4.075  20.033  1.00 19.50           O  
ATOM   1203  N   LEU A 156      -6.196   0.458  21.266  1.00 19.51           N  
ATOM   1204  CA  LEU A 156      -6.435   1.879  20.984  1.00 20.88           C  
ATOM   1205  C   LEU A 156      -5.529   2.718  21.874  1.00 20.54           C  
ATOM   1206  O   LEU A 156      -5.780   2.723  23.080  1.00 23.09           O  
ATOM   1207  CB  LEU A 156      -7.906   2.176  21.281  1.00 21.13           C  
ATOM   1208  CG  LEU A 156      -8.860   1.435  20.361  1.00 21.34           C  
ATOM   1209  CD1 LEU A 156     -10.269   1.646  20.814  1.00 22.58           C  
ATOM   1210  CD2 LEU A 156      -8.687   1.838  18.914  1.00 20.16           C  
ATOM   1211  N   ALA A 157      -4.597   3.430  21.235  1.00 21.37           N  
ATOM   1212  CA  ALA A 157      -3.520   4.221  21.886  1.00 22.57           C  
ATOM   1213  C   ALA A 157      -3.968   5.663  22.022  1.00 22.38           C  
ATOM   1214  O   ALA A 157      -4.436   6.202  20.984  1.00 21.83           O  
ATOM   1215  CB  ALA A 157      -2.245   4.173  21.079  1.00 21.41           C  
ATOM   1216  N   VAL A 158      -3.829   6.231  23.222  1.00 21.40           N  
ATOM   1217  CA  VAL A 158      -4.409   7.581  23.513  1.00 23.80           C  
ATOM   1218  C   VAL A 158      -3.316   8.421  24.172  1.00 23.54           C  
ATOM   1219  O   VAL A 158      -2.641   7.893  25.090  1.00 24.70           O  
ATOM   1220  CB  VAL A 158      -5.701   7.473  24.352  1.00 23.79           C  
ATOM   1221  CG1 VAL A 158      -6.377   8.805  24.521  1.00 25.05           C  
ATOM   1222  CG2 VAL A 158      -6.718   6.509  23.713  1.00 23.51           C  
ATOM   1223  N   ASN A 159      -3.086   9.640  23.680  1.00 23.92           N  
ATOM   1224  CA  ASN A 159      -2.054  10.529  24.289  1.00 23.85           C  
ATOM   1225  C   ASN A 159      -2.765  11.403  25.335  1.00 25.28           C  
ATOM   1226  O   ASN A 159      -3.955  11.208  25.570  1.00 22.58           O  
ATOM   1227  CB  ASN A 159      -1.219  11.271  23.244  1.00 24.08           C  
ATOM   1228  CG  ASN A 159      -2.011  12.281  22.438  1.00 25.74           C  
ATOM   1229  ND2 ASN A 159      -1.504  12.695  21.274  1.00 25.67           N  
ATOM   1230  OD1 ASN A 159      -3.087  12.681  22.886  1.00 24.19           O  
ATOM   1231  N   GLU A 160      -2.031  12.325  25.984  1.00 26.43           N  
ATOM   1232  CA  GLU A 160      -2.581  13.250  27.008  1.00 29.70           C  
ATOM   1233  C   GLU A 160      -3.618  14.219  26.424  1.00 28.56           C  
ATOM   1234  O   GLU A 160      -4.418  14.700  27.217  1.00 32.42           O  
ATOM   1235  CB  GLU A 160      -1.494  14.156  27.604  1.00 34.05           C  
ATOM   1236  CG  GLU A 160      -0.183  13.450  27.904  1.00 41.45           C  
ATOM   1237  CD  GLU A 160       0.724  14.318  28.772  1.00 47.88           C  
ATOM   1238  OE1 GLU A 160       1.484  15.160  28.196  1.00 49.03           O  
ATOM   1239  OE2 GLU A 160       0.548  14.249  30.013  1.00 52.73           O1-
ATOM   1240  N   ASP A 161      -3.551  14.568  25.143  1.00 28.13           N  
ATOM   1241  CA  ASP A 161      -4.538  15.405  24.410  1.00 29.95           C  
ATOM   1242  C   ASP A 161      -5.810  14.595  24.055  1.00 28.43           C  
ATOM   1243  O   ASP A 161      -6.713  15.193  23.416  1.00 29.22           O  
ATOM   1244  CB  ASP A 161      -3.904  15.996  23.136  1.00 33.02           C  
ATOM   1245  CG  ASP A 161      -3.137  17.320  23.305  1.00 39.68           C  
ATOM   1246  OD1 ASP A 161      -2.814  17.649  24.440  1.00 37.50           O  
ATOM   1247  OD2 ASP A 161      -2.851  18.020  22.268  1.00 43.68           O1-
ATOM   1248  N   CYS A 162      -5.993  13.366  24.544  1.00 29.51           N  
ATOM   1249  CA  CYS A 162      -7.091  12.405  24.127  1.00 28.83           C  
ATOM   1250  C   CYS A 162      -7.138  12.272  22.584  1.00 27.71           C  
ATOM   1251  O   CYS A 162      -8.172  11.836  21.996  1.00 24.73           O  
ATOM   1252  CB  CYS A 162      -8.416  12.749  24.823  1.00 36.24           C  
ATOM   1253  SG  CYS A 162      -8.295  12.392  26.613  1.00 49.08           S  
ATOM   1254  N   GLU A 163      -5.991  12.445  21.910  1.00 25.23           N  
ATOM   1255  CA  GLU A 163      -5.869  12.014  20.490  1.00 26.95           C  
ATOM   1256  C   GLU A 163      -5.674  10.485  20.469  1.00 23.78           C  
ATOM   1257  O   GLU A 163      -4.993   9.947  21.349  1.00 23.19           O  
ATOM   1258  CB  GLU A 163      -4.762  12.759  19.728  1.00 29.08           C  
ATOM   1259  CG  GLU A 163      -4.994  14.242  19.740  1.00 32.44           C  
ATOM   1260  CD  GLU A 163      -3.811  15.052  19.291  1.00 36.57           C  
ATOM   1261  OE1 GLU A 163      -2.672  14.567  19.382  1.00 35.28           O  
ATOM   1262  OE2 GLU A 163      -4.069  16.172  18.839  1.00 47.05           O1-
ATOM   1263  N   LEU A 164      -6.260   9.808  19.489  1.00 23.43           N  
ATOM   1264  CA  LEU A 164      -6.345   8.321  19.490  1.00 22.38           C  
ATOM   1265  C   LEU A 164      -5.809   7.743  18.184  1.00 22.22           C  
ATOM   1266  O   LEU A 164      -6.072   8.312  17.124  1.00 20.72           O  
ATOM   1267  CB  LEU A 164      -7.819   7.967  19.720  1.00 22.83           C  
ATOM   1268  CG  LEU A 164      -8.190   6.490  19.637  1.00 21.72           C  
ATOM   1269  CD1 LEU A 164      -9.363   6.184  20.573  1.00 21.80           C  
ATOM   1270  CD2 LEU A 164      -8.514   6.118  18.176  1.00 22.42           C  
ATOM   1271  N   LYS A 165      -5.096   6.612  18.264  1.00 21.88           N  
ATOM   1272  CA  LYS A 165      -4.670   5.847  17.071  1.00 22.33           C  
ATOM   1273  C   LYS A 165      -5.064   4.384  17.220  1.00 20.35           C  
ATOM   1274  O   LYS A 165      -4.854   3.813  18.293  1.00 20.21           O  
ATOM   1275  CB  LYS A 165      -3.154   5.933  16.866  1.00 23.87           C  
ATOM   1276  CG  LYS A 165      -2.679   7.309  16.477  1.00 26.20           C  
ATOM   1277  CD  LYS A 165      -1.199   7.372  16.221  1.00 29.56           C  
ATOM   1278  CE  LYS A 165      -0.701   8.786  15.988  1.00 33.67           C  
ATOM   1279  NZ  LYS A 165      -0.962   9.153  14.577  1.00 37.90           N1+
ATOM   1280  N   ILE A 166      -5.563   3.783  16.138  1.00 19.63           N  
ATOM   1281  CA  ILE A 166      -5.841   2.319  16.077  1.00 17.95           C  
ATOM   1282  C   ILE A 166      -4.504   1.604  15.844  1.00 17.91           C  
ATOM   1283  O   ILE A 166      -3.732   2.015  14.928  1.00 17.39           O  
ATOM   1284  CB  ILE A 166      -6.803   1.998  14.931  1.00 17.95           C  
ATOM   1285  CG1 ILE A 166      -8.135   2.731  15.155  1.00 18.29           C  
ATOM   1286  CG2 ILE A 166      -6.926   0.500  14.770  1.00 17.63           C  
ATOM   1287  CD1 ILE A 166      -8.990   2.771  13.927  1.00 18.63           C  
ATOM   1288  N   LEU A 167      -4.239   0.598  16.643  1.00 19.47           N  
ATOM   1289  CA  LEU A 167      -3.064  -0.295  16.447  1.00 19.24           C  
ATOM   1290  C   LEU A 167      -3.484  -1.760  16.609  1.00 19.53           C  
ATOM   1291  O   LEU A 167      -4.708  -2.068  16.819  1.00 16.28           O  
ATOM   1292  CB  LEU A 167      -1.947   0.102  17.417  1.00 21.93           C  
ATOM   1293  CG  LEU A 167      -2.269   0.157  18.907  1.00 25.36           C  
ATOM   1294  CD1 LEU A 167      -2.243  -1.205  19.536  1.00 26.65           C  
ATOM   1295  CD2 LEU A 167      -1.224   1.087  19.579  1.00 30.00           C  
ATOM   1296  N   ASP A 168      -2.514  -2.673  16.457  1.00 17.78           N  
ATOM   1297  CA  ASP A 168      -2.776  -4.099  16.728  1.00 20.38           C  
ATOM   1298  C   ASP A 168      -1.515  -4.672  17.372  1.00 22.50           C  
ATOM   1299  O   ASP A 168      -0.488  -4.771  16.641  1.00 19.14           O  
ATOM   1300  CB  ASP A 168      -3.148  -4.853  15.452  1.00 19.95           C  
ATOM   1301  CG  ASP A 168      -3.685  -6.247  15.708  1.00 22.38           C  
ATOM   1302  OD1 ASP A 168      -3.468  -6.790  16.817  1.00 24.58           O  
ATOM   1303  OD2 ASP A 168      -4.097  -6.823  14.736  1.00 24.51           O1-
ATOM   1304  N   PHE A 169      -1.599  -4.975  18.660  1.00 27.65           N  
ATOM   1305  CA  PHE A 169      -0.509  -5.632  19.425  1.00 32.39           C  
ATOM   1306  C   PHE A 169      -0.398  -7.103  19.020  1.00 36.61           C  
ATOM   1307  O   PHE A 169       0.668  -7.692  19.318  1.00 40.45           O  
ATOM   1308  CB  PHE A 169      -0.752  -5.604  20.935  1.00 37.18           C  
ATOM   1309  CG  PHE A 169      -0.105  -4.491  21.708  1.00 41.86           C  
ATOM   1310  CD1 PHE A 169       1.192  -4.627  22.211  1.00 45.76           C  
ATOM   1311  CD2 PHE A 169      -0.824  -3.350  22.053  1.00 47.19           C  
ATOM   1312  CE1 PHE A 169       1.772  -3.614  22.967  1.00 46.72           C  
ATOM   1313  CE2 PHE A 169      -0.239  -2.339  22.822  1.00 48.02           C  
ATOM   1314  CZ  PHE A 169       1.054  -2.467  23.274  1.00 46.07           C  
ATOM   1315  N   GLY A 170      -1.441  -7.703  18.448  1.00 36.63           N  
ATOM   1316  CA  GLY A 170      -1.536  -9.170  18.282  1.00 43.66           C  
ATOM   1317  C   GLY A 170      -1.569  -9.877  19.626  1.00 42.38           C  
ATOM   1318  O   GLY A 170      -0.955 -10.956  19.680  1.00 53.89           O  
ATOM   1319  N   ALA A 184      -9.940  -9.892  27.513  1.00 58.64           N  
ATOM   1320  CA  ALA A 184     -10.461 -11.002  26.675  1.00 50.46           C  
ATOM   1321  C   ALA A 184     -10.896 -10.457  25.309  1.00 48.44           C  
ATOM   1322  O   ALA A 184     -11.796  -9.585  25.251  1.00 41.45           O  
ATOM   1323  CB  ALA A 184     -11.580 -11.697  27.398  1.00 49.55           C  
ATOM   1324  N   THR A 185     -10.291 -10.951  24.234  1.00 42.21           N  
ATOM   1325  CA  THR A 185     -10.603 -10.519  22.848  1.00 39.11           C  
ATOM   1326  C   THR A 185     -12.071 -10.765  22.566  1.00 36.68           C  
ATOM   1327  O   THR A 185     -12.730  -9.810  21.883  1.00 30.81           O  
ATOM   1328  CB  THR A 185      -9.725 -11.198  21.782  1.00 42.50           C  
ATOM   1329  CG2 THR A 185     -10.436 -11.570  20.497  1.00 45.85           C  
ATOM   1330  OG1 THR A 185      -8.702 -10.236  21.493  1.00 37.86           O  
ATOM   1331  N   ARG A 186     -12.562 -11.911  23.092  1.00 32.95           N  
ATOM   1332  CA  ARG A 186     -13.888 -12.405  22.700  1.00 31.42           C  
ATOM   1333  C   ARG A 186     -14.918 -11.348  23.114  1.00 28.40           C  
ATOM   1334  O   ARG A 186     -15.931 -11.269  22.450  1.00 25.68           O  
ATOM   1335  CB  ARG A 186     -14.142 -13.813  23.216  1.00 33.95           C  
ATOM   1336  CG  ARG A 186     -14.509 -13.903  24.677  1.00 38.10           C  
ATOM   1337  CD  ARG A 186     -14.694 -15.345  25.136  1.00 41.52           C  
ATOM   1338  NE  ARG A 186     -14.391 -15.367  26.565  1.00 45.23           N  
ATOM   1339  CZ  ARG A 186     -13.170 -15.365  27.100  1.00 47.20           C  
ATOM   1340  NH1 ARG A 186     -12.097 -15.405  26.333  1.00 50.03           N1+
ATOM   1341  NH2 ARG A 186     -13.025 -15.353  28.409  1.00 49.28           N  
ATOM   1342  N   TRP A 187     -14.661 -10.504  24.110  1.00 24.60           N  
ATOM   1343  CA  TRP A 187     -15.723  -9.619  24.661  1.00 25.69           C  
ATOM   1344  C   TRP A 187     -16.207  -8.608  23.609  1.00 24.32           C  
ATOM   1345  O   TRP A 187     -17.309  -8.102  23.776  1.00 21.40           O  
ATOM   1346  CB  TRP A 187     -15.272  -8.880  25.920  1.00 27.85           C  
ATOM   1347  CG  TRP A 187     -14.990  -9.758  27.090  1.00 30.28           C  
ATOM   1348  CD1 TRP A 187     -15.379 -11.048  27.291  1.00 31.93           C  
ATOM   1349  CD2 TRP A 187     -14.344  -9.331  28.298  1.00 32.98           C  
ATOM   1350  CE2 TRP A 187     -14.327 -10.446  29.170  1.00 34.01           C  
ATOM   1351  CE3 TRP A 187     -13.787  -8.117  28.731  1.00 34.62           C  
ATOM   1352  NE1 TRP A 187     -14.947 -11.477  28.519  1.00 33.20           N  
ATOM   1353  CZ2 TRP A 187     -13.754 -10.386  30.447  1.00 36.15           C  
ATOM   1354  CZ3 TRP A 187     -13.220  -8.057  29.991  1.00 35.85           C  
ATOM   1355  CH2 TRP A 187     -13.202  -9.179  30.830  1.00 35.84           C  
ATOM   1356  N   TYR A 188     -15.345  -8.234  22.646  1.00 20.90           N  
ATOM   1357  CA  TYR A 188     -15.568  -7.168  21.632  1.00 21.19           C  
ATOM   1358  C   TYR A 188     -15.804  -7.781  20.248  1.00 20.65           C  
ATOM   1359  O   TYR A 188     -15.945  -7.094  19.228  1.00 20.51           O  
ATOM   1360  CB  TYR A 188     -14.366  -6.228  21.634  1.00 21.43           C  
ATOM   1361  CG  TYR A 188     -14.141  -5.624  23.000  1.00 21.03           C  
ATOM   1362  CD1 TYR A 188     -14.865  -4.518  23.417  1.00 20.68           C  
ATOM   1363  CD2 TYR A 188     -13.231  -6.173  23.876  1.00 21.53           C  
ATOM   1364  CE1 TYR A 188     -14.734  -4.018  24.697  1.00 21.84           C  
ATOM   1365  CE2 TYR A 188     -13.083  -5.695  25.166  1.00 23.03           C  
ATOM   1366  CZ  TYR A 188     -13.806  -4.574  25.562  1.00 23.87           C  
ATOM   1367  OH  TYR A 188     -13.702  -4.085  26.830  1.00 26.38           O  
ATOM   1368  N   ARG A 189     -15.901  -9.086  20.206  1.00 21.46           N  
ATOM   1369  CA  ARG A 189     -15.967  -9.842  18.946  1.00 22.40           C  
ATOM   1370  C   ARG A 189     -17.408  -9.983  18.426  1.00 20.87           C  
ATOM   1371  O   ARG A 189     -18.303 -10.352  19.219  1.00 21.65           O  
ATOM   1372  CB  ARG A 189     -15.348 -11.218  19.151  1.00 26.85           C  
ATOM   1373  CG  ARG A 189     -14.872 -11.773  17.838  1.00 34.88           C  
ATOM   1374  CD  ARG A 189     -13.424 -11.316  17.630  1.00 40.76           C  
ATOM   1375  NE  ARG A 189     -12.604 -12.470  17.746  1.00 44.17           N  
ATOM   1376  CZ  ARG A 189     -11.508 -12.738  17.052  1.00 46.38           C  
ATOM   1377  NH1 ARG A 189     -10.990 -11.913  16.154  1.00 44.22           N1+
ATOM   1378  NH2 ARG A 189     -10.943 -13.900  17.277  1.00 47.27           N  
ATOM   1379  N   ALA A 190     -17.555  -9.780  17.122  1.00 18.13           N  
ATOM   1380  CA  ALA A 190     -18.808  -9.979  16.358  1.00 19.29           C  
ATOM   1381  C   ALA A 190     -19.385 -11.364  16.605  1.00 18.93           C  
ATOM   1382  O   ALA A 190     -18.659 -12.372  16.586  1.00 17.37           O  
ATOM   1383  CB  ALA A 190     -18.508  -9.737  14.905  1.00 18.90           C  
ATOM   1384  N   PRO A 191     -20.736 -11.487  16.785  1.00 19.37           N  
ATOM   1385  CA  PRO A 191     -21.352 -12.803  17.011  1.00 19.02           C  
ATOM   1386  C   PRO A 191     -21.112 -13.796  15.864  1.00 19.45           C  
ATOM   1387  O   PRO A 191     -20.892 -15.044  16.118  1.00 21.46           O  
ATOM   1388  CB  PRO A 191     -22.838 -12.479  17.189  1.00 19.70           C  
ATOM   1389  CG  PRO A 191     -23.025 -11.088  16.594  1.00 19.09           C  
ATOM   1390  CD  PRO A 191     -21.712 -10.363  16.773  1.00 18.18           C  
ATOM   1391  N   GLU A 192     -21.015 -13.291  14.629  1.00 19.08           N  
ATOM   1392  CA  GLU A 192     -20.760 -14.148  13.445  1.00 17.31           C  
ATOM   1393  C   GLU A 192     -19.377 -14.759  13.559  1.00 19.19           C  
ATOM   1394  O   GLU A 192     -19.168 -15.808  12.930  1.00 19.26           O  
ATOM   1395  CB  GLU A 192     -20.987 -13.474  12.101  1.00 16.16           C  
ATOM   1396  CG  GLU A 192     -20.153 -12.210  11.872  1.00 15.64           C  
ATOM   1397  CD  GLU A 192     -20.761 -10.896  12.335  1.00 15.33           C  
ATOM   1398  OE1 GLU A 192     -21.463 -10.861  13.399  1.00 15.53           O  
ATOM   1399  OE2 GLU A 192     -20.465  -9.877  11.667  1.00 15.72           O1-
ATOM   1400  N   ILE A 193     -18.415 -14.078  14.197  1.00 20.28           N  
ATOM   1401  CA  ILE A 193     -17.082 -14.702  14.436  1.00 23.42           C  
ATOM   1402  C   ILE A 193     -17.163 -15.786  15.525  1.00 24.60           C  
ATOM   1403  O   ILE A 193     -16.553 -16.791  15.309  1.00 26.92           O  
ATOM   1404  CB  ILE A 193     -15.970 -13.655  14.714  1.00 24.25           C  
ATOM   1405  CG1 ILE A 193     -15.882 -12.613  13.588  1.00 23.89           C  
ATOM   1406  CG2 ILE A 193     -14.651 -14.400  14.880  1.00 26.80           C  
ATOM   1407  CD1 ILE A 193     -14.830 -11.540  13.830  1.00 25.88           C  
ATOM   1408  N   MET A 194     -17.908 -15.595  16.621  1.00 27.64           N  
ATOM   1409  CA  MET A 194     -18.077 -16.644  17.656  1.00 28.76           C  
ATOM   1410  C   MET A 194     -18.683 -17.867  16.947  1.00 29.76           C  
ATOM   1411  O   MET A 194     -18.369 -18.990  17.292  1.00 26.62           O  
ATOM   1412  CB  MET A 194     -19.023 -16.144  18.756  1.00 32.38           C  
ATOM   1413  CG  MET A 194     -18.586 -14.865  19.481  1.00 34.51           C  
ATOM   1414  SD  MET A 194     -17.127 -15.199  20.496  1.00 31.43           S  
ATOM   1415  CE  MET A 194     -15.854 -14.984  19.264  1.00 31.16           C  
ATOM   1416  N   LEU A 195     -19.564 -17.628  15.960  1.00 27.90           N  
ATOM   1417  CA  LEU A 195     -20.295 -18.717  15.268  1.00 26.59           C  
ATOM   1418  C   LEU A 195     -19.384 -19.396  14.244  1.00 27.17           C  
ATOM   1419  O   LEU A 195     -19.758 -20.444  13.806  1.00 24.94           O  
ATOM   1420  CB  LEU A 195     -21.564 -18.138  14.616  1.00 26.84           C  
ATOM   1421  CG  LEU A 195     -22.650 -19.181  14.329  1.00 26.86           C  
ATOM   1422  CD1 LEU A 195     -23.242 -19.723  15.609  1.00 26.97           C  
ATOM   1423  CD2 LEU A 195     -23.734 -18.652  13.385  1.00 27.07           C  
ATOM   1424  N   ASN A 196     -18.247 -18.777  13.895  1.00 25.52           N  
ATOM   1425  CA  ASN A 196     -17.210 -19.316  12.987  1.00 26.93           C  
ATOM   1426  C   ASN A 196     -17.696 -19.214  11.542  1.00 26.44           C  
ATOM   1427  O   ASN A 196     -17.385 -20.080  10.721  1.00 24.00           O  
ATOM   1428  CB  ASN A 196     -16.841 -20.754  13.356  1.00 31.23           C  
ATOM   1429  CG  ASN A 196     -15.559 -21.205  12.697  1.00 32.24           C  
ATOM   1430  ND2 ASN A 196     -14.543 -20.353  12.698  1.00 32.11           N  
ATOM   1431  OD1 ASN A 196     -15.507 -22.312  12.164  1.00 36.32           O  
ATOM   1432  N   TRP A 197     -18.410 -18.140  11.205  1.00 24.90           N  
ATOM   1433  CA  TRP A 197     -18.733 -17.887   9.783  1.00 22.68           C  
ATOM   1434  C   TRP A 197     -17.464 -17.424   9.069  1.00 26.23           C  
ATOM   1435  O   TRP A 197     -16.876 -16.385   9.505  1.00 23.51           O  
ATOM   1436  CB  TRP A 197     -19.822 -16.849   9.663  1.00 21.59           C  
ATOM   1437  CG  TRP A 197     -20.349 -16.641   8.289  1.00 20.20           C  
ATOM   1438  CD1 TRP A 197     -20.561 -17.564   7.305  1.00 20.77           C  
ATOM   1439  CD2 TRP A 197     -20.792 -15.386   7.771  1.00 20.14           C  
ATOM   1440  CE2 TRP A 197     -21.305 -15.631   6.482  1.00 20.55           C  
ATOM   1441  CE3 TRP A 197     -20.834 -14.094   8.273  1.00 19.13           C  
ATOM   1442  NE1 TRP A 197     -21.148 -16.961   6.223  1.00 21.53           N  
ATOM   1443  CZ2 TRP A 197     -21.801 -14.611   5.671  1.00 20.03           C  
ATOM   1444  CZ3 TRP A 197     -21.370 -13.110   7.492  1.00 20.22           C  
ATOM   1445  CH2 TRP A 197     -21.876 -13.364   6.219  1.00 19.43           C  
ATOM   1446  N   MET A 198     -17.087 -18.159   8.039  1.00 28.60           N  
ATOM   1447  CA  MET A 198     -15.976 -17.858   7.091  1.00 32.53           C  
ATOM   1448  C   MET A 198     -16.117 -16.559   6.284  1.00 29.47           C  
ATOM   1449  O   MET A 198     -15.101 -16.066   5.852  1.00 30.63           O  
ATOM   1450  CB  MET A 198     -15.946 -19.008   6.091  1.00 41.04           C  
ATOM   1451  CG  MET A 198     -14.610 -19.197   5.476  1.00 49.18           C  
ATOM   1452  SD  MET A 198     -14.643 -20.773   4.572  1.00 56.44           S  
ATOM   1453  CE  MET A 198     -14.622 -21.899   5.972  1.00 55.97           C  
ATOM   1454  N   HIS A 199     -17.288 -15.952   6.091  1.00 25.47           N  
ATOM   1455  CA  HIS A 199     -17.509 -14.915   5.053  1.00 24.96           C  
ATOM   1456  C   HIS A 199     -17.877 -13.577   5.693  1.00 24.45           C  
ATOM   1457  O   HIS A 199     -18.548 -12.781   5.051  1.00 23.95           O  
ATOM   1458  CB  HIS A 199     -18.575 -15.416   4.053  1.00 24.56           C  
ATOM   1459  CG  HIS A 199     -18.110 -16.624   3.304  1.00 24.62           C  
ATOM   1460  CD2 HIS A 199     -18.518 -17.923   3.362  1.00 24.15           C  
ATOM   1461  ND1 HIS A 199     -17.100 -16.556   2.373  1.00 23.39           N  
ATOM   1462  CE1 HIS A 199     -16.928 -17.755   1.857  1.00 24.62           C  
ATOM   1463  NE2 HIS A 199     -17.742 -18.641   2.525  1.00 25.04           N  
ATOM   1464  N   TYR A 200     -17.451 -13.361   6.929  1.00 24.83           N  
ATOM   1465  CA  TYR A 200     -17.753 -12.126   7.668  1.00 26.52           C  
ATOM   1466  C   TYR A 200     -17.102 -10.956   6.909  1.00 27.93           C  
ATOM   1467  O   TYR A 200     -16.046 -11.191   6.261  1.00 28.36           O  
ATOM   1468  CB  TYR A 200     -17.231 -12.218   9.102  1.00 27.83           C  
ATOM   1469  CG  TYR A 200     -15.736 -12.384   9.221  1.00 29.97           C  
ATOM   1470  CD1 TYR A 200     -14.903 -11.272   9.332  1.00 30.96           C  
ATOM   1471  CD2 TYR A 200     -15.138 -13.646   9.243  1.00 31.96           C  
ATOM   1472  CE1 TYR A 200     -13.532 -11.419   9.467  1.00 33.19           C  
ATOM   1473  CE2 TYR A 200     -13.764 -13.807   9.360  1.00 34.31           C  
ATOM   1474  CZ  TYR A 200     -12.961 -12.681   9.471  1.00 34.60           C  
ATOM   1475  OH  TYR A 200     -11.618 -12.810   9.595  1.00 38.05           O  
ATOM   1476  N   ASN A 201     -17.660  -9.763   7.069  1.00 26.52           N  
ATOM   1477  CA  ASN A 201     -17.330  -8.522   6.310  1.00 26.85           C  
ATOM   1478  C   ASN A 201     -16.756  -7.462   7.258  1.00 26.40           C  
ATOM   1479  O   ASN A 201     -16.592  -7.763   8.477  1.00 23.11           O  
ATOM   1480  CB  ASN A 201     -18.534  -7.925   5.595  1.00 29.03           C  
ATOM   1481  CG  ASN A 201     -19.731  -7.638   6.482  1.00 30.07           C  
ATOM   1482  ND2 ASN A 201     -20.885  -8.196   6.112  1.00 30.58           N  
ATOM   1483  OD1 ASN A 201     -19.674  -6.830   7.421  1.00 28.97           O  
ATOM   1484  N   GLN A 202     -16.526  -6.243   6.737  1.00 23.65           N  
ATOM   1485  CA  GLN A 202     -15.882  -5.183   7.531  1.00 23.84           C  
ATOM   1486  C   GLN A 202     -16.683  -4.831   8.775  1.00 22.25           C  
ATOM   1487  O   GLN A 202     -16.081  -4.224   9.669  1.00 18.33           O  
ATOM   1488  CB  GLN A 202     -15.702  -3.973   6.649  1.00 26.03           C  
ATOM   1489  CG  GLN A 202     -14.563  -4.288   5.718  1.00 29.81           C  
ATOM   1490  CD  GLN A 202     -14.241  -3.163   4.761  1.00 31.30           C  
ATOM   1491  NE2 GLN A 202     -12.976  -3.156   4.294  1.00 32.25           N  
ATOM   1492  OE1 GLN A 202     -15.124  -2.369   4.455  1.00 30.60           O  
ATOM   1493  N   THR A 203     -17.997  -5.108   8.818  1.00 20.01           N  
ATOM   1494  CA  THR A 203     -18.815  -4.556   9.932  1.00 20.08           C  
ATOM   1495  C   THR A 203     -18.550  -5.361  11.216  1.00 17.51           C  
ATOM   1496  O   THR A 203     -19.103  -5.034  12.244  1.00 16.83           O  
ATOM   1497  CB  THR A 203     -20.317  -4.549   9.605  1.00 23.45           C  
ATOM   1498  CG2 THR A 203     -20.699  -3.749   8.373  1.00 24.25           C  
ATOM   1499  OG1 THR A 203     -20.591  -5.933   9.445  1.00 24.32           O  
ATOM   1500  N   VAL A 204     -17.725  -6.392  11.190  1.00 16.81           N  
ATOM   1501  CA  VAL A 204     -17.247  -7.019  12.446  1.00 15.49           C  
ATOM   1502  C   VAL A 204     -16.530  -5.944  13.279  1.00 14.55           C  
ATOM   1503  O   VAL A 204     -16.648  -5.975  14.507  1.00 14.76           O  
ATOM   1504  CB  VAL A 204     -16.384  -8.292  12.237  1.00 15.58           C  
ATOM   1505  CG1 VAL A 204     -17.055  -9.429  11.442  1.00 15.75           C  
ATOM   1506  CG2 VAL A 204     -15.016  -7.950  11.630  1.00 16.40           C  
ATOM   1507  N   ASP A 205     -15.863  -4.997  12.638  1.00 13.75           N  
ATOM   1508  CA  ASP A 205     -15.108  -3.958  13.343  1.00 14.39           C  
ATOM   1509  C   ASP A 205     -16.124  -2.961  13.931  1.00 14.49           C  
ATOM   1510  O   ASP A 205     -15.877  -2.401  14.972  1.00 13.92           O  
ATOM   1511  CB  ASP A 205     -14.122  -3.295  12.364  1.00 14.47           C  
ATOM   1512  CG  ASP A 205     -12.915  -4.142  11.982  1.00 15.00           C  
ATOM   1513  OD1 ASP A 205     -12.533  -5.022  12.722  1.00 15.11           O  
ATOM   1514  OD2 ASP A 205     -12.320  -3.814  10.966  1.00 17.04           O1-
ATOM   1515  N   ILE A 206     -17.249  -2.716  13.227  1.00 15.37           N  
ATOM   1516  CA  ILE A 206     -18.293  -1.734  13.710  1.00 15.29           C  
ATOM   1517  C   ILE A 206     -18.946  -2.346  14.957  1.00 15.40           C  
ATOM   1518  O   ILE A 206     -19.246  -1.640  15.877  1.00 16.07           O  
ATOM   1519  CB  ILE A 206     -19.319  -1.447  12.597  1.00 16.58           C  
ATOM   1520  CG1 ILE A 206     -18.693  -0.702  11.417  1.00 17.71           C  
ATOM   1521  CG2 ILE A 206     -20.567  -0.686  13.123  1.00 17.38           C  
ATOM   1522  CD1 ILE A 206     -18.157   0.678  11.727  1.00 19.27           C  
ATOM   1523  N   TRP A 207     -19.182  -3.663  14.975  1.00 16.39           N  
ATOM   1524  CA  TRP A 207     -19.626  -4.367  16.188  1.00 16.04           C  
ATOM   1525  C   TRP A 207     -18.692  -4.003  17.340  1.00 15.39           C  
ATOM   1526  O   TRP A 207     -19.146  -3.665  18.412  1.00 14.50           O  
ATOM   1527  CB  TRP A 207     -19.721  -5.883  15.964  1.00 16.07           C  
ATOM   1528  CG  TRP A 207     -20.237  -6.608  17.155  1.00 16.59           C  
ATOM   1529  CD1 TRP A 207     -19.542  -7.036  18.258  1.00 17.71           C  
ATOM   1530  CD2 TRP A 207     -21.612  -6.847  17.438  1.00 18.12           C  
ATOM   1531  CE2 TRP A 207     -21.666  -7.476  18.703  1.00 19.00           C  
ATOM   1532  CE3 TRP A 207     -22.788  -6.582  16.711  1.00 18.91           C  
ATOM   1533  NE1 TRP A 207     -20.383  -7.580  19.191  1.00 18.01           N  
ATOM   1534  CZ2 TRP A 207     -22.874  -7.862  19.275  1.00 19.47           C  
ATOM   1535  CZ3 TRP A 207     -23.972  -7.006  17.269  1.00 19.17           C  
ATOM   1536  CH2 TRP A 207     -24.001  -7.633  18.511  1.00 19.43           C  
ATOM   1537  N   SER A 208     -17.401  -4.225  17.153  1.00 17.19           N  
ATOM   1538  CA  SER A 208     -16.399  -3.996  18.218  1.00 17.27           C  
ATOM   1539  C   SER A 208     -16.538  -2.545  18.706  1.00 17.84           C  
ATOM   1540  O   SER A 208     -16.522  -2.317  19.944  1.00 18.36           O  
ATOM   1541  CB  SER A 208     -15.041  -4.279  17.732  1.00 18.31           C  
ATOM   1542  OG  SER A 208     -14.901  -5.630  17.303  1.00 16.50           O  
ATOM   1543  N   VAL A 209     -16.628  -1.584  17.785  1.00 18.13           N  
ATOM   1544  CA  VAL A 209     -16.735  -0.133  18.161  1.00 19.28           C  
ATOM   1545  C   VAL A 209     -17.993   0.072  19.013  1.00 20.34           C  
ATOM   1546  O   VAL A 209     -17.965   0.766  20.021  1.00 18.61           O  
ATOM   1547  CB  VAL A 209     -16.800   0.791  16.955  1.00 19.61           C  
ATOM   1548  CG1 VAL A 209     -16.999   2.215  17.439  1.00 21.03           C  
ATOM   1549  CG2 VAL A 209     -15.551   0.665  16.090  1.00 19.56           C  
ATOM   1550  N   GLY A 210     -19.069  -0.593  18.621  1.00 20.55           N  
ATOM   1551  CA  GLY A 210     -20.301  -0.589  19.429  1.00 18.94           C  
ATOM   1552  C   GLY A 210     -20.039  -1.056  20.834  1.00 19.24           C  
ATOM   1553  O   GLY A 210     -20.515  -0.400  21.738  1.00 20.57           O  
ATOM   1554  N   CYS A 211     -19.321  -2.167  21.019  1.00 19.56           N  
ATOM   1555  CA  CYS A 211     -19.040  -2.725  22.339  1.00 19.46           C  
ATOM   1556  C   CYS A 211     -18.183  -1.719  23.115  1.00 19.26           C  
ATOM   1557  O   CYS A 211     -18.439  -1.549  24.328  1.00 21.29           O  
ATOM   1558  CB  CYS A 211     -18.360  -4.088  22.293  1.00 18.69           C  
ATOM   1559  SG  CYS A 211     -19.416  -5.340  21.548  1.00 19.17           S  
ATOM   1560  N   ILE A 212     -17.218  -1.093  22.446  1.00 19.42           N  
ATOM   1561  CA  ILE A 212     -16.358  -0.077  23.125  1.00 18.85           C  
ATOM   1562  C   ILE A 212     -17.174   1.140  23.552  1.00 20.45           C  
ATOM   1563  O   ILE A 212     -16.980   1.617  24.653  1.00 23.91           O  
ATOM   1564  CB  ILE A 212     -15.168   0.279  22.204  1.00 19.61           C  
ATOM   1565  CG1 ILE A 212     -14.291  -0.948  21.961  1.00 17.67           C  
ATOM   1566  CG2 ILE A 212     -14.390   1.433  22.814  1.00 19.47           C  
ATOM   1567  CD1 ILE A 212     -13.339  -0.810  20.901  1.00 17.80           C  
ATOM   1568  N   MET A 213     -17.966   1.723  22.668  1.00 21.07           N  
ATOM   1569  CA  MET A 213     -18.752   2.943  22.975  1.00 21.24           C  
ATOM   1570  C   MET A 213     -19.655   2.641  24.174  1.00 22.79           C  
ATOM   1571  O   MET A 213     -19.665   3.404  25.127  1.00 25.66           O  
ATOM   1572  CB  MET A 213     -19.566   3.324  21.755  1.00 21.01           C  
ATOM   1573  CG  MET A 213     -20.424   4.566  21.906  1.00 22.24           C  
ATOM   1574  SD  MET A 213     -21.095   5.052  20.343  1.00 25.04           S  
ATOM   1575  CE  MET A 213     -22.379   6.207  20.893  1.00 26.79           C  
ATOM   1576  N   ALA A 214     -20.349   1.501  24.167  1.00 23.07           N  
ATOM   1577  CA  ALA A 214     -21.200   1.049  25.283  1.00 23.58           C  
ATOM   1578  C   ALA A 214     -20.398   1.131  26.589  1.00 26.17           C  
ATOM   1579  O   ALA A 214     -20.904   1.752  27.599  1.00 27.98           O  
ATOM   1580  CB  ALA A 214     -21.756  -0.331  25.055  1.00 23.31           C  
ATOM   1581  N   GLU A 215     -19.245   0.509  26.627  1.00 25.71           N  
ATOM   1582  CA  GLU A 215     -18.426   0.434  27.848  1.00 27.10           C  
ATOM   1583  C   GLU A 215     -17.965   1.840  28.295  1.00 29.96           C  
ATOM   1584  O   GLU A 215     -17.778   2.053  29.508  1.00 34.69           O  
ATOM   1585  CB  GLU A 215     -17.253  -0.446  27.480  1.00 26.91           C  
ATOM   1586  CG  GLU A 215     -16.398  -0.761  28.647  1.00 30.06           C  
ATOM   1587  CD  GLU A 215     -15.334  -1.788  28.363  1.00 31.12           C  
ATOM   1588  OE1 GLU A 215     -15.554  -2.700  27.549  1.00 28.77           O  
ATOM   1589  OE2 GLU A 215     -14.279  -1.653  28.991  1.00 32.77           O1-
ATOM   1590  N   LEU A 216     -17.748   2.771  27.368  1.00 29.15           N  
ATOM   1591  CA  LEU A 216     -17.305   4.149  27.709  1.00 30.12           C  
ATOM   1592  C   LEU A 216     -18.497   4.916  28.287  1.00 30.26           C  
ATOM   1593  O   LEU A 216     -18.258   5.840  29.045  1.00 29.82           O  
ATOM   1594  CB  LEU A 216     -16.811   4.900  26.471  1.00 29.78           C  
ATOM   1595  CG  LEU A 216     -15.511   4.414  25.820  1.00 29.15           C  
ATOM   1596  CD1 LEU A 216     -15.000   5.493  24.881  1.00 28.39           C  
ATOM   1597  CD2 LEU A 216     -14.442   4.031  26.858  1.00 29.38           C  
ATOM   1598  N   LEU A 217     -19.704   4.653  27.793  1.00 29.78           N  
ATOM   1599  CA  LEU A 217     -20.896   5.396  28.229  1.00 30.79           C  
ATOM   1600  C   LEU A 217     -21.263   4.888  29.635  1.00 33.03           C  
ATOM   1601  O   LEU A 217     -21.597   5.711  30.476  1.00 35.21           O  
ATOM   1602  CB  LEU A 217     -22.042   5.199  27.242  1.00 29.20           C  
ATOM   1603  CG  LEU A 217     -21.933   5.937  25.915  1.00 29.68           C  
ATOM   1604  CD1 LEU A 217     -22.895   5.357  24.887  1.00 31.15           C  
ATOM   1605  CD2 LEU A 217     -22.163   7.419  26.053  1.00 30.34           C  
ATOM   1606  N   THR A 218     -21.153   3.593  29.902  1.00 33.59           N  
ATOM   1607  CA  THR A 218     -21.784   2.904  31.062  1.00 36.19           C  
ATOM   1608  C   THR A 218     -20.770   2.582  32.134  1.00 37.78           C  
ATOM   1609  O   THR A 218     -21.168   2.299  33.265  1.00 41.10           O  
ATOM   1610  CB  THR A 218     -22.404   1.543  30.708  1.00 34.53           C  
ATOM   1611  CG2 THR A 218     -23.470   1.680  29.656  1.00 35.14           C  
ATOM   1612  OG1 THR A 218     -21.415   0.576  30.305  1.00 36.68           O  
ATOM   1613  N   GLY A 219     -19.517   2.493  31.755  1.00 38.01           N  
ATOM   1614  CA  GLY A 219     -18.463   2.042  32.664  1.00 40.51           C  
ATOM   1615  C   GLY A 219     -18.419   0.546  32.873  1.00 41.74           C  
ATOM   1616  O   GLY A 219     -17.540   0.140  33.630  1.00 45.36           O  
ATOM   1617  N   ARG A 220     -19.251  -0.268  32.208  1.00 41.98           N  
ATOM   1618  CA  ARG A 220     -19.179  -1.758  32.306  1.00 38.09           C  
ATOM   1619  C   ARG A 220     -18.907  -2.411  30.934  1.00 33.28           C  
ATOM   1620  O   ARG A 220     -19.466  -1.968  29.940  1.00 30.88           O  
ATOM   1621  CB  ARG A 220     -20.514  -2.384  32.731  1.00 41.97           C  
ATOM   1622  CG  ARG A 220     -21.182  -1.809  33.970  1.00 47.31           C  
ATOM   1623  CD  ARG A 220     -22.505  -2.523  34.236  1.00 48.11           C  
ATOM   1624  NE  ARG A 220     -22.820  -2.462  35.667  1.00 52.18           N  
ATOM   1625  CZ  ARG A 220     -23.616  -3.301  36.339  1.00 50.24           C  
ATOM   1626  NH1 ARG A 220     -24.231  -4.291  35.713  1.00 46.40           N1+
ATOM   1627  NH2 ARG A 220     -23.775  -3.144  37.644  1.00 49.22           N  
ATOM   1628  N   THR A 221     -18.166  -3.511  30.905  1.00 30.94           N  
ATOM   1629  CA  THR A 221     -18.106  -4.422  29.744  1.00 31.42           C  
ATOM   1630  C   THR A 221     -19.522  -4.767  29.310  1.00 30.23           C  
ATOM   1631  O   THR A 221     -20.273  -5.267  30.171  1.00 30.15           O  
ATOM   1632  CB  THR A 221     -17.412  -5.739  30.068  1.00 31.28           C  
ATOM   1633  CG2 THR A 221     -17.146  -6.548  28.826  1.00 32.15           C  
ATOM   1634  OG1 THR A 221     -16.201  -5.360  30.721  1.00 33.18           O  
ATOM   1635  N   LEU A 222     -19.865  -4.531  28.038  1.00 27.29           N  
ATOM   1636  CA  LEU A 222     -21.230  -4.857  27.571  1.00 26.52           C  
ATOM   1637  C   LEU A 222     -21.442  -6.363  27.698  1.00 24.53           C  
ATOM   1638  O   LEU A 222     -22.452  -6.798  28.265  1.00 23.31           O  
ATOM   1639  CB  LEU A 222     -21.391  -4.360  26.140  1.00 26.22           C  
ATOM   1640  CG  LEU A 222     -22.764  -3.801  25.702  1.00 29.19           C  
ATOM   1641  CD1 LEU A 222     -22.984  -3.962  24.217  1.00 25.49           C  
ATOM   1642  CD2 LEU A 222     -23.981  -4.219  26.511  1.00 28.41           C  
ATOM   1643  N   PHE A 223     -20.551  -7.159  27.132  1.00 22.45           N  
ATOM   1644  CA  PHE A 223     -20.739  -8.616  26.957  1.00 23.13           C  
ATOM   1645  C   PHE A 223     -19.541  -9.392  27.527  1.00 25.14           C  
ATOM   1646  O   PHE A 223     -18.674  -9.870  26.811  1.00 24.48           O  
ATOM   1647  CB  PHE A 223     -20.955  -9.026  25.494  1.00 21.55           C  
ATOM   1648  CG  PHE A 223     -22.079  -8.340  24.756  1.00 22.14           C  
ATOM   1649  CD1 PHE A 223     -23.405  -8.505  25.139  1.00 22.74           C  
ATOM   1650  CD2 PHE A 223     -21.799  -7.568  23.633  1.00 20.80           C  
ATOM   1651  CE1 PHE A 223     -24.421  -7.903  24.396  1.00 23.57           C  
ATOM   1652  CE2 PHE A 223     -22.803  -6.958  22.902  1.00 20.59           C  
ATOM   1653  CZ  PHE A 223     -24.112  -7.138  23.278  1.00 20.90           C  
ATOM   1654  N   PRO A 224     -19.446  -9.551  28.844  1.00 28.72           N  
ATOM   1655  CA  PRO A 224     -18.267 -10.197  29.439  1.00 31.68           C  
ATOM   1656  C   PRO A 224     -18.391 -11.728  29.452  1.00 32.39           C  
ATOM   1657  O   PRO A 224     -18.455 -12.309  30.492  1.00 33.55           O  
ATOM   1658  CB  PRO A 224     -18.250  -9.609  30.858  1.00 31.62           C  
ATOM   1659  CG  PRO A 224     -19.698  -9.308  31.157  1.00 29.71           C  
ATOM   1660  CD  PRO A 224     -20.371  -9.020  29.835  1.00 29.64           C  
ATOM   1661  N   GLY A 225     -18.391 -12.344  28.275  1.00 33.25           N  
ATOM   1662  CA  GLY A 225     -18.553 -13.803  28.145  1.00 33.51           C  
ATOM   1663  C   GLY A 225     -17.337 -14.572  28.656  1.00 33.65           C  
ATOM   1664  O   GLY A 225     -16.180 -14.065  28.529  1.00 28.86           O  
ATOM   1665  N   THR A 226     -17.590 -15.763  29.200  1.00 34.65           N  
ATOM   1666  CA  THR A 226     -16.539 -16.644  29.786  1.00 36.17           C  
ATOM   1667  C   THR A 226     -15.942 -17.571  28.717  1.00 34.70           C  
ATOM   1668  O   THR A 226     -14.898 -18.118  29.004  1.00 39.64           O  
ATOM   1669  CB  THR A 226     -17.091 -17.364  31.025  1.00 36.15           C  
ATOM   1670  CG2 THR A 226     -17.487 -16.398  32.120  1.00 35.91           C  
ATOM   1671  OG1 THR A 226     -18.239 -18.116  30.652  1.00 37.20           O  
ATOM   1672  N   ASP A 227     -16.572 -17.735  27.545  1.00 32.20           N  
ATOM   1673  CA  ASP A 227     -16.230 -18.673  26.435  1.00 30.19           C  
ATOM   1674  C   ASP A 227     -17.107 -18.269  25.247  1.00 28.03           C  
ATOM   1675  O   ASP A 227     -17.977 -17.400  25.465  1.00 27.99           O  
ATOM   1676  CB  ASP A 227     -16.475 -20.125  26.863  1.00 31.92           C  
ATOM   1677  CG  ASP A 227     -17.907 -20.464  27.274  1.00 31.77           C  
ATOM   1678  OD1 ASP A 227     -18.789 -20.237  26.521  1.00 29.63           O  
ATOM   1679  OD2 ASP A 227     -18.104 -20.984  28.351  1.00 36.05           O1-
ATOM   1680  N   HIS A 228     -16.929 -18.851  24.073  1.00 26.63           N  
ATOM   1681  CA  HIS A 228     -17.594 -18.459  22.792  1.00 26.77           C  
ATOM   1682  C   HIS A 228     -19.116 -18.743  22.868  1.00 27.49           C  
ATOM   1683  O   HIS A 228     -19.899 -17.925  22.321  1.00 26.25           O  
ATOM   1684  CB  HIS A 228     -16.978 -19.228  21.610  1.00 27.53           C  
ATOM   1685  CG  HIS A 228     -15.652 -18.731  21.123  1.00 28.21           C  
ATOM   1686  CD2 HIS A 228     -15.093 -18.828  19.907  1.00 27.34           C  
ATOM   1687  ND1 HIS A 228     -14.814 -17.971  21.886  1.00 32.93           N  
ATOM   1688  CE1 HIS A 228     -13.738 -17.661  21.155  1.00 32.43           C  
ATOM   1689  NE2 HIS A 228     -13.910 -18.173  19.922  1.00 29.29           N  
ATOM   1690  N   ILE A 229     -19.508 -19.789  23.591  1.00 27.23           N  
ATOM   1691  CA  ILE A 229     -20.943 -20.131  23.861  1.00 30.25           C  
ATOM   1692  C   ILE A 229     -21.596 -19.097  24.800  1.00 29.61           C  
ATOM   1693  O   ILE A 229     -22.617 -18.492  24.369  1.00 25.66           O  
ATOM   1694  CB  ILE A 229     -21.079 -21.586  24.372  1.00 34.29           C  
ATOM   1695  CG1 ILE A 229     -20.695 -22.559  23.245  1.00 35.95           C  
ATOM   1696  CG2 ILE A 229     -22.482 -21.838  24.934  1.00 33.84           C  
ATOM   1697  CD1 ILE A 229     -20.482 -24.002  23.713  1.00 42.89           C  
ATOM   1698  N   ASP A 230     -20.968 -18.815  25.946  1.00 29.45           N  
ATOM   1699  CA  ASP A 230     -21.394 -17.778  26.917  1.00 31.70           C  
ATOM   1700  C   ASP A 230     -21.465 -16.401  26.222  1.00 28.52           C  
ATOM   1701  O   ASP A 230     -22.479 -15.674  26.437  1.00 26.39           O  
ATOM   1702  CB  ASP A 230     -20.532 -17.786  28.201  1.00 33.93           C  
ATOM   1703  CG  ASP A 230     -21.108 -16.865  29.276  1.00 34.48           C  
ATOM   1704  OD1 ASP A 230     -22.297 -16.979  29.555  1.00 35.89           O  
ATOM   1705  OD2 ASP A 230     -20.412 -15.973  29.743  1.00 35.59           O1-
ATOM   1706  N   GLN A 231     -20.483 -16.074  25.377  1.00 25.41           N  
ATOM   1707  CA  GLN A 231     -20.392 -14.779  24.685  1.00 25.80           C  
ATOM   1708  C   GLN A 231     -21.615 -14.664  23.747  1.00 26.03           C  
ATOM   1709  O   GLN A 231     -22.285 -13.621  23.786  1.00 24.72           O  
ATOM   1710  CB  GLN A 231     -19.083 -14.683  23.882  1.00 25.45           C  
ATOM   1711  CG  GLN A 231     -18.881 -13.318  23.228  1.00 25.07           C  
ATOM   1712  CD  GLN A 231     -18.548 -12.282  24.271  1.00 23.73           C  
ATOM   1713  NE2 GLN A 231     -18.955 -11.051  24.033  1.00 23.82           N  
ATOM   1714  OE1 GLN A 231     -17.880 -12.575  25.255  1.00 25.57           O  
ATOM   1715  N   LEU A 232     -21.910 -15.709  22.960  1.00 25.59           N  
ATOM   1716  CA  LEU A 232     -23.055 -15.671  22.023  1.00 26.83           C  
ATOM   1717  C   LEU A 232     -24.371 -15.471  22.791  1.00 26.69           C  
ATOM   1718  O   LEU A 232     -25.203 -14.672  22.339  1.00 23.97           O  
ATOM   1719  CB  LEU A 232     -23.085 -16.958  21.202  1.00 28.15           C  
ATOM   1720  CG  LEU A 232     -24.133 -16.994  20.107  1.00 31.48           C  
ATOM   1721  CD1 LEU A 232     -24.068 -15.757  19.189  1.00 31.16           C  
ATOM   1722  CD2 LEU A 232     -23.953 -18.281  19.312  1.00 32.34           C  
ATOM   1723  N   LYS A 233     -24.536 -16.160  23.913  1.00 27.32           N  
ATOM   1724  CA  LYS A 233     -25.767 -16.063  24.761  1.00 30.19           C  
ATOM   1725  C   LYS A 233     -25.949 -14.646  25.327  1.00 28.05           C  
ATOM   1726  O   LYS A 233     -27.050 -14.113  25.250  1.00 27.04           O  
ATOM   1727  CB  LYS A 233     -25.695 -17.172  25.799  1.00 32.72           C  
ATOM   1728  CG  LYS A 233     -25.717 -18.545  25.135  1.00 37.94           C  
ATOM   1729  CD  LYS A 233     -26.395 -19.671  25.894  1.00 43.74           C  
ATOM   1730  CE  LYS A 233     -25.443 -20.374  26.844  1.00 48.57           C  
ATOM   1731  NZ  LYS A 233     -26.093 -21.514  27.537  1.00 54.26           N1+
ATOM   1732  N   LEU A 234     -24.905 -14.041  25.855  1.00 25.85           N  
ATOM   1733  CA  LEU A 234     -24.941 -12.642  26.325  1.00 25.65           C  
ATOM   1734  C   LEU A 234     -25.337 -11.714  25.176  1.00 23.43           C  
ATOM   1735  O   LEU A 234     -26.169 -10.871  25.407  1.00 23.48           O  
ATOM   1736  CB  LEU A 234     -23.576 -12.275  26.932  1.00 26.52           C  
ATOM   1737  CG  LEU A 234     -23.300 -12.934  28.276  1.00 29.36           C  
ATOM   1738  CD1 LEU A 234     -21.954 -12.595  28.841  1.00 30.28           C  
ATOM   1739  CD2 LEU A 234     -24.356 -12.552  29.338  1.00 31.15           C  
ATOM   1740  N   ILE A 235     -24.739 -11.839  23.976  1.00 22.08           N  
ATOM   1741  CA  ILE A 235     -25.083 -11.019  22.774  1.00 20.69           C  
ATOM   1742  C   ILE A 235     -26.575 -11.167  22.410  1.00 20.91           C  
ATOM   1743  O   ILE A 235     -27.256 -10.120  22.206  1.00 21.25           O  
ATOM   1744  CB  ILE A 235     -24.174 -11.398  21.593  1.00 20.11           C  
ATOM   1745  CG1 ILE A 235     -22.703 -11.047  21.874  1.00 20.24           C  
ATOM   1746  CG2 ILE A 235     -24.701 -10.784  20.320  1.00 19.42           C  
ATOM   1747  CD1 ILE A 235     -21.767 -11.600  20.786  1.00 20.65           C  
ATOM   1748  N   LEU A 236     -27.081 -12.396  22.327  1.00 20.95           N  
ATOM   1749  CA  LEU A 236     -28.441 -12.607  21.791  1.00 23.78           C  
ATOM   1750  C   LEU A 236     -29.470 -12.128  22.818  1.00 24.78           C  
ATOM   1751  O   LEU A 236     -30.592 -11.815  22.391  1.00 27.83           O  
ATOM   1752  CB  LEU A 236     -28.622 -14.078  21.434  1.00 23.79           C  
ATOM   1753  CG  LEU A 236     -27.707 -14.531  20.289  1.00 23.73           C  
ATOM   1754  CD1 LEU A 236     -28.022 -15.937  19.882  1.00 25.36           C  
ATOM   1755  CD2 LEU A 236     -27.772 -13.595  19.077  1.00 24.09           C  
ATOM   1756  N   ARG A 237     -29.098 -12.030  24.088  1.00 27.30           N  
ATOM   1757  CA  ARG A 237     -29.971 -11.487  25.178  1.00 30.33           C  
ATOM   1758  C   ARG A 237     -30.287 -10.020  24.874  1.00 28.82           C  
ATOM   1759  O   ARG A 237     -31.432  -9.613  25.074  1.00 26.49           O  
ATOM   1760  CB  ARG A 237     -29.323 -11.636  26.555  1.00 35.63           C  
ATOM   1761  CG  ARG A 237     -30.287 -11.558  27.730  1.00 44.86           C  
ATOM   1762  CD  ARG A 237     -29.630 -11.953  29.053  1.00 53.97           C  
ATOM   1763  NE  ARG A 237     -28.774 -10.876  29.569  1.00 62.45           N  
ATOM   1764  CZ  ARG A 237     -27.819 -10.993  30.512  1.00 63.10           C  
ATOM   1765  NH1 ARG A 237     -27.560 -12.157  31.095  1.00 66.35           N1+
ATOM   1766  NH2 ARG A 237     -27.132  -9.928  30.880  1.00 58.91           N  
ATOM   1767  N   LEU A 238     -29.310  -9.249  24.388  1.00 24.76           N  
ATOM   1768  CA  LEU A 238     -29.537  -7.838  24.018  1.00 23.96           C  
ATOM   1769  C   LEU A 238     -30.177  -7.718  22.640  1.00 22.96           C  
ATOM   1770  O   LEU A 238     -31.147  -6.958  22.511  1.00 21.80           O  
ATOM   1771  CB  LEU A 238     -28.210  -7.059  24.074  1.00 23.68           C  
ATOM   1772  CG  LEU A 238     -28.356  -5.555  23.813  1.00 23.21           C  
ATOM   1773  CD1 LEU A 238     -29.140  -4.859  24.913  1.00 23.91           C  
ATOM   1774  CD2 LEU A 238     -27.002  -4.889  23.638  1.00 23.01           C  
ATOM   1775  N   VAL A 239     -29.580  -8.319  21.594  1.00 22.18           N  
ATOM   1776  CA  VAL A 239     -29.957  -8.005  20.195  1.00 22.16           C  
ATOM   1777  C   VAL A 239     -31.035  -8.956  19.684  1.00 22.81           C  
ATOM   1778  O   VAL A 239     -31.448  -8.809  18.515  1.00 24.89           O  
ATOM   1779  CB  VAL A 239     -28.682  -7.948  19.318  1.00 23.42           C  
ATOM   1780  CG1 VAL A 239     -27.667  -6.954  19.909  1.00 22.95           C  
ATOM   1781  CG2 VAL A 239     -28.049  -9.320  19.144  1.00 23.95           C  
ATOM   1782  N   GLY A 240     -31.506  -9.901  20.502  1.00 24.42           N  
ATOM   1783  CA  GLY A 240     -32.517 -10.909  20.095  1.00 24.56           C  
ATOM   1784  C   GLY A 240     -31.872 -12.124  19.450  1.00 25.27           C  
ATOM   1785  O   GLY A 240     -30.716 -12.020  18.901  1.00 26.60           O  
ATOM   1786  N   THR A 241     -32.541 -13.267  19.446  1.00 24.24           N  
ATOM   1787  CA  THR A 241     -32.149 -14.395  18.574  1.00 24.08           C  
ATOM   1788  C   THR A 241     -32.392 -13.943  17.136  1.00 23.25           C  
ATOM   1789  O   THR A 241     -33.219 -13.070  16.882  1.00 22.80           O  
ATOM   1790  CB  THR A 241     -32.918 -15.673  18.932  1.00 24.18           C  
ATOM   1791  CG2 THR A 241     -32.265 -16.379  20.101  1.00 26.33           C  
ATOM   1792  OG1 THR A 241     -34.268 -15.304  19.245  1.00 24.37           O  
ATOM   1793  N   PRO A 242     -31.736 -14.546  16.128  1.00 23.70           N  
ATOM   1794  CA  PRO A 242     -32.025 -14.228  14.726  1.00 22.72           C  
ATOM   1795  C   PRO A 242     -33.488 -14.296  14.246  1.00 22.76           C  
ATOM   1796  O   PRO A 242     -34.144 -15.284  14.527  1.00 21.98           O  
ATOM   1797  CB  PRO A 242     -31.250 -15.300  13.966  1.00 22.41           C  
ATOM   1798  CG  PRO A 242     -30.129 -15.649  14.868  1.00 22.79           C  
ATOM   1799  CD  PRO A 242     -30.682 -15.568  16.274  1.00 23.57           C  
ATOM   1800  N   GLY A 243     -33.872 -13.317  13.452  1.00 23.31           N  
ATOM   1801  CA  GLY A 243     -35.143 -13.338  12.696  1.00 26.30           C  
ATOM   1802  C   GLY A 243     -34.987 -14.093  11.396  1.00 27.31           C  
ATOM   1803  O   GLY A 243     -33.869 -14.559  11.063  1.00 24.96           O  
ATOM   1804  N   ALA A 244     -36.072 -14.207  10.646  1.00 25.67           N  
ATOM   1805  CA  ALA A 244     -36.197 -15.166   9.538  1.00 26.01           C  
ATOM   1806  C   ALA A 244     -35.200 -14.796   8.415  1.00 24.40           C  
ATOM   1807  O   ALA A 244     -34.529 -15.729   7.848  1.00 24.86           O  
ATOM   1808  CB  ALA A 244     -37.638 -15.181   9.088  1.00 26.06           C  
ATOM   1809  N   GLU A 245     -35.052 -13.505   8.139  1.00 23.12           N  
ATOM   1810  CA  GLU A 245     -34.208 -12.978   7.041  1.00 24.69           C  
ATOM   1811  C   GLU A 245     -32.756 -13.370   7.326  1.00 22.72           C  
ATOM   1812  O   GLU A 245     -32.006 -13.732   6.368  1.00 22.80           O  
ATOM   1813  CB  GLU A 245     -34.344 -11.472   6.882  1.00 26.80           C  
ATOM   1814  CG  GLU A 245     -33.413 -10.918   5.812  1.00 32.32           C  
ATOM   1815  CD  GLU A 245     -33.485  -9.427   5.462  1.00 37.36           C  
ATOM   1816  OE1 GLU A 245     -33.669  -8.548   6.366  1.00 37.74           O  
ATOM   1817  OE2 GLU A 245     -33.280  -9.141   4.275  1.00 42.99           O1-
ATOM   1818  N   LEU A 246     -32.369 -13.271   8.587  1.00 20.95           N  
ATOM   1819  CA  LEU A 246     -30.979 -13.634   8.929  1.00 20.92           C  
ATOM   1820  C   LEU A 246     -30.856 -15.170   8.927  1.00 20.61           C  
ATOM   1821  O   LEU A 246     -29.826 -15.668   8.417  1.00 18.23           O  
ATOM   1822  CB  LEU A 246     -30.548 -13.022  10.257  1.00 19.70           C  
ATOM   1823  CG  LEU A 246     -29.188 -13.533  10.721  1.00 18.54           C  
ATOM   1824  CD1 LEU A 246     -28.082 -13.176   9.707  1.00 18.76           C  
ATOM   1825  CD2 LEU A 246     -28.874 -12.918  12.075  1.00 19.52           C  
ATOM   1826  N   LEU A 247     -31.811 -15.914   9.500  1.00 20.84           N  
ATOM   1827  CA  LEU A 247     -31.680 -17.401   9.524  1.00 22.68           C  
ATOM   1828  C   LEU A 247     -31.458 -17.962   8.104  1.00 21.32           C  
ATOM   1829  O   LEU A 247     -30.778 -19.028   7.991  1.00 20.58           O  
ATOM   1830  CB  LEU A 247     -32.929 -18.028  10.150  1.00 24.33           C  
ATOM   1831  CG  LEU A 247     -33.095 -17.954  11.666  1.00 26.13           C  
ATOM   1832  CD1 LEU A 247     -34.525 -18.456  12.067  1.00 27.46           C  
ATOM   1833  CD2 LEU A 247     -32.011 -18.745  12.382  1.00 26.15           C  
ATOM   1834  N   LYS A 248     -32.066 -17.348   7.068  1.00 22.52           N  
ATOM   1835  CA  LYS A 248     -32.016 -17.860   5.683  1.00 23.90           C  
ATOM   1836  C   LYS A 248     -30.602 -17.766   5.148  1.00 23.00           C  
ATOM   1837  O   LYS A 248     -30.333 -18.446   4.168  1.00 23.33           O  
ATOM   1838  CB  LYS A 248     -32.911 -17.068   4.735  1.00 29.29           C  
ATOM   1839  CG  LYS A 248     -34.392 -17.302   4.919  1.00 34.24           C  
ATOM   1840  CD  LYS A 248     -35.225 -16.155   4.372  1.00 39.60           C  
ATOM   1841  CE  LYS A 248     -35.248 -16.078   2.861  1.00 43.43           C  
ATOM   1842  NZ  LYS A 248     -36.351 -15.187   2.400  1.00 46.58           N1+
ATOM   1843  N   LYS A 249     -29.711 -16.988   5.784  1.00 20.62           N  
ATOM   1844  CA  LYS A 249     -28.359 -16.740   5.221  1.00 21.10           C  
ATOM   1845  C   LYS A 249     -27.361 -17.707   5.854  1.00 19.52           C  
ATOM   1846  O   LYS A 249     -26.131 -17.557   5.566  1.00 19.10           O  
ATOM   1847  CB  LYS A 249     -27.920 -15.300   5.509  1.00 20.81           C  
ATOM   1848  CG  LYS A 249     -28.729 -14.211   4.845  1.00 22.62           C  
ATOM   1849  CD  LYS A 249     -28.352 -12.871   5.356  1.00 23.70           C  
ATOM   1850  CE  LYS A 249     -29.354 -11.821   4.956  1.00 24.74           C  
ATOM   1851  NZ  LYS A 249     -28.739 -10.554   5.351  1.00 23.18           N1+
ATOM   1852  N   ILE A 250     -27.834 -18.569   6.772  1.00 19.11           N  
ATOM   1853  CA  ILE A 250     -26.956 -19.441   7.607  1.00 19.19           C  
ATOM   1854  C   ILE A 250     -26.852 -20.811   6.945  1.00 20.87           C  
ATOM   1855  O   ILE A 250     -27.870 -21.554   6.932  1.00 20.73           O  
ATOM   1856  CB  ILE A 250     -27.350 -19.570   9.090  1.00 18.32           C  
ATOM   1857  CG1 ILE A 250     -27.523 -18.222   9.784  1.00 18.39           C  
ATOM   1858  CG2 ILE A 250     -26.326 -20.468   9.803  1.00 17.77           C  
ATOM   1859  CD1 ILE A 250     -28.115 -18.252  11.185  1.00 17.61           C  
ATOM   1860  N   SER A 251     -25.694 -21.125   6.369  1.00 22.75           N  
ATOM   1861  CA  SER A 251     -25.479 -22.394   5.611  1.00 25.89           C  
ATOM   1862  C   SER A 251     -25.457 -23.589   6.578  1.00 25.09           C  
ATOM   1863  O   SER A 251     -26.144 -24.594   6.371  1.00 26.49           O  
ATOM   1864  CB  SER A 251     -24.203 -22.337   4.816  1.00 27.29           C  
ATOM   1865  OG  SER A 251     -24.058 -23.565   4.073  1.00 30.03           O  
ATOM   1866  N   SER A 252     -24.704 -23.466   7.636  1.00 23.83           N  
ATOM   1867  CA  SER A 252     -24.447 -24.568   8.583  1.00 26.52           C  
ATOM   1868  C   SER A 252     -25.730 -25.047   9.295  1.00 25.40           C  
ATOM   1869  O   SER A 252     -26.231 -24.339  10.141  1.00 24.57           O  
ATOM   1870  CB  SER A 252     -23.434 -24.109   9.588  1.00 26.81           C  
ATOM   1871  OG  SER A 252     -23.400 -24.998  10.681  1.00 26.86           O  
ATOM   1872  N   GLU A 253     -26.050 -26.316   9.085  1.00 27.55           N  
ATOM   1873  CA  GLU A 253     -27.073 -27.108   9.804  1.00 29.02           C  
ATOM   1874  C   GLU A 253     -26.721 -27.123  11.292  1.00 28.17           C  
ATOM   1875  O   GLU A 253     -27.588 -26.777  12.122  1.00 27.05           O  
ATOM   1876  CB  GLU A 253     -27.109 -28.485   9.122  1.00 33.34           C  
ATOM   1877  CG  GLU A 253     -28.420 -29.181   9.099  1.00 38.49           C  
ATOM   1878  CD  GLU A 253     -29.648 -28.379   8.685  1.00 39.29           C  
ATOM   1879  OE1 GLU A 253     -29.666 -27.698   7.611  1.00 36.23           O  
ATOM   1880  OE2 GLU A 253     -30.617 -28.510   9.434  1.00 46.46           O1-
ATOM   1881  N   SER A 254     -25.485 -27.451  11.700  1.00 25.63           N  
ATOM   1882  CA  SER A 254     -25.225 -27.497  13.146  1.00 26.67           C  
ATOM   1883  C   SER A 254     -25.474 -26.100  13.737  1.00 26.75           C  
ATOM   1884  O   SER A 254     -26.131 -26.033  14.829  1.00 24.90           O  
ATOM   1885  CB  SER A 254     -23.860 -28.061  13.514  1.00 28.22           C  
ATOM   1886  OG  SER A 254     -22.886 -27.152  13.091  1.00 32.16           O  
ATOM   1887  N   ALA A 255     -24.966 -25.025  13.118  1.00 24.11           N  
ATOM   1888  CA  ALA A 255     -25.142 -23.647  13.634  1.00 25.75           C  
ATOM   1889  C   ALA A 255     -26.641 -23.324  13.789  1.00 24.78           C  
ATOM   1890  O   ALA A 255     -27.068 -22.842  14.836  1.00 25.13           O  
ATOM   1891  CB  ALA A 255     -24.457 -22.614  12.740  1.00 26.65           C  
ATOM   1892  N   ARG A 256     -27.416 -23.529  12.755  1.00 27.36           N  
ATOM   1893  CA  ARG A 256     -28.870 -23.255  12.852  1.00 27.85           C  
ATOM   1894  C   ARG A 256     -29.484 -24.149  13.950  1.00 29.43           C  
ATOM   1895  O   ARG A 256     -30.308 -23.611  14.779  1.00 28.18           O  
ATOM   1896  CB  ARG A 256     -29.500 -23.438  11.475  1.00 30.68           C  
ATOM   1897  CG  ARG A 256     -29.872 -22.100  10.862  1.00 32.46           C  
ATOM   1898  CD  ARG A 256     -30.560 -22.213   9.508  1.00 34.06           C  
ATOM   1899  NE  ARG A 256     -29.679 -22.861   8.555  1.00 33.49           N  
ATOM   1900  CZ  ARG A 256     -29.744 -24.126   8.203  1.00 35.33           C  
ATOM   1901  NH1 ARG A 256     -28.882 -24.593   7.316  1.00 36.22           N1+
ATOM   1902  NH2 ARG A 256     -30.686 -24.919   8.706  1.00 38.04           N  
ATOM   1903  N   ASN A 257     -29.117 -25.444  14.008  1.00 29.42           N  
ATOM   1904  CA  ASN A 257     -29.721 -26.374  15.016  1.00 31.98           C  
ATOM   1905  C   ASN A 257     -29.525 -25.790  16.403  1.00 33.03           C  
ATOM   1906  O   ASN A 257     -30.491 -25.772  17.177  1.00 35.05           O  
ATOM   1907  CB  ASN A 257     -29.198 -27.816  14.950  1.00 33.53           C  
ATOM   1908  CG  ASN A 257     -29.831 -28.571  13.799  1.00 34.82           C  
ATOM   1909  ND2 ASN A 257     -29.153 -29.584  13.298  1.00 38.04           N  
ATOM   1910  OD1 ASN A 257     -30.920 -28.214  13.340  1.00 36.95           O  
ATOM   1911  N   TYR A 258     -28.333 -25.295  16.692  1.00 32.31           N  
ATOM   1912  CA  TYR A 258     -27.972 -24.733  18.020  1.00 34.18           C  
ATOM   1913  C   TYR A 258     -28.788 -23.441  18.281  1.00 32.37           C  
ATOM   1914  O   TYR A 258     -29.442 -23.293  19.337  1.00 35.15           O  
ATOM   1915  CB  TYR A 258     -26.470 -24.431  18.126  1.00 33.73           C  
ATOM   1916  CG  TYR A 258     -26.129 -23.912  19.491  1.00 33.79           C  
ATOM   1917  CD1 TYR A 258     -26.038 -24.760  20.592  1.00 35.63           C  
ATOM   1918  CD2 TYR A 258     -25.954 -22.563  19.689  1.00 33.11           C  
ATOM   1919  CE1 TYR A 258     -25.799 -24.256  21.863  1.00 36.49           C  
ATOM   1920  CE2 TYR A 258     -25.705 -22.042  20.943  1.00 33.55           C  
ATOM   1921  CZ  TYR A 258     -25.644 -22.883  22.038  1.00 36.24           C  
ATOM   1922  OH  TYR A 258     -25.421 -22.326  23.269  1.00 40.06           O  
ATOM   1923  N   ILE A 259     -28.743 -22.499  17.348  1.00 31.38           N  
ATOM   1924  CA  ILE A 259     -29.344 -21.134  17.556  1.00 31.88           C  
ATOM   1925  C   ILE A 259     -30.870 -21.221  17.713  1.00 30.76           C  
ATOM   1926  O   ILE A 259     -31.454 -20.549  18.601  1.00 30.39           O  
ATOM   1927  CB  ILE A 259     -28.963 -20.204  16.393  1.00 32.21           C  
ATOM   1928  CG1 ILE A 259     -27.445 -20.048  16.309  1.00 33.53           C  
ATOM   1929  CG2 ILE A 259     -29.624 -18.859  16.531  1.00 32.93           C  
ATOM   1930  CD1 ILE A 259     -26.818 -19.511  17.570  1.00 33.88           C  
ATOM   1931  N   GLN A 260     -31.487 -21.954  16.820  1.00 29.70           N  
ATOM   1932  CA  GLN A 260     -32.964 -22.102  16.772  1.00 29.65           C  
ATOM   1933  C   GLN A 260     -33.475 -22.989  17.926  1.00 29.86           C  
ATOM   1934  O   GLN A 260     -34.682 -22.899  18.234  1.00 27.30           O  
ATOM   1935  CB  GLN A 260     -33.335 -22.653  15.405  1.00 28.84           C  
ATOM   1936  CG  GLN A 260     -33.124 -21.640  14.283  1.00 27.14           C  
ATOM   1937  CD  GLN A 260     -33.692 -22.221  13.018  1.00 27.20           C  
ATOM   1938  NE2 GLN A 260     -34.991 -22.035  12.834  1.00 27.93           N  
ATOM   1939  OE1 GLN A 260     -33.041 -22.962  12.267  1.00 28.87           O  
ATOM   1940  N   SER A 261     -32.593 -23.776  18.561  1.00 28.12           N  
ATOM   1941  CA  SER A 261     -32.880 -24.588  19.771  1.00 31.16           C  
ATOM   1942  C   SER A 261     -32.764 -23.763  21.040  1.00 32.31           C  
ATOM   1943  O   SER A 261     -33.307 -24.233  22.000  1.00 34.07           O  
ATOM   1944  CB  SER A 261     -32.014 -25.846  19.843  1.00 31.35           C  
ATOM   1945  OG  SER A 261     -32.410 -26.694  18.801  1.00 30.88           O  
ATOM   1946  N   LEU A 262     -32.153 -22.573  21.035  1.00 31.25           N  
ATOM   1947  CA  LEU A 262     -32.140 -21.717  22.234  1.00 34.13           C  
ATOM   1948  C   LEU A 262     -33.560 -21.208  22.502  1.00 36.50           C  
ATOM   1949  O   LEU A 262     -34.357 -21.112  21.522  1.00 37.13           O  
ATOM   1950  CB  LEU A 262     -31.245 -20.503  22.022  1.00 35.09           C  
ATOM   1951  CG  LEU A 262     -29.761 -20.783  21.853  1.00 35.05           C  
ATOM   1952  CD1 LEU A 262     -29.027 -19.485  21.619  1.00 35.03           C  
ATOM   1953  CD2 LEU A 262     -29.215 -21.496  23.070  1.00 37.70           C  
ATOM   1954  N   THR A 263     -33.817 -20.812  23.748  1.00 35.63           N  
ATOM   1955  CA  THR A 263     -35.051 -20.074  24.082  1.00 39.24           C  
ATOM   1956  C   THR A 263     -34.990 -18.788  23.271  1.00 36.95           C  
ATOM   1957  O   THR A 263     -33.989 -18.106  23.383  1.00 32.55           O  
ATOM   1958  CB  THR A 263     -35.217 -19.906  25.592  1.00 42.02           C  
ATOM   1959  CG2 THR A 263     -36.349 -18.955  25.958  1.00 41.65           C  
ATOM   1960  OG1 THR A 263     -35.474 -21.250  26.016  1.00 39.42           O  
ATOM   1961  N   GLN A 264     -36.007 -18.560  22.434  1.00 35.88           N  
ATOM   1962  CA  GLN A 264     -36.047 -17.412  21.510  1.00 35.55           C  
ATOM   1963  C   GLN A 264     -36.181 -16.108  22.317  1.00 34.41           C  
ATOM   1964  O   GLN A 264     -36.785 -16.111  23.369  1.00 30.20           O  
ATOM   1965  CB  GLN A 264     -37.040 -17.685  20.383  1.00 35.21           C  
ATOM   1966  CG  GLN A 264     -36.658 -18.929  19.552  1.00 36.70           C  
ATOM   1967  CD  GLN A 264     -35.233 -18.941  18.998  1.00 38.94           C  
ATOM   1968  NE2 GLN A 264     -34.996 -18.138  17.973  1.00 32.73           N  
ATOM   1969  OE1 GLN A 264     -34.333 -19.676  19.461  1.00 42.16           O  
ATOM   1970  N   MET A 265     -35.472 -15.062  21.873  1.00 32.85           N  
ATOM   1971  CA  MET A 265     -35.285 -13.797  22.619  1.00 35.54           C  
ATOM   1972  C   MET A 265     -35.548 -12.623  21.682  1.00 31.48           C  
ATOM   1973  O   MET A 265     -35.041 -12.589  20.559  1.00 30.29           O  
ATOM   1974  CB  MET A 265     -33.871 -13.682  23.187  1.00 39.25           C  
ATOM   1975  CG  MET A 265     -33.553 -14.760  24.215  1.00 46.09           C  
ATOM   1976  SD  MET A 265     -33.823 -14.216  25.900  1.00 58.91           S  
ATOM   1977  CE  MET A 265     -35.434 -14.902  26.276  1.00 54.81           C  
ATOM   1978  N   PRO A 266     -36.347 -11.624  22.117  1.00 30.77           N  
ATOM   1979  CA  PRO A 266     -36.587 -10.424  21.319  1.00 30.13           C  
ATOM   1980  C   PRO A 266     -35.424  -9.447  21.484  1.00 28.88           C  
ATOM   1981  O   PRO A 266     -34.779  -9.477  22.561  1.00 28.34           O  
ATOM   1982  CB  PRO A 266     -37.802  -9.789  21.994  1.00 29.53           C  
ATOM   1983  CG  PRO A 266     -37.620 -10.140  23.455  1.00 30.48           C  
ATOM   1984  CD  PRO A 266     -37.060 -11.560  23.422  1.00 31.54           C  
ATOM   1985  N   LYS A 267     -35.240  -8.594  20.483  1.00 28.75           N  
ATOM   1986  CA  LYS A 267     -34.366  -7.402  20.620  1.00 33.17           C  
ATOM   1987  C   LYS A 267     -34.816  -6.556  21.822  1.00 33.25           C  
ATOM   1988  O   LYS A 267     -35.999  -6.189  21.883  1.00 32.84           O  
ATOM   1989  CB  LYS A 267     -34.398  -6.554  19.347  1.00 34.27           C  
ATOM   1990  CG  LYS A 267     -33.354  -5.435  19.313  1.00 35.24           C  
ATOM   1991  CD  LYS A 267     -33.560  -4.498  18.115  1.00 38.55           C  
ATOM   1992  CE  LYS A 267     -33.172  -3.080  18.411  1.00 42.75           C  
ATOM   1993  NZ  LYS A 267     -34.103  -2.493  19.395  1.00 46.75           N1+
ATOM   1994  N   MET A 268     -33.909  -6.210  22.736  1.00 31.35           N  
ATOM   1995  CA  MET A 268     -34.262  -5.338  23.880  1.00 32.36           C  
ATOM   1996  C   MET A 268     -34.418  -3.870  23.431  1.00 32.17           C  
ATOM   1997  O   MET A 268     -34.077  -3.501  22.272  1.00 27.55           O  
ATOM   1998  CB  MET A 268     -33.236  -5.448  25.002  1.00 34.74           C  
ATOM   1999  CG  MET A 268     -33.300  -6.766  25.705  1.00 34.96           C  
ATOM   2000  SD  MET A 268     -32.115  -6.687  27.037  1.00 42.33           S  
ATOM   2001  CE  MET A 268     -32.433  -8.252  27.859  1.00 42.58           C  
ATOM   2002  N   ASN A 269     -35.096  -3.082  24.253  1.00 32.32           N  
ATOM   2003  CA  ASN A 269     -35.276  -1.656  23.961  1.00 33.90           C  
ATOM   2004  C   ASN A 269     -34.011  -0.947  24.418  1.00 30.77           C  
ATOM   2005  O   ASN A 269     -33.753  -0.895  25.627  1.00 29.55           O  
ATOM   2006  CB  ASN A 269     -36.520  -1.098  24.623  1.00 37.58           C  
ATOM   2007  CG  ASN A 269     -36.635   0.378  24.353  1.00 41.30           C  
ATOM   2008  ND2 ASN A 269     -37.856   0.840  24.157  1.00 44.31           N  
ATOM   2009  OD1 ASN A 269     -35.631   1.095  24.333  1.00 45.76           O  
ATOM   2010  N   PHE A 270     -33.206  -0.479  23.471  1.00 31.44           N  
ATOM   2011  CA  PHE A 270     -31.883   0.128  23.779  1.00 30.32           C  
ATOM   2012  C   PHE A 270     -32.087   1.387  24.625  1.00 29.57           C  
ATOM   2013  O   PHE A 270     -31.282   1.618  25.507  1.00 30.20           O  
ATOM   2014  CB  PHE A 270     -31.066   0.450  22.529  1.00 29.69           C  
ATOM   2015  CG  PHE A 270     -30.240  -0.708  21.995  1.00 29.78           C  
ATOM   2016  CD1 PHE A 270     -30.813  -1.961  21.760  1.00 28.59           C  
ATOM   2017  CD2 PHE A 270     -28.932  -0.501  21.567  1.00 28.65           C  
ATOM   2018  CE1 PHE A 270     -30.051  -3.003  21.207  1.00 29.54           C  
ATOM   2019  CE2 PHE A 270     -28.208  -1.525  20.965  1.00 27.77           C  
ATOM   2020  CZ  PHE A 270     -28.768  -2.761  20.766  1.00 27.22           C  
ATOM   2021  N   ALA A 271     -33.150   2.154  24.379  1.00 32.58           N  
ATOM   2022  CA  ALA A 271     -33.483   3.340  25.199  1.00 35.38           C  
ATOM   2023  C   ALA A 271     -33.572   2.928  26.676  1.00 36.86           C  
ATOM   2024  O   ALA A 271     -33.123   3.707  27.490  1.00 36.21           O  
ATOM   2025  CB  ALA A 271     -34.717   4.045  24.696  1.00 35.69           C  
ATOM   2026  N   ASN A 272     -34.083   1.729  27.000  1.00 39.26           N  
ATOM   2027  CA  ASN A 272     -34.137   1.178  28.388  1.00 42.03           C  
ATOM   2028  C   ASN A 272     -32.779   0.725  28.903  1.00 39.26           C  
ATOM   2029  O   ASN A 272     -32.460   1.010  30.054  1.00 43.77           O  
ATOM   2030  CB  ASN A 272     -35.009  -0.072  28.517  1.00 43.76           C  
ATOM   2031  CG  ASN A 272     -36.468   0.291  28.532  1.00 48.85           C  
ATOM   2032  ND2 ASN A 272     -37.329  -0.580  28.010  1.00 50.08           N  
ATOM   2033  OD1 ASN A 272     -36.787   1.375  28.997  1.00 51.88           O  
ATOM   2034  N   VAL A 273     -32.086  -0.107  28.134  1.00 36.33           N  
ATOM   2035  CA  VAL A 273     -30.797  -0.699  28.551  1.00 34.23           C  
ATOM   2036  C   VAL A 273     -29.821   0.431  28.870  1.00 33.33           C  
ATOM   2037  O   VAL A 273     -29.088   0.287  29.828  1.00 35.98           O  
ATOM   2038  CB  VAL A 273     -30.248  -1.627  27.440  1.00 32.89           C  
ATOM   2039  CG1 VAL A 273     -28.847  -2.059  27.762  1.00 30.78           C  
ATOM   2040  CG2 VAL A 273     -31.169  -2.831  27.205  1.00 33.52           C  
ATOM   2041  N   PHE A 274     -29.730   1.451  28.010  1.00 32.54           N  
ATOM   2042  CA  PHE A 274     -28.675   2.505  28.110  1.00 32.91           C  
ATOM   2043  C   PHE A 274     -29.269   3.843  28.594  1.00 33.51           C  
ATOM   2044  O   PHE A 274     -28.645   4.898  28.344  1.00 35.72           O  
ATOM   2045  CB  PHE A 274     -27.966   2.714  26.775  1.00 30.81           C  
ATOM   2046  CG  PHE A 274     -27.229   1.490  26.297  1.00 30.63           C  
ATOM   2047  CD1 PHE A 274     -25.974   1.189  26.805  1.00 30.29           C  
ATOM   2048  CD2 PHE A 274     -27.806   0.610  25.374  1.00 31.13           C  
ATOM   2049  CE1 PHE A 274     -25.313   0.026  26.408  1.00 28.41           C  
ATOM   2050  CE2 PHE A 274     -27.112  -0.519  24.949  1.00 30.25           C  
ATOM   2051  CZ  PHE A 274     -25.890  -0.816  25.501  1.00 28.18           C  
ATOM   2052  N   ILE A 275     -30.386   3.776  29.312  1.00 36.42           N  
ATOM   2053  CA  ILE A 275     -31.064   4.952  29.957  1.00 38.34           C  
ATOM   2054  C   ILE A 275     -30.025   5.725  30.786  1.00 37.37           C  
ATOM   2055  O   ILE A 275     -29.165   5.136  31.543  1.00 34.64           O  
ATOM   2056  CB  ILE A 275     -32.362   4.558  30.723  1.00 39.59           C  
ATOM   2057  CG1 ILE A 275     -33.169   5.790  31.183  1.00 40.49           C  
ATOM   2058  CG2 ILE A 275     -32.098   3.597  31.877  1.00 40.54           C  
ATOM   2059  CD1 ILE A 275     -34.667   5.524  31.293  1.00 39.93           C  
ATOM   2060  N   GLY A 276     -30.074   7.031  30.590  1.00 38.08           N  
ATOM   2061  CA  GLY A 276     -29.115   7.968  31.175  1.00 38.48           C  
ATOM   2062  C   GLY A 276     -28.186   8.472  30.123  1.00 36.95           C  
ATOM   2063  O   GLY A 276     -27.768   9.591  30.281  1.00 37.95           O  
ATOM   2064  N   ALA A 277     -27.814   7.652  29.128  1.00 35.51           N  
ATOM   2065  CA  ALA A 277     -26.918   8.076  28.024  1.00 33.91           C  
ATOM   2066  C   ALA A 277     -27.619   9.098  27.121  1.00 32.43           C  
ATOM   2067  O   ALA A 277     -28.828   9.039  26.982  1.00 32.29           O  
ATOM   2068  CB  ALA A 277     -26.461   6.892  27.209  1.00 32.99           C  
ATOM   2069  N   ASN A 278     -26.845   9.955  26.472  1.00 30.76           N  
ATOM   2070  CA  ASN A 278     -27.343  10.844  25.395  1.00 30.50           C  
ATOM   2071  C   ASN A 278     -28.167   9.989  24.415  1.00 29.98           C  
ATOM   2072  O   ASN A 278     -27.682   9.030  23.780  1.00 28.71           O  
ATOM   2073  CB  ASN A 278     -26.158  11.611  24.806  1.00 29.65           C  
ATOM   2074  CG  ASN A 278     -26.530  12.518  23.661  1.00 30.57           C  
ATOM   2075  ND2 ASN A 278     -25.575  13.317  23.205  1.00 31.11           N  
ATOM   2076  OD1 ASN A 278     -27.638  12.426  23.118  1.00 31.27           O  
ATOM   2077  N   PRO A 279     -29.466  10.275  24.241  1.00 29.02           N  
ATOM   2078  CA  PRO A 279     -30.289   9.505  23.296  1.00 28.16           C  
ATOM   2079  C   PRO A 279     -29.700   9.442  21.865  1.00 28.00           C  
ATOM   2080  O   PRO A 279     -29.990   8.533  21.083  1.00 26.12           O  
ATOM   2081  CB  PRO A 279     -31.639  10.248  23.297  1.00 28.90           C  
ATOM   2082  CG  PRO A 279     -31.666  10.983  24.616  1.00 28.58           C  
ATOM   2083  CD  PRO A 279     -30.233  11.321  24.954  1.00 30.29           C  
ATOM   2084  N   LEU A 280     -28.911  10.431  21.473  1.00 27.98           N  
ATOM   2085  CA  LEU A 280     -28.267  10.353  20.136  1.00 29.25           C  
ATOM   2086  C   LEU A 280     -27.191   9.247  20.166  1.00 28.14           C  
ATOM   2087  O   LEU A 280     -26.972   8.577  19.125  1.00 28.38           O  
ATOM   2088  CB  LEU A 280     -27.654  11.707  19.781  1.00 31.40           C  
ATOM   2089  CG  LEU A 280     -28.365  12.579  18.751  1.00 30.48           C  
ATOM   2090  CD1 LEU A 280     -27.391  13.662  18.251  1.00 30.65           C  
ATOM   2091  CD2 LEU A 280     -28.967  11.777  17.593  1.00 30.45           C  
ATOM   2092  N   ALA A 281     -26.491   9.083  21.289  1.00 28.61           N  
ATOM   2093  CA  ALA A 281     -25.474   8.029  21.458  1.00 28.37           C  
ATOM   2094  C   ALA A 281     -26.195   6.686  21.336  1.00 30.46           C  
ATOM   2095  O   ALA A 281     -25.647   5.805  20.693  1.00 29.71           O  
ATOM   2096  CB  ALA A 281     -24.787   8.133  22.795  1.00 29.41           C  
ATOM   2097  N   VAL A 282     -27.375   6.543  21.963  1.00 27.02           N  
ATOM   2098  CA  VAL A 282     -28.132   5.264  22.027  1.00 27.51           C  
ATOM   2099  C   VAL A 282     -28.581   4.921  20.597  1.00 26.51           C  
ATOM   2100  O   VAL A 282     -28.571   3.743  20.189  1.00 26.77           O  
ATOM   2101  CB  VAL A 282     -29.315   5.366  23.011  1.00 28.19           C  
ATOM   2102  CG1 VAL A 282     -30.068   4.072  23.051  1.00 28.41           C  
ATOM   2103  CG2 VAL A 282     -28.916   5.787  24.439  1.00 28.85           C  
ATOM   2104  N   ASP A 283     -29.022   5.918  19.852  1.00 27.78           N  
ATOM   2105  CA  ASP A 283     -29.505   5.728  18.467  1.00 28.10           C  
ATOM   2106  C   ASP A 283     -28.360   5.169  17.619  1.00 26.41           C  
ATOM   2107  O   ASP A 283     -28.597   4.265  16.877  1.00 25.90           O  
ATOM   2108  CB  ASP A 283     -29.981   7.057  17.867  1.00 29.73           C  
ATOM   2109  CG  ASP A 283     -30.538   6.889  16.471  1.00 30.09           C  
ATOM   2110  OD1 ASP A 283     -31.699   6.463  16.355  1.00 32.55           O  
ATOM   2111  OD2 ASP A 283     -29.793   7.120  15.506  1.00 29.28           O1-
ATOM   2112  N   LEU A 284     -27.160   5.758  17.703  1.00 26.13           N  
ATOM   2113  CA  LEU A 284     -25.959   5.207  17.011  1.00 26.37           C  
ATOM   2114  C   LEU A 284     -25.623   3.780  17.498  1.00 24.98           C  
ATOM   2115  O   LEU A 284     -25.287   2.948  16.622  1.00 24.34           O  
ATOM   2116  CB  LEU A 284     -24.752   6.139  17.188  1.00 27.78           C  
ATOM   2117  CG  LEU A 284     -23.480   5.659  16.464  1.00 28.35           C  
ATOM   2118  CD1 LEU A 284     -23.716   5.704  14.983  1.00 28.71           C  
ATOM   2119  CD2 LEU A 284     -22.236   6.499  16.829  1.00 28.43           C  
ATOM   2120  N   LEU A 285     -25.585   3.496  18.811  1.00 26.40           N  
ATOM   2121  CA  LEU A 285     -25.385   2.124  19.373  1.00 27.28           C  
ATOM   2122  C   LEU A 285     -26.320   1.124  18.696  1.00 28.11           C  
ATOM   2123  O   LEU A 285     -25.863  -0.012  18.393  1.00 27.46           O  
ATOM   2124  CB  LEU A 285     -25.604   2.029  20.881  1.00 28.14           C  
ATOM   2125  CG  LEU A 285     -24.467   2.492  21.768  1.00 28.28           C  
ATOM   2126  CD1 LEU A 285     -24.859   2.373  23.212  1.00 29.45           C  
ATOM   2127  CD2 LEU A 285     -23.209   1.680  21.496  1.00 29.17           C  
ATOM   2128  N   GLU A 286     -27.572   1.487  18.489  1.00 27.89           N  
ATOM   2129  CA  GLU A 286     -28.550   0.571  17.826  1.00 28.67           C  
ATOM   2130  C   GLU A 286     -28.133   0.328  16.368  1.00 25.78           C  
ATOM   2131  O   GLU A 286     -28.439  -0.754  15.900  1.00 27.78           O  
ATOM   2132  CB  GLU A 286     -29.971   1.153  17.827  1.00 31.87           C  
ATOM   2133  CG  GLU A 286     -30.600   1.161  19.190  1.00 33.83           C  
ATOM   2134  CD  GLU A 286     -32.079   1.482  19.126  1.00 40.00           C  
ATOM   2135  OE1 GLU A 286     -32.897   0.544  18.800  1.00 45.42           O  
ATOM   2136  OE2 GLU A 286     -32.386   2.637  19.350  1.00 42.11           O1-
ATOM   2137  N   LYS A 287     -27.512   1.299  15.679  1.00 20.66           N  
ATOM   2138  CA  LYS A 287     -27.164   1.131  14.251  1.00 21.02           C  
ATOM   2139  C   LYS A 287     -25.879   0.268  14.131  1.00 20.54           C  
ATOM   2140  O   LYS A 287     -25.709  -0.397  13.069  1.00 20.07           O  
ATOM   2141  CB  LYS A 287     -27.076   2.470  13.549  1.00 22.74           C  
ATOM   2142  CG  LYS A 287     -28.436   3.191  13.533  1.00 24.22           C  
ATOM   2143  CD  LYS A 287     -28.372   4.490  12.820  1.00 27.73           C  
ATOM   2144  CE  LYS A 287     -29.732   5.024  12.411  1.00 28.60           C  
ATOM   2145  NZ  LYS A 287     -30.495   5.261  13.642  1.00 31.30           N1+
ATOM   2146  N   MET A 288     -25.011   0.316  15.151  1.00 20.59           N  
ATOM   2147  CA  MET A 288     -23.783  -0.511  15.225  1.00 21.66           C  
ATOM   2148  C   MET A 288     -24.065  -1.951  15.664  1.00 22.36           C  
ATOM   2149  O   MET A 288     -23.382  -2.875  15.142  1.00 21.70           O  
ATOM   2150  CB  MET A 288     -22.730   0.108  16.159  1.00 22.22           C  
ATOM   2151  CG  MET A 288     -22.275   1.466  15.639  1.00 25.61           C  
ATOM   2152  SD  MET A 288     -21.075   2.214  16.772  1.00 29.77           S  
ATOM   2153  CE  MET A 288     -20.288   3.399  15.693  1.00 34.01           C  
ATOM   2154  N   LEU A 289     -24.921  -2.158  16.641  1.00 20.56           N  
ATOM   2155  CA  LEU A 289     -25.110  -3.478  17.250  1.00 22.27           C  
ATOM   2156  C   LEU A 289     -26.344  -4.198  16.662  1.00 24.65           C  
ATOM   2157  O   LEU A 289     -26.925  -5.020  17.360  1.00 27.68           O  
ATOM   2158  CB  LEU A 289     -25.203  -3.267  18.756  1.00 21.55           C  
ATOM   2159  CG  LEU A 289     -23.926  -2.758  19.433  1.00 22.94           C  
ATOM   2160  CD1 LEU A 289     -24.176  -2.604  20.926  1.00 23.40           C  
ATOM   2161  CD2 LEU A 289     -22.738  -3.724  19.183  1.00 21.97           C  
ATOM   2162  N   VAL A 290     -26.703  -3.958  15.417  1.00 25.93           N  
ATOM   2163  CA  VAL A 290     -27.695  -4.813  14.690  1.00 24.63           C  
ATOM   2164  C   VAL A 290     -27.095  -6.206  14.448  1.00 22.12           C  
ATOM   2165  O   VAL A 290     -25.912  -6.381  14.137  1.00 19.95           O  
ATOM   2166  CB  VAL A 290     -28.289  -4.155  13.436  1.00 26.51           C  
ATOM   2167  CG1 VAL A 290     -27.283  -3.685  12.478  1.00 29.94           C  
ATOM   2168  CG2 VAL A 290     -29.334  -5.040  12.713  1.00 28.94           C  
ATOM   2169  N   LEU A 291     -27.877  -7.244  14.731  1.00 21.44           N  
ATOM   2170  CA  LEU A 291     -27.344  -8.601  14.740  1.00 20.20           C  
ATOM   2171  C   LEU A 291     -26.911  -8.974  13.326  1.00 20.01           C  
ATOM   2172  O   LEU A 291     -25.804  -9.552  13.172  1.00 18.87           O  
ATOM   2173  CB  LEU A 291     -28.407  -9.572  15.268  1.00 20.95           C  
ATOM   2174  CG  LEU A 291     -27.931 -11.027  15.187  1.00 21.84           C  
ATOM   2175  CD1 LEU A 291     -26.667 -11.257  16.026  1.00 21.94           C  
ATOM   2176  CD2 LEU A 291     -29.053 -11.945  15.668  1.00 22.19           C  
ATOM   2177  N   ASP A 292     -27.760  -8.747  12.322  1.00 18.52           N  
ATOM   2178  CA  ASP A 292     -27.405  -9.091  10.933  1.00 18.06           C  
ATOM   2179  C   ASP A 292     -26.323  -8.099  10.428  1.00 18.21           C  
ATOM   2180  O   ASP A 292     -26.626  -6.892  10.277  1.00 17.47           O  
ATOM   2181  CB  ASP A 292     -28.640  -9.089  10.059  1.00 19.01           C  
ATOM   2182  CG  ASP A 292     -28.363  -9.535   8.631  1.00 20.07           C  
ATOM   2183  OD1 ASP A 292     -27.124  -9.584   8.174  1.00 19.08           O  
ATOM   2184  OD2 ASP A 292     -29.388  -9.858   7.940  1.00 20.53           O1-
ATOM   2185  N   SER A 293     -25.116  -8.606  10.152  1.00 16.91           N  
ATOM   2186  CA  SER A 293     -23.945  -7.774   9.765  1.00 17.55           C  
ATOM   2187  C   SER A 293     -24.276  -6.996   8.509  1.00 17.64           C  
ATOM   2188  O   SER A 293     -23.767  -5.896   8.333  1.00 19.06           O  
ATOM   2189  CB  SER A 293     -22.663  -8.609   9.628  1.00 16.85           C  
ATOM   2190  OG  SER A 293     -22.740  -9.388   8.460  1.00 17.30           O  
ATOM   2191  N   ASP A 294     -25.143  -7.508   7.665  1.00 19.22           N  
ATOM   2192  CA  ASP A 294     -25.519  -6.815   6.420  1.00 20.38           C  
ATOM   2193  C   ASP A 294     -26.321  -5.542   6.757  1.00 20.32           C  
ATOM   2194  O   ASP A 294     -26.441  -4.728   5.885  1.00 21.64           O  
ATOM   2195  CB  ASP A 294     -26.381  -7.691   5.519  1.00 22.81           C  
ATOM   2196  CG  ASP A 294     -25.643  -8.840   4.872  1.00 25.38           C  
ATOM   2197  OD1 ASP A 294     -24.460  -8.662   4.538  1.00 25.81           O  
ATOM   2198  OD2 ASP A 294     -26.285  -9.888   4.683  1.00 25.59           O1-
ATOM   2199  N   LYS A 295     -26.864  -5.383   7.956  1.00 20.29           N  
ATOM   2200  CA  LYS A 295     -27.731  -4.207   8.278  1.00 23.19           C  
ATOM   2201  C   LYS A 295     -26.980  -3.191   9.141  1.00 21.34           C  
ATOM   2202  O   LYS A 295     -27.573  -2.141   9.418  1.00 18.09           O  
ATOM   2203  CB  LYS A 295     -29.011  -4.677   8.971  1.00 25.03           C  
ATOM   2204  CG  LYS A 295     -29.938  -5.467   8.064  1.00 29.81           C  
ATOM   2205  CD  LYS A 295     -29.886  -5.048   6.636  1.00 34.68           C  
ATOM   2206  CE  LYS A 295     -30.916  -5.701   5.725  1.00 42.38           C  
ATOM   2207  NZ  LYS A 295     -30.356  -5.798   4.338  1.00 45.44           N1+
ATOM   2208  N   ARG A 296     -25.768  -3.531   9.618  1.00 18.95           N  
ATOM   2209  CA  ARG A 296     -24.946  -2.626  10.459  1.00 20.13           C  
ATOM   2210  C   ARG A 296     -24.481  -1.406   9.649  1.00 19.79           C  
ATOM   2211  O   ARG A 296     -24.147  -1.523   8.460  1.00 20.24           O  
ATOM   2212  CB  ARG A 296     -23.701  -3.317  11.035  1.00 19.89           C  
ATOM   2213  CG  ARG A 296     -24.025  -4.433  11.990  1.00 20.35           C  
ATOM   2214  CD  ARG A 296     -22.807  -5.039  12.611  1.00 18.93           C  
ATOM   2215  NE  ARG A 296     -23.212  -6.301  13.090  1.00 18.46           N  
ATOM   2216  CZ  ARG A 296     -22.455  -7.405  13.118  1.00 18.54           C  
ATOM   2217  NH1 ARG A 296     -23.040  -8.515  13.539  1.00 18.39           N1+
ATOM   2218  NH2 ARG A 296     -21.220  -7.400  12.628  1.00 16.20           N  
ATOM   2219  N   ILE A 297     -24.440  -0.272  10.323  1.00 19.73           N  
ATOM   2220  CA  ILE A 297     -23.895   0.993   9.762  1.00 20.49           C  
ATOM   2221  C   ILE A 297     -22.405   0.767   9.398  1.00 20.66           C  
ATOM   2222  O   ILE A 297     -21.684  -0.015  10.090  1.00 20.60           O  
ATOM   2223  CB  ILE A 297     -24.194   2.122  10.758  1.00 20.84           C  
ATOM   2224  CG1 ILE A 297     -24.054   3.526  10.196  1.00 21.23           C  
ATOM   2225  CG2 ILE A 297     -23.354   2.027  12.016  1.00 20.67           C  
ATOM   2226  CD1 ILE A 297     -24.587   4.534  11.129  1.00 20.96           C  
ATOM   2227  N   THR A 298     -21.947   1.381   8.320  1.00 21.64           N  
ATOM   2228  CA  THR A 298     -20.499   1.417   7.972  1.00 20.44           C  
ATOM   2229  C   THR A 298     -19.786   2.527   8.750  1.00 19.55           C  
ATOM   2230  O   THR A 298     -20.419   3.468   9.333  1.00 17.17           O  
ATOM   2231  CB  THR A 298     -20.343   1.598   6.460  1.00 21.35           C  
ATOM   2232  CG2 THR A 298     -21.226   0.634   5.675  1.00 21.05           C  
ATOM   2233  OG1 THR A 298     -20.631   2.964   6.134  1.00 20.58           O  
ATOM   2234  N   ALA A 299     -18.476   2.516   8.685  1.00 19.28           N  
ATOM   2235  CA  ALA A 299     -17.710   3.619   9.287  1.00 20.21           C  
ATOM   2236  C   ALA A 299     -18.031   4.953   8.596  1.00 21.17           C  
ATOM   2237  O   ALA A 299     -18.231   5.943   9.305  1.00 22.05           O  
ATOM   2238  CB  ALA A 299     -16.244   3.309   9.193  1.00 20.52           C  
ATOM   2239  N   ALA A 300     -18.069   5.004   7.267  1.00 22.33           N  
ATOM   2240  CA  ALA A 300     -18.368   6.286   6.568  1.00 24.26           C  
ATOM   2241  C   ALA A 300     -19.740   6.811   6.995  1.00 24.97           C  
ATOM   2242  O   ALA A 300     -19.896   8.008   7.260  1.00 25.52           O  
ATOM   2243  CB  ALA A 300     -18.259   6.122   5.069  1.00 24.25           C  
ATOM   2244  N   GLN A 301     -20.754   5.952   7.003  1.00 23.73           N  
ATOM   2245  CA  GLN A 301     -22.110   6.381   7.427  1.00 22.87           C  
ATOM   2246  C   GLN A 301     -22.135   6.853   8.884  1.00 21.77           C  
ATOM   2247  O   GLN A 301     -22.870   7.855   9.221  1.00 22.63           O  
ATOM   2248  CB  GLN A 301     -23.064   5.210   7.201  1.00 23.04           C  
ATOM   2249  CG  GLN A 301     -23.280   4.863   5.722  1.00 23.63           C  
ATOM   2250  CD  GLN A 301     -24.049   3.557   5.597  1.00 24.54           C  
ATOM   2251  NE2 GLN A 301     -24.707   3.342   4.481  1.00 27.18           N  
ATOM   2252  OE1 GLN A 301     -24.090   2.753   6.497  1.00 22.74           O  
ATOM   2253  N   ALA A 302     -21.432   6.178   9.788  1.00 20.36           N  
ATOM   2254  CA  ALA A 302     -21.397   6.519  11.208  1.00 20.13           C  
ATOM   2255  C   ALA A 302     -20.809   7.919  11.409  1.00 19.90           C  
ATOM   2256  O   ALA A 302     -21.332   8.624  12.290  1.00 19.74           O  
ATOM   2257  CB  ALA A 302     -20.677   5.464  11.997  1.00 18.95           C  
ATOM   2258  N   LEU A 303     -19.851   8.362  10.573  1.00 20.53           N  
ATOM   2259  CA  LEU A 303     -19.202   9.697  10.740  1.00 21.78           C  
ATOM   2260  C   LEU A 303     -20.209  10.822  10.481  1.00 23.63           C  
ATOM   2261  O   LEU A 303     -20.014  11.862  11.071  1.00 24.89           O  
ATOM   2262  CB  LEU A 303     -18.023   9.810   9.791  1.00 21.99           C  
ATOM   2263  CG  LEU A 303     -16.865   8.898  10.198  1.00 21.95           C  
ATOM   2264  CD1 LEU A 303     -15.897   8.735   9.040  1.00 22.04           C  
ATOM   2265  CD2 LEU A 303     -16.221   9.484  11.482  1.00 22.64           C  
ATOM   2266  N   ALA A 304     -21.165  10.595   9.580  1.00 24.89           N  
ATOM   2267  CA  ALA A 304     -22.243  11.533   9.194  1.00 25.74           C  
ATOM   2268  C   ALA A 304     -23.400  11.494  10.201  1.00 26.39           C  
ATOM   2269  O   ALA A 304     -24.280  12.356  10.046  1.00 25.64           O  
ATOM   2270  CB  ALA A 304     -22.729  11.263   7.794  1.00 26.94           C  
ATOM   2271  N   HIS A 305     -23.422  10.588  11.185  1.00 25.48           N  
ATOM   2272  CA  HIS A 305     -24.482  10.537  12.224  1.00 26.68           C  
ATOM   2273  C   HIS A 305     -24.457  11.797  13.099  1.00 27.75           C  
ATOM   2274  O   HIS A 305     -23.390  12.292  13.430  1.00 26.15           O  
ATOM   2275  CB  HIS A 305     -24.466   9.250  13.022  1.00 27.09           C  
ATOM   2276  CG  HIS A 305     -25.596   9.059  13.992  1.00 27.51           C  
ATOM   2277  CD2 HIS A 305     -26.658   8.202  13.961  1.00 25.79           C  
ATOM   2278  ND1 HIS A 305     -25.618   9.666  15.261  1.00 26.63           N  
ATOM   2279  CE1 HIS A 305     -26.672   9.201  15.929  1.00 24.53           C  
ATOM   2280  NE2 HIS A 305     -27.309   8.304  15.159  1.00 24.25           N  
ATOM   2281  N   ALA A 306     -25.649  12.286  13.484  1.00 27.04           N  
ATOM   2282  CA  ALA A 306     -25.807  13.573  14.211  1.00 28.37           C  
ATOM   2283  C   ALA A 306     -25.021  13.585  15.539  1.00 27.95           C  
ATOM   2284  O   ALA A 306     -24.655  14.685  16.002  1.00 26.47           O  
ATOM   2285  CB  ALA A 306     -27.301  13.845  14.423  1.00 28.97           C  
ATOM   2286  N   TYR A 307     -24.678  12.416  16.115  1.00 27.37           N  
ATOM   2287  CA  TYR A 307     -23.905  12.330  17.378  1.00 26.81           C  
ATOM   2288  C   TYR A 307     -22.546  13.030  17.272  1.00 27.80           C  
ATOM   2289  O   TYR A 307     -22.057  13.601  18.297  1.00 26.06           O  
ATOM   2290  CB  TYR A 307     -23.714  10.876  17.769  1.00 26.78           C  
ATOM   2291  CG  TYR A 307     -23.096  10.699  19.129  1.00 26.11           C  
ATOM   2292  CD1 TYR A 307     -23.667  11.254  20.269  1.00 26.55           C  
ATOM   2293  CD2 TYR A 307     -21.921   9.979  19.283  1.00 25.43           C  
ATOM   2294  CE1 TYR A 307     -23.107  11.049  21.520  1.00 25.69           C  
ATOM   2295  CE2 TYR A 307     -21.387   9.713  20.529  1.00 24.44           C  
ATOM   2296  CZ  TYR A 307     -21.984  10.240  21.661  1.00 25.32           C  
ATOM   2297  OH  TYR A 307     -21.401   9.969  22.890  1.00 24.84           O  
ATOM   2298  N   PHE A 308     -21.972  13.031  16.058  1.00 27.91           N  
ATOM   2299  CA  PHE A 308     -20.646  13.628  15.768  1.00 27.10           C  
ATOM   2300  C   PHE A 308     -20.748  14.997  15.093  1.00 27.38           C  
ATOM   2301  O   PHE A 308     -19.723  15.474  14.588  1.00 25.03           O  
ATOM   2302  CB  PHE A 308     -19.808  12.659  14.928  1.00 24.35           C  
ATOM   2303  CG  PHE A 308     -19.680  11.292  15.536  1.00 23.22           C  
ATOM   2304  CD1 PHE A 308     -19.086  11.112  16.757  1.00 23.45           C  
ATOM   2305  CD2 PHE A 308     -20.133  10.164  14.869  1.00 22.89           C  
ATOM   2306  CE1 PHE A 308     -18.992   9.847  17.331  1.00 23.71           C  
ATOM   2307  CE2 PHE A 308     -20.022   8.895  15.433  1.00 23.63           C  
ATOM   2308  CZ  PHE A 308     -19.481   8.739  16.676  1.00 23.21           C  
ATOM   2309  N   ALA A 309     -21.897  15.688  15.156  1.00 30.99           N  
ATOM   2310  CA  ALA A 309     -22.066  17.038  14.536  1.00 31.03           C  
ATOM   2311  C   ALA A 309     -20.904  17.974  14.898  1.00 29.03           C  
ATOM   2312  O   ALA A 309     -20.500  18.792  14.051  1.00 29.98           O  
ATOM   2313  CB  ALA A 309     -23.398  17.684  14.936  1.00 31.75           C  
ATOM   2314  N   GLN A 310     -20.353  17.884  16.096  1.00 29.72           N  
ATOM   2315  CA  GLN A 310     -19.328  18.877  16.547  1.00 33.78           C  
ATOM   2316  C   GLN A 310     -17.971  18.576  15.916  1.00 32.52           C  
ATOM   2317  O   GLN A 310     -17.113  19.470  15.900  1.00 32.87           O  
ATOM   2318  CB  GLN A 310     -19.247  18.863  18.068  1.00 38.02           C  
ATOM   2319  CG  GLN A 310     -20.568  19.298  18.696  1.00 44.63           C  
ATOM   2320  CD  GLN A 310     -20.465  19.386  20.200  1.00 54.49           C  
ATOM   2321  NE2 GLN A 310     -21.152  20.380  20.754  1.00 58.23           N  
ATOM   2322  OE1 GLN A 310     -19.786  18.579  20.865  1.00 60.71           O  
ATOM   2323  N   TYR A 311     -17.784  17.348  15.420  1.00 30.66           N  
ATOM   2324  CA  TYR A 311     -16.480  16.833  14.925  1.00 28.19           C  
ATOM   2325  C   TYR A 311     -16.519  16.554  13.432  1.00 27.00           C  
ATOM   2326  O   TYR A 311     -15.509  16.803  12.766  1.00 28.53           O  
ATOM   2327  CB  TYR A 311     -16.115  15.602  15.736  1.00 27.74           C  
ATOM   2328  CG  TYR A 311     -15.881  15.909  17.185  1.00 29.70           C  
ATOM   2329  CD1 TYR A 311     -14.751  16.602  17.600  1.00 31.36           C  
ATOM   2330  CD2 TYR A 311     -16.803  15.546  18.146  1.00 31.63           C  
ATOM   2331  CE1 TYR A 311     -14.551  16.926  18.942  1.00 31.33           C  
ATOM   2332  CE2 TYR A 311     -16.601  15.847  19.490  1.00 34.82           C  
ATOM   2333  CZ  TYR A 311     -15.476  16.548  19.895  1.00 33.30           C  
ATOM   2334  OH  TYR A 311     -15.326  16.855  21.219  1.00 34.51           O  
ATOM   2335  N   HIS A 312     -17.655  16.110  12.884  1.00 27.47           N  
ATOM   2336  CA  HIS A 312     -17.740  15.609  11.490  1.00 27.62           C  
ATOM   2337  C   HIS A 312     -17.323  16.676  10.494  1.00 28.94           C  
ATOM   2338  O   HIS A 312     -17.895  17.746  10.505  1.00 31.23           O  
ATOM   2339  CB  HIS A 312     -19.107  15.068  11.160  1.00 26.74           C  
ATOM   2340  CG  HIS A 312     -19.319  14.700   9.729  1.00 28.43           C  
ATOM   2341  CD2 HIS A 312     -20.324  15.038   8.869  1.00 30.22           C  
ATOM   2342  ND1 HIS A 312     -18.541  13.792   9.064  1.00 28.15           N  
ATOM   2343  CE1 HIS A 312     -19.042  13.580   7.849  1.00 30.13           C  
ATOM   2344  NE2 HIS A 312     -20.137  14.372   7.695  1.00 29.40           N  
ATOM   2345  N   ASP A 313     -16.396  16.366   9.613  1.00 28.82           N  
ATOM   2346  CA  ASP A 313     -16.143  17.183   8.400  1.00 30.35           C  
ATOM   2347  C   ASP A 313     -15.797  16.271   7.235  1.00 30.24           C  
ATOM   2348  O   ASP A 313     -14.728  15.643   7.180  1.00 26.31           O  
ATOM   2349  CB  ASP A 313     -15.052  18.217   8.692  1.00 32.02           C  
ATOM   2350  CG  ASP A 313     -14.621  19.000   7.454  1.00 35.14           C  
ATOM   2351  OD1 ASP A 313     -15.106  18.699   6.317  1.00 35.99           O  
ATOM   2352  OD2 ASP A 313     -13.806  19.897   7.634  1.00 39.38           O1-
ATOM   2353  N   PRO A 314     -16.685  16.169   6.239  1.00 31.82           N  
ATOM   2354  CA  PRO A 314     -16.483  15.219   5.148  1.00 34.40           C  
ATOM   2355  C   PRO A 314     -15.273  15.606   4.281  1.00 37.19           C  
ATOM   2356  O   PRO A 314     -14.793  14.780   3.564  1.00 39.05           O  
ATOM   2357  CB  PRO A 314     -17.816  15.242   4.386  1.00 34.15           C  
ATOM   2358  CG  PRO A 314     -18.390  16.574   4.734  1.00 34.49           C  
ATOM   2359  CD  PRO A 314     -17.975  16.862   6.162  1.00 35.21           C  
ATOM   2360  N   ASP A 315     -14.755  16.827   4.394  1.00 36.68           N  
ATOM   2361  CA  ASP A 315     -13.530  17.209   3.647  1.00 38.57           C  
ATOM   2362  C   ASP A 315     -12.283  16.790   4.432  1.00 34.82           C  
ATOM   2363  O   ASP A 315     -11.191  16.984   3.896  1.00 31.25           O  
ATOM   2364  CB  ASP A 315     -13.488  18.712   3.336  1.00 42.19           C  
ATOM   2365  CG  ASP A 315     -14.687  19.171   2.547  1.00 45.02           C  
ATOM   2366  OD1 ASP A 315     -15.033  18.484   1.558  1.00 50.52           O  
ATOM   2367  OD2 ASP A 315     -15.263  20.193   2.933  1.00 51.85           O1-
ATOM   2368  N   ASP A 316     -12.423  16.345   5.686  1.00 32.92           N  
ATOM   2369  CA  ASP A 316     -11.237  15.992   6.513  1.00 32.55           C  
ATOM   2370  C   ASP A 316     -11.376  14.573   7.089  1.00 29.00           C  
ATOM   2371  O   ASP A 316     -11.044  14.371   8.238  1.00 25.86           O  
ATOM   2372  CB  ASP A 316     -11.016  17.062   7.559  1.00 34.56           C  
ATOM   2373  CG  ASP A 316      -9.669  16.988   8.236  1.00 35.66           C  
ATOM   2374  OD1 ASP A 316      -8.708  16.435   7.638  1.00 38.50           O  
ATOM   2375  OD2 ASP A 316      -9.637  17.381   9.383  1.00 37.60           O1-
ATOM   2376  N   GLU A 317     -11.863  13.663   6.259  1.00 26.76           N  
ATOM   2377  CA  GLU A 317     -12.104  12.244   6.599  1.00 26.26           C  
ATOM   2378  C   GLU A 317     -11.550  11.433   5.440  1.00 24.43           C  
ATOM   2379  O   GLU A 317     -12.266  10.732   4.742  1.00 26.08           O  
ATOM   2380  CB  GLU A 317     -13.592  12.076   6.881  1.00 25.28           C  
ATOM   2381  CG  GLU A 317     -13.964  12.520   8.287  1.00 26.57           C  
ATOM   2382  CD  GLU A 317     -15.439  12.740   8.581  1.00 26.65           C  
ATOM   2383  OE1 GLU A 317     -16.244  12.308   7.777  1.00 26.68           O  
ATOM   2384  OE2 GLU A 317     -15.754  13.401   9.622  1.00 29.46           O1-
ATOM   2385  N   PRO A 318     -10.230  11.438   5.235  1.00 24.08           N  
ATOM   2386  CA  PRO A 318      -9.676  10.870   4.029  1.00 24.68           C  
ATOM   2387  C   PRO A 318      -9.769   9.342   3.983  1.00 23.12           C  
ATOM   2388  O   PRO A 318      -9.933   8.698   5.018  1.00 22.37           O  
ATOM   2389  CB  PRO A 318      -8.236  11.391   4.015  1.00 25.50           C  
ATOM   2390  CG  PRO A 318      -7.914  11.576   5.473  1.00 26.37           C  
ATOM   2391  CD  PRO A 318      -9.222  11.889   6.186  1.00 25.36           C  
ATOM   2392  N   VAL A 319      -9.668   8.817   2.761  1.00 24.93           N  
ATOM   2393  CA  VAL A 319      -9.571   7.359   2.424  1.00 25.22           C  
ATOM   2394  C   VAL A 319      -8.129   7.023   2.073  1.00 25.25           C  
ATOM   2395  O   VAL A 319      -7.357   7.945   1.780  1.00 25.13           O  
ATOM   2396  CB  VAL A 319     -10.524   6.974   1.281  1.00 26.53           C  
ATOM   2397  CG1 VAL A 319     -11.999   7.170   1.712  1.00 27.15           C  
ATOM   2398  CG2 VAL A 319     -10.233   7.695  -0.035  1.00 27.05           C  
ATOM   2399  N   ALA A 320      -7.802   5.736   2.042  1.00 25.08           N  
ATOM   2400  CA  ALA A 320      -6.449   5.214   1.778  1.00 25.90           C  
ATOM   2401  C   ALA A 320      -6.188   5.094   0.276  1.00 26.54           C  
ATOM   2402  O   ALA A 320      -7.094   4.726  -0.485  1.00 25.87           O  
ATOM   2403  CB  ALA A 320      -6.255   3.885   2.476  1.00 23.11           C  
ATOM   2404  N   ASP A 321      -4.935   5.312  -0.098  1.00 31.11           N  
ATOM   2405  CA  ASP A 321      -4.334   4.847  -1.375  1.00 35.29           C  
ATOM   2406  C   ASP A 321      -4.552   3.352  -1.495  1.00 35.02           C  
ATOM   2407  O   ASP A 321      -4.678   2.659  -0.484  1.00 30.42           O  
ATOM   2408  CB  ASP A 321      -2.832   5.116  -1.435  1.00 37.43           C  
ATOM   2409  CG  ASP A 321      -2.489   6.594  -1.528  1.00 38.41           C  
ATOM   2410  OD1 ASP A 321      -3.411   7.398  -1.662  1.00 41.19           O  
ATOM   2411  OD2 ASP A 321      -1.305   6.916  -1.527  1.00 40.26           O1-
ATOM   2412  N   PRO A 322      -4.632   2.837  -2.743  1.00 40.02           N  
ATOM   2413  CA  PRO A 322      -4.838   1.404  -2.988  1.00 42.06           C  
ATOM   2414  C   PRO A 322      -3.742   0.589  -2.287  1.00 35.10           C  
ATOM   2415  O   PRO A 322      -2.588   1.005  -2.348  1.00 35.30           O  
ATOM   2416  CB  PRO A 322      -4.790   1.248  -4.528  1.00 42.99           C  
ATOM   2417  CG  PRO A 322      -4.156   2.551  -5.010  1.00 46.03           C  
ATOM   2418  CD  PRO A 322      -4.597   3.604  -4.001  1.00 43.72           C  
ATOM   2419  N   TYR A 323      -4.139  -0.473  -1.607  1.00 31.92           N  
ATOM   2420  CA  TYR A 323      -3.238  -1.382  -0.829  1.00 31.92           C  
ATOM   2421  C   TYR A 323      -3.189  -2.762  -1.492  1.00 32.74           C  
ATOM   2422  O   TYR A 323      -4.188  -3.486  -1.537  1.00 29.58           O  
ATOM   2423  CB  TYR A 323      -3.662  -1.538   0.634  1.00 28.88           C  
ATOM   2424  CG  TYR A 323      -2.817  -2.484   1.449  1.00 28.03           C  
ATOM   2425  CD1 TYR A 323      -1.449  -2.312   1.611  1.00 27.03           C  
ATOM   2426  CD2 TYR A 323      -3.387  -3.617   1.995  1.00 26.88           C  
ATOM   2427  CE1 TYR A 323      -0.677  -3.223   2.320  1.00 28.72           C  
ATOM   2428  CE2 TYR A 323      -2.640  -4.515   2.734  1.00 28.49           C  
ATOM   2429  CZ  TYR A 323      -1.282  -4.321   2.913  1.00 32.16           C  
ATOM   2430  OH  TYR A 323      -0.603  -5.250   3.675  1.00 37.88           O  
ATOM   2431  N   ASP A 324      -2.004  -3.143  -1.950  1.00 35.42           N  
ATOM   2432  CA  ASP A 324      -1.802  -4.462  -2.592  1.00 36.78           C  
ATOM   2433  C   ASP A 324      -1.624  -5.515  -1.497  1.00 38.03           C  
ATOM   2434  O   ASP A 324      -0.545  -5.483  -0.816  1.00 38.40           O  
ATOM   2435  CB  ASP A 324      -0.587  -4.380  -3.505  1.00 37.48           C  
ATOM   2436  CG  ASP A 324      -0.174  -5.719  -4.076  1.00 36.27           C  
ATOM   2437  OD1 ASP A 324      -1.066  -6.597  -4.294  1.00 33.79           O  
ATOM   2438  OD2 ASP A 324       1.033  -5.840  -4.309  1.00 37.59           O1-
ATOM   2439  N   GLN A 325      -2.620  -6.382  -1.348  1.00 35.04           N  
ATOM   2440  CA  GLN A 325      -2.553  -7.576  -0.482  1.00 38.97           C  
ATOM   2441  C   GLN A 325      -2.583  -8.896  -1.285  1.00 33.77           C  
ATOM   2442  O   GLN A 325      -2.895  -9.913  -0.675  1.00 31.46           O  
ATOM   2443  CB  GLN A 325      -3.641  -7.538   0.591  1.00 43.10           C  
ATOM   2444  CG  GLN A 325      -5.076  -7.313   0.153  1.00 46.70           C  
ATOM   2445  CD  GLN A 325      -5.947  -7.013   1.365  1.00 51.39           C  
ATOM   2446  NE2 GLN A 325      -7.162  -6.504   1.150  1.00 48.33           N  
ATOM   2447  OE1 GLN A 325      -5.527  -7.220   2.506  1.00 46.31           O  
ATOM   2448  N   SER A 326      -2.233  -8.893  -2.578  1.00 34.17           N  
ATOM   2449  CA  SER A 326      -2.195 -10.133  -3.421  1.00 33.83           C  
ATOM   2450  C   SER A 326      -1.282 -11.198  -2.747  1.00 31.68           C  
ATOM   2451  O   SER A 326      -1.699 -12.386  -2.688  1.00 33.25           O  
ATOM   2452  CB  SER A 326      -1.836  -9.821  -4.856  1.00 31.35           C  
ATOM   2453  OG  SER A 326      -0.569  -9.199  -4.985  1.00 32.03           O  
ATOM   2454  N   PHE A 327      -0.233 -10.744  -2.049  1.00 29.40           N  
ATOM   2455  CA  PHE A 327       0.736 -11.604  -1.308  1.00 26.02           C  
ATOM   2456  C   PHE A 327       0.033 -12.548  -0.335  1.00 26.35           C  
ATOM   2457  O   PHE A 327       0.552 -13.677  -0.080  1.00 24.88           O  
ATOM   2458  CB  PHE A 327       1.769 -10.777  -0.536  1.00 25.48           C  
ATOM   2459  CG  PHE A 327       1.326 -10.092   0.739  1.00 23.92           C  
ATOM   2460  CD1 PHE A 327       1.338 -10.775   1.953  1.00 25.48           C  
ATOM   2461  CD2 PHE A 327       0.869  -8.771   0.718  1.00 25.00           C  
ATOM   2462  CE1 PHE A 327       0.984 -10.140   3.136  1.00 24.22           C  
ATOM   2463  CE2 PHE A 327       0.464  -8.146   1.901  1.00 24.82           C  
ATOM   2464  CZ  PHE A 327       0.500  -8.862   3.103  1.00 23.56           C  
ATOM   2465  N   GLU A 328      -1.060 -12.109   0.282  1.00 24.96           N  
ATOM   2466  CA  GLU A 328      -1.816 -13.008   1.177  1.00 26.89           C  
ATOM   2467  C   GLU A 328      -2.114 -14.356   0.517  1.00 28.96           C  
ATOM   2468  O   GLU A 328      -2.170 -15.325   1.239  1.00 27.97           O  
ATOM   2469  CB  GLU A 328      -3.106 -12.310   1.676  1.00 28.78           C  
ATOM   2470  CG  GLU A 328      -2.791 -11.069   2.512  1.00 28.52           C  
ATOM   2471  CD  GLU A 328      -2.229 -11.401   3.885  1.00 27.44           C  
ATOM   2472  OE1 GLU A 328      -1.858 -12.584   4.106  1.00 28.25           O  
ATOM   2473  OE2 GLU A 328      -2.133 -10.479   4.730  1.00 24.93           O1-
ATOM   2474  N   SER A 329      -2.326 -14.479  -0.786  1.00 33.27           N  
ATOM   2475  CA  SER A 329      -2.691 -15.822  -1.347  1.00 35.55           C  
ATOM   2476  C   SER A 329      -1.427 -16.623  -1.714  1.00 36.50           C  
ATOM   2477  O   SER A 329      -1.549 -17.846  -1.992  1.00 36.05           O  
ATOM   2478  CB  SER A 329      -3.600 -15.693  -2.521  1.00 37.51           C  
ATOM   2479  OG  SER A 329      -3.014 -14.834  -3.488  1.00 41.18           O  
ATOM   2480  N   ARG A 330      -0.240 -16.011  -1.606  1.00 32.83           N  
ATOM   2481  CA  ARG A 330       1.013 -16.683  -2.059  1.00 30.55           C  
ATOM   2482  C   ARG A 330       1.475 -17.653  -0.975  1.00 28.27           C  
ATOM   2483  O   ARG A 330       1.369 -17.295   0.228  1.00 25.13           O  
ATOM   2484  CB  ARG A 330       2.168 -15.712  -2.243  1.00 32.27           C  
ATOM   2485  CG  ARG A 330       1.874 -14.494  -3.082  1.00 36.66           C  
ATOM   2486  CD  ARG A 330       2.419 -14.574  -4.459  1.00 36.41           C  
ATOM   2487  NE  ARG A 330       1.267 -14.275  -5.238  1.00 41.49           N  
ATOM   2488  CZ  ARG A 330       0.820 -13.062  -5.520  1.00 38.81           C  
ATOM   2489  NH1 ARG A 330       1.416 -11.955  -5.079  1.00 38.10           N1+
ATOM   2490  NH2 ARG A 330      -0.269 -13.000  -6.245  1.00 38.58           N  
ATOM   2491  N   ASP A 331       2.116 -18.738  -1.414  1.00 26.45           N  
ATOM   2492  CA  ASP A 331       2.740 -19.840  -0.634  1.00 27.93           C  
ATOM   2493  C   ASP A 331       4.231 -19.854  -0.986  1.00 24.36           C  
ATOM   2494  O   ASP A 331       4.638 -20.460  -2.011  1.00 22.45           O  
ATOM   2495  CB  ASP A 331       2.094 -21.199  -0.968  1.00 30.48           C  
ATOM   2496  CG  ASP A 331       0.669 -21.330  -0.407  1.00 36.18           C  
ATOM   2497  OD1 ASP A 331       0.342 -20.615   0.569  1.00 37.19           O  
ATOM   2498  OD2 ASP A 331      -0.138 -22.072  -0.988  1.00 38.88           O1-
ATOM   2499  N   LEU A 332       5.036 -19.170  -0.193  1.00 23.91           N  
ATOM   2500  CA  LEU A 332       6.456 -18.921  -0.558  1.00 24.07           C  
ATOM   2501  C   LEU A 332       7.321 -19.589   0.517  1.00 24.31           C  
ATOM   2502  O   LEU A 332       6.829 -19.891   1.631  1.00 21.81           O  
ATOM   2503  CB  LEU A 332       6.705 -17.399  -0.589  1.00 21.58           C  
ATOM   2504  CG  LEU A 332       5.837 -16.606  -1.570  1.00 21.61           C  
ATOM   2505  CD1 LEU A 332       6.258 -15.139  -1.575  1.00 21.52           C  
ATOM   2506  CD2 LEU A 332       5.909 -17.187  -2.981  1.00 20.72           C  
ATOM   2507  N   LEU A 333       8.583 -19.753   0.188  1.00 23.62           N  
ATOM   2508  CA  LEU A 333       9.627 -20.210   1.143  1.00 24.87           C  
ATOM   2509  C   LEU A 333       9.990 -19.134   2.146  1.00 23.13           C  
ATOM   2510  O   LEU A 333       9.873 -17.948   1.798  1.00 21.99           O  
ATOM   2511  CB  LEU A 333      10.863 -20.640   0.359  1.00 27.04           C  
ATOM   2512  CG  LEU A 333      10.581 -21.732  -0.657  1.00 29.45           C  
ATOM   2513  CD1 LEU A 333      11.806 -21.926  -1.538  1.00 31.50           C  
ATOM   2514  CD2 LEU A 333      10.134 -23.025   0.023  1.00 32.38           C  
ATOM   2515  N   ILE A 334      10.426 -19.543   3.352  1.00 22.15           N  
ATOM   2516  CA  ILE A 334      10.918 -18.594   4.394  1.00 23.31           C  
ATOM   2517  C   ILE A 334      11.875 -17.606   3.742  1.00 23.40           C  
ATOM   2518  O   ILE A 334      11.741 -16.394   3.959  1.00 22.51           O  
ATOM   2519  CB  ILE A 334      11.547 -19.284   5.622  1.00 24.51           C  
ATOM   2520  CG1 ILE A 334      10.494 -20.082   6.385  1.00 26.52           C  
ATOM   2521  CG2 ILE A 334      12.275 -18.277   6.525  1.00 24.64           C  
ATOM   2522  CD1 ILE A 334      11.043 -20.959   7.530  1.00 27.94           C  
ATOM   2523  N   ASP A 335      12.873 -18.081   2.988  1.00 23.61           N  
ATOM   2524  CA  ASP A 335      13.871 -17.158   2.408  1.00 23.39           C  
ATOM   2525  C   ASP A 335      13.252 -16.151   1.453  1.00 20.98           C  
ATOM   2526  O   ASP A 335      13.836 -15.070   1.249  1.00 19.49           O  
ATOM   2527  CB  ASP A 335      14.896 -17.927   1.579  1.00 27.46           C  
ATOM   2528  CG  ASP A 335      15.913 -18.581   2.481  1.00 33.04           C  
ATOM   2529  OD1 ASP A 335      16.294 -17.931   3.464  1.00 36.71           O  
ATOM   2530  OD2 ASP A 335      16.280 -19.723   2.196  1.00 40.19           O1-
ATOM   2531  N   GLU A 336      12.179 -16.542   0.773  1.00 19.75           N  
ATOM   2532  CA  GLU A 336      11.484 -15.567  -0.099  1.00 19.62           C  
ATOM   2533  C   GLU A 336      10.778 -14.490   0.734  1.00 18.57           C  
ATOM   2534  O   GLU A 336      10.916 -13.333   0.354  1.00 18.48           O  
ATOM   2535  CB  GLU A 336      10.564 -16.297  -1.077  1.00 18.86           C  
ATOM   2536  CG  GLU A 336      11.345 -17.237  -2.010  1.00 18.64           C  
ATOM   2537  CD  GLU A 336      10.520 -18.061  -2.922  1.00 18.75           C  
ATOM   2538  OE1 GLU A 336       9.579 -18.705  -2.418  1.00 18.54           O  
ATOM   2539  OE2 GLU A 336      10.840 -18.081  -4.114  1.00 19.24           O1-
ATOM   2540  N   TRP A 337      10.026 -14.857   1.796  1.00 19.00           N  
ATOM   2541  CA  TRP A 337       9.339 -13.874   2.684  1.00 19.11           C  
ATOM   2542  C   TRP A 337      10.405 -12.936   3.277  1.00 20.58           C  
ATOM   2543  O   TRP A 337      10.201 -11.693   3.350  1.00 19.29           O  
ATOM   2544  CB  TRP A 337       8.530 -14.601   3.764  1.00 18.23           C  
ATOM   2545  CG  TRP A 337       7.275 -15.249   3.273  1.00 18.46           C  
ATOM   2546  CD1 TRP A 337       6.964 -16.581   3.346  1.00 18.19           C  
ATOM   2547  CD2 TRP A 337       6.176 -14.624   2.552  1.00 18.83           C  
ATOM   2548  CE2 TRP A 337       5.232 -15.630   2.279  1.00 17.82           C  
ATOM   2549  CE3 TRP A 337       5.868 -13.313   2.168  1.00 18.70           C  
ATOM   2550  NE1 TRP A 337       5.728 -16.802   2.802  1.00 19.15           N  
ATOM   2551  CZ2 TRP A 337       4.036 -15.392   1.586  1.00 18.97           C  
ATOM   2552  CZ3 TRP A 337       4.672 -13.065   1.507  1.00 18.62           C  
ATOM   2553  CH2 TRP A 337       3.761 -14.087   1.218  1.00 18.34           C  
ATOM   2554  N   LYS A 338      11.554 -13.511   3.615  1.00 21.45           N  
ATOM   2555  CA  LYS A 338      12.698 -12.766   4.212  1.00 23.59           C  
ATOM   2556  C   LYS A 338      13.301 -11.766   3.208  1.00 24.56           C  
ATOM   2557  O   LYS A 338      13.517 -10.585   3.554  1.00 25.09           O  
ATOM   2558  CB  LYS A 338      13.731 -13.771   4.719  1.00 26.64           C  
ATOM   2559  CG  LYS A 338      15.027 -13.134   5.202  1.00 29.17           C  
ATOM   2560  CD  LYS A 338      15.967 -14.100   5.893  1.00 31.69           C  
ATOM   2561  CE  LYS A 338      17.394 -13.642   5.731  1.00 34.85           C  
ATOM   2562  NZ  LYS A 338      18.336 -14.525   6.451  1.00 36.52           N1+
ATOM   2563  N   SER A 339      13.497 -12.134   1.958  1.00 24.88           N  
ATOM   2564  CA  SER A 339      14.107 -11.210   0.974  1.00 24.73           C  
ATOM   2565  C   SER A 339      13.102 -10.093   0.660  1.00 24.51           C  
ATOM   2566  O   SER A 339      13.506  -8.912   0.492  1.00 23.81           O  
ATOM   2567  CB  SER A 339      14.589 -11.967  -0.255  1.00 25.09           C  
ATOM   2568  OG  SER A 339      14.877 -11.096  -1.331  1.00 25.85           O  
ATOM   2569  N   LEU A 340      11.822 -10.450   0.590  1.00 24.12           N  
ATOM   2570  CA  LEU A 340      10.756  -9.462   0.327  1.00 24.28           C  
ATOM   2571  C   LEU A 340      10.764  -8.423   1.468  1.00 22.72           C  
ATOM   2572  O   LEU A 340      10.613  -7.267   1.172  1.00 24.50           O  
ATOM   2573  CB  LEU A 340       9.439 -10.226   0.202  1.00 23.85           C  
ATOM   2574  CG  LEU A 340       9.181 -10.936  -1.128  1.00 24.70           C  
ATOM   2575  CD1 LEU A 340       7.936 -11.842  -1.017  1.00 24.27           C  
ATOM   2576  CD2 LEU A 340       9.024  -9.953  -2.315  1.00 24.83           C  
ATOM   2577  N   THR A 341      10.940  -8.867   2.717  1.00 22.71           N  
ATOM   2578  CA  THR A 341      10.870  -8.078   3.964  1.00 22.09           C  
ATOM   2579  C   THR A 341      12.081  -7.177   3.937  1.00 22.10           C  
ATOM   2580  O   THR A 341      11.907  -5.984   4.151  1.00 20.29           O  
ATOM   2581  CB  THR A 341      10.852  -8.918   5.232  1.00 21.49           C  
ATOM   2582  CG2 THR A 341      11.010  -8.097   6.492  1.00 22.41           C  
ATOM   2583  OG1 THR A 341       9.646  -9.676   5.279  1.00 19.66           O  
ATOM   2584  N   TYR A 342      13.202  -7.737   3.496  1.00 21.17           N  
ATOM   2585  CA  TYR A 342      14.487  -6.972   3.392  1.00 23.39           C  
ATOM   2586  C   TYR A 342      14.364  -5.857   2.359  1.00 24.10           C  
ATOM   2587  O   TYR A 342      14.802  -4.719   2.682  1.00 26.45           O  
ATOM   2588  CB  TYR A 342      15.687  -7.894   3.112  1.00 24.02           C  
ATOM   2589  CG  TYR A 342      17.031  -7.218   3.270  1.00 26.08           C  
ATOM   2590  CD1 TYR A 342      17.508  -6.858   4.522  1.00 27.03           C  
ATOM   2591  CD2 TYR A 342      17.862  -6.995   2.172  1.00 28.81           C  
ATOM   2592  CE1 TYR A 342      18.741  -6.219   4.679  1.00 29.27           C  
ATOM   2593  CE2 TYR A 342      19.142  -6.478   2.332  1.00 28.26           C  
ATOM   2594  CZ  TYR A 342      19.571  -6.063   3.577  1.00 29.09           C  
ATOM   2595  OH  TYR A 342      20.803  -5.476   3.696  1.00 30.44           O  
ATOM   2596  N   ASP A 343      13.768  -6.102   1.207  1.00 25.33           N  
ATOM   2597  CA  ASP A 343      13.585  -5.053   0.171  1.00 27.55           C  
ATOM   2598  C   ASP A 343      12.656  -3.943   0.680  1.00 27.96           C  
ATOM   2599  O   ASP A 343      12.872  -2.776   0.346  1.00 25.91           O  
ATOM   2600  CB  ASP A 343      12.938  -5.539  -1.126  1.00 29.47           C  
ATOM   2601  CG  ASP A 343      13.654  -6.639  -1.895  1.00 30.47           C  
ATOM   2602  OD1 ASP A 343      14.839  -6.769  -1.709  1.00 31.56           O  
ATOM   2603  OD2 ASP A 343      12.926  -7.409  -2.608  1.00 38.08           O1-
ATOM   2604  N   GLU A 344      11.648  -4.303   1.448  1.00 26.80           N  
ATOM   2605  CA  GLU A 344      10.764  -3.310   2.116  1.00 25.61           C  
ATOM   2606  C   GLU A 344      11.501  -2.462   3.157  1.00 24.03           C  
ATOM   2607  O   GLU A 344      11.125  -1.273   3.315  1.00 25.80           O  
ATOM   2608  CB  GLU A 344       9.588  -4.029   2.757  1.00 25.26           C  
ATOM   2609  CG  GLU A 344       8.593  -4.560   1.739  1.00 26.05           C  
ATOM   2610  CD  GLU A 344       7.871  -3.537   0.863  1.00 28.70           C  
ATOM   2611  OE1 GLU A 344       7.584  -2.390   1.296  1.00 29.57           O  
ATOM   2612  OE2 GLU A 344       7.520  -3.907  -0.263  1.00 32.98           O1-
ATOM   2613  N   VAL A 345      12.401  -3.027   3.951  1.00 24.34           N  
ATOM   2614  CA  VAL A 345      13.193  -2.245   4.947  1.00 24.75           C  
ATOM   2615  C   VAL A 345      14.048  -1.240   4.154  1.00 27.32           C  
ATOM   2616  O   VAL A 345      14.115  -0.067   4.580  1.00 26.24           O  
ATOM   2617  CB  VAL A 345      14.085  -3.138   5.837  1.00 24.67           C  
ATOM   2618  CG1 VAL A 345      15.043  -2.290   6.670  1.00 25.88           C  
ATOM   2619  CG2 VAL A 345      13.306  -4.108   6.753  1.00 24.44           C  
ATOM   2620  N   ILE A 346      14.717  -1.694   3.075  1.00 28.27           N  
ATOM   2621  CA  ILE A 346      15.687  -0.891   2.285  1.00 30.96           C  
ATOM   2622  C   ILE A 346      14.963   0.268   1.604  1.00 32.03           C  
ATOM   2623  O   ILE A 346      15.588   1.331   1.557  1.00 32.86           O  
ATOM   2624  CB  ILE A 346      16.429  -1.712   1.196  1.00 34.60           C  
ATOM   2625  CG1 ILE A 346      17.298  -2.860   1.734  1.00 36.70           C  
ATOM   2626  CG2 ILE A 346      17.228  -0.768   0.308  1.00 36.12           C  
ATOM   2627  CD1 ILE A 346      18.058  -2.551   3.025  1.00 38.49           C  
ATOM   2628  N   SER A 347      13.770   0.057   1.038  1.00 29.03           N  
ATOM   2629  CA  SER A 347      13.002   1.056   0.273  1.00 27.95           C  
ATOM   2630  C   SER A 347      12.283   2.045   1.211  1.00 27.10           C  
ATOM   2631  O   SER A 347      11.648   2.979   0.700  1.00 28.85           O  
ATOM   2632  CB  SER A 347      12.049   0.376  -0.671  1.00 29.17           C  
ATOM   2633  OG  SER A 347      11.089  -0.437   0.023  1.00 27.31           O  
ATOM   2634  N   PHE A 348      12.318   1.857   2.538  1.00 27.22           N  
ATOM   2635  CA  PHE A 348      11.543   2.711   3.469  1.00 26.10           C  
ATOM   2636  C   PHE A 348      11.983   4.177   3.296  1.00 28.28           C  
ATOM   2637  O   PHE A 348      13.207   4.458   3.381  1.00 28.34           O  
ATOM   2638  CB  PHE A 348      11.766   2.342   4.935  1.00 25.47           C  
ATOM   2639  CG  PHE A 348      11.030   3.269   5.857  1.00 25.11           C  
ATOM   2640  CD1 PHE A 348       9.653   3.216   5.924  1.00 24.25           C  
ATOM   2641  CD2 PHE A 348      11.685   4.223   6.619  1.00 25.01           C  
ATOM   2642  CE1 PHE A 348       8.944   4.108   6.720  1.00 24.03           C  
ATOM   2643  CE2 PHE A 348      10.982   5.075   7.450  1.00 24.05           C  
ATOM   2644  CZ  PHE A 348       9.617   5.023   7.499  1.00 24.76           C  
ATOM   2645  N   VAL A 349      11.036   5.084   3.158  1.00 30.78           N  
ATOM   2646  CA  VAL A 349      11.292   6.562   3.183  1.00 35.35           C  
ATOM   2647  C   VAL A 349      10.533   7.200   4.333  1.00 33.15           C  
ATOM   2648  O   VAL A 349       9.326   7.118   4.398  1.00 30.27           O  
ATOM   2649  CB  VAL A 349      10.937   7.234   1.849  1.00 38.78           C  
ATOM   2650  CG1 VAL A 349      11.309   8.722   1.874  1.00 39.28           C  
ATOM   2651  CG2 VAL A 349      11.654   6.509   0.716  1.00 39.35           C  
ATOM   2652  N   PRO A 350      11.220   7.825   5.305  1.00 34.94           N  
ATOM   2653  CA  PRO A 350      10.535   8.353   6.475  1.00 36.99           C  
ATOM   2654  C   PRO A 350       9.597   9.483   6.075  1.00 38.62           C  
ATOM   2655  O   PRO A 350       9.771  10.111   5.029  1.00 35.99           O  
ATOM   2656  CB  PRO A 350      11.653   8.868   7.379  1.00 36.91           C  
ATOM   2657  CG  PRO A 350      12.797   9.100   6.453  1.00 35.33           C  
ATOM   2658  CD  PRO A 350      12.656   8.121   5.306  1.00 36.55           C  
ATOM   2659  N   PRO A 351       8.580   9.757   6.915  1.00 43.72           N  
ATOM   2660  CA  PRO A 351       7.658  10.859   6.667  1.00 48.29           C  
ATOM   2661  C   PRO A 351       8.411  12.151   6.984  1.00 50.21           C  
ATOM   2662  O   PRO A 351       9.322  12.140   7.815  1.00 48.79           O  
ATOM   2663  CB  PRO A 351       6.489  10.568   7.633  1.00 48.25           C  
ATOM   2664  CG  PRO A 351       7.125   9.788   8.792  1.00 47.20           C  
ATOM   2665  CD  PRO A 351       8.362   9.122   8.228  1.00 46.32           C  
ATOM   2666  N   PRO A 352       8.125  13.254   6.261  1.00 53.92           N  
ATOM   2667  CA  PRO A 352       8.566  14.601   6.654  1.00 53.16           C  
ATOM   2668  C   PRO A 352       8.417  15.004   8.135  1.00 53.64           C  
ATOM   2669  O   PRO A 352       9.400  15.549   8.712  1.00 54.14           O  
ATOM   2670  CB  PRO A 352       7.631  15.445   5.771  1.00 56.02           C  
ATOM   2671  CG  PRO A 352       7.567  14.668   4.473  1.00 55.13           C  
ATOM   2672  CD  PRO A 352       7.465  13.232   4.940  1.00 55.34           C  
TER   
CONECT    1    2    4   15
CONECT    2    1    3
CONECT    3    2    6   10
CONECT    4    1    5
CONECT    5    4    7
CONECT    6    3    8   14
CONECT    7    5    9   13
CONECT    8    6   11
CONECT    9    7   11   16
CONECT   10    3   12   22
CONECT   11    8    9   26
CONECT   12   10   19   23
CONECT   13    7   17
CONECT   14    6   19
CONECT   15    1
CONECT   16    9   18
CONECT   17   13   18   24
CONECT   18   16   17   25
CONECT   19   12   14
CONECT   20   22   23
CONECT   21   24   25
CONECT   22   10   20
CONECT   23   12   20
CONECT   24   17   21
CONECT   25   18   21
CONECT   26   11
END
