# Supplementary material for: Screening potential anti-osteoarthritis compounds using molecular docking based on MAPK and NFκB pathways and validating their anti-osteoarthritis effect
Source: PLoS One. 2025 Mar 25;20(3):e0319686. doi: 10.1371/journal.pone.0319686 (PMC11936181; doi:10.1371/journal.pone.0319686)
Supplement: S4 Structure — (ZIP) [file pone.0319686.s004.zip › Configurations and complexes/configuration/ERK/5_methoxyflavone.pdb]

REMARK   4 XXXX COMPLIES WITH FORMAT V. 2.0
HETATM    1  O   LIG     1      -2.729  10.901  46.375  1.00  0.00      5_me O  
HETATM    2  O   LIG     1       0.257  13.228  44.868  1.00  0.00      5_me O  
HETATM    3  C   LIG     1      -1.922  12.353  44.602  1.00  0.00      5_me C  
HETATM    4  C   LIG     1      -2.902  11.544  45.175  1.00  0.00      5_me C  
HETATM    5  C   LIG     1      -1.522  11.057  47.040  1.00  0.00      5_me C  
HETATM    6  C   LIG     1      -2.153  12.984  43.378  1.00  0.00      5_me C  
HETATM    7  C   LIG     1      -0.645  12.530  45.310  1.00  0.00      5_me C  
HETATM    8  C   LIG     1      -0.506  11.815  46.594  1.00  0.00      5_me C  
HETATM    9  C   LIG     1      -4.122  11.360  44.525  1.00  0.00      5_me C  
HETATM   10  C   LIG     1      -3.375  12.798  42.730  1.00  0.00      5_me C  
HETATM   11  C   LIG     1      -4.357  11.988  43.302  1.00  0.00      5_me C  
HETATM   12  C   LIG     1      -1.443  10.328  48.321  1.00  0.00      5_me C  
HETATM   13  C   LIG     1      -0.308  10.443  49.128  1.00  0.00      5_me C  
HETATM   14  C   LIG     1      -0.237   9.756  50.339  1.00  0.00      5_me C  
HETATM   15  C   LIG     1      -1.300   8.950  50.748  1.00  0.00      5_me C  
HETATM   16  C   LIG     1      -2.433   8.833  49.945  1.00  0.00      5_me C  
HETATM   17  C   LIG     1      -2.506   9.520  48.734  1.00  0.00      5_me C  
HETATM   18  O   LIG     1      -1.229  13.784  42.778  1.00  0.00      5_me O  
HETATM   19  C   LIG     1      -0.793  13.405  41.474  1.00  0.00      5_me C  
