# Supplementary material for: Screening potential anti-osteoarthritis compounds using molecular docking based on MAPK and NFκB pathways and validating their anti-osteoarthritis effect
Source: PLoS One. 2025 Mar 25;20(3):e0319686. doi: 10.1371/journal.pone.0319686 (PMC11936181; doi:10.1371/journal.pone.0319686)
Supplement: S4 Structure — (ZIP) [file pone.0319686.s004.zip › Configurations and complexes/configuration/ERK/7,3',4'-Trihydroxyisoflavone.pdb]

REMARK   4 XXXX COMPLIES WITH FORMAT V. 2.0
HETATM    1  O   LIG     1       7.304  12.482  45.211  1.00  0.00      7_3' O  
HETATM    2  O   LIG     1       6.576  10.001  42.055  1.00  0.00      7_3' O  
HETATM    3  C   LIG     1       8.171  11.250  43.306  1.00  0.00      7_3' C  
HETATM    4  C   LIG     1       5.715  11.229  43.869  1.00  0.00      7_3' C  
HETATM    5  C   LIG     1       6.801  10.761  42.987  1.00  0.00      7_3' C  
HETATM    6  C   LIG     1       6.025  12.068  44.940  1.00  0.00      7_3' C  
HETATM    7  C   LIG     1       8.303  12.056  44.370  1.00  0.00      7_3' C  
HETATM    8  C   LIG     1       4.393  10.838  43.642  1.00  0.00      7_3' C  
HETATM    9  C   LIG     1       5.014  12.519  45.790  1.00  0.00      7_3' C  
HETATM   10  C   LIG     1       3.694  12.130  45.565  1.00  0.00      7_3' C  
HETATM   11  C   LIG     1       3.384  11.292  44.492  1.00  0.00      7_3' C  
HETATM   12  C   LIG     1       9.337  10.891  42.483  1.00  0.00      7_3' C  
HETATM   13  C   LIG     1       9.567  11.546  41.271  1.00  0.00      7_3' C  
HETATM   14  C   LIG     1      10.672  11.205  40.490  1.00  0.00      7_3' C  
HETATM   15  C   LIG     1      11.549  10.209  40.920  1.00  0.00      7_3' C  
HETATM   16  C   LIG     1      11.320   9.553  42.130  1.00  0.00      7_3' C  
HETATM   17  C   LIG     1      10.216   9.894  42.910  1.00  0.00      7_3' C  
HETATM   18  O   LIG     1      10.885  11.851  39.310  1.00  0.00      7_3' O  
HETATM   19  H   LIG     1      10.021  12.063  38.917  1.00  0.00      7_3' H  
HETATM   20  O   LIG     1      12.632   9.869  40.168  1.00  0.00      7_3' O  
HETATM   21  H   LIG     1      12.865   8.942  40.349  1.00  0.00      7_3' H  
HETATM   22  O   LIG     1       2.705  12.570  46.391  1.00  0.00      7_3' O  
HETATM   23  H   LIG     1       2.771  13.537  46.473  1.00  0.00      7_3' H  
