# Supplementary material for: Screening potential anti-osteoarthritis compounds using molecular docking based on MAPK and NFκB pathways and validating their anti-osteoarthritis effect
Source: PLoS One. 2025 Mar 25;20(3):e0319686. doi: 10.1371/journal.pone.0319686 (PMC11936181; doi:10.1371/journal.pone.0319686)
Supplement: S4 Structure — (ZIP) [file pone.0319686.s004.zip › Configurations and complexes/configuration/ERK/apigetrin.pdb]

REMARK   4 XXXX COMPLIES WITH FORMAT V. 2.0
HETATM    1  O   LIG     1       9.024   9.219  65.212  1.00  0.00      apig O  
HETATM    2  O   LIG     1      11.981  11.210  67.184  1.00  0.00      apig O  
HETATM    3  C   LIG     1      11.251   6.411  65.871  1.00  0.00      apig C  
HETATM    4  C   LIG     1      10.161   7.162  65.428  1.00  0.00      apig C  
HETATM    5  C   LIG     1      12.298   7.032  66.555  1.00  0.00      apig C  
HETATM    6  C   LIG     1      10.121   8.535  65.671  1.00  0.00      apig C  
HETATM    7  C   LIG     1      11.166   9.153  66.354  1.00  0.00      apig C  
HETATM    8  C   LIG     1      12.259   8.406  66.799  1.00  0.00      apig C  
HETATM    9  C   LIG     1      11.098  10.603  66.595  1.00  0.00      apig C  
HETATM   10  C   LIG     1       8.952  10.584  65.445  1.00  0.00      apig C  
HETATM   11  C   LIG     1       9.897  11.293  66.084  1.00  0.00      apig C  
HETATM   12  O   LIG     1      11.295   5.070  65.635  1.00  0.00      apig O  
HETATM   13  C   LIG     1      11.983   4.650  64.456  1.00  0.00      apig C  
HETATM   14  O   LIG     1      12.981   5.610  64.115  1.00  0.00      apig O  
HETATM   15  C   LIG     1      13.726   5.236  62.955  1.00  0.00      apig C  
HETATM   16  C   LIG     1      12.801   5.173  61.738  1.00  0.00      apig C  
HETATM   17  C   LIG     1      11.632   4.221  61.994  1.00  0.00      apig C  
HETATM   18  C   LIG     1      10.956   4.522  63.332  1.00  0.00      apig C  
HETATM   19  C   LIG     1      14.835   6.268  62.768  1.00  0.00      apig C  
HETATM   20  O   LIG     1      14.378   7.260  61.867  1.00  0.00      apig O  
HETATM   21  H   LIG     1      14.597   8.127  62.248  1.00  0.00      apig H  
HETATM   22  O   LIG     1      13.539   4.718  60.608  1.00  0.00      apig O  
HETATM   23  H   LIG     1      14.474   4.654  60.865  1.00  0.00      apig H  
HETATM   24  O   LIG     1      10.687   4.387  60.935  1.00  0.00      apig O  
HETATM   25  H   LIG     1       9.937   3.796  61.119  1.00  0.00      apig H  
HETATM   26  O   LIG     1      10.064   3.457  63.661  1.00  0.00      apig O  
HETATM   27  H   LIG     1       9.600   3.190  62.850  1.00  0.00      apig H  
HETATM   28  O   LIG     1      13.306   8.964  67.469  1.00  0.00      apig O  
HETATM   29  H   LIG     1      13.985   9.265  66.848  1.00  0.00      apig H  
HETATM   30  C   LIG     1       7.734  11.221  64.904  1.00  0.00      apig C  
HETATM   31  C   LIG     1       6.939  12.025  65.724  1.00  0.00      apig C  
HETATM   32  C   LIG     1       5.790  12.628  65.213  1.00  0.00      apig C  
HETATM   33  C   LIG     1       5.433  12.429  63.881  1.00  0.00      apig C  
HETATM   34  C   LIG     1       6.225  11.628  63.057  1.00  0.00      apig C  
HETATM   35  C   LIG     1       7.374  11.026  63.569  1.00  0.00      apig C  
HETATM   36  O   LIG     1       4.311  13.019  63.382  1.00  0.00      apig O  
HETATM   37  H   LIG     1       3.554  12.779  63.941  1.00  0.00      apig H  
