# Supplementary material for: Screening potential anti-osteoarthritis compounds using molecular docking based on MAPK and NFκB pathways and validating their anti-osteoarthritis effect
Source: PLoS One. 2025 Mar 25;20(3):e0319686. doi: 10.1371/journal.pone.0319686 (PMC11936181; doi:10.1371/journal.pone.0319686)
Supplement: S4 Structure — (ZIP) [file pone.0319686.s004.zip › Configurations and complexes/configuration/ERK/Corilagin.pdb]

REMARK   4 XXXX COMPLIES WITH FORMAT V. 2.0
HETATM    1  O   LIG     1       8.551  14.584  42.219  1.00  0.00      Cori O  
HETATM    2  O   LIG     1       5.669  12.497  42.094  1.00  0.00      Cori O  
HETATM    3  O   LIG     1       5.066  15.699  42.668  1.00  0.00      Cori O  
HETATM    4  O   LIG     1       3.820  12.683  40.708  1.00  0.00      Cori O  
HETATM    5  O   LIG     1       4.179  15.182  44.747  1.00  0.00      Cori O  
HETATM    6  C   LIG     1       6.594  12.789  41.024  1.00  0.00      Cori C  
HETATM    7  C   LIG     1       6.619  14.292  40.727  1.00  0.00      Cori C  
HETATM    8  C   LIG     1       7.272  15.113  41.852  1.00  0.00      Cori C  
HETATM    9  C   LIG     1       7.985  12.298  41.449  1.00  0.00      Cori C  
HETATM   10  C   LIG     1       8.618  13.187  42.527  1.00  0.00      Cori C  
HETATM   11  C   LIG     1       6.395  15.364  43.087  1.00  0.00      Cori C  
HETATM   12  C   LIG     1       4.346  12.468  41.787  1.00  0.00      Cori C  
HETATM   13  C   LIG     1       3.595  12.149  43.017  1.00  0.00      Cori C  
HETATM   14  C   LIG     1       2.504  12.941  43.439  1.00  0.00      Cori C  
HETATM   15  C   LIG     1       4.080  15.439  43.560  1.00  0.00      Cori C  
HETATM   16  C   LIG     1       2.079  14.176  42.753  1.00  0.00      Cori C  
HETATM   17  C   LIG     1       2.820  15.375  42.802  1.00  0.00      Cori C  
HETATM   18  C   LIG     1       3.972  11.003  43.732  1.00  0.00      Cori C  
HETATM   19  C   LIG     1       1.813  12.537  44.598  1.00  0.00      Cori C  
HETATM   20  C   LIG     1       0.883  14.180  42.015  1.00  0.00      Cori C  
HETATM   21  C   LIG     1       2.389  16.528  42.135  1.00  0.00      Cori C  
HETATM   22  C   LIG     1       3.271  10.632  44.877  1.00  0.00      Cori C  
HETATM   23  C   LIG     1       2.192  11.397  45.309  1.00  0.00      Cori C  
HETATM   24  C   LIG     1       0.449  15.330  41.348  1.00  0.00      Cori C  
HETATM   25  C   LIG     1       1.203  16.500  41.408  1.00  0.00      Cori C  
HETATM   26  O   LIG     1       8.114  12.870  43.821  1.00  0.00      Cori O  
HETATM   27  C   LIG     1       9.012  12.346  44.698  1.00  0.00      Cori C  
HETATM   28  O   LIG     1       9.889  12.962  45.284  1.00  0.00      Cori O  
HETATM   29  C   LIG     1       8.794  10.887  44.862  1.00  0.00      Cori C  
HETATM   30  C   LIG     1       7.622  10.448  45.443  1.00  0.00      Cori C  
HETATM   31  C   LIG     1       7.417   9.078  45.598  1.00  0.00      Cori C  
HETATM   32  C   LIG     1       8.388   8.174  45.166  1.00  0.00      Cori C  
HETATM   33  C   LIG     1       9.565   8.642  44.581  1.00  0.00      Cori C  
HETATM   34  C   LIG     1       9.769  10.013  44.427  1.00  0.00      Cori C  
HETATM   35  O   LIG     1       6.263   8.633  46.171  1.00  0.00      Cori O  
HETATM   36  H   LIG     1       5.979   7.819  45.721  1.00  0.00      Cori H  
HETATM   37  O   LIG     1       8.187   6.834  45.316  1.00  0.00      Cori O  
HETATM   38  H   LIG     1       7.228   6.671  45.353  1.00  0.00      Cori H  
HETATM   39  O   LIG     1      10.522   7.770  44.158  1.00  0.00      Cori O  
HETATM   40  H   LIG     1      10.240   6.875  44.406  1.00  0.00      Cori H  
HETATM   41  O   LIG     1       8.858  12.289  40.321  1.00  0.00      Cori O  
HETATM   42  H   LIG     1       8.318  12.102  39.534  1.00  0.00      Cori H  
HETATM   43  O   LIG     1       7.370  14.525  39.531  1.00  0.00      Cori O  
HETATM   44  H   LIG     1       7.454  13.674  39.068  1.00  0.00      Cori H  
HETATM   45  O   LIG     1       0.762  13.276  45.070  1.00  0.00      Cori O  
HETATM   46  H   LIG     1      -0.087  12.858  44.857  1.00  0.00      Cori H  
HETATM   47  O   LIG     1       3.650   9.517  45.561  1.00  0.00      Cori O  
HETATM   48  H   LIG     1       4.619   9.504  45.638  1.00  0.00      Cori H  
HETATM   49  O   LIG     1       0.125  13.044  41.914  1.00  0.00      Cori O  
HETATM   50  H   LIG     1      -0.695  13.244  41.434  1.00  0.00      Cori H  
HETATM   51  O   LIG     1       0.787  17.626  40.761  1.00  0.00      Cori O  
HETATM   52  H   LIG     1      -0.141  17.801  40.994  1.00  0.00      Cori H  
HETATM   53  O   LIG     1       1.509  11.034  46.431  1.00  0.00      Cori O  
HETATM   54  H   LIG     1       1.485  11.795  47.037  1.00  0.00      Cori H  
HETATM   55  O   LIG     1      -0.712  15.307  40.632  1.00  0.00      Cori O  
HETATM   56  H   LIG     1      -0.507  15.346  39.684  1.00  0.00      Cori H  
