# Supplementary material for: Screening potential anti-osteoarthritis compounds using molecular docking based on MAPK and NFκB pathways and validating their anti-osteoarthritis effect
Source: PLoS One. 2025 Mar 25;20(3):e0319686. doi: 10.1371/journal.pone.0319686 (PMC11936181; doi:10.1371/journal.pone.0319686)
Supplement: S4 Structure — (ZIP) [file pone.0319686.s004.zip › Configurations and complexes/configuration/ERK/protopine.pdb]

REMARK   4 XXXX COMPLIES WITH FORMAT V. 2.0
HETATM    1  O   LIG     1      12.211  13.236  41.785  1.00  0.00      prot O  
HETATM    2  O   LIG     1      13.482  11.315  41.098  1.00  0.00      prot O  
HETATM    3  O   LIG     1       2.673  11.896  45.583  1.00  0.00      prot O  
HETATM    4  O   LIG     1       3.438   9.620  45.375  1.00  0.00      prot O  
HETATM    5  O   LIG     1       8.927  11.125  45.592  1.00  0.00      prot O  
HETATM    6  N   LIG     1       8.154  13.316  42.682  1.00  0.00      prot N  
HETATM    7  C   LIG     1       9.572  13.221  43.068  1.00  0.00      prot C  
HETATM    8  C   LIG     1      10.277  11.959  42.608  1.00  0.00      prot C  
HETATM    9  C   LIG     1       7.422  14.284  43.517  1.00  0.00      prot C  
HETATM   10  C   LIG     1       7.191  13.817  44.967  1.00  0.00      prot C  
HETATM   11  C   LIG     1       9.774  10.646  42.798  1.00  0.00      prot C  
HETATM   12  C   LIG     1       6.255  12.635  45.086  1.00  0.00      prot C  
HETATM   13  C   LIG     1       8.400  10.336  43.359  1.00  0.00      prot C  
HETATM   14  C   LIG     1       6.681  11.289  44.962  1.00  0.00      prot C  
HETATM   15  C   LIG     1      11.543  12.070  42.030  1.00  0.00      prot C  
HETATM   16  C   LIG     1       8.097  10.945  44.709  1.00  0.00      prot C  
HETATM   17  C   LIG     1      12.280  10.976  41.637  1.00  0.00      prot C  
HETATM   18  C   LIG     1       4.886  12.888  45.296  1.00  0.00      prot C  
HETATM   19  C   LIG     1      10.553   9.535  42.376  1.00  0.00      prot C  
HETATM   20  C   LIG     1       8.022  13.665  41.263  1.00  0.00      prot C  
HETATM   21  C   LIG     1       5.780  10.218  45.050  1.00  0.00      prot C  
HETATM   22  C   LIG     1       4.017  11.817  45.382  1.00  0.00      prot C  
HETATM   23  C   LIG     1       4.453  10.520  45.262  1.00  0.00      prot C  
HETATM   24  C   LIG     1      11.813   9.693  41.796  1.00  0.00      prot C  
HETATM   25  C   LIG     1      13.431  12.750  41.194  1.00  0.00      prot C  
HETATM   26  C   LIG     1       2.313  10.500  45.579  1.00  0.00      prot C  
