# Supplementary material for: Screening potential anti-osteoarthritis compounds using molecular docking based on MAPK and NFκB pathways and validating their anti-osteoarthritis effect
Source: PLoS One. 2025 Mar 25;20(3):e0319686. doi: 10.1371/journal.pone.0319686 (PMC11936181; doi:10.1371/journal.pone.0319686)
Supplement: S4 Structure — (ZIP) [file pone.0319686.s004.zip › Configurations and complexes/configuration/Ia╩Ba┴/5-methoxyflavone.pdb]

REMARK   4 XXXX COMPLIES WITH FORMAT V. 2.0
HETATM    1  O   LIG     1      17.546  -7.076  22.588  1.00  0.00      5_me O  
HETATM    2  O   LIG     1      14.060  -9.168  22.852  1.00  0.00      5_me O  
HETATM    3  C   LIG     1      15.132  -7.130  22.322  1.00  0.00      5_me C  
HETATM    4  C   LIG     1      16.360  -6.473  22.253  1.00  0.00      5_me C  
HETATM    5  C   LIG     1      17.519  -8.393  23.022  1.00  0.00      5_me C  
HETATM    6  C   LIG     1      13.955  -6.467  21.968  1.00  0.00      5_me C  
HETATM    7  C   LIG     1      15.100  -8.530  22.771  1.00  0.00      5_me C  
HETATM    8  C   LIG     1      16.402  -9.132  23.124  1.00  0.00      5_me C  
HETATM    9  C   LIG     1      16.418  -5.147  21.829  1.00  0.00      5_me C  
HETATM   10  C   LIG     1      14.016  -5.138  21.544  1.00  0.00      5_me C  
HETATM   11  C   LIG     1      15.245  -4.480  21.475  1.00  0.00      5_me C  
HETATM   12  C   LIG     1      18.848  -8.945  23.351  1.00  0.00      5_me C  
HETATM   13  C   LIG     1      19.347 -10.043  22.646  1.00  0.00      5_me C  
HETATM   14  C   LIG     1      20.605 -10.561  22.956  1.00  0.00      5_me C  
HETATM   15  C   LIG     1      21.366  -9.984  23.972  1.00  0.00      5_me C  
HETATM   16  C   LIG     1      20.871  -8.889  24.677  1.00  0.00      5_me C  
HETATM   17  C   LIG     1      19.613  -8.369  24.368  1.00  0.00      5_me C  
HETATM   18  O   LIG     1      12.732  -7.064  22.018  1.00  0.00      5_me O  
HETATM   19  C   LIG     1      11.687  -6.465  21.255  1.00  0.00      5_me C  
