# Supplementary material for: Screening potential anti-osteoarthritis compounds using molecular docking based on MAPK and NFκB pathways and validating their anti-osteoarthritis effect
Source: PLoS One. 2025 Mar 25;20(3):e0319686. doi: 10.1371/journal.pone.0319686 (PMC11936181; doi:10.1371/journal.pone.0319686)
Supplement: S4 Structure — (ZIP) [file pone.0319686.s004.zip › Configurations and complexes/configuration/Ia╩Ba┴/7,3',4'-Trihydroxyisoflavone.pdb]

REMARK   4 XXXX COMPLIES WITH FORMAT V. 2.0
HETATM    1  O   LIG     1     -17.740  -5.462  24.418  1.00  0.00      7_3' O  
HETATM    2  O   LIG     1     -17.955  -2.606  21.512  1.00  0.00      7_3' O  
HETATM    3  C   LIG     1     -18.475  -3.247  23.746  1.00  0.00      7_3' C  
HETATM    4  C   LIG     1     -17.281  -4.774  22.136  1.00  0.00      7_3' C  
HETATM    5  C   LIG     1     -17.913  -3.465  22.384  1.00  0.00      7_3' C  
HETATM    6  C   LIG     1     -17.226  -5.708  23.171  1.00  0.00      7_3' C  
HETATM    7  C   LIG     1     -18.345  -4.247  24.631  1.00  0.00      7_3' C  
HETATM    8  C   LIG     1     -16.739  -5.078  20.885  1.00  0.00      7_3' C  
HETATM    9  C   LIG     1     -16.629  -6.951  22.960  1.00  0.00      7_3' C  
HETATM   10  C   LIG     1     -16.088  -7.257  21.712  1.00  0.00      7_3' C  
HETATM   11  C   LIG     1     -16.143  -6.323  20.676  1.00  0.00      7_3' C  
HETATM   12  C   LIG     1     -19.167  -2.001  24.113  1.00  0.00      7_3' C  
HETATM   13  C   LIG     1     -18.446  -0.811  24.239  1.00  0.00      7_3' C  
HETATM   14  C   LIG     1     -19.101   0.370  24.588  1.00  0.00      7_3' C  
HETATM   15  C   LIG     1     -20.478   0.364  24.809  1.00  0.00      7_3' C  
HETATM   16  C   LIG     1     -21.201  -0.823  24.683  1.00  0.00      7_3' C  
HETATM   17  C   LIG     1     -20.546  -2.004  24.335  1.00  0.00      7_3' C  
HETATM   18  O   LIG     1     -18.386   1.523  24.709  1.00  0.00      7_3' O  
HETATM   19  H   LIG     1     -18.193   1.858  23.817  1.00  0.00      7_3' H  
HETATM   20  O   LIG     1     -21.130   1.512  25.147  1.00  0.00      7_3' O  
HETATM   21  H   LIG     1     -20.818   2.233  24.575  1.00  0.00      7_3' H  
HETATM   22  O   LIG     1     -15.506  -8.470  21.502  1.00  0.00      7_3' O  
HETATM   23  H   LIG     1     -16.078  -9.162  21.876  1.00  0.00      7_3' H  
