# Supplementary material for: Screening potential anti-osteoarthritis compounds using molecular docking based on MAPK and NFκB pathways and validating their anti-osteoarthritis effect
Source: PLoS One. 2025 Mar 25;20(3):e0319686. doi: 10.1371/journal.pone.0319686 (PMC11936181; doi:10.1371/journal.pone.0319686)
Supplement: S4 Structure — (ZIP) [file pone.0319686.s004.zip › Configurations and complexes/configuration/Ia╩Ba┴/apigetrin.pdb]

REMARK   4 XXXX COMPLIES WITH FORMAT V. 2.0
HETATM    1  O   LIG     1     -15.818  -7.105  23.440  1.00  0.00      apig O  
HETATM    2  O   LIG     1     -16.403  -7.202  19.409  1.00  0.00      apig O  
HETATM    3  C   LIG     1     -16.099  -3.524  22.825  1.00  0.00      apig C  
HETATM    4  C   LIG     1     -15.938  -4.748  23.477  1.00  0.00      apig C  
HETATM    5  C   LIG     1     -16.304  -3.487  21.445  1.00  0.00      apig C  
HETATM    6  C   LIG     1     -15.983  -5.934  22.744  1.00  0.00      apig C  
HETATM    7  C   LIG     1     -16.188  -5.896  21.367  1.00  0.00      apig C  
HETATM    8  C   LIG     1     -16.350  -4.674  20.711  1.00  0.00      apig C  
HETATM    9  C   LIG     1     -16.230  -7.162  20.619  1.00  0.00      apig C  
HETATM   10  C   LIG     1     -15.865  -8.301  22.740  1.00  0.00      apig C  
HETATM   11  C   LIG     1     -16.050  -8.394  21.413  1.00  0.00      apig C  
HETATM   12  O   LIG     1     -16.054  -2.363  23.537  1.00  0.00      apig O  
HETATM   13  C   LIG     1     -17.194  -2.063  24.343  1.00  0.00      apig C  
HETATM   14  O   LIG     1     -18.211  -3.038  24.120  1.00  0.00      apig O  
HETATM   15  C   LIG     1     -19.374  -2.808  24.918  1.00  0.00      apig C  
HETATM   16  C   LIG     1     -20.013  -1.471  24.537  1.00  0.00      apig C  
HETATM   17  C   LIG     1     -19.003  -0.331  24.665  1.00  0.00      apig C  
HETATM   18  C   LIG     1     -17.692  -0.671  23.954  1.00  0.00      apig C  
HETATM   19  C   LIG     1     -20.328  -3.976  24.686  1.00  0.00      apig C  
HETATM   20  O   LIG     1     -20.996  -4.260  25.902  1.00  0.00      apig O  
HETATM   21  H   LIG     1     -21.059  -3.430  26.404  1.00  0.00      apig H  
HETATM   22  O   LIG     1     -21.120  -1.217  25.396  1.00  0.00      apig O  
HETATM   23  H   LIG     1     -20.785  -0.785  26.199  1.00  0.00      apig H  
HETATM   24  O   LIG     1     -19.576   0.836  24.072  1.00  0.00      apig O  
HETATM   25  H   LIG     1     -18.933   1.182  23.430  1.00  0.00      apig H  
HETATM   26  O   LIG     1     -16.693   0.280  24.323  1.00  0.00      apig O  
HETATM   27  H   LIG     1     -16.359   0.697  23.512  1.00  0.00      apig H  
HETATM   28  O   LIG     1     -16.552  -4.583  19.366  1.00  0.00      apig O  
HETATM   29  H   LIG     1     -16.104  -5.308  18.906  1.00  0.00      apig H  
HETATM   30  C   LIG     1     -15.670  -9.498  23.584  1.00  0.00      apig C  
HETATM   31  C   LIG     1     -16.161  -9.521  24.892  1.00  0.00      apig C  
HETATM   32  C   LIG     1     -15.978 -10.651  25.689  1.00  0.00      apig C  
HETATM   33  C   LIG     1     -15.305 -11.760  25.181  1.00  0.00      apig C  
HETATM   34  C   LIG     1     -14.814 -11.742  23.875  1.00  0.00      apig C  
HETATM   35  C   LIG     1     -14.997 -10.611  23.079  1.00  0.00      apig C  
HETATM   36  O   LIG     1     -15.127 -12.864  25.958  1.00  0.00      apig O  
HETATM   37  H   LIG     1     -14.917 -12.580  26.864  1.00  0.00      apig H  
