# Supplementary material for: Screening potential anti-osteoarthritis compounds using molecular docking based on MAPK and NFκB pathways and validating their anti-osteoarthritis effect
Source: PLoS One. 2025 Mar 25;20(3):e0319686. doi: 10.1371/journal.pone.0319686 (PMC11936181; doi:10.1371/journal.pone.0319686)
Supplement: S4 Structure — (ZIP) [file pone.0319686.s004.zip › Configurations and complexes/configuration/Ia╩Ba┴/Corilagin.pdb]

REMARK   4 XXXX COMPLIES WITH FORMAT V. 2.0
HETATM    1  O   LIG     1      -3.436  12.286 -27.070  1.00  0.00      Cori O  
HETATM    2  O   LIG     1      -0.361  12.052 -25.291  1.00  0.00      Cori O  
HETATM    3  O   LIG     1      -1.840  15.009 -25.164  1.00  0.00      Cori O  
HETATM    4  O   LIG     1       0.034  12.463 -23.044  1.00  0.00      Cori O  
HETATM    5  O   LIG     1      -0.038  15.982 -26.253  1.00  0.00      Cori O  
HETATM    6  C   LIG     1      -1.591  11.346 -25.023  1.00  0.00      Cori C  
HETATM    7  C   LIG     1      -2.724  12.330 -24.717  1.00  0.00      Cori C  
HETATM    8  C   LIG     1      -3.163  13.138 -25.951  1.00  0.00      Cori C  
HETATM    9  C   LIG     1      -1.931  10.495 -26.256  1.00  0.00      Cori C  
HETATM   10  C   LIG     1      -2.423  11.342 -27.435  1.00  0.00      Cori C  
HETATM   11  C   LIG     1      -2.246  14.303 -26.344  1.00  0.00      Cori C  
HETATM   12  C   LIG     1       0.331  12.532 -24.224  1.00  0.00      Cori C  
HETATM   13  C   LIG     1       1.544  13.207 -24.727  1.00  0.00      Cori C  
HETATM   14  C   LIG     1       1.877  14.518 -24.323  1.00  0.00      Cori C  
HETATM   15  C   LIG     1      -0.672  15.690 -25.254  1.00  0.00      Cori C  
HETATM   16  C   LIG     1       1.023  15.344 -23.448  1.00  0.00      Cori C  
HETATM   17  C   LIG     1      -0.195  15.910 -23.878  1.00  0.00      Cori C  
HETATM   18  C   LIG     1       2.382  12.483 -25.588  1.00  0.00      Cori C  
HETATM   19  C   LIG     1       3.078  15.068 -24.813  1.00  0.00      Cori C  
HETATM   20  C   LIG     1       1.424  15.593 -22.124  1.00  0.00      Cori C  
HETATM   21  C   LIG     1      -0.984  16.685 -23.021  1.00  0.00      Cori C  
HETATM   22  C   LIG     1       3.560  13.057 -26.060  1.00  0.00      Cori C  
HETATM   23  C   LIG     1       3.909  14.346 -25.672  1.00  0.00      Cori C  
HETATM   24  C   LIG     1       0.639  16.368 -21.265  1.00  0.00      Cori C  
HETATM   25  C   LIG     1      -0.563  16.911 -21.713  1.00  0.00      Cori C  
HETATM   26  O   LIG     1      -1.335  11.928 -28.143  1.00  0.00      Cori O  
HETATM   27  C   LIG     1      -1.154  11.496 -29.421  1.00  0.00      Cori C  
HETATM   28  O   LIG     1      -1.753  11.897 -30.407  1.00  0.00      Cori O  
HETATM   29  C   LIG     1      -0.107  10.445 -29.475  1.00  0.00      Cori C  
HETATM   30  C   LIG     1       1.184  10.768 -29.107  1.00  0.00      Cori C  
HETATM   31  C   LIG     1       2.167   9.780 -29.158  1.00  0.00      Cori C  
HETATM   32  C   LIG     1       1.838   8.490 -29.575  1.00  0.00      Cori C  
HETATM   33  C   LIG     1       0.526   8.188 -29.941  1.00  0.00      Cori C  
HETATM   34  C   LIG     1      -0.456   9.176 -29.890  1.00  0.00      Cori C  
HETATM   35  O   LIG     1       3.445  10.088 -28.799  1.00  0.00      Cori O  
HETATM   36  H   LIG     1       3.424  10.671 -28.021  1.00  0.00      Cori H  
HETATM   37  O   LIG     1       2.800   7.525 -29.624  1.00  0.00      Cori O  
HETATM   38  H   LIG     1       2.978   7.224 -28.715  1.00  0.00      Cori H  
HETATM   39  O   LIG     1       0.194   6.933 -30.351  1.00  0.00      Cori O  
HETATM   40  H   LIG     1       0.048   6.962 -31.311  1.00  0.00      Cori H  
HETATM   41  O   LIG     1      -2.957   9.561 -25.928  1.00  0.00      Cori O  
HETATM   42  H   LIG     1      -3.656   9.646 -26.599  1.00  0.00      Cori H  
HETATM   43  O   LIG     1      -3.865  11.606 -24.246  1.00  0.00      Cori O  
HETATM   44  H   LIG     1      -4.336  12.180 -23.618  1.00  0.00      Cori H  
HETATM   45  O   LIG     1       3.443  16.343 -24.475  1.00  0.00      Cori O  
HETATM   46  H   LIG     1       4.046  16.347 -23.715  1.00  0.00      Cori H  
HETATM   47  O   LIG     1       4.364  12.342 -26.896  1.00  0.00      Cori O  
HETATM   48  H   LIG     1       3.952  12.302 -27.776  1.00  0.00      Cori H  
HETATM   49  O   LIG     1       2.588  15.060 -21.640  1.00  0.00      Cori O  
HETATM   50  H   LIG     1       2.950  15.643 -20.952  1.00  0.00      Cori H  
HETATM   51  O   LIG     1      -1.335  17.668 -20.883  1.00  0.00      Cori O  
HETATM   52  H   LIG     1      -2.230  17.739 -21.258  1.00  0.00      Cori H  
HETATM   53  O   LIG     1       5.062  14.907 -26.136  1.00  0.00      Cori O  
HETATM   54  H   LIG     1       5.692  14.971 -25.397  1.00  0.00      Cori H  
HETATM   55  O   LIG     1       1.047  16.590 -19.982  1.00  0.00      Cori O  
HETATM   56  H   LIG     1       1.949  16.948 -19.988  1.00  0.00      Cori H  
