# Supplementary material for: Screening potential anti-osteoarthritis compounds using molecular docking based on MAPK and NFκB pathways and validating their anti-osteoarthritis effect
Source: PLoS One. 2025 Mar 25;20(3):e0319686. doi: 10.1371/journal.pone.0319686 (PMC11936181; doi:10.1371/journal.pone.0319686)
Supplement: S4 Structure — (ZIP) [file pone.0319686.s004.zip › Configurations and complexes/configuration/Ia╩Ba┴/protopine.pdb]

REMARK   4 XXXX COMPLIES WITH FORMAT V. 2.0
HETATM    1  O   LIG     1     -11.484   6.157 -19.850  1.00  0.00      prot O  
HETATM    2  O   LIG     1     -12.027   6.548 -17.542  1.00  0.00      prot O  
HETATM    3  O   LIG     1      -4.275  12.021 -24.414  1.00  0.00      prot O  
HETATM    4  O   LIG     1      -4.110  12.744 -22.121  1.00  0.00      prot O  
HETATM    5  O   LIG     1      -6.322   7.894 -20.115  1.00  0.00      prot O  
HETATM    6  N   LIG     1      -9.237   8.641 -22.310  1.00  0.00      prot N  
HETATM    7  C   LIG     1      -9.381   7.489 -21.403  1.00  0.00      prot C  
HETATM    8  C   LIG     1      -9.698   7.844 -19.964  1.00  0.00      prot C  
HETATM    9  C   LIG     1      -8.495   8.287 -23.532  1.00  0.00      prot C  
HETATM   10  C   LIG     1      -6.991   8.036 -23.306  1.00  0.00      prot C  
HETATM   11  C   LIG     1      -8.985   8.802 -19.199  1.00  0.00      prot C  
HETATM   12  C   LIG     1      -6.219   9.274 -22.901  1.00  0.00      prot C  
HETATM   13  C   LIG     1      -7.902   9.702 -19.761  1.00  0.00      prot C  
HETATM   14  C   LIG     1      -6.114   9.720 -21.560  1.00  0.00      prot C  
HETATM   15  C   LIG     1     -10.702   7.134 -19.302  1.00  0.00      prot C  
HETATM   16  C   LIG     1      -6.758   8.990 -20.447  1.00  0.00      prot C  
HETATM   17  C   LIG     1     -11.018   7.348 -17.979  1.00  0.00      prot C  
HETATM   18  C   LIG     1      -5.607  10.037 -23.912  1.00  0.00      prot C  
HETATM   19  C   LIG     1      -9.337   9.008 -17.837  1.00  0.00      prot C  
HETATM   20  C   LIG     1     -10.548   9.202 -22.653  1.00  0.00      prot C  
HETATM   21  C   LIG     1      -5.414  10.888 -21.225  1.00  0.00      prot C  
HETATM   22  C   LIG     1      -4.920  11.182 -23.558  1.00  0.00      prot C  
HETATM   23  C   LIG     1      -4.826  11.595 -22.251  1.00  0.00      prot C  
HETATM   24  C   LIG     1     -10.353   8.279 -17.218  1.00  0.00      prot C  
HETATM   25  C   LIG     1     -12.319   5.796 -18.734  1.00  0.00      prot C  
HETATM   26  C   LIG     1      -3.763  13.008 -23.496  1.00  0.00      prot C  
