# Supplementary material for: Screening potential anti-osteoarthritis compounds using molecular docking based on MAPK and NFκB pathways and validating their anti-osteoarthritis effect
Source: PLoS One. 2025 Mar 25;20(3):e0319686. doi: 10.1371/journal.pone.0319686 (PMC11936181; doi:10.1371/journal.pone.0319686)
Supplement: S4 Structure — (ZIP) [file pone.0319686.s004.zip › Configurations and complexes/configuration/JNK/5-methoxyflavone.pdb]

REMARK   4 XXXX COMPLIES WITH FORMAT V. 2.0
HETATM    1  O   LIG     1       4.645   2.324  -7.019  1.00  0.00      5_me O  
HETATM    2  O   LIG     1       3.953  -0.935  -4.674  1.00  0.00      5_me O  
HETATM    3  C   LIG     1       5.031  -0.033  -6.573  1.00  0.00      5_me C  
HETATM    4  C   LIG     1       5.227   1.121  -7.331  1.00  0.00      5_me C  
HETATM    5  C   LIG     1       3.821   2.391  -5.905  1.00  0.00      5_me C  
HETATM    6  C   LIG     1       5.649  -1.231  -6.938  1.00  0.00      5_me C  
HETATM    7  C   LIG     1       4.166   0.037  -5.386  1.00  0.00      5_me C  
HETATM    8  C   LIG     1       3.561   1.352  -5.094  1.00  0.00      5_me C  
HETATM    9  C   LIG     1       6.043   1.083  -8.460  1.00  0.00      5_me C  
HETATM   10  C   LIG     1       6.465  -1.266  -8.070  1.00  0.00      5_me C  
HETATM   11  C   LIG     1       6.662  -0.111  -8.829  1.00  0.00      5_me C  
HETATM   12  C   LIG     1       3.253   3.730  -5.658  1.00  0.00      5_me C  
HETATM   13  C   LIG     1       3.102   4.200  -4.350  1.00  0.00      5_me C  
HETATM   14  C   LIG     1       2.568   5.467  -4.118  1.00  0.00      5_me C  
HETATM   15  C   LIG     1       2.181   6.269  -5.192  1.00  0.00      5_me C  
HETATM   16  C   LIG     1       2.330   5.803  -6.498  1.00  0.00      5_me C  
HETATM   17  C   LIG     1       2.864   4.536  -6.731  1.00  0.00      5_me C  
HETATM   18  O   LIG     1       5.490  -2.384  -6.231  1.00  0.00      5_me O  
HETATM   19  C   LIG     1       5.100  -3.544  -6.963  1.00  0.00      5_me C  
