# Supplementary material for: Screening potential anti-osteoarthritis compounds using molecular docking based on MAPK and NFκB pathways and validating their anti-osteoarthritis effect
Source: PLoS One. 2025 Mar 25;20(3):e0319686. doi: 10.1371/journal.pone.0319686 (PMC11936181; doi:10.1371/journal.pone.0319686)
Supplement: S4 Structure — (ZIP) [file pone.0319686.s004.zip › Configurations and complexes/configuration/JNK/7,3',4'-Trihydroxyisoflavone.pdb]

REMARK   4 XXXX COMPLIES WITH FORMAT V. 2.0
HETATM    1  O   LIG     1       5.823   0.077  -8.618  1.00  0.00      7_3' O  
HETATM    2  O   LIG     1       4.606   3.219  -6.317  1.00  0.00      7_3' O  
HETATM    3  C   LIG     1       5.647   2.482  -8.328  1.00  0.00      7_3' C  
HETATM    4  C   LIG     1       4.815   0.887  -6.563  1.00  0.00      7_3' C  
HETATM    5  C   LIG     1       4.993   2.283  -7.005  1.00  0.00      7_3' C  
HETATM    6  C   LIG     1       5.240  -0.148  -7.397  1.00  0.00      7_3' C  
HETATM    7  C   LIG     1       6.002   1.382  -9.009  1.00  0.00      7_3' C  
HETATM    8  C   LIG     1       4.226   0.599  -5.329  1.00  0.00      7_3' C  
HETATM    9  C   LIG     1       5.078  -1.476  -7.001  1.00  0.00      7_3' C  
HETATM   10  C   LIG     1       4.491  -1.765  -5.770  1.00  0.00      7_3' C  
HETATM   11  C   LIG     1       4.066  -0.730  -4.935  1.00  0.00      7_3' C  
HETATM   12  C   LIG     1       5.919   3.823  -8.868  1.00  0.00      7_3' C  
HETATM   13  C   LIG     1       7.201   4.369  -8.774  1.00  0.00      7_3' C  
HETATM   14  C   LIG     1       7.459   5.641  -9.286  1.00  0.00      7_3' C  
HETATM   15  C   LIG     1       6.436   6.369  -9.893  1.00  0.00      7_3' C  
HETATM   16  C   LIG     1       5.155   5.826  -9.988  1.00  0.00      7_3' C  
HETATM   17  C   LIG     1       4.897   4.555  -9.477  1.00  0.00      7_3' C  
HETATM   18  O   LIG     1       8.714   6.162  -9.187  1.00  0.00      7_3' O  
HETATM   19  H   LIG     1       8.643   7.132  -9.171  1.00  0.00      7_3' H  
HETATM   20  O   LIG     1       6.676   7.611 -10.399  1.00  0.00      7_3' O  
HETATM   21  H   LIG     1       5.949   8.203 -10.143  1.00  0.00      7_3' H  
HETATM   22  O   LIG     1       4.333  -3.060  -5.380  1.00  0.00      7_3' O  
HETATM   23  H   LIG     1       5.113  -3.570  -5.660  1.00  0.00      7_3' H  
