# Supplementary material for: Screening potential anti-osteoarthritis compounds using molecular docking based on MAPK and NFκB pathways and validating their anti-osteoarthritis effect
Source: PLoS One. 2025 Mar 25;20(3):e0319686. doi: 10.1371/journal.pone.0319686 (PMC11936181; doi:10.1371/journal.pone.0319686)
Supplement: S4 Structure — (ZIP) [file pone.0319686.s004.zip › Configurations and complexes/configuration/JNK/apigetrin.pdb]

REMARK   4 XXXX COMPLIES WITH FORMAT V. 2.0
HETATM    1  O   LIG     1       6.110  -1.690  -8.938  1.00  0.00      apig O  
HETATM    2  O   LIG     1       4.386  -3.171  -5.557  1.00  0.00      apig O  
HETATM    3  C   LIG     1       5.330   1.459  -7.278  1.00  0.00      apig C  
HETATM    4  C   LIG     1       5.787   0.535  -8.219  1.00  0.00      apig C  
HETATM    5  C   LIG     1       4.731   1.017  -6.097  1.00  0.00      apig C  
HETATM    6  C   LIG     1       5.642  -0.831  -7.976  1.00  0.00      apig C  
HETATM    7  C   LIG     1       5.044  -1.270  -6.797  1.00  0.00      apig C  
HETATM    8  C   LIG     1       4.586  -0.349  -5.852  1.00  0.00      apig C  
HETATM    9  C   LIG     1       4.904  -2.717  -6.567  1.00  0.00      apig C  
HETATM   10  C   LIG     1       5.987  -3.055  -8.721  1.00  0.00      apig C  
HETATM   11  C   LIG     1       5.424  -3.599  -7.630  1.00  0.00      apig C  
HETATM   12  O   LIG     1       5.469   2.794  -7.513  1.00  0.00      apig O  
HETATM   13  C   LIG     1       4.708   3.335  -8.593  1.00  0.00      apig C  
HETATM   14  O   LIG     1       5.583   3.726  -9.649  1.00  0.00      apig O  
HETATM   15  C   LIG     1       4.880   4.254 -10.775  1.00  0.00      apig C  
HETATM   16  C   LIG     1       4.140   5.533 -10.376  1.00  0.00      apig C  
HETATM   17  C   LIG     1       3.206   5.273  -9.194  1.00  0.00      apig C  
HETATM   18  C   LIG     1       3.933   4.542  -8.065  1.00  0.00      apig C  
HETATM   19  C   LIG     1       5.904   4.515 -11.875  1.00  0.00      apig C  
HETATM   20  O   LIG     1       6.931   3.544 -11.774  1.00  0.00      apig O  
HETATM   21  H   LIG     1       6.507   2.671 -11.719  1.00  0.00      apig H  
HETATM   22  O   LIG     1       3.378   6.002 -11.484  1.00  0.00      apig O  
HETATM   23  H   LIG     1       2.544   5.503 -11.508  1.00  0.00      apig H  
HETATM   24  O   LIG     1       2.735   6.535  -8.717  1.00  0.00      apig O  
HETATM   25  H   LIG     1       1.767   6.536  -8.805  1.00  0.00      apig H  
HETATM   26  O   LIG     1       2.978   4.077  -7.111  1.00  0.00      apig O  
HETATM   27  H   LIG     1       3.022   4.657  -6.332  1.00  0.00      apig H  
HETATM   28  O   LIG     1       3.993  -0.727  -4.685  1.00  0.00      apig O  
HETATM   29  H   LIG     1       3.031  -0.765  -4.789  1.00  0.00      apig H  
HETATM   30  C   LIG     1       6.517  -3.887  -9.820  1.00  0.00      apig C  
HETATM   31  C   LIG     1       6.285  -3.523 -11.149  1.00  0.00      apig C  
HETATM   32  C   LIG     1       6.786  -4.307 -12.188  1.00  0.00      apig C  
HETATM   33  C   LIG     1       7.520  -5.457 -11.901  1.00  0.00      apig C  
HETATM   34  C   LIG     1       7.755  -5.823 -10.576  1.00  0.00      apig C  
HETATM   35  C   LIG     1       7.253  -5.038  -9.538  1.00  0.00      apig C  
HETATM   36  O   LIG     1       8.010  -6.222 -12.915  1.00  0.00      apig O  
HETATM   37  H   LIG     1       7.633  -7.115 -12.847  1.00  0.00      apig H  
