# Supplementary material for: Screening potential anti-osteoarthritis compounds using molecular docking based on MAPK and NFκB pathways and validating their anti-osteoarthritis effect
Source: PLoS One. 2025 Mar 25;20(3):e0319686. doi: 10.1371/journal.pone.0319686 (PMC11936181; doi:10.1371/journal.pone.0319686)
Supplement: S4 Structure — (ZIP) [file pone.0319686.s004.zip › Configurations and complexes/configuration/JNK/Corilagin.pdb]

REMARK   4 XXXX COMPLIES WITH FORMAT V. 2.0
HETATM    1  O   LIG     1     -23.234  -1.259  -6.992  1.00  0.00      Cori O  
HETATM    2  O   LIG     1     -19.729  -0.694  -6.726  1.00  0.00      Cori O  
HETATM    3  O   LIG     1     -20.866  -3.304  -5.042  1.00  0.00      Cori O  
HETATM    4  O   LIG     1     -17.997  -2.140  -7.255  1.00  0.00      Cori O  
HETATM    5  O   LIG     1     -20.213  -2.328  -3.043  1.00  0.00      Cori O  
HETATM    6  C   LIG     1     -20.479  -1.040  -7.909  1.00  0.00      Cori C  
HETATM    7  C   LIG     1     -21.180  -2.391  -7.730  1.00  0.00      Cori C  
HETATM    8  C   LIG     1     -22.332  -2.335  -6.711  1.00  0.00      Cori C  
HETATM    9  C   LIG     1     -21.506   0.073  -8.166  1.00  0.00      Cori C  
HETATM   10  C   LIG     1     -22.665   0.045  -7.162  1.00  0.00      Cori C  
HETATM   11  C   LIG     1     -21.915  -2.346  -5.234  1.00  0.00      Cori C  
HETATM   12  C   LIG     1     -18.528  -1.304  -6.545  1.00  0.00      Cori C  
HETATM   13  C   LIG     1     -17.941  -0.801  -5.287  1.00  0.00      Cori C  
HETATM   14  C   LIG     1     -17.464  -1.684  -4.293  1.00  0.00      Cori C  
HETATM   15  C   LIG     1     -20.049  -3.084  -3.984  1.00  0.00      Cori C  
HETATM   16  C   LIG     1     -17.581  -3.152  -4.382  1.00  0.00      Cori C  
HETATM   17  C   LIG     1     -18.808  -3.834  -4.237  1.00  0.00      Cori C  
HETATM   18  C   LIG     1     -17.830   0.588  -5.129  1.00  0.00      Cori C  
HETATM   19  C   LIG     1     -16.874  -1.119  -3.146  1.00  0.00      Cori C  
HETATM   20  C   LIG     1     -16.432  -3.925  -4.620  1.00  0.00      Cori C  
HETATM   21  C   LIG     1     -18.884  -5.228  -4.332  1.00  0.00      Cori C  
HETATM   22  C   LIG     1     -17.247   1.116  -3.980  1.00  0.00      Cori C  
HETATM   23  C   LIG     1     -16.768   0.264  -2.991  1.00  0.00      Cori C  
HETATM   24  C   LIG     1     -16.504  -5.317  -4.714  1.00  0.00      Cori C  
HETATM   25  C   LIG     1     -17.729  -5.967  -4.572  1.00  0.00      Cori C  
HETATM   26  O   LIG     1     -22.303   0.666  -5.933  1.00  0.00      Cori O  
HETATM   27  C   LIG     1     -22.827   1.902  -5.713  1.00  0.00      Cori C  
HETATM   28  O   LIG     1     -23.843   2.353  -6.218  1.00  0.00      Cori O  
HETATM   29  C   LIG     1     -21.987   2.664  -4.755  1.00  0.00      Cori C  
HETATM   30  C   LIG     1     -21.955   4.042  -4.844  1.00  0.00      Cori C  
HETATM   31  C   LIG     1     -21.165   4.757  -3.945  1.00  0.00      Cori C  
HETATM   32  C   LIG     1     -20.425   4.081  -2.975  1.00  0.00      Cori C  
HETATM   33  C   LIG     1     -20.474   2.689  -2.905  1.00  0.00      Cori C  
HETATM   34  C   LIG     1     -21.264   1.974  -3.805  1.00  0.00      Cori C  
HETATM   35  O   LIG     1     -21.125   6.117  -4.024  1.00  0.00      Cori O  
HETATM   36  H   LIG     1     -20.314   6.384  -4.489  1.00  0.00      Cori H  
HETATM   37  O   LIG     1     -19.654   4.782  -2.096  1.00  0.00      Cori O  
HETATM   38  H   LIG     1     -20.208   5.034  -1.336  1.00  0.00      Cori H  
HETATM   39  O   LIG     1     -19.755   2.017  -1.964  1.00  0.00      Cori O  
HETATM   40  H   LIG     1     -19.342   2.674  -1.380  1.00  0.00      Cori H  
HETATM   41  O   LIG     1     -22.056  -0.071  -9.474  1.00  0.00      Cori O  
HETATM   42  H   LIG     1     -21.313  -0.134 -10.098  1.00  0.00      Cori H  
HETATM   43  O   LIG     1     -21.731  -2.808  -8.983  1.00  0.00      Cori O  
HETATM   44  H   LIG     1     -22.397  -3.491  -8.796  1.00  0.00      Cori H  
HETATM   45  O   LIG     1     -16.415  -1.923  -2.138  1.00  0.00      Cori O  
HETATM   46  H   LIG     1     -15.837  -1.433  -1.532  1.00  0.00      Cori H  
HETATM   47  O   LIG     1     -17.147   2.468  -3.841  1.00  0.00      Cori O  
HETATM   48  H   LIG     1     -16.375   2.783  -4.342  1.00  0.00      Cori H  
HETATM   49  O   LIG     1     -15.214  -3.323  -4.786  1.00  0.00      Cori O  
HETATM   50  H   LIG     1     -14.687  -3.830  -5.427  1.00  0.00      Cori H  
HETATM   51  O   LIG     1     -17.809  -7.324  -4.662  1.00  0.00      Cori O  
HETATM   52  H   LIG     1     -18.019  -7.689  -3.784  1.00  0.00      Cori H  
HETATM   53  O   LIG     1     -16.199   0.783  -1.865  1.00  0.00      Cori O  
HETATM   54  H   LIG     1     -15.592   1.497  -2.128  1.00  0.00      Cori H  
HETATM   55  O   LIG     1     -15.375  -6.046  -4.951  1.00  0.00      Cori O  
HETATM   56  H   LIG     1     -15.577  -6.991  -4.867  1.00  0.00      Cori H  
