# Supplementary material for: Screening potential anti-osteoarthritis compounds using molecular docking based on MAPK and NFκB pathways and validating their anti-osteoarthritis effect
Source: PLoS One. 2025 Mar 25;20(3):e0319686. doi: 10.1371/journal.pone.0319686 (PMC11936181; doi:10.1371/journal.pone.0319686)
Supplement: S4 Structure — (ZIP) [file pone.0319686.s004.zip › Configurations and complexes/configuration/JNK/protopine.pdb]

REMARK   4 XXXX COMPLIES WITH FORMAT V. 2.0
HETATM    1  O   LIG     1       6.207   4.998 -13.915  1.00  0.00      prot O  
HETATM    2  O   LIG     1       6.690   3.692 -15.873  1.00  0.00      prot O  
HETATM    3  O   LIG     1       4.019   0.167  -5.024  1.00  0.00      prot O  
HETATM    4  O   LIG     1       4.654  -1.679  -6.436  1.00  0.00      prot O  
HETATM    5  O   LIG     1       7.729   1.637  -9.900  1.00  0.00      prot O  
HETATM    6  N   LIG     1       4.594   3.596 -10.350  1.00  0.00      prot N  
HETATM    7  C   LIG     1       5.731   3.980 -11.204  1.00  0.00      prot C  
HETATM    8  C   LIG     1       5.967   3.076 -12.399  1.00  0.00      prot C  
HETATM    9  C   LIG     1       4.692   4.192  -9.007  1.00  0.00      prot C  
HETATM   10  C   LIG     1       5.801   3.584  -8.127  1.00  0.00      prot C  
HETATM   11  C   LIG     1       6.043   1.661 -12.332  1.00  0.00      prot C  
HETATM   12  C   LIG     1       5.551   2.143  -7.738  1.00  0.00      prot C  
HETATM   13  C   LIG     1       5.758   0.855 -11.080  1.00  0.00      prot C  
HETATM   14  C   LIG     1       5.911   1.042  -8.555  1.00  0.00      prot C  
HETATM   15  C   LIG     1       6.209   3.659 -13.644  1.00  0.00      prot C  
HETATM   16  C   LIG     1       6.573   1.233  -9.864  1.00  0.00      prot C  
HETATM   17  C   LIG     1       6.490   2.920 -14.771  1.00  0.00      prot C  
HETATM   18  C   LIG     1       4.895   1.887  -6.519  1.00  0.00      prot C  
HETATM   19  C   LIG     1       6.327   0.922 -13.512  1.00  0.00      prot C  
HETATM   20  C   LIG     1       3.322   3.965 -10.980  1.00  0.00      prot C  
HETATM   21  C   LIG     1       5.637  -0.279  -8.175  1.00  0.00      prot C  
HETATM   22  C   LIG     1       4.639   0.577  -6.164  1.00  0.00      prot C  
HETATM   23  C   LIG     1       5.000  -0.476  -6.969  1.00  0.00      prot C  
HETATM   24  C   LIG     1       6.556   1.547 -14.738  1.00  0.00      prot C  
HETATM   25  C   LIG     1       6.508   5.009 -15.323  1.00  0.00      prot C  
HETATM   26  C   LIG     1       4.034  -1.263  -5.202  1.00  0.00      prot C  
