# Supplementary material for: Screening potential anti-osteoarthritis compounds using molecular docking based on MAPK and NFκB pathways and validating their anti-osteoarthritis effect
Source: PLoS One. 2025 Mar 25;20(3):e0319686. doi: 10.1371/journal.pone.0319686 (PMC11936181; doi:10.1371/journal.pone.0319686)
Supplement: S4 Structure — (ZIP) [file pone.0319686.s004.zip › Configurations and complexes/configuration/p38/5-methoxyflavone.pdb]

REMARK   4 XXXX COMPLIES WITH FORMAT V. 2.0
HETATM    1  O   LIG     1       2.865   1.337  19.048  1.00  0.00      5_me O  
HETATM    2  O   LIG     1       3.351  -0.120  22.822  1.00  0.00      5_me O  
HETATM    3  C   LIG     1       2.608   1.649  21.444  1.00  0.00      5_me C  
HETATM    4  C   LIG     1       2.469   2.087  20.127  1.00  0.00      5_me C  
HETATM    5  C   LIG     1       3.435   0.094  19.280  1.00  0.00      5_me C  
HETATM    6  C   LIG     1       2.187   2.455  22.504  1.00  0.00      5_me C  
HETATM    7  C   LIG     1       3.202   0.327  21.693  1.00  0.00      5_me C  
HETATM    8  C   LIG     1       3.615  -0.439  20.500  1.00  0.00      5_me C  
HETATM    9  C   LIG     1       1.908   3.335  19.863  1.00  0.00      5_me C  
HETATM   10  C   LIG     1       1.625   3.705  22.236  1.00  0.00      5_me C  
HETATM   11  C   LIG     1       1.486   4.144  20.918  1.00  0.00      5_me C  
HETATM   12  C   LIG     1       3.819  -0.630  18.053  1.00  0.00      5_me C  
HETATM   13  C   LIG     1       3.076  -1.732  17.624  1.00  0.00      5_me C  
HETATM   14  C   LIG     1       3.438  -2.413  16.462  1.00  0.00      5_me C  
HETATM   15  C   LIG     1       4.546  -1.994  15.725  1.00  0.00      5_me C  
HETATM   16  C   LIG     1       5.290  -0.895  16.149  1.00  0.00      5_me C  
HETATM   17  C   LIG     1       4.928  -0.213  17.311  1.00  0.00      5_me C  
HETATM   18  O   LIG     1       2.300   2.073  23.806  1.00  0.00      5_me O  
HETATM   19  C   LIG     1       1.860   3.003  24.794  1.00  0.00      5_me C  
