# Supplementary material for: Screening potential anti-osteoarthritis compounds using molecular docking based on MAPK and NFκB pathways and validating their anti-osteoarthritis effect
Source: PLoS One. 2025 Mar 25;20(3):e0319686. doi: 10.1371/journal.pone.0319686 (PMC11936181; doi:10.1371/journal.pone.0319686)
Supplement: S4 Structure — (ZIP) [file pone.0319686.s004.zip › Configurations and complexes/configuration/p38/7,3',4'-Trihydroxyisoflavone.pdb]

REMARK   4 XXXX COMPLIES WITH FORMAT V. 2.0
HETATM    1  O   LIG     1       3.063   0.115  22.880  1.00  0.00      7_3' O  
HETATM    2  O   LIG     1       2.150   2.308  19.563  1.00  0.00      7_3' O  
HETATM    3  C   LIG     1       3.255   0.407  20.476  1.00  0.00      7_3' C  
HETATM    4  C   LIG     1       1.998   2.064  21.899  1.00  0.00      7_3' C  
HETATM    5  C   LIG     1       2.445   1.655  20.555  1.00  0.00      7_3' C  
HETATM    6  C   LIG     1       2.331   1.269  22.996  1.00  0.00      7_3' C  
HETATM    7  C   LIG     1       3.492  -0.244  21.624  1.00  0.00      7_3' C  
HETATM    8  C   LIG     1       1.248   3.229  22.077  1.00  0.00      7_3' C  
HETATM    9  C   LIG     1       1.914   1.634  24.276  1.00  0.00      7_3' C  
HETATM   10  C   LIG     1       1.165   2.796  24.456  1.00  0.00      7_3' C  
HETATM   11  C   LIG     1       0.833   3.593  23.359  1.00  0.00      7_3' C  
HETATM   12  C   LIG     1       3.796  -0.091  19.201  1.00  0.00      7_3' C  
HETATM   13  C   LIG     1       5.059   0.319  18.769  1.00  0.00      7_3' C  
HETATM   14  C   LIG     1       5.573  -0.152  17.560  1.00  0.00      7_3' C  
HETATM   15  C   LIG     1       4.824  -1.035  16.783  1.00  0.00      7_3' C  
HETATM   16  C   LIG     1       3.562  -1.446  17.212  1.00  0.00      7_3' C  
HETATM   17  C   LIG     1       3.049  -0.975  18.420  1.00  0.00      7_3' C  
HETATM   18  O   LIG     1       6.806   0.257  17.150  1.00  0.00      7_3' O  
HETATM   19  H   LIG     1       7.307   0.547  17.931  1.00  0.00      7_3' H  
HETATM   20  O   LIG     1       5.315  -1.504  15.602  1.00  0.00      7_3' O  
HETATM   21  H   LIG     1       6.080  -0.964  15.340  1.00  0.00      7_3' H  
HETATM   22  O   LIG     1       0.759   3.157  25.705  1.00  0.00      7_3' O  
HETATM   23  H   LIG     1      -0.107   3.595  25.640  1.00  0.00      7_3' H  
