# Supplementary material for: Screening potential anti-osteoarthritis compounds using molecular docking based on MAPK and NFκB pathways and validating their anti-osteoarthritis effect
Source: PLoS One. 2025 Mar 25;20(3):e0319686. doi: 10.1371/journal.pone.0319686 (PMC11936181; doi:10.1371/journal.pone.0319686)
Supplement: S4 Structure — (ZIP) [file pone.0319686.s004.zip › Configurations and complexes/configuration/p38/apigetrin.pdb]

REMARK   4 XXXX COMPLIES WITH FORMAT V. 2.0
HETATM    1  O   LIG     1       1.356   0.223  21.362  1.00  0.00      apig O  
HETATM    2  O   LIG     1       3.029   3.873  20.671  1.00  0.00      apig O  
HETATM    3  C   LIG     1       0.176   1.957  24.342  1.00  0.00      apig C  
HETATM    4  C   LIG     1       0.401   0.961  23.390  1.00  0.00      apig C  
HETATM    5  C   LIG     1       0.720   3.230  24.165  1.00  0.00      apig C  
HETATM    6  C   LIG     1       1.170   1.242  22.261  1.00  0.00      apig C  
HETATM    7  C   LIG     1       1.712   2.514  22.086  1.00  0.00      apig C  
HETATM    8  C   LIG     1       1.490   3.513  23.036  1.00  0.00      apig C  
HETATM    9  C   LIG     1       2.521   2.782  20.886  1.00  0.00      apig C  
HETATM   10  C   LIG     1       2.111   0.475  20.225  1.00  0.00      apig C  
HETATM   11  C   LIG     1       2.690   1.654  19.949  1.00  0.00      apig C  
HETATM   12  O   LIG     1      -0.575   1.685  25.446  1.00  0.00      apig O  
HETATM   13  C   LIG     1      -0.104   0.642  26.299  1.00  0.00      apig C  
HETATM   14  O   LIG     1      -0.881  -0.536  26.093  1.00  0.00      apig O  
HETATM   15  C   LIG     1      -0.443  -1.629  26.901  1.00  0.00      apig C  
HETATM   16  C   LIG     1      -0.619  -1.288  28.382  1.00  0.00      apig C  
HETATM   17  C   LIG     1       0.115   0.006  28.732  1.00  0.00      apig C  
HETATM   18  C   LIG     1      -0.229   1.121  27.744  1.00  0.00      apig C  
HETATM   19  C   LIG     1      -1.263  -2.853  26.502  1.00  0.00      apig C  
HETATM   20  O   LIG     1      -2.276  -2.441  25.602  1.00  0.00      apig O  
HETATM   21  H   LIG     1      -2.050  -1.549  25.291  1.00  0.00      apig H  
HETATM   22  O   LIG     1      -0.101  -2.352  29.175  1.00  0.00      apig O  
HETATM   23  H   LIG     1      -0.851  -2.811  29.590  1.00  0.00      apig H  
HETATM   24  O   LIG     1      -0.281   0.397  30.048  1.00  0.00      apig O  
HETATM   25  H   LIG     1      -1.106   0.904  29.964  1.00  0.00      apig H  
HETATM   26  O   LIG     1       0.671   2.214  27.932  1.00  0.00      apig O  
HETATM   27  H   LIG     1       0.630   2.778  27.142  1.00  0.00      apig H  
HETATM   28  O   LIG     1       1.998   4.771  22.911  1.00  0.00      apig O  
HETATM   29  H   LIG     1       2.155   4.983  21.978  1.00  0.00      apig H  
HETATM   30  C   LIG     1       2.252  -0.691  19.330  1.00  0.00      apig C  
HETATM   31  C   LIG     1       3.262  -0.715  18.365  1.00  0.00      apig C  
HETATM   32  C   LIG     1       3.397  -1.816  17.519  1.00  0.00      apig C  
HETATM   33  C   LIG     1       2.523  -2.896  17.636  1.00  0.00      apig C  
HETATM   34  C   LIG     1       1.514  -2.876  18.600  1.00  0.00      apig C  
HETATM   35  C   LIG     1       1.380  -1.775  19.444  1.00  0.00      apig C  
HETATM   36  O   LIG     1       2.656  -3.971  16.812  1.00  0.00      apig O  
HETATM   37  H   LIG     1       3.397  -4.518  17.123  1.00  0.00      apig H  
