# Supplementary material for: Screening potential anti-osteoarthritis compounds using molecular docking based on MAPK and NFκB pathways and validating their anti-osteoarthritis effect
Source: PLoS One. 2025 Mar 25;20(3):e0319686. doi: 10.1371/journal.pone.0319686 (PMC11936181; doi:10.1371/journal.pone.0319686)
Supplement: S4 Structure — (ZIP) [file pone.0319686.s004.zip › Configurations and complexes/configuration/p38/Corilagin.pdb]

REMARK   4 XXXX COMPLIES WITH FORMAT V. 2.0
HETATM    1  O   LIG     1      20.524   5.589   3.067  1.00  0.00      Cori O  
HETATM    2  O   LIG     1      21.865   3.035   5.154  1.00  0.00      Cori O  
HETATM    3  O   LIG     1      20.186   1.959   2.514  1.00  0.00      Cori O  
HETATM    4  O   LIG     1      23.320   1.326   4.578  1.00  0.00      Cori O  
HETATM    5  O   LIG     1      18.622   0.945   3.894  1.00  0.00      Cori O  
HETATM    6  C   LIG     1      22.591   4.015   4.382  1.00  0.00      Cori C  
HETATM    7  C   LIG     1      22.274   3.871   2.890  1.00  0.00      Cori C  
HETATM    8  C   LIG     1      20.836   4.294   2.541  1.00  0.00      Cori C  
HETATM    9  C   LIG     1      22.194   5.410   4.888  1.00  0.00      Cori C  
HETATM   10  C   LIG     1      20.776   5.808   4.460  1.00  0.00      Cori C  
HETATM   11  C   LIG     1      19.742   3.273   2.881  1.00  0.00      Cori C  
HETATM   12  C   LIG     1      22.346   1.764   5.164  1.00  0.00      Cori C  
HETATM   13  C   LIG     1      21.459   0.943   6.011  1.00  0.00      Cori C  
HETATM   14  C   LIG     1      20.925  -0.280   5.548  1.00  0.00      Cori C  
HETATM   15  C   LIG     1      19.617   0.932   3.190  1.00  0.00      Cori C  
HETATM   16  C   LIG     1      21.131  -0.794   4.181  1.00  0.00      Cori C  
HETATM   17  C   LIG     1      20.514  -0.226   3.046  1.00  0.00      Cori C  
HETATM   18  C   LIG     1      21.199   1.394   7.314  1.00  0.00      Cori C  
HETATM   19  C   LIG     1      20.127  -1.024   6.439  1.00  0.00      Cori C  
HETATM   20  C   LIG     1      21.974  -1.900   3.977  1.00  0.00      Cori C  
HETATM   21  C   LIG     1      20.735  -0.736   1.762  1.00  0.00      Cori C  
HETATM   22  C   LIG     1      20.402   0.638   8.169  1.00  0.00      Cori C  
HETATM   23  C   LIG     1      19.869  -0.571   7.734  1.00  0.00      Cori C  
HETATM   24  C   LIG     1      22.197  -2.412   2.696  1.00  0.00      Cori C  
HETATM   25  C   LIG     1      21.579  -1.830   1.591  1.00  0.00      Cori C  
HETATM   26  O   LIG     1      19.794   5.224   5.310  1.00  0.00      Cori O  
HETATM   27  C   LIG     1      18.538   5.737   5.210  1.00  0.00      Cori C  
HETATM   28  O   LIG     1      18.251   6.873   4.866  1.00  0.00      Cori O  
HETATM   29  C   LIG     1      17.525   4.718   5.583  1.00  0.00      Cori C  
HETATM   30  C   LIG     1      17.364   4.393   6.914  1.00  0.00      Cori C  
HETATM   31  C   LIG     1      16.413   3.435   7.264  1.00  0.00      Cori C  
HETATM   32  C   LIG     1      15.641   2.824   6.276  1.00  0.00      Cori C  
HETATM   33  C   LIG     1      15.822   3.171   4.937  1.00  0.00      Cori C  
HETATM   34  C   LIG     1      16.774   4.128   4.587  1.00  0.00      Cori C  
HETATM   35  O   LIG     1      16.246   3.105   8.576  1.00  0.00      Cori O  
HETATM   36  H   LIG     1      16.002   3.902   9.075  1.00  0.00      Cori H  
HETATM   37  O   LIG     1      14.711   1.889   6.619  1.00  0.00      Cori O  
HETATM   38  H   LIG     1      14.100   1.775   5.869  1.00  0.00      Cori H  
HETATM   39  O   LIG     1      15.077   2.580   3.962  1.00  0.00      Cori O  
HETATM   40  H   LIG     1      14.363   3.192   3.721  1.00  0.00      Cori H  
HETATM   41  O   LIG     1      23.098   6.385   4.371  1.00  0.00      Cori O  
HETATM   42  H   LIG     1      22.567   7.082   3.949  1.00  0.00      Cori H  
HETATM   43  O   LIG     1      23.163   4.701   2.136  1.00  0.00      Cori O  
HETATM   44  H   LIG     1      23.760   4.115   1.640  1.00  0.00      Cori H  
HETATM   45  O   LIG     1      19.562  -2.205   6.040  1.00  0.00      Cori O  
HETATM   46  H   LIG     1      18.672  -2.066   5.681  1.00  0.00      Cori H  
HETATM   47  O   LIG     1      20.158   1.090   9.431  1.00  0.00      Cori O  
HETATM   48  H   LIG     1      20.810   1.777   9.654  1.00  0.00      Cori H  
HETATM   49  O   LIG     1      22.616  -2.486   5.034  1.00  0.00      Cori O  
HETATM   50  H   LIG     1      23.484  -2.814   4.744  1.00  0.00      Cori H  
HETATM   51  O   LIG     1      21.790  -2.323   0.338  1.00  0.00      Cori O  
HETATM   52  H   LIG     1      21.639  -1.615  -0.312  1.00  0.00      Cori H  
HETATM   53  O   LIG     1      19.087  -1.309   8.572  1.00  0.00      Cori O  
HETATM   54  H   LIG     1      18.171  -0.988   8.501  1.00  0.00      Cori H  
HETATM   55  O   LIG     1      23.025  -3.483   2.523  1.00  0.00      Cori O  
HETATM   56  H   LIG     1      23.890  -3.288   2.916  1.00  0.00      Cori H  
