# Supplementary material for: Screening potential anti-osteoarthritis compounds using molecular docking based on MAPK and NFκB pathways and validating their anti-osteoarthritis effect
Source: PLoS One. 2025 Mar 25;20(3):e0319686. doi: 10.1371/journal.pone.0319686 (PMC11936181; doi:10.1371/journal.pone.0319686)
Supplement: S4 Structure — (ZIP) [file pone.0319686.s004.zip › Configurations and complexes/configuration/p38/protopine.pdb]

REMARK   4 XXXX COMPLIES WITH FORMAT V. 2.0
HETATM    1  O   LIG     1      -4.290  -9.889  13.681  1.00  0.00      prot O  
HETATM    2  O   LIG     1      -5.032  -8.729  11.712  1.00  0.00      prot O  
HETATM    3  O   LIG     1       5.808 -11.810  14.917  1.00  0.00      prot O  
HETATM    4  O   LIG     1       5.815 -10.423  12.947  1.00  0.00      prot O  
HETATM    5  O   LIG     1       0.807  -8.036  14.242  1.00  0.00      prot O  
HETATM    6  N   LIG     1      -0.518 -11.516  14.311  1.00  0.00      prot N  
HETATM    7  C   LIG     1      -1.511 -10.437  14.448  1.00  0.00      prot C  
HETATM    8  C   LIG     1      -1.893  -9.751  13.150  1.00  0.00      prot C  
HETATM    9  C   LIG     1       0.145 -11.817  15.591  1.00  0.00      prot C  
HETATM   10  C   LIG     1       1.121 -10.723  16.069  1.00  0.00      prot C  
HETATM   11  C   LIG     1      -0.961  -9.250  12.204  1.00  0.00      prot C  
HETATM   12  C   LIG     1       2.343 -10.570  15.190  1.00  0.00      prot C  
HETATM   13  C   LIG     1       0.537  -9.459  12.295  1.00  0.00      prot C  
HETATM   14  C   LIG     1       2.368  -9.764  14.024  1.00  0.00      prot C  
HETATM   15  C   LIG     1      -3.243  -9.513  12.888  1.00  0.00      prot C  
HETATM   16  C   LIG     1       1.180  -9.000  13.585  1.00  0.00      prot C  
HETATM   17  C   LIG     1      -3.678  -8.846  11.765  1.00  0.00      prot C  
HETATM   18  C   LIG     1       3.502 -11.293  15.530  1.00  0.00      prot C  
HETATM   19  C   LIG     1      -1.438  -8.571  11.050  1.00  0.00      prot C  
HETATM   20  C   LIG     1      -1.135 -12.727  13.760  1.00  0.00      prot C  
HETATM   21  C   LIG     1       3.511  -9.668  13.218  1.00  0.00      prot C  
HETATM   22  C   LIG     1       4.617 -11.180  14.723  1.00  0.00      prot C  
HETATM   23  C   LIG     1       4.621 -10.390  13.599  1.00  0.00      prot C  
HETATM   24  C   LIG     1      -2.799  -8.362  10.826  1.00  0.00      prot C  
HETATM   25  C   LIG     1      -5.414  -9.394  12.930  1.00  0.00      prot C  
HETATM   26  C   LIG     1       6.563 -11.324  13.789  1.00  0.00      prot C  
