# Supplementary material for: Screening potential anti-osteoarthritis compounds using molecular docking based on MAPK and NFκB pathways and validating their anti-osteoarthritis effect
Source: PLoS One. 2025 Mar 25;20(3):e0319686. doi: 10.1371/journal.pone.0319686 (PMC11936181; doi:10.1371/journal.pone.0319686)
Supplement: S4 Structure — (ZIP) [file pone.0319686.s004.zip › Configurations and complexes/configuration/p65/5-methoxyflavone.pdb]

REMARK   4 XXXX COMPLIES WITH FORMAT V. 2.0
HETATM    1  O   LIG     1     -14.295  76.394 105.496  1.00  0.00      5_me O  
HETATM    2  O   LIG     1     -15.005  76.737 101.499  1.00  0.00      5_me O  
HETATM    3  C   LIG     1     -15.225  75.443 103.463  1.00  0.00      5_me C  
HETATM    4  C   LIG     1     -14.950  75.390 104.829  1.00  0.00      5_me C  
HETATM    5  C   LIG     1     -13.880  77.505 104.776  1.00  0.00      5_me C  
HETATM    6  C   LIG     1     -15.896  74.390 102.836  1.00  0.00      5_me C  
HETATM    7  C   LIG     1     -14.795  76.623 102.698  1.00  0.00      5_me C  
HETATM    8  C   LIG     1     -14.091  77.674 103.460  1.00  0.00      5_me C  
HETATM    9  C   LIG     1     -15.347  74.283 105.578  1.00  0.00      5_me C  
HETATM   10  C   LIG     1     -16.292  73.283 103.588  1.00  0.00      5_me C  
HETATM   11  C   LIG     1     -16.018  73.230 104.956  1.00  0.00      5_me C  
HETATM   12  C   LIG     1     -13.191  78.525 105.589  1.00  0.00      5_me C  
HETATM   13  C   LIG     1     -13.914  79.315 106.487  1.00  0.00      5_me C  
HETATM   14  C   LIG     1     -13.260  80.277 107.257  1.00  0.00      5_me C  
HETATM   15  C   LIG     1     -11.882  80.453 107.132  1.00  0.00      5_me C  
HETATM   16  C   LIG     1     -11.158  79.666 106.238  1.00  0.00      5_me C  
HETATM   17  C   LIG     1     -11.810  78.704 105.467  1.00  0.00      5_me C  
HETATM   18  O   LIG     1     -16.187  74.394 101.506  1.00  0.00      5_me O  
HETATM   19  C   LIG     1     -15.710  73.293 100.735  1.00  0.00      5_me C  
