# Supplementary material for: Screening potential anti-osteoarthritis compounds using molecular docking based on MAPK and NFκB pathways and validating their anti-osteoarthritis effect
Source: PLoS One. 2025 Mar 25;20(3):e0319686. doi: 10.1371/journal.pone.0319686 (PMC11936181; doi:10.1371/journal.pone.0319686)
Supplement: S4 Structure — (ZIP) [file pone.0319686.s004.zip › Configurations and complexes/configuration/p65/7,3',4'-Trihydroxyisoflavone.pdb]

REMARK   4 XXXX COMPLIES WITH FORMAT V. 2.0
HETATM    1  O   LIG     1       0.485  79.753 103.217  1.00  0.00      7_3' O  
HETATM    2  O   LIG     1       3.792  78.557 105.286  1.00  0.00      7_3' O  
HETATM    3  C   LIG     1       2.433  78.308 103.347  1.00  0.00      7_3' C  
HETATM    4  C   LIG     1       1.880  79.927 105.196  1.00  0.00      7_3' C  
HETATM    5  C   LIG     1       2.791  78.895 104.668  1.00  0.00      7_3' C  
HETATM    6  C   LIG     1       0.770  80.305 104.440  1.00  0.00      7_3' C  
HETATM    7  C   LIG     1       1.329  78.777 102.745  1.00  0.00      7_3' C  
HETATM    8  C   LIG     1       2.122  80.526 106.435  1.00  0.00      7_3' C  
HETATM    9  C   LIG     1      -0.103  81.283 104.918  1.00  0.00      7_3' C  
HETATM   10  C   LIG     1       0.137  81.881 106.155  1.00  0.00      7_3' C  
HETATM   11  C   LIG     1       1.247  81.503 106.912  1.00  0.00      7_3' C  
HETATM   12  C   LIG     1       3.235  77.242 102.725  1.00  0.00      7_3' C  
HETATM   13  C   LIG     1       3.974  77.505 101.570  1.00  0.00      7_3' C  
HETATM   14  C   LIG     1       4.734  76.495 100.980  1.00  0.00      7_3' C  
HETATM   15  C   LIG     1       4.757  75.220 101.545  1.00  0.00      7_3' C  
HETATM   16  C   LIG     1       4.020  74.955 102.700  1.00  0.00      7_3' C  
HETATM   17  C   LIG     1       3.260  75.964 103.289  1.00  0.00      7_3' C  
HETATM   18  O   LIG     1       5.450  76.765  99.853  1.00  0.00      7_3' O  
HETATM   19  H   LIG     1       6.361  76.455  99.987  1.00  0.00      7_3' H  
HETATM   20  O   LIG     1       5.497  74.226 100.980  1.00  0.00      7_3' O  
HETATM   21  H   LIG     1       6.022  73.789 101.673  1.00  0.00      7_3' H  
HETATM   22  O   LIG     1      -0.713  82.834 106.625  1.00  0.00      7_3' O  
HETATM   23  H   LIG     1      -0.221  83.665 106.743  1.00  0.00      7_3' H  
