# Supplementary material for: Screening potential anti-osteoarthritis compounds using molecular docking based on MAPK and NFκB pathways and validating their anti-osteoarthritis effect
Source: PLoS One. 2025 Mar 25;20(3):e0319686. doi: 10.1371/journal.pone.0319686 (PMC11936181; doi:10.1371/journal.pone.0319686)
Supplement: S4 Structure — (ZIP) [file pone.0319686.s004.zip › Configurations and complexes/configuration/p65/apigetrin.pdb]

REMARK   4 XXXX COMPLIES WITH FORMAT V. 2.0
HETATM    1  O   LIG     1     -14.040  78.821 103.270  1.00  0.00      apig O  
HETATM    2  O   LIG     1     -12.210  79.855 106.759  1.00  0.00      apig O  
HETATM    3  C   LIG     1     -12.888  82.150 102.337  1.00  0.00      apig C  
HETATM    4  C   LIG     1     -13.486  80.890 102.278  1.00  0.00      apig C  
HETATM    5  C   LIG     1     -12.243  82.565 103.503  1.00  0.00      apig C  
HETATM    6  C   LIG     1     -13.436  80.046 103.388  1.00  0.00      apig C  
HETATM    7  C   LIG     1     -12.791  80.462 104.551  1.00  0.00      apig C  
HETATM    8  C   LIG     1     -12.192  81.722 104.615  1.00  0.00      apig C  
HETATM    9  C   LIG     1     -12.755  79.553 105.707  1.00  0.00      apig C  
HETATM   10  C   LIG     1     -14.001  77.957 104.355  1.00  0.00      apig C  
HETATM   11  C   LIG     1     -13.418  78.246 105.529  1.00  0.00      apig C  
HETATM   12  O   LIG     1     -12.936  82.977 101.254  1.00  0.00      apig O  
HETATM   13  C   LIG     1     -12.361  82.481 100.045  1.00  0.00      apig C  
HETATM   14  O   LIG     1     -10.947  82.373 100.194  1.00  0.00      apig O  
HETATM   15  C   LIG     1     -10.312  81.857  99.023  1.00  0.00      apig C  
HETATM   16  C   LIG     1     -10.518  82.818  97.850  1.00  0.00      apig C  
HETATM   17  C   LIG     1     -12.006  83.081  97.619  1.00  0.00      apig C  
HETATM   18  C   LIG     1     -12.710  83.458  98.923  1.00  0.00      apig C  
HETATM   19  C   LIG     1      -8.832  81.671  99.348  1.00  0.00      apig C  
HETATM   20  O   LIG     1      -8.353  80.544  98.636  1.00  0.00      apig O  
HETATM   21  H   LIG     1      -8.853  80.486  97.805  1.00  0.00      apig H  
HETATM   22  O   LIG     1      -9.951  82.251  96.672  1.00  0.00      apig O  
HETATM   23  H   LIG     1     -10.668  81.838  96.162  1.00  0.00      apig H  
HETATM   24  O   LIG     1     -12.125  84.157  96.686  1.00  0.00      apig O  
HETATM   25  H   LIG     1     -12.526  83.797  95.877  1.00  0.00      apig H  
HETATM   26  O   LIG     1     -14.123  83.425  98.724  1.00  0.00      apig O  
HETATM   27  H   LIG     1     -14.524  82.963  99.480  1.00  0.00      apig H  
HETATM   28  O   LIG     1     -11.551  82.175 105.728  1.00  0.00      apig O  
HETATM   29  H   LIG     1     -12.183  82.574 106.345  1.00  0.00      apig H  
HETATM   30  C   LIG     1     -14.687  76.670 104.122  1.00  0.00      apig C  
HETATM   31  C   LIG     1     -15.900  76.637 103.428  1.00  0.00      apig C  
HETATM   32  C   LIG     1     -16.547  75.422 103.207  1.00  0.00      apig C  
HETATM   33  C   LIG     1     -15.984  74.237 103.677  1.00  0.00      apig C  
HETATM   34  C   LIG     1     -14.773  74.265 104.369  1.00  0.00      apig C  
HETATM   35  C   LIG     1     -14.126  75.481 104.590  1.00  0.00      apig C  
HETATM   36  O   LIG     1     -16.616  73.050 103.460  1.00  0.00      apig O  
HETATM   37  H   LIG     1     -16.081  72.515 102.850  1.00  0.00      apig H  
