# Supplementary material for: Screening potential anti-osteoarthritis compounds using molecular docking based on MAPK and NFκB pathways and validating their anti-osteoarthritis effect
Source: PLoS One. 2025 Mar 25;20(3):e0319686. doi: 10.1371/journal.pone.0319686 (PMC11936181; doi:10.1371/journal.pone.0319686)
Supplement: S4 Structure — (ZIP) [file pone.0319686.s004.zip › Configurations and complexes/configuration/p65/Corilagin.pdb]

REMARK   4 XXXX COMPLIES WITH FORMAT V. 2.0
HETATM    1  O   LIG     1     -13.889  79.868 105.791  1.00  0.00      Cori O  
HETATM    2  O   LIG     1     -12.289  82.242 103.675  1.00  0.00      Cori O  
HETATM    3  O   LIG     1     -15.083  80.942 102.472  1.00  0.00      Cori O  
HETATM    4  O   LIG     1     -13.156  84.208 102.807  1.00  0.00      Cori O  
HETATM    5  O   LIG     1     -13.912  80.000 100.707  1.00  0.00      Cori O  
HETATM    6  C   LIG     1     -12.871  82.471 104.976  1.00  0.00      Cori C  
HETATM    7  C   LIG     1     -14.365  82.134 104.967  1.00  0.00      Cori C  
HETATM    8  C   LIG     1     -14.637  80.626 104.834  1.00  0.00      Cori C  
HETATM    9  C   LIG     1     -12.125  81.595 105.993  1.00  0.00      Cori C  
HETATM   10  C   LIG     1     -12.479  80.109 105.860  1.00  0.00      Cori C  
HETATM   11  C   LIG     1     -14.489  80.045 103.420  1.00  0.00      Cori C  
HETATM   12  C   LIG     1     -12.504  83.182 102.718  1.00  0.00      Cori C  
HETATM   13  C   LIG     1     -11.820  82.748 101.484  1.00  0.00      Cori C  
HETATM   14  C   LIG     1     -12.497  82.705 100.244  1.00  0.00      Cori C  
HETATM   15  C   LIG     1     -14.604  80.870 101.207  1.00  0.00      Cori C  
HETATM   16  C   LIG     1     -13.933  83.002 100.089  1.00  0.00      Cori C  
HETATM   17  C   LIG     1     -14.950  82.136 100.543  1.00  0.00      Cori C  
HETATM   18  C   LIG     1     -10.459  82.422 101.573  1.00  0.00      Cori C  
HETATM   19  C   LIG     1     -11.756  82.327  99.108  1.00  0.00      Cori C  
HETATM   20  C   LIG     1     -14.329  84.196  99.460  1.00  0.00      Cori C  
HETATM   21  C   LIG     1     -16.304  82.451 100.383  1.00  0.00      Cori C  
HETATM   22  C   LIG     1      -9.755  82.046 100.432  1.00  0.00      Cori C  
HETATM   23  C   LIG     1     -10.401  82.000  99.201  1.00  0.00      Cori C  
HETATM   24  C   LIG     1     -15.680  84.513  99.298  1.00  0.00      Cori C  
HETATM   25  C   LIG     1     -16.665  83.643  99.760  1.00  0.00      Cori C  
HETATM   26  O   LIG     1     -11.751  79.495 104.801  1.00  0.00      Cori O  
HETATM   27  C   LIG     1     -11.343  78.216 105.021  1.00  0.00      Cori C  
HETATM   28  O   LIG     1     -10.338  77.875 105.625  1.00  0.00      Cori O  
HETATM   29  C   LIG     1     -12.298  77.251 104.419  1.00  0.00      Cori C  
HETATM   30  C   LIG     1     -13.133  76.531 105.250  1.00  0.00      Cori C  
HETATM   31  C   LIG     1     -14.029  75.625 104.685  1.00  0.00      Cori C  
HETATM   32  C   LIG     1     -14.073  75.458 103.300  1.00  0.00      Cori C  
HETATM   33  C   LIG     1     -13.219  76.198 102.482  1.00  0.00      Cori C  
HETATM   34  C   LIG     1     -12.323  77.104 103.048  1.00  0.00      Cori C  
HETATM   35  O   LIG     1     -14.857  74.908 105.495  1.00  0.00      Cori O  
HETATM   36  H   LIG     1     -15.226  75.498 106.174  1.00  0.00      Cori H  
HETATM   37  O   LIG     1     -14.950  74.573 102.748  1.00  0.00      Cori O  
HETATM   38  H   LIG     1     -15.375  74.073 103.468  1.00  0.00      Cori H  
HETATM   39  O   LIG     1     -13.250  76.043 101.129  1.00  0.00      Cori O  
HETATM   40  H   LIG     1     -13.399  75.102 100.941  1.00  0.00      Cori H  
HETATM   41  O   LIG     1     -12.456  82.007 107.318  1.00  0.00      Cori O  
HETATM   42  H   LIG     1     -13.109  82.724 107.248  1.00  0.00      Cori H  
HETATM   43  O   LIG     1     -14.957  82.573 106.194  1.00  0.00      Cori O  
HETATM   44  H   LIG     1     -15.659  83.207 105.969  1.00  0.00      Cori H  
HETATM   45  O   LIG     1     -12.361  82.244  97.884  1.00  0.00      Cori O  
HETATM   46  H   LIG     1     -13.325  82.186  97.971  1.00  0.00      Cori H  
HETATM   47  O   LIG     1      -8.433  81.731 100.535  1.00  0.00      Cori O  
HETATM   48  H   LIG     1      -8.269  80.894 100.069  1.00  0.00      Cori H  
HETATM   49  O   LIG     1     -13.392  85.087  99.011  1.00  0.00      Cori O  
HETATM   50  H   LIG     1     -13.012  84.764  98.177  1.00  0.00      Cori H  
HETATM   51  O   LIG     1     -17.985  83.944  99.605  1.00  0.00      Cori O  
HETATM   52  H   LIG     1     -18.481  83.123  99.439  1.00  0.00      Cori H  
HETATM   53  O   LIG     1      -9.711  81.630  98.085  1.00  0.00      Cori O  
HETATM   54  H   LIG     1      -8.979  81.047  98.355  1.00  0.00      Cori H  
HETATM   55  O   LIG     1     -16.039  85.681  98.689  1.00  0.00      Cori O  
HETATM   56  H   LIG     1     -16.785  85.516  98.089  1.00  0.00      Cori H  
