# Supplementary material for: Screening potential anti-osteoarthritis compounds using molecular docking based on MAPK and NFκB pathways and validating their anti-osteoarthritis effect
Source: PLoS One. 2025 Mar 25;20(3):e0319686. doi: 10.1371/journal.pone.0319686 (PMC11936181; doi:10.1371/journal.pone.0319686)
Supplement: S4 Structure — (ZIP) [file pone.0319686.s004.zip › Configurations and complexes/configuration/p65/protopine.pdb]

REMARK   4 XXXX COMPLIES WITH FORMAT V. 2.0
HETATM    1  O   LIG     1       1.458  40.400  43.232  1.00  0.00      prot O  
HETATM    2  O   LIG     1      -0.597  41.406  42.497  1.00  0.00      prot O  
HETATM    3  O   LIG     1       5.225  32.246  38.085  1.00  0.00      prot O  
HETATM    4  O   LIG     1       3.373  32.890  36.685  1.00  0.00      prot O  
HETATM    5  O   LIG     1       3.393  38.251  38.609  1.00  0.00      prot O  
HETATM    6  N   LIG     1       2.997  36.744  41.992  1.00  0.00      prot N  
HETATM    7  C   LIG     1       2.905  38.212  41.917  1.00  0.00      prot C  
HETATM    8  C   LIG     1       1.577  38.746  41.416  1.00  0.00      prot C  
HETATM    9  C   LIG     1       4.395  36.283  42.026  1.00  0.00      prot C  
HETATM   10  C   LIG     1       5.147  36.450  40.691  1.00  0.00      prot C  
HETATM   11  C   LIG     1       0.925  38.295  40.240  1.00  0.00      prot C  
HETATM   12  C   LIG     1       4.625  35.565  39.580  1.00  0.00      prot C  
HETATM   13  C   LIG     1       1.397  37.122  39.403  1.00  0.00      prot C  
HETATM   14  C   LIG     1       3.533  35.922  38.749  1.00  0.00      prot C  
HETATM   15  C   LIG     1       0.979  39.807  42.098  1.00  0.00      prot C  
HETATM   16  C   LIG     1       2.825  37.209  38.911  1.00  0.00      prot C  
HETATM   17  C   LIG     1      -0.196  40.392  41.683  1.00  0.00      prot C  
HETATM   18  C   LIG     1       5.231  34.310  39.389  1.00  0.00      prot C  
HETATM   19  C   LIG     1      -0.291  38.913  39.838  1.00  0.00      prot C  
HETATM   20  C   LIG     1       2.264  36.234  43.155  1.00  0.00      prot C  
HETATM   21  C   LIG     1       3.058  35.063  37.748  1.00  0.00      prot C  
HETATM   22  C   LIG     1       4.748  33.482  38.394  1.00  0.00      prot C  
HETATM   23  C   LIG     1       3.691  33.849  37.597  1.00  0.00      prot C  
HETATM   24  C   LIG     1      -0.856  39.967  40.555  1.00  0.00      prot C  
HETATM   25  C   LIG     1       0.456  41.404  43.478  1.00  0.00      prot C  
HETATM   26  C   LIG     1       4.351  31.878  36.999  1.00  0.00      prot C  
