# Supplementary material for: Screening potential anti-osteoarthritis compounds using molecular docking based on MAPK and NFκB pathways and validating their anti-osteoarthritis effect
Source: PLoS One. 2025 Mar 25;20(3):e0319686. doi: 10.1371/journal.pone.0319686 (PMC11936181; doi:10.1371/journal.pone.0319686)
Supplement: S6 Table — (XLSX) [file pone.0319686.s006.xlsx]

## Sheet: Sheet1
	ERK2	JNK2	p38	p65	IκBα
Sesamolin	-8.2	-9.4	-9.5	-9.2	-6.7
rutaecarpine	-7.8	-9.5	-8.7	-10.1	-6.8
Corilagin	-8.4	-8.9	-8.3	-9.3	-6.3
apigetrin	-8.3	-9.3	-9	-8	-6.4
gamabufotalin	-8.7	-9.5	-8.4	-8	-6.5
protopine	-8.4	-9.7	-8	-8.1	-6.4
Viaminate	-8.5	-8.7	-8.1	-7.7	-5.9
5-methoxyflavone	-6.9	-8.8	-8.6	-8.1	-5.6
7,3',4'-Trihydroxyisoflavone	-7.1	-8.7	-8.5	-7.9	-5.4
Savinin	-7.6	-8.6	-8.4	-7.5	-5.4
maraviroc	-8.2	-8.3	-8.4	-8.6	-6.8
KAN0438757	-8	-7.9	-8.7	-8.2	-6.1
6-methoxyflavone	-7.3	-8.7	-8.4	-7.4	-5.3
sargachromenol	-7.6	-8.7	-8.3	-7.8	-6.2
Tryptanthrin	-7.4	-9.1	-8	-7.2	-5.7
Nuciferine	-7.6	-9.5	-7.6	-6.7	-5.6
Chryseriol	-7.1	-8.2	-8.7	-7.5	-5.7
Mogrol	-8.4	-8	-7.6	-8.1	-6.4
Dehydromiltirone	-7.2	-8.1	-9.1	-7.1	-5.9
rosmanol	-7.8	-8.2	-8.5	-7.5	-6.4
W54011	-7.9	-7.9	-8.2	-7.4	-6
oxocrebanine	-7.5	-8	-8.3	-7.5	-6
chrysoeriol	-7	-8.2	-8.7	-7	-5.6
Demethoxycurcumin	-7.5	-8	-8.5	-6.6	-5.8
xanthenone	-6.6	-8.4	-9.2	-6.2	-5.6
Fluorofenidone	-6.5	-8	-8.8	-6.1	-4.7
Matairesinol	-7.3	-7.7	-7.6	-7	-5
eupatilin	-7.2	-8.2	-7.6	-6.9	-5.5
tetrahydropalmatine	-7.1	-8.6	-7.4	-6.8	-5.6
Harmine	-6.5	-8	-8.3	-6.4	-5.3
Isosinensetin	-6.5	-8	-7.4	-6.7	-5.3
xanthotoxol	-6.2	-7.8	-7.6	-6.6	-5.1
3,3',4,5'-tetramethoxy-trans-stilbene	-6.1	-7.6	-8	-6.3	-5.2
Cl-amidine	-6.7	-6.9	-7.4	-6.5	-4.9
ibudilast	-6.2	-7.6	-7.6	-6.1	-4.9
pteryxin	-6.7	-6.7	-7.8	-6.6	-5.2
6-methylcoumarin	-5.7	-7.4	-7.6	-6.5	-4.8
Xanthatin	-6.6	-7.1	-7.7	-6.3	-5.4
nardostachin	-6.7	-7.3	-7.3	-6	-5.2
guanosine	-6.7	-7.1	-7	-6	-4.8
Fingolimod	-5.3	-7.1	-7.8	-6.6	-4.8
scopoletin	-5.9	-7.3	-7.3	-5.6	-4.9
Dehydrozingerone	-5.6	-6.8	-7.2	-6.2	-4.6
bicyclol	-6.1	-6.2	-6	-6.7	-5
pramipexole	-5.1	-6.4	-6.3	-5.4	-4.6
Nicorandil	-4.9	-5.8	-6.3	-5.7	-4.2
2,4-dimethoxy-6-methylbenzene-1,3-diol	-5	-5.8	-6	-5.4	-4.1
Hordenine	-4.9	-6.2	-5.8	-5.4	-4.3
ergothioneine	-4.6	-5	-5.5	-5.1	-4.1
dencichine	-5	-4.7	-5.2	-4.9	-4
BML-111	-4.4	-5	-5	-4.7	-3.5
