# Supplementary material for: Screening potential anti-osteoarthritis compounds using molecular docking based on MAPK and NFκB pathways and validating their anti-osteoarthritis effect
Source: PLoS One. 2025 Mar 25;20(3):e0319686. doi: 10.1371/journal.pone.0319686 (PMC11936181; doi:10.1371/journal.pone.0319686)
Supplement: S7 Table — (XLSX) [file pone.0319686.s007.xlsx]

## Sheet: Corilagin
0	5	10	20	40	80	160
1	1.006	1.06	1.04	0.924	0.488	-0.009
1	0.978	1.008	0.994	1.059	0.565	0.02
1	1.022	0.944	1.097	0.893	0.459	0.009
1	0.977	0.965	0.887	0.809	0.259	0.007

## Sheet: Apigetrin
0	0.78125	1.5625	3.125	6.25	12.5	25	50	100
1	0.947	1.032	0.909	0.932	0.797	0.888	0.779	0.683
1	0.979	1.002	0.937	0.867	0.947	0.866	0.731	0.713
1	1	0.973	1.008	1.01	0.961	0.913	0.852	0.839
1	1.318	1.034	1.022	1	1.011	0.954	0.897	0.794

## Sheet: Protopine
0	7.8125	15.625	31.25	62.5	125	250	500	1000	2000
1	1.206	1.106	1.147	1.06	0.912	0.912	0.869	0.91	0.557
1	1.194	1.128	1.116	1.047	1.007	1.03	0.941	0.912	0.805
1	1.1	1.03	1.128	1.025	0.966	0.982	0.982	1.391	0.754
1	1.115	1.184	1.206	1.067	1.036	1.047	1.012	0.339	0.812

## Sheet: 5-methoxyflavone
0	0.625	1.25	2.5	5	10	20
1	0.964	0.924	0.866	0.91	0.916	0.801
1	0.921	1.016	0.951	0.948	0.854	0.816
1	0.963	0.973	1.072	1.053	0.902	0.744
1	1.129	1.255	1.268	1.205	1.008	0.899

## Sheet: 7,3',4'-Trihydroxyisoflavone
0	1.5625	3.125	6.25	12.5	25	50	100	200
1	0.963	0.957	0.942	0.923	0.907	0.791	0.707	0.518
1	0.99	0.985	0.932	0.866	0.889	0.841	0.694	0.462
1	0.898	0.871	0.847	0.829	0.809	0.701	0.693	0.624
1	0.902	1.039	1.026	0.983	0.897	0.909	0.765	0.637
