# Supplementary material for: Screening potential anti-osteoarthritis compounds using molecular docking based on MAPK and NFκB pathways and validating their anti-osteoarthritis effect
Source: PLoS One. 2025 Mar 25;20(3):e0319686. doi: 10.1371/journal.pone.0319686 (PMC11936181; doi:10.1371/journal.pone.0319686)
Supplement: S8 Table — (XLSX) [file pone.0319686.s008.xlsx]

## Sheet: Corilagin
0	3.125	6.25	12.5	25	50
25.273	35.735	47.46	49.351	31.572	26.982
25.273	34.284	37.121	44.343	31.517	29.822
29.133	37.328	43.54	41.19	39.982	28.541
27.622	33.735	47.208	48.554	38.169	23.221

## Sheet: Apigetrin
0	5	10	20	40
27.212	28.61	22.077	25.742	26.67
23.742	25.198	25.831	19.748	23.34
24.555	24.77	21.458	24.376	25.851
23.938	23.044	27.729	22.555	20.642

## Sheet: Protopine
0	62.5	125	250	500	1000
32.656	21.579	18.405	16.074	14.981	17.771
30.135	26.223	18.813	16.65	15.745	17.88
32.486	19.114	22.018	14.271	11.295	12.826
24.652	22.85	20.749	13.597	16.35	16.41

## Sheet: 5-methoxyflavone
0	2.5	5	10	20
29.77	23.664	16.03	10.687	9.16
25.19	19.083	16.793	9.16	7.633
29.77	23.664	20.61	12.977	7.633
25.19	22.137	14.503	10.687	9.923

## Sheet: 7,3',4'-Trihydroxyisoflavone
0	2.5	5	10	20
24.836	27.108	17.838	20.073	9.245
27.854	20.117	21.495	14.73	8.519
26.061	22.598	23.687	22.085	10.22
29.112	20.739	21.387	17.607	7.628
